# Supplementary material for: RNA structure-wide discovery of functional interactions with multiplexed RNA motif library
Source: Nat Commun. 2020 Dec 8;11:6275. doi: 10.1038/s41467-020-19699-5 (PMC7723054; doi:10.1038/s41467-020-19699-5)
Supplement: Supplementary file 4 — Supplementary Data 1 [file 41467_2020_19699_MOESM4_ESM.xlsx]

## Sheet: Reporter mRNA templates
No.	Name	DNA sequence (5'-3')	Type	How to generate
1	T7 promoter + ACTB 5'UTR + annealing site to Firefly Luciferase ORF	CAGTGAATTGTAATACGACTCACTATAGGACCGCCGAGACCGCGTCCGCCCCGCGAGCACAGAGCCTCGCCTTTGCCGATCCGCCGCCCGTCCACACCCGCCGCCAGCTCACCATGGAAGATGCCAAAAACATTAAGAAGGGCCCAGC	dsDNA	Gene synthesis
2	T7 promoter + TCF25 WT + the annealing site to Nanoluc Luciferase ORF	GGACGCAGTGAATTGTAATACGACTCACTATAGGCGAAGAGTGCGCAGGCGCGCCGACAGCCGAGTTTTCTGCGCTTCCTTCTCCCTCTCTCCAGACGTCGTGGTCGTTCGGTCCTATGGTCTTCACACTCGAAGATTTCGTTGGGGACTG	dsDNA	Gene synthesis
3	T7 promoter + TCF25 MT + the annealing site to Nanoluc Luciferase ORF	GGACGCAGTGAATTGTAATACGACTCACTATAGGCGAAGAGTGCGCAGGCGCGCCGACAGCCGAGAAAAGACGCGAAGGAAGAGGGAGAGAGGAGACGTCGTGGTCGTTCGGTCCTATGGTCTTCACACTCGAAGATTTCGTTGGGGACTG	dsDNA	Gene synthesis
4	T7 promoter + TCF25 Del + the annealing site to Nanoluc Luciferase ORF	GGACGCAGTGAATTGTAATACGACTCACTATAGGCGAAGAGTGCGCAGGCGCGCCGACAGCCGAGCAGACGTCGTGGTCGTTCGGTCCTATGGTCTTCACACTCGAAGATTTCGTTGGGGACTG	dsDNA	Gene synthesis
5	T7 promoter + DNAJC18 WT + the annealing site to Nanoluc Luciferase ORF	GGACGCAGTGAATTGTAATACGACTCACTATAGGTGCCCCGCGCTCCGCGCCCCCTTCTCTTTCAGCCTCGGGCACGGGGGAGGCTCGGCGGACCTGCTGATTGGGAACCGATATGGTCTTCACACTCGAAGATTTCGTTGGGGACTG	dsDNA	Gene synthesis
6	T7 promoter + DNAJC18 MT + the annealing site to Nanoluc Luciferase ORF	GGACGCAGTGAATTGTAATACGACTCACTATAGGTGCCCCGCGCTCCGCGGGGGGAAGAGAAAGAGCCTCGGGCACGGGGGAGGCTCGGCGGACCTGCTGATTGGGAACCGATATGGTCTTCACACTCGAAGATTTCGTTGGGGACTG	dsDNA	Gene synthesis
7	T7 promoter + DNAJC18 Del + the annealing site to Nanoluc Luciferase ORF	GGACGCAGTGAATTGTAATACGACTCACTATAGGTGCCCCGCGCTCCGCGCCAGCCTCGGGCACGGGGGAGGCTCGGCGGACCTGCTGATTGGGAACCGATATGGTCTTCACACTCGAAGATTTCGTTGGGGACTG	dsDNA	Gene synthesis
8	T7 promoter + DDX21 WT + the annealing site to Nanoluc Luciferase ORF	GGACGCAGTGAATTGTAATACGACTCACTATAGGCTACGGGAAGTGACGAGAGCCGGGTGGACCCAGGGTGGGGAACTACCTCTTCCTCTCCACGCGGTTGAGAAGACCGGTCGGCCTGGGCAACCTGCGCTGAAGATGGTCTTCACACTCGAAGATTTCGTTGGGGACTG	dsDNA	Gene synthesis
9	T7 promoter + DDX21 MT + the annealing site to Nanoluc Luciferase ORF	GGACGCAGTGAATTGTAATACGACTCACTATAGGCTACGGGAAGTGACGAGAGCCGGGTGGACCCAGGGTGGGGAACTAGGAGAAGGAGAGGACGCGGTTGAGAAGACCGGTCGGCCTGGGCAACCTGCGCTGAAGATGGTCTTCACACTCGAAGATTTCGTTGGGGACTG	dsDNA	Gene synthesis
10	T7 promoter + DDX21 Del + the annealing site to Nanoluc Luciferase ORF	GGACGCAGTGAATTGTAATACGACTCACTATAGGCTACGGGAAGTGACGAGAGCCGGGTGGACCCAGGGTGGGGAACTACACGCGGTTGAGAAGACCGGTCGGCCTGGGCAACCTGCGCTGAAGATGGTCTTCACACTCGAAGATTTCGTTGGGGACTG	dsDNA	Gene synthesis
11	Firefly Luciferase ORF + 3'UTR	atggaagatgccaaaaacattaagaagggcccagcgccattctacccactcgaagacgggaccgccggcgagcagctgcacaaagccatgaagcgctacgccctggtgcccggcaccatcgcctttaccgacgcacatatcgaggtggacattacctacgccgagtacttcgagatgagcgttcggctggcagaagctatgaagcgctatgggctgaatacaaaccatcggatcgtggtgtgcagcgagaatagcttgcagttcttcatgcccgtgttgggtgccctgttcatcggtgtggctgtggccccagctaacgacatctacaacgagcgcgagctgctgaacagcatgggcatcagccagcccaccgtcgtattcgtgagcaagaaagggctg…	dsDNA	PCR with specific primers to the luc2 ORF of pNLCoI3[luc2-P2A-NlucP/CMV/Hygro] vector. The reverse primer contains 3'UTR sequences.
12	Nanoluc Luciferase ORF + 3'UTR	atggtcttcacactcgaagatttcgttggggactggcgacagacagccggctacaacctggaccaagtccttgaacagggaggtgtgtccagtttgtttcagaatctcggggtgtccgtaactccgatccaaaggattgtcctgagcggtgaaaatgggctgaagatcgacatccatgtcatcatcccgtatgaaggtctgagcggcgaccaaatgggccagatcgaaaaaatttttaaggtggtgtaccctgtggatgatcatcactttaaggtgatcctgcactatggcacactggtaatcgacggggttacgccgaacatgatcgactatttcggacggccgtatgaaggcatcgccgtgttcgacggcaaaaagatcactgtaacagggaccctg…	dsDNA	PCR with specific primers to the NlucP ORF of pNLCoI3[luc2-P2A-NlucP/CMV/Hygro] vector. The reverse primer contains 3'UTR sequences.
13	Forward primer (Fusion PCR)	GGACGCAGTGAATTGTAATACGACTCACTATAG	ssDNA	Purchase (Eurofin)
14	Reverse primer (Fusion PCR) <poly-A tail (62-mer) + the annealing site to 3'UTR>	ggccgcttcgagcagacatgataagatacattgatgagAAAAAAAAAAAAAAAAAAAAAAAAAAAAAAAAAAAAAAAAAAAAAAAAAAAAAAAAAAAAAA	ssDNA	Purchase (Eurofin)
15	Firefly Luciferase mRNA template	GGACGCAGTGAATTGTAATACGACTCACTATAGGaccgccgagaccgcgtccgccccgcgagcacagagcctcgcctttgccgatccgccgcccgtccacacccgccgccagctcaccatggaagatgccaaaaacattaagaagggcccagcgccattctacccactcgaagacgggaccgccggcgagcagctgcacaaagccatgaagcgctacgccctggtgcccggcaccatcgcctttaccgacgcacatatcgaggtggacattacctacgccgagtacttcgagatgagcgttcggctggcagaagctatgaagcgctatgggctgaatacaaaccatcggatcgtggtgtgcagcgagaatagcttgcagttcttcatgcccgtgttggg…	dsDNA	Fusion PCR: [No.13]-[No.1]-[No.11]-[No.14]
16	Nanoluc Luciferase mRNA templates	[T7 promoter + UTR] + atggtcttcacactcgaagatttcgttggggactggcgacagacagccggctacaacctggaccaagtccttgaacagggaggtgtgtccagtttgtttcagaatctcggggtgtccgtaactccgatccaaaggattgtcctgagcggtgaaaatgggctgaagatcgacatccatgtcatcatcccgtatgaaggtctgagcggcgaccaaatgggccagatcgaaaaaatttttaaggtggtgtaccctgtggatgatcatcactttaaggtgatcctgcactatggcacactggtaatcgacggggttacgccgaacatgatcgactatttcggacggccgtatgaaggcatcgccgtgttcgacggcaaaaa…	dsDNA	Fusion PCR: [No.13]-[No.2-10]-[No.12]-[No.14]
