# Supplementary material for: RNA structure-wide discovery of functional interactions with multiplexed RNA motif library
Source: Nat Commun. 2020 Dec 8;11:6275. doi: 10.1038/s41467-020-19699-5 (PMC7723054; doi:10.1038/s41467-020-19699-5)
Supplement: Supplementary file 5 — Supplementary Data 2 [file 41467_2020_19699_MOESM5_ESM.csv]

Probe ID	RNA ID	Motif name	T7 Promotor	Barcode	Forward stem	Motif region	Reverse stem	Whole RNA probe	Whole template DNA	Probe length	Motif length	Category
RSL-V1-1	1	hsa-mir-8079	GCGCTAATACGACTCACTATAGGG	AACTATGCCCGAGAGACCTGTACCG	GGTGTACGAAGTTTCAGC	TGGCTGTAGGGCAGCAGTCA	GCTGAAGCTTCGTGCAC	GGGAACUAUGCCCGAGAGACCUGUACCGGGUGUACGAAGUUUCAGCUGGCUGUAGGGCAGCAGUCAGCUGAAGCUUCGUGCAC	GTGCACGAAGCTTCAGCTGACTGCTGCCCTACAGCCAGCTGAAACTTCGTACACCCGGTACAGGTCTCTCGGGCATAGTTCCCTATAGTGAGTCGTATTAGCGC	83	20	Human pre-miRNA loop
RSL-V1-2	1	hsa-mir-8079	GCGCTAATACGACTCACTATAGGG	AGTAGGTGGCTGATCGCTGGATTGA	GGTGTACGAAGTTTCAGC	TGGCTGTAGGGCAGCAGTCA	GCTGAAGCTTCGTGCAC	GGGAGUAGGUGGCUGAUCGCUGGAUUGAGGUGUACGAAGUUUCAGCUGGCUGUAGGGCAGCAGUCAGCUGAAGCUUCGUGCAC	GTGCACGAAGCTTCAGCTGACTGCTGCCCTACAGCCAGCTGAAACTTCGTACACCTCAATCCAGCGATCAGCCACCTACTCCCTATAGTGAGTCGTATTAGCGC	83	20	Human pre-miRNA loop
RSL-V1-3	1	hsa-mir-8079	GCGCTAATACGACTCACTATAGGG	ATATGGGGCTCACATTCATATCAGG	GGTGTACGAAGTTTCAGC	TGGCTGTAGGGCAGCAGTCA	GCTGAAGCTTCGTGCAC	GGGAUAUGGGGCUCACAUUCAUAUCAGGGGUGUACGAAGUUUCAGCUGGCUGUAGGGCAGCAGUCAGCUGAAGCUUCGUGCAC	GTGCACGAAGCTTCAGCTGACTGCTGCCCTACAGCCAGCTGAAACTTCGTACACCCCTGATATGAATGTGAGCCCCATATCCCTATAGTGAGTCGTATTAGCGC	83	20	Human pre-miRNA loop
RSL-V1-4	1	hsa-mir-8079	GCGCTAATACGACTCACTATAGGG	ATGATCGCTTGAGAGCGGTTCTGAT	GGTGTACGAAGTTTCAGC	TGGCTGTAGGGCAGCAGTCA	GCTGAAGCTTCGTGCAC	GGGAUGAUCGCUUGAGAGCGGUUCUGAUGGUGUACGAAGUUUCAGCUGGCUGUAGGGCAGCAGUCAGCUGAAGCUUCGUGCAC	GTGCACGAAGCTTCAGCTGACTGCTGCCCTACAGCCAGCTGAAACTTCGTACACCATCAGAACCGCTCTCAAGCGATCATCCCTATAGTGAGTCGTATTAGCGC	83	20	Human pre-miRNA loop
RSL-V1-5	1	hsa-mir-8079	GCGCTAATACGACTCACTATAGGG	ATGTACATCCGGAGCGTTTCATCCA	GGTGTACGAAGTTTCAGC	TGGCTGTAGGGCAGCAGTCA	GCTGAAGCTTCGTGCAC	GGGAUGUACAUCCGGAGCGUUUCAUCCAGGUGUACGAAGUUUCAGCUGGCUGUAGGGCAGCAGUCAGCUGAAGCUUCGUGCAC	GTGCACGAAGCTTCAGCTGACTGCTGCCCTACAGCCAGCTGAAACTTCGTACACCTGGATGAAACGCTCCGGATGTACATCCCTATAGTGAGTCGTATTAGCGC	83	20	Human pre-miRNA loop
RSL-V1-6	2	hsa-mir-378d-2	GCGCTAATACGACTCACTATAGGG	AAGGTGTACGCAGCCATCTTAGGAT	GGTGTACGAAGTTTCAGC	AAAACTTTCATCCAAGTCATT	GCTGAAGCTTCGTGCAC	GGGAAGGUGUACGCAGCCAUCUUAGGAUGGUGUACGAAGUUUCAGCAAAACUUUCAUCCAAGUCAUUGCUGAAGCUUCGUGCAC	GTGCACGAAGCTTCAGCAATGACTTGGATGAAAGTTTTGCTGAAACTTCGTACACCATCCTAAGATGGCTGCGTACACCTTCCCTATAGTGAGTCGTATTAGCGC	84	21	Human pre-miRNA loop
RSL-V1-7	2	hsa-mir-378d-2	GCGCTAATACGACTCACTATAGGG	AGACAACTTATTAACTAGCGAGTCG	GGTGTACGAAGTTTCAGC	AAAACTTTCATCCAAGTCATT	GCTGAAGCTTCGTGCAC	GGGAGACAACUUAUUAACUAGCGAGUCGGGUGUACGAAGUUUCAGCAAAACUUUCAUCCAAGUCAUUGCUGAAGCUUCGUGCAC	GTGCACGAAGCTTCAGCAATGACTTGGATGAAAGTTTTGCTGAAACTTCGTACACCCGACTCGCTAGTTAATAAGTTGTCTCCCTATAGTGAGTCGTATTAGCGC	84	21	Human pre-miRNA loop
RSL-V1-8	2	hsa-mir-378d-2	GCGCTAATACGACTCACTATAGGG	ATAGATGAGGAGGATTGCACGAGCT	GGTGTACGAAGTTTCAGC	AAAACTTTCATCCAAGTCATT	GCTGAAGCTTCGTGCAC	GGGAUAGAUGAGGAGGAUUGCACGAGCUGGUGUACGAAGUUUCAGCAAAACUUUCAUCCAAGUCAUUGCUGAAGCUUCGUGCAC	GTGCACGAAGCTTCAGCAATGACTTGGATGAAAGTTTTGCTGAAACTTCGTACACCAGCTCGTGCAATCCTCCTCATCTATCCCTATAGTGAGTCGTATTAGCGC	84	21	Human pre-miRNA loop
RSL-V1-9	2	hsa-mir-378d-2	GCGCTAATACGACTCACTATAGGG	CAAAACCGCATTGACTCGCAGCTAC	GGTGTACGAAGTTTCAGC	AAAACTTTCATCCAAGTCATT	GCTGAAGCTTCGTGCAC	GGGCAAAACCGCAUUGACUCGCAGCUACGGUGUACGAAGUUUCAGCAAAACUUUCAUCCAAGUCAUUGCUGAAGCUUCGUGCAC	GTGCACGAAGCTTCAGCAATGACTTGGATGAAAGTTTTGCTGAAACTTCGTACACCGTAGCTGCGAGTCAATGCGGTTTTGCCCTATAGTGAGTCGTATTAGCGC	84	21	Human pre-miRNA loop
RSL-V1-10	2	hsa-mir-378d-2	GCGCTAATACGACTCACTATAGGG	CAATGAGAGGCGCCATACGAGCCTT	GGTGTACGAAGTTTCAGC	AAAACTTTCATCCAAGTCATT	GCTGAAGCTTCGTGCAC	GGGCAAUGAGAGGCGCCAUACGAGCCUUGGUGUACGAAGUUUCAGCAAAACUUUCAUCCAAGUCAUUGCUGAAGCUUCGUGCAC	GTGCACGAAGCTTCAGCAATGACTTGGATGAAAGTTTTGCTGAAACTTCGTACACCAAGGCTCGTATGGCGCCTCTCATTGCCCTATAGTGAGTCGTATTAGCGC	84	21	Human pre-miRNA loop
RSL-V1-11	3	hsa-mir-4711	GCGCTAATACGACTCACTATAGGG	AAATAGCGAGCCACGTCAAACGGAA	GGTGTACGAAGTTTCAGC	CATGAGCCCTTTGGAAAGGTCTCGTG	GCTGAAGCTTCGTGCAC	GGGAAAUAGCGAGCCACGUCAAACGGAAGGUGUACGAAGUUUCAGCCAUGAGCCCUUUGGAAAGGUCUCGUGGCUGAAGCUUCGUGCAC	GTGCACGAAGCTTCAGCCACGAGACCTTTCCAAAGGGCTCATGGCTGAAACTTCGTACACCTTCCGTTTGACGTGGCTCGCTATTTCCCTATAGTGAGTCGTATTAGCGC	89	26	Human pre-miRNA loop
RSL-V1-12	3	hsa-mir-4711	GCGCTAATACGACTCACTATAGGG	AGAGAAACAACACCGGTGAGGCAGC	GGTGTACGAAGTTTCAGC	CATGAGCCCTTTGGAAAGGTCTCGTG	GCTGAAGCTTCGTGCAC	GGGAGAGAAACAACACCGGUGAGGCAGCGGUGUACGAAGUUUCAGCCAUGAGCCCUUUGGAAAGGUCUCGUGGCUGAAGCUUCGUGCAC	GTGCACGAAGCTTCAGCCACGAGACCTTTCCAAAGGGCTCATGGCTGAAACTTCGTACACCGCTGCCTCACCGGTGTTGTTTCTCTCCCTATAGTGAGTCGTATTAGCGC	89	26	Human pre-miRNA loop
RSL-V1-13	3	hsa-mir-4711	GCGCTAATACGACTCACTATAGGG	CACACAAACTCTGCCGTTCGGTAGC	GGTGTACGAAGTTTCAGC	CATGAGCCCTTTGGAAAGGTCTCGTG	GCTGAAGCTTCGTGCAC	GGGCACACAAACUCUGCCGUUCGGUAGCGGUGUACGAAGUUUCAGCCAUGAGCCCUUUGGAAAGGUCUCGUGGCUGAAGCUUCGUGCAC	GTGCACGAAGCTTCAGCCACGAGACCTTTCCAAAGGGCTCATGGCTGAAACTTCGTACACCGCTACCGAACGGCAGAGTTTGTGTGCCCTATAGTGAGTCGTATTAGCGC	89	26	Human pre-miRNA loop
RSL-V1-14	3	hsa-mir-4711	GCGCTAATACGACTCACTATAGGG	CAGAATAGGTGAAGAGTATAGCAAC	GGTGTACGAAGTTTCAGC	CATGAGCCCTTTGGAAAGGTCTCGTG	GCTGAAGCTTCGTGCAC	GGGCAGAAUAGGUGAAGAGUAUAGCAACGGUGUACGAAGUUUCAGCCAUGAGCCCUUUGGAAAGGUCUCGUGGCUGAAGCUUCGUGCAC	GTGCACGAAGCTTCAGCCACGAGACCTTTCCAAAGGGCTCATGGCTGAAACTTCGTACACCGTTGCTATACTCTTCACCTATTCTGCCCTATAGTGAGTCGTATTAGCGC	89	26	Human pre-miRNA loop
RSL-V1-15	3	hsa-mir-4711	GCGCTAATACGACTCACTATAGGG	CATTCAGAAGAACCTCCCTGCCAAC	GGTGTACGAAGTTTCAGC	CATGAGCCCTTTGGAAAGGTCTCGTG	GCTGAAGCTTCGTGCAC	GGGCAUUCAGAAGAACCUCCCUGCCAACGGUGUACGAAGUUUCAGCCAUGAGCCCUUUGGAAAGGUCUCGUGGCUGAAGCUUCGUGCAC	GTGCACGAAGCTTCAGCCACGAGACCTTTCCAAAGGGCTCATGGCTGAAACTTCGTACACCGTTGGCAGGGAGGTTCTTCTGAATGCCCTATAGTGAGTCGTATTAGCGC	89	26	Human pre-miRNA loop
RSL-V1-16	4	hsa-mir-517c_517b	GCGCTAATACGACTCACTATAGGG	AAAGGTCAAACGGTATTCTCGTACC	GGTGTACGAAGTTTCAGC	CTGTCTGTTGTCTAAGAAAAGATCG	GCTGAAGCTTCGTGCAC	GGGAAAGGUCAAACGGUAUUCUCGUACCGGUGUACGAAGUUUCAGCCUGUCUGUUGUCUAAGAAAAGAUCGGCUGAAGCUUCGUGCAC	GTGCACGAAGCTTCAGCCGATCTTTTCTTAGACAACAGACAGGCTGAAACTTCGTACACCGGTACGAGAATACCGTTTGACCTTTCCCTATAGTGAGTCGTATTAGCGC	88	25	Human pre-miRNA loop
RSL-V1-17	4	hsa-mir-517c_517b	GCGCTAATACGACTCACTATAGGG	ACCACTGAAAGGAGGGTTCAGATCC	GGTGTACGAAGTTTCAGC	CTGTCTGTTGTCTAAGAAAAGATCG	GCTGAAGCTTCGTGCAC	GGGACCACUGAAAGGAGGGUUCAGAUCCGGUGUACGAAGUUUCAGCCUGUCUGUUGUCUAAGAAAAGAUCGGCUGAAGCUUCGUGCAC	GTGCACGAAGCTTCAGCCGATCTTTTCTTAGACAACAGACAGGCTGAAACTTCGTACACCGGATCTGAACCCTCCTTTCAGTGGTCCCTATAGTGAGTCGTATTAGCGC	88	25	Human pre-miRNA loop
RSL-V1-18	4	hsa-mir-517c_517b	GCGCTAATACGACTCACTATAGGG	ATGAAATTAGCGGGTGTAGACTCTA	GGTGTACGAAGTTTCAGC	CTGTCTGTTGTCTAAGAAAAGATCG	GCTGAAGCTTCGTGCAC	GGGAUGAAAUUAGCGGGUGUAGACUCUAGGUGUACGAAGUUUCAGCCUGUCUGUUGUCUAAGAAAAGAUCGGCUGAAGCUUCGUGCAC	GTGCACGAAGCTTCAGCCGATCTTTTCTTAGACAACAGACAGGCTGAAACTTCGTACACCTAGAGTCTACACCCGCTAATTTCATCCCTATAGTGAGTCGTATTAGCGC	88	25	Human pre-miRNA loop
RSL-V1-19	4	hsa-mir-517c_517b	GCGCTAATACGACTCACTATAGGG	ATGGGCTGAAGGCCTTAATGATTCA	GGTGTACGAAGTTTCAGC	CTGTCTGTTGTCTAAGAAAAGATCG	GCTGAAGCTTCGTGCAC	GGGAUGGGCUGAAGGCCUUAAUGAUUCAGGUGUACGAAGUUUCAGCCUGUCUGUUGUCUAAGAAAAGAUCGGCUGAAGCUUCGUGCAC	GTGCACGAAGCTTCAGCCGATCTTTTCTTAGACAACAGACAGGCTGAAACTTCGTACACCTGAATCATTAAGGCCTTCAGCCCATCCCTATAGTGAGTCGTATTAGCGC	88	25	Human pre-miRNA loop
RSL-V1-20	4	hsa-mir-517c_517b	GCGCTAATACGACTCACTATAGGG	CAAGGAATCGGGTGATACTCTGCTA	GGTGTACGAAGTTTCAGC	CTGTCTGTTGTCTAAGAAAAGATCG	GCTGAAGCTTCGTGCAC	GGGCAAGGAAUCGGGUGAUACUCUGCUAGGUGUACGAAGUUUCAGCCUGUCUGUUGUCUAAGAAAAGAUCGGCUGAAGCUUCGUGCAC	GTGCACGAAGCTTCAGCCGATCTTTTCTTAGACAACAGACAGGCTGAAACTTCGTACACCTAGCAGAGTATCACCCGATTCCTTGCCCTATAGTGAGTCGTATTAGCGC	88	25	Human pre-miRNA loop
RSL-V1-21	5	hsa-mir-4650-1_4650-2	GCGCTAATACGACTCACTATAGGG	ACACTAGCCGGCGCGAAGGTTAATT	GGTGTACGAAGTTTCAGC	ACCTTCCAAGGCTCAGAAGGT	GCTGAAGCTTCGTGCAC	GGGACACUAGCCGGCGCGAAGGUUAAUUGGUGUACGAAGUUUCAGCACCUUCCAAGGCUCAGAAGGUGCUGAAGCUUCGUGCAC	GTGCACGAAGCTTCAGCACCTTCTGAGCCTTGGAAGGTGCTGAAACTTCGTACACCAATTAACCTTCGCGCCGGCTAGTGTCCCTATAGTGAGTCGTATTAGCGC	84	21	Human pre-miRNA loop
RSL-V1-22	5	hsa-mir-4650-1_4650-2	GCGCTAATACGACTCACTATAGGG	ACCTATTCAAAGACCTCTCCGGCGG	GGTGTACGAAGTTTCAGC	ACCTTCCAAGGCTCAGAAGGT	GCTGAAGCTTCGTGCAC	GGGACCUAUUCAAAGACCUCUCCGGCGGGGUGUACGAAGUUUCAGCACCUUCCAAGGCUCAGAAGGUGCUGAAGCUUCGUGCAC	GTGCACGAAGCTTCAGCACCTTCTGAGCCTTGGAAGGTGCTGAAACTTCGTACACCCCGCCGGAGAGGTCTTTGAATAGGTCCCTATAGTGAGTCGTATTAGCGC	84	21	Human pre-miRNA loop
RSL-V1-23	5	hsa-mir-4650-1_4650-2	GCGCTAATACGACTCACTATAGGG	GACTGCCAGAATGATGACCAATGTC	GGTGTACGAAGTTTCAGC	ACCTTCCAAGGCTCAGAAGGT	GCTGAAGCTTCGTGCAC	GGGGACUGCCAGAAUGAUGACCAAUGUCGGUGUACGAAGUUUCAGCACCUUCCAAGGCUCAGAAGGUGCUGAAGCUUCGUGCAC	GTGCACGAAGCTTCAGCACCTTCTGAGCCTTGGAAGGTGCTGAAACTTCGTACACCGACATTGGTCATCATTCTGGCAGTCCCCTATAGTGAGTCGTATTAGCGC	84	21	Human pre-miRNA loop
RSL-V1-24	5	hsa-mir-4650-1_4650-2	GCGCTAATACGACTCACTATAGGG	GATGCGTTATCCTGTAATGCCAGAA	GGTGTACGAAGTTTCAGC	ACCTTCCAAGGCTCAGAAGGT	GCTGAAGCTTCGTGCAC	GGGGAUGCGUUAUCCUGUAAUGCCAGAAGGUGUACGAAGUUUCAGCACCUUCCAAGGCUCAGAAGGUGCUGAAGCUUCGUGCAC	GTGCACGAAGCTTCAGCACCTTCTGAGCCTTGGAAGGTGCTGAAACTTCGTACACCTTCTGGCATTACAGGATAACGCATCCCCTATAGTGAGTCGTATTAGCGC	84	21	Human pre-miRNA loop
RSL-V1-25	5	hsa-mir-4650-1_4650-2	GCGCTAATACGACTCACTATAGGG	GCGACTGAAAGAACGGATCTTAGAT	GGTGTACGAAGTTTCAGC	ACCTTCCAAGGCTCAGAAGGT	GCTGAAGCTTCGTGCAC	GGGGCGACUGAAAGAACGGAUCUUAGAUGGUGUACGAAGUUUCAGCACCUUCCAAGGCUCAGAAGGUGCUGAAGCUUCGUGCAC	GTGCACGAAGCTTCAGCACCTTCTGAGCCTTGGAAGGTGCTGAAACTTCGTACACCATCTAAGATCCGTTCTTTCAGTCGCCCCTATAGTGAGTCGTATTAGCGC	84	21	Human pre-miRNA loop
RSL-V1-26	6	hsa-mir-4736	GCGCTAATACGACTCACTATAGGG	AAGTTGCGGTTGCCCGTTAAGATAC	GGTGTACGAAGTTTCAGC	GCTGCCATCTCCCACTGGCTGC	GCTGAAGCTTCGTGCAC	GGGAAGUUGCGGUUGCCCGUUAAGAUACGGUGUACGAAGUUUCAGCGCUGCCAUCUCCCACUGGCUGCGCUGAAGCUUCGUGCAC	GTGCACGAAGCTTCAGCGCAGCCAGTGGGAGATGGCAGCGCTGAAACTTCGTACACCGTATCTTAACGGGCAACCGCAACTTCCCTATAGTGAGTCGTATTAGCGC	85	22	Human pre-miRNA loop
RSL-V1-27	6	hsa-mir-4736	GCGCTAATACGACTCACTATAGGG	ACCAGGTTTAGGCCAGGTGGTTCAT	GGTGTACGAAGTTTCAGC	GCTGCCATCTCCCACTGGCTGC	GCTGAAGCTTCGTGCAC	GGGACCAGGUUUAGGCCAGGUGGUUCAUGGUGUACGAAGUUUCAGCGCUGCCAUCUCCCACUGGCUGCGCUGAAGCUUCGUGCAC	GTGCACGAAGCTTCAGCGCAGCCAGTGGGAGATGGCAGCGCTGAAACTTCGTACACCATGAACCACCTGGCCTAAACCTGGTCCCTATAGTGAGTCGTATTAGCGC	85	22	Human pre-miRNA loop
RSL-V1-28	6	hsa-mir-4736	GCGCTAATACGACTCACTATAGGG	ACGTATTTACACCCACCGCCCTAGG	GGTGTACGAAGTTTCAGC	GCTGCCATCTCCCACTGGCTGC	GCTGAAGCTTCGTGCAC	GGGACGUAUUUACACCCACCGCCCUAGGGGUGUACGAAGUUUCAGCGCUGCCAUCUCCCACUGGCUGCGCUGAAGCUUCGUGCAC	GTGCACGAAGCTTCAGCGCAGCCAGTGGGAGATGGCAGCGCTGAAACTTCGTACACCCCTAGGGCGGTGGGTGTAAATACGTCCCTATAGTGAGTCGTATTAGCGC	85	22	Human pre-miRNA loop
RSL-V1-29	6	hsa-mir-4736	GCGCTAATACGACTCACTATAGGG	AGGTCAGGACGAATTATATGCAACT	GGTGTACGAAGTTTCAGC	GCTGCCATCTCCCACTGGCTGC	GCTGAAGCTTCGTGCAC	GGGAGGUCAGGACGAAUUAUAUGCAACUGGUGUACGAAGUUUCAGCGCUGCCAUCUCCCACUGGCUGCGCUGAAGCUUCGUGCAC	GTGCACGAAGCTTCAGCGCAGCCAGTGGGAGATGGCAGCGCTGAAACTTCGTACACCAGTTGCATATAATTCGTCCTGACCTCCCTATAGTGAGTCGTATTAGCGC	85	22	Human pre-miRNA loop
RSL-V1-30	6	hsa-mir-4736	GCGCTAATACGACTCACTATAGGG	CCCGACAGGAGACTGGTTCCGTAAG	GGTGTACGAAGTTTCAGC	GCTGCCATCTCCCACTGGCTGC	GCTGAAGCTTCGTGCAC	GGGCCCGACAGGAGACUGGUUCCGUAAGGGUGUACGAAGUUUCAGCGCUGCCAUCUCCCACUGGCUGCGCUGAAGCUUCGUGCAC	GTGCACGAAGCTTCAGCGCAGCCAGTGGGAGATGGCAGCGCTGAAACTTCGTACACCCTTACGGAACCAGTCTCCTGTCGGGCCCTATAGTGAGTCGTATTAGCGC	85	22	Human pre-miRNA loop
RSL-V1-31	7	hsa-mir-1294	GCGCTAATACGACTCACTATAGGG	CACACACCAATAGGGGTACAGCAAC	GGTGTACGAAGTTTCAGC	GTCTGGCATTGTCTGATATAC	GCTGAAGCTTCGTGCAC	GGGCACACACCAAUAGGGGUACAGCAACGGUGUACGAAGUUUCAGCGUCUGGCAUUGUCUGAUAUACGCUGAAGCUUCGUGCAC	GTGCACGAAGCTTCAGCGTATATCAGACAATGCCAGACGCTGAAACTTCGTACACCGTTGCTGTACCCCTATTGGTGTGTGCCCTATAGTGAGTCGTATTAGCGC	84	21	Human pre-miRNA loop
RSL-V1-32	7	hsa-mir-1294	GCGCTAATACGACTCACTATAGGG	CAGTGACAGAGTGCTACCTTCACAC	GGTGTACGAAGTTTCAGC	GTCTGGCATTGTCTGATATAC	GCTGAAGCTTCGTGCAC	GGGCAGUGACAGAGUGCUACCUUCACACGGUGUACGAAGUUUCAGCGUCUGGCAUUGUCUGAUAUACGCUGAAGCUUCGUGCAC	GTGCACGAAGCTTCAGCGTATATCAGACAATGCCAGACGCTGAAACTTCGTACACCGTGTGAAGGTAGCACTCTGTCACTGCCCTATAGTGAGTCGTATTAGCGC	84	21	Human pre-miRNA loop
RSL-V1-33	7	hsa-mir-1294	GCGCTAATACGACTCACTATAGGG	GTCGCAACAGGGCAGCATAGTTTCG	GGTGTACGAAGTTTCAGC	GTCTGGCATTGTCTGATATAC	GCTGAAGCTTCGTGCAC	GGGGUCGCAACAGGGCAGCAUAGUUUCGGGUGUACGAAGUUUCAGCGUCUGGCAUUGUCUGAUAUACGCUGAAGCUUCGUGCAC	GTGCACGAAGCTTCAGCGTATATCAGACAATGCCAGACGCTGAAACTTCGTACACCCGAAACTATGCTGCCCTGTTGCGACCCCTATAGTGAGTCGTATTAGCGC	84	21	Human pre-miRNA loop
RSL-V1-34	7	hsa-mir-1294	GCGCTAATACGACTCACTATAGGG	GTCTACGGACCCCAAGGACTAGCTC	GGTGTACGAAGTTTCAGC	GTCTGGCATTGTCTGATATAC	GCTGAAGCTTCGTGCAC	GGGGUCUACGGACCCCAAGGACUAGCUCGGUGUACGAAGUUUCAGCGUCUGGCAUUGUCUGAUAUACGCUGAAGCUUCGUGCAC	GTGCACGAAGCTTCAGCGTATATCAGACAATGCCAGACGCTGAAACTTCGTACACCGAGCTAGTCCTTGGGGTCCGTAGACCCCTATAGTGAGTCGTATTAGCGC	84	21	Human pre-miRNA loop
RSL-V1-35	7	hsa-mir-1294	GCGCTAATACGACTCACTATAGGG	GTTTATGCTGCCGGCATGTGGACAA	GGTGTACGAAGTTTCAGC	GTCTGGCATTGTCTGATATAC	GCTGAAGCTTCGTGCAC	GGGGUUUAUGCUGCCGGCAUGUGGACAAGGUGUACGAAGUUUCAGCGUCUGGCAUUGUCUGAUAUACGCUGAAGCUUCGUGCAC	GTGCACGAAGCTTCAGCGTATATCAGACAATGCCAGACGCTGAAACTTCGTACACCTTGTCCACATGCCGGCAGCATAAACCCCTATAGTGAGTCGTATTAGCGC	84	21	Human pre-miRNA loop
RSL-V1-36	8	hsa-mir-1539	GCGCTAATACGACTCACTATAGGG	AACTACAAATCAAGCCAAGCGTGGA	GGTGTACGAAGTTTCAGC	AGCGCGAAAGT	GCTGAAGCTTCGTGCAC	GGGAACUACAAAUCAAGCCAAGCGUGGAGGUGUACGAAGUUUCAGCAGCGCGAAAGUGCUGAAGCUUCGUGCAC	GTGCACGAAGCTTCAGCACTTTCGCGCTGCTGAAACTTCGTACACCTCCACGCTTGGCTTGATTTGTAGTTCCCTATAGTGAGTCGTATTAGCGC	74	11	Human pre-miRNA loop
RSL-V1-37	8	hsa-mir-1539	GCGCTAATACGACTCACTATAGGG	ACCAGTTCGTAAGAGCAAAGGACTA	GGTGTACGAAGTTTCAGC	AGCGCGAAAGT	GCTGAAGCTTCGTGCAC	GGGACCAGUUCGUAAGAGCAAAGGACUAGGUGUACGAAGUUUCAGCAGCGCGAAAGUGCUGAAGCUUCGUGCAC	GTGCACGAAGCTTCAGCACTTTCGCGCTGCTGAAACTTCGTACACCTAGTCCTTTGCTCTTACGAACTGGTCCCTATAGTGAGTCGTATTAGCGC	74	11	Human pre-miRNA loop
RSL-V1-38	8	hsa-mir-1539	GCGCTAATACGACTCACTATAGGG	ACTGGATCCGACTCCGATGAACCTC	GGTGTACGAAGTTTCAGC	AGCGCGAAAGT	GCTGAAGCTTCGTGCAC	GGGACUGGAUCCGACUCCGAUGAACCUCGGUGUACGAAGUUUCAGCAGCGCGAAAGUGCUGAAGCUUCGUGCAC	GTGCACGAAGCTTCAGCACTTTCGCGCTGCTGAAACTTCGTACACCGAGGTTCATCGGAGTCGGATCCAGTCCCTATAGTGAGTCGTATTAGCGC	74	11	Human pre-miRNA loop
RSL-V1-39	8	hsa-mir-1539	GCGCTAATACGACTCACTATAGGG	ATAATATCGCTAGGTTCGCCAAGTA	GGTGTACGAAGTTTCAGC	AGCGCGAAAGT	GCTGAAGCTTCGTGCAC	GGGAUAAUAUCGCUAGGUUCGCCAAGUAGGUGUACGAAGUUUCAGCAGCGCGAAAGUGCUGAAGCUUCGUGCAC	GTGCACGAAGCTTCAGCACTTTCGCGCTGCTGAAACTTCGTACACCTACTTGGCGAACCTAGCGATATTATCCCTATAGTGAGTCGTATTAGCGC	74	11	Human pre-miRNA loop
RSL-V1-40	8	hsa-mir-1539	GCGCTAATACGACTCACTATAGGG	ATTCAAGTCAAAGGGCTCCATCTGG	GGTGTACGAAGTTTCAGC	AGCGCGAAAGT	GCTGAAGCTTCGTGCAC	GGGAUUCAAGUCAAAGGGCUCCAUCUGGGGUGUACGAAGUUUCAGCAGCGCGAAAGUGCUGAAGCUUCGUGCAC	GTGCACGAAGCTTCAGCACTTTCGCGCTGCTGAAACTTCGTACACCCCAGATGGAGCCCTTTGACTTGAATCCCTATAGTGAGTCGTATTAGCGC	74	11	Human pre-miRNA loop
RSL-V1-41	9	hsa-mir-548o-2	GCGCTAATACGACTCACTATAGGG	ATAACAGCCCCAGCGAGTCACTCGT	GGTGTACGAAGTTTCAGC	TTTGCCATTAAAAGTAATGCGGCCAA	GCTGAAGCTTCGTGCAC	GGGAUAACAGCCCCAGCGAGUCACUCGUGGUGUACGAAGUUUCAGCUUUGCCAUUAAAAGUAAUGCGGCCAAGCUGAAGCUUCGUGCAC	GTGCACGAAGCTTCAGCTTGGCCGCATTACTTTTAATGGCAAAGCTGAAACTTCGTACACCACGAGTGACTCGCTGGGGCTGTTATCCCTATAGTGAGTCGTATTAGCGC	89	26	Human pre-miRNA loop
RSL-V1-42	9	hsa-mir-548o-2	GCGCTAATACGACTCACTATAGGG	CAAACCTAGAACTCTATGCGGACCC	GGTGTACGAAGTTTCAGC	TTTGCCATTAAAAGTAATGCGGCCAA	GCTGAAGCTTCGTGCAC	GGGCAAACCUAGAACUCUAUGCGGACCCGGUGUACGAAGUUUCAGCUUUGCCAUUAAAAGUAAUGCGGCCAAGCUGAAGCUUCGUGCAC	GTGCACGAAGCTTCAGCTTGGCCGCATTACTTTTAATGGCAAAGCTGAAACTTCGTACACCGGGTCCGCATAGAGTTCTAGGTTTGCCCTATAGTGAGTCGTATTAGCGC	89	26	Human pre-miRNA loop
RSL-V1-43	9	hsa-mir-548o-2	GCGCTAATACGACTCACTATAGGG	CAGAGATGATCCGTCATTTGGACCT	GGTGTACGAAGTTTCAGC	TTTGCCATTAAAAGTAATGCGGCCAA	GCTGAAGCTTCGTGCAC	GGGCAGAGAUGAUCCGUCAUUUGGACCUGGUGUACGAAGUUUCAGCUUUGCCAUUAAAAGUAAUGCGGCCAAGCUGAAGCUUCGUGCAC	GTGCACGAAGCTTCAGCTTGGCCGCATTACTTTTAATGGCAAAGCTGAAACTTCGTACACCAGGTCCAAATGACGGATCATCTCTGCCCTATAGTGAGTCGTATTAGCGC	89	26	Human pre-miRNA loop
RSL-V1-44	9	hsa-mir-548o-2	GCGCTAATACGACTCACTATAGGG	CGGATAGTAGCTCCAAACCTCCAGA	GGTGTACGAAGTTTCAGC	TTTGCCATTAAAAGTAATGCGGCCAA	GCTGAAGCTTCGTGCAC	GGGCGGAUAGUAGCUCCAAACCUCCAGAGGUGUACGAAGUUUCAGCUUUGCCAUUAAAAGUAAUGCGGCCAAGCUGAAGCUUCGUGCAC	GTGCACGAAGCTTCAGCTTGGCCGCATTACTTTTAATGGCAAAGCTGAAACTTCGTACACCTCTGGAGGTTTGGAGCTACTATCCGCCCTATAGTGAGTCGTATTAGCGC	89	26	Human pre-miRNA loop
RSL-V1-45	9	hsa-mir-548o-2	GCGCTAATACGACTCACTATAGGG	GAGTTGGTTATCCTGCCGAAGGTTC	GGTGTACGAAGTTTCAGC	TTTGCCATTAAAAGTAATGCGGCCAA	GCTGAAGCTTCGTGCAC	GGGGAGUUGGUUAUCCUGCCGAAGGUUCGGUGUACGAAGUUUCAGCUUUGCCAUUAAAAGUAAUGCGGCCAAGCUGAAGCUUCGUGCAC	GTGCACGAAGCTTCAGCTTGGCCGCATTACTTTTAATGGCAAAGCTGAAACTTCGTACACCGAACCTTCGGCAGGATAACCAACTCCCCTATAGTGAGTCGTATTAGCGC	89	26	Human pre-miRNA loop
RSL-V1-46	10	hsa-mir-137	GCGCTAATACGACTCACTATAGGG	AATAGGTGGGCCTGACAACTTCCGA	GGTGTACGAAGTTTCAGC	ATAATACGGATTACGTTGTTA	GCTGAAGCTTCGTGCAC	GGGAAUAGGUGGGCCUGACAACUUCCGAGGUGUACGAAGUUUCAGCAUAAUACGGAUUACGUUGUUAGCUGAAGCUUCGUGCAC	GTGCACGAAGCTTCAGCTAACAACGTAATCCGTATTATGCTGAAACTTCGTACACCTCGGAAGTTGTCAGGCCCACCTATTCCCTATAGTGAGTCGTATTAGCGC	84	21	Human pre-miRNA loop
RSL-V1-47	10	hsa-mir-137	GCGCTAATACGACTCACTATAGGG	ACGAGACTCCGAACCGCTTGCATAT	GGTGTACGAAGTTTCAGC	ATAATACGGATTACGTTGTTA	GCTGAAGCTTCGTGCAC	GGGACGAGACUCCGAACCGCUUGCAUAUGGUGUACGAAGUUUCAGCAUAAUACGGAUUACGUUGUUAGCUGAAGCUUCGUGCAC	GTGCACGAAGCTTCAGCTAACAACGTAATCCGTATTATGCTGAAACTTCGTACACCATATGCAAGCGGTTCGGAGTCTCGTCCCTATAGTGAGTCGTATTAGCGC	84	21	Human pre-miRNA loop
RSL-V1-48	10	hsa-mir-137	GCGCTAATACGACTCACTATAGGG	AGAGCCAAATGGTAACCCCAGTCGA	GGTGTACGAAGTTTCAGC	ATAATACGGATTACGTTGTTA	GCTGAAGCTTCGTGCAC	GGGAGAGCCAAAUGGUAACCCCAGUCGAGGUGUACGAAGUUUCAGCAUAAUACGGAUUACGUUGUUAGCUGAAGCUUCGUGCAC	GTGCACGAAGCTTCAGCTAACAACGTAATCCGTATTATGCTGAAACTTCGTACACCTCGACTGGGGTTACCATTTGGCTCTCCCTATAGTGAGTCGTATTAGCGC	84	21	Human pre-miRNA loop
RSL-V1-49	10	hsa-mir-137	GCGCTAATACGACTCACTATAGGG	AGGCTACTCCTCATAACCGAAGAAC	GGTGTACGAAGTTTCAGC	ATAATACGGATTACGTTGTTA	GCTGAAGCTTCGTGCAC	GGGAGGCUACUCCUCAUAACCGAAGAACGGUGUACGAAGUUUCAGCAUAAUACGGAUUACGUUGUUAGCUGAAGCUUCGUGCAC	GTGCACGAAGCTTCAGCTAACAACGTAATCCGTATTATGCTGAAACTTCGTACACCGTTCTTCGGTTATGAGGAGTAGCCTCCCTATAGTGAGTCGTATTAGCGC	84	21	Human pre-miRNA loop
RSL-V1-50	10	hsa-mir-137	GCGCTAATACGACTCACTATAGGG	CAACGCCTGCTCACCTCATTAGGAC	GGTGTACGAAGTTTCAGC	ATAATACGGATTACGTTGTTA	GCTGAAGCTTCGTGCAC	GGGCAACGCCUGCUCACCUCAUUAGGACGGUGUACGAAGUUUCAGCAUAAUACGGAUUACGUUGUUAGCUGAAGCUUCGUGCAC	GTGCACGAAGCTTCAGCTAACAACGTAATCCGTATTATGCTGAAACTTCGTACACCGTCCTAATGAGGTGAGCAGGCGTTGCCCTATAGTGAGTCGTATTAGCGC	84	21	Human pre-miRNA loop
RSL-V1-51	11	hsa-mir-216a	GCGCTAATACGACTCACTATAGGG	AGCAGAAGCAAATGGTTAACTGTAT	GGTGTACGAAGTTTCAGC	GTGAGATGTTCATACAATCCCTCAC	GCTGAAGCTTCGTGCAC	GGGAGCAGAAGCAAAUGGUUAACUGUAUGGUGUACGAAGUUUCAGCGUGAGAUGUUCAUACAAUCCCUCACGCUGAAGCUUCGUGCAC	GTGCACGAAGCTTCAGCGTGAGGGATTGTATGAACATCTCACGCTGAAACTTCGTACACCATACAGTTAACCATTTGCTTCTGCTCCCTATAGTGAGTCGTATTAGCGC	88	25	Human pre-miRNA loop
RSL-V1-52	11	hsa-mir-216a	GCGCTAATACGACTCACTATAGGG	CACATAGTTCGGACCCGACTACAGT	GGTGTACGAAGTTTCAGC	GTGAGATGTTCATACAATCCCTCAC	GCTGAAGCTTCGTGCAC	GGGCACAUAGUUCGGACCCGACUACAGUGGUGUACGAAGUUUCAGCGUGAGAUGUUCAUACAAUCCCUCACGCUGAAGCUUCGUGCAC	GTGCACGAAGCTTCAGCGTGAGGGATTGTATGAACATCTCACGCTGAAACTTCGTACACCACTGTAGTCGGGTCCGAACTATGTGCCCTATAGTGAGTCGTATTAGCGC	88	25	Human pre-miRNA loop
RSL-V1-53	11	hsa-mir-216a	GCGCTAATACGACTCACTATAGGG	CCTCGCCCACCGTGGTATACGTTAT	GGTGTACGAAGTTTCAGC	GTGAGATGTTCATACAATCCCTCAC	GCTGAAGCTTCGTGCAC	GGGCCUCGCCCACCGUGGUAUACGUUAUGGUGUACGAAGUUUCAGCGUGAGAUGUUCAUACAAUCCCUCACGCUGAAGCUUCGUGCAC	GTGCACGAAGCTTCAGCGTGAGGGATTGTATGAACATCTCACGCTGAAACTTCGTACACCATAACGTATACCACGGTGGGCGAGGCCCTATAGTGAGTCGTATTAGCGC	88	25	Human pre-miRNA loop
RSL-V1-54	11	hsa-mir-216a	GCGCTAATACGACTCACTATAGGG	GATCTCGGAAACGAGCATACCACCT	GGTGTACGAAGTTTCAGC	GTGAGATGTTCATACAATCCCTCAC	GCTGAAGCTTCGTGCAC	GGGGAUCUCGGAAACGAGCAUACCACCUGGUGUACGAAGUUUCAGCGUGAGAUGUUCAUACAAUCCCUCACGCUGAAGCUUCGUGCAC	GTGCACGAAGCTTCAGCGTGAGGGATTGTATGAACATCTCACGCTGAAACTTCGTACACCAGGTGGTATGCTCGTTTCCGAGATCCCCTATAGTGAGTCGTATTAGCGC	88	25	Human pre-miRNA loop
RSL-V1-55	11	hsa-mir-216a	GCGCTAATACGACTCACTATAGGG	GATGTGACATAACGTGACTTGTGAC	GGTGTACGAAGTTTCAGC	GTGAGATGTTCATACAATCCCTCAC	GCTGAAGCTTCGTGCAC	GGGGAUGUGACAUAACGUGACUUGUGACGGUGUACGAAGUUUCAGCGUGAGAUGUUCAUACAAUCCCUCACGCUGAAGCUUCGUGCAC	GTGCACGAAGCTTCAGCGTGAGGGATTGTATGAACATCTCACGCTGAAACTTCGTACACCGTCACAAGTCACGTTATGTCACATCCCCTATAGTGAGTCGTATTAGCGC	88	25	Human pre-miRNA loop
RSL-V1-56	12	PARIS_ID:1; Reads:NS500615:86:HFM52BGXX:1:12201:16833:1708&NS500615:86:HFM52BGXX:2:11308:7806:7191&NS500615:87:HFM3MBGXX:1:22207:5277:14355	GCGCTAATACGACTCACTATAGGG	AGGAGATGCCTTTCCAGAAACCACG	GGTGTACGAAGTTTCAGC	AGCATTTCTGAATCTCCTATCCAATACAAAAACTAGGACAATACAGACAGTAACTCCTATGGTTACAATGAACACTCCT	GCTGAAGCTTCGTGCAC	GGGAGGAGAUGCCUUUCCAGAAACCACGGGUGUACGAAGUUUCAGCAGCAUUUCUGAAUCUCCUAUCCAAUACAAAAACUAGGACAAUACAGACAGUAACUCCUAUGGUUACAAUGAACACUCCUGCUGAAGCUUCGUGCAC	GTGCACGAAGCTTCAGCAGGAGTGTTCATTGTAACCATAGGAGTTACTGTCTGTATTGTCCTAGTTTTTGTATTGGATAGGAGATTCAGAAATGCTGCTGAAACTTCGTACACCCGTGGTTTCTGGAAAGGCATCTCCTCCCTATAGTGAGTCGTATTAGCGC	142	79	lncRNA-PARIS
RSL-V1-57	12	PARIS_ID:1; Reads:NS500615:86:HFM52BGXX:1:12201:16833:1708&NS500615:86:HFM52BGXX:2:11308:7806:7191&NS500615:87:HFM3MBGXX:1:22207:5277:14355	GCGCTAATACGACTCACTATAGGG	AGTAGCAGGGTAGCCAAAGCTCCAC	GGTGTACGAAGTTTCAGC	AGCATTTCTGAATCTCCTATCCAATACAAAAACTAGGACAATACAGACAGTAACTCCTATGGTTACAATGAACACTCCT	GCTGAAGCTTCGTGCAC	GGGAGUAGCAGGGUAGCCAAAGCUCCACGGUGUACGAAGUUUCAGCAGCAUUUCUGAAUCUCCUAUCCAAUACAAAAACUAGGACAAUACAGACAGUAACUCCUAUGGUUACAAUGAACACUCCUGCUGAAGCUUCGUGCAC	GTGCACGAAGCTTCAGCAGGAGTGTTCATTGTAACCATAGGAGTTACTGTCTGTATTGTCCTAGTTTTTGTATTGGATAGGAGATTCAGAAATGCTGCTGAAACTTCGTACACCGTGGAGCTTTGGCTACCCTGCTACTCCCTATAGTGAGTCGTATTAGCGC	142	79	lncRNA-PARIS
RSL-V1-58	12	PARIS_ID:1; Reads:NS500615:86:HFM52BGXX:1:12201:16833:1708&NS500615:86:HFM52BGXX:2:11308:7806:7191&NS500615:87:HFM3MBGXX:1:22207:5277:14355	GCGCTAATACGACTCACTATAGGG	ATAGGACGACTGGATAATACGCACC	GGTGTACGAAGTTTCAGC	AGCATTTCTGAATCTCCTATCCAATACAAAAACTAGGACAATACAGACAGTAACTCCTATGGTTACAATGAACACTCCT	GCTGAAGCTTCGTGCAC	GGGAUAGGACGACUGGAUAAUACGCACCGGUGUACGAAGUUUCAGCAGCAUUUCUGAAUCUCCUAUCCAAUACAAAAACUAGGACAAUACAGACAGUAACUCCUAUGGUUACAAUGAACACUCCUGCUGAAGCUUCGUGCAC	GTGCACGAAGCTTCAGCAGGAGTGTTCATTGTAACCATAGGAGTTACTGTCTGTATTGTCCTAGTTTTTGTATTGGATAGGAGATTCAGAAATGCTGCTGAAACTTCGTACACCGGTGCGTATTATCCAGTCGTCCTATCCCTATAGTGAGTCGTATTAGCGC	142	79	lncRNA-PARIS
RSL-V1-59	12	PARIS_ID:1; Reads:NS500615:86:HFM52BGXX:1:12201:16833:1708&NS500615:86:HFM52BGXX:2:11308:7806:7191&NS500615:87:HFM3MBGXX:1:22207:5277:14355	GCGCTAATACGACTCACTATAGGG	ATTCCCAAGTCAAGGATCTTAGCTG	GGTGTACGAAGTTTCAGC	AGCATTTCTGAATCTCCTATCCAATACAAAAACTAGGACAATACAGACAGTAACTCCTATGGTTACAATGAACACTCCT	GCTGAAGCTTCGTGCAC	GGGAUUCCCAAGUCAAGGAUCUUAGCUGGGUGUACGAAGUUUCAGCAGCAUUUCUGAAUCUCCUAUCCAAUACAAAAACUAGGACAAUACAGACAGUAACUCCUAUGGUUACAAUGAACACUCCUGCUGAAGCUUCGUGCAC	GTGCACGAAGCTTCAGCAGGAGTGTTCATTGTAACCATAGGAGTTACTGTCTGTATTGTCCTAGTTTTTGTATTGGATAGGAGATTCAGAAATGCTGCTGAAACTTCGTACACCCAGCTAAGATCCTTGACTTGGGAATCCCTATAGTGAGTCGTATTAGCGC	142	79	lncRNA-PARIS
RSL-V1-60	12	PARIS_ID:1; Reads:NS500615:86:HFM52BGXX:1:12201:16833:1708&NS500615:86:HFM52BGXX:2:11308:7806:7191&NS500615:87:HFM3MBGXX:1:22207:5277:14355	GCGCTAATACGACTCACTATAGGG	CGTGAGCCAACCTTATACGATCCGC	GGTGTACGAAGTTTCAGC	AGCATTTCTGAATCTCCTATCCAATACAAAAACTAGGACAATACAGACAGTAACTCCTATGGTTACAATGAACACTCCT	GCTGAAGCTTCGTGCAC	GGGCGUGAGCCAACCUUAUACGAUCCGCGGUGUACGAAGUUUCAGCAGCAUUUCUGAAUCUCCUAUCCAAUACAAAAACUAGGACAAUACAGACAGUAACUCCUAUGGUUACAAUGAACACUCCUGCUGAAGCUUCGUGCAC	GTGCACGAAGCTTCAGCAGGAGTGTTCATTGTAACCATAGGAGTTACTGTCTGTATTGTCCTAGTTTTTGTATTGGATAGGAGATTCAGAAATGCTGCTGAAACTTCGTACACCGCGGATCGTATAAGGTTGGCTCACGCCCTATAGTGAGTCGTATTAGCGC	142	79	lncRNA-PARIS
RSL-V1-61	13	hsa-mir-221	GCGCTAATACGACTCACTATAGGG	ACACTGGGATGCCAGTTAGGCCTTA	GGTGTACGAAGTTTCAGC	ATTTCTGTGTTCGTTAGGCAACAG	GCTGAAGCTTCGTGCAC	GGGACACUGGGAUGCCAGUUAGGCCUUAGGUGUACGAAGUUUCAGCAUUUCUGUGUUCGUUAGGCAACAGGCUGAAGCUUCGUGCAC	GTGCACGAAGCTTCAGCCTGTTGCCTAACGAACACAGAAATGCTGAAACTTCGTACACCTAAGGCCTAACTGGCATCCCAGTGTCCCTATAGTGAGTCGTATTAGCGC	87	24	Human pre-miRNA loop
RSL-V1-62	13	hsa-mir-221	GCGCTAATACGACTCACTATAGGG	AGAAAGCTTACCGGAACTGAAAGCT	GGTGTACGAAGTTTCAGC	ATTTCTGTGTTCGTTAGGCAACAG	GCTGAAGCTTCGTGCAC	GGGAGAAAGCUUACCGGAACUGAAAGCUGGUGUACGAAGUUUCAGCAUUUCUGUGUUCGUUAGGCAACAGGCUGAAGCUUCGUGCAC	GTGCACGAAGCTTCAGCCTGTTGCCTAACGAACACAGAAATGCTGAAACTTCGTACACCAGCTTTCAGTTCCGGTAAGCTTTCTCCCTATAGTGAGTCGTATTAGCGC	87	24	Human pre-miRNA loop
RSL-V1-63	13	hsa-mir-221	GCGCTAATACGACTCACTATAGGG	ATCAACGAGTGAGTGAAGCGTCAGG	GGTGTACGAAGTTTCAGC	ATTTCTGTGTTCGTTAGGCAACAG	GCTGAAGCTTCGTGCAC	GGGAUCAACGAGUGAGUGAAGCGUCAGGGGUGUACGAAGUUUCAGCAUUUCUGUGUUCGUUAGGCAACAGGCUGAAGCUUCGUGCAC	GTGCACGAAGCTTCAGCCTGTTGCCTAACGAACACAGAAATGCTGAAACTTCGTACACCCCTGACGCTTCACTCACTCGTTGATCCCTATAGTGAGTCGTATTAGCGC	87	24	Human pre-miRNA loop
RSL-V1-64	13	hsa-mir-221	GCGCTAATACGACTCACTATAGGG	CAACTCCGCACATACGTCCTACGTG	GGTGTACGAAGTTTCAGC	ATTTCTGTGTTCGTTAGGCAACAG	GCTGAAGCTTCGTGCAC	GGGCAACUCCGCACAUACGUCCUACGUGGGUGUACGAAGUUUCAGCAUUUCUGUGUUCGUUAGGCAACAGGCUGAAGCUUCGUGCAC	GTGCACGAAGCTTCAGCCTGTTGCCTAACGAACACAGAAATGCTGAAACTTCGTACACCCACGTAGGACGTATGTGCGGAGTTGCCCTATAGTGAGTCGTATTAGCGC	87	24	Human pre-miRNA loop
RSL-V1-65	13	hsa-mir-221	GCGCTAATACGACTCACTATAGGG	CCGCGGCTAGGTTAACGCAAATCAA	GGTGTACGAAGTTTCAGC	ATTTCTGTGTTCGTTAGGCAACAG	GCTGAAGCTTCGTGCAC	GGGCCGCGGCUAGGUUAACGCAAAUCAAGGUGUACGAAGUUUCAGCAUUUCUGUGUUCGUUAGGCAACAGGCUGAAGCUUCGUGCAC	GTGCACGAAGCTTCAGCCTGTTGCCTAACGAACACAGAAATGCTGAAACTTCGTACACCTTGATTTGCGTTAACCTAGCCGCGGCCCTATAGTGAGTCGTATTAGCGC	87	24	Human pre-miRNA loop
RSL-V1-66	14	hsa-mir-3618	GCGCTAATACGACTCACTATAGGG	AAATAAGACCCGGGATTCAAAACGA	GGTGTACGAAGTTTCAGC	GGCAGTGGTTCTAAAAGCTGTC	GCTGAAGCTTCGTGCAC	GGGAAAUAAGACCCGGGAUUCAAAACGAGGUGUACGAAGUUUCAGCGGCAGUGGUUCUAAAAGCUGUCGCUGAAGCUUCGUGCAC	GTGCACGAAGCTTCAGCGACAGCTTTTAGAACCACTGCCGCTGAAACTTCGTACACCTCGTTTTGAATCCCGGGTCTTATTTCCCTATAGTGAGTCGTATTAGCGC	85	22	Human pre-miRNA loop
RSL-V1-67	14	hsa-mir-3618	GCGCTAATACGACTCACTATAGGG	AGCTACACTGGATTCCTCACGTCGT	GGTGTACGAAGTTTCAGC	GGCAGTGGTTCTAAAAGCTGTC	GCTGAAGCTTCGTGCAC	GGGAGCUACACUGGAUUCCUCACGUCGUGGUGUACGAAGUUUCAGCGGCAGUGGUUCUAAAAGCUGUCGCUGAAGCUUCGUGCAC	GTGCACGAAGCTTCAGCGACAGCTTTTAGAACCACTGCCGCTGAAACTTCGTACACCACGACGTGAGGAATCCAGTGTAGCTCCCTATAGTGAGTCGTATTAGCGC	85	22	Human pre-miRNA loop
RSL-V1-68	14	hsa-mir-3618	GCGCTAATACGACTCACTATAGGG	ATAACCGTCACGGATTCCTAGTCCG	GGTGTACGAAGTTTCAGC	GGCAGTGGTTCTAAAAGCTGTC	GCTGAAGCTTCGTGCAC	GGGAUAACCGUCACGGAUUCCUAGUCCGGGUGUACGAAGUUUCAGCGGCAGUGGUUCUAAAAGCUGUCGCUGAAGCUUCGUGCAC	GTGCACGAAGCTTCAGCGACAGCTTTTAGAACCACTGCCGCTGAAACTTCGTACACCCGGACTAGGAATCCGTGACGGTTATCCCTATAGTGAGTCGTATTAGCGC	85	22	Human pre-miRNA loop
RSL-V1-69	14	hsa-mir-3618	GCGCTAATACGACTCACTATAGGG	CAACGCTAGCGTACTATGCTAATAG	GGTGTACGAAGTTTCAGC	GGCAGTGGTTCTAAAAGCTGTC	GCTGAAGCTTCGTGCAC	GGGCAACGCUAGCGUACUAUGCUAAUAGGGUGUACGAAGUUUCAGCGGCAGUGGUUCUAAAAGCUGUCGCUGAAGCUUCGUGCAC	GTGCACGAAGCTTCAGCGACAGCTTTTAGAACCACTGCCGCTGAAACTTCGTACACCCTATTAGCATAGTACGCTAGCGTTGCCCTATAGTGAGTCGTATTAGCGC	85	22	Human pre-miRNA loop
RSL-V1-70	14	hsa-mir-3618	GCGCTAATACGACTCACTATAGGG	CCGAGGCCAAGCGGCATCTTATTTT	GGTGTACGAAGTTTCAGC	GGCAGTGGTTCTAAAAGCTGTC	GCTGAAGCTTCGTGCAC	GGGCCGAGGCCAAGCGGCAUCUUAUUUUGGUGUACGAAGUUUCAGCGGCAGUGGUUCUAAAAGCUGUCGCUGAAGCUUCGUGCAC	GTGCACGAAGCTTCAGCGACAGCTTTTAGAACCACTGCCGCTGAAACTTCGTACACCAAAATAAGATGCCGCTTGGCCTCGGCCCTATAGTGAGTCGTATTAGCGC	85	22	Human pre-miRNA loop
RSL-V1-71	15	hsa-mir-885	GCGCTAATACGACTCACTATAGGG	AGGATACGGCACCGAGAGCGATTTG	GGTGTACGAAGTTTCAGC	GCCTCTTCTCCATGAGAGGC	GCTGAAGCTTCGTGCAC	GGGAGGAUACGGCACCGAGAGCGAUUUGGGUGUACGAAGUUUCAGCGCCUCUUCUCCAUGAGAGGCGCUGAAGCUUCGUGCAC	GTGCACGAAGCTTCAGCGCCTCTCATGGAGAAGAGGCGCTGAAACTTCGTACACCCAAATCGCTCTCGGTGCCGTATCCTCCCTATAGTGAGTCGTATTAGCGC	83	20	Human pre-miRNA loop
RSL-V1-72	15	hsa-mir-885	GCGCTAATACGACTCACTATAGGG	CAGTTAGTGGCTCAATATCAGGACT	GGTGTACGAAGTTTCAGC	GCCTCTTCTCCATGAGAGGC	GCTGAAGCTTCGTGCAC	GGGCAGUUAGUGGCUCAAUAUCAGGACUGGUGUACGAAGUUUCAGCGCCUCUUCUCCAUGAGAGGCGCUGAAGCUUCGUGCAC	GTGCACGAAGCTTCAGCGCCTCTCATGGAGAAGAGGCGCTGAAACTTCGTACACCAGTCCTGATATTGAGCCACTAACTGCCCTATAGTGAGTCGTATTAGCGC	83	20	Human pre-miRNA loop
RSL-V1-73	15	hsa-mir-885	GCGCTAATACGACTCACTATAGGG	CATGTTATCCACAACGGCGACTGCT	GGTGTACGAAGTTTCAGC	GCCTCTTCTCCATGAGAGGC	GCTGAAGCTTCGTGCAC	GGGCAUGUUAUCCACAACGGCGACUGCUGGUGUACGAAGUUUCAGCGCCUCUUCUCCAUGAGAGGCGCUGAAGCUUCGUGCAC	GTGCACGAAGCTTCAGCGCCTCTCATGGAGAAGAGGCGCTGAAACTTCGTACACCAGCAGTCGCCGTTGTGGATAACATGCCCTATAGTGAGTCGTATTAGCGC	83	20	Human pre-miRNA loop
RSL-V1-74	15	hsa-mir-885	GCGCTAATACGACTCACTATAGGG	CGTTAACTGGCATCGGCGGAAAACG	GGTGTACGAAGTTTCAGC	GCCTCTTCTCCATGAGAGGC	GCTGAAGCTTCGTGCAC	GGGCGUUAACUGGCAUCGGCGGAAAACGGGUGUACGAAGUUUCAGCGCCUCUUCUCCAUGAGAGGCGCUGAAGCUUCGUGCAC	GTGCACGAAGCTTCAGCGCCTCTCATGGAGAAGAGGCGCTGAAACTTCGTACACCCGTTTTCCGCCGATGCCAGTTAACGCCCTATAGTGAGTCGTATTAGCGC	83	20	Human pre-miRNA loop
RSL-V1-75	15	hsa-mir-885	GCGCTAATACGACTCACTATAGGG	GCAGTGACAAATGCCTGGCAAATAG	GGTGTACGAAGTTTCAGC	GCCTCTTCTCCATGAGAGGC	GCTGAAGCTTCGTGCAC	GGGGCAGUGACAAAUGCCUGGCAAAUAGGGUGUACGAAGUUUCAGCGCCUCUUCUCCAUGAGAGGCGCUGAAGCUUCGUGCAC	GTGCACGAAGCTTCAGCGCCTCTCATGGAGAAGAGGCGCTGAAACTTCGTACACCCTATTTGCCAGGCATTTGTCACTGCCCCTATAGTGAGTCGTATTAGCGC	83	20	Human pre-miRNA loop
RSL-V1-76	16	hsa-mir-4697	GCGCTAATACGACTCACTATAGGG	AAAATAGGTAAGAGACAATGATCGC	GGTGTACGAAGTTTCAGC	GACGTGAAGGGACCACATCCCGCTTCATGTC	GCTGAAGCTTCGTGCAC	GGGAAAAUAGGUAAGAGACAAUGAUCGCGGUGUACGAAGUUUCAGCGACGUGAAGGGACCACAUCCCGCUUCAUGUCGCUGAAGCUUCGUGCAC	GTGCACGAAGCTTCAGCGACATGAAGCGGGATGTGGTCCCTTCACGTCGCTGAAACTTCGTACACCGCGATCATTGTCTCTTACCTATTTTCCCTATAGTGAGTCGTATTAGCGC	94	31	Human pre-miRNA loop
RSL-V1-77	16	hsa-mir-4697	GCGCTAATACGACTCACTATAGGG	CAGCGTAGCTCTCCATAGCTGTTGG	GGTGTACGAAGTTTCAGC	GACGTGAAGGGACCACATCCCGCTTCATGTC	GCTGAAGCTTCGTGCAC	GGGCAGCGUAGCUCUCCAUAGCUGUUGGGGUGUACGAAGUUUCAGCGACGUGAAGGGACCACAUCCCGCUUCAUGUCGCUGAAGCUUCGUGCAC	GTGCACGAAGCTTCAGCGACATGAAGCGGGATGTGGTCCCTTCACGTCGCTGAAACTTCGTACACCCCAACAGCTATGGAGAGCTACGCTGCCCTATAGTGAGTCGTATTAGCGC	94	31	Human pre-miRNA loop
RSL-V1-78	16	hsa-mir-4697	GCGCTAATACGACTCACTATAGGG	CAGCTAGCCGCAAGTAAGATCCCAC	GGTGTACGAAGTTTCAGC	GACGTGAAGGGACCACATCCCGCTTCATGTC	GCTGAAGCTTCGTGCAC	GGGCAGCUAGCCGCAAGUAAGAUCCCACGGUGUACGAAGUUUCAGCGACGUGAAGGGACCACAUCCCGCUUCAUGUCGCUGAAGCUUCGUGCAC	GTGCACGAAGCTTCAGCGACATGAAGCGGGATGTGGTCCCTTCACGTCGCTGAAACTTCGTACACCGTGGGATCTTACTTGCGGCTAGCTGCCCTATAGTGAGTCGTATTAGCGC	94	31	Human pre-miRNA loop
RSL-V1-79	16	hsa-mir-4697	GCGCTAATACGACTCACTATAGGG	CAGTGTTGCTCGAATGTAATAACTC	GGTGTACGAAGTTTCAGC	GACGTGAAGGGACCACATCCCGCTTCATGTC	GCTGAAGCTTCGTGCAC	GGGCAGUGUUGCUCGAAUGUAAUAACUCGGUGUACGAAGUUUCAGCGACGUGAAGGGACCACAUCCCGCUUCAUGUCGCUGAAGCUUCGUGCAC	GTGCACGAAGCTTCAGCGACATGAAGCGGGATGTGGTCCCTTCACGTCGCTGAAACTTCGTACACCGAGTTATTACATTCGAGCAACACTGCCCTATAGTGAGTCGTATTAGCGC	94	31	Human pre-miRNA loop
RSL-V1-80	16	hsa-mir-4697	GCGCTAATACGACTCACTATAGGG	CGTTAGCGCATTGCGGGTAGCATAC	GGTGTACGAAGTTTCAGC	GACGTGAAGGGACCACATCCCGCTTCATGTC	GCTGAAGCTTCGTGCAC	GGGCGUUAGCGCAUUGCGGGUAGCAUACGGUGUACGAAGUUUCAGCGACGUGAAGGGACCACAUCCCGCUUCAUGUCGCUGAAGCUUCGUGCAC	GTGCACGAAGCTTCAGCGACATGAAGCGGGATGTGGTCCCTTCACGTCGCTGAAACTTCGTACACCGTATGCTACCCGCAATGCGCTAACGCCCTATAGTGAGTCGTATTAGCGC	94	31	Human pre-miRNA loop
RSL-V1-81	17	hsa-mir-3921	GCGCTAATACGACTCACTATAGGG	AACATCGACTGGGCTAGCAGATATC	GGTGTACGAAGTTTCAGC	GAGACTTAGAAATCCCTAAGTCTC	GCTGAAGCTTCGTGCAC	GGGAACAUCGACUGGGCUAGCAGAUAUCGGUGUACGAAGUUUCAGCGAGACUUAGAAAUCCCUAAGUCUCGCUGAAGCUUCGUGCAC	GTGCACGAAGCTTCAGCGAGACTTAGGGATTTCTAAGTCTCGCTGAAACTTCGTACACCGATATCTGCTAGCCCAGTCGATGTTCCCTATAGTGAGTCGTATTAGCGC	87	24	Human pre-miRNA loop
RSL-V1-82	17	hsa-mir-3921	GCGCTAATACGACTCACTATAGGG	ACCTGGCACTACTAGACCGGATTTA	GGTGTACGAAGTTTCAGC	GAGACTTAGAAATCCCTAAGTCTC	GCTGAAGCTTCGTGCAC	GGGACCUGGCACUACUAGACCGGAUUUAGGUGUACGAAGUUUCAGCGAGACUUAGAAAUCCCUAAGUCUCGCUGAAGCUUCGUGCAC	GTGCACGAAGCTTCAGCGAGACTTAGGGATTTCTAAGTCTCGCTGAAACTTCGTACACCTAAATCCGGTCTAGTAGTGCCAGGTCCCTATAGTGAGTCGTATTAGCGC	87	24	Human pre-miRNA loop
RSL-V1-83	17	hsa-mir-3921	GCGCTAATACGACTCACTATAGGG	AGTCTTGAGGTGCCTCGTTTCTCGC	GGTGTACGAAGTTTCAGC	GAGACTTAGAAATCCCTAAGTCTC	GCTGAAGCTTCGTGCAC	GGGAGUCUUGAGGUGCCUCGUUUCUCGCGGUGUACGAAGUUUCAGCGAGACUUAGAAAUCCCUAAGUCUCGCUGAAGCUUCGUGCAC	GTGCACGAAGCTTCAGCGAGACTTAGGGATTTCTAAGTCTCGCTGAAACTTCGTACACCGCGAGAAACGAGGCACCTCAAGACTCCCTATAGTGAGTCGTATTAGCGC	87	24	Human pre-miRNA loop
RSL-V1-84	17	hsa-mir-3921	GCGCTAATACGACTCACTATAGGG	ATCGCAAGGGTTGGAAAATAACGCG	GGTGTACGAAGTTTCAGC	GAGACTTAGAAATCCCTAAGTCTC	GCTGAAGCTTCGTGCAC	GGGAUCGCAAGGGUUGGAAAAUAACGCGGGUGUACGAAGUUUCAGCGAGACUUAGAAAUCCCUAAGUCUCGCUGAAGCUUCGUGCAC	GTGCACGAAGCTTCAGCGAGACTTAGGGATTTCTAAGTCTCGCTGAAACTTCGTACACCCGCGTTATTTTCCAACCCTTGCGATCCCTATAGTGAGTCGTATTAGCGC	87	24	Human pre-miRNA loop
RSL-V1-85	17	hsa-mir-3921	GCGCTAATACGACTCACTATAGGG	CCAAAACGCGCTGAACATTACGAGA	GGTGTACGAAGTTTCAGC	GAGACTTAGAAATCCCTAAGTCTC	GCTGAAGCTTCGTGCAC	GGGCCAAAACGCGCUGAACAUUACGAGAGGUGUACGAAGUUUCAGCGAGACUUAGAAAUCCCUAAGUCUCGCUGAAGCUUCGUGCAC	GTGCACGAAGCTTCAGCGAGACTTAGGGATTTCTAAGTCTCGCTGAAACTTCGTACACCTCTCGTAATGTTCAGCGCGTTTTGGCCCTATAGTGAGTCGTATTAGCGC	87	24	Human pre-miRNA loop
RSL-V1-86	18	hsa-mir-6805	GCGCTAATACGACTCACTATAGGG	ACTCTGGTCCAAGATTATCCCTTCT	GGTGTACGAAGTTTCAGC	GTGTATGGGCTGAGCCTTGC	GCTGAAGCTTCGTGCAC	GGGACUCUGGUCCAAGAUUAUCCCUUCUGGUGUACGAAGUUUCAGCGUGUAUGGGCUGAGCCUUGCGCUGAAGCUUCGUGCAC	GTGCACGAAGCTTCAGCGCAAGGCTCAGCCCATACACGCTGAAACTTCGTACACCAGAAGGGATAATCTTGGACCAGAGTCCCTATAGTGAGTCGTATTAGCGC	83	20	Human pre-miRNA loop
RSL-V1-87	18	hsa-mir-6805	GCGCTAATACGACTCACTATAGGG	ACTGGCAAAGGTAAAAGGCTTCTCA	GGTGTACGAAGTTTCAGC	GTGTATGGGCTGAGCCTTGC	GCTGAAGCTTCGTGCAC	GGGACUGGCAAAGGUAAAAGGCUUCUCAGGUGUACGAAGUUUCAGCGUGUAUGGGCUGAGCCUUGCGCUGAAGCUUCGUGCAC	GTGCACGAAGCTTCAGCGCAAGGCTCAGCCCATACACGCTGAAACTTCGTACACCTGAGAAGCCTTTTACCTTTGCCAGTCCCTATAGTGAGTCGTATTAGCGC	83	20	Human pre-miRNA loop
RSL-V1-88	18	hsa-mir-6805	GCGCTAATACGACTCACTATAGGG	AGGCCTTTCAACGTGGTGAATCTGG	GGTGTACGAAGTTTCAGC	GTGTATGGGCTGAGCCTTGC	GCTGAAGCTTCGTGCAC	GGGAGGCCUUUCAACGUGGUGAAUCUGGGGUGUACGAAGUUUCAGCGUGUAUGGGCUGAGCCUUGCGCUGAAGCUUCGUGCAC	GTGCACGAAGCTTCAGCGCAAGGCTCAGCCCATACACGCTGAAACTTCGTACACCCCAGATTCACCACGTTGAAAGGCCTCCCTATAGTGAGTCGTATTAGCGC	83	20	Human pre-miRNA loop
RSL-V1-89	18	hsa-mir-6805	GCGCTAATACGACTCACTATAGGG	AGTTTAGCAGTAGGTAGAGCTCTAC	GGTGTACGAAGTTTCAGC	GTGTATGGGCTGAGCCTTGC	GCTGAAGCTTCGTGCAC	GGGAGUUUAGCAGUAGGUAGAGCUCUACGGUGUACGAAGUUUCAGCGUGUAUGGGCUGAGCCUUGCGCUGAAGCUUCGUGCAC	GTGCACGAAGCTTCAGCGCAAGGCTCAGCCCATACACGCTGAAACTTCGTACACCGTAGAGCTCTACCTACTGCTAAACTCCCTATAGTGAGTCGTATTAGCGC	83	20	Human pre-miRNA loop
RSL-V1-90	18	hsa-mir-6805	GCGCTAATACGACTCACTATAGGG	CCGGGCAATCAAAGCAACTACTGAG	GGTGTACGAAGTTTCAGC	GTGTATGGGCTGAGCCTTGC	GCTGAAGCTTCGTGCAC	GGGCCGGGCAAUCAAAGCAACUACUGAGGGUGUACGAAGUUUCAGCGUGUAUGGGCUGAGCCUUGCGCUGAAGCUUCGUGCAC	GTGCACGAAGCTTCAGCGCAAGGCTCAGCCCATACACGCTGAAACTTCGTACACCCTCAGTAGTTGCTTTGATTGCCCGGCCCTATAGTGAGTCGTATTAGCGC	83	20	Human pre-miRNA loop
RSL-V1-91	19	hsa-mir-4501	GCGCTAATACGACTCACTATAGGG	AAGTCGCGAAGCACACTGACCAAGA	GGTGTACGAAGTTTCAGC	ATCACTGAAATATGTCTGAGCTTCTGTT	GCTGAAGCTTCGTGCAC	GGGAAGUCGCGAAGCACACUGACCAAGAGGUGUACGAAGUUUCAGCAUCACUGAAAUAUGUCUGAGCUUCUGUUGCUGAAGCUUCGUGCAC	GTGCACGAAGCTTCAGCAACAGAAGCTCAGACATATTTCAGTGATGCTGAAACTTCGTACACCTCTTGGTCAGTGTGCTTCGCGACTTCCCTATAGTGAGTCGTATTAGCGC	91	28	Human pre-miRNA loop
RSL-V1-92	19	hsa-mir-4501	GCGCTAATACGACTCACTATAGGG	ACAGTCCCTGAGGTATGATAACGAC	GGTGTACGAAGTTTCAGC	ATCACTGAAATATGTCTGAGCTTCTGTT	GCTGAAGCTTCGTGCAC	GGGACAGUCCCUGAGGUAUGAUAACGACGGUGUACGAAGUUUCAGCAUCACUGAAAUAUGUCUGAGCUUCUGUUGCUGAAGCUUCGUGCAC	GTGCACGAAGCTTCAGCAACAGAAGCTCAGACATATTTCAGTGATGCTGAAACTTCGTACACCGTCGTTATCATACCTCAGGGACTGTCCCTATAGTGAGTCGTATTAGCGC	91	28	Human pre-miRNA loop
RSL-V1-93	19	hsa-mir-4501	GCGCTAATACGACTCACTATAGGG	AGACGGTACACCGCGTGTAATTCTC	GGTGTACGAAGTTTCAGC	ATCACTGAAATATGTCTGAGCTTCTGTT	GCTGAAGCTTCGTGCAC	GGGAGACGGUACACCGCGUGUAAUUCUCGGUGUACGAAGUUUCAGCAUCACUGAAAUAUGUCUGAGCUUCUGUUGCUGAAGCUUCGUGCAC	GTGCACGAAGCTTCAGCAACAGAAGCTCAGACATATTTCAGTGATGCTGAAACTTCGTACACCGAGAATTACACGCGGTGTACCGTCTCCCTATAGTGAGTCGTATTAGCGC	91	28	Human pre-miRNA loop
RSL-V1-94	19	hsa-mir-4501	GCGCTAATACGACTCACTATAGGG	CAGACCCCGCCGAATAGTGACATCG	GGTGTACGAAGTTTCAGC	ATCACTGAAATATGTCTGAGCTTCTGTT	GCTGAAGCTTCGTGCAC	GGGCAGACCCCGCCGAAUAGUGACAUCGGGUGUACGAAGUUUCAGCAUCACUGAAAUAUGUCUGAGCUUCUGUUGCUGAAGCUUCGUGCAC	GTGCACGAAGCTTCAGCAACAGAAGCTCAGACATATTTCAGTGATGCTGAAACTTCGTACACCCGATGTCACTATTCGGCGGGGTCTGCCCTATAGTGAGTCGTATTAGCGC	91	28	Human pre-miRNA loop
RSL-V1-95	19	hsa-mir-4501	GCGCTAATACGACTCACTATAGGG	GAAGCCTTCGAGACACTCTAACCCG	GGTGTACGAAGTTTCAGC	ATCACTGAAATATGTCTGAGCTTCTGTT	GCTGAAGCTTCGTGCAC	GGGGAAGCCUUCGAGACACUCUAACCCGGGUGUACGAAGUUUCAGCAUCACUGAAAUAUGUCUGAGCUUCUGUUGCUGAAGCUUCGUGCAC	GTGCACGAAGCTTCAGCAACAGAAGCTCAGACATATTTCAGTGATGCTGAAACTTCGTACACCCGGGTTAGAGTGTCTCGAAGGCTTCCCCTATAGTGAGTCGTATTAGCGC	91	28	Human pre-miRNA loop
RSL-V1-96	20	hsa-mir-155	GCGCTAATACGACTCACTATAGGG	AAAGGCTAAGGCCCAATCATGCGTA	GGTGTACGAAGTTTCAGC	GGGGTTTTTGCCTCCAACTGACTCC	GCTGAAGCTTCGTGCAC	GGGAAAGGCUAAGGCCCAAUCAUGCGUAGGUGUACGAAGUUUCAGCGGGGUUUUUGCCUCCAACUGACUCCGCUGAAGCUUCGUGCAC	GTGCACGAAGCTTCAGCGGAGTCAGTTGGAGGCAAAAACCCCGCTGAAACTTCGTACACCTACGCATGATTGGGCCTTAGCCTTTCCCTATAGTGAGTCGTATTAGCGC	88	25	Human pre-miRNA loop
RSL-V1-97	20	hsa-mir-155	GCGCTAATACGACTCACTATAGGG	CAAAGCTTCTAGCCCTAAACGTCGT	GGTGTACGAAGTTTCAGC	GGGGTTTTTGCCTCCAACTGACTCC	GCTGAAGCTTCGTGCAC	GGGCAAAGCUUCUAGCCCUAAACGUCGUGGUGUACGAAGUUUCAGCGGGGUUUUUGCCUCCAACUGACUCCGCUGAAGCUUCGUGCAC	GTGCACGAAGCTTCAGCGGAGTCAGTTGGAGGCAAAAACCCCGCTGAAACTTCGTACACCACGACGTTTAGGGCTAGAAGCTTTGCCCTATAGTGAGTCGTATTAGCGC	88	25	Human pre-miRNA loop
RSL-V1-98	20	hsa-mir-155	GCGCTAATACGACTCACTATAGGG	CACTGAATCGCGGTCTCTCCCTAGT	GGTGTACGAAGTTTCAGC	GGGGTTTTTGCCTCCAACTGACTCC	GCTGAAGCTTCGTGCAC	GGGCACUGAAUCGCGGUCUCUCCCUAGUGGUGUACGAAGUUUCAGCGGGGUUUUUGCCUCCAACUGACUCCGCUGAAGCUUCGUGCAC	GTGCACGAAGCTTCAGCGGAGTCAGTTGGAGGCAAAAACCCCGCTGAAACTTCGTACACCACTAGGGAGAGACCGCGATTCAGTGCCCTATAGTGAGTCGTATTAGCGC	88	25	Human pre-miRNA loop
RSL-V1-99	20	hsa-mir-155	GCGCTAATACGACTCACTATAGGG	CAGATGAATAGCCGGACAAACCACT	GGTGTACGAAGTTTCAGC	GGGGTTTTTGCCTCCAACTGACTCC	GCTGAAGCTTCGTGCAC	GGGCAGAUGAAUAGCCGGACAAACCACUGGUGUACGAAGUUUCAGCGGGGUUUUUGCCUCCAACUGACUCCGCUGAAGCUUCGUGCAC	GTGCACGAAGCTTCAGCGGAGTCAGTTGGAGGCAAAAACCCCGCTGAAACTTCGTACACCAGTGGTTTGTCCGGCTATTCATCTGCCCTATAGTGAGTCGTATTAGCGC	88	25	Human pre-miRNA loop
RSL-V1-100	20	hsa-mir-155	GCGCTAATACGACTCACTATAGGG	CCCTAGCAGTGGGGCCTTTACTAGG	GGTGTACGAAGTTTCAGC	GGGGTTTTTGCCTCCAACTGACTCC	GCTGAAGCTTCGTGCAC	GGGCCCUAGCAGUGGGGCCUUUACUAGGGGUGUACGAAGUUUCAGCGGGGUUUUUGCCUCCAACUGACUCCGCUGAAGCUUCGUGCAC	GTGCACGAAGCTTCAGCGGAGTCAGTTGGAGGCAAAAACCCCGCTGAAACTTCGTACACCCCTAGTAAAGGCCCCACTGCTAGGGCCCTATAGTGAGTCGTATTAGCGC	88	25	Human pre-miRNA loop
RSL-V1-101	21	hsa-mir-548f-2	GCGCTAATACGACTCACTATAGGG	AGCCTTTCTGCTCATAATTCCCCGG	GGTGTACGAAGTTTCAGC	TTTTATCATTACTTTTAATGGCAAAA	GCTGAAGCTTCGTGCAC	GGGAGCCUUUCUGCUCAUAAUUCCCCGGGGUGUACGAAGUUUCAGCUUUUAUCAUUACUUUUAAUGGCAAAAGCUGAAGCUUCGUGCAC	GTGCACGAAGCTTCAGCTTTTGCCATTAAAAGTAATGATAAAAGCTGAAACTTCGTACACCCCGGGGAATTATGAGCAGAAAGGCTCCCTATAGTGAGTCGTATTAGCGC	89	26	Human pre-miRNA loop
RSL-V1-102	21	hsa-mir-548f-2	GCGCTAATACGACTCACTATAGGG	AGTCATAAGCCGCTCAAAGGTCCGG	GGTGTACGAAGTTTCAGC	TTTTATCATTACTTTTAATGGCAAAA	GCTGAAGCTTCGTGCAC	GGGAGUCAUAAGCCGCUCAAAGGUCCGGGGUGUACGAAGUUUCAGCUUUUAUCAUUACUUUUAAUGGCAAAAGCUGAAGCUUCGUGCAC	GTGCACGAAGCTTCAGCTTTTGCCATTAAAAGTAATGATAAAAGCTGAAACTTCGTACACCCCGGACCTTTGAGCGGCTTATGACTCCCTATAGTGAGTCGTATTAGCGC	89	26	Human pre-miRNA loop
RSL-V1-103	21	hsa-mir-548f-2	GCGCTAATACGACTCACTATAGGG	ATGGTCCTAGTCCAAGACAACCGTC	GGTGTACGAAGTTTCAGC	TTTTATCATTACTTTTAATGGCAAAA	GCTGAAGCTTCGTGCAC	GGGAUGGUCCUAGUCCAAGACAACCGUCGGUGUACGAAGUUUCAGCUUUUAUCAUUACUUUUAAUGGCAAAAGCUGAAGCUUCGUGCAC	GTGCACGAAGCTTCAGCTTTTGCCATTAAAAGTAATGATAAAAGCTGAAACTTCGTACACCGACGGTTGTCTTGGACTAGGACCATCCCTATAGTGAGTCGTATTAGCGC	89	26	Human pre-miRNA loop
RSL-V1-104	21	hsa-mir-548f-2	GCGCTAATACGACTCACTATAGGG	ATTGAACATCGTCGGAATCGAGAAT	GGTGTACGAAGTTTCAGC	TTTTATCATTACTTTTAATGGCAAAA	GCTGAAGCTTCGTGCAC	GGGAUUGAACAUCGUCGGAAUCGAGAAUGGUGUACGAAGUUUCAGCUUUUAUCAUUACUUUUAAUGGCAAAAGCUGAAGCUUCGUGCAC	GTGCACGAAGCTTCAGCTTTTGCCATTAAAAGTAATGATAAAAGCTGAAACTTCGTACACCATTCTCGATTCCGACGATGTTCAATCCCTATAGTGAGTCGTATTAGCGC	89	26	Human pre-miRNA loop
RSL-V1-105	21	hsa-mir-548f-2	GCGCTAATACGACTCACTATAGGG	CAGGGCGCGCACCAAGTTATTGATC	GGTGTACGAAGTTTCAGC	TTTTATCATTACTTTTAATGGCAAAA	GCTGAAGCTTCGTGCAC	GGGCAGGGCGCGCACCAAGUUAUUGAUCGGUGUACGAAGUUUCAGCUUUUAUCAUUACUUUUAAUGGCAAAAGCUGAAGCUUCGUGCAC	GTGCACGAAGCTTCAGCTTTTGCCATTAAAAGTAATGATAAAAGCTGAAACTTCGTACACCGATCAATAACTTGGTGCGCGCCCTGCCCTATAGTGAGTCGTATTAGCGC	89	26	Human pre-miRNA loop
RSL-V1-106	22	hsa-mir-6747	GCGCTAATACGACTCACTATAGGG	AACGGACGTCCATTTAAACACGCCG	GGTGTACGAAGTTTCAGC	AGAACATTCGTTCACTTTCCT	GCTGAAGCTTCGTGCAC	GGGAACGGACGUCCAUUUAAACACGCCGGGUGUACGAAGUUUCAGCAGAACAUUCGUUCACUUUCCUGCUGAAGCUUCGUGCAC	GTGCACGAAGCTTCAGCAGGAAAGTGAACGAATGTTCTGCTGAAACTTCGTACACCCGGCGTGTTTAAATGGACGTCCGTTCCCTATAGTGAGTCGTATTAGCGC	84	21	Human pre-miRNA loop
RSL-V1-107	22	hsa-mir-6747	GCGCTAATACGACTCACTATAGGG	AAGTGTATGGCACCCCAACTCCGTT	GGTGTACGAAGTTTCAGC	AGAACATTCGTTCACTTTCCT	GCTGAAGCTTCGTGCAC	GGGAAGUGUAUGGCACCCCAACUCCGUUGGUGUACGAAGUUUCAGCAGAACAUUCGUUCACUUUCCUGCUGAAGCUUCGUGCAC	GTGCACGAAGCTTCAGCAGGAAAGTGAACGAATGTTCTGCTGAAACTTCGTACACCAACGGAGTTGGGGTGCCATACACTTCCCTATAGTGAGTCGTATTAGCGC	84	21	Human pre-miRNA loop
RSL-V1-108	22	hsa-mir-6747	GCGCTAATACGACTCACTATAGGG	ACATAAACGCAATCCACTACGGGAC	GGTGTACGAAGTTTCAGC	AGAACATTCGTTCACTTTCCT	GCTGAAGCTTCGTGCAC	GGGACAUAAACGCAAUCCACUACGGGACGGUGUACGAAGUUUCAGCAGAACAUUCGUUCACUUUCCUGCUGAAGCUUCGUGCAC	GTGCACGAAGCTTCAGCAGGAAAGTGAACGAATGTTCTGCTGAAACTTCGTACACCGTCCCGTAGTGGATTGCGTTTATGTCCCTATAGTGAGTCGTATTAGCGC	84	21	Human pre-miRNA loop
RSL-V1-109	22	hsa-mir-6747	GCGCTAATACGACTCACTATAGGG	AGCATATGGGCTGCAAATATCGCAC	GGTGTACGAAGTTTCAGC	AGAACATTCGTTCACTTTCCT	GCTGAAGCTTCGTGCAC	GGGAGCAUAUGGGCUGCAAAUAUCGCACGGUGUACGAAGUUUCAGCAGAACAUUCGUUCACUUUCCUGCUGAAGCUUCGUGCAC	GTGCACGAAGCTTCAGCAGGAAAGTGAACGAATGTTCTGCTGAAACTTCGTACACCGTGCGATATTTGCAGCCCATATGCTCCCTATAGTGAGTCGTATTAGCGC	84	21	Human pre-miRNA loop
RSL-V1-110	22	hsa-mir-6747	GCGCTAATACGACTCACTATAGGG	CGATTCTGTCACGGGGACTGCTCAG	GGTGTACGAAGTTTCAGC	AGAACATTCGTTCACTTTCCT	GCTGAAGCTTCGTGCAC	GGGCGAUUCUGUCACGGGGACUGCUCAGGGUGUACGAAGUUUCAGCAGAACAUUCGUUCACUUUCCUGCUGAAGCUUCGUGCAC	GTGCACGAAGCTTCAGCAGGAAAGTGAACGAATGTTCTGCTGAAACTTCGTACACCCTGAGCAGTCCCCGTGACAGAATCGCCCTATAGTGAGTCGTATTAGCGC	84	21	Human pre-miRNA loop
RSL-V1-111	23	hsa-mir-99b	GCGCTAATACGACTCACTATAGGG	ACCACATAGAACCAAATCCACTCGC	GGTGTACGAAGTTTCAGC	CTTGCGGGGCCTTCGCCGCACACAAG	GCTGAAGCTTCGTGCAC	GGGACCACAUAGAACCAAAUCCACUCGCGGUGUACGAAGUUUCAGCCUUGCGGGGCCUUCGCCGCACACAAGGCUGAAGCUUCGUGCAC	GTGCACGAAGCTTCAGCCTTGTGTGCGGCGAAGGCCCCGCAAGGCTGAAACTTCGTACACCGCGAGTGGATTTGGTTCTATGTGGTCCCTATAGTGAGTCGTATTAGCGC	89	26	Human pre-miRNA loop
RSL-V1-112	23	hsa-mir-99b	GCGCTAATACGACTCACTATAGGG	AGCAGTGTGTCGGCCAGCTTTAAAG	GGTGTACGAAGTTTCAGC	CTTGCGGGGCCTTCGCCGCACACAAG	GCTGAAGCTTCGTGCAC	GGGAGCAGUGUGUCGGCCAGCUUUAAAGGGUGUACGAAGUUUCAGCCUUGCGGGGCCUUCGCCGCACACAAGGCUGAAGCUUCGUGCAC	GTGCACGAAGCTTCAGCCTTGTGTGCGGCGAAGGCCCCGCAAGGCTGAAACTTCGTACACCCTTTAAAGCTGGCCGACACACTGCTCCCTATAGTGAGTCGTATTAGCGC	89	26	Human pre-miRNA loop
RSL-V1-113	23	hsa-mir-99b	GCGCTAATACGACTCACTATAGGG	CAAAGCTGCCGAAGGGTAGTATCGA	GGTGTACGAAGTTTCAGC	CTTGCGGGGCCTTCGCCGCACACAAG	GCTGAAGCTTCGTGCAC	GGGCAAAGCUGCCGAAGGGUAGUAUCGAGGUGUACGAAGUUUCAGCCUUGCGGGGCCUUCGCCGCACACAAGGCUGAAGCUUCGUGCAC	GTGCACGAAGCTTCAGCCTTGTGTGCGGCGAAGGCCCCGCAAGGCTGAAACTTCGTACACCTCGATACTACCCTTCGGCAGCTTTGCCCTATAGTGAGTCGTATTAGCGC	89	26	Human pre-miRNA loop
RSL-V1-114	23	hsa-mir-99b	GCGCTAATACGACTCACTATAGGG	CAGGCAAGCCATTCATTCCGCGATA	GGTGTACGAAGTTTCAGC	CTTGCGGGGCCTTCGCCGCACACAAG	GCTGAAGCTTCGTGCAC	GGGCAGGCAAGCCAUUCAUUCCGCGAUAGGUGUACGAAGUUUCAGCCUUGCGGGGCCUUCGCCGCACACAAGGCUGAAGCUUCGUGCAC	GTGCACGAAGCTTCAGCCTTGTGTGCGGCGAAGGCCCCGCAAGGCTGAAACTTCGTACACCTATCGCGGAATGAATGGCTTGCCTGCCCTATAGTGAGTCGTATTAGCGC	89	26	Human pre-miRNA loop
RSL-V1-115	23	hsa-mir-99b	GCGCTAATACGACTCACTATAGGG	CTTGGCTACTTAGGGGCGTGCTAAG	GGTGTACGAAGTTTCAGC	CTTGCGGGGCCTTCGCCGCACACAAG	GCTGAAGCTTCGTGCAC	GGGCUUGGCUACUUAGGGGCGUGCUAAGGGUGUACGAAGUUUCAGCCUUGCGGGGCCUUCGCCGCACACAAGGCUGAAGCUUCGUGCAC	GTGCACGAAGCTTCAGCCTTGTGTGCGGCGAAGGCCCCGCAAGGCTGAAACTTCGTACACCCTTAGCACGCCCCTAAGTAGCCAAGCCCTATAGTGAGTCGTATTAGCGC	89	26	Human pre-miRNA loop
RSL-V1-116	24	hsa-mir-1973	GCGCTAATACGACTCACTATAGGG	AATACCCGATTAAGGGAAACCCCGT	GGTGTACGAAGTTTCAGC	TGGTATCCTGACCG	GCTGAAGCTTCGTGCAC	GGGAAUACCCGAUUAAGGGAAACCCCGUGGUGUACGAAGUUUCAGCUGGUAUCCUGACCGGCUGAAGCUUCGUGCAC	GTGCACGAAGCTTCAGCCGGTCAGGATACCAGCTGAAACTTCGTACACCACGGGGTTTCCCTTAATCGGGTATTCCCTATAGTGAGTCGTATTAGCGC	77	14	Human pre-miRNA loop
RSL-V1-117	24	hsa-mir-1973	GCGCTAATACGACTCACTATAGGG	ACCGAGTGAAACAATGCAAACTTGC	GGTGTACGAAGTTTCAGC	TGGTATCCTGACCG	GCTGAAGCTTCGTGCAC	GGGACCGAGUGAAACAAUGCAAACUUGCGGUGUACGAAGUUUCAGCUGGUAUCCUGACCGGCUGAAGCUUCGUGCAC	GTGCACGAAGCTTCAGCCGGTCAGGATACCAGCTGAAACTTCGTACACCGCAAGTTTGCATTGTTTCACTCGGTCCCTATAGTGAGTCGTATTAGCGC	77	14	Human pre-miRNA loop
RSL-V1-118	24	hsa-mir-1973	GCGCTAATACGACTCACTATAGGG	ACGGTTGCCGTGTACTAGTTTCCCA	GGTGTACGAAGTTTCAGC	TGGTATCCTGACCG	GCTGAAGCTTCGTGCAC	GGGACGGUUGCCGUGUACUAGUUUCCCAGGUGUACGAAGUUUCAGCUGGUAUCCUGACCGGCUGAAGCUUCGUGCAC	GTGCACGAAGCTTCAGCCGGTCAGGATACCAGCTGAAACTTCGTACACCTGGGAAACTAGTACACGGCAACCGTCCCTATAGTGAGTCGTATTAGCGC	77	14	Human pre-miRNA loop
RSL-V1-119	24	hsa-mir-1973	GCGCTAATACGACTCACTATAGGG	ATATATTTTGGAGACGATGCCAACG	GGTGTACGAAGTTTCAGC	TGGTATCCTGACCG	GCTGAAGCTTCGTGCAC	GGGAUAUAUUUUGGAGACGAUGCCAACGGGUGUACGAAGUUUCAGCUGGUAUCCUGACCGGCUGAAGCUUCGUGCAC	GTGCACGAAGCTTCAGCCGGTCAGGATACCAGCTGAAACTTCGTACACCCGTTGGCATCGTCTCCAAAATATATCCCTATAGTGAGTCGTATTAGCGC	77	14	Human pre-miRNA loop
RSL-V1-120	24	hsa-mir-1973	GCGCTAATACGACTCACTATAGGG	ATGACCGAATACTGTTGGAAGCTCT	GGTGTACGAAGTTTCAGC	TGGTATCCTGACCG	GCTGAAGCTTCGTGCAC	GGGAUGACCGAAUACUGUUGGAAGCUCUGGUGUACGAAGUUUCAGCUGGUAUCCUGACCGGCUGAAGCUUCGUGCAC	GTGCACGAAGCTTCAGCCGGTCAGGATACCAGCTGAAACTTCGTACACCAGAGCTTCCAACAGTATTCGGTCATCCCTATAGTGAGTCGTATTAGCGC	77	14	Human pre-miRNA loop
RSL-V1-121	25	hsa-mir-208b	GCGCTAATACGACTCACTATAGGG	AAGTACGATCGAGGGCTTAATGTCA	GGTGTACGAAGTTTCAGC	TTATGTTTCTGATCCGAATATAA	GCTGAAGCTTCGTGCAC	GGGAAGUACGAUCGAGGGCUUAAUGUCAGGUGUACGAAGUUUCAGCUUAUGUUUCUGAUCCGAAUAUAAGCUGAAGCUUCGUGCAC	GTGCACGAAGCTTCAGCTTATATTCGGATCAGAAACATAAGCTGAAACTTCGTACACCTGACATTAAGCCCTCGATCGTACTTCCCTATAGTGAGTCGTATTAGCGC	86	23	Human pre-miRNA loop
RSL-V1-122	25	hsa-mir-208b	GCGCTAATACGACTCACTATAGGG	ACTGTATCAGGCCGGCTGTGAGAAT	GGTGTACGAAGTTTCAGC	TTATGTTTCTGATCCGAATATAA	GCTGAAGCTTCGTGCAC	GGGACUGUAUCAGGCCGGCUGUGAGAAUGGUGUACGAAGUUUCAGCUUAUGUUUCUGAUCCGAAUAUAAGCUGAAGCUUCGUGCAC	GTGCACGAAGCTTCAGCTTATATTCGGATCAGAAACATAAGCTGAAACTTCGTACACCATTCTCACAGCCGGCCTGATACAGTCCCTATAGTGAGTCGTATTAGCGC	86	23	Human pre-miRNA loop
RSL-V1-123	25	hsa-mir-208b	GCGCTAATACGACTCACTATAGGG	ATCGTCTAGACTGCCACGACCGTCA	GGTGTACGAAGTTTCAGC	TTATGTTTCTGATCCGAATATAA	GCTGAAGCTTCGTGCAC	GGGAUCGUCUAGACUGCCACGACCGUCAGGUGUACGAAGUUUCAGCUUAUGUUUCUGAUCCGAAUAUAAGCUGAAGCUUCGUGCAC	GTGCACGAAGCTTCAGCTTATATTCGGATCAGAAACATAAGCTGAAACTTCGTACACCTGACGGTCGTGGCAGTCTAGACGATCCCTATAGTGAGTCGTATTAGCGC	86	23	Human pre-miRNA loop
RSL-V1-124	25	hsa-mir-208b	GCGCTAATACGACTCACTATAGGG	ATGCGAGTTTTGATAGAGGAGAGTG	GGTGTACGAAGTTTCAGC	TTATGTTTCTGATCCGAATATAA	GCTGAAGCTTCGTGCAC	GGGAUGCGAGUUUUGAUAGAGGAGAGUGGGUGUACGAAGUUUCAGCUUAUGUUUCUGAUCCGAAUAUAAGCUGAAGCUUCGUGCAC	GTGCACGAAGCTTCAGCTTATATTCGGATCAGAAACATAAGCTGAAACTTCGTACACCCACTCTCCTCTATCAAAACTCGCATCCCTATAGTGAGTCGTATTAGCGC	86	23	Human pre-miRNA loop
RSL-V1-125	25	hsa-mir-208b	GCGCTAATACGACTCACTATAGGG	CACCTTGTGTCGGACCTAACCCGAG	GGTGTACGAAGTTTCAGC	TTATGTTTCTGATCCGAATATAA	GCTGAAGCTTCGTGCAC	GGGCACCUUGUGUCGGACCUAACCCGAGGGUGUACGAAGUUUCAGCUUAUGUUUCUGAUCCGAAUAUAAGCUGAAGCUUCGUGCAC	GTGCACGAAGCTTCAGCTTATATTCGGATCAGAAACATAAGCTGAAACTTCGTACACCCTCGGGTTAGGTCCGACACAAGGTGCCCTATAGTGAGTCGTATTAGCGC	86	23	Human pre-miRNA loop
RSL-V1-126	26	hsa-mir-573	GCGCTAATACGACTCACTATAGGG	AAAAGGGTGGGATGAACTACAATAA	GGTGTACGAAGTTTCAGC	TCAGGATCTACTCATGTCGTCTTTGG	GCTGAAGCTTCGTGCAC	GGGAAAAGGGUGGGAUGAACUACAAUAAGGUGUACGAAGUUUCAGCUCAGGAUCUACUCAUGUCGUCUUUGGGCUGAAGCUUCGUGCAC	GTGCACGAAGCTTCAGCCCAAAGACGACATGAGTAGATCCTGAGCTGAAACTTCGTACACCTTATTGTAGTTCATCCCACCCTTTTCCCTATAGTGAGTCGTATTAGCGC	89	26	Human pre-miRNA loop
RSL-V1-127	26	hsa-mir-573	GCGCTAATACGACTCACTATAGGG	AGATACCAGAAATCGACCCCGCAAG	GGTGTACGAAGTTTCAGC	TCAGGATCTACTCATGTCGTCTTTGG	GCTGAAGCTTCGTGCAC	GGGAGAUACCAGAAAUCGACCCCGCAAGGGUGUACGAAGUUUCAGCUCAGGAUCUACUCAUGUCGUCUUUGGGCUGAAGCUUCGUGCAC	GTGCACGAAGCTTCAGCCCAAAGACGACATGAGTAGATCCTGAGCTGAAACTTCGTACACCCTTGCGGGGTCGATTTCTGGTATCTCCCTATAGTGAGTCGTATTAGCGC	89	26	Human pre-miRNA loop
RSL-V1-128	26	hsa-mir-573	GCGCTAATACGACTCACTATAGGG	ATGCTCGCACGTCCCACTATGGTTA	GGTGTACGAAGTTTCAGC	TCAGGATCTACTCATGTCGTCTTTGG	GCTGAAGCTTCGTGCAC	GGGAUGCUCGCACGUCCCACUAUGGUUAGGUGUACGAAGUUUCAGCUCAGGAUCUACUCAUGUCGUCUUUGGGCUGAAGCUUCGUGCAC	GTGCACGAAGCTTCAGCCCAAAGACGACATGAGTAGATCCTGAGCTGAAACTTCGTACACCTAACCATAGTGGGACGTGCGAGCATCCCTATAGTGAGTCGTATTAGCGC	89	26	Human pre-miRNA loop
RSL-V1-129	26	hsa-mir-573	GCGCTAATACGACTCACTATAGGG	CACATCACAGGGTGACGTCAGCTCG	GGTGTACGAAGTTTCAGC	TCAGGATCTACTCATGTCGTCTTTGG	GCTGAAGCTTCGTGCAC	GGGCACAUCACAGGGUGACGUCAGCUCGGGUGUACGAAGUUUCAGCUCAGGAUCUACUCAUGUCGUCUUUGGGCUGAAGCUUCGUGCAC	GTGCACGAAGCTTCAGCCCAAAGACGACATGAGTAGATCCTGAGCTGAAACTTCGTACACCCGAGCTGACGTCACCCTGTGATGTGCCCTATAGTGAGTCGTATTAGCGC	89	26	Human pre-miRNA loop
RSL-V1-130	26	hsa-mir-573	GCGCTAATACGACTCACTATAGGG	CACTACGTGATGCGCACAGTAACAC	GGTGTACGAAGTTTCAGC	TCAGGATCTACTCATGTCGTCTTTGG	GCTGAAGCTTCGTGCAC	GGGCACUACGUGAUGCGCACAGUAACACGGUGUACGAAGUUUCAGCUCAGGAUCUACUCAUGUCGUCUUUGGGCUGAAGCUUCGUGCAC	GTGCACGAAGCTTCAGCCCAAAGACGACATGAGTAGATCCTGAGCTGAAACTTCGTACACCGTGTTACTGTGCGCATCACGTAGTGCCCTATAGTGAGTCGTATTAGCGC	89	26	Human pre-miRNA loop
RSL-V1-131	27	hsa-mir-7113	GCGCTAATACGACTCACTATAGGG	AAAATGGTTCGCGTGAACACAAAGT	GGTGTACGAAGTTTCAGC	GAGGCCTCTTGCCATGGCCTCC	GCTGAAGCTTCGTGCAC	GGGAAAAUGGUUCGCGUGAACACAAAGUGGUGUACGAAGUUUCAGCGAGGCCUCUUGCCAUGGCCUCCGCUGAAGCUUCGUGCAC	GTGCACGAAGCTTCAGCGGAGGCCATGGCAAGAGGCCTCGCTGAAACTTCGTACACCACTTTGTGTTCACGCGAACCATTTTCCCTATAGTGAGTCGTATTAGCGC	85	22	Human pre-miRNA loop
RSL-V1-132	27	hsa-mir-7113	GCGCTAATACGACTCACTATAGGG	ACTAACCCGGCTGTCGAGATAATTC	GGTGTACGAAGTTTCAGC	GAGGCCTCTTGCCATGGCCTCC	GCTGAAGCTTCGTGCAC	GGGACUAACCCGGCUGUCGAGAUAAUUCGGUGUACGAAGUUUCAGCGAGGCCUCUUGCCAUGGCCUCCGCUGAAGCUUCGUGCAC	GTGCACGAAGCTTCAGCGGAGGCCATGGCAAGAGGCCTCGCTGAAACTTCGTACACCGAATTATCTCGACAGCCGGGTTAGTCCCTATAGTGAGTCGTATTAGCGC	85	22	Human pre-miRNA loop
RSL-V1-133	27	hsa-mir-7113	GCGCTAATACGACTCACTATAGGG	AGGTATGATATAATGCCAATCACGC	GGTGTACGAAGTTTCAGC	GAGGCCTCTTGCCATGGCCTCC	GCTGAAGCTTCGTGCAC	GGGAGGUAUGAUAUAAUGCCAAUCACGCGGUGUACGAAGUUUCAGCGAGGCCUCUUGCCAUGGCCUCCGCUGAAGCUUCGUGCAC	GTGCACGAAGCTTCAGCGGAGGCCATGGCAAGAGGCCTCGCTGAAACTTCGTACACCGCGTGATTGGCATTATATCATACCTCCCTATAGTGAGTCGTATTAGCGC	85	22	Human pre-miRNA loop
RSL-V1-134	27	hsa-mir-7113	GCGCTAATACGACTCACTATAGGG	ATCCTCACCCGATATCACACGCCAC	GGTGTACGAAGTTTCAGC	GAGGCCTCTTGCCATGGCCTCC	GCTGAAGCTTCGTGCAC	GGGAUCCUCACCCGAUAUCACACGCCACGGUGUACGAAGUUUCAGCGAGGCCUCUUGCCAUGGCCUCCGCUGAAGCUUCGUGCAC	GTGCACGAAGCTTCAGCGGAGGCCATGGCAAGAGGCCTCGCTGAAACTTCGTACACCGTGGCGTGTGATATCGGGTGAGGATCCCTATAGTGAGTCGTATTAGCGC	85	22	Human pre-miRNA loop
RSL-V1-135	27	hsa-mir-7113	GCGCTAATACGACTCACTATAGGG	GCCTACGTCTAACCACTTGTCTGAT	GGTGTACGAAGTTTCAGC	GAGGCCTCTTGCCATGGCCTCC	GCTGAAGCTTCGTGCAC	GGGGCCUACGUCUAACCACUUGUCUGAUGGUGUACGAAGUUUCAGCGAGGCCUCUUGCCAUGGCCUCCGCUGAAGCUUCGUGCAC	GTGCACGAAGCTTCAGCGGAGGCCATGGCAAGAGGCCTCGCTGAAACTTCGTACACCATCAGACAAGTGGTTAGACGTAGGCCCCTATAGTGAGTCGTATTAGCGC	85	22	Human pre-miRNA loop
RSL-V1-136	28	hsa-mir-548aq	GCGCTAATACGACTCACTATAGGG	AACGTCAAAAGGATGCTCGTTCCGC	GGTGTACGAAGTTTCAGC	TTTGCCATTACTTTCAGTGGCAAA	GCTGAAGCTTCGTGCAC	GGGAACGUCAAAAGGAUGCUCGUUCCGCGGUGUACGAAGUUUCAGCUUUGCCAUUACUUUCAGUGGCAAAGCUGAAGCUUCGUGCAC	GTGCACGAAGCTTCAGCTTTGCCACTGAAAGTAATGGCAAAGCTGAAACTTCGTACACCGCGGAACGAGCATCCTTTTGACGTTCCCTATAGTGAGTCGTATTAGCGC	87	24	Human pre-miRNA loop
RSL-V1-137	28	hsa-mir-548aq	GCGCTAATACGACTCACTATAGGG	ACGTCGGGTGTAGATACTAACATGC	GGTGTACGAAGTTTCAGC	TTTGCCATTACTTTCAGTGGCAAA	GCTGAAGCTTCGTGCAC	GGGACGUCGGGUGUAGAUACUAACAUGCGGUGUACGAAGUUUCAGCUUUGCCAUUACUUUCAGUGGCAAAGCUGAAGCUUCGUGCAC	GTGCACGAAGCTTCAGCTTTGCCACTGAAAGTAATGGCAAAGCTGAAACTTCGTACACCGCATGTTAGTATCTACACCCGACGTCCCTATAGTGAGTCGTATTAGCGC	87	24	Human pre-miRNA loop
RSL-V1-138	28	hsa-mir-548aq	GCGCTAATACGACTCACTATAGGG	ATCCGAGCTAAGGGTAATAGGTAAT	GGTGTACGAAGTTTCAGC	TTTGCCATTACTTTCAGTGGCAAA	GCTGAAGCTTCGTGCAC	GGGAUCCGAGCUAAGGGUAAUAGGUAAUGGUGUACGAAGUUUCAGCUUUGCCAUUACUUUCAGUGGCAAAGCUGAAGCUUCGUGCAC	GTGCACGAAGCTTCAGCTTTGCCACTGAAAGTAATGGCAAAGCTGAAACTTCGTACACCATTACCTATTACCCTTAGCTCGGATCCCTATAGTGAGTCGTATTAGCGC	87	24	Human pre-miRNA loop
RSL-V1-139	28	hsa-mir-548aq	GCGCTAATACGACTCACTATAGGG	CACCGAGCACCGGTTCATAGAACTT	GGTGTACGAAGTTTCAGC	TTTGCCATTACTTTCAGTGGCAAA	GCTGAAGCTTCGTGCAC	GGGCACCGAGCACCGGUUCAUAGAACUUGGUGUACGAAGUUUCAGCUUUGCCAUUACUUUCAGUGGCAAAGCUGAAGCUUCGUGCAC	GTGCACGAAGCTTCAGCTTTGCCACTGAAAGTAATGGCAAAGCTGAAACTTCGTACACCAAGTTCTATGAACCGGTGCTCGGTGCCCTATAGTGAGTCGTATTAGCGC	87	24	Human pre-miRNA loop
RSL-V1-140	28	hsa-mir-548aq	GCGCTAATACGACTCACTATAGGG	CGCGTAGTTCGATAGGAGTGTGGAC	GGTGTACGAAGTTTCAGC	TTTGCCATTACTTTCAGTGGCAAA	GCTGAAGCTTCGTGCAC	GGGCGCGUAGUUCGAUAGGAGUGUGGACGGUGUACGAAGUUUCAGCUUUGCCAUUACUUUCAGUGGCAAAGCUGAAGCUUCGUGCAC	GTGCACGAAGCTTCAGCTTTGCCACTGAAAGTAATGGCAAAGCTGAAACTTCGTACACCGTCCACACTCCTATCGAACTACGCGCCCTATAGTGAGTCGTATTAGCGC	87	24	Human pre-miRNA loop
RSL-V1-141	29	hsa-mir-6756	GCGCTAATACGACTCACTATAGGG	AATGTCAACCGGGGCAAATGATGAC	GGTGTACGAAGTTTCAGC	GGGGCTGAGGCTGAGTCTTCCTCCC	GCTGAAGCTTCGTGCAC	GGGAAUGUCAACCGGGGCAAAUGAUGACGGUGUACGAAGUUUCAGCGGGGCUGAGGCUGAGUCUUCCUCCCGCUGAAGCUUCGUGCAC	GTGCACGAAGCTTCAGCGGGAGGAAGACTCAGCCTCAGCCCCGCTGAAACTTCGTACACCGTCATCATTTGCCCCGGTTGACATTCCCTATAGTGAGTCGTATTAGCGC	88	25	Human pre-miRNA loop
RSL-V1-142	29	hsa-mir-6756	GCGCTAATACGACTCACTATAGGG	ACAATAGCTGAGAAGCTACCGTCTA	GGTGTACGAAGTTTCAGC	GGGGCTGAGGCTGAGTCTTCCTCCC	GCTGAAGCTTCGTGCAC	GGGACAAUAGCUGAGAAGCUACCGUCUAGGUGUACGAAGUUUCAGCGGGGCUGAGGCUGAGUCUUCCUCCCGCUGAAGCUUCGUGCAC	GTGCACGAAGCTTCAGCGGGAGGAAGACTCAGCCTCAGCCCCGCTGAAACTTCGTACACCTAGACGGTAGCTTCTCAGCTATTGTCCCTATAGTGAGTCGTATTAGCGC	88	25	Human pre-miRNA loop
RSL-V1-143	29	hsa-mir-6756	GCGCTAATACGACTCACTATAGGG	ACGTAAGTTCCCGGTTTTGACCCCG	GGTGTACGAAGTTTCAGC	GGGGCTGAGGCTGAGTCTTCCTCCC	GCTGAAGCTTCGTGCAC	GGGACGUAAGUUCCCGGUUUUGACCCCGGGUGUACGAAGUUUCAGCGGGGCUGAGGCUGAGUCUUCCUCCCGCUGAAGCUUCGUGCAC	GTGCACGAAGCTTCAGCGGGAGGAAGACTCAGCCTCAGCCCCGCTGAAACTTCGTACACCCGGGGTCAAAACCGGGAACTTACGTCCCTATAGTGAGTCGTATTAGCGC	88	25	Human pre-miRNA loop
RSL-V1-144	29	hsa-mir-6756	GCGCTAATACGACTCACTATAGGG	ACTTTAAGGTCGGCCCCTCTGTCAA	GGTGTACGAAGTTTCAGC	GGGGCTGAGGCTGAGTCTTCCTCCC	GCTGAAGCTTCGTGCAC	GGGACUUUAAGGUCGGCCCCUCUGUCAAGGUGUACGAAGUUUCAGCGGGGCUGAGGCUGAGUCUUCCUCCCGCUGAAGCUUCGUGCAC	GTGCACGAAGCTTCAGCGGGAGGAAGACTCAGCCTCAGCCCCGCTGAAACTTCGTACACCTTGACAGAGGGGCCGACCTTAAAGTCCCTATAGTGAGTCGTATTAGCGC	88	25	Human pre-miRNA loop
RSL-V1-145	29	hsa-mir-6756	GCGCTAATACGACTCACTATAGGG	CAGCACCGTGATTCTCGTAACATCG	GGTGTACGAAGTTTCAGC	GGGGCTGAGGCTGAGTCTTCCTCCC	GCTGAAGCTTCGTGCAC	GGGCAGCACCGUGAUUCUCGUAACAUCGGGUGUACGAAGUUUCAGCGGGGCUGAGGCUGAGUCUUCCUCCCGCUGAAGCUUCGUGCAC	GTGCACGAAGCTTCAGCGGGAGGAAGACTCAGCCTCAGCCCCGCTGAAACTTCGTACACCCGATGTTACGAGAATCACGGTGCTGCCCTATAGTGAGTCGTATTAGCGC	88	25	Human pre-miRNA loop
RSL-V1-146	30	hsa-mir-7154	GCGCTAATACGACTCACTATAGGG	ACGATAATATAGCGACCCCTGACTA	GGTGTACGAAGTTTCAGC	GCTTGGAGCCTTGGTAGGGAAGCAAGCTGAGGAGATAGGA	GCTGAAGCTTCGTGCAC	GGGACGAUAAUAUAGCGACCCCUGACUAGGUGUACGAAGUUUCAGCGCUUGGAGCCUUGGUAGGGAAGCAAGCUGAGGAGAUAGGAGCUGAAGCUUCGUGCAC	GTGCACGAAGCTTCAGCTCCTATCTCCTCAGCTTGCTTCCCTACCAAGGCTCCAAGCGCTGAAACTTCGTACACCTAGTCAGGGGTCGCTATATTATCGTCCCTATAGTGAGTCGTATTAGCGC	103	40	Human pre-miRNA loop
RSL-V1-147	30	hsa-mir-7154	GCGCTAATACGACTCACTATAGGG	AGTCGCGATCAACGGCCTAAAGAGA	GGTGTACGAAGTTTCAGC	GCTTGGAGCCTTGGTAGGGAAGCAAGCTGAGGAGATAGGA	GCTGAAGCTTCGTGCAC	GGGAGUCGCGAUCAACGGCCUAAAGAGAGGUGUACGAAGUUUCAGCGCUUGGAGCCUUGGUAGGGAAGCAAGCUGAGGAGAUAGGAGCUGAAGCUUCGUGCAC	GTGCACGAAGCTTCAGCTCCTATCTCCTCAGCTTGCTTCCCTACCAAGGCTCCAAGCGCTGAAACTTCGTACACCTCTCTTTAGGCCGTTGATCGCGACTCCCTATAGTGAGTCGTATTAGCGC	103	40	Human pre-miRNA loop
RSL-V1-148	30	hsa-mir-7154	GCGCTAATACGACTCACTATAGGG	CCGAGCCGACGTAACGCATCTTCTA	GGTGTACGAAGTTTCAGC	GCTTGGAGCCTTGGTAGGGAAGCAAGCTGAGGAGATAGGA	GCTGAAGCTTCGTGCAC	GGGCCGAGCCGACGUAACGCAUCUUCUAGGUGUACGAAGUUUCAGCGCUUGGAGCCUUGGUAGGGAAGCAAGCUGAGGAGAUAGGAGCUGAAGCUUCGUGCAC	GTGCACGAAGCTTCAGCTCCTATCTCCTCAGCTTGCTTCCCTACCAAGGCTCCAAGCGCTGAAACTTCGTACACCTAGAAGATGCGTTACGTCGGCTCGGCCCTATAGTGAGTCGTATTAGCGC	103	40	Human pre-miRNA loop
RSL-V1-149	30	hsa-mir-7154	GCGCTAATACGACTCACTATAGGG	GAATCACGCCGGGTATCGCATGACA	GGTGTACGAAGTTTCAGC	GCTTGGAGCCTTGGTAGGGAAGCAAGCTGAGGAGATAGGA	GCTGAAGCTTCGTGCAC	GGGGAAUCACGCCGGGUAUCGCAUGACAGGUGUACGAAGUUUCAGCGCUUGGAGCCUUGGUAGGGAAGCAAGCUGAGGAGAUAGGAGCUGAAGCUUCGUGCAC	GTGCACGAAGCTTCAGCTCCTATCTCCTCAGCTTGCTTCCCTACCAAGGCTCCAAGCGCTGAAACTTCGTACACCTGTCATGCGATACCCGGCGTGATTCCCCTATAGTGAGTCGTATTAGCGC	103	40	Human pre-miRNA loop
RSL-V1-150	30	hsa-mir-7154	GCGCTAATACGACTCACTATAGGG	GGGAACTGCTGATATGAGCCCAAAT	GGTGTACGAAGTTTCAGC	GCTTGGAGCCTTGGTAGGGAAGCAAGCTGAGGAGATAGGA	GCTGAAGCTTCGTGCAC	GGGGGGAACUGCUGAUAUGAGCCCAAAUGGUGUACGAAGUUUCAGCGCUUGGAGCCUUGGUAGGGAAGCAAGCUGAGGAGAUAGGAGCUGAAGCUUCGUGCAC	GTGCACGAAGCTTCAGCTCCTATCTCCTCAGCTTGCTTCCCTACCAAGGCTCCAAGCGCTGAAACTTCGTACACCATTTGGGCTCATATCAGCAGTTCCCCCCTATAGTGAGTCGTATTAGCGC	103	40	Human pre-miRNA loop
RSL-V1-151	31	hsa-mir-92a-2	GCGCTAATACGACTCACTATAGGG	AATCGAGGTAGTTACGACTCGCCTT	GGTGTACGAAGTTTCAGC	ATTACTTGTGTTCTATATAAAGTATT	GCTGAAGCTTCGTGCAC	GGGAAUCGAGGUAGUUACGACUCGCCUUGGUGUACGAAGUUUCAGCAUUACUUGUGUUCUAUAUAAAGUAUUGCUGAAGCUUCGUGCAC	GTGCACGAAGCTTCAGCAATACTTTATATAGAACACAAGTAATGCTGAAACTTCGTACACCAAGGCGAGTCGTAACTACCTCGATTCCCTATAGTGAGTCGTATTAGCGC	89	26	Human pre-miRNA loop
RSL-V1-152	31	hsa-mir-92a-2	GCGCTAATACGACTCACTATAGGG	AGTCGTAACGTGTGGCAGTACCCAC	GGTGTACGAAGTTTCAGC	ATTACTTGTGTTCTATATAAAGTATT	GCTGAAGCTTCGTGCAC	GGGAGUCGUAACGUGUGGCAGUACCCACGGUGUACGAAGUUUCAGCAUUACUUGUGUUCUAUAUAAAGUAUUGCUGAAGCUUCGUGCAC	GTGCACGAAGCTTCAGCAATACTTTATATAGAACACAAGTAATGCTGAAACTTCGTACACCGTGGGTACTGCCACACGTTACGACTCCCTATAGTGAGTCGTATTAGCGC	89	26	Human pre-miRNA loop
RSL-V1-153	31	hsa-mir-92a-2	GCGCTAATACGACTCACTATAGGG	ATCTTGGAGTCGTACTCGCTTCAGG	GGTGTACGAAGTTTCAGC	ATTACTTGTGTTCTATATAAAGTATT	GCTGAAGCTTCGTGCAC	GGGAUCUUGGAGUCGUACUCGCUUCAGGGGUGUACGAAGUUUCAGCAUUACUUGUGUUCUAUAUAAAGUAUUGCUGAAGCUUCGUGCAC	GTGCACGAAGCTTCAGCAATACTTTATATAGAACACAAGTAATGCTGAAACTTCGTACACCCCTGAAGCGAGTACGACTCCAAGATCCCTATAGTGAGTCGTATTAGCGC	89	26	Human pre-miRNA loop
RSL-V1-154	31	hsa-mir-92a-2	GCGCTAATACGACTCACTATAGGG	ATGGTCCGTAATTCGCAATAGTGAA	GGTGTACGAAGTTTCAGC	ATTACTTGTGTTCTATATAAAGTATT	GCTGAAGCTTCGTGCAC	GGGAUGGUCCGUAAUUCGCAAUAGUGAAGGUGUACGAAGUUUCAGCAUUACUUGUGUUCUAUAUAAAGUAUUGCUGAAGCUUCGUGCAC	GTGCACGAAGCTTCAGCAATACTTTATATAGAACACAAGTAATGCTGAAACTTCGTACACCTTCACTATTGCGAATTACGGACCATCCCTATAGTGAGTCGTATTAGCGC	89	26	Human pre-miRNA loop
RSL-V1-155	31	hsa-mir-92a-2	GCGCTAATACGACTCACTATAGGG	ATTGAAGGGACAAGAGTCGTACTAT	GGTGTACGAAGTTTCAGC	ATTACTTGTGTTCTATATAAAGTATT	GCTGAAGCTTCGTGCAC	GGGAUUGAAGGGACAAGAGUCGUACUAUGGUGUACGAAGUUUCAGCAUUACUUGUGUUCUAUAUAAAGUAUUGCUGAAGCUUCGUGCAC	GTGCACGAAGCTTCAGCAATACTTTATATAGAACACAAGTAATGCTGAAACTTCGTACACCATAGTACGACTCTTGTCCCTTCAATCCCTATAGTGAGTCGTATTAGCGC	89	26	Human pre-miRNA loop
RSL-V1-156	32	hsa-mir-7641-1	GCGCTAATACGACTCACTATAGGG	ACGGCTTAGAATGTAGCCTTGCAAC	GGTGTACGAAGTTTCAGC	AAGCAGGGTTGGGCCTGGTT	GCTGAAGCTTCGTGCAC	GGGACGGCUUAGAAUGUAGCCUUGCAACGGUGUACGAAGUUUCAGCAAGCAGGGUUGGGCCUGGUUGCUGAAGCUUCGUGCAC	GTGCACGAAGCTTCAGCAACCAGGCCCAACCCTGCTTGCTGAAACTTCGTACACCGTTGCAAGGCTACATTCTAAGCCGTCCCTATAGTGAGTCGTATTAGCGC	83	20	Human pre-miRNA loop
RSL-V1-157	32	hsa-mir-7641-1	GCGCTAATACGACTCACTATAGGG	AGAATCCCAGCTGCCCCGTATAGAC	GGTGTACGAAGTTTCAGC	AAGCAGGGTTGGGCCTGGTT	GCTGAAGCTTCGTGCAC	GGGAGAAUCCCAGCUGCCCCGUAUAGACGGUGUACGAAGUUUCAGCAAGCAGGGUUGGGCCUGGUUGCUGAAGCUUCGUGCAC	GTGCACGAAGCTTCAGCAACCAGGCCCAACCCTGCTTGCTGAAACTTCGTACACCGTCTATACGGGGCAGCTGGGATTCTCCCTATAGTGAGTCGTATTAGCGC	83	20	Human pre-miRNA loop
RSL-V1-158	32	hsa-mir-7641-1	GCGCTAATACGACTCACTATAGGG	AGGGTGACGAGACACACGTTCATCC	GGTGTACGAAGTTTCAGC	AAGCAGGGTTGGGCCTGGTT	GCTGAAGCTTCGTGCAC	GGGAGGGUGACGAGACACACGUUCAUCCGGUGUACGAAGUUUCAGCAAGCAGGGUUGGGCCUGGUUGCUGAAGCUUCGUGCAC	GTGCACGAAGCTTCAGCAACCAGGCCCAACCCTGCTTGCTGAAACTTCGTACACCGGATGAACGTGTGTCTCGTCACCCTCCCTATAGTGAGTCGTATTAGCGC	83	20	Human pre-miRNA loop
RSL-V1-159	32	hsa-mir-7641-1	GCGCTAATACGACTCACTATAGGG	CAGCAGAACGATGCAGTTTAGACTA	GGTGTACGAAGTTTCAGC	AAGCAGGGTTGGGCCTGGTT	GCTGAAGCTTCGTGCAC	GGGCAGCAGAACGAUGCAGUUUAGACUAGGUGUACGAAGUUUCAGCAAGCAGGGUUGGGCCUGGUUGCUGAAGCUUCGUGCAC	GTGCACGAAGCTTCAGCAACCAGGCCCAACCCTGCTTGCTGAAACTTCGTACACCTAGTCTAAACTGCATCGTTCTGCTGCCCTATAGTGAGTCGTATTAGCGC	83	20	Human pre-miRNA loop
RSL-V1-160	32	hsa-mir-7641-1	GCGCTAATACGACTCACTATAGGG	CTGCGAAAGGTCGGTCCTTGTAGAG	GGTGTACGAAGTTTCAGC	AAGCAGGGTTGGGCCTGGTT	GCTGAAGCTTCGTGCAC	GGGCUGCGAAAGGUCGGUCCUUGUAGAGGGUGUACGAAGUUUCAGCAAGCAGGGUUGGGCCUGGUUGCUGAAGCUUCGUGCAC	GTGCACGAAGCTTCAGCAACCAGGCCCAACCCTGCTTGCTGAAACTTCGTACACCCTCTACAAGGACCGACCTTTCGCAGCCCTATAGTGAGTCGTATTAGCGC	83	20	Human pre-miRNA loop
RSL-V1-161	33	hsa-mir-3620	GCGCTAATACGACTCACTATAGGG	AGCACTAAAAGGGAAGAGCCTCCAT	GGTGTACGAAGTTTCAGC	TGGGCCAAG	GCTGAAGCTTCGTGCAC	GGGAGCACUAAAAGGGAAGAGCCUCCAUGGUGUACGAAGUUUCAGCUGGGCCAAGGCUGAAGCUUCGUGCAC	GTGCACGAAGCTTCAGCCTTGGCCCAGCTGAAACTTCGTACACCATGGAGGCTCTTCCCTTTTAGTGCTCCCTATAGTGAGTCGTATTAGCGC	72	9	Human pre-miRNA loop
RSL-V1-162	33	hsa-mir-3620	GCGCTAATACGACTCACTATAGGG	ATATCTGGTACCAGGCATGATCACT	GGTGTACGAAGTTTCAGC	TGGGCCAAG	GCTGAAGCTTCGTGCAC	GGGAUAUCUGGUACCAGGCAUGAUCACUGGUGUACGAAGUUUCAGCUGGGCCAAGGCUGAAGCUUCGUGCAC	GTGCACGAAGCTTCAGCCTTGGCCCAGCTGAAACTTCGTACACCAGTGATCATGCCTGGTACCAGATATCCCTATAGTGAGTCGTATTAGCGC	72	9	Human pre-miRNA loop
RSL-V1-163	33	hsa-mir-3620	GCGCTAATACGACTCACTATAGGG	ATCTGGTCGGGTGGTTCAAACTGCA	GGTGTACGAAGTTTCAGC	TGGGCCAAG	GCTGAAGCTTCGTGCAC	GGGAUCUGGUCGGGUGGUUCAAACUGCAGGUGUACGAAGUUUCAGCUGGGCCAAGGCUGAAGCUUCGUGCAC	GTGCACGAAGCTTCAGCCTTGGCCCAGCTGAAACTTCGTACACCTGCAGTTTGAACCACCCGACCAGATCCCTATAGTGAGTCGTATTAGCGC	72	9	Human pre-miRNA loop
RSL-V1-164	33	hsa-mir-3620	GCGCTAATACGACTCACTATAGGG	CACACTCACCTAGCCTTAGACAGAT	GGTGTACGAAGTTTCAGC	TGGGCCAAG	GCTGAAGCTTCGTGCAC	GGGCACACUCACCUAGCCUUAGACAGAUGGUGUACGAAGUUUCAGCUGGGCCAAGGCUGAAGCUUCGUGCAC	GTGCACGAAGCTTCAGCCTTGGCCCAGCTGAAACTTCGTACACCATCTGTCTAAGGCTAGGTGAGTGTGCCCTATAGTGAGTCGTATTAGCGC	72	9	Human pre-miRNA loop
RSL-V1-165	33	hsa-mir-3620	GCGCTAATACGACTCACTATAGGG	CACCTCTGCTACAGGCGAGCACTTA	GGTGTACGAAGTTTCAGC	TGGGCCAAG	GCTGAAGCTTCGTGCAC	GGGCACCUCUGCUACAGGCGAGCACUUAGGUGUACGAAGUUUCAGCUGGGCCAAGGCUGAAGCUUCGUGCAC	GTGCACGAAGCTTCAGCCTTGGCCCAGCTGAAACTTCGTACACCTAAGTGCTCGCCTGTAGCAGAGGTGCCCTATAGTGAGTCGTATTAGCGC	72	9	Human pre-miRNA loop
RSL-V1-166	34	hsa-mir-3177	GCGCTAATACGACTCACTATAGGG	AAACTCAATATCAACGGCCGGTCCG	GGTGTACGAAGTTTCAGC	GGCGCTGTCTTGAGACATTCGCGCAGTGCA	GCTGAAGCTTCGTGCAC	GGGAAACUCAAUAUCAACGGCCGGUCCGGGUGUACGAAGUUUCAGCGGCGCUGUCUUGAGACAUUCGCGCAGUGCAGCUGAAGCUUCGUGCAC	GTGCACGAAGCTTCAGCTGCACTGCGCGAATGTCTCAAGACAGCGCCGCTGAAACTTCGTACACCCGGACCGGCCGTTGATATTGAGTTTCCCTATAGTGAGTCGTATTAGCGC	93	30	Human pre-miRNA loop
RSL-V1-167	34	hsa-mir-3177	GCGCTAATACGACTCACTATAGGG	CAATCGCCCCACTTCTTCGCACAAG	GGTGTACGAAGTTTCAGC	GGCGCTGTCTTGAGACATTCGCGCAGTGCA	GCTGAAGCTTCGTGCAC	GGGCAAUCGCCCCACUUCUUCGCACAAGGGUGUACGAAGUUUCAGCGGCGCUGUCUUGAGACAUUCGCGCAGUGCAGCUGAAGCUUCGUGCAC	GTGCACGAAGCTTCAGCTGCACTGCGCGAATGTCTCAAGACAGCGCCGCTGAAACTTCGTACACCCTTGTGCGAAGAAGTGGGGCGATTGCCCTATAGTGAGTCGTATTAGCGC	93	30	Human pre-miRNA loop
RSL-V1-168	34	hsa-mir-3177	GCGCTAATACGACTCACTATAGGG	CATTACCTGCGTAGTTCCGCGATAC	GGTGTACGAAGTTTCAGC	GGCGCTGTCTTGAGACATTCGCGCAGTGCA	GCTGAAGCTTCGTGCAC	GGGCAUUACCUGCGUAGUUCCGCGAUACGGUGUACGAAGUUUCAGCGGCGCUGUCUUGAGACAUUCGCGCAGUGCAGCUGAAGCUUCGUGCAC	GTGCACGAAGCTTCAGCTGCACTGCGCGAATGTCTCAAGACAGCGCCGCTGAAACTTCGTACACCGTATCGCGGAACTACGCAGGTAATGCCCTATAGTGAGTCGTATTAGCGC	93	30	Human pre-miRNA loop
RSL-V1-169	34	hsa-mir-3177	GCGCTAATACGACTCACTATAGGG	CCATGCAGCCTGACGATTAGTATCG	GGTGTACGAAGTTTCAGC	GGCGCTGTCTTGAGACATTCGCGCAGTGCA	GCTGAAGCTTCGTGCAC	GGGCCAUGCAGCCUGACGAUUAGUAUCGGGUGUACGAAGUUUCAGCGGCGCUGUCUUGAGACAUUCGCGCAGUGCAGCUGAAGCUUCGUGCAC	GTGCACGAAGCTTCAGCTGCACTGCGCGAATGTCTCAAGACAGCGCCGCTGAAACTTCGTACACCCGATACTAATCGTCAGGCTGCATGGCCCTATAGTGAGTCGTATTAGCGC	93	30	Human pre-miRNA loop
RSL-V1-170	34	hsa-mir-3177	GCGCTAATACGACTCACTATAGGG	CCCAGAGAGGAAAAGTTCGGTGTCC	GGTGTACGAAGTTTCAGC	GGCGCTGTCTTGAGACATTCGCGCAGTGCA	GCTGAAGCTTCGTGCAC	GGGCCCAGAGAGGAAAAGUUCGGUGUCCGGUGUACGAAGUUUCAGCGGCGCUGUCUUGAGACAUUCGCGCAGUGCAGCUGAAGCUUCGUGCAC	GTGCACGAAGCTTCAGCTGCACTGCGCGAATGTCTCAAGACAGCGCCGCTGAAACTTCGTACACCGGACACCGAACTTTTCCTCTCTGGGCCCTATAGTGAGTCGTATTAGCGC	93	30	Human pre-miRNA loop
RSL-V1-171	35	hsa-mir-3653	GCGCTAATACGACTCACTATAGGG	AACCGCATGGGGAAGGATTCAAACA	GGTGTACGAAGTTTCAGC	CTTCCTGAGCACGCTCATGATGAGCAAACTGAGCCTCTAAG	GCTGAAGCTTCGTGCAC	GGGAACCGCAUGGGGAAGGAUUCAAACAGGUGUACGAAGUUUCAGCCUUCCUGAGCACGCUCAUGAUGAGCAAACUGAGCCUCUAAGGCUGAAGCUUCGUGCAC	GTGCACGAAGCTTCAGCCTTAGAGGCTCAGTTTGCTCATCATGAGCGTGCTCAGGAAGGCTGAAACTTCGTACACCTGTTTGAATCCTTCCCCATGCGGTTCCCTATAGTGAGTCGTATTAGCGC	104	41	Human pre-miRNA loop
RSL-V1-172	35	hsa-mir-3653	GCGCTAATACGACTCACTATAGGG	AGCTCACGGGGAAGTACGACGAATT	GGTGTACGAAGTTTCAGC	CTTCCTGAGCACGCTCATGATGAGCAAACTGAGCCTCTAAG	GCTGAAGCTTCGTGCAC	GGGAGCUCACGGGGAAGUACGACGAAUUGGUGUACGAAGUUUCAGCCUUCCUGAGCACGCUCAUGAUGAGCAAACUGAGCCUCUAAGGCUGAAGCUUCGUGCAC	GTGCACGAAGCTTCAGCCTTAGAGGCTCAGTTTGCTCATCATGAGCGTGCTCAGGAAGGCTGAAACTTCGTACACCAATTCGTCGTACTTCCCCGTGAGCTCCCTATAGTGAGTCGTATTAGCGC	104	41	Human pre-miRNA loop
RSL-V1-173	35	hsa-mir-3653	GCGCTAATACGACTCACTATAGGG	CACATGCCCTCCGAGACTCTGTAAG	GGTGTACGAAGTTTCAGC	CTTCCTGAGCACGCTCATGATGAGCAAACTGAGCCTCTAAG	GCTGAAGCTTCGTGCAC	GGGCACAUGCCCUCCGAGACUCUGUAAGGGUGUACGAAGUUUCAGCCUUCCUGAGCACGCUCAUGAUGAGCAAACUGAGCCUCUAAGGCUGAAGCUUCGUGCAC	GTGCACGAAGCTTCAGCCTTAGAGGCTCAGTTTGCTCATCATGAGCGTGCTCAGGAAGGCTGAAACTTCGTACACCCTTACAGAGTCTCGGAGGGCATGTGCCCTATAGTGAGTCGTATTAGCGC	104	41	Human pre-miRNA loop
RSL-V1-174	35	hsa-mir-3653	GCGCTAATACGACTCACTATAGGG	CAGTATCCGCAACAGCCGCGTTATC	GGTGTACGAAGTTTCAGC	CTTCCTGAGCACGCTCATGATGAGCAAACTGAGCCTCTAAG	GCTGAAGCTTCGTGCAC	GGGCAGUAUCCGCAACAGCCGCGUUAUCGGUGUACGAAGUUUCAGCCUUCCUGAGCACGCUCAUGAUGAGCAAACUGAGCCUCUAAGGCUGAAGCUUCGUGCAC	GTGCACGAAGCTTCAGCCTTAGAGGCTCAGTTTGCTCATCATGAGCGTGCTCAGGAAGGCTGAAACTTCGTACACCGATAACGCGGCTGTTGCGGATACTGCCCTATAGTGAGTCGTATTAGCGC	104	41	Human pre-miRNA loop
RSL-V1-175	35	hsa-mir-3653	GCGCTAATACGACTCACTATAGGG	CCGGTAGATAGGCACTCTGGTGTAA	GGTGTACGAAGTTTCAGC	CTTCCTGAGCACGCTCATGATGAGCAAACTGAGCCTCTAAG	GCTGAAGCTTCGTGCAC	GGGCCGGUAGAUAGGCACUCUGGUGUAAGGUGUACGAAGUUUCAGCCUUCCUGAGCACGCUCAUGAUGAGCAAACUGAGCCUCUAAGGCUGAAGCUUCGUGCAC	GTGCACGAAGCTTCAGCCTTAGAGGCTCAGTTTGCTCATCATGAGCGTGCTCAGGAAGGCTGAAACTTCGTACACCTTACACCAGAGTGCCTATCTACCGGCCCTATAGTGAGTCGTATTAGCGC	104	41	Human pre-miRNA loop
RSL-V1-176	36	hsa-mir-6082	GCGCTAATACGACTCACTATAGGG	AACGCAGCAATCGGATTGCAACATT	GGTGTACGAAGTTTCAGC	ATCCAGTCCACTTAATTCTGAGAAAGTCCACAGACTGGATCGGGTCTTGGATTTTAGCTGGATTCAT	GCTGAAGCTTCGTGCAC	GGGAACGCAGCAAUCGGAUUGCAACAUUGGUGUACGAAGUUUCAGCAUCCAGUCCACUUAAUUCUGAGAAAGUCCACAGACUGGAUCGGGUCUUGGAUUUUAGCUGGAUUCAUGCUGAAGCUUCGUGCAC	GTGCACGAAGCTTCAGCATGAATCCAGCTAAAATCCAAGACCCGATCCAGTCTGTGGACTTTCTCAGAATTAAGTGGACTGGATGCTGAAACTTCGTACACCAATGTTGCAATCCGATTGCTGCGTTCCCTATAGTGAGTCGTATTAGCGC	130	67	Human pre-miRNA loop
RSL-V1-177	36	hsa-mir-6082	GCGCTAATACGACTCACTATAGGG	CAACAAGCTCTCCCAACCGACGCTA	GGTGTACGAAGTTTCAGC	ATCCAGTCCACTTAATTCTGAGAAAGTCCACAGACTGGATCGGGTCTTGGATTTTAGCTGGATTCAT	GCTGAAGCTTCGTGCAC	GGGCAACAAGCUCUCCCAACCGACGCUAGGUGUACGAAGUUUCAGCAUCCAGUCCACUUAAUUCUGAGAAAGUCCACAGACUGGAUCGGGUCUUGGAUUUUAGCUGGAUUCAUGCUGAAGCUUCGUGCAC	GTGCACGAAGCTTCAGCATGAATCCAGCTAAAATCCAAGACCCGATCCAGTCTGTGGACTTTCTCAGAATTAAGTGGACTGGATGCTGAAACTTCGTACACCTAGCGTCGGTTGGGAGAGCTTGTTGCCCTATAGTGAGTCGTATTAGCGC	130	67	Human pre-miRNA loop
RSL-V1-178	36	hsa-mir-6082	GCGCTAATACGACTCACTATAGGG	CACATGTACGAGGTAGACCATTTTC	GGTGTACGAAGTTTCAGC	ATCCAGTCCACTTAATTCTGAGAAAGTCCACAGACTGGATCGGGTCTTGGATTTTAGCTGGATTCAT	GCTGAAGCTTCGTGCAC	GGGCACAUGUACGAGGUAGACCAUUUUCGGUGUACGAAGUUUCAGCAUCCAGUCCACUUAAUUCUGAGAAAGUCCACAGACUGGAUCGGGUCUUGGAUUUUAGCUGGAUUCAUGCUGAAGCUUCGUGCAC	GTGCACGAAGCTTCAGCATGAATCCAGCTAAAATCCAAGACCCGATCCAGTCTGTGGACTTTCTCAGAATTAAGTGGACTGGATGCTGAAACTTCGTACACCGAAAATGGTCTACCTCGTACATGTGCCCTATAGTGAGTCGTATTAGCGC	130	67	Human pre-miRNA loop
RSL-V1-179	36	hsa-mir-6082	GCGCTAATACGACTCACTATAGGG	CAGTACAAGGTTAATAGCGGTCCGG	GGTGTACGAAGTTTCAGC	ATCCAGTCCACTTAATTCTGAGAAAGTCCACAGACTGGATCGGGTCTTGGATTTTAGCTGGATTCAT	GCTGAAGCTTCGTGCAC	GGGCAGUACAAGGUUAAUAGCGGUCCGGGGUGUACGAAGUUUCAGCAUCCAGUCCACUUAAUUCUGAGAAAGUCCACAGACUGGAUCGGGUCUUGGAUUUUAGCUGGAUUCAUGCUGAAGCUUCGUGCAC	GTGCACGAAGCTTCAGCATGAATCCAGCTAAAATCCAAGACCCGATCCAGTCTGTGGACTTTCTCAGAATTAAGTGGACTGGATGCTGAAACTTCGTACACCCCGGACCGCTATTAACCTTGTACTGCCCTATAGTGAGTCGTATTAGCGC	130	67	Human pre-miRNA loop
RSL-V1-180	36	hsa-mir-6082	GCGCTAATACGACTCACTATAGGG	CCTGAGGGGCACGAGAAATAATTCC	GGTGTACGAAGTTTCAGC	ATCCAGTCCACTTAATTCTGAGAAAGTCCACAGACTGGATCGGGTCTTGGATTTTAGCTGGATTCAT	GCTGAAGCTTCGTGCAC	GGGCCUGAGGGGCACGAGAAAUAAUUCCGGUGUACGAAGUUUCAGCAUCCAGUCCACUUAAUUCUGAGAAAGUCCACAGACUGGAUCGGGUCUUGGAUUUUAGCUGGAUUCAUGCUGAAGCUUCGUGCAC	GTGCACGAAGCTTCAGCATGAATCCAGCTAAAATCCAAGACCCGATCCAGTCTGTGGACTTTCTCAGAATTAAGTGGACTGGATGCTGAAACTTCGTACACCGGAATTATTTCTCGTGCCCCTCAGGCCCTATAGTGAGTCGTATTAGCGC	130	67	Human pre-miRNA loop
RSL-V1-181	37	hsa-mir-4661	GCGCTAATACGACTCACTATAGGG	ATATACACGGGAGTCTGTCCGCCAT	GGTGTACGAAGTTTCAGC	CCTGACAGACAGCCTGATAGACAGG	GCTGAAGCTTCGTGCAC	GGGAUAUACACGGGAGUCUGUCCGCCAUGGUGUACGAAGUUUCAGCCCUGACAGACAGCCUGAUAGACAGGGCUGAAGCUUCGUGCAC	GTGCACGAAGCTTCAGCCCTGTCTATCAGGCTGTCTGTCAGGGCTGAAACTTCGTACACCATGGCGGACAGACTCCCGTGTATATCCCTATAGTGAGTCGTATTAGCGC	88	25	Human pre-miRNA loop
RSL-V1-182	37	hsa-mir-4661	GCGCTAATACGACTCACTATAGGG	ATGATAAACCACAGGGAATAAAAGC	GGTGTACGAAGTTTCAGC	CCTGACAGACAGCCTGATAGACAGG	GCTGAAGCTTCGTGCAC	GGGAUGAUAAACCACAGGGAAUAAAAGCGGUGUACGAAGUUUCAGCCCUGACAGACAGCCUGAUAGACAGGGCUGAAGCUUCGUGCAC	GTGCACGAAGCTTCAGCCCTGTCTATCAGGCTGTCTGTCAGGGCTGAAACTTCGTACACCGCTTTTATTCCCTGTGGTTTATCATCCCTATAGTGAGTCGTATTAGCGC	88	25	Human pre-miRNA loop
RSL-V1-183	37	hsa-mir-4661	GCGCTAATACGACTCACTATAGGG	CAAAGAGCCGATTAGATTAGTTCAC	GGTGTACGAAGTTTCAGC	CCTGACAGACAGCCTGATAGACAGG	GCTGAAGCTTCGTGCAC	GGGCAAAGAGCCGAUUAGAUUAGUUCACGGUGUACGAAGUUUCAGCCCUGACAGACAGCCUGAUAGACAGGGCUGAAGCUUCGUGCAC	GTGCACGAAGCTTCAGCCCTGTCTATCAGGCTGTCTGTCAGGGCTGAAACTTCGTACACCGTGAACTAATCTAATCGGCTCTTTGCCCTATAGTGAGTCGTATTAGCGC	88	25	Human pre-miRNA loop
RSL-V1-184	37	hsa-mir-4661	GCGCTAATACGACTCACTATAGGG	CATGCATATAGCGCGACGCATGACT	GGTGTACGAAGTTTCAGC	CCTGACAGACAGCCTGATAGACAGG	GCTGAAGCTTCGTGCAC	GGGCAUGCAUAUAGCGCGACGCAUGACUGGUGUACGAAGUUUCAGCCCUGACAGACAGCCUGAUAGACAGGGCUGAAGCUUCGUGCAC	GTGCACGAAGCTTCAGCCCTGTCTATCAGGCTGTCTGTCAGGGCTGAAACTTCGTACACCAGTCATGCGTCGCGCTATATGCATGCCCTATAGTGAGTCGTATTAGCGC	88	25	Human pre-miRNA loop
RSL-V1-185	37	hsa-mir-4661	GCGCTAATACGACTCACTATAGGG	CGGGTCAGTACACATATCCCACCGT	GGTGTACGAAGTTTCAGC	CCTGACAGACAGCCTGATAGACAGG	GCTGAAGCTTCGTGCAC	GGGCGGGUCAGUACACAUAUCCCACCGUGGUGUACGAAGUUUCAGCCCUGACAGACAGCCUGAUAGACAGGGCUGAAGCUUCGUGCAC	GTGCACGAAGCTTCAGCCCTGTCTATCAGGCTGTCTGTCAGGGCTGAAACTTCGTACACCACGGTGGGATATGTGTACTGACCCGCCCTATAGTGAGTCGTATTAGCGC	88	25	Human pre-miRNA loop
RSL-V1-186	38	hsa-mir-3180-1_3180-3_3180-2	GCGCTAATACGACTCACTATAGGG	CCTTTGCCGTCTCCGAAGTAGGAAC	GGTGTACGAAGTTTCAGC	CCCACGTCGCATGCGCCCCGGGAAAGCGTGGG	GCTGAAGCTTCGTGCAC	GGGCCUUUGCCGUCUCCGAAGUAGGAACGGUGUACGAAGUUUCAGCCCCACGUCGCAUGCGCCCCGGGAAAGCGUGGGGCUGAAGCUUCGUGCAC	GTGCACGAAGCTTCAGCCCCACGCTTTCCCGGGGCGCATGCGACGTGGGGCTGAAACTTCGTACACCGTTCCTACTTCGGAGACGGCAAAGGCCCTATAGTGAGTCGTATTAGCGC	95	32	Human pre-miRNA loop
RSL-V1-187	38	hsa-mir-3180-1_3180-3_3180-2	GCGCTAATACGACTCACTATAGGG	GTTACCCGTTTCGGTTGTGGTCGTT	GGTGTACGAAGTTTCAGC	CCCACGTCGCATGCGCCCCGGGAAAGCGTGGG	GCTGAAGCTTCGTGCAC	GGGGUUACCCGUUUCGGUUGUGGUCGUUGGUGUACGAAGUUUCAGCCCCACGUCGCAUGCGCCCCGGGAAAGCGUGGGGCUGAAGCUUCGUGCAC	GTGCACGAAGCTTCAGCCCCACGCTTTCCCGGGGCGCATGCGACGTGGGGCTGAAACTTCGTACACCAACGACCACAACCGAAACGGGTAACCCCTATAGTGAGTCGTATTAGCGC	95	32	Human pre-miRNA loop
RSL-V1-188	38	hsa-mir-3180-1_3180-3_3180-2	GCGCTAATACGACTCACTATAGGG	TACTAGGACGTTGGGCACATCTTGT	GGTGTACGAAGTTTCAGC	CCCACGTCGCATGCGCCCCGGGAAAGCGTGGG	GCTGAAGCTTCGTGCAC	GGGUACUAGGACGUUGGGCACAUCUUGUGGUGUACGAAGUUUCAGCCCCACGUCGCAUGCGCCCCGGGAAAGCGUGGGGCUGAAGCUUCGUGCAC	GTGCACGAAGCTTCAGCCCCACGCTTTCCCGGGGCGCATGCGACGTGGGGCTGAAACTTCGTACACCACAAGATGTGCCCAACGTCCTAGTACCCTATAGTGAGTCGTATTAGCGC	95	32	Human pre-miRNA loop
RSL-V1-189	38	hsa-mir-3180-1_3180-3_3180-2	GCGCTAATACGACTCACTATAGGG	TAGCACGCTATCGGTTGCAGATAAC	GGTGTACGAAGTTTCAGC	CCCACGTCGCATGCGCCCCGGGAAAGCGTGGG	GCTGAAGCTTCGTGCAC	GGGUAGCACGCUAUCGGUUGCAGAUAACGGUGUACGAAGUUUCAGCCCCACGUCGCAUGCGCCCCGGGAAAGCGUGGGGCUGAAGCUUCGUGCAC	GTGCACGAAGCTTCAGCCCCACGCTTTCCCGGGGCGCATGCGACGTGGGGCTGAAACTTCGTACACCGTTATCTGCAACCGATAGCGTGCTACCCTATAGTGAGTCGTATTAGCGC	95	32	Human pre-miRNA loop
RSL-V1-190	38	hsa-mir-3180-1_3180-3_3180-2	GCGCTAATACGACTCACTATAGGG	TAGGTCAGAAGACGTGGATCCGAGA	GGTGTACGAAGTTTCAGC	CCCACGTCGCATGCGCCCCGGGAAAGCGTGGG	GCTGAAGCTTCGTGCAC	GGGUAGGUCAGAAGACGUGGAUCCGAGAGGUGUACGAAGUUUCAGCCCCACGUCGCAUGCGCCCCGGGAAAGCGUGGGGCUGAAGCUUCGUGCAC	GTGCACGAAGCTTCAGCCCCACGCTTTCCCGGGGCGCATGCGACGTGGGGCTGAAACTTCGTACACCTCTCGGATCCACGTCTTCTGACCTACCCTATAGTGAGTCGTATTAGCGC	95	32	Human pre-miRNA loop
RSL-V1-191	39	hsa-mir-7849	GCGCTAATACGACTCACTATAGGG	AACGTCCACTACGGGTCGAATCGTT	GGTGTACGAAGTTTCAGC	TGACTACTTCGAAAATGGGAAGTAGACA	GCTGAAGCTTCGTGCAC	GGGAACGUCCACUACGGGUCGAAUCGUUGGUGUACGAAGUUUCAGCUGACUACUUCGAAAAUGGGAAGUAGACAGCUGAAGCUUCGUGCAC	GTGCACGAAGCTTCAGCTGTCTACTTCCCATTTTCGAAGTAGTCAGCTGAAACTTCGTACACCAACGATTCGACCCGTAGTGGACGTTCCCTATAGTGAGTCGTATTAGCGC	91	28	Human pre-miRNA loop
RSL-V1-192	39	hsa-mir-7849	GCGCTAATACGACTCACTATAGGG	AAGGGCCTTATGAGAGGTCTAAGGA	GGTGTACGAAGTTTCAGC	TGACTACTTCGAAAATGGGAAGTAGACA	GCTGAAGCTTCGTGCAC	GGGAAGGGCCUUAUGAGAGGUCUAAGGAGGUGUACGAAGUUUCAGCUGACUACUUCGAAAAUGGGAAGUAGACAGCUGAAGCUUCGUGCAC	GTGCACGAAGCTTCAGCTGTCTACTTCCCATTTTCGAAGTAGTCAGCTGAAACTTCGTACACCTCCTTAGACCTCTCATAAGGCCCTTCCCTATAGTGAGTCGTATTAGCGC	91	28	Human pre-miRNA loop
RSL-V1-193	39	hsa-mir-7849	GCGCTAATACGACTCACTATAGGG	ACCAACGGTGGCGTATCTCACTACA	GGTGTACGAAGTTTCAGC	TGACTACTTCGAAAATGGGAAGTAGACA	GCTGAAGCTTCGTGCAC	GGGACCAACGGUGGCGUAUCUCACUACAGGUGUACGAAGUUUCAGCUGACUACUUCGAAAAUGGGAAGUAGACAGCUGAAGCUUCGUGCAC	GTGCACGAAGCTTCAGCTGTCTACTTCCCATTTTCGAAGTAGTCAGCTGAAACTTCGTACACCTGTAGTGAGATACGCCACCGTTGGTCCCTATAGTGAGTCGTATTAGCGC	91	28	Human pre-miRNA loop
RSL-V1-194	39	hsa-mir-7849	GCGCTAATACGACTCACTATAGGG	AGAGCCATCGCGACCCAATTAGTAT	GGTGTACGAAGTTTCAGC	TGACTACTTCGAAAATGGGAAGTAGACA	GCTGAAGCTTCGTGCAC	GGGAGAGCCAUCGCGACCCAAUUAGUAUGGUGUACGAAGUUUCAGCUGACUACUUCGAAAAUGGGAAGUAGACAGCUGAAGCUUCGUGCAC	GTGCACGAAGCTTCAGCTGTCTACTTCCCATTTTCGAAGTAGTCAGCTGAAACTTCGTACACCATACTAATTGGGTCGCGATGGCTCTCCCTATAGTGAGTCGTATTAGCGC	91	28	Human pre-miRNA loop
RSL-V1-195	39	hsa-mir-7849	GCGCTAATACGACTCACTATAGGG	CCCAAGTAAAGATTGAAAGTACGCT	GGTGTACGAAGTTTCAGC	TGACTACTTCGAAAATGGGAAGTAGACA	GCTGAAGCTTCGTGCAC	GGGCCCAAGUAAAGAUUGAAAGUACGCUGGUGUACGAAGUUUCAGCUGACUACUUCGAAAAUGGGAAGUAGACAGCUGAAGCUUCGUGCAC	GTGCACGAAGCTTCAGCTGTCTACTTCCCATTTTCGAAGTAGTCAGCTGAAACTTCGTACACCAGCGTACTTTCAATCTTTACTTGGGCCCTATAGTGAGTCGTATTAGCGC	91	28	Human pre-miRNA loop
RSL-V1-196	40	hsa-mir-1225	GCGCTAATACGACTCACTATAGGG	AACGTACATGAACTGCGCATAAGAT	GGTGTACGAAGTTTCAGC	GGGGAGAGGGACACGCCCTGGGCTCTGCCCAGGGTGCAGCCGGACTGACTGAG	GCTGAAGCTTCGTGCAC	GGGAACGUACAUGAACUGCGCAUAAGAUGGUGUACGAAGUUUCAGCGGGGAGAGGGACACGCCCUGGGCUCUGCCCAGGGUGCAGCCGGACUGACUGAGGCUGAAGCUUCGUGCAC	GTGCACGAAGCTTCAGCCTCAGTCAGTCCGGCTGCACCCTGGGCAGAGCCCAGGGCGTGTCCCTCTCCCCGCTGAAACTTCGTACACCATCTTATGCGCAGTTCATGTACGTTCCCTATAGTGAGTCGTATTAGCGC	116	53	Human pre-miRNA loop
RSL-V1-197	40	hsa-mir-1225	GCGCTAATACGACTCACTATAGGG	ATCAGCATAGTGGGCTACTGTGAAC	GGTGTACGAAGTTTCAGC	GGGGAGAGGGACACGCCCTGGGCTCTGCCCAGGGTGCAGCCGGACTGACTGAG	GCTGAAGCTTCGTGCAC	GGGAUCAGCAUAGUGGGCUACUGUGAACGGUGUACGAAGUUUCAGCGGGGAGAGGGACACGCCCUGGGCUCUGCCCAGGGUGCAGCCGGACUGACUGAGGCUGAAGCUUCGUGCAC	GTGCACGAAGCTTCAGCCTCAGTCAGTCCGGCTGCACCCTGGGCAGAGCCCAGGGCGTGTCCCTCTCCCCGCTGAAACTTCGTACACCGTTCACAGTAGCCCACTATGCTGATCCCTATAGTGAGTCGTATTAGCGC	116	53	Human pre-miRNA loop
RSL-V1-198	40	hsa-mir-1225	GCGCTAATACGACTCACTATAGGG	CAGGTAGTATGAAGTTAGAGGCCCC	GGTGTACGAAGTTTCAGC	GGGGAGAGGGACACGCCCTGGGCTCTGCCCAGGGTGCAGCCGGACTGACTGAG	GCTGAAGCTTCGTGCAC	GGGCAGGUAGUAUGAAGUUAGAGGCCCCGGUGUACGAAGUUUCAGCGGGGAGAGGGACACGCCCUGGGCUCUGCCCAGGGUGCAGCCGGACUGACUGAGGCUGAAGCUUCGUGCAC	GTGCACGAAGCTTCAGCCTCAGTCAGTCCGGCTGCACCCTGGGCAGAGCCCAGGGCGTGTCCCTCTCCCCGCTGAAACTTCGTACACCGGGGCCTCTAACTTCATACTACCTGCCCTATAGTGAGTCGTATTAGCGC	116	53	Human pre-miRNA loop
RSL-V1-199	40	hsa-mir-1225	GCGCTAATACGACTCACTATAGGG	GAGTCCTCCAAGGTGCTCGAAACAT	GGTGTACGAAGTTTCAGC	GGGGAGAGGGACACGCCCTGGGCTCTGCCCAGGGTGCAGCCGGACTGACTGAG	GCTGAAGCTTCGTGCAC	GGGGAGUCCUCCAAGGUGCUCGAAACAUGGUGUACGAAGUUUCAGCGGGGAGAGGGACACGCCCUGGGCUCUGCCCAGGGUGCAGCCGGACUGACUGAGGCUGAAGCUUCGUGCAC	GTGCACGAAGCTTCAGCCTCAGTCAGTCCGGCTGCACCCTGGGCAGAGCCCAGGGCGTGTCCCTCTCCCCGCTGAAACTTCGTACACCATGTTTCGAGCACCTTGGAGGACTCCCCTATAGTGAGTCGTATTAGCGC	116	53	Human pre-miRNA loop
RSL-V1-200	40	hsa-mir-1225	GCGCTAATACGACTCACTATAGGG	GCTTAGGTGTGGGAACCTCTCAACT	GGTGTACGAAGTTTCAGC	GGGGAGAGGGACACGCCCTGGGCTCTGCCCAGGGTGCAGCCGGACTGACTGAG	GCTGAAGCTTCGTGCAC	GGGGCUUAGGUGUGGGAACCUCUCAACUGGUGUACGAAGUUUCAGCGGGGAGAGGGACACGCCCUGGGCUCUGCCCAGGGUGCAGCCGGACUGACUGAGGCUGAAGCUUCGUGCAC	GTGCACGAAGCTTCAGCCTCAGTCAGTCCGGCTGCACCCTGGGCAGAGCCCAGGGCGTGTCCCTCTCCCCGCTGAAACTTCGTACACCAGTTGAGAGGTTCCCACACCTAAGCCCCTATAGTGAGTCGTATTAGCGC	116	53	Human pre-miRNA loop
RSL-V1-201	41	hsa-mir-4643	GCGCTAATACGACTCACTATAGGG	AGCTTCGCAACGCCGATACACACAT	GGTGTACGAAGTTTCAGC	TGTTCATTCACATGATCATAAGTGGACA	GCTGAAGCTTCGTGCAC	GGGAGCUUCGCAACGCCGAUACACACAUGGUGUACGAAGUUUCAGCUGUUCAUUCACAUGAUCAUAAGUGGACAGCUGAAGCUUCGUGCAC	GTGCACGAAGCTTCAGCTGTCCACTTATGATCATGTGAATGAACAGCTGAAACTTCGTACACCATGTGTGTATCGGCGTTGCGAAGCTCCCTATAGTGAGTCGTATTAGCGC	91	28	Human pre-miRNA loop
RSL-V1-202	41	hsa-mir-4643	GCGCTAATACGACTCACTATAGGG	AGGCTTTCGGTTAGTAGAAGGACGG	GGTGTACGAAGTTTCAGC	TGTTCATTCACATGATCATAAGTGGACA	GCTGAAGCTTCGTGCAC	GGGAGGCUUUCGGUUAGUAGAAGGACGGGGUGUACGAAGUUUCAGCUGUUCAUUCACAUGAUCAUAAGUGGACAGCUGAAGCUUCGUGCAC	GTGCACGAAGCTTCAGCTGTCCACTTATGATCATGTGAATGAACAGCTGAAACTTCGTACACCCCGTCCTTCTACTAACCGAAAGCCTCCCTATAGTGAGTCGTATTAGCGC	91	28	Human pre-miRNA loop
RSL-V1-203	41	hsa-mir-4643	GCGCTAATACGACTCACTATAGGG	CACGTCAAGGCGCTCTCTATTGCCT	GGTGTACGAAGTTTCAGC	TGTTCATTCACATGATCATAAGTGGACA	GCTGAAGCTTCGTGCAC	GGGCACGUCAAGGCGCUCUCUAUUGCCUGGUGUACGAAGUUUCAGCUGUUCAUUCACAUGAUCAUAAGUGGACAGCUGAAGCUUCGUGCAC	GTGCACGAAGCTTCAGCTGTCCACTTATGATCATGTGAATGAACAGCTGAAACTTCGTACACCAGGCAATAGAGAGCGCCTTGACGTGCCCTATAGTGAGTCGTATTAGCGC	91	28	Human pre-miRNA loop
RSL-V1-204	41	hsa-mir-4643	GCGCTAATACGACTCACTATAGGG	CAGGTAAGCAACTAAGAGAAAGGCC	GGTGTACGAAGTTTCAGC	TGTTCATTCACATGATCATAAGTGGACA	GCTGAAGCTTCGTGCAC	GGGCAGGUAAGCAACUAAGAGAAAGGCCGGUGUACGAAGUUUCAGCUGUUCAUUCACAUGAUCAUAAGUGGACAGCUGAAGCUUCGUGCAC	GTGCACGAAGCTTCAGCTGTCCACTTATGATCATGTGAATGAACAGCTGAAACTTCGTACACCGGCCTTTCTCTTAGTTGCTTACCTGCCCTATAGTGAGTCGTATTAGCGC	91	28	Human pre-miRNA loop
RSL-V1-205	41	hsa-mir-4643	GCGCTAATACGACTCACTATAGGG	CGCTTGGAACACGACCAAAAGTTGT	GGTGTACGAAGTTTCAGC	TGTTCATTCACATGATCATAAGTGGACA	GCTGAAGCTTCGTGCAC	GGGCGCUUGGAACACGACCAAAAGUUGUGGUGUACGAAGUUUCAGCUGUUCAUUCACAUGAUCAUAAGUGGACAGCUGAAGCUUCGUGCAC	GTGCACGAAGCTTCAGCTGTCCACTTATGATCATGTGAATGAACAGCTGAAACTTCGTACACCACAACTTTTGGTCGTGTTCCAAGCGCCCTATAGTGAGTCGTATTAGCGC	91	28	Human pre-miRNA loop
RSL-V1-206	42	hsa-mir-329-2	GCGCTAATACGACTCACTATAGGG	AAAGAATTGTCGAGGACGCCGGTCC	GGTGTACGAAGTTTCAGC	TGTTTCTTTATTGAGGACGAAACA	GCTGAAGCTTCGTGCAC	GGGAAAGAAUUGUCGAGGACGCCGGUCCGGUGUACGAAGUUUCAGCUGUUUCUUUAUUGAGGACGAAACAGCUGAAGCUUCGUGCAC	GTGCACGAAGCTTCAGCTGTTTCGTCCTCAATAAAGAAACAGCTGAAACTTCGTACACCGGACCGGCGTCCTCGACAATTCTTTCCCTATAGTGAGTCGTATTAGCGC	87	24	Human pre-miRNA loop
RSL-V1-207	42	hsa-mir-329-2	GCGCTAATACGACTCACTATAGGG	ACCTAGCTAACAAAATTTGCCCGGT	GGTGTACGAAGTTTCAGC	TGTTTCTTTATTGAGGACGAAACA	GCTGAAGCTTCGTGCAC	GGGACCUAGCUAACAAAAUUUGCCCGGUGGUGUACGAAGUUUCAGCUGUUUCUUUAUUGAGGACGAAACAGCUGAAGCUUCGUGCAC	GTGCACGAAGCTTCAGCTGTTTCGTCCTCAATAAAGAAACAGCTGAAACTTCGTACACCACCGGGCAAATTTTGTTAGCTAGGTCCCTATAGTGAGTCGTATTAGCGC	87	24	Human pre-miRNA loop
RSL-V1-208	42	hsa-mir-329-2	GCGCTAATACGACTCACTATAGGG	ATCAGATAACAATGCCCGCGTACGC	GGTGTACGAAGTTTCAGC	TGTTTCTTTATTGAGGACGAAACA	GCTGAAGCTTCGTGCAC	GGGAUCAGAUAACAAUGCCCGCGUACGCGGUGUACGAAGUUUCAGCUGUUUCUUUAUUGAGGACGAAACAGCUGAAGCUUCGUGCAC	GTGCACGAAGCTTCAGCTGTTTCGTCCTCAATAAAGAAACAGCTGAAACTTCGTACACCGCGTACGCGGGCATTGTTATCTGATCCCTATAGTGAGTCGTATTAGCGC	87	24	Human pre-miRNA loop
RSL-V1-209	42	hsa-mir-329-2	GCGCTAATACGACTCACTATAGGG	ATGACAGGGCCAATCGTGTATATTC	GGTGTACGAAGTTTCAGC	TGTTTCTTTATTGAGGACGAAACA	GCTGAAGCTTCGTGCAC	GGGAUGACAGGGCCAAUCGUGUAUAUUCGGUGUACGAAGUUUCAGCUGUUUCUUUAUUGAGGACGAAACAGCUGAAGCUUCGUGCAC	GTGCACGAAGCTTCAGCTGTTTCGTCCTCAATAAAGAAACAGCTGAAACTTCGTACACCGAATATACACGATTGGCCCTGTCATCCCTATAGTGAGTCGTATTAGCGC	87	24	Human pre-miRNA loop
RSL-V1-210	42	hsa-mir-329-2	GCGCTAATACGACTCACTATAGGG	CAGCACCGGGAGACCGTTTTCTAAC	GGTGTACGAAGTTTCAGC	TGTTTCTTTATTGAGGACGAAACA	GCTGAAGCTTCGTGCAC	GGGCAGCACCGGGAGACCGUUUUCUAACGGUGUACGAAGUUUCAGCUGUUUCUUUAUUGAGGACGAAACAGCUGAAGCUUCGUGCAC	GTGCACGAAGCTTCAGCTGTTTCGTCCTCAATAAAGAAACAGCTGAAACTTCGTACACCGTTAGAAAACGGTCTCCCGGTGCTGCCCTATAGTGAGTCGTATTAGCGC	87	24	Human pre-miRNA loop
RSL-V1-211	43	hsa-mir-770	GCGCTAATACGACTCACTATAGGG	AGAGTGCCATTTACAATCCTCGTGC	GGTGTACGAAGTTTCAGC	GCCACATGAGCTGGGCCTCGTGGGC	GCTGAAGCTTCGTGCAC	GGGAGAGUGCCAUUUACAAUCCUCGUGCGGUGUACGAAGUUUCAGCGCCACAUGAGCUGGGCCUCGUGGGCGCUGAAGCUUCGUGCAC	GTGCACGAAGCTTCAGCGCCCACGAGGCCCAGCTCATGTGGCGCTGAAACTTCGTACACCGCACGAGGATTGTAAATGGCACTCTCCCTATAGTGAGTCGTATTAGCGC	88	25	Human pre-miRNA loop
RSL-V1-212	43	hsa-mir-770	GCGCTAATACGACTCACTATAGGG	AGATCCGGGGTCACTACGAATGATT	GGTGTACGAAGTTTCAGC	GCCACATGAGCTGGGCCTCGTGGGC	GCTGAAGCTTCGTGCAC	GGGAGAUCCGGGGUCACUACGAAUGAUUGGUGUACGAAGUUUCAGCGCCACAUGAGCUGGGCCUCGUGGGCGCUGAAGCUUCGUGCAC	GTGCACGAAGCTTCAGCGCCCACGAGGCCCAGCTCATGTGGCGCTGAAACTTCGTACACCAATCATTCGTAGTGACCCCGGATCTCCCTATAGTGAGTCGTATTAGCGC	88	25	Human pre-miRNA loop
RSL-V1-213	43	hsa-mir-770	GCGCTAATACGACTCACTATAGGG	ATGTGCCGTCCGCAAAGAGACACTA	GGTGTACGAAGTTTCAGC	GCCACATGAGCTGGGCCTCGTGGGC	GCTGAAGCTTCGTGCAC	GGGAUGUGCCGUCCGCAAAGAGACACUAGGUGUACGAAGUUUCAGCGCCACAUGAGCUGGGCCUCGUGGGCGCUGAAGCUUCGUGCAC	GTGCACGAAGCTTCAGCGCCCACGAGGCCCAGCTCATGTGGCGCTGAAACTTCGTACACCTAGTGTCTCTTTGCGGACGGCACATCCCTATAGTGAGTCGTATTAGCGC	88	25	Human pre-miRNA loop
RSL-V1-214	43	hsa-mir-770	GCGCTAATACGACTCACTATAGGG	ATGTGGACTAGTTGGAAACATCGAT	GGTGTACGAAGTTTCAGC	GCCACATGAGCTGGGCCTCGTGGGC	GCTGAAGCTTCGTGCAC	GGGAUGUGGACUAGUUGGAAACAUCGAUGGUGUACGAAGUUUCAGCGCCACAUGAGCUGGGCCUCGUGGGCGCUGAAGCUUCGUGCAC	GTGCACGAAGCTTCAGCGCCCACGAGGCCCAGCTCATGTGGCGCTGAAACTTCGTACACCATCGATGTTTCCAACTAGTCCACATCCCTATAGTGAGTCGTATTAGCGC	88	25	Human pre-miRNA loop
RSL-V1-215	43	hsa-mir-770	GCGCTAATACGACTCACTATAGGG	CAATACGAGACTGCCCAACCCAGAG	GGTGTACGAAGTTTCAGC	GCCACATGAGCTGGGCCTCGTGGGC	GCTGAAGCTTCGTGCAC	GGGCAAUACGAGACUGCCCAACCCAGAGGGUGUACGAAGUUUCAGCGCCACAUGAGCUGGGCCUCGUGGGCGCUGAAGCUUCGUGCAC	GTGCACGAAGCTTCAGCGCCCACGAGGCCCAGCTCATGTGGCGCTGAAACTTCGTACACCCTCTGGGTTGGGCAGTCTCGTATTGCCCTATAGTGAGTCGTATTAGCGC	88	25	Human pre-miRNA loop
RSL-V1-216	44	hsa-mir-130b	GCGCTAATACGACTCACTATAGGG	AATATGAGGATCACGCGCCGCAAAA	GGTGTACGAAGTTTCAGC	ACTACTATAGGCCGCTGGGAAGCAGT	GCTGAAGCTTCGTGCAC	GGGAAUAUGAGGAUCACGCGCCGCAAAAGGUGUACGAAGUUUCAGCACUACUAUAGGCCGCUGGGAAGCAGUGCUGAAGCUUCGUGCAC	GTGCACGAAGCTTCAGCACTGCTTCCCAGCGGCCTATAGTAGTGCTGAAACTTCGTACACCTTTTGCGGCGCGTGATCCTCATATTCCCTATAGTGAGTCGTATTAGCGC	89	26	Human pre-miRNA loop
RSL-V1-217	44	hsa-mir-130b	GCGCTAATACGACTCACTATAGGG	AGGCAAAGAACGTGCCCACTCTTTT	GGTGTACGAAGTTTCAGC	ACTACTATAGGCCGCTGGGAAGCAGT	GCTGAAGCTTCGTGCAC	GGGAGGCAAAGAACGUGCCCACUCUUUUGGUGUACGAAGUUUCAGCACUACUAUAGGCCGCUGGGAAGCAGUGCUGAAGCUUCGUGCAC	GTGCACGAAGCTTCAGCACTGCTTCCCAGCGGCCTATAGTAGTGCTGAAACTTCGTACACCAAAAGAGTGGGCACGTTCTTTGCCTCCCTATAGTGAGTCGTATTAGCGC	89	26	Human pre-miRNA loop
RSL-V1-218	44	hsa-mir-130b	GCGCTAATACGACTCACTATAGGG	CTGTACTGATGGGACAAACTTATCT	GGTGTACGAAGTTTCAGC	ACTACTATAGGCCGCTGGGAAGCAGT	GCTGAAGCTTCGTGCAC	GGGCUGUACUGAUGGGACAAACUUAUCUGGUGUACGAAGUUUCAGCACUACUAUAGGCCGCUGGGAAGCAGUGCUGAAGCUUCGUGCAC	GTGCACGAAGCTTCAGCACTGCTTCCCAGCGGCCTATAGTAGTGCTGAAACTTCGTACACCAGATAAGTTTGTCCCATCAGTACAGCCCTATAGTGAGTCGTATTAGCGC	89	26	Human pre-miRNA loop
RSL-V1-219	44	hsa-mir-130b	GCGCTAATACGACTCACTATAGGG	GAGCCCAGGGTGCTCTTTTGAGTAT	GGTGTACGAAGTTTCAGC	ACTACTATAGGCCGCTGGGAAGCAGT	GCTGAAGCTTCGTGCAC	GGGGAGCCCAGGGUGCUCUUUUGAGUAUGGUGUACGAAGUUUCAGCACUACUAUAGGCCGCUGGGAAGCAGUGCUGAAGCUUCGUGCAC	GTGCACGAAGCTTCAGCACTGCTTCCCAGCGGCCTATAGTAGTGCTGAAACTTCGTACACCATACTCAAAAGAGCACCCTGGGCTCCCCTATAGTGAGTCGTATTAGCGC	89	26	Human pre-miRNA loop
RSL-V1-220	44	hsa-mir-130b	GCGCTAATACGACTCACTATAGGG	GCAGGGCTTTTGTCGTGAACTGTGA	GGTGTACGAAGTTTCAGC	ACTACTATAGGCCGCTGGGAAGCAGT	GCTGAAGCTTCGTGCAC	GGGGCAGGGCUUUUGUCGUGAACUGUGAGGUGUACGAAGUUUCAGCACUACUAUAGGCCGCUGGGAAGCAGUGCUGAAGCUUCGUGCAC	GTGCACGAAGCTTCAGCACTGCTTCCCAGCGGCCTATAGTAGTGCTGAAACTTCGTACACCTCACAGTTCACGACAAAAGCCCTGCCCCTATAGTGAGTCGTATTAGCGC	89	26	Human pre-miRNA loop
RSL-V1-221	45	hsa-mir-575	GCGCTAATACGACTCACTATAGGG	ACAAAGTCACGTGCCCGTTTTCGAT	GGTGTACGAAGTTTCAGC	GCTTATGTCATGACCTTGGGCTACTCAGGCTGTCTGCACAATGAGC	GCTGAAGCTTCGTGCAC	GGGACAAAGUCACGUGCCCGUUUUCGAUGGUGUACGAAGUUUCAGCGCUUAUGUCAUGACCUUGGGCUACUCAGGCUGUCUGCACAAUGAGCGCUGAAGCUUCGUGCAC	GTGCACGAAGCTTCAGCGCTCATTGTGCAGACAGCCTGAGTAGCCCAAGGTCATGACATAAGCGCTGAAACTTCGTACACCATCGAAAACGGGCACGTGACTTTGTCCCTATAGTGAGTCGTATTAGCGC	109	46	Human pre-miRNA loop
RSL-V1-222	45	hsa-mir-575	GCGCTAATACGACTCACTATAGGG	AGATATAGGTCCTGACTCGCCCCAC	GGTGTACGAAGTTTCAGC	GCTTATGTCATGACCTTGGGCTACTCAGGCTGTCTGCACAATGAGC	GCTGAAGCTTCGTGCAC	GGGAGAUAUAGGUCCUGACUCGCCCCACGGUGUACGAAGUUUCAGCGCUUAUGUCAUGACCUUGGGCUACUCAGGCUGUCUGCACAAUGAGCGCUGAAGCUUCGUGCAC	GTGCACGAAGCTTCAGCGCTCATTGTGCAGACAGCCTGAGTAGCCCAAGGTCATGACATAAGCGCTGAAACTTCGTACACCGTGGGGCGAGTCAGGACCTATATCTCCCTATAGTGAGTCGTATTAGCGC	109	46	Human pre-miRNA loop
RSL-V1-223	45	hsa-mir-575	GCGCTAATACGACTCACTATAGGG	ATCAGGCGACTCGTTAGATATCCCC	GGTGTACGAAGTTTCAGC	GCTTATGTCATGACCTTGGGCTACTCAGGCTGTCTGCACAATGAGC	GCTGAAGCTTCGTGCAC	GGGAUCAGGCGACUCGUUAGAUAUCCCCGGUGUACGAAGUUUCAGCGCUUAUGUCAUGACCUUGGGCUACUCAGGCUGUCUGCACAAUGAGCGCUGAAGCUUCGUGCAC	GTGCACGAAGCTTCAGCGCTCATTGTGCAGACAGCCTGAGTAGCCCAAGGTCATGACATAAGCGCTGAAACTTCGTACACCGGGGATATCTAACGAGTCGCCTGATCCCTATAGTGAGTCGTATTAGCGC	109	46	Human pre-miRNA loop
RSL-V1-224	45	hsa-mir-575	GCGCTAATACGACTCACTATAGGG	CAAGGGGCTCACAATATCGAGAACC	GGTGTACGAAGTTTCAGC	GCTTATGTCATGACCTTGGGCTACTCAGGCTGTCTGCACAATGAGC	GCTGAAGCTTCGTGCAC	GGGCAAGGGGCUCACAAUAUCGAGAACCGGUGUACGAAGUUUCAGCGCUUAUGUCAUGACCUUGGGCUACUCAGGCUGUCUGCACAAUGAGCGCUGAAGCUUCGUGCAC	GTGCACGAAGCTTCAGCGCTCATTGTGCAGACAGCCTGAGTAGCCCAAGGTCATGACATAAGCGCTGAAACTTCGTACACCGGTTCTCGATATTGTGAGCCCCTTGCCCTATAGTGAGTCGTATTAGCGC	109	46	Human pre-miRNA loop
RSL-V1-225	45	hsa-mir-575	GCGCTAATACGACTCACTATAGGG	CAATAGTGCCCGCCCCTAAATCGTG	GGTGTACGAAGTTTCAGC	GCTTATGTCATGACCTTGGGCTACTCAGGCTGTCTGCACAATGAGC	GCTGAAGCTTCGTGCAC	GGGCAAUAGUGCCCGCCCCUAAAUCGUGGGUGUACGAAGUUUCAGCGCUUAUGUCAUGACCUUGGGCUACUCAGGCUGUCUGCACAAUGAGCGCUGAAGCUUCGUGCAC	GTGCACGAAGCTTCAGCGCTCATTGTGCAGACAGCCTGAGTAGCCCAAGGTCATGACATAAGCGCTGAAACTTCGTACACCCACGATTTAGGGGCGGGCACTATTGCCCTATAGTGAGTCGTATTAGCGC	109	46	Human pre-miRNA loop
RSL-V1-226	46	hsa-mir-4774	GCGCTAATACGACTCACTATAGGG	ACAGTGGGGTTAAACCTACACATTC	GGTGTACGAAGTTTCAGC	TAATAACTGACAAACAGACAATTG	GCTGAAGCTTCGTGCAC	GGGACAGUGGGGUUAAACCUACACAUUCGGUGUACGAAGUUUCAGCUAAUAACUGACAAACAGACAAUUGGCUGAAGCUUCGUGCAC	GTGCACGAAGCTTCAGCCAATTGTCTGTTTGTCAGTTATTAGCTGAAACTTCGTACACCGAATGTGTAGGTTTAACCCCACTGTCCCTATAGTGAGTCGTATTAGCGC	87	24	Human pre-miRNA loop
RSL-V1-227	46	hsa-mir-4774	GCGCTAATACGACTCACTATAGGG	AGAGAGTCACACTACCCGAACCATG	GGTGTACGAAGTTTCAGC	TAATAACTGACAAACAGACAATTG	GCTGAAGCTTCGTGCAC	GGGAGAGAGUCACACUACCCGAACCAUGGGUGUACGAAGUUUCAGCUAAUAACUGACAAACAGACAAUUGGCUGAAGCUUCGUGCAC	GTGCACGAAGCTTCAGCCAATTGTCTGTTTGTCAGTTATTAGCTGAAACTTCGTACACCCATGGTTCGGGTAGTGTGACTCTCTCCCTATAGTGAGTCGTATTAGCGC	87	24	Human pre-miRNA loop
RSL-V1-228	46	hsa-mir-4774	GCGCTAATACGACTCACTATAGGG	ATAGGGCTACGTGCAACTTCCTAAG	GGTGTACGAAGTTTCAGC	TAATAACTGACAAACAGACAATTG	GCTGAAGCTTCGTGCAC	GGGAUAGGGCUACGUGCAACUUCCUAAGGGUGUACGAAGUUUCAGCUAAUAACUGACAAACAGACAAUUGGCUGAAGCUUCGUGCAC	GTGCACGAAGCTTCAGCCAATTGTCTGTTTGTCAGTTATTAGCTGAAACTTCGTACACCCTTAGGAAGTTGCACGTAGCCCTATCCCTATAGTGAGTCGTATTAGCGC	87	24	Human pre-miRNA loop
RSL-V1-229	46	hsa-mir-4774	GCGCTAATACGACTCACTATAGGG	ATTTGTAGCAAGAGTAAACCAATGG	GGTGTACGAAGTTTCAGC	TAATAACTGACAAACAGACAATTG	GCTGAAGCTTCGTGCAC	GGGAUUUGUAGCAAGAGUAAACCAAUGGGGUGUACGAAGUUUCAGCUAAUAACUGACAAACAGACAAUUGGCUGAAGCUUCGUGCAC	GTGCACGAAGCTTCAGCCAATTGTCTGTTTGTCAGTTATTAGCTGAAACTTCGTACACCCCATTGGTTTACTCTTGCTACAAATCCCTATAGTGAGTCGTATTAGCGC	87	24	Human pre-miRNA loop
RSL-V1-230	46	hsa-mir-4774	GCGCTAATACGACTCACTATAGGG	CAACGCTCAAGGCAATCCCTCACAC	GGTGTACGAAGTTTCAGC	TAATAACTGACAAACAGACAATTG	GCTGAAGCTTCGTGCAC	GGGCAACGCUCAAGGCAAUCCCUCACACGGUGUACGAAGUUUCAGCUAAUAACUGACAAACAGACAAUUGGCUGAAGCUUCGUGCAC	GTGCACGAAGCTTCAGCCAATTGTCTGTTTGTCAGTTATTAGCTGAAACTTCGTACACCGTGTGAGGGATTGCCTTGAGCGTTGCCCTATAGTGAGTCGTATTAGCGC	87	24	Human pre-miRNA loop
RSL-V1-231	47	hsa-mir-3614	GCGCTAATACGACTCACTATAGGG	AAGCGCTCGGGTTCACAACTATCGG	GGTGTACGAAGTTTCAGC	GCTGCCCCTTTGCTCTCTGGGGTAGC	GCTGAAGCTTCGTGCAC	GGGAAGCGCUCGGGUUCACAACUAUCGGGGUGUACGAAGUUUCAGCGCUGCCCCUUUGCUCUCUGGGGUAGCGCUGAAGCUUCGUGCAC	GTGCACGAAGCTTCAGCGCTACCCCAGAGAGCAAAGGGGCAGCGCTGAAACTTCGTACACCCCGATAGTTGTGAACCCGAGCGCTTCCCTATAGTGAGTCGTATTAGCGC	89	26	Human pre-miRNA loop
RSL-V1-232	47	hsa-mir-3614	GCGCTAATACGACTCACTATAGGG	ATATCCTCAGGTCAAACTCAGAGTG	GGTGTACGAAGTTTCAGC	GCTGCCCCTTTGCTCTCTGGGGTAGC	GCTGAAGCTTCGTGCAC	GGGAUAUCCUCAGGUCAAACUCAGAGUGGGUGUACGAAGUUUCAGCGCUGCCCCUUUGCUCUCUGGGGUAGCGCUGAAGCUUCGUGCAC	GTGCACGAAGCTTCAGCGCTACCCCAGAGAGCAAAGGGGCAGCGCTGAAACTTCGTACACCCACTCTGAGTTTGACCTGAGGATATCCCTATAGTGAGTCGTATTAGCGC	89	26	Human pre-miRNA loop
RSL-V1-233	47	hsa-mir-3614	GCGCTAATACGACTCACTATAGGG	CACACGTGCGATATTGGGTAAGTTC	GGTGTACGAAGTTTCAGC	GCTGCCCCTTTGCTCTCTGGGGTAGC	GCTGAAGCTTCGTGCAC	GGGCACACGUGCGAUAUUGGGUAAGUUCGGUGUACGAAGUUUCAGCGCUGCCCCUUUGCUCUCUGGGGUAGCGCUGAAGCUUCGUGCAC	GTGCACGAAGCTTCAGCGCTACCCCAGAGAGCAAAGGGGCAGCGCTGAAACTTCGTACACCGAACTTACCCAATATCGCACGTGTGCCCTATAGTGAGTCGTATTAGCGC	89	26	Human pre-miRNA loop
RSL-V1-234	47	hsa-mir-3614	GCGCTAATACGACTCACTATAGGG	CAGAGCCAAAGGCGACCAATCACTT	GGTGTACGAAGTTTCAGC	GCTGCCCCTTTGCTCTCTGGGGTAGC	GCTGAAGCTTCGTGCAC	GGGCAGAGCCAAAGGCGACCAAUCACUUGGUGUACGAAGUUUCAGCGCUGCCCCUUUGCUCUCUGGGGUAGCGCUGAAGCUUCGUGCAC	GTGCACGAAGCTTCAGCGCTACCCCAGAGAGCAAAGGGGCAGCGCTGAAACTTCGTACACCAAGTGATTGGTCGCCTTTGGCTCTGCCCTATAGTGAGTCGTATTAGCGC	89	26	Human pre-miRNA loop
RSL-V1-235	47	hsa-mir-3614	GCGCTAATACGACTCACTATAGGG	CTTACCACCTGGGGCTAGACAAAAG	GGTGTACGAAGTTTCAGC	GCTGCCCCTTTGCTCTCTGGGGTAGC	GCTGAAGCTTCGTGCAC	GGGCUUACCACCUGGGGCUAGACAAAAGGGUGUACGAAGUUUCAGCGCUGCCCCUUUGCUCUCUGGGGUAGCGCUGAAGCUUCGUGCAC	GTGCACGAAGCTTCAGCGCTACCCCAGAGAGCAAAGGGGCAGCGCTGAAACTTCGTACACCCTTTTGTCTAGCCCCAGGTGGTAAGCCCTATAGTGAGTCGTATTAGCGC	89	26	Human pre-miRNA loop
RSL-V1-236	48	hsa-mir-6739	GCGCTAATACGACTCACTATAGGG	AACAAGACGCACTGGTAGCCCACAA	GGTGTACGAAGTTTCAGC	CAAGTAAAAGGAATTTTCATTTTCCAGCCCCTAATTG	GCTGAAGCTTCGTGCAC	GGGAACAAGACGCACUGGUAGCCCACAAGGUGUACGAAGUUUCAGCCAAGUAAAAGGAAUUUUCAUUUUCCAGCCCCUAAUUGGCUGAAGCUUCGUGCAC	GTGCACGAAGCTTCAGCCAATTAGGGGCTGGAAAATGAAAATTCCTTTTACTTGGCTGAAACTTCGTACACCTTGTGGGCTACCAGTGCGTCTTGTTCCCTATAGTGAGTCGTATTAGCGC	100	37	Human pre-miRNA loop
RSL-V1-237	48	hsa-mir-6739	GCGCTAATACGACTCACTATAGGG	AAGGAACTAGCAAAGGTCGACTACT	GGTGTACGAAGTTTCAGC	CAAGTAAAAGGAATTTTCATTTTCCAGCCCCTAATTG	GCTGAAGCTTCGTGCAC	GGGAAGGAACUAGCAAAGGUCGACUACUGGUGUACGAAGUUUCAGCCAAGUAAAAGGAAUUUUCAUUUUCCAGCCCCUAAUUGGCUGAAGCUUCGUGCAC	GTGCACGAAGCTTCAGCCAATTAGGGGCTGGAAAATGAAAATTCCTTTTACTTGGCTGAAACTTCGTACACCAGTAGTCGACCTTTGCTAGTTCCTTCCCTATAGTGAGTCGTATTAGCGC	100	37	Human pre-miRNA loop
RSL-V1-238	48	hsa-mir-6739	GCGCTAATACGACTCACTATAGGG	CAACCCATGCCCGAGTTGGTACTAG	GGTGTACGAAGTTTCAGC	CAAGTAAAAGGAATTTTCATTTTCCAGCCCCTAATTG	GCTGAAGCTTCGTGCAC	GGGCAACCCAUGCCCGAGUUGGUACUAGGGUGUACGAAGUUUCAGCCAAGUAAAAGGAAUUUUCAUUUUCCAGCCCCUAAUUGGCUGAAGCUUCGUGCAC	GTGCACGAAGCTTCAGCCAATTAGGGGCTGGAAAATGAAAATTCCTTTTACTTGGCTGAAACTTCGTACACCCTAGTACCAACTCGGGCATGGGTTGCCCTATAGTGAGTCGTATTAGCGC	100	37	Human pre-miRNA loop
RSL-V1-239	48	hsa-mir-6739	GCGCTAATACGACTCACTATAGGG	CAGCAACTGATGCGACAAAAGACCC	GGTGTACGAAGTTTCAGC	CAAGTAAAAGGAATTTTCATTTTCCAGCCCCTAATTG	GCTGAAGCTTCGTGCAC	GGGCAGCAACUGAUGCGACAAAAGACCCGGUGUACGAAGUUUCAGCCAAGUAAAAGGAAUUUUCAUUUUCCAGCCCCUAAUUGGCUGAAGCUUCGUGCAC	GTGCACGAAGCTTCAGCCAATTAGGGGCTGGAAAATGAAAATTCCTTTTACTTGGCTGAAACTTCGTACACCGGGTCTTTTGTCGCATCAGTTGCTGCCCTATAGTGAGTCGTATTAGCGC	100	37	Human pre-miRNA loop
RSL-V1-240	48	hsa-mir-6739	GCGCTAATACGACTCACTATAGGG	TCGTAATGGCAAAAGGTATCCTAAC	GGTGTACGAAGTTTCAGC	CAAGTAAAAGGAATTTTCATTTTCCAGCCCCTAATTG	GCTGAAGCTTCGTGCAC	GGGUCGUAAUGGCAAAAGGUAUCCUAACGGUGUACGAAGUUUCAGCCAAGUAAAAGGAAUUUUCAUUUUCCAGCCCCUAAUUGGCUGAAGCUUCGUGCAC	GTGCACGAAGCTTCAGCCAATTAGGGGCTGGAAAATGAAAATTCCTTTTACTTGGCTGAAACTTCGTACACCGTTAGGATACCTTTTGCCATTACGACCCTATAGTGAGTCGTATTAGCGC	100	37	Human pre-miRNA loop
RSL-V1-241	49	hsa-mir-7112	GCGCTAATACGACTCACTATAGGG	AAAGTATCGTGAGCCCTCAAAGCTG	GGTGTACGAAGTTTCAGC	CCTGCAGGTGAGAGCGGGAACACCTGCAT	GCTGAAGCTTCGTGCAC	GGGAAAGUAUCGUGAGCCCUCAAAGCUGGGUGUACGAAGUUUCAGCCCUGCAGGUGAGAGCGGGAACACCUGCAUGCUGAAGCUUCGUGCAC	GTGCACGAAGCTTCAGCATGCAGGTGTTCCCGCTCTCACCTGCAGGGCTGAAACTTCGTACACCCAGCTTTGAGGGCTCACGATACTTTCCCTATAGTGAGTCGTATTAGCGC	92	29	Human pre-miRNA loop
RSL-V1-242	49	hsa-mir-7112	GCGCTAATACGACTCACTATAGGG	AACCGTGCACTCATCCCGTATTGAG	GGTGTACGAAGTTTCAGC	CCTGCAGGTGAGAGCGGGAACACCTGCAT	GCTGAAGCTTCGTGCAC	GGGAACCGUGCACUCAUCCCGUAUUGAGGGUGUACGAAGUUUCAGCCCUGCAGGUGAGAGCGGGAACACCUGCAUGCUGAAGCUUCGUGCAC	GTGCACGAAGCTTCAGCATGCAGGTGTTCCCGCTCTCACCTGCAGGGCTGAAACTTCGTACACCCTCAATACGGGATGAGTGCACGGTTCCCTATAGTGAGTCGTATTAGCGC	92	29	Human pre-miRNA loop
RSL-V1-243	49	hsa-mir-7112	GCGCTAATACGACTCACTATAGGG	AAGTTTTGTGGTAATACCGGACACT	GGTGTACGAAGTTTCAGC	CCTGCAGGTGAGAGCGGGAACACCTGCAT	GCTGAAGCTTCGTGCAC	GGGAAGUUUUGUGGUAAUACCGGACACUGGUGUACGAAGUUUCAGCCCUGCAGGUGAGAGCGGGAACACCUGCAUGCUGAAGCUUCGUGCAC	GTGCACGAAGCTTCAGCATGCAGGTGTTCCCGCTCTCACCTGCAGGGCTGAAACTTCGTACACCAGTGTCCGGTATTACCACAAAACTTCCCTATAGTGAGTCGTATTAGCGC	92	29	Human pre-miRNA loop
RSL-V1-244	49	hsa-mir-7112	GCGCTAATACGACTCACTATAGGG	ATATCTTGCCCTGACCAGAATTGTC	GGTGTACGAAGTTTCAGC	CCTGCAGGTGAGAGCGGGAACACCTGCAT	GCTGAAGCTTCGTGCAC	GGGAUAUCUUGCCCUGACCAGAAUUGUCGGUGUACGAAGUUUCAGCCCUGCAGGUGAGAGCGGGAACACCUGCAUGCUGAAGCUUCGUGCAC	GTGCACGAAGCTTCAGCATGCAGGTGTTCCCGCTCTCACCTGCAGGGCTGAAACTTCGTACACCGACAATTCTGGTCAGGGCAAGATATCCCTATAGTGAGTCGTATTAGCGC	92	29	Human pre-miRNA loop
RSL-V1-245	49	hsa-mir-7112	GCGCTAATACGACTCACTATAGGG	ATGCACTTATCGATTCCTGTCCGGG	GGTGTACGAAGTTTCAGC	CCTGCAGGTGAGAGCGGGAACACCTGCAT	GCTGAAGCTTCGTGCAC	GGGAUGCACUUAUCGAUUCCUGUCCGGGGGUGUACGAAGUUUCAGCCCUGCAGGUGAGAGCGGGAACACCUGCAUGCUGAAGCUUCGUGCAC	GTGCACGAAGCTTCAGCATGCAGGTGTTCCCGCTCTCACCTGCAGGGCTGAAACTTCGTACACCCCCGGACAGGAATCGATAAGTGCATCCCTATAGTGAGTCGTATTAGCGC	92	29	Human pre-miRNA loop
RSL-V1-246	50	hsa-mir-3202-1	GCGCTAATACGACTCACTATAGGG	ACAAAGAGAAGGAGGACTTATGTTA	GGTGTACGAAGTTTCAGC	TAATGATTGGAGTCATTTTCAGAGCATTA	GCTGAAGCTTCGTGCAC	GGGACAAAGAGAAGGAGGACUUAUGUUAGGUGUACGAAGUUUCAGCUAAUGAUUGGAGUCAUUUUCAGAGCAUUAGCUGAAGCUUCGUGCAC	GTGCACGAAGCTTCAGCTAATGCTCTGAAAATGACTCCAATCATTAGCTGAAACTTCGTACACCTAACATAAGTCCTCCTTCTCTTTGTCCCTATAGTGAGTCGTATTAGCGC	92	29	Human pre-miRNA loop
RSL-V1-247	50	hsa-mir-3202-1	GCGCTAATACGACTCACTATAGGG	ATTGGCACTAATGCAGCTGATCCTA	GGTGTACGAAGTTTCAGC	TAATGATTGGAGTCATTTTCAGAGCATTA	GCTGAAGCTTCGTGCAC	GGGAUUGGCACUAAUGCAGCUGAUCCUAGGUGUACGAAGUUUCAGCUAAUGAUUGGAGUCAUUUUCAGAGCAUUAGCUGAAGCUUCGUGCAC	GTGCACGAAGCTTCAGCTAATGCTCTGAAAATGACTCCAATCATTAGCTGAAACTTCGTACACCTAGGATCAGCTGCATTAGTGCCAATCCCTATAGTGAGTCGTATTAGCGC	92	29	Human pre-miRNA loop
RSL-V1-248	50	hsa-mir-3202-1	GCGCTAATACGACTCACTATAGGG	CCCTCAGCGGGTAGCATGTACTTGG	GGTGTACGAAGTTTCAGC	TAATGATTGGAGTCATTTTCAGAGCATTA	GCTGAAGCTTCGTGCAC	GGGCCCUCAGCGGGUAGCAUGUACUUGGGGUGUACGAAGUUUCAGCUAAUGAUUGGAGUCAUUUUCAGAGCAUUAGCUGAAGCUUCGUGCAC	GTGCACGAAGCTTCAGCTAATGCTCTGAAAATGACTCCAATCATTAGCTGAAACTTCGTACACCCCAAGTACATGCTACCCGCTGAGGGCCCTATAGTGAGTCGTATTAGCGC	92	29	Human pre-miRNA loop
RSL-V1-249	50	hsa-mir-3202-1	GCGCTAATACGACTCACTATAGGG	CGGAAAGCACGACGAAAACTATAAT	GGTGTACGAAGTTTCAGC	TAATGATTGGAGTCATTTTCAGAGCATTA	GCTGAAGCTTCGTGCAC	GGGCGGAAAGCACGACGAAAACUAUAAUGGUGUACGAAGUUUCAGCUAAUGAUUGGAGUCAUUUUCAGAGCAUUAGCUGAAGCUUCGUGCAC	GTGCACGAAGCTTCAGCTAATGCTCTGAAAATGACTCCAATCATTAGCTGAAACTTCGTACACCATTATAGTTTTCGTCGTGCTTTCCGCCCTATAGTGAGTCGTATTAGCGC	92	29	Human pre-miRNA loop
RSL-V1-250	50	hsa-mir-3202-1	GCGCTAATACGACTCACTATAGGG	CTCGTCGATCGACGACACAGAACTG	GGTGTACGAAGTTTCAGC	TAATGATTGGAGTCATTTTCAGAGCATTA	GCTGAAGCTTCGTGCAC	GGGCUCGUCGAUCGACGACACAGAACUGGGUGUACGAAGUUUCAGCUAAUGAUUGGAGUCAUUUUCAGAGCAUUAGCUGAAGCUUCGUGCAC	GTGCACGAAGCTTCAGCTAATGCTCTGAAAATGACTCCAATCATTAGCTGAAACTTCGTACACCCAGTTCTGTGTCGTCGATCGACGAGCCCTATAGTGAGTCGTATTAGCGC	92	29	Human pre-miRNA loop
RSL-V1-251	51	hsa-mir-346	GCGCTAATACGACTCACTATAGGG	AAATTTGACTGCCGCGTGACTAAGG	GGTGTACGAAGTTTCAGC	CTCTCTGTTGCTCTGAAGGAG	GCTGAAGCTTCGTGCAC	GGGAAAUUUGACUGCCGCGUGACUAAGGGGUGUACGAAGUUUCAGCCUCUCUGUUGCUCUGAAGGAGGCUGAAGCUUCGUGCAC	GTGCACGAAGCTTCAGCCTCCTTCAGAGCAACAGAGAGGCTGAAACTTCGTACACCCCTTAGTCACGCGGCAGTCAAATTTCCCTATAGTGAGTCGTATTAGCGC	84	21	Human pre-miRNA loop
RSL-V1-252	51	hsa-mir-346	GCGCTAATACGACTCACTATAGGG	ACACTACCGTCCAGGATCGAGCATC	GGTGTACGAAGTTTCAGC	CTCTCTGTTGCTCTGAAGGAG	GCTGAAGCTTCGTGCAC	GGGACACUACCGUCCAGGAUCGAGCAUCGGUGUACGAAGUUUCAGCCUCUCUGUUGCUCUGAAGGAGGCUGAAGCUUCGUGCAC	GTGCACGAAGCTTCAGCCTCCTTCAGAGCAACAGAGAGGCTGAAACTTCGTACACCGATGCTCGATCCTGGACGGTAGTGTCCCTATAGTGAGTCGTATTAGCGC	84	21	Human pre-miRNA loop
RSL-V1-253	51	hsa-mir-346	GCGCTAATACGACTCACTATAGGG	ACATGTGTACCCCTTTAAGGACCGG	GGTGTACGAAGTTTCAGC	CTCTCTGTTGCTCTGAAGGAG	GCTGAAGCTTCGTGCAC	GGGACAUGUGUACCCCUUUAAGGACCGGGGUGUACGAAGUUUCAGCCUCUCUGUUGCUCUGAAGGAGGCUGAAGCUUCGUGCAC	GTGCACGAAGCTTCAGCCTCCTTCAGAGCAACAGAGAGGCTGAAACTTCGTACACCCCGGTCCTTAAAGGGGTACACATGTCCCTATAGTGAGTCGTATTAGCGC	84	21	Human pre-miRNA loop
RSL-V1-254	51	hsa-mir-346	GCGCTAATACGACTCACTATAGGG	ACGAATTACACTCGGTAGACCACGT	GGTGTACGAAGTTTCAGC	CTCTCTGTTGCTCTGAAGGAG	GCTGAAGCTTCGTGCAC	GGGACGAAUUACACUCGGUAGACCACGUGGUGUACGAAGUUUCAGCCUCUCUGUUGCUCUGAAGGAGGCUGAAGCUUCGUGCAC	GTGCACGAAGCTTCAGCCTCCTTCAGAGCAACAGAGAGGCTGAAACTTCGTACACCACGTGGTCTACCGAGTGTAATTCGTCCCTATAGTGAGTCGTATTAGCGC	84	21	Human pre-miRNA loop
RSL-V1-255	51	hsa-mir-346	GCGCTAATACGACTCACTATAGGG	ATGGCCGCTATAAATCCAAAGTTGG	GGTGTACGAAGTTTCAGC	CTCTCTGTTGCTCTGAAGGAG	GCTGAAGCTTCGTGCAC	GGGAUGGCCGCUAUAAAUCCAAAGUUGGGGUGUACGAAGUUUCAGCCUCUCUGUUGCUCUGAAGGAGGCUGAAGCUUCGUGCAC	GTGCACGAAGCTTCAGCCTCCTTCAGAGCAACAGAGAGGCTGAAACTTCGTACACCCCAACTTTGGATTTATAGCGGCCATCCCTATAGTGAGTCGTATTAGCGC	84	21	Human pre-miRNA loop
RSL-V1-256	52	hsa-mir-4795	GCGCTAATACGACTCACTATAGGG	AGCCATTGGATCTACCAACTGTCGT	GGTGTACGAAGTTTCAGC	ATATTGACACTATAACAATAATGTCAATAT	GCTGAAGCTTCGTGCAC	GGGAGCCAUUGGAUCUACCAACUGUCGUGGUGUACGAAGUUUCAGCAUAUUGACACUAUAACAAUAAUGUCAAUAUGCUGAAGCUUCGUGCAC	GTGCACGAAGCTTCAGCATATTGACATTATTGTTATAGTGTCAATATGCTGAAACTTCGTACACCACGACAGTTGGTAGATCCAATGGCTCCCTATAGTGAGTCGTATTAGCGC	93	30	Human pre-miRNA loop
RSL-V1-257	52	hsa-mir-4795	GCGCTAATACGACTCACTATAGGG	GAATTAACAGTATGTTCCCAGGCAT	GGTGTACGAAGTTTCAGC	ATATTGACACTATAACAATAATGTCAATAT	GCTGAAGCTTCGTGCAC	GGGGAAUUAACAGUAUGUUCCCAGGCAUGGUGUACGAAGUUUCAGCAUAUUGACACUAUAACAAUAAUGUCAAUAUGCUGAAGCUUCGUGCAC	GTGCACGAAGCTTCAGCATATTGACATTATTGTTATAGTGTCAATATGCTGAAACTTCGTACACCATGCCTGGGAACATACTGTTAATTCCCCTATAGTGAGTCGTATTAGCGC	93	30	Human pre-miRNA loop
RSL-V1-258	52	hsa-mir-4795	GCGCTAATACGACTCACTATAGGG	GCAATGAGATAATGGTCTTCATAGG	GGTGTACGAAGTTTCAGC	ATATTGACACTATAACAATAATGTCAATAT	GCTGAAGCTTCGTGCAC	GGGGCAAUGAGAUAAUGGUCUUCAUAGGGGUGUACGAAGUUUCAGCAUAUUGACACUAUAACAAUAAUGUCAAUAUGCUGAAGCUUCGUGCAC	GTGCACGAAGCTTCAGCATATTGACATTATTGTTATAGTGTCAATATGCTGAAACTTCGTACACCCCTATGAAGACCATTATCTCATTGCCCCTATAGTGAGTCGTATTAGCGC	93	30	Human pre-miRNA loop
RSL-V1-259	52	hsa-mir-4795	GCGCTAATACGACTCACTATAGGG	GCCGCCAGGTTCACTCATGCTAATG	GGTGTACGAAGTTTCAGC	ATATTGACACTATAACAATAATGTCAATAT	GCTGAAGCTTCGTGCAC	GGGGCCGCCAGGUUCACUCAUGCUAAUGGGUGUACGAAGUUUCAGCAUAUUGACACUAUAACAAUAAUGUCAAUAUGCUGAAGCUUCGUGCAC	GTGCACGAAGCTTCAGCATATTGACATTATTGTTATAGTGTCAATATGCTGAAACTTCGTACACCCATTAGCATGAGTGAACCTGGCGGCCCCTATAGTGAGTCGTATTAGCGC	93	30	Human pre-miRNA loop
RSL-V1-260	52	hsa-mir-4795	GCGCTAATACGACTCACTATAGGG	GCGTAGAGAACTTGAGACACGTGGT	GGTGTACGAAGTTTCAGC	ATATTGACACTATAACAATAATGTCAATAT	GCTGAAGCTTCGTGCAC	GGGGCGUAGAGAACUUGAGACACGUGGUGGUGUACGAAGUUUCAGCAUAUUGACACUAUAACAAUAAUGUCAAUAUGCUGAAGCUUCGUGCAC	GTGCACGAAGCTTCAGCATATTGACATTATTGTTATAGTGTCAATATGCTGAAACTTCGTACACCACCACGTGTCTCAAGTTCTCTACGCCCCTATAGTGAGTCGTATTAGCGC	93	30	Human pre-miRNA loop
RSL-V1-261	53	hsa-mir-6513	GCGCTAATACGACTCACTATAGGG	AGTATCGAAAGGCGGTCAGAATGCG	GGTGTACGAAGTTTCAGC	ATGTCTCAGGTCCCCAGCTGAGTCAA	GCTGAAGCTTCGTGCAC	GGGAGUAUCGAAAGGCGGUCAGAAUGCGGGUGUACGAAGUUUCAGCAUGUCUCAGGUCCCCAGCUGAGUCAAGCUGAAGCUUCGUGCAC	GTGCACGAAGCTTCAGCTTGACTCAGCTGGGGACCTGAGACATGCTGAAACTTCGTACACCCGCATTCTGACCGCCTTTCGATACTCCCTATAGTGAGTCGTATTAGCGC	89	26	Human pre-miRNA loop
RSL-V1-262	53	hsa-mir-6513	GCGCTAATACGACTCACTATAGGG	CTCCCAGAATACCGTTGCGCTGTTC	GGTGTACGAAGTTTCAGC	ATGTCTCAGGTCCCCAGCTGAGTCAA	GCTGAAGCTTCGTGCAC	GGGCUCCCAGAAUACCGUUGCGCUGUUCGGUGUACGAAGUUUCAGCAUGUCUCAGGUCCCCAGCUGAGUCAAGCUGAAGCUUCGUGCAC	GTGCACGAAGCTTCAGCTTGACTCAGCTGGGGACCTGAGACATGCTGAAACTTCGTACACCGAACAGCGCAACGGTATTCTGGGAGCCCTATAGTGAGTCGTATTAGCGC	89	26	Human pre-miRNA loop
RSL-V1-263	53	hsa-mir-6513	GCGCTAATACGACTCACTATAGGG	GACGGCAACCTACAGAAAACTTGCC	GGTGTACGAAGTTTCAGC	ATGTCTCAGGTCCCCAGCTGAGTCAA	GCTGAAGCTTCGTGCAC	GGGGACGGCAACCUACAGAAAACUUGCCGGUGUACGAAGUUUCAGCAUGUCUCAGGUCCCCAGCUGAGUCAAGCUGAAGCUUCGUGCAC	GTGCACGAAGCTTCAGCTTGACTCAGCTGGGGACCTGAGACATGCTGAAACTTCGTACACCGGCAAGTTTTCTGTAGGTTGCCGTCCCCTATAGTGAGTCGTATTAGCGC	89	26	Human pre-miRNA loop
RSL-V1-264	53	hsa-mir-6513	GCGCTAATACGACTCACTATAGGG	GCGGACATGTAATCAGATGACCAAT	GGTGTACGAAGTTTCAGC	ATGTCTCAGGTCCCCAGCTGAGTCAA	GCTGAAGCTTCGTGCAC	GGGGCGGACAUGUAAUCAGAUGACCAAUGGUGUACGAAGUUUCAGCAUGUCUCAGGUCCCCAGCUGAGUCAAGCUGAAGCUUCGUGCAC	GTGCACGAAGCTTCAGCTTGACTCAGCTGGGGACCTGAGACATGCTGAAACTTCGTACACCATTGGTCATCTGATTACATGTCCGCCCCTATAGTGAGTCGTATTAGCGC	89	26	Human pre-miRNA loop
RSL-V1-265	53	hsa-mir-6513	GCGCTAATACGACTCACTATAGGG	GCGTCGTCGATACCAACTAGCTCTT	GGTGTACGAAGTTTCAGC	ATGTCTCAGGTCCCCAGCTGAGTCAA	GCTGAAGCTTCGTGCAC	GGGGCGUCGUCGAUACCAACUAGCUCUUGGUGUACGAAGUUUCAGCAUGUCUCAGGUCCCCAGCUGAGUCAAGCUGAAGCUUCGUGCAC	GTGCACGAAGCTTCAGCTTGACTCAGCTGGGGACCTGAGACATGCTGAAACTTCGTACACCAAGAGCTAGTTGGTATCGACGACGCCCCTATAGTGAGTCGTATTAGCGC	89	26	Human pre-miRNA loop
RSL-V1-266	54	hsa-mir-328	GCGCTAATACGACTCACTATAGGG	AATTAAGACGGGCGCAGCGGACTTA	GGTGTACGAAGTTTCAGC	TCAGGGAGAAAGTGCATACAGCCCCTG	GCTGAAGCTTCGTGCAC	GGGAAUUAAGACGGGCGCAGCGGACUUAGGUGUACGAAGUUUCAGCUCAGGGAGAAAGUGCAUACAGCCCCUGGCUGAAGCUUCGUGCAC	GTGCACGAAGCTTCAGCCAGGGGCTGTATGCACTTTCTCCCTGAGCTGAAACTTCGTACACCTAAGTCCGCTGCGCCCGTCTTAATTCCCTATAGTGAGTCGTATTAGCGC	90	27	Human pre-miRNA loop
RSL-V1-267	54	hsa-mir-328	GCGCTAATACGACTCACTATAGGG	AGCCAGACGAAGGGTGGGTATAATT	GGTGTACGAAGTTTCAGC	TCAGGGAGAAAGTGCATACAGCCCCTG	GCTGAAGCTTCGTGCAC	GGGAGCCAGACGAAGGGUGGGUAUAAUUGGUGUACGAAGUUUCAGCUCAGGGAGAAAGUGCAUACAGCCCCUGGCUGAAGCUUCGUGCAC	GTGCACGAAGCTTCAGCCAGGGGCTGTATGCACTTTCTCCCTGAGCTGAAACTTCGTACACCAATTATACCCACCCTTCGTCTGGCTCCCTATAGTGAGTCGTATTAGCGC	90	27	Human pre-miRNA loop
RSL-V1-268	54	hsa-mir-328	GCGCTAATACGACTCACTATAGGG	ATTACTACCCGGTTGCCGTCAGAAC	GGTGTACGAAGTTTCAGC	TCAGGGAGAAAGTGCATACAGCCCCTG	GCTGAAGCTTCGTGCAC	GGGAUUACUACCCGGUUGCCGUCAGAACGGUGUACGAAGUUUCAGCUCAGGGAGAAAGUGCAUACAGCCCCUGGCUGAAGCUUCGUGCAC	GTGCACGAAGCTTCAGCCAGGGGCTGTATGCACTTTCTCCCTGAGCTGAAACTTCGTACACCGTTCTGACGGCAACCGGGTAGTAATCCCTATAGTGAGTCGTATTAGCGC	90	27	Human pre-miRNA loop
RSL-V1-269	54	hsa-mir-328	GCGCTAATACGACTCACTATAGGG	GCAGAGCACACTCGTCCGTCGAATA	GGTGTACGAAGTTTCAGC	TCAGGGAGAAAGTGCATACAGCCCCTG	GCTGAAGCTTCGTGCAC	GGGGCAGAGCACACUCGUCCGUCGAAUAGGUGUACGAAGUUUCAGCUCAGGGAGAAAGUGCAUACAGCCCCUGGCUGAAGCUUCGUGCAC	GTGCACGAAGCTTCAGCCAGGGGCTGTATGCACTTTCTCCCTGAGCTGAAACTTCGTACACCTATTCGACGGACGAGTGTGCTCTGCCCCTATAGTGAGTCGTATTAGCGC	90	27	Human pre-miRNA loop
RSL-V1-270	54	hsa-mir-328	GCGCTAATACGACTCACTATAGGG	GGACTATTTGTCAGACTGCCCACCG	GGTGTACGAAGTTTCAGC	TCAGGGAGAAAGTGCATACAGCCCCTG	GCTGAAGCTTCGTGCAC	GGGGGACUAUUUGUCAGACUGCCCACCGGGUGUACGAAGUUUCAGCUCAGGGAGAAAGUGCAUACAGCCCCUGGCUGAAGCUUCGUGCAC	GTGCACGAAGCTTCAGCCAGGGGCTGTATGCACTTTCTCCCTGAGCTGAAACTTCGTACACCCGGTGGGCAGTCTGACAAATAGTCCCCCTATAGTGAGTCGTATTAGCGC	90	27	Human pre-miRNA loop
RSL-V1-271	55	hsa-mir-802	GCGCTAATACGACTCACTATAGGG	AACCCTAAACGGAATGCGATCGAGC	GGTGTACGAAGTTTCAGC	TTGTGTCCATCATGCAACAA	GCTGAAGCTTCGTGCAC	GGGAACCCUAAACGGAAUGCGAUCGAGCGGUGUACGAAGUUUCAGCUUGUGUCCAUCAUGCAACAAGCUGAAGCUUCGUGCAC	GTGCACGAAGCTTCAGCTTGTTGCATGATGGACACAAGCTGAAACTTCGTACACCGCTCGATCGCATTCCGTTTAGGGTTCCCTATAGTGAGTCGTATTAGCGC	83	20	Human pre-miRNA loop
RSL-V1-272	55	hsa-mir-802	GCGCTAATACGACTCACTATAGGG	AGAGGTGTCCCTGAACGAAGGCTAT	GGTGTACGAAGTTTCAGC	TTGTGTCCATCATGCAACAA	GCTGAAGCTTCGTGCAC	GGGAGAGGUGUCCCUGAACGAAGGCUAUGGUGUACGAAGUUUCAGCUUGUGUCCAUCAUGCAACAAGCUGAAGCUUCGUGCAC	GTGCACGAAGCTTCAGCTTGTTGCATGATGGACACAAGCTGAAACTTCGTACACCATAGCCTTCGTTCAGGGACACCTCTCCCTATAGTGAGTCGTATTAGCGC	83	20	Human pre-miRNA loop
RSL-V1-273	55	hsa-mir-802	GCGCTAATACGACTCACTATAGGG	AGGACATAACGAATGCGACATTTGT	GGTGTACGAAGTTTCAGC	TTGTGTCCATCATGCAACAA	GCTGAAGCTTCGTGCAC	GGGAGGACAUAACGAAUGCGACAUUUGUGGUGUACGAAGUUUCAGCUUGUGUCCAUCAUGCAACAAGCUGAAGCUUCGUGCAC	GTGCACGAAGCTTCAGCTTGTTGCATGATGGACACAAGCTGAAACTTCGTACACCACAAATGTCGCATTCGTTATGTCCTCCCTATAGTGAGTCGTATTAGCGC	83	20	Human pre-miRNA loop
RSL-V1-274	55	hsa-mir-802	GCGCTAATACGACTCACTATAGGG	ATAGTAAGGGGTAGACAACGCTCCC	GGTGTACGAAGTTTCAGC	TTGTGTCCATCATGCAACAA	GCTGAAGCTTCGTGCAC	GGGAUAGUAAGGGGUAGACAACGCUCCCGGUGUACGAAGUUUCAGCUUGUGUCCAUCAUGCAACAAGCUGAAGCUUCGUGCAC	GTGCACGAAGCTTCAGCTTGTTGCATGATGGACACAAGCTGAAACTTCGTACACCGGGAGCGTTGTCTACCCCTTACTATCCCTATAGTGAGTCGTATTAGCGC	83	20	Human pre-miRNA loop
RSL-V1-275	55	hsa-mir-802	GCGCTAATACGACTCACTATAGGG	CCATGCCGTCGGTTCCATTAAAGAC	GGTGTACGAAGTTTCAGC	TTGTGTCCATCATGCAACAA	GCTGAAGCTTCGTGCAC	GGGCCAUGCCGUCGGUUCCAUUAAAGACGGUGUACGAAGUUUCAGCUUGUGUCCAUCAUGCAACAAGCUGAAGCUUCGUGCAC	GTGCACGAAGCTTCAGCTTGTTGCATGATGGACACAAGCTGAAACTTCGTACACCGTCTTTAATGGAACCGACGGCATGGCCCTATAGTGAGTCGTATTAGCGC	83	20	Human pre-miRNA loop
RSL-V1-276	56	hsa-mir-4274	GCGCTAATACGACTCACTATAGGG	AAATACCGCAGAAGACCCCAAAGCA	GGTGTACGAAGTTTCAGC	GCCGGGGCCTGGCGCTCCTCTACCTTGTCAGGTGACCCAGC	GCTGAAGCTTCGTGCAC	GGGAAAUACCGCAGAAGACCCCAAAGCAGGUGUACGAAGUUUCAGCGCCGGGGCCUGGCGCUCCUCUACCUUGUCAGGUGACCCAGCGCUGAAGCUUCGUGCAC	GTGCACGAAGCTTCAGCGCTGGGTCACCTGACAAGGTAGAGGAGCGCCAGGCCCCGGCGCTGAAACTTCGTACACCTGCTTTGGGGTCTTCTGCGGTATTTCCCTATAGTGAGTCGTATTAGCGC	104	41	Human pre-miRNA loop
RSL-V1-277	56	hsa-mir-4274	GCGCTAATACGACTCACTATAGGG	AACACTATGGCTTCACGGAGAGGAG	GGTGTACGAAGTTTCAGC	GCCGGGGCCTGGCGCTCCTCTACCTTGTCAGGTGACCCAGC	GCTGAAGCTTCGTGCAC	GGGAACACUAUGGCUUCACGGAGAGGAGGGUGUACGAAGUUUCAGCGCCGGGGCCUGGCGCUCCUCUACCUUGUCAGGUGACCCAGCGCUGAAGCUUCGUGCAC	GTGCACGAAGCTTCAGCGCTGGGTCACCTGACAAGGTAGAGGAGCGCCAGGCCCCGGCGCTGAAACTTCGTACACCCTCCTCTCCGTGAAGCCATAGTGTTCCCTATAGTGAGTCGTATTAGCGC	104	41	Human pre-miRNA loop
RSL-V1-278	56	hsa-mir-4274	GCGCTAATACGACTCACTATAGGG	AACCCATCCCATGGTTGCTGAAGTC	GGTGTACGAAGTTTCAGC	GCCGGGGCCTGGCGCTCCTCTACCTTGTCAGGTGACCCAGC	GCTGAAGCTTCGTGCAC	GGGAACCCAUCCCAUGGUUGCUGAAGUCGGUGUACGAAGUUUCAGCGCCGGGGCCUGGCGCUCCUCUACCUUGUCAGGUGACCCAGCGCUGAAGCUUCGUGCAC	GTGCACGAAGCTTCAGCGCTGGGTCACCTGACAAGGTAGAGGAGCGCCAGGCCCCGGCGCTGAAACTTCGTACACCGACTTCAGCAACCATGGGATGGGTTCCCTATAGTGAGTCGTATTAGCGC	104	41	Human pre-miRNA loop
RSL-V1-279	56	hsa-mir-4274	GCGCTAATACGACTCACTATAGGG	AAGGAGTAGATACCATCTAACGAAG	GGTGTACGAAGTTTCAGC	GCCGGGGCCTGGCGCTCCTCTACCTTGTCAGGTGACCCAGC	GCTGAAGCTTCGTGCAC	GGGAAGGAGUAGAUACCAUCUAACGAAGGGUGUACGAAGUUUCAGCGCCGGGGCCUGGCGCUCCUCUACCUUGUCAGGUGACCCAGCGCUGAAGCUUCGUGCAC	GTGCACGAAGCTTCAGCGCTGGGTCACCTGACAAGGTAGAGGAGCGCCAGGCCCCGGCGCTGAAACTTCGTACACCCTTCGTTAGATGGTATCTACTCCTTCCCTATAGTGAGTCGTATTAGCGC	104	41	Human pre-miRNA loop
RSL-V1-280	56	hsa-mir-4274	GCGCTAATACGACTCACTATAGGG	AATACCTCCCATCCTACACTACCCG	GGTGTACGAAGTTTCAGC	GCCGGGGCCTGGCGCTCCTCTACCTTGTCAGGTGACCCAGC	GCTGAAGCTTCGTGCAC	GGGAAUACCUCCCAUCCUACACUACCCGGGUGUACGAAGUUUCAGCGCCGGGGCCUGGCGCUCCUCUACCUUGUCAGGUGACCCAGCGCUGAAGCUUCGUGCAC	GTGCACGAAGCTTCAGCGCTGGGTCACCTGACAAGGTAGAGGAGCGCCAGGCCCCGGCGCTGAAACTTCGTACACCCGGGTAGTGTAGGATGGGAGGTATTCCCTATAGTGAGTCGTATTAGCGC	104	41	Human pre-miRNA loop
RSL-V1-281	57	hsa-mir-6823	GCGCTAATACGACTCACTATAGGG	AGAATAGCAGGGACACTGAAACGGA	GGTGTACGAAGTTTCAGC	TGCTGTTGCTGTGAAAGCTGA	GCTGAAGCTTCGTGCAC	GGGAGAAUAGCAGGGACACUGAAACGGAGGUGUACGAAGUUUCAGCUGCUGUUGCUGUGAAAGCUGAGCUGAAGCUUCGUGCAC	GTGCACGAAGCTTCAGCTCAGCTTTCACAGCAACAGCAGCTGAAACTTCGTACACCTCCGTTTCAGTGTCCCTGCTATTCTCCCTATAGTGAGTCGTATTAGCGC	84	21	Human pre-miRNA loop
RSL-V1-282	57	hsa-mir-6823	GCGCTAATACGACTCACTATAGGG	AGGATCATGAAGCGTGGGAATCTGG	GGTGTACGAAGTTTCAGC	TGCTGTTGCTGTGAAAGCTGA	GCTGAAGCTTCGTGCAC	GGGAGGAUCAUGAAGCGUGGGAAUCUGGGGUGUACGAAGUUUCAGCUGCUGUUGCUGUGAAAGCUGAGCUGAAGCUUCGUGCAC	GTGCACGAAGCTTCAGCTCAGCTTTCACAGCAACAGCAGCTGAAACTTCGTACACCCCAGATTCCCACGCTTCATGATCCTCCCTATAGTGAGTCGTATTAGCGC	84	21	Human pre-miRNA loop
RSL-V1-283	57	hsa-mir-6823	GCGCTAATACGACTCACTATAGGG	ATAGGGGATTCCCACTCCATCTGGA	GGTGTACGAAGTTTCAGC	TGCTGTTGCTGTGAAAGCTGA	GCTGAAGCTTCGTGCAC	GGGAUAGGGGAUUCCCACUCCAUCUGGAGGUGUACGAAGUUUCAGCUGCUGUUGCUGUGAAAGCUGAGCUGAAGCUUCGUGCAC	GTGCACGAAGCTTCAGCTCAGCTTTCACAGCAACAGCAGCTGAAACTTCGTACACCTCCAGATGGAGTGGGAATCCCCTATCCCTATAGTGAGTCGTATTAGCGC	84	21	Human pre-miRNA loop
RSL-V1-284	57	hsa-mir-6823	GCGCTAATACGACTCACTATAGGG	ATGCTGGATGACGAGCAAAACGAAT	GGTGTACGAAGTTTCAGC	TGCTGTTGCTGTGAAAGCTGA	GCTGAAGCTTCGTGCAC	GGGAUGCUGGAUGACGAGCAAAACGAAUGGUGUACGAAGUUUCAGCUGCUGUUGCUGUGAAAGCUGAGCUGAAGCUUCGUGCAC	GTGCACGAAGCTTCAGCTCAGCTTTCACAGCAACAGCAGCTGAAACTTCGTACACCATTCGTTTTGCTCGTCATCCAGCATCCCTATAGTGAGTCGTATTAGCGC	84	21	Human pre-miRNA loop
RSL-V1-285	57	hsa-mir-6823	GCGCTAATACGACTCACTATAGGG	CTTATTGGTCAGTTTGCCTGCTCAG	GGTGTACGAAGTTTCAGC	TGCTGTTGCTGTGAAAGCTGA	GCTGAAGCTTCGTGCAC	GGGCUUAUUGGUCAGUUUGCCUGCUCAGGGUGUACGAAGUUUCAGCUGCUGUUGCUGUGAAAGCUGAGCUGAAGCUUCGUGCAC	GTGCACGAAGCTTCAGCTCAGCTTTCACAGCAACAGCAGCTGAAACTTCGTACACCCTGAGCAGGCAAACTGACCAATAAGCCCTATAGTGAGTCGTATTAGCGC	84	21	Human pre-miRNA loop
RSL-V1-286	58	hsa-mir-153-2	GCGCTAATACGACTCACTATAGGG	AGGTGGGAGATTACGTATTCGCGTA	GGTGTACGAAGTTTCAGC	GCAGCTAGTAATATGAGCCCAGTTGC	GCTGAAGCTTCGTGCAC	GGGAGGUGGGAGAUUACGUAUUCGCGUAGGUGUACGAAGUUUCAGCGCAGCUAGUAAUAUGAGCCCAGUUGCGCUGAAGCUUCGUGCAC	GTGCACGAAGCTTCAGCGCAACTGGGCTCATATTACTAGCTGCGCTGAAACTTCGTACACCTACGCGAATACGTAATCTCCCACCTCCCTATAGTGAGTCGTATTAGCGC	89	26	Human pre-miRNA loop
RSL-V1-287	58	hsa-mir-153-2	GCGCTAATACGACTCACTATAGGG	ATTTCCACCGAGTCCTAACAGTATT	GGTGTACGAAGTTTCAGC	GCAGCTAGTAATATGAGCCCAGTTGC	GCTGAAGCTTCGTGCAC	GGGAUUUCCACCGAGUCCUAACAGUAUUGGUGUACGAAGUUUCAGCGCAGCUAGUAAUAUGAGCCCAGUUGCGCUGAAGCUUCGUGCAC	GTGCACGAAGCTTCAGCGCAACTGGGCTCATATTACTAGCTGCGCTGAAACTTCGTACACCAATACTGTTAGGACTCGGTGGAAATCCCTATAGTGAGTCGTATTAGCGC	89	26	Human pre-miRNA loop
RSL-V1-288	58	hsa-mir-153-2	GCGCTAATACGACTCACTATAGGG	CCGGAATCTGTAATGATCGACAGCC	GGTGTACGAAGTTTCAGC	GCAGCTAGTAATATGAGCCCAGTTGC	GCTGAAGCTTCGTGCAC	GGGCCGGAAUCUGUAAUGAUCGACAGCCGGUGUACGAAGUUUCAGCGCAGCUAGUAAUAUGAGCCCAGUUGCGCUGAAGCUUCGUGCAC	GTGCACGAAGCTTCAGCGCAACTGGGCTCATATTACTAGCTGCGCTGAAACTTCGTACACCGGCTGTCGATCATTACAGATTCCGGCCCTATAGTGAGTCGTATTAGCGC	89	26	Human pre-miRNA loop
RSL-V1-289	58	hsa-mir-153-2	GCGCTAATACGACTCACTATAGGG	CGAATCGGATAAGAGGTGACCCGTG	GGTGTACGAAGTTTCAGC	GCAGCTAGTAATATGAGCCCAGTTGC	GCTGAAGCTTCGTGCAC	GGGCGAAUCGGAUAAGAGGUGACCCGUGGGUGUACGAAGUUUCAGCGCAGCUAGUAAUAUGAGCCCAGUUGCGCUGAAGCUUCGUGCAC	GTGCACGAAGCTTCAGCGCAACTGGGCTCATATTACTAGCTGCGCTGAAACTTCGTACACCCACGGGTCACCTCTTATCCGATTCGCCCTATAGTGAGTCGTATTAGCGC	89	26	Human pre-miRNA loop
RSL-V1-290	58	hsa-mir-153-2	GCGCTAATACGACTCACTATAGGG	CGAGAATAAAGGGTGTCGGCGCTCT	GGTGTACGAAGTTTCAGC	GCAGCTAGTAATATGAGCCCAGTTGC	GCTGAAGCTTCGTGCAC	GGGCGAGAAUAAAGGGUGUCGGCGCUCUGGUGUACGAAGUUUCAGCGCAGCUAGUAAUAUGAGCCCAGUUGCGCUGAAGCUUCGUGCAC	GTGCACGAAGCTTCAGCGCAACTGGGCTCATATTACTAGCTGCGCTGAAACTTCGTACACCAGAGCGCCGACACCCTTTATTCTCGCCCTATAGTGAGTCGTATTAGCGC	89	26	Human pre-miRNA loop
RSL-V1-291	59	hsa-mir-30c-2	GCGCTAATACGACTCACTATAGGG	ACGAATTGCCCATCCCTAAAACCAG	GGTGTACGAAGTTTCAGC	TCAGCTGTGGAAAGTAAGAAAGCTGG	GCTGAAGCTTCGTGCAC	GGGACGAAUUGCCCAUCCCUAAAACCAGGGUGUACGAAGUUUCAGCUCAGCUGUGGAAAGUAAGAAAGCUGGGCUGAAGCUUCGUGCAC	GTGCACGAAGCTTCAGCCCAGCTTTCTTACTTTCCACAGCTGAGCTGAAACTTCGTACACCCTGGTTTTAGGGATGGGCAATTCGTCCCTATAGTGAGTCGTATTAGCGC	89	26	Human pre-miRNA loop
RSL-V1-292	59	hsa-mir-30c-2	GCGCTAATACGACTCACTATAGGG	ATATAGATAGCCCCGGACTTAATGT	GGTGTACGAAGTTTCAGC	TCAGCTGTGGAAAGTAAGAAAGCTGG	GCTGAAGCTTCGTGCAC	GGGAUAUAGAUAGCCCCGGACUUAAUGUGGUGUACGAAGUUUCAGCUCAGCUGUGGAAAGUAAGAAAGCUGGGCUGAAGCUUCGUGCAC	GTGCACGAAGCTTCAGCCCAGCTTTCTTACTTTCCACAGCTGAGCTGAAACTTCGTACACCACATTAAGTCCGGGGCTATCTATATCCCTATAGTGAGTCGTATTAGCGC	89	26	Human pre-miRNA loop
RSL-V1-293	59	hsa-mir-30c-2	GCGCTAATACGACTCACTATAGGG	CACTAGCGGTTTGGGCAATGACACA	GGTGTACGAAGTTTCAGC	TCAGCTGTGGAAAGTAAGAAAGCTGG	GCTGAAGCTTCGTGCAC	GGGCACUAGCGGUUUGGGCAAUGACACAGGUGUACGAAGUUUCAGCUCAGCUGUGGAAAGUAAGAAAGCUGGGCUGAAGCUUCGUGCAC	GTGCACGAAGCTTCAGCCCAGCTTTCTTACTTTCCACAGCTGAGCTGAAACTTCGTACACCTGTGTCATTGCCCAAACCGCTAGTGCCCTATAGTGAGTCGTATTAGCGC	89	26	Human pre-miRNA loop
RSL-V1-294	59	hsa-mir-30c-2	GCGCTAATACGACTCACTATAGGG	CCTAGAGTAACGGCGACGTTCCCAT	GGTGTACGAAGTTTCAGC	TCAGCTGTGGAAAGTAAGAAAGCTGG	GCTGAAGCTTCGTGCAC	GGGCCUAGAGUAACGGCGACGUUCCCAUGGUGUACGAAGUUUCAGCUCAGCUGUGGAAAGUAAGAAAGCUGGGCUGAAGCUUCGUGCAC	GTGCACGAAGCTTCAGCCCAGCTTTCTTACTTTCCACAGCTGAGCTGAAACTTCGTACACCATGGGAACGTCGCCGTTACTCTAGGCCCTATAGTGAGTCGTATTAGCGC	89	26	Human pre-miRNA loop
RSL-V1-295	59	hsa-mir-30c-2	GCGCTAATACGACTCACTATAGGG	CTCCATGAATCAGGGCCATATCAGA	GGTGTACGAAGTTTCAGC	TCAGCTGTGGAAAGTAAGAAAGCTGG	GCTGAAGCTTCGTGCAC	GGGCUCCAUGAAUCAGGGCCAUAUCAGAGGUGUACGAAGUUUCAGCUCAGCUGUGGAAAGUAAGAAAGCUGGGCUGAAGCUUCGUGCAC	GTGCACGAAGCTTCAGCCCAGCTTTCTTACTTTCCACAGCTGAGCTGAAACTTCGTACACCTCTGATATGGCCCTGATTCATGGAGCCCTATAGTGAGTCGTATTAGCGC	89	26	Human pre-miRNA loop
RSL-V1-296	60	hsa-mir-4295	GCGCTAATACGACTCACTATAGGG	AAGCGCAGTAGGTGATATCCGTTCC	GGTGTACGAAGTTTCAGC	CCTTGCCTGTGGCAAGACCACTTCGGTTCAAGG	GCTGAAGCTTCGTGCAC	GGGAAGCGCAGUAGGUGAUAUCCGUUCCGGUGUACGAAGUUUCAGCCCUUGCCUGUGGCAAGACCACUUCGGUUCAAGGGCUGAAGCUUCGUGCAC	GTGCACGAAGCTTCAGCCCTTGAACCGAAGTGGTCTTGCCACAGGCAAGGGCTGAAACTTCGTACACCGGAACGGATATCACCTACTGCGCTTCCCTATAGTGAGTCGTATTAGCGC	96	33	Human pre-miRNA loop
RSL-V1-297	60	hsa-mir-4295	GCGCTAATACGACTCACTATAGGG	AGGTCTATCCCATGTCACCTGCTTA	GGTGTACGAAGTTTCAGC	CCTTGCCTGTGGCAAGACCACTTCGGTTCAAGG	GCTGAAGCTTCGTGCAC	GGGAGGUCUAUCCCAUGUCACCUGCUUAGGUGUACGAAGUUUCAGCCCUUGCCUGUGGCAAGACCACUUCGGUUCAAGGGCUGAAGCUUCGUGCAC	GTGCACGAAGCTTCAGCCCTTGAACCGAAGTGGTCTTGCCACAGGCAAGGGCTGAAACTTCGTACACCTAAGCAGGTGACATGGGATAGACCTCCCTATAGTGAGTCGTATTAGCGC	96	33	Human pre-miRNA loop
RSL-V1-298	60	hsa-mir-4295	GCGCTAATACGACTCACTATAGGG	ATCGAACTCGTCGGTTGTATTAAGA	GGTGTACGAAGTTTCAGC	CCTTGCCTGTGGCAAGACCACTTCGGTTCAAGG	GCTGAAGCTTCGTGCAC	GGGAUCGAACUCGUCGGUUGUAUUAAGAGGUGUACGAAGUUUCAGCCCUUGCCUGUGGCAAGACCACUUCGGUUCAAGGGCUGAAGCUUCGUGCAC	GTGCACGAAGCTTCAGCCCTTGAACCGAAGTGGTCTTGCCACAGGCAAGGGCTGAAACTTCGTACACCTCTTAATACAACCGACGAGTTCGATCCCTATAGTGAGTCGTATTAGCGC	96	33	Human pre-miRNA loop
RSL-V1-299	60	hsa-mir-4295	GCGCTAATACGACTCACTATAGGG	CATCTGATCCTCTAAACATGGGTAG	GGTGTACGAAGTTTCAGC	CCTTGCCTGTGGCAAGACCACTTCGGTTCAAGG	GCTGAAGCTTCGTGCAC	GGGCAUCUGAUCCUCUAAACAUGGGUAGGGUGUACGAAGUUUCAGCCCUUGCCUGUGGCAAGACCACUUCGGUUCAAGGGCUGAAGCUUCGUGCAC	GTGCACGAAGCTTCAGCCCTTGAACCGAAGTGGTCTTGCCACAGGCAAGGGCTGAAACTTCGTACACCCTACCCATGTTTAGAGGATCAGATGCCCTATAGTGAGTCGTATTAGCGC	96	33	Human pre-miRNA loop
RSL-V1-300	60	hsa-mir-4295	GCGCTAATACGACTCACTATAGGG	CATTGAGCGACTGCGGCCAAATATT	GGTGTACGAAGTTTCAGC	CCTTGCCTGTGGCAAGACCACTTCGGTTCAAGG	GCTGAAGCTTCGTGCAC	GGGCAUUGAGCGACUGCGGCCAAAUAUUGGUGUACGAAGUUUCAGCCCUUGCCUGUGGCAAGACCACUUCGGUUCAAGGGCUGAAGCUUCGUGCAC	GTGCACGAAGCTTCAGCCCTTGAACCGAAGTGGTCTTGCCACAGGCAAGGGCTGAAACTTCGTACACCAATATTTGGCCGCAGTCGCTCAATGCCCTATAGTGAGTCGTATTAGCGC	96	33	Human pre-miRNA loop
RSL-V1-301	61	hsa-mir-107	GCGCTAATACGACTCACTATAGGG	AGATTCGATGCAAACTGCACGAGCC	GGTGTACGAAGTTTCAGC	GCCTTGTGGCATGGAGTTCAAGC	GCTGAAGCTTCGTGCAC	GGGAGAUUCGAUGCAAACUGCACGAGCCGGUGUACGAAGUUUCAGCGCCUUGUGGCAUGGAGUUCAAGCGCUGAAGCUUCGUGCAC	GTGCACGAAGCTTCAGCGCTTGAACTCCATGCCACAAGGCGCTGAAACTTCGTACACCGGCTCGTGCAGTTTGCATCGAATCTCCCTATAGTGAGTCGTATTAGCGC	86	23	Human pre-miRNA loop
RSL-V1-302	61	hsa-mir-107	GCGCTAATACGACTCACTATAGGG	AGCCACGAACGGTAAGCACCCAATC	GGTGTACGAAGTTTCAGC	GCCTTGTGGCATGGAGTTCAAGC	GCTGAAGCTTCGTGCAC	GGGAGCCACGAACGGUAAGCACCCAAUCGGUGUACGAAGUUUCAGCGCCUUGUGGCAUGGAGUUCAAGCGCUGAAGCUUCGUGCAC	GTGCACGAAGCTTCAGCGCTTGAACTCCATGCCACAAGGCGCTGAAACTTCGTACACCGATTGGGTGCTTACCGTTCGTGGCTCCCTATAGTGAGTCGTATTAGCGC	86	23	Human pre-miRNA loop
RSL-V1-303	61	hsa-mir-107	GCGCTAATACGACTCACTATAGGG	AGCTGGTGAAATGTCGTTCAGAAAG	GGTGTACGAAGTTTCAGC	GCCTTGTGGCATGGAGTTCAAGC	GCTGAAGCTTCGTGCAC	GGGAGCUGGUGAAAUGUCGUUCAGAAAGGGUGUACGAAGUUUCAGCGCCUUGUGGCAUGGAGUUCAAGCGCUGAAGCUUCGUGCAC	GTGCACGAAGCTTCAGCGCTTGAACTCCATGCCACAAGGCGCTGAAACTTCGTACACCCTTTCTGAACGACATTTCACCAGCTCCCTATAGTGAGTCGTATTAGCGC	86	23	Human pre-miRNA loop
RSL-V1-304	61	hsa-mir-107	GCGCTAATACGACTCACTATAGGG	CAGGTTGCTAGATCGATCCCCTAGC	GGTGTACGAAGTTTCAGC	GCCTTGTGGCATGGAGTTCAAGC	GCTGAAGCTTCGTGCAC	GGGCAGGUUGCUAGAUCGAUCCCCUAGCGGUGUACGAAGUUUCAGCGCCUUGUGGCAUGGAGUUCAAGCGCUGAAGCUUCGUGCAC	GTGCACGAAGCTTCAGCGCTTGAACTCCATGCCACAAGGCGCTGAAACTTCGTACACCGCTAGGGGATCGATCTAGCAACCTGCCCTATAGTGAGTCGTATTAGCGC	86	23	Human pre-miRNA loop
RSL-V1-305	61	hsa-mir-107	GCGCTAATACGACTCACTATAGGG	CATTCAGGGAGCAACCGTAATGACA	GGTGTACGAAGTTTCAGC	GCCTTGTGGCATGGAGTTCAAGC	GCTGAAGCTTCGTGCAC	GGGCAUUCAGGGAGCAACCGUAAUGACAGGUGUACGAAGUUUCAGCGCCUUGUGGCAUGGAGUUCAAGCGCUGAAGCUUCGUGCAC	GTGCACGAAGCTTCAGCGCTTGAACTCCATGCCACAAGGCGCTGAAACTTCGTACACCTGTCATTACGGTTGCTCCCTGAATGCCCTATAGTGAGTCGTATTAGCGC	86	23	Human pre-miRNA loop
RSL-V1-306	62	hsa-mir-23b	GCGCTAATACGACTCACTATAGGG	AATGGTGTCGCATCTGAAAATTCAC	GGTGTACGAAGTTTCAGC	TGATTTGTGACTTAAGATTAAAATCA	GCTGAAGCTTCGTGCAC	GGGAAUGGUGUCGCAUCUGAAAAUUCACGGUGUACGAAGUUUCAGCUGAUUUGUGACUUAAGAUUAAAAUCAGCUGAAGCUUCGUGCAC	GTGCACGAAGCTTCAGCTGATTTTAATCTTAAGTCACAAATCAGCTGAAACTTCGTACACCGTGAATTTTCAGATGCGACACCATTCCCTATAGTGAGTCGTATTAGCGC	89	26	Human pre-miRNA loop
RSL-V1-307	62	hsa-mir-23b	GCGCTAATACGACTCACTATAGGG	ACTCGCGGGGCACTCTAACGTATAA	GGTGTACGAAGTTTCAGC	TGATTTGTGACTTAAGATTAAAATCA	GCTGAAGCTTCGTGCAC	GGGACUCGCGGGGCACUCUAACGUAUAAGGUGUACGAAGUUUCAGCUGAUUUGUGACUUAAGAUUAAAAUCAGCUGAAGCUUCGUGCAC	GTGCACGAAGCTTCAGCTGATTTTAATCTTAAGTCACAAATCAGCTGAAACTTCGTACACCTTATACGTTAGAGTGCCCCGCGAGTCCCTATAGTGAGTCGTATTAGCGC	89	26	Human pre-miRNA loop
RSL-V1-308	62	hsa-mir-23b	GCGCTAATACGACTCACTATAGGG	ACTGGCTCTCGCGTACAATAATGGC	GGTGTACGAAGTTTCAGC	TGATTTGTGACTTAAGATTAAAATCA	GCTGAAGCTTCGTGCAC	GGGACUGGCUCUCGCGUACAAUAAUGGCGGUGUACGAAGUUUCAGCUGAUUUGUGACUUAAGAUUAAAAUCAGCUGAAGCUUCGUGCAC	GTGCACGAAGCTTCAGCTGATTTTAATCTTAAGTCACAAATCAGCTGAAACTTCGTACACCGCCATTATTGTACGCGAGAGCCAGTCCCTATAGTGAGTCGTATTAGCGC	89	26	Human pre-miRNA loop
RSL-V1-309	62	hsa-mir-23b	GCGCTAATACGACTCACTATAGGG	ATAGTACAGCGGAAGTGCCCTGCAC	GGTGTACGAAGTTTCAGC	TGATTTGTGACTTAAGATTAAAATCA	GCTGAAGCTTCGTGCAC	GGGAUAGUACAGCGGAAGUGCCCUGCACGGUGUACGAAGUUUCAGCUGAUUUGUGACUUAAGAUUAAAAUCAGCUGAAGCUUCGUGCAC	GTGCACGAAGCTTCAGCTGATTTTAATCTTAAGTCACAAATCAGCTGAAACTTCGTACACCGTGCAGGGCACTTCCGCTGTACTATCCCTATAGTGAGTCGTATTAGCGC	89	26	Human pre-miRNA loop
RSL-V1-310	62	hsa-mir-23b	GCGCTAATACGACTCACTATAGGG	CCGATATCATTGGGACGCAAGACTT	GGTGTACGAAGTTTCAGC	TGATTTGTGACTTAAGATTAAAATCA	GCTGAAGCTTCGTGCAC	GGGCCGAUAUCAUUGGGACGCAAGACUUGGUGUACGAAGUUUCAGCUGAUUUGUGACUUAAGAUUAAAAUCAGCUGAAGCUUCGUGCAC	GTGCACGAAGCTTCAGCTGATTTTAATCTTAAGTCACAAATCAGCTGAAACTTCGTACACCAAGTCTTGCGTCCCAATGATATCGGCCCTATAGTGAGTCGTATTAGCGC	89	26	Human pre-miRNA loop
RSL-V1-311	63	hsa-mir-4739	GCGCTAATACGACTCACTATAGGG	ACCGTCTATAGCGCCTACGATGCAT	GGTGTACGAAGTTTCAGC	CCCTTGTCTTCCCAGAG	GCTGAAGCTTCGTGCAC	GGGACCGUCUAUAGCGCCUACGAUGCAUGGUGUACGAAGUUUCAGCCCCUUGUCUUCCCAGAGGCUGAAGCUUCGUGCAC	GTGCACGAAGCTTCAGCCTCTGGGAAGACAAGGGGCTGAAACTTCGTACACCATGCATCGTAGGCGCTATAGACGGTCCCTATAGTGAGTCGTATTAGCGC	80	17	Human pre-miRNA loop
RSL-V1-312	63	hsa-mir-4739	GCGCTAATACGACTCACTATAGGG	AGAGGCCAACCGATGAGTTATTTGC	GGTGTACGAAGTTTCAGC	CCCTTGTCTTCCCAGAG	GCTGAAGCTTCGTGCAC	GGGAGAGGCCAACCGAUGAGUUAUUUGCGGUGUACGAAGUUUCAGCCCCUUGUCUUCCCAGAGGCUGAAGCUUCGUGCAC	GTGCACGAAGCTTCAGCCTCTGGGAAGACAAGGGGCTGAAACTTCGTACACCGCAAATAACTCATCGGTTGGCCTCTCCCTATAGTGAGTCGTATTAGCGC	80	17	Human pre-miRNA loop
RSL-V1-313	63	hsa-mir-4739	GCGCTAATACGACTCACTATAGGG	ATCGTTATCTGGACGGCTACCTGCA	GGTGTACGAAGTTTCAGC	CCCTTGTCTTCCCAGAG	GCTGAAGCTTCGTGCAC	GGGAUCGUUAUCUGGACGGCUACCUGCAGGUGUACGAAGUUUCAGCCCCUUGUCUUCCCAGAGGCUGAAGCUUCGUGCAC	GTGCACGAAGCTTCAGCCTCTGGGAAGACAAGGGGCTGAAACTTCGTACACCTGCAGGTAGCCGTCCAGATAACGATCCCTATAGTGAGTCGTATTAGCGC	80	17	Human pre-miRNA loop
RSL-V1-314	63	hsa-mir-4739	GCGCTAATACGACTCACTATAGGG	ATGAATATAACTAGGGGCTGTCCTC	GGTGTACGAAGTTTCAGC	CCCTTGTCTTCCCAGAG	GCTGAAGCTTCGTGCAC	GGGAUGAAUAUAACUAGGGGCUGUCCUCGGUGUACGAAGUUUCAGCCCCUUGUCUUCCCAGAGGCUGAAGCUUCGUGCAC	GTGCACGAAGCTTCAGCCTCTGGGAAGACAAGGGGCTGAAACTTCGTACACCGAGGACAGCCCCTAGTTATATTCATCCCTATAGTGAGTCGTATTAGCGC	80	17	Human pre-miRNA loop
RSL-V1-315	63	hsa-mir-4739	GCGCTAATACGACTCACTATAGGG	CCACAAGACCTGCGCCATCATGAAG	GGTGTACGAAGTTTCAGC	CCCTTGTCTTCCCAGAG	GCTGAAGCTTCGTGCAC	GGGCCACAAGACCUGCGCCAUCAUGAAGGGUGUACGAAGUUUCAGCCCCUUGUCUUCCCAGAGGCUGAAGCUUCGUGCAC	GTGCACGAAGCTTCAGCCTCTGGGAAGACAAGGGGCTGAAACTTCGTACACCCTTCATGATGGCGCAGGTCTTGTGGCCCTATAGTGAGTCGTATTAGCGC	80	17	Human pre-miRNA loop
RSL-V1-316	64	hsa-mir-4800	GCGCTAATACGACTCACTATAGGG	AGCTAGCGTTTAACCCCTAACTGGC	GGTGTACGAAGTTTCAGC	GAAGGAAGGCAAGGCTGTCTGTCCATC	GCTGAAGCTTCGTGCAC	GGGAGCUAGCGUUUAACCCCUAACUGGCGGUGUACGAAGUUUCAGCGAAGGAAGGCAAGGCUGUCUGUCCAUCGCUGAAGCUUCGUGCAC	GTGCACGAAGCTTCAGCGATGGACAGACAGCCTTGCCTTCCTTCGCTGAAACTTCGTACACCGCCAGTTAGGGGTTAAACGCTAGCTCCCTATAGTGAGTCGTATTAGCGC	90	27	Human pre-miRNA loop
RSL-V1-317	64	hsa-mir-4800	GCGCTAATACGACTCACTATAGGG	CAATGAGCCCTTGCGTTAGCTTAAT	GGTGTACGAAGTTTCAGC	GAAGGAAGGCAAGGCTGTCTGTCCATC	GCTGAAGCTTCGTGCAC	GGGCAAUGAGCCCUUGCGUUAGCUUAAUGGUGUACGAAGUUUCAGCGAAGGAAGGCAAGGCUGUCUGUCCAUCGCUGAAGCUUCGUGCAC	GTGCACGAAGCTTCAGCGATGGACAGACAGCCTTGCCTTCCTTCGCTGAAACTTCGTACACCATTAAGCTAACGCAAGGGCTCATTGCCCTATAGTGAGTCGTATTAGCGC	90	27	Human pre-miRNA loop
RSL-V1-318	64	hsa-mir-4800	GCGCTAATACGACTCACTATAGGG	CAGAGGATGCGACATTAAAACCTCG	GGTGTACGAAGTTTCAGC	GAAGGAAGGCAAGGCTGTCTGTCCATC	GCTGAAGCTTCGTGCAC	GGGCAGAGGAUGCGACAUUAAAACCUCGGGUGUACGAAGUUUCAGCGAAGGAAGGCAAGGCUGUCUGUCCAUCGCUGAAGCUUCGUGCAC	GTGCACGAAGCTTCAGCGATGGACAGACAGCCTTGCCTTCCTTCGCTGAAACTTCGTACACCCGAGGTTTTAATGTCGCATCCTCTGCCCTATAGTGAGTCGTATTAGCGC	90	27	Human pre-miRNA loop
RSL-V1-319	64	hsa-mir-4800	GCGCTAATACGACTCACTATAGGG	CAGTCTCGCCCGATTATTAGTCAAG	GGTGTACGAAGTTTCAGC	GAAGGAAGGCAAGGCTGTCTGTCCATC	GCTGAAGCTTCGTGCAC	GGGCAGUCUCGCCCGAUUAUUAGUCAAGGGUGUACGAAGUUUCAGCGAAGGAAGGCAAGGCUGUCUGUCCAUCGCUGAAGCUUCGUGCAC	GTGCACGAAGCTTCAGCGATGGACAGACAGCCTTGCCTTCCTTCGCTGAAACTTCGTACACCCTTGACTAATAATCGGGCGAGACTGCCCTATAGTGAGTCGTATTAGCGC	90	27	Human pre-miRNA loop
RSL-V1-320	64	hsa-mir-4800	GCGCTAATACGACTCACTATAGGG	CATAGTTACTCGGGCAGACCATATT	GGTGTACGAAGTTTCAGC	GAAGGAAGGCAAGGCTGTCTGTCCATC	GCTGAAGCTTCGTGCAC	GGGCAUAGUUACUCGGGCAGACCAUAUUGGUGUACGAAGUUUCAGCGAAGGAAGGCAAGGCUGUCUGUCCAUCGCUGAAGCUUCGUGCAC	GTGCACGAAGCTTCAGCGATGGACAGACAGCCTTGCCTTCCTTCGCTGAAACTTCGTACACCAATATGGTCTGCCCGAGTAACTATGCCCTATAGTGAGTCGTATTAGCGC	90	27	Human pre-miRNA loop
RSL-V1-321	65	hsa-mir-3127	GCGCTAATACGACTCACTATAGGG	ACTACGCGCGCCATCGTTTAGCTTT	GGTGTACGAAGTTTCAGC	GGGAAGGAGAAGGGACGCTTCCC	GCTGAAGCTTCGTGCAC	GGGACUACGCGCGCCAUCGUUUAGCUUUGGUGUACGAAGUUUCAGCGGGAAGGAGAAGGGACGCUUCCCGCUGAAGCUUCGUGCAC	GTGCACGAAGCTTCAGCGGGAAGCGTCCCTTCTCCTTCCCGCTGAAACTTCGTACACCAAAGCTAAACGATGGCGCGCGTAGTCCCTATAGTGAGTCGTATTAGCGC	86	23	Human pre-miRNA loop
RSL-V1-322	65	hsa-mir-3127	GCGCTAATACGACTCACTATAGGG	AGATCGACAACAGAGTGGGATCGCC	GGTGTACGAAGTTTCAGC	GGGAAGGAGAAGGGACGCTTCCC	GCTGAAGCTTCGTGCAC	GGGAGAUCGACAACAGAGUGGGAUCGCCGGUGUACGAAGUUUCAGCGGGAAGGAGAAGGGACGCUUCCCGCUGAAGCUUCGUGCAC	GTGCACGAAGCTTCAGCGGGAAGCGTCCCTTCTCCTTCCCGCTGAAACTTCGTACACCGGCGATCCCACTCTGTTGTCGATCTCCCTATAGTGAGTCGTATTAGCGC	86	23	Human pre-miRNA loop
RSL-V1-323	65	hsa-mir-3127	GCGCTAATACGACTCACTATAGGG	ATGTCCTAAACGAGCGTCTATCGCG	GGTGTACGAAGTTTCAGC	GGGAAGGAGAAGGGACGCTTCCC	GCTGAAGCTTCGTGCAC	GGGAUGUCCUAAACGAGCGUCUAUCGCGGGUGUACGAAGUUUCAGCGGGAAGGAGAAGGGACGCUUCCCGCUGAAGCUUCGUGCAC	GTGCACGAAGCTTCAGCGGGAAGCGTCCCTTCTCCTTCCCGCTGAAACTTCGTACACCCGCGATAGACGCTCGTTTAGGACATCCCTATAGTGAGTCGTATTAGCGC	86	23	Human pre-miRNA loop
RSL-V1-324	65	hsa-mir-3127	GCGCTAATACGACTCACTATAGGG	GATTACCCGCTGACACTACACCGAA	GGTGTACGAAGTTTCAGC	GGGAAGGAGAAGGGACGCTTCCC	GCTGAAGCTTCGTGCAC	GGGGAUUACCCGCUGACACUACACCGAAGGUGUACGAAGUUUCAGCGGGAAGGAGAAGGGACGCUUCCCGCUGAAGCUUCGUGCAC	GTGCACGAAGCTTCAGCGGGAAGCGTCCCTTCTCCTTCCCGCTGAAACTTCGTACACCTTCGGTGTAGTGTCAGCGGGTAATCCCCTATAGTGAGTCGTATTAGCGC	86	23	Human pre-miRNA loop
RSL-V1-325	65	hsa-mir-3127	GCGCTAATACGACTCACTATAGGG	GCAACGACCACCCTGATTAGCAGTT	GGTGTACGAAGTTTCAGC	GGGAAGGAGAAGGGACGCTTCCC	GCTGAAGCTTCGTGCAC	GGGGCAACGACCACCCUGAUUAGCAGUUGGUGUACGAAGUUUCAGCGGGAAGGAGAAGGGACGCUUCCCGCUGAAGCUUCGUGCAC	GTGCACGAAGCTTCAGCGGGAAGCGTCCCTTCTCCTTCCCGCTGAAACTTCGTACACCAACTGCTAATCAGGGTGGTCGTTGCCCCTATAGTGAGTCGTATTAGCGC	86	23	Human pre-miRNA loop
RSL-V1-326	66	hsa-mir-1197	GCGCTAATACGACTCACTATAGGG	AACAAGACGGTCAGCTATCAATGCG	GGTGTACGAAGTTTCAGC	TGTACGCTTTATTTGTGACGTAGG	GCTGAAGCTTCGTGCAC	GGGAACAAGACGGUCAGCUAUCAAUGCGGGUGUACGAAGUUUCAGCUGUACGCUUUAUUUGUGACGUAGGGCUGAAGCUUCGUGCAC	GTGCACGAAGCTTCAGCCCTACGTCACAAATAAAGCGTACAGCTGAAACTTCGTACACCCGCATTGATAGCTGACCGTCTTGTTCCCTATAGTGAGTCGTATTAGCGC	87	24	Human pre-miRNA loop
RSL-V1-327	66	hsa-mir-1197	GCGCTAATACGACTCACTATAGGG	AACTGTAACCCCTGCACATATAATC	GGTGTACGAAGTTTCAGC	TGTACGCTTTATTTGTGACGTAGG	GCTGAAGCTTCGTGCAC	GGGAACUGUAACCCCUGCACAUAUAAUCGGUGUACGAAGUUUCAGCUGUACGCUUUAUUUGUGACGUAGGGCUGAAGCUUCGUGCAC	GTGCACGAAGCTTCAGCCCTACGTCACAAATAAAGCGTACAGCTGAAACTTCGTACACCGATTATATGTGCAGGGGTTACAGTTCCCTATAGTGAGTCGTATTAGCGC	87	24	Human pre-miRNA loop
RSL-V1-328	66	hsa-mir-1197	GCGCTAATACGACTCACTATAGGG	AGACATACTAAGGGGCTCGCCAGTG	GGTGTACGAAGTTTCAGC	TGTACGCTTTATTTGTGACGTAGG	GCTGAAGCTTCGTGCAC	GGGAGACAUACUAAGGGGCUCGCCAGUGGGUGUACGAAGUUUCAGCUGUACGCUUUAUUUGUGACGUAGGGCUGAAGCUUCGUGCAC	GTGCACGAAGCTTCAGCCCTACGTCACAAATAAAGCGTACAGCTGAAACTTCGTACACCCACTGGCGAGCCCCTTAGTATGTCTCCCTATAGTGAGTCGTATTAGCGC	87	24	Human pre-miRNA loop
RSL-V1-329	66	hsa-mir-1197	GCGCTAATACGACTCACTATAGGG	CAGGGGCCAATCAGTATGGACACAT	GGTGTACGAAGTTTCAGC	TGTACGCTTTATTTGTGACGTAGG	GCTGAAGCTTCGTGCAC	GGGCAGGGGCCAAUCAGUAUGGACACAUGGUGUACGAAGUUUCAGCUGUACGCUUUAUUUGUGACGUAGGGCUGAAGCUUCGUGCAC	GTGCACGAAGCTTCAGCCCTACGTCACAAATAAAGCGTACAGCTGAAACTTCGTACACCATGTGTCCATACTGATTGGCCCCTGCCCTATAGTGAGTCGTATTAGCGC	87	24	Human pre-miRNA loop
RSL-V1-330	66	hsa-mir-1197	GCGCTAATACGACTCACTATAGGG	CCAGGGTAACGCCTAATCGATGCAT	GGTGTACGAAGTTTCAGC	TGTACGCTTTATTTGTGACGTAGG	GCTGAAGCTTCGTGCAC	GGGCCAGGGUAACGCCUAAUCGAUGCAUGGUGUACGAAGUUUCAGCUGUACGCUUUAUUUGUGACGUAGGGCUGAAGCUUCGUGCAC	GTGCACGAAGCTTCAGCCCTACGTCACAAATAAAGCGTACAGCTGAAACTTCGTACACCATGCATCGATTAGGCGTTACCCTGGCCCTATAGTGAGTCGTATTAGCGC	87	24	Human pre-miRNA loop
RSL-V1-331	67	hsa-mir-620	GCGCTAATACGACTCACTATAGGG	AACCATGACGGTCGCGGGTTTTATG	GGTGTACGAAGTTTCAGC	CCGTATATATATATATATATATATAGATATCTCCATATATATGG	GCTGAAGCTTCGTGCAC	GGGAACCAUGACGGUCGCGGGUUUUAUGGGUGUACGAAGUUUCAGCCCGUAUAUAUAUAUAUAUAUAUAUAGAUAUCUCCAUAUAUAUGGGCUGAAGCUUCGUGCAC	GTGCACGAAGCTTCAGCCCATATATATGGAGATATCTATATATATATATATATATATACGGGCTGAAACTTCGTACACCCATAAAACCCGCGACCGTCATGGTTCCCTATAGTGAGTCGTATTAGCGC	107	44	Human pre-miRNA loop
RSL-V1-332	67	hsa-mir-620	GCGCTAATACGACTCACTATAGGG	ACCCATAGTAGTCGTAGGCCGATCG	GGTGTACGAAGTTTCAGC	CCGTATATATATATATATATATATAGATATCTCCATATATATGG	GCTGAAGCTTCGTGCAC	GGGACCCAUAGUAGUCGUAGGCCGAUCGGGUGUACGAAGUUUCAGCCCGUAUAUAUAUAUAUAUAUAUAUAGAUAUCUCCAUAUAUAUGGGCUGAAGCUUCGUGCAC	GTGCACGAAGCTTCAGCCCATATATATGGAGATATCTATATATATATATATATATATACGGGCTGAAACTTCGTACACCCGATCGGCCTACGACTACTATGGGTCCCTATAGTGAGTCGTATTAGCGC	107	44	Human pre-miRNA loop
RSL-V1-333	67	hsa-mir-620	GCGCTAATACGACTCACTATAGGG	ACGTAGCGCCGGTCTTTCAAAGTGT	GGTGTACGAAGTTTCAGC	CCGTATATATATATATATATATATAGATATCTCCATATATATGG	GCTGAAGCTTCGTGCAC	GGGACGUAGCGCCGGUCUUUCAAAGUGUGGUGUACGAAGUUUCAGCCCGUAUAUAUAUAUAUAUAUAUAUAGAUAUCUCCAUAUAUAUGGGCUGAAGCUUCGUGCAC	GTGCACGAAGCTTCAGCCCATATATATGGAGATATCTATATATATATATATATATATACGGGCTGAAACTTCGTACACCACACTTTGAAAGACCGGCGCTACGTCCCTATAGTGAGTCGTATTAGCGC	107	44	Human pre-miRNA loop
RSL-V1-334	67	hsa-mir-620	GCGCTAATACGACTCACTATAGGG	AGTCTCGGTATGGAACGCACGTCAC	GGTGTACGAAGTTTCAGC	CCGTATATATATATATATATATATAGATATCTCCATATATATGG	GCTGAAGCTTCGTGCAC	GGGAGUCUCGGUAUGGAACGCACGUCACGGUGUACGAAGUUUCAGCCCGUAUAUAUAUAUAUAUAUAUAUAGAUAUCUCCAUAUAUAUGGGCUGAAGCUUCGUGCAC	GTGCACGAAGCTTCAGCCCATATATATGGAGATATCTATATATATATATATATATATACGGGCTGAAACTTCGTACACCGTGACGTGCGTTCCATACCGAGACTCCCTATAGTGAGTCGTATTAGCGC	107	44	Human pre-miRNA loop
RSL-V1-335	67	hsa-mir-620	GCGCTAATACGACTCACTATAGGG	CCGCTACACTTGCAGTCCAGTTGAA	GGTGTACGAAGTTTCAGC	CCGTATATATATATATATATATATAGATATCTCCATATATATGG	GCTGAAGCTTCGTGCAC	GGGCCGCUACACUUGCAGUCCAGUUGAAGGUGUACGAAGUUUCAGCCCGUAUAUAUAUAUAUAUAUAUAUAGAUAUCUCCAUAUAUAUGGGCUGAAGCUUCGUGCAC	GTGCACGAAGCTTCAGCCCATATATATGGAGATATCTATATATATATATATATATATACGGGCTGAAACTTCGTACACCTTCAACTGGACTGCAAGTGTAGCGGCCCTATAGTGAGTCGTATTAGCGC	107	44	Human pre-miRNA loop
RSL-V1-336	68	hsa-mir-5193	GCGCTAATACGACTCACTATAGGG	ACCGGATGAAGGTCCTCGTCTAACA	GGTGTACGAAGTTTCAGC	GGGAGGTAAGAAGTCTCTGACTCCT	GCTGAAGCTTCGTGCAC	GGGACCGGAUGAAGGUCCUCGUCUAACAGGUGUACGAAGUUUCAGCGGGAGGUAAGAAGUCUCUGACUCCUGCUGAAGCUUCGUGCAC	GTGCACGAAGCTTCAGCAGGAGTCAGAGACTTCTTACCTCCCGCTGAAACTTCGTACACCTGTTAGACGAGGACCTTCATCCGGTCCCTATAGTGAGTCGTATTAGCGC	88	25	Human pre-miRNA loop
RSL-V1-337	68	hsa-mir-5193	GCGCTAATACGACTCACTATAGGG	AGAGGAAACCACACTATAGCTCAGA	GGTGTACGAAGTTTCAGC	GGGAGGTAAGAAGTCTCTGACTCCT	GCTGAAGCTTCGTGCAC	GGGAGAGGAAACCACACUAUAGCUCAGAGGUGUACGAAGUUUCAGCGGGAGGUAAGAAGUCUCUGACUCCUGCUGAAGCUUCGUGCAC	GTGCACGAAGCTTCAGCAGGAGTCAGAGACTTCTTACCTCCCGCTGAAACTTCGTACACCTCTGAGCTATAGTGTGGTTTCCTCTCCCTATAGTGAGTCGTATTAGCGC	88	25	Human pre-miRNA loop
RSL-V1-338	68	hsa-mir-5193	GCGCTAATACGACTCACTATAGGG	AGCCGCAGACACTCATAATACCGAG	GGTGTACGAAGTTTCAGC	GGGAGGTAAGAAGTCTCTGACTCCT	GCTGAAGCTTCGTGCAC	GGGAGCCGCAGACACUCAUAAUACCGAGGGUGUACGAAGUUUCAGCGGGAGGUAAGAAGUCUCUGACUCCUGCUGAAGCUUCGUGCAC	GTGCACGAAGCTTCAGCAGGAGTCAGAGACTTCTTACCTCCCGCTGAAACTTCGTACACCCTCGGTATTATGAGTGTCTGCGGCTCCCTATAGTGAGTCGTATTAGCGC	88	25	Human pre-miRNA loop
RSL-V1-339	68	hsa-mir-5193	GCGCTAATACGACTCACTATAGGG	ATATCAGCGCGACCTGCGAGGATTC	GGTGTACGAAGTTTCAGC	GGGAGGTAAGAAGTCTCTGACTCCT	GCTGAAGCTTCGTGCAC	GGGAUAUCAGCGCGACCUGCGAGGAUUCGGUGUACGAAGUUUCAGCGGGAGGUAAGAAGUCUCUGACUCCUGCUGAAGCUUCGUGCAC	GTGCACGAAGCTTCAGCAGGAGTCAGAGACTTCTTACCTCCCGCTGAAACTTCGTACACCGAATCCTCGCAGGTCGCGCTGATATCCCTATAGTGAGTCGTATTAGCGC	88	25	Human pre-miRNA loop
RSL-V1-340	68	hsa-mir-5193	GCGCTAATACGACTCACTATAGGG	CGAGGATCCGGCGCTGGACATAAAT	GGTGTACGAAGTTTCAGC	GGGAGGTAAGAAGTCTCTGACTCCT	GCTGAAGCTTCGTGCAC	GGGCGAGGAUCCGGCGCUGGACAUAAAUGGUGUACGAAGUUUCAGCGGGAGGUAAGAAGUCUCUGACUCCUGCUGAAGCUUCGUGCAC	GTGCACGAAGCTTCAGCAGGAGTCAGAGACTTCTTACCTCCCGCTGAAACTTCGTACACCATTTATGTCCAGCGCCGGATCCTCGCCCTATAGTGAGTCGTATTAGCGC	88	25	Human pre-miRNA loop
RSL-V1-341	69	hsa-mir-4685	GCGCTAATACGACTCACTATAGGG	AATTACACTACCGACGCTAATGGGT	GGTGTACGAAGTTTCAGC	GCAAGGTTGTTGGTGATATGGCTTCCTCTC	GCTGAAGCTTCGTGCAC	GGGAAUUACACUACCGACGCUAAUGGGUGGUGUACGAAGUUUCAGCGCAAGGUUGUUGGUGAUAUGGCUUCCUCUCGCUGAAGCUUCGUGCAC	GTGCACGAAGCTTCAGCGAGAGGAAGCCATATCACCAACAACCTTGCGCTGAAACTTCGTACACCACCCATTAGCGTCGGTAGTGTAATTCCCTATAGTGAGTCGTATTAGCGC	93	30	Human pre-miRNA loop
RSL-V1-342	69	hsa-mir-4685	GCGCTAATACGACTCACTATAGGG	ACTTCTGGCACTACGTGGTCAATCC	GGTGTACGAAGTTTCAGC	GCAAGGTTGTTGGTGATATGGCTTCCTCTC	GCTGAAGCTTCGTGCAC	GGGACUUCUGGCACUACGUGGUCAAUCCGGUGUACGAAGUUUCAGCGCAAGGUUGUUGGUGAUAUGGCUUCCUCUCGCUGAAGCUUCGUGCAC	GTGCACGAAGCTTCAGCGAGAGGAAGCCATATCACCAACAACCTTGCGCTGAAACTTCGTACACCGGATTGACCACGTAGTGCCAGAAGTCCCTATAGTGAGTCGTATTAGCGC	93	30	Human pre-miRNA loop
RSL-V1-343	69	hsa-mir-4685	GCGCTAATACGACTCACTATAGGG	CGATATAGCACTCGCGGTAACATAC	GGTGTACGAAGTTTCAGC	GCAAGGTTGTTGGTGATATGGCTTCCTCTC	GCTGAAGCTTCGTGCAC	GGGCGAUAUAGCACUCGCGGUAACAUACGGUGUACGAAGUUUCAGCGCAAGGUUGUUGGUGAUAUGGCUUCCUCUCGCUGAAGCUUCGUGCAC	GTGCACGAAGCTTCAGCGAGAGGAAGCCATATCACCAACAACCTTGCGCTGAAACTTCGTACACCGTATGTTACCGCGAGTGCTATATCGCCCTATAGTGAGTCGTATTAGCGC	93	30	Human pre-miRNA loop
RSL-V1-344	69	hsa-mir-4685	GCGCTAATACGACTCACTATAGGG	CGTGCGTTCAATGACTAGACCAATA	GGTGTACGAAGTTTCAGC	GCAAGGTTGTTGGTGATATGGCTTCCTCTC	GCTGAAGCTTCGTGCAC	GGGCGUGCGUUCAAUGACUAGACCAAUAGGUGUACGAAGUUUCAGCGCAAGGUUGUUGGUGAUAUGGCUUCCUCUCGCUGAAGCUUCGUGCAC	GTGCACGAAGCTTCAGCGAGAGGAAGCCATATCACCAACAACCTTGCGCTGAAACTTCGTACACCTATTGGTCTAGTCATTGAACGCACGCCCTATAGTGAGTCGTATTAGCGC	93	30	Human pre-miRNA loop
RSL-V1-345	69	hsa-mir-4685	GCGCTAATACGACTCACTATAGGG	CTTTTGAGTGAAACCCTCAGCTAAC	GGTGTACGAAGTTTCAGC	GCAAGGTTGTTGGTGATATGGCTTCCTCTC	GCTGAAGCTTCGTGCAC	GGGCUUUUGAGUGAAACCCUCAGCUAACGGUGUACGAAGUUUCAGCGCAAGGUUGUUGGUGAUAUGGCUUCCUCUCGCUGAAGCUUCGUGCAC	GTGCACGAAGCTTCAGCGAGAGGAAGCCATATCACCAACAACCTTGCGCTGAAACTTCGTACACCGTTAGCTGAGGGTTTCACTCAAAAGCCCTATAGTGAGTCGTATTAGCGC	93	30	Human pre-miRNA loop
RSL-V1-346	70	hsa-mir-4446	GCGCTAATACGACTCACTATAGGG	ATACCTCTATCATGAGACAACAGGC	GGTGTACGAAGTTTCAGC	CTTGGCTTCAATTTACTCCCAGG	GCTGAAGCTTCGTGCAC	GGGAUACCUCUAUCAUGAGACAACAGGCGGUGUACGAAGUUUCAGCCUUGGCUUCAAUUUACUCCCAGGGCUGAAGCUUCGUGCAC	GTGCACGAAGCTTCAGCCCTGGGAGTAAATTGAAGCCAAGGCTGAAACTTCGTACACCGCCTGTTGTCTCATGATAGAGGTATCCCTATAGTGAGTCGTATTAGCGC	86	23	Human pre-miRNA loop
RSL-V1-347	70	hsa-mir-4446	GCGCTAATACGACTCACTATAGGG	ATCATAGAACCCGGAAAGCTACAGA	GGTGTACGAAGTTTCAGC	CTTGGCTTCAATTTACTCCCAGG	GCTGAAGCTTCGTGCAC	GGGAUCAUAGAACCCGGAAAGCUACAGAGGUGUACGAAGUUUCAGCCUUGGCUUCAAUUUACUCCCAGGGCUGAAGCUUCGUGCAC	GTGCACGAAGCTTCAGCCCTGGGAGTAAATTGAAGCCAAGGCTGAAACTTCGTACACCTCTGTAGCTTTCCGGGTTCTATGATCCCTATAGTGAGTCGTATTAGCGC	86	23	Human pre-miRNA loop
RSL-V1-348	70	hsa-mir-4446	GCGCTAATACGACTCACTATAGGG	CGAACGACCTGCTTATTATCGACCG	GGTGTACGAAGTTTCAGC	CTTGGCTTCAATTTACTCCCAGG	GCTGAAGCTTCGTGCAC	GGGCGAACGACCUGCUUAUUAUCGACCGGGUGUACGAAGUUUCAGCCUUGGCUUCAAUUUACUCCCAGGGCUGAAGCUUCGUGCAC	GTGCACGAAGCTTCAGCCCTGGGAGTAAATTGAAGCCAAGGCTGAAACTTCGTACACCCGGTCGATAATAAGCAGGTCGTTCGCCCTATAGTGAGTCGTATTAGCGC	86	23	Human pre-miRNA loop
RSL-V1-349	70	hsa-mir-4446	GCGCTAATACGACTCACTATAGGG	CGCCCAAAAGTTACGTAGATGTGCC	GGTGTACGAAGTTTCAGC	CTTGGCTTCAATTTACTCCCAGG	GCTGAAGCTTCGTGCAC	GGGCGCCCAAAAGUUACGUAGAUGUGCCGGUGUACGAAGUUUCAGCCUUGGCUUCAAUUUACUCCCAGGGCUGAAGCUUCGUGCAC	GTGCACGAAGCTTCAGCCCTGGGAGTAAATTGAAGCCAAGGCTGAAACTTCGTACACCGGCACATCTACGTAACTTTTGGGCGCCCTATAGTGAGTCGTATTAGCGC	86	23	Human pre-miRNA loop
RSL-V1-350	70	hsa-mir-4446	GCGCTAATACGACTCACTATAGGG	CGTGAATCCACATGTTTTGCACGCC	GGTGTACGAAGTTTCAGC	CTTGGCTTCAATTTACTCCCAGG	GCTGAAGCTTCGTGCAC	GGGCGUGAAUCCACAUGUUUUGCACGCCGGUGUACGAAGUUUCAGCCUUGGCUUCAAUUUACUCCCAGGGCUGAAGCUUCGUGCAC	GTGCACGAAGCTTCAGCCCTGGGAGTAAATTGAAGCCAAGGCTGAAACTTCGTACACCGGCGTGCAAAACATGTGGATTCACGCCCTATAGTGAGTCGTATTAGCGC	86	23	Human pre-miRNA loop
RSL-V1-351	71	NEAT1_ParasoR_ID38	GCGCTAATACGACTCACTATAGGG	AATACCCGGGAACTGCCAATATGAT	GGTGTACGAAGTTTCAGC	GGTTTTCC	GCTGAAGCTTCGTGCAC	GGGAAUACCCGGGAACUGCCAAUAUGAUGGUGUACGAAGUUUCAGCGGUUUUCCGCUGAAGCUUCGUGCAC	GTGCACGAAGCTTCAGCGGAAAACCGCTGAAACTTCGTACACCATCATATTGGCAGTTCCCGGGTATTCCCTATAGTGAGTCGTATTAGCGC	71	8	lncRNA-ParasoR
RSL-V1-352	71	NEAT1_ParasoR_ID38	GCGCTAATACGACTCACTATAGGG	ACTCGCAGGCCGCATACGTTAATAA	GGTGTACGAAGTTTCAGC	GGTTTTCC	GCTGAAGCTTCGTGCAC	GGGACUCGCAGGCCGCAUACGUUAAUAAGGUGUACGAAGUUUCAGCGGUUUUCCGCUGAAGCUUCGUGCAC	GTGCACGAAGCTTCAGCGGAAAACCGCTGAAACTTCGTACACCTTATTAACGTATGCGGCCTGCGAGTCCCTATAGTGAGTCGTATTAGCGC	71	8	lncRNA-ParasoR
RSL-V1-353	71	NEAT1_ParasoR_ID38	GCGCTAATACGACTCACTATAGGG	CAACCGATAAGGCGGTCCATATCCA	GGTGTACGAAGTTTCAGC	GGTTTTCC	GCTGAAGCTTCGTGCAC	GGGCAACCGAUAAGGCGGUCCAUAUCCAGGUGUACGAAGUUUCAGCGGUUUUCCGCUGAAGCUUCGUGCAC	GTGCACGAAGCTTCAGCGGAAAACCGCTGAAACTTCGTACACCTGGATATGGACCGCCTTATCGGTTGCCCTATAGTGAGTCGTATTAGCGC	71	8	lncRNA-ParasoR
RSL-V1-354	71	NEAT1_ParasoR_ID38	GCGCTAATACGACTCACTATAGGG	CCAAATAGCTACCAAATCAATCCCA	GGTGTACGAAGTTTCAGC	GGTTTTCC	GCTGAAGCTTCGTGCAC	GGGCCAAAUAGCUACCAAAUCAAUCCCAGGUGUACGAAGUUUCAGCGGUUUUCCGCUGAAGCUUCGUGCAC	GTGCACGAAGCTTCAGCGGAAAACCGCTGAAACTTCGTACACCTGGGATTGATTTGGTAGCTATTTGGCCCTATAGTGAGTCGTATTAGCGC	71	8	lncRNA-ParasoR
RSL-V1-355	71	NEAT1_ParasoR_ID38	GCGCTAATACGACTCACTATAGGG	GAGCGAGCACATAGTGAGTACTATA	GGTGTACGAAGTTTCAGC	GGTTTTCC	GCTGAAGCTTCGTGCAC	GGGGAGCGAGCACAUAGUGAGUACUAUAGGUGUACGAAGUUUCAGCGGUUUUCCGCUGAAGCUUCGUGCAC	GTGCACGAAGCTTCAGCGGAAAACCGCTGAAACTTCGTACACCTATAGTACTCACTATGTGCTCGCTCCCCTATAGTGAGTCGTATTAGCGC	71	8	lncRNA-ParasoR
RSL-V1-356	72	hsa-mir-6842	GCGCTAATACGACTCACTATAGGG	ACGGGTCAAACGAAATATTCAAGAG	GGTGTACGAAGTTTCAGC	CCAAGGCTCTGGGGTCTCACCCTTGG	GCTGAAGCTTCGTGCAC	GGGACGGGUCAAACGAAAUAUUCAAGAGGGUGUACGAAGUUUCAGCCCAAGGCUCUGGGGUCUCACCCUUGGGCUGAAGCUUCGUGCAC	GTGCACGAAGCTTCAGCCCAAGGGTGAGACCCCAGAGCCTTGGGCTGAAACTTCGTACACCCTCTTGAATATTTCGTTTGACCCGTCCCTATAGTGAGTCGTATTAGCGC	89	26	Human pre-miRNA loop
RSL-V1-357	72	hsa-mir-6842	GCGCTAATACGACTCACTATAGGG	ATGTGTGGACCGTTAACGAAATCCC	GGTGTACGAAGTTTCAGC	CCAAGGCTCTGGGGTCTCACCCTTGG	GCTGAAGCTTCGTGCAC	GGGAUGUGUGGACCGUUAACGAAAUCCCGGUGUACGAAGUUUCAGCCCAAGGCUCUGGGGUCUCACCCUUGGGCUGAAGCUUCGUGCAC	GTGCACGAAGCTTCAGCCCAAGGGTGAGACCCCAGAGCCTTGGGCTGAAACTTCGTACACCGGGATTTCGTTAACGGTCCACACATCCCTATAGTGAGTCGTATTAGCGC	89	26	Human pre-miRNA loop
RSL-V1-358	72	hsa-mir-6842	GCGCTAATACGACTCACTATAGGG	CAAACTCGGTCCGCCACTGTAGACT	GGTGTACGAAGTTTCAGC	CCAAGGCTCTGGGGTCTCACCCTTGG	GCTGAAGCTTCGTGCAC	GGGCAAACUCGGUCCGCCACUGUAGACUGGUGUACGAAGUUUCAGCCCAAGGCUCUGGGGUCUCACCCUUGGGCUGAAGCUUCGUGCAC	GTGCACGAAGCTTCAGCCCAAGGGTGAGACCCCAGAGCCTTGGGCTGAAACTTCGTACACCAGTCTACAGTGGCGGACCGAGTTTGCCCTATAGTGAGTCGTATTAGCGC	89	26	Human pre-miRNA loop
RSL-V1-359	72	hsa-mir-6842	GCGCTAATACGACTCACTATAGGG	CTGCGTGAGTGACCGGCTGATAAGG	GGTGTACGAAGTTTCAGC	CCAAGGCTCTGGGGTCTCACCCTTGG	GCTGAAGCTTCGTGCAC	GGGCUGCGUGAGUGACCGGCUGAUAAGGGGUGUACGAAGUUUCAGCCCAAGGCUCUGGGGUCUCACCCUUGGGCUGAAGCUUCGUGCAC	GTGCACGAAGCTTCAGCCCAAGGGTGAGACCCCAGAGCCTTGGGCTGAAACTTCGTACACCCCTTATCAGCCGGTCACTCACGCAGCCCTATAGTGAGTCGTATTAGCGC	89	26	Human pre-miRNA loop
RSL-V1-360	72	hsa-mir-6842	GCGCTAATACGACTCACTATAGGG	CTGTCCCAATGACAGATTGGTGAGC	GGTGTACGAAGTTTCAGC	CCAAGGCTCTGGGGTCTCACCCTTGG	GCTGAAGCTTCGTGCAC	GGGCUGUCCCAAUGACAGAUUGGUGAGCGGUGUACGAAGUUUCAGCCCAAGGCUCUGGGGUCUCACCCUUGGGCUGAAGCUUCGUGCAC	GTGCACGAAGCTTCAGCCCAAGGGTGAGACCCCAGAGCCTTGGGCTGAAACTTCGTACACCGCTCACCAATCTGTCATTGGGACAGCCCTATAGTGAGTCGTATTAGCGC	89	26	Human pre-miRNA loop
RSL-V1-361	73	hsa-mir-5191	GCGCTAATACGACTCACTATAGGG	AATACTACATAAGCTTGTGAGAGGC	GGTGTACGAAGTTTCAGC	TCCTCTCCTGGTCTGGGAGGATAGAAGAGAGGA	GCTGAAGCTTCGTGCAC	GGGAAUACUACAUAAGCUUGUGAGAGGCGGUGUACGAAGUUUCAGCUCCUCUCCUGGUCUGGGAGGAUAGAAGAGAGGAGCUGAAGCUUCGUGCAC	GTGCACGAAGCTTCAGCTCCTCTCTTCTATCCTCCCAGACCAGGAGAGGAGCTGAAACTTCGTACACCGCCTCTCACAAGCTTATGTAGTATTCCCTATAGTGAGTCGTATTAGCGC	96	33	Human pre-miRNA loop
RSL-V1-362	73	hsa-mir-5191	GCGCTAATACGACTCACTATAGGG	ACGAGCGGAAACAGTGACACCACTT	GGTGTACGAAGTTTCAGC	TCCTCTCCTGGTCTGGGAGGATAGAAGAGAGGA	GCTGAAGCTTCGTGCAC	GGGACGAGCGGAAACAGUGACACCACUUGGUGUACGAAGUUUCAGCUCCUCUCCUGGUCUGGGAGGAUAGAAGAGAGGAGCUGAAGCUUCGUGCAC	GTGCACGAAGCTTCAGCTCCTCTCTTCTATCCTCCCAGACCAGGAGAGGAGCTGAAACTTCGTACACCAAGTGGTGTCACTGTTTCCGCTCGTCCCTATAGTGAGTCGTATTAGCGC	96	33	Human pre-miRNA loop
RSL-V1-363	73	hsa-mir-5191	GCGCTAATACGACTCACTATAGGG	AGACAACTCTGGGGTAGCTAGTCCT	GGTGTACGAAGTTTCAGC	TCCTCTCCTGGTCTGGGAGGATAGAAGAGAGGA	GCTGAAGCTTCGTGCAC	GGGAGACAACUCUGGGGUAGCUAGUCCUGGUGUACGAAGUUUCAGCUCCUCUCCUGGUCUGGGAGGAUAGAAGAGAGGAGCUGAAGCUUCGUGCAC	GTGCACGAAGCTTCAGCTCCTCTCTTCTATCCTCCCAGACCAGGAGAGGAGCTGAAACTTCGTACACCAGGACTAGCTACCCCAGAGTTGTCTCCCTATAGTGAGTCGTATTAGCGC	96	33	Human pre-miRNA loop
RSL-V1-364	73	hsa-mir-5191	GCGCTAATACGACTCACTATAGGG	CAAGCGGTAATCCAGAGAGCTGCCA	GGTGTACGAAGTTTCAGC	TCCTCTCCTGGTCTGGGAGGATAGAAGAGAGGA	GCTGAAGCTTCGTGCAC	GGGCAAGCGGUAAUCCAGAGAGCUGCCAGGUGUACGAAGUUUCAGCUCCUCUCCUGGUCUGGGAGGAUAGAAGAGAGGAGCUGAAGCUUCGUGCAC	GTGCACGAAGCTTCAGCTCCTCTCTTCTATCCTCCCAGACCAGGAGAGGAGCTGAAACTTCGTACACCTGGCAGCTCTCTGGATTACCGCTTGCCCTATAGTGAGTCGTATTAGCGC	96	33	Human pre-miRNA loop
RSL-V1-365	73	hsa-mir-5191	GCGCTAATACGACTCACTATAGGG	CCTAAAACGTGGAGGCATGTACAGA	GGTGTACGAAGTTTCAGC	TCCTCTCCTGGTCTGGGAGGATAGAAGAGAGGA	GCTGAAGCTTCGTGCAC	GGGCCUAAAACGUGGAGGCAUGUACAGAGGUGUACGAAGUUUCAGCUCCUCUCCUGGUCUGGGAGGAUAGAAGAGAGGAGCUGAAGCUUCGUGCAC	GTGCACGAAGCTTCAGCTCCTCTCTTCTATCCTCCCAGACCAGGAGAGGAGCTGAAACTTCGTACACCTCTGTACATGCCTCCACGTTTTAGGCCCTATAGTGAGTCGTATTAGCGC	96	33	Human pre-miRNA loop
RSL-V1-366	74	hsa-mir-548o	GCGCTAATACGACTCACTATAGGG	AAGGGCTGGCATCCAACGGAATTAC	GGTGTACGAAGTTTCAGC	ATGGTTCCTATTCTGATCAATAAACATGGTTTGAGCCTAGTTACAATGATCTAAAATTCACGGTCCAA	GCTGAAGCTTCGTGCAC	GGGAAGGGCUGGCAUCCAACGGAAUUACGGUGUACGAAGUUUCAGCAUGGUUCCUAUUCUGAUCAAUAAACAUGGUUUGAGCCUAGUUACAAUGAUCUAAAAUUCACGGUCCAAGCUGAAGCUUCGUGCAC	GTGCACGAAGCTTCAGCTTGGACCGTGAATTTTAGATCATTGTAACTAGGCTCAAACCATGTTTATTGATCAGAATAGGAACCATGCTGAAACTTCGTACACCGTAATTCCGTTGGATGCCAGCCCTTCCCTATAGTGAGTCGTATTAGCGC	131	68	Human pre-miRNA loop
RSL-V1-367	74	hsa-mir-548o	GCGCTAATACGACTCACTATAGGG	AGAGGGCCACCCTATTAATGCCATG	GGTGTACGAAGTTTCAGC	ATGGTTCCTATTCTGATCAATAAACATGGTTTGAGCCTAGTTACAATGATCTAAAATTCACGGTCCAA	GCTGAAGCTTCGTGCAC	GGGAGAGGGCCACCCUAUUAAUGCCAUGGGUGUACGAAGUUUCAGCAUGGUUCCUAUUCUGAUCAAUAAACAUGGUUUGAGCCUAGUUACAAUGAUCUAAAAUUCACGGUCCAAGCUGAAGCUUCGUGCAC	GTGCACGAAGCTTCAGCTTGGACCGTGAATTTTAGATCATTGTAACTAGGCTCAAACCATGTTTATTGATCAGAATAGGAACCATGCTGAAACTTCGTACACCCATGGCATTAATAGGGTGGCCCTCTCCCTATAGTGAGTCGTATTAGCGC	131	68	Human pre-miRNA loop
RSL-V1-368	74	hsa-mir-548o	GCGCTAATACGACTCACTATAGGG	AGCTACCCTGTAAGTCTGAGTGTGG	GGTGTACGAAGTTTCAGC	ATGGTTCCTATTCTGATCAATAAACATGGTTTGAGCCTAGTTACAATGATCTAAAATTCACGGTCCAA	GCTGAAGCTTCGTGCAC	GGGAGCUACCCUGUAAGUCUGAGUGUGGGGUGUACGAAGUUUCAGCAUGGUUCCUAUUCUGAUCAAUAAACAUGGUUUGAGCCUAGUUACAAUGAUCUAAAAUUCACGGUCCAAGCUGAAGCUUCGUGCAC	GTGCACGAAGCTTCAGCTTGGACCGTGAATTTTAGATCATTGTAACTAGGCTCAAACCATGTTTATTGATCAGAATAGGAACCATGCTGAAACTTCGTACACCCCACACTCAGACTTACAGGGTAGCTCCCTATAGTGAGTCGTATTAGCGC	131	68	Human pre-miRNA loop
RSL-V1-369	74	hsa-mir-548o	GCGCTAATACGACTCACTATAGGG	ATTGCTAGGTCACCTGAGCAGGTAT	GGTGTACGAAGTTTCAGC	ATGGTTCCTATTCTGATCAATAAACATGGTTTGAGCCTAGTTACAATGATCTAAAATTCACGGTCCAA	GCTGAAGCTTCGTGCAC	GGGAUUGCUAGGUCACCUGAGCAGGUAUGGUGUACGAAGUUUCAGCAUGGUUCCUAUUCUGAUCAAUAAACAUGGUUUGAGCCUAGUUACAAUGAUCUAAAAUUCACGGUCCAAGCUGAAGCUUCGUGCAC	GTGCACGAAGCTTCAGCTTGGACCGTGAATTTTAGATCATTGTAACTAGGCTCAAACCATGTTTATTGATCAGAATAGGAACCATGCTGAAACTTCGTACACCATACCTGCTCAGGTGACCTAGCAATCCCTATAGTGAGTCGTATTAGCGC	131	68	Human pre-miRNA loop
RSL-V1-370	74	hsa-mir-548o	GCGCTAATACGACTCACTATAGGG	CAACTGAAATGACCAACAATCGAGG	GGTGTACGAAGTTTCAGC	ATGGTTCCTATTCTGATCAATAAACATGGTTTGAGCCTAGTTACAATGATCTAAAATTCACGGTCCAA	GCTGAAGCTTCGTGCAC	GGGCAACUGAAAUGACCAACAAUCGAGGGGUGUACGAAGUUUCAGCAUGGUUCCUAUUCUGAUCAAUAAACAUGGUUUGAGCCUAGUUACAAUGAUCUAAAAUUCACGGUCCAAGCUGAAGCUUCGUGCAC	GTGCACGAAGCTTCAGCTTGGACCGTGAATTTTAGATCATTGTAACTAGGCTCAAACCATGTTTATTGATCAGAATAGGAACCATGCTGAAACTTCGTACACCCCTCGATTGTTGGTCATTTCAGTTGCCCTATAGTGAGTCGTATTAGCGC	131	68	Human pre-miRNA loop
RSL-V1-371	75	hsa-mir-3128	GCGCTAATACGACTCACTATAGGG	AAACCGATATCAGGCATGACATCTG	GGTGTACGAAGTTTCAGC	TCATTTTCCTTAAAAAATGA	GCTGAAGCTTCGTGCAC	GGGAAACCGAUAUCAGGCAUGACAUCUGGGUGUACGAAGUUUCAGCUCAUUUUCCUUAAAAAAUGAGCUGAAGCUUCGUGCAC	GTGCACGAAGCTTCAGCTCATTTTTTAAGGAAAATGAGCTGAAACTTCGTACACCCAGATGTCATGCCTGATATCGGTTTCCCTATAGTGAGTCGTATTAGCGC	83	20	Human pre-miRNA loop
RSL-V1-372	75	hsa-mir-3128	GCGCTAATACGACTCACTATAGGG	AAGCCGCGACTAAGAGTATTTATGA	GGTGTACGAAGTTTCAGC	TCATTTTCCTTAAAAAATGA	GCTGAAGCTTCGTGCAC	GGGAAGCCGCGACUAAGAGUAUUUAUGAGGUGUACGAAGUUUCAGCUCAUUUUCCUUAAAAAAUGAGCUGAAGCUUCGUGCAC	GTGCACGAAGCTTCAGCTCATTTTTTAAGGAAAATGAGCTGAAACTTCGTACACCTCATAAATACTCTTAGTCGCGGCTTCCCTATAGTGAGTCGTATTAGCGC	83	20	Human pre-miRNA loop
RSL-V1-373	75	hsa-mir-3128	GCGCTAATACGACTCACTATAGGG	AATCAGTTGGTTGGACCCACATCGT	GGTGTACGAAGTTTCAGC	TCATTTTCCTTAAAAAATGA	GCTGAAGCTTCGTGCAC	GGGAAUCAGUUGGUUGGACCCACAUCGUGGUGUACGAAGUUUCAGCUCAUUUUCCUUAAAAAAUGAGCUGAAGCUUCGUGCAC	GTGCACGAAGCTTCAGCTCATTTTTTAAGGAAAATGAGCTGAAACTTCGTACACCACGATGTGGGTCCAACCAACTGATTCCCTATAGTGAGTCGTATTAGCGC	83	20	Human pre-miRNA loop
RSL-V1-374	75	hsa-mir-3128	GCGCTAATACGACTCACTATAGGG	ACGGGGTTAACGCACAACAATTAGA	GGTGTACGAAGTTTCAGC	TCATTTTCCTTAAAAAATGA	GCTGAAGCTTCGTGCAC	GGGACGGGGUUAACGCACAACAAUUAGAGGUGUACGAAGUUUCAGCUCAUUUUCCUUAAAAAAUGAGCUGAAGCUUCGUGCAC	GTGCACGAAGCTTCAGCTCATTTTTTAAGGAAAATGAGCTGAAACTTCGTACACCTCTAATTGTTGTGCGTTAACCCCGTCCCTATAGTGAGTCGTATTAGCGC	83	20	Human pre-miRNA loop
RSL-V1-375	75	hsa-mir-3128	GCGCTAATACGACTCACTATAGGG	ACTACGGACGAATCCCTGCATGACC	GGTGTACGAAGTTTCAGC	TCATTTTCCTTAAAAAATGA	GCTGAAGCTTCGTGCAC	GGGACUACGGACGAAUCCCUGCAUGACCGGUGUACGAAGUUUCAGCUCAUUUUCCUUAAAAAAUGAGCUGAAGCUUCGUGCAC	GTGCACGAAGCTTCAGCTCATTTTTTAAGGAAAATGAGCTGAAACTTCGTACACCGGTCATGCAGGGATTCGTCCGTAGTCCCTATAGTGAGTCGTATTAGCGC	83	20	Human pre-miRNA loop
RSL-V1-376	76	hsa-mir-8052	GCGCTAATACGACTCACTATAGGG	AGCAAGGCAGTTATATAATCCCTGT	GGTGTACGAAGTTTCAGC	GAGCTCAGGAGCTC	GCTGAAGCTTCGTGCAC	GGGAGCAAGGCAGUUAUAUAAUCCCUGUGGUGUACGAAGUUUCAGCGAGCUCAGGAGCUCGCUGAAGCUUCGUGCAC	GTGCACGAAGCTTCAGCGAGCTCCTGAGCTCGCTGAAACTTCGTACACCACAGGGATTATATAACTGCCTTGCTCCCTATAGTGAGTCGTATTAGCGC	77	14	Human pre-miRNA loop
RSL-V1-377	76	hsa-mir-8052	GCGCTAATACGACTCACTATAGGG	CAAAGACCTACGCAACACCGCTTCC	GGTGTACGAAGTTTCAGC	GAGCTCAGGAGCTC	GCTGAAGCTTCGTGCAC	GGGCAAAGACCUACGCAACACCGCUUCCGGUGUACGAAGUUUCAGCGAGCUCAGGAGCUCGCUGAAGCUUCGUGCAC	GTGCACGAAGCTTCAGCGAGCTCCTGAGCTCGCTGAAACTTCGTACACCGGAAGCGGTGTTGCGTAGGTCTTTGCCCTATAGTGAGTCGTATTAGCGC	77	14	Human pre-miRNA loop
RSL-V1-378	76	hsa-mir-8052	GCGCTAATACGACTCACTATAGGG	CATGGGAATGTAACGCCCGACTTGA	GGTGTACGAAGTTTCAGC	GAGCTCAGGAGCTC	GCTGAAGCTTCGTGCAC	GGGCAUGGGAAUGUAACGCCCGACUUGAGGUGUACGAAGUUUCAGCGAGCUCAGGAGCUCGCUGAAGCUUCGUGCAC	GTGCACGAAGCTTCAGCGAGCTCCTGAGCTCGCTGAAACTTCGTACACCTCAAGTCGGGCGTTACATTCCCATGCCCTATAGTGAGTCGTATTAGCGC	77	14	Human pre-miRNA loop
RSL-V1-379	76	hsa-mir-8052	GCGCTAATACGACTCACTATAGGG	CCTATGTTACCTGTCGGAGCCTGAG	GGTGTACGAAGTTTCAGC	GAGCTCAGGAGCTC	GCTGAAGCTTCGTGCAC	GGGCCUAUGUUACCUGUCGGAGCCUGAGGGUGUACGAAGUUUCAGCGAGCUCAGGAGCUCGCUGAAGCUUCGUGCAC	GTGCACGAAGCTTCAGCGAGCTCCTGAGCTCGCTGAAACTTCGTACACCCTCAGGCTCCGACAGGTAACATAGGCCCTATAGTGAGTCGTATTAGCGC	77	14	Human pre-miRNA loop
RSL-V1-380	76	hsa-mir-8052	GCGCTAATACGACTCACTATAGGG	CCTTATGAGTCCCACAGTAATTGCG	GGTGTACGAAGTTTCAGC	GAGCTCAGGAGCTC	GCTGAAGCTTCGTGCAC	GGGCCUUAUGAGUCCCACAGUAAUUGCGGGUGUACGAAGUUUCAGCGAGCUCAGGAGCUCGCUGAAGCUUCGUGCAC	GTGCACGAAGCTTCAGCGAGCTCCTGAGCTCGCTGAAACTTCGTACACCCGCAATTACTGTGGGACTCATAAGGCCCTATAGTGAGTCGTATTAGCGC	77	14	Human pre-miRNA loop
RSL-V1-381	77	hsa-mir-103a-2	GCGCTAATACGACTCACTATAGGG	ACCGACCATCCACTCACATACACCG	GGTGTACGAAGTTTCAGC	TGCCTTGTAGCATTCAGGTCAAGCA	GCTGAAGCTTCGTGCAC	GGGACCGACCAUCCACUCACAUACACCGGGUGUACGAAGUUUCAGCUGCCUUGUAGCAUUCAGGUCAAGCAGCUGAAGCUUCGUGCAC	GTGCACGAAGCTTCAGCTGCTTGACCTGAATGCTACAAGGCAGCTGAAACTTCGTACACCCGGTGTATGTGAGTGGATGGTCGGTCCCTATAGTGAGTCGTATTAGCGC	88	25	Human pre-miRNA loop
RSL-V1-382	77	hsa-mir-103a-2	GCGCTAATACGACTCACTATAGGG	AGACTTATTAGAGCCACCAGAGATC	GGTGTACGAAGTTTCAGC	TGCCTTGTAGCATTCAGGTCAAGCA	GCTGAAGCTTCGTGCAC	GGGAGACUUAUUAGAGCCACCAGAGAUCGGUGUACGAAGUUUCAGCUGCCUUGUAGCAUUCAGGUCAAGCAGCUGAAGCUUCGUGCAC	GTGCACGAAGCTTCAGCTGCTTGACCTGAATGCTACAAGGCAGCTGAAACTTCGTACACCGATCTCTGGTGGCTCTAATAAGTCTCCCTATAGTGAGTCGTATTAGCGC	88	25	Human pre-miRNA loop
RSL-V1-383	77	hsa-mir-103a-2	GCGCTAATACGACTCACTATAGGG	CAACTTCCACAGCTCTATGAGGTGA	GGTGTACGAAGTTTCAGC	TGCCTTGTAGCATTCAGGTCAAGCA	GCTGAAGCTTCGTGCAC	GGGCAACUUCCACAGCUCUAUGAGGUGAGGUGUACGAAGUUUCAGCUGCCUUGUAGCAUUCAGGUCAAGCAGCUGAAGCUUCGUGCAC	GTGCACGAAGCTTCAGCTGCTTGACCTGAATGCTACAAGGCAGCTGAAACTTCGTACACCTCACCTCATAGAGCTGTGGAAGTTGCCCTATAGTGAGTCGTATTAGCGC	88	25	Human pre-miRNA loop
RSL-V1-384	77	hsa-mir-103a-2	GCGCTAATACGACTCACTATAGGG	CACTATCATGTGAATCGCCAAAATG	GGTGTACGAAGTTTCAGC	TGCCTTGTAGCATTCAGGTCAAGCA	GCTGAAGCTTCGTGCAC	GGGCACUAUCAUGUGAAUCGCCAAAAUGGGUGUACGAAGUUUCAGCUGCCUUGUAGCAUUCAGGUCAAGCAGCUGAAGCUUCGUGCAC	GTGCACGAAGCTTCAGCTGCTTGACCTGAATGCTACAAGGCAGCTGAAACTTCGTACACCCATTTTGGCGATTCACATGATAGTGCCCTATAGTGAGTCGTATTAGCGC	88	25	Human pre-miRNA loop
RSL-V1-385	77	hsa-mir-103a-2	GCGCTAATACGACTCACTATAGGG	CATGTGCGATCCGTCAACATTACAT	GGTGTACGAAGTTTCAGC	TGCCTTGTAGCATTCAGGTCAAGCA	GCTGAAGCTTCGTGCAC	GGGCAUGUGCGAUCCGUCAACAUUACAUGGUGUACGAAGUUUCAGCUGCCUUGUAGCAUUCAGGUCAAGCAGCUGAAGCUUCGUGCAC	GTGCACGAAGCTTCAGCTGCTTGACCTGAATGCTACAAGGCAGCTGAAACTTCGTACACCATGTAATGTTGACGGATCGCACATGCCCTATAGTGAGTCGTATTAGCGC	88	25	Human pre-miRNA loop
RSL-V1-386	78	hsa-mir-581	GCGCTAATACGACTCACTATAGGG	AAGGGACTCATATATTTGCAGCACA	GGTGTACGAAGTTTCAGC	CAGTGCTTTTAGAAAATTTGTGTG	GCTGAAGCTTCGTGCAC	GGGAAGGGACUCAUAUAUUUGCAGCACAGGUGUACGAAGUUUCAGCCAGUGCUUUUAGAAAAUUUGUGUGGCUGAAGCUUCGUGCAC	GTGCACGAAGCTTCAGCCACACAAATTTTCTAAAAGCACTGGCTGAAACTTCGTACACCTGTGCTGCAAATATATGAGTCCCTTCCCTATAGTGAGTCGTATTAGCGC	87	24	Human pre-miRNA loop
RSL-V1-387	78	hsa-mir-581	GCGCTAATACGACTCACTATAGGG	AAGTCCCCTGCCAGCCTTCGATTAA	GGTGTACGAAGTTTCAGC	CAGTGCTTTTAGAAAATTTGTGTG	GCTGAAGCTTCGTGCAC	GGGAAGUCCCCUGCCAGCCUUCGAUUAAGGUGUACGAAGUUUCAGCCAGUGCUUUUAGAAAAUUUGUGUGGCUGAAGCUUCGUGCAC	GTGCACGAAGCTTCAGCCACACAAATTTTCTAAAAGCACTGGCTGAAACTTCGTACACCTTAATCGAAGGCTGGCAGGGGACTTCCCTATAGTGAGTCGTATTAGCGC	87	24	Human pre-miRNA loop
RSL-V1-388	78	hsa-mir-581	GCGCTAATACGACTCACTATAGGG	AATCCATCCCAACCTACGTTACCAT	GGTGTACGAAGTTTCAGC	CAGTGCTTTTAGAAAATTTGTGTG	GCTGAAGCTTCGTGCAC	GGGAAUCCAUCCCAACCUACGUUACCAUGGUGUACGAAGUUUCAGCCAGUGCUUUUAGAAAAUUUGUGUGGCUGAAGCUUCGUGCAC	GTGCACGAAGCTTCAGCCACACAAATTTTCTAAAAGCACTGGCTGAAACTTCGTACACCATGGTAACGTAGGTTGGGATGGATTCCCTATAGTGAGTCGTATTAGCGC	87	24	Human pre-miRNA loop
RSL-V1-389	78	hsa-mir-581	GCGCTAATACGACTCACTATAGGG	AATGCCAGTCCGCATAGTGACCATA	GGTGTACGAAGTTTCAGC	CAGTGCTTTTAGAAAATTTGTGTG	GCTGAAGCTTCGTGCAC	GGGAAUGCCAGUCCGCAUAGUGACCAUAGGUGUACGAAGUUUCAGCCAGUGCUUUUAGAAAAUUUGUGUGGCUGAAGCUUCGUGCAC	GTGCACGAAGCTTCAGCCACACAAATTTTCTAAAAGCACTGGCTGAAACTTCGTACACCTATGGTCACTATGCGGACTGGCATTCCCTATAGTGAGTCGTATTAGCGC	87	24	Human pre-miRNA loop
RSL-V1-390	78	hsa-mir-581	GCGCTAATACGACTCACTATAGGG	CTGCGTTAGTGGTACCATGATCAGC	GGTGTACGAAGTTTCAGC	CAGTGCTTTTAGAAAATTTGTGTG	GCTGAAGCTTCGTGCAC	GGGCUGCGUUAGUGGUACCAUGAUCAGCGGUGUACGAAGUUUCAGCCAGUGCUUUUAGAAAAUUUGUGUGGCUGAAGCUUCGUGCAC	GTGCACGAAGCTTCAGCCACACAAATTTTCTAAAAGCACTGGCTGAAACTTCGTACACCGCTGATCATGGTACCACTAACGCAGCCCTATAGTGAGTCGTATTAGCGC	87	24	Human pre-miRNA loop
RSL-V1-391	79	hsa-mir-4309	GCGCTAATACGACTCACTATAGGG	AATGTCGAACGTCACGGATTAGCCA	GGTGTACGAAGTTTCAGC	TCCAGGATCTGGGTTTTGAGGTCTTGG	GCTGAAGCTTCGTGCAC	GGGAAUGUCGAACGUCACGGAUUAGCCAGGUGUACGAAGUUUCAGCUCCAGGAUCUGGGUUUUGAGGUCUUGGGCUGAAGCUUCGUGCAC	GTGCACGAAGCTTCAGCCCAAGACCTCAAAACCCAGATCCTGGAGCTGAAACTTCGTACACCTGGCTAATCCGTGACGTTCGACATTCCCTATAGTGAGTCGTATTAGCGC	90	27	Human pre-miRNA loop
RSL-V1-392	79	hsa-mir-4309	GCGCTAATACGACTCACTATAGGG	AGTAGCTCCCCAGACCTTGACTTCG	GGTGTACGAAGTTTCAGC	TCCAGGATCTGGGTTTTGAGGTCTTGG	GCTGAAGCTTCGTGCAC	GGGAGUAGCUCCCCAGACCUUGACUUCGGGUGUACGAAGUUUCAGCUCCAGGAUCUGGGUUUUGAGGUCUUGGGCUGAAGCUUCGUGCAC	GTGCACGAAGCTTCAGCCCAAGACCTCAAAACCCAGATCCTGGAGCTGAAACTTCGTACACCCGAAGTCAAGGTCTGGGGAGCTACTCCCTATAGTGAGTCGTATTAGCGC	90	27	Human pre-miRNA loop
RSL-V1-393	79	hsa-mir-4309	GCGCTAATACGACTCACTATAGGG	ATGACCGGGTAAGAACATCGACAAC	GGTGTACGAAGTTTCAGC	TCCAGGATCTGGGTTTTGAGGTCTTGG	GCTGAAGCTTCGTGCAC	GGGAUGACCGGGUAAGAACAUCGACAACGGUGUACGAAGUUUCAGCUCCAGGAUCUGGGUUUUGAGGUCUUGGGCUGAAGCUUCGUGCAC	GTGCACGAAGCTTCAGCCCAAGACCTCAAAACCCAGATCCTGGAGCTGAAACTTCGTACACCGTTGTCGATGTTCTTACCCGGTCATCCCTATAGTGAGTCGTATTAGCGC	90	27	Human pre-miRNA loop
RSL-V1-394	79	hsa-mir-4309	GCGCTAATACGACTCACTATAGGG	GATGGTTACACTGGCCGTCCGACTC	GGTGTACGAAGTTTCAGC	TCCAGGATCTGGGTTTTGAGGTCTTGG	GCTGAAGCTTCGTGCAC	GGGGAUGGUUACACUGGCCGUCCGACUCGGUGUACGAAGUUUCAGCUCCAGGAUCUGGGUUUUGAGGUCUUGGGCUGAAGCUUCGUGCAC	GTGCACGAAGCTTCAGCCCAAGACCTCAAAACCCAGATCCTGGAGCTGAAACTTCGTACACCGAGTCGGACGGCCAGTGTAACCATCCCCTATAGTGAGTCGTATTAGCGC	90	27	Human pre-miRNA loop
RSL-V1-395	79	hsa-mir-4309	GCGCTAATACGACTCACTATAGGG	GCAGTCGATGTGATCTCGCTACTAC	GGTGTACGAAGTTTCAGC	TCCAGGATCTGGGTTTTGAGGTCTTGG	GCTGAAGCTTCGTGCAC	GGGGCAGUCGAUGUGAUCUCGCUACUACGGUGUACGAAGUUUCAGCUCCAGGAUCUGGGUUUUGAGGUCUUGGGCUGAAGCUUCGUGCAC	GTGCACGAAGCTTCAGCCCAAGACCTCAAAACCCAGATCCTGGAGCTGAAACTTCGTACACCGTAGTAGCGAGATCACATCGACTGCCCCTATAGTGAGTCGTATTAGCGC	90	27	Human pre-miRNA loop
RSL-V1-396	80	hsa-mir-3662	GCGCTAATACGACTCACTATAGGG	ACGCCTTCCACTCACAACTGTGCTA	GGTGTACGAAGTTTCAGC	TCTCAATCCATTCATATTGAAA	GCTGAAGCTTCGTGCAC	GGGACGCCUUCCACUCACAACUGUGCUAGGUGUACGAAGUUUCAGCUCUCAAUCCAUUCAUAUUGAAAGCUGAAGCUUCGUGCAC	GTGCACGAAGCTTCAGCTTTCAATATGAATGGATTGAGAGCTGAAACTTCGTACACCTAGCACAGTTGTGAGTGGAAGGCGTCCCTATAGTGAGTCGTATTAGCGC	85	22	Human pre-miRNA loop
RSL-V1-397	80	hsa-mir-3662	GCGCTAATACGACTCACTATAGGG	ATAGAAATGGAAAGGAAACGGAACT	GGTGTACGAAGTTTCAGC	TCTCAATCCATTCATATTGAAA	GCTGAAGCTTCGTGCAC	GGGAUAGAAAUGGAAAGGAAACGGAACUGGUGUACGAAGUUUCAGCUCUCAAUCCAUUCAUAUUGAAAGCUGAAGCUUCGUGCAC	GTGCACGAAGCTTCAGCTTTCAATATGAATGGATTGAGAGCTGAAACTTCGTACACCAGTTCCGTTTCCTTTCCATTTCTATCCCTATAGTGAGTCGTATTAGCGC	85	22	Human pre-miRNA loop
RSL-V1-398	80	hsa-mir-3662	GCGCTAATACGACTCACTATAGGG	CAATGGGCATCAGGAATAACTACTG	GGTGTACGAAGTTTCAGC	TCTCAATCCATTCATATTGAAA	GCTGAAGCTTCGTGCAC	GGGCAAUGGGCAUCAGGAAUAACUACUGGGUGUACGAAGUUUCAGCUCUCAAUCCAUUCAUAUUGAAAGCUGAAGCUUCGUGCAC	GTGCACGAAGCTTCAGCTTTCAATATGAATGGATTGAGAGCTGAAACTTCGTACACCCAGTAGTTATTCCTGATGCCCATTGCCCTATAGTGAGTCGTATTAGCGC	85	22	Human pre-miRNA loop
RSL-V1-399	80	hsa-mir-3662	GCGCTAATACGACTCACTATAGGG	CAGCGCGGAATAGCGATATTGTTCC	GGTGTACGAAGTTTCAGC	TCTCAATCCATTCATATTGAAA	GCTGAAGCTTCGTGCAC	GGGCAGCGCGGAAUAGCGAUAUUGUUCCGGUGUACGAAGUUUCAGCUCUCAAUCCAUUCAUAUUGAAAGCUGAAGCUUCGUGCAC	GTGCACGAAGCTTCAGCTTTCAATATGAATGGATTGAGAGCTGAAACTTCGTACACCGGAACAATATCGCTATTCCGCGCTGCCCTATAGTGAGTCGTATTAGCGC	85	22	Human pre-miRNA loop
RSL-V1-400	80	hsa-mir-3662	GCGCTAATACGACTCACTATAGGG	CATTCCAAAGTAAGACCCGCCCTTG	GGTGTACGAAGTTTCAGC	TCTCAATCCATTCATATTGAAA	GCTGAAGCTTCGTGCAC	GGGCAUUCCAAAGUAAGACCCGCCCUUGGGUGUACGAAGUUUCAGCUCUCAAUCCAUUCAUAUUGAAAGCUGAAGCUUCGUGCAC	GTGCACGAAGCTTCAGCTTTCAATATGAATGGATTGAGAGCTGAAACTTCGTACACCCAAGGGCGGGTCTTACTTTGGAATGCCCTATAGTGAGTCGTATTAGCGC	85	22	Human pre-miRNA loop
RSL-V1-401	81	hsa-mir-4515	GCGCTAATACGACTCACTATAGGG	ACCTGGCCTGAGGCTGACTTACTTG	GGTGTACGAAGTTTCAGC	GCCCCAGGGCAGGGGC	GCTGAAGCTTCGTGCAC	GGGACCUGGCCUGAGGCUGACUUACUUGGGUGUACGAAGUUUCAGCGCCCCAGGGCAGGGGCGCUGAAGCUUCGUGCAC	GTGCACGAAGCTTCAGCGCCCCTGCCCTGGGGCGCTGAAACTTCGTACACCCAAGTAAGTCAGCCTCAGGCCAGGTCCCTATAGTGAGTCGTATTAGCGC	79	16	Human pre-miRNA loop
RSL-V1-402	81	hsa-mir-4515	GCGCTAATACGACTCACTATAGGG	ACCTTTTGCAGCCGGTGTTGACATG	GGTGTACGAAGTTTCAGC	GCCCCAGGGCAGGGGC	GCTGAAGCTTCGTGCAC	GGGACCUUUUGCAGCCGGUGUUGACAUGGGUGUACGAAGUUUCAGCGCCCCAGGGCAGGGGCGCUGAAGCUUCGUGCAC	GTGCACGAAGCTTCAGCGCCCCTGCCCTGGGGCGCTGAAACTTCGTACACCCATGTCAACACCGGCTGCAAAAGGTCCCTATAGTGAGTCGTATTAGCGC	79	16	Human pre-miRNA loop
RSL-V1-403	81	hsa-mir-4515	GCGCTAATACGACTCACTATAGGG	AGAATTGCGCTGACGGCCTAATCCC	GGTGTACGAAGTTTCAGC	GCCCCAGGGCAGGGGC	GCTGAAGCTTCGTGCAC	GGGAGAAUUGCGCUGACGGCCUAAUCCCGGUGUACGAAGUUUCAGCGCCCCAGGGCAGGGGCGCUGAAGCUUCGUGCAC	GTGCACGAAGCTTCAGCGCCCCTGCCCTGGGGCGCTGAAACTTCGTACACCGGGATTAGGCCGTCAGCGCAATTCTCCCTATAGTGAGTCGTATTAGCGC	79	16	Human pre-miRNA loop
RSL-V1-404	81	hsa-mir-4515	GCGCTAATACGACTCACTATAGGG	CAAGTGGTACTACGCCACCATCTGT	GGTGTACGAAGTTTCAGC	GCCCCAGGGCAGGGGC	GCTGAAGCTTCGTGCAC	GGGCAAGUGGUACUACGCCACCAUCUGUGGUGUACGAAGUUUCAGCGCCCCAGGGCAGGGGCGCUGAAGCUUCGUGCAC	GTGCACGAAGCTTCAGCGCCCCTGCCCTGGGGCGCTGAAACTTCGTACACCACAGATGGTGGCGTAGTACCACTTGCCCTATAGTGAGTCGTATTAGCGC	79	16	Human pre-miRNA loop
RSL-V1-405	81	hsa-mir-4515	GCGCTAATACGACTCACTATAGGG	CAATCCTGCGGAGGGGTACTCACAC	GGTGTACGAAGTTTCAGC	GCCCCAGGGCAGGGGC	GCTGAAGCTTCGTGCAC	GGGCAAUCCUGCGGAGGGGUACUCACACGGUGUACGAAGUUUCAGCGCCCCAGGGCAGGGGCGCUGAAGCUUCGUGCAC	GTGCACGAAGCTTCAGCGCCCCTGCCCTGGGGCGCTGAAACTTCGTACACCGTGTGAGTACCCCTCCGCAGGATTGCCCTATAGTGAGTCGTATTAGCGC	79	16	Human pre-miRNA loop
RSL-V1-406	82	hsa-mir-6734	GCGCTAATACGACTCACTATAGGG	AAACCTGCATATGTGGTCGCTCATC	GGTGTACGAAGTTTCAGC	AGAAGCCCAGGTTCTGAATCCCCT	GCTGAAGCTTCGTGCAC	GGGAAACCUGCAUAUGUGGUCGCUCAUCGGUGUACGAAGUUUCAGCAGAAGCCCAGGUUCUGAAUCCCCUGCUGAAGCUUCGUGCAC	GTGCACGAAGCTTCAGCAGGGGATTCAGAACCTGGGCTTCTGCTGAAACTTCGTACACCGATGAGCGACCACATATGCAGGTTTCCCTATAGTGAGTCGTATTAGCGC	87	24	Human pre-miRNA loop
RSL-V1-407	82	hsa-mir-6734	GCGCTAATACGACTCACTATAGGG	AAACTGACCGACTAGAGTGGTCGCA	GGTGTACGAAGTTTCAGC	AGAAGCCCAGGTTCTGAATCCCCT	GCTGAAGCTTCGTGCAC	GGGAAACUGACCGACUAGAGUGGUCGCAGGUGUACGAAGUUUCAGCAGAAGCCCAGGUUCUGAAUCCCCUGCUGAAGCUUCGUGCAC	GTGCACGAAGCTTCAGCAGGGGATTCAGAACCTGGGCTTCTGCTGAAACTTCGTACACCTGCGACCACTCTAGTCGGTCAGTTTCCCTATAGTGAGTCGTATTAGCGC	87	24	Human pre-miRNA loop
RSL-V1-408	82	hsa-mir-6734	GCGCTAATACGACTCACTATAGGG	ACGGGTCATCATCGAAATAATAAGG	GGTGTACGAAGTTTCAGC	AGAAGCCCAGGTTCTGAATCCCCT	GCTGAAGCTTCGTGCAC	GGGACGGGUCAUCAUCGAAAUAAUAAGGGGUGUACGAAGUUUCAGCAGAAGCCCAGGUUCUGAAUCCCCUGCUGAAGCUUCGUGCAC	GTGCACGAAGCTTCAGCAGGGGATTCAGAACCTGGGCTTCTGCTGAAACTTCGTACACCCCTTATTATTTCGATGATGACCCGTCCCTATAGTGAGTCGTATTAGCGC	87	24	Human pre-miRNA loop
RSL-V1-409	82	hsa-mir-6734	GCGCTAATACGACTCACTATAGGG	ATGGGGTTTGCACATCAGGATTACA	GGTGTACGAAGTTTCAGC	AGAAGCCCAGGTTCTGAATCCCCT	GCTGAAGCTTCGTGCAC	GGGAUGGGGUUUGCACAUCAGGAUUACAGGUGUACGAAGUUUCAGCAGAAGCCCAGGUUCUGAAUCCCCUGCUGAAGCUUCGUGCAC	GTGCACGAAGCTTCAGCAGGGGATTCAGAACCTGGGCTTCTGCTGAAACTTCGTACACCTGTAATCCTGATGTGCAAACCCCATCCCTATAGTGAGTCGTATTAGCGC	87	24	Human pre-miRNA loop
RSL-V1-410	82	hsa-mir-6734	GCGCTAATACGACTCACTATAGGG	ATGTAACCCGAAGCCACGTTGTCGA	GGTGTACGAAGTTTCAGC	AGAAGCCCAGGTTCTGAATCCCCT	GCTGAAGCTTCGTGCAC	GGGAUGUAACCCGAAGCCACGUUGUCGAGGUGUACGAAGUUUCAGCAGAAGCCCAGGUUCUGAAUCCCCUGCUGAAGCUUCGUGCAC	GTGCACGAAGCTTCAGCAGGGGATTCAGAACCTGGGCTTCTGCTGAAACTTCGTACACCTCGACAACGTGGCTTCGGGTTACATCCCTATAGTGAGTCGTATTAGCGC	87	24	Human pre-miRNA loop
RSL-V1-411	83	hsa-mir-1257	GCGCTAATACGACTCACTATAGGG	ACGGTACCAGTTGAGGGATATTAAT	GGTGTACGAAGTTTCAGC	GACCCCCATGCACCCCTGTGGGCCCCTGGCATC	GCTGAAGCTTCGTGCAC	GGGACGGUACCAGUUGAGGGAUAUUAAUGGUGUACGAAGUUUCAGCGACCCCCAUGCACCCCUGUGGGCCCCUGGCAUCGCUGAAGCUUCGUGCAC	GTGCACGAAGCTTCAGCGATGCCAGGGGCCCACAGGGGTGCATGGGGGTCGCTGAAACTTCGTACACCATTAATATCCCTCAACTGGTACCGTCCCTATAGTGAGTCGTATTAGCGC	96	33	Human pre-miRNA loop
RSL-V1-412	83	hsa-mir-1257	GCGCTAATACGACTCACTATAGGG	ACTTGACCGAGGGTTACTCTTAGGC	GGTGTACGAAGTTTCAGC	GACCCCCATGCACCCCTGTGGGCCCCTGGCATC	GCTGAAGCTTCGTGCAC	GGGACUUGACCGAGGGUUACUCUUAGGCGGUGUACGAAGUUUCAGCGACCCCCAUGCACCCCUGUGGGCCCCUGGCAUCGCUGAAGCUUCGUGCAC	GTGCACGAAGCTTCAGCGATGCCAGGGGCCCACAGGGGTGCATGGGGGTCGCTGAAACTTCGTACACCGCCTAAGAGTAACCCTCGGTCAAGTCCCTATAGTGAGTCGTATTAGCGC	96	33	Human pre-miRNA loop
RSL-V1-413	83	hsa-mir-1257	GCGCTAATACGACTCACTATAGGG	CAGTGATGCGGGAAAGATCCCATTT	GGTGTACGAAGTTTCAGC	GACCCCCATGCACCCCTGTGGGCCCCTGGCATC	GCTGAAGCTTCGTGCAC	GGGCAGUGAUGCGGGAAAGAUCCCAUUUGGUGUACGAAGUUUCAGCGACCCCCAUGCACCCCUGUGGGCCCCUGGCAUCGCUGAAGCUUCGUGCAC	GTGCACGAAGCTTCAGCGATGCCAGGGGCCCACAGGGGTGCATGGGGGTCGCTGAAACTTCGTACACCAAATGGGATCTTTCCCGCATCACTGCCCTATAGTGAGTCGTATTAGCGC	96	33	Human pre-miRNA loop
RSL-V1-414	83	hsa-mir-1257	GCGCTAATACGACTCACTATAGGG	CGCCTAGTAAGAGCCTATGAATCGT	GGTGTACGAAGTTTCAGC	GACCCCCATGCACCCCTGTGGGCCCCTGGCATC	GCTGAAGCTTCGTGCAC	GGGCGCCUAGUAAGAGCCUAUGAAUCGUGGUGUACGAAGUUUCAGCGACCCCCAUGCACCCCUGUGGGCCCCUGGCAUCGCUGAAGCUUCGUGCAC	GTGCACGAAGCTTCAGCGATGCCAGGGGCCCACAGGGGTGCATGGGGGTCGCTGAAACTTCGTACACCACGATTCATAGGCTCTTACTAGGCGCCCTATAGTGAGTCGTATTAGCGC	96	33	Human pre-miRNA loop
RSL-V1-415	83	hsa-mir-1257	GCGCTAATACGACTCACTATAGGG	GCCGAGTTGAAAGTCCGATCCACAC	GGTGTACGAAGTTTCAGC	GACCCCCATGCACCCCTGTGGGCCCCTGGCATC	GCTGAAGCTTCGTGCAC	GGGGCCGAGUUGAAAGUCCGAUCCACACGGUGUACGAAGUUUCAGCGACCCCCAUGCACCCCUGUGGGCCCCUGGCAUCGCUGAAGCUUCGUGCAC	GTGCACGAAGCTTCAGCGATGCCAGGGGCCCACAGGGGTGCATGGGGGTCGCTGAAACTTCGTACACCGTGTGGATCGGACTTTCAACTCGGCCCCTATAGTGAGTCGTATTAGCGC	96	33	Human pre-miRNA loop
RSL-V1-416	84	hsa-mir-4487	GCGCTAATACGACTCACTATAGGG	ACCCACCGTTTGCTAGTCTACGGTA	GGTGTACGAAGTTTCAGC	AGCTGGCTGAAGGGCAGAAGGGAACTGTCCTTCAGCCAGAG	GCTGAAGCTTCGTGCAC	GGGACCCACCGUUUGCUAGUCUACGGUAGGUGUACGAAGUUUCAGCAGCUGGCUGAAGGGCAGAAGGGAACUGUCCUUCAGCCAGAGGCUGAAGCUUCGUGCAC	GTGCACGAAGCTTCAGCCTCTGGCTGAAGGACAGTTCCCTTCTGCCCTTCAGCCAGCTGCTGAAACTTCGTACACCTACCGTAGACTAGCAAACGGTGGGTCCCTATAGTGAGTCGTATTAGCGC	104	41	Human pre-miRNA loop
RSL-V1-417	84	hsa-mir-4487	GCGCTAATACGACTCACTATAGGG	AGGCACCTAGAAACGGAATATATTC	GGTGTACGAAGTTTCAGC	AGCTGGCTGAAGGGCAGAAGGGAACTGTCCTTCAGCCAGAG	GCTGAAGCTTCGTGCAC	GGGAGGCACCUAGAAACGGAAUAUAUUCGGUGUACGAAGUUUCAGCAGCUGGCUGAAGGGCAGAAGGGAACUGUCCUUCAGCCAGAGGCUGAAGCUUCGUGCAC	GTGCACGAAGCTTCAGCCTCTGGCTGAAGGACAGTTCCCTTCTGCCCTTCAGCCAGCTGCTGAAACTTCGTACACCGAATATATTCCGTTTCTAGGTGCCTCCCTATAGTGAGTCGTATTAGCGC	104	41	Human pre-miRNA loop
RSL-V1-418	84	hsa-mir-4487	GCGCTAATACGACTCACTATAGGG	CAAGGCCCGTCCATACCACGGTTAA	GGTGTACGAAGTTTCAGC	AGCTGGCTGAAGGGCAGAAGGGAACTGTCCTTCAGCCAGAG	GCTGAAGCTTCGTGCAC	GGGCAAGGCCCGUCCAUACCACGGUUAAGGUGUACGAAGUUUCAGCAGCUGGCUGAAGGGCAGAAGGGAACUGUCCUUCAGCCAGAGGCUGAAGCUUCGUGCAC	GTGCACGAAGCTTCAGCCTCTGGCTGAAGGACAGTTCCCTTCTGCCCTTCAGCCAGCTGCTGAAACTTCGTACACCTTAACCGTGGTATGGACGGGCCTTGCCCTATAGTGAGTCGTATTAGCGC	104	41	Human pre-miRNA loop
RSL-V1-419	84	hsa-mir-4487	GCGCTAATACGACTCACTATAGGG	CAATCGCTATTGGCAATCGTACTGA	GGTGTACGAAGTTTCAGC	AGCTGGCTGAAGGGCAGAAGGGAACTGTCCTTCAGCCAGAG	GCTGAAGCTTCGTGCAC	GGGCAAUCGCUAUUGGCAAUCGUACUGAGGUGUACGAAGUUUCAGCAGCUGGCUGAAGGGCAGAAGGGAACUGUCCUUCAGCCAGAGGCUGAAGCUUCGUGCAC	GTGCACGAAGCTTCAGCCTCTGGCTGAAGGACAGTTCCCTTCTGCCCTTCAGCCAGCTGCTGAAACTTCGTACACCTCAGTACGATTGCCAATAGCGATTGCCCTATAGTGAGTCGTATTAGCGC	104	41	Human pre-miRNA loop
RSL-V1-420	84	hsa-mir-4487	GCGCTAATACGACTCACTATAGGG	CATACCGGTCTAATGAGCGATCCTC	GGTGTACGAAGTTTCAGC	AGCTGGCTGAAGGGCAGAAGGGAACTGTCCTTCAGCCAGAG	GCTGAAGCTTCGTGCAC	GGGCAUACCGGUCUAAUGAGCGAUCCUCGGUGUACGAAGUUUCAGCAGCUGGCUGAAGGGCAGAAGGGAACUGUCCUUCAGCCAGAGGCUGAAGCUUCGUGCAC	GTGCACGAAGCTTCAGCCTCTGGCTGAAGGACAGTTCCCTTCTGCCCTTCAGCCAGCTGCTGAAACTTCGTACACCGAGGATCGCTCATTAGACCGGTATGCCCTATAGTGAGTCGTATTAGCGC	104	41	Human pre-miRNA loop
RSL-V1-421	85	hsa-mir-1283-2	GCGCTAATACGACTCACTATAGGG	ACGTAATCGCAAGCCAAGCCTTAGA	GGTGTACGAAGTTTCAGC	TTCTGTTGTCTGAAAGAAAAGAA	GCTGAAGCTTCGTGCAC	GGGACGUAAUCGCAAGCCAAGCCUUAGAGGUGUACGAAGUUUCAGCUUCUGUUGUCUGAAAGAAAAGAAGCUGAAGCUUCGUGCAC	GTGCACGAAGCTTCAGCTTCTTTTCTTTCAGACAACAGAAGCTGAAACTTCGTACACCTCTAAGGCTTGGCTTGCGATTACGTCCCTATAGTGAGTCGTATTAGCGC	86	23	Human pre-miRNA loop
RSL-V1-422	85	hsa-mir-1283-2	GCGCTAATACGACTCACTATAGGG	CCCTACAACGGACCGATATGGGACA	GGTGTACGAAGTTTCAGC	TTCTGTTGTCTGAAAGAAAAGAA	GCTGAAGCTTCGTGCAC	GGGCCCUACAACGGACCGAUAUGGGACAGGUGUACGAAGUUUCAGCUUCUGUUGUCUGAAAGAAAAGAAGCUGAAGCUUCGUGCAC	GTGCACGAAGCTTCAGCTTCTTTTCTTTCAGACAACAGAAGCTGAAACTTCGTACACCTGTCCCATATCGGTCCGTTGTAGGGCCCTATAGTGAGTCGTATTAGCGC	86	23	Human pre-miRNA loop
RSL-V1-423	85	hsa-mir-1283-2	GCGCTAATACGACTCACTATAGGG	CGGTGATAATGCCAGCACCCTACTC	GGTGTACGAAGTTTCAGC	TTCTGTTGTCTGAAAGAAAAGAA	GCTGAAGCTTCGTGCAC	GGGCGGUGAUAAUGCCAGCACCCUACUCGGUGUACGAAGUUUCAGCUUCUGUUGUCUGAAAGAAAAGAAGCUGAAGCUUCGUGCAC	GTGCACGAAGCTTCAGCTTCTTTTCTTTCAGACAACAGAAGCTGAAACTTCGTACACCGAGTAGGGTGCTGGCATTATCACCGCCCTATAGTGAGTCGTATTAGCGC	86	23	Human pre-miRNA loop
RSL-V1-424	85	hsa-mir-1283-2	GCGCTAATACGACTCACTATAGGG	GACTTAGTTCCACCGGTTATGGGCT	GGTGTACGAAGTTTCAGC	TTCTGTTGTCTGAAAGAAAAGAA	GCTGAAGCTTCGTGCAC	GGGGACUUAGUUCCACCGGUUAUGGGCUGGUGUACGAAGUUUCAGCUUCUGUUGUCUGAAAGAAAAGAAGCUGAAGCUUCGUGCAC	GTGCACGAAGCTTCAGCTTCTTTTCTTTCAGACAACAGAAGCTGAAACTTCGTACACCAGCCCATAACCGGTGGAACTAAGTCCCCTATAGTGAGTCGTATTAGCGC	86	23	Human pre-miRNA loop
RSL-V1-425	85	hsa-mir-1283-2	GCGCTAATACGACTCACTATAGGG	GAGAGATAATGCATCGATCTCAGTC	GGTGTACGAAGTTTCAGC	TTCTGTTGTCTGAAAGAAAAGAA	GCTGAAGCTTCGTGCAC	GGGGAGAGAUAAUGCAUCGAUCUCAGUCGGUGUACGAAGUUUCAGCUUCUGUUGUCUGAAAGAAAAGAAGCUGAAGCUUCGUGCAC	GTGCACGAAGCTTCAGCTTCTTTTCTTTCAGACAACAGAAGCTGAAACTTCGTACACCGACTGAGATCGATGCATTATCTCTCCCCTATAGTGAGTCGTATTAGCGC	86	23	Human pre-miRNA loop
RSL-V1-426	86	NEAT1_ParasoR_ID27	GCGCTAATACGACTCACTATAGGG	AGGCTTTACGTAGGGTGGACAGACC	GGTGTACGAAGTTTCAGC	TCTGAATCTCCTATCCAATACAAAAACTAGGACAATACAGA	GCTGAAGCTTCGTGCAC	GGGAGGCUUUACGUAGGGUGGACAGACCGGUGUACGAAGUUUCAGCUCUGAAUCUCCUAUCCAAUACAAAAACUAGGACAAUACAGAGCUGAAGCUUCGUGCAC	GTGCACGAAGCTTCAGCTCTGTATTGTCCTAGTTTTTGTATTGGATAGGAGATTCAGAGCTGAAACTTCGTACACCGGTCTGTCCACCCTACGTAAAGCCTCCCTATAGTGAGTCGTATTAGCGC	104	41	lncRNA-ParasoR
RSL-V1-427	86	NEAT1_ParasoR_ID27	GCGCTAATACGACTCACTATAGGG	ATCTTCGGCACGCATCACATGGACC	GGTGTACGAAGTTTCAGC	TCTGAATCTCCTATCCAATACAAAAACTAGGACAATACAGA	GCTGAAGCTTCGTGCAC	GGGAUCUUCGGCACGCAUCACAUGGACCGGUGUACGAAGUUUCAGCUCUGAAUCUCCUAUCCAAUACAAAAACUAGGACAAUACAGAGCUGAAGCUUCGUGCAC	GTGCACGAAGCTTCAGCTCTGTATTGTCCTAGTTTTTGTATTGGATAGGAGATTCAGAGCTGAAACTTCGTACACCGGTCCATGTGATGCGTGCCGAAGATCCCTATAGTGAGTCGTATTAGCGC	104	41	lncRNA-ParasoR
RSL-V1-428	86	NEAT1_ParasoR_ID27	GCGCTAATACGACTCACTATAGGG	CCTAAAATGCAGTTAGTGTGCGCCC	GGTGTACGAAGTTTCAGC	TCTGAATCTCCTATCCAATACAAAAACTAGGACAATACAGA	GCTGAAGCTTCGTGCAC	GGGCCUAAAAUGCAGUUAGUGUGCGCCCGGUGUACGAAGUUUCAGCUCUGAAUCUCCUAUCCAAUACAAAAACUAGGACAAUACAGAGCUGAAGCUUCGUGCAC	GTGCACGAAGCTTCAGCTCTGTATTGTCCTAGTTTTTGTATTGGATAGGAGATTCAGAGCTGAAACTTCGTACACCGGGCGCACACTAACTGCATTTTAGGCCCTATAGTGAGTCGTATTAGCGC	104	41	lncRNA-ParasoR
RSL-V1-429	86	NEAT1_ParasoR_ID27	GCGCTAATACGACTCACTATAGGG	CTACATAAAGTCGTTGGGATCGCCA	GGTGTACGAAGTTTCAGC	TCTGAATCTCCTATCCAATACAAAAACTAGGACAATACAGA	GCTGAAGCTTCGTGCAC	GGGCUACAUAAAGUCGUUGGGAUCGCCAGGUGUACGAAGUUUCAGCUCUGAAUCUCCUAUCCAAUACAAAAACUAGGACAAUACAGAGCUGAAGCUUCGUGCAC	GTGCACGAAGCTTCAGCTCTGTATTGTCCTAGTTTTTGTATTGGATAGGAGATTCAGAGCTGAAACTTCGTACACCTGGCGATCCCAACGACTTTATGTAGCCCTATAGTGAGTCGTATTAGCGC	104	41	lncRNA-ParasoR
RSL-V1-430	86	NEAT1_ParasoR_ID27	GCGCTAATACGACTCACTATAGGG	CTGATTTAGGATGGTGCAGCATATC	GGTGTACGAAGTTTCAGC	TCTGAATCTCCTATCCAATACAAAAACTAGGACAATACAGA	GCTGAAGCTTCGTGCAC	GGGCUGAUUUAGGAUGGUGCAGCAUAUCGGUGUACGAAGUUUCAGCUCUGAAUCUCCUAUCCAAUACAAAAACUAGGACAAUACAGAGCUGAAGCUUCGUGCAC	GTGCACGAAGCTTCAGCTCTGTATTGTCCTAGTTTTTGTATTGGATAGGAGATTCAGAGCTGAAACTTCGTACACCGATATGCTGCACCATCCTAAATCAGCCCTATAGTGAGTCGTATTAGCGC	104	41	lncRNA-ParasoR
RSL-V1-431	87	hsa-mir-196b	GCGCTAATACGACTCACTATAGGG	AAATGGGGTTCCTTTGTACGCTAAC	GGTGTACGAAGTTTCAGC	TTGGGATCCACCTTTCTCTCGA	GCTGAAGCTTCGTGCAC	GGGAAAUGGGGUUCCUUUGUACGCUAACGGUGUACGAAGUUUCAGCUUGGGAUCCACCUUUCUCUCGAGCUGAAGCUUCGUGCAC	GTGCACGAAGCTTCAGCTCGAGAGAAAGGTGGATCCCAAGCTGAAACTTCGTACACCGTTAGCGTACAAAGGAACCCCATTTCCCTATAGTGAGTCGTATTAGCGC	85	22	Human pre-miRNA loop
RSL-V1-432	87	hsa-mir-196b	GCGCTAATACGACTCACTATAGGG	ACTACCAGGCCCTCATTCCACTCTA	GGTGTACGAAGTTTCAGC	TTGGGATCCACCTTTCTCTCGA	GCTGAAGCTTCGTGCAC	GGGACUACCAGGCCCUCAUUCCACUCUAGGUGUACGAAGUUUCAGCUUGGGAUCCACCUUUCUCUCGAGCUGAAGCUUCGUGCAC	GTGCACGAAGCTTCAGCTCGAGAGAAAGGTGGATCCCAAGCTGAAACTTCGTACACCTAGAGTGGAATGAGGGCCTGGTAGTCCCTATAGTGAGTCGTATTAGCGC	85	22	Human pre-miRNA loop
RSL-V1-433	87	hsa-mir-196b	GCGCTAATACGACTCACTATAGGG	ATAGACGCTCGCACATTAGATTCGG	GGTGTACGAAGTTTCAGC	TTGGGATCCACCTTTCTCTCGA	GCTGAAGCTTCGTGCAC	GGGAUAGACGCUCGCACAUUAGAUUCGGGGUGUACGAAGUUUCAGCUUGGGAUCCACCUUUCUCUCGAGCUGAAGCUUCGUGCAC	GTGCACGAAGCTTCAGCTCGAGAGAAAGGTGGATCCCAAGCTGAAACTTCGTACACCCCGAATCTAATGTGCGAGCGTCTATCCCTATAGTGAGTCGTATTAGCGC	85	22	Human pre-miRNA loop
RSL-V1-434	87	hsa-mir-196b	GCGCTAATACGACTCACTATAGGG	CAAGTAGCACGAATAAACTATGCGT	GGTGTACGAAGTTTCAGC	TTGGGATCCACCTTTCTCTCGA	GCTGAAGCTTCGTGCAC	GGGCAAGUAGCACGAAUAAACUAUGCGUGGUGUACGAAGUUUCAGCUUGGGAUCCACCUUUCUCUCGAGCUGAAGCUUCGUGCAC	GTGCACGAAGCTTCAGCTCGAGAGAAAGGTGGATCCCAAGCTGAAACTTCGTACACCACGCATAGTTTATTCGTGCTACTTGCCCTATAGTGAGTCGTATTAGCGC	85	22	Human pre-miRNA loop
RSL-V1-435	87	hsa-mir-196b	GCGCTAATACGACTCACTATAGGG	CACAGTAGACGTGCTGTTACACAGT	GGTGTACGAAGTTTCAGC	TTGGGATCCACCTTTCTCTCGA	GCTGAAGCTTCGTGCAC	GGGCACAGUAGACGUGCUGUUACACAGUGGUGUACGAAGUUUCAGCUUGGGAUCCACCUUUCUCUCGAGCUGAAGCUUCGUGCAC	GTGCACGAAGCTTCAGCTCGAGAGAAAGGTGGATCCCAAGCTGAAACTTCGTACACCACTGTGTAACAGCACGTCTACTGTGCCCTATAGTGAGTCGTATTAGCGC	85	22	Human pre-miRNA loop
RSL-V1-436	88	hsa-mir-1322	GCGCTAATACGACTCACTATAGGG	AATAGATGTTGGGGACGGTTTCGAG	GGTGTACGAAGTTTCAGC	AGAAACCTACTTATTACATAGTTTACATAAGAAGCGTGAT	GCTGAAGCTTCGTGCAC	GGGAAUAGAUGUUGGGGACGGUUUCGAGGGUGUACGAAGUUUCAGCAGAAACCUACUUAUUACAUAGUUUACAUAAGAAGCGUGAUGCUGAAGCUUCGUGCAC	GTGCACGAAGCTTCAGCATCACGCTTCTTATGTAAACTATGTAATAAGTAGGTTTCTGCTGAAACTTCGTACACCCTCGAAACCGTCCCCAACATCTATTCCCTATAGTGAGTCGTATTAGCGC	103	40	Human pre-miRNA loop
RSL-V1-437	88	hsa-mir-1322	GCGCTAATACGACTCACTATAGGG	ACACAAGCTGAACTCGGTCTAGGTA	GGTGTACGAAGTTTCAGC	AGAAACCTACTTATTACATAGTTTACATAAGAAGCGTGAT	GCTGAAGCTTCGTGCAC	GGGACACAAGCUGAACUCGGUCUAGGUAGGUGUACGAAGUUUCAGCAGAAACCUACUUAUUACAUAGUUUACAUAAGAAGCGUGAUGCUGAAGCUUCGUGCAC	GTGCACGAAGCTTCAGCATCACGCTTCTTATGTAAACTATGTAATAAGTAGGTTTCTGCTGAAACTTCGTACACCTACCTAGACCGAGTTCAGCTTGTGTCCCTATAGTGAGTCGTATTAGCGC	103	40	Human pre-miRNA loop
RSL-V1-438	88	hsa-mir-1322	GCGCTAATACGACTCACTATAGGG	CAAACCCCTTGTGGTCACGTAGTCC	GGTGTACGAAGTTTCAGC	AGAAACCTACTTATTACATAGTTTACATAAGAAGCGTGAT	GCTGAAGCTTCGTGCAC	GGGCAAACCCCUUGUGGUCACGUAGUCCGGUGUACGAAGUUUCAGCAGAAACCUACUUAUUACAUAGUUUACAUAAGAAGCGUGAUGCUGAAGCUUCGUGCAC	GTGCACGAAGCTTCAGCATCACGCTTCTTATGTAAACTATGTAATAAGTAGGTTTCTGCTGAAACTTCGTACACCGGACTACGTGACCACAAGGGGTTTGCCCTATAGTGAGTCGTATTAGCGC	103	40	Human pre-miRNA loop
RSL-V1-439	88	hsa-mir-1322	GCGCTAATACGACTCACTATAGGG	CGCCGACTACGCAATAACGTAGGGA	GGTGTACGAAGTTTCAGC	AGAAACCTACTTATTACATAGTTTACATAAGAAGCGTGAT	GCTGAAGCTTCGTGCAC	GGGCGCCGACUACGCAAUAACGUAGGGAGGUGUACGAAGUUUCAGCAGAAACCUACUUAUUACAUAGUUUACAUAAGAAGCGUGAUGCUGAAGCUUCGUGCAC	GTGCACGAAGCTTCAGCATCACGCTTCTTATGTAAACTATGTAATAAGTAGGTTTCTGCTGAAACTTCGTACACCTCCCTACGTTATTGCGTAGTCGGCGCCCTATAGTGAGTCGTATTAGCGC	103	40	Human pre-miRNA loop
RSL-V1-440	88	hsa-mir-1322	GCGCTAATACGACTCACTATAGGG	CTTGCCTATCGGATGAGACAATCCC	GGTGTACGAAGTTTCAGC	AGAAACCTACTTATTACATAGTTTACATAAGAAGCGTGAT	GCTGAAGCTTCGTGCAC	GGGCUUGCCUAUCGGAUGAGACAAUCCCGGUGUACGAAGUUUCAGCAGAAACCUACUUAUUACAUAGUUUACAUAAGAAGCGUGAUGCUGAAGCUUCGUGCAC	GTGCACGAAGCTTCAGCATCACGCTTCTTATGTAAACTATGTAATAAGTAGGTTTCTGCTGAAACTTCGTACACCGGGATTGTCTCATCCGATAGGCAAGCCCTATAGTGAGTCGTATTAGCGC	103	40	Human pre-miRNA loop
RSL-V1-441	89	hsa-mir-3909	GCGCTAATACGACTCACTATAGGG	ACAGAGCGCAGTTAGTACCACCCAA	GGTGTACGAAGTTTCAGC	GACAGGGAAAAGCACACAAGGAACTTGTC	GCTGAAGCTTCGTGCAC	GGGACAGAGCGCAGUUAGUACCACCCAAGGUGUACGAAGUUUCAGCGACAGGGAAAAGCACACAAGGAACUUGUCGCUGAAGCUUCGUGCAC	GTGCACGAAGCTTCAGCGACAAGTTCCTTGTGTGCTTTTCCCTGTCGCTGAAACTTCGTACACCTTGGGTGGTACTAACTGCGCTCTGTCCCTATAGTGAGTCGTATTAGCGC	92	29	Human pre-miRNA loop
RSL-V1-442	89	hsa-mir-3909	GCGCTAATACGACTCACTATAGGG	ACCTGAACCGACCATCGACGCTTTT	GGTGTACGAAGTTTCAGC	GACAGGGAAAAGCACACAAGGAACTTGTC	GCTGAAGCTTCGTGCAC	GGGACCUGAACCGACCAUCGACGCUUUUGGUGUACGAAGUUUCAGCGACAGGGAAAAGCACACAAGGAACUUGUCGCUGAAGCUUCGUGCAC	GTGCACGAAGCTTCAGCGACAAGTTCCTTGTGTGCTTTTCCCTGTCGCTGAAACTTCGTACACCAAAAGCGTCGATGGTCGGTTCAGGTCCCTATAGTGAGTCGTATTAGCGC	92	29	Human pre-miRNA loop
RSL-V1-443	89	hsa-mir-3909	GCGCTAATACGACTCACTATAGGG	ACTTGTCGCACGCACCAGTAACGTT	GGTGTACGAAGTTTCAGC	GACAGGGAAAAGCACACAAGGAACTTGTC	GCTGAAGCTTCGTGCAC	GGGACUUGUCGCACGCACCAGUAACGUUGGUGUACGAAGUUUCAGCGACAGGGAAAAGCACACAAGGAACUUGUCGCUGAAGCUUCGUGCAC	GTGCACGAAGCTTCAGCGACAAGTTCCTTGTGTGCTTTTCCCTGTCGCTGAAACTTCGTACACCAACGTTACTGGTGCGTGCGACAAGTCCCTATAGTGAGTCGTATTAGCGC	92	29	Human pre-miRNA loop
RSL-V1-444	89	hsa-mir-3909	GCGCTAATACGACTCACTATAGGG	ATCGCCGATTAAGCGAGACTTAACG	GGTGTACGAAGTTTCAGC	GACAGGGAAAAGCACACAAGGAACTTGTC	GCTGAAGCTTCGTGCAC	GGGAUCGCCGAUUAAGCGAGACUUAACGGGUGUACGAAGUUUCAGCGACAGGGAAAAGCACACAAGGAACUUGUCGCUGAAGCUUCGUGCAC	GTGCACGAAGCTTCAGCGACAAGTTCCTTGTGTGCTTTTCCCTGTCGCTGAAACTTCGTACACCCGTTAAGTCTCGCTTAATCGGCGATCCCTATAGTGAGTCGTATTAGCGC	92	29	Human pre-miRNA loop
RSL-V1-445	89	hsa-mir-3909	GCGCTAATACGACTCACTATAGGG	ATTCTAAATTGGTCTTCCACGGGCC	GGTGTACGAAGTTTCAGC	GACAGGGAAAAGCACACAAGGAACTTGTC	GCTGAAGCTTCGTGCAC	GGGAUUCUAAAUUGGUCUUCCACGGGCCGGUGUACGAAGUUUCAGCGACAGGGAAAAGCACACAAGGAACUUGUCGCUGAAGCUUCGUGCAC	GTGCACGAAGCTTCAGCGACAAGTTCCTTGTGTGCTTTTCCCTGTCGCTGAAACTTCGTACACCGGCCCGTGGAAGACCAATTTAGAATCCCTATAGTGAGTCGTATTAGCGC	92	29	Human pre-miRNA loop
RSL-V1-446	90	hsa-mir-1278	GCGCTAATACGACTCACTATAGGG	AAGGTCCTTCATAGGAGAAGACCCA	GGTGTACGAAGTTTCAGC	ACTCCCAGAACTCATTAAGTTGGTAGT	GCTGAAGCTTCGTGCAC	GGGAAGGUCCUUCAUAGGAGAAGACCCAGGUGUACGAAGUUUCAGCACUCCCAGAACUCAUUAAGUUGGUAGUGCUGAAGCUUCGUGCAC	GTGCACGAAGCTTCAGCACTACCAACTTAATGAGTTCTGGGAGTGCTGAAACTTCGTACACCTGGGTCTTCTCCTATGAAGGACCTTCCCTATAGTGAGTCGTATTAGCGC	90	27	Human pre-miRNA loop
RSL-V1-447	90	hsa-mir-1278	GCGCTAATACGACTCACTATAGGG	AATAGTACATACGGGAGATTCGAAA	GGTGTACGAAGTTTCAGC	ACTCCCAGAACTCATTAAGTTGGTAGT	GCTGAAGCTTCGTGCAC	GGGAAUAGUACAUACGGGAGAUUCGAAAGGUGUACGAAGUUUCAGCACUCCCAGAACUCAUUAAGUUGGUAGUGCUGAAGCUUCGUGCAC	GTGCACGAAGCTTCAGCACTACCAACTTAATGAGTTCTGGGAGTGCTGAAACTTCGTACACCTTTCGAATCTCCCGTATGTACTATTCCCTATAGTGAGTCGTATTAGCGC	90	27	Human pre-miRNA loop
RSL-V1-448	90	hsa-mir-1278	GCGCTAATACGACTCACTATAGGG	AATGAACTGGCACGCAACTCTCGAA	GGTGTACGAAGTTTCAGC	ACTCCCAGAACTCATTAAGTTGGTAGT	GCTGAAGCTTCGTGCAC	GGGAAUGAACUGGCACGCAACUCUCGAAGGUGUACGAAGUUUCAGCACUCCCAGAACUCAUUAAGUUGGUAGUGCUGAAGCUUCGUGCAC	GTGCACGAAGCTTCAGCACTACCAACTTAATGAGTTCTGGGAGTGCTGAAACTTCGTACACCTTCGAGAGTTGCGTGCCAGTTCATTCCCTATAGTGAGTCGTATTAGCGC	90	27	Human pre-miRNA loop
RSL-V1-449	90	hsa-mir-1278	GCGCTAATACGACTCACTATAGGG	ACACTTGTCCCTCCTGCTACTGGTA	GGTGTACGAAGTTTCAGC	ACTCCCAGAACTCATTAAGTTGGTAGT	GCTGAAGCTTCGTGCAC	GGGACACUUGUCCCUCCUGCUACUGGUAGGUGUACGAAGUUUCAGCACUCCCAGAACUCAUUAAGUUGGUAGUGCUGAAGCUUCGUGCAC	GTGCACGAAGCTTCAGCACTACCAACTTAATGAGTTCTGGGAGTGCTGAAACTTCGTACACCTACCAGTAGCAGGAGGGACAAGTGTCCCTATAGTGAGTCGTATTAGCGC	90	27	Human pre-miRNA loop
RSL-V1-450	90	hsa-mir-1278	GCGCTAATACGACTCACTATAGGG	ATAGAGACACGCCACTACTAAGTAC	GGTGTACGAAGTTTCAGC	ACTCCCAGAACTCATTAAGTTGGTAGT	GCTGAAGCTTCGTGCAC	GGGAUAGAGACACGCCACUACUAAGUACGGUGUACGAAGUUUCAGCACUCCCAGAACUCAUUAAGUUGGUAGUGCUGAAGCUUCGUGCAC	GTGCACGAAGCTTCAGCACTACCAACTTAATGAGTTCTGGGAGTGCTGAAACTTCGTACACCGTACTTAGTAGTGGCGTGTCTCTATCCCTATAGTGAGTCGTATTAGCGC	90	27	Human pre-miRNA loop
RSL-V1-451	91	hsa-mir-196a-2	GCGCTAATACGACTCACTATAGGG	AGTAGCACGTCCCTCACCTAGACGA	GGTGTACGAAGTTTCAGC	GTTGGGATTGAGTTTTGAACTCGGC	GCTGAAGCTTCGTGCAC	GGGAGUAGCACGUCCCUCACCUAGACGAGGUGUACGAAGUUUCAGCGUUGGGAUUGAGUUUUGAACUCGGCGCUGAAGCUUCGUGCAC	GTGCACGAAGCTTCAGCGCCGAGTTCAAAACTCAATCCCAACGCTGAAACTTCGTACACCTCGTCTAGGTGAGGGACGTGCTACTCCCTATAGTGAGTCGTATTAGCGC	88	25	Human pre-miRNA loop
RSL-V1-452	91	hsa-mir-196a-2	GCGCTAATACGACTCACTATAGGG	ATGGGAAATATTGTAACTAGGCCCT	GGTGTACGAAGTTTCAGC	GTTGGGATTGAGTTTTGAACTCGGC	GCTGAAGCTTCGTGCAC	GGGAUGGGAAAUAUUGUAACUAGGCCCUGGUGUACGAAGUUUCAGCGUUGGGAUUGAGUUUUGAACUCGGCGCUGAAGCUUCGUGCAC	GTGCACGAAGCTTCAGCGCCGAGTTCAAAACTCAATCCCAACGCTGAAACTTCGTACACCAGGGCCTAGTTACAATATTTCCCATCCCTATAGTGAGTCGTATTAGCGC	88	25	Human pre-miRNA loop
RSL-V1-453	91	hsa-mir-196a-2	GCGCTAATACGACTCACTATAGGG	CAAGACGGATGACTGGCATTGAAAT	GGTGTACGAAGTTTCAGC	GTTGGGATTGAGTTTTGAACTCGGC	GCTGAAGCTTCGTGCAC	GGGCAAGACGGAUGACUGGCAUUGAAAUGGUGUACGAAGUUUCAGCGUUGGGAUUGAGUUUUGAACUCGGCGCUGAAGCUUCGUGCAC	GTGCACGAAGCTTCAGCGCCGAGTTCAAAACTCAATCCCAACGCTGAAACTTCGTACACCATTTCAATGCCAGTCATCCGTCTTGCCCTATAGTGAGTCGTATTAGCGC	88	25	Human pre-miRNA loop
RSL-V1-454	91	hsa-mir-196a-2	GCGCTAATACGACTCACTATAGGG	CACGTTCATCGCAGAATCAAACAAA	GGTGTACGAAGTTTCAGC	GTTGGGATTGAGTTTTGAACTCGGC	GCTGAAGCTTCGTGCAC	GGGCACGUUCAUCGCAGAAUCAAACAAAGGUGUACGAAGUUUCAGCGUUGGGAUUGAGUUUUGAACUCGGCGCUGAAGCUUCGUGCAC	GTGCACGAAGCTTCAGCGCCGAGTTCAAAACTCAATCCCAACGCTGAAACTTCGTACACCTTTGTTTGATTCTGCGATGAACGTGCCCTATAGTGAGTCGTATTAGCGC	88	25	Human pre-miRNA loop
RSL-V1-455	91	hsa-mir-196a-2	GCGCTAATACGACTCACTATAGGG	CTTGACTTGAGAAGCGAGTGGACTA	GGTGTACGAAGTTTCAGC	GTTGGGATTGAGTTTTGAACTCGGC	GCTGAAGCTTCGTGCAC	GGGCUUGACUUGAGAAGCGAGUGGACUAGGUGUACGAAGUUUCAGCGUUGGGAUUGAGUUUUGAACUCGGCGCUGAAGCUUCGUGCAC	GTGCACGAAGCTTCAGCGCCGAGTTCAAAACTCAATCCCAACGCTGAAACTTCGTACACCTAGTCCACTCGCTTCTCAAGTCAAGCCCTATAGTGAGTCGTATTAGCGC	88	25	Human pre-miRNA loop
RSL-V1-456	92	hsa-mir-548c	GCGCTAATACGACTCACTATAGGG	AACGACAGCCGAGTCAATAAGGCAG	GGTGTACGAAGTTTCAGC	TTTGCCATTACTTTCAGTAGCAAA	GCTGAAGCTTCGTGCAC	GGGAACGACAGCCGAGUCAAUAAGGCAGGGUGUACGAAGUUUCAGCUUUGCCAUUACUUUCAGUAGCAAAGCUGAAGCUUCGUGCAC	GTGCACGAAGCTTCAGCTTTGCTACTGAAAGTAATGGCAAAGCTGAAACTTCGTACACCCTGCCTTATTGACTCGGCTGTCGTTCCCTATAGTGAGTCGTATTAGCGC	87	24	Human pre-miRNA loop
RSL-V1-457	92	hsa-mir-548c	GCGCTAATACGACTCACTATAGGG	AAGCGTGGTAATCAACCTAGCTTTA	GGTGTACGAAGTTTCAGC	TTTGCCATTACTTTCAGTAGCAAA	GCTGAAGCTTCGTGCAC	GGGAAGCGUGGUAAUCAACCUAGCUUUAGGUGUACGAAGUUUCAGCUUUGCCAUUACUUUCAGUAGCAAAGCUGAAGCUUCGUGCAC	GTGCACGAAGCTTCAGCTTTGCTACTGAAAGTAATGGCAAAGCTGAAACTTCGTACACCTAAAGCTAGGTTGATTACCACGCTTCCCTATAGTGAGTCGTATTAGCGC	87	24	Human pre-miRNA loop
RSL-V1-458	92	hsa-mir-548c	GCGCTAATACGACTCACTATAGGG	AGGGTCAACGACCACATCGTATATA	GGTGTACGAAGTTTCAGC	TTTGCCATTACTTTCAGTAGCAAA	GCTGAAGCTTCGTGCAC	GGGAGGGUCAACGACCACAUCGUAUAUAGGUGUACGAAGUUUCAGCUUUGCCAUUACUUUCAGUAGCAAAGCUGAAGCUUCGUGCAC	GTGCACGAAGCTTCAGCTTTGCTACTGAAAGTAATGGCAAAGCTGAAACTTCGTACACCTATATACGATGTGGTCGTTGACCCTCCCTATAGTGAGTCGTATTAGCGC	87	24	Human pre-miRNA loop
RSL-V1-459	92	hsa-mir-548c	GCGCTAATACGACTCACTATAGGG	CGATTGTCGAATCGAACGAGCCCAC	GGTGTACGAAGTTTCAGC	TTTGCCATTACTTTCAGTAGCAAA	GCTGAAGCTTCGTGCAC	GGGCGAUUGUCGAAUCGAACGAGCCCACGGUGUACGAAGUUUCAGCUUUGCCAUUACUUUCAGUAGCAAAGCUGAAGCUUCGUGCAC	GTGCACGAAGCTTCAGCTTTGCTACTGAAAGTAATGGCAAAGCTGAAACTTCGTACACCGTGGGCTCGTTCGATTCGACAATCGCCCTATAGTGAGTCGTATTAGCGC	87	24	Human pre-miRNA loop
RSL-V1-460	92	hsa-mir-548c	GCGCTAATACGACTCACTATAGGG	CTGGAGAGCACGCGAAGCAAAATTT	GGTGTACGAAGTTTCAGC	TTTGCCATTACTTTCAGTAGCAAA	GCTGAAGCTTCGTGCAC	GGGCUGGAGAGCACGCGAAGCAAAAUUUGGUGUACGAAGUUUCAGCUUUGCCAUUACUUUCAGUAGCAAAGCUGAAGCUUCGUGCAC	GTGCACGAAGCTTCAGCTTTGCTACTGAAAGTAATGGCAAAGCTGAAACTTCGTACACCAAATTTTGCTTCGCGTGCTCTCCAGCCCTATAGTGAGTCGTATTAGCGC	87	24	Human pre-miRNA loop
RSL-V1-461	93	hsa-mir-374a	GCGCTAATACGACTCACTATAGGG	AACAGGCGACCACCAGAGTGAGTAA	GGTGTACGAAGTTTCAGC	TAAGTGTTATAGCACTTA	GCTGAAGCTTCGTGCAC	GGGAACAGGCGACCACCAGAGUGAGUAAGGUGUACGAAGUUUCAGCUAAGUGUUAUAGCACUUAGCUGAAGCUUCGUGCAC	GTGCACGAAGCTTCAGCTAAGTGCTATAACACTTAGCTGAAACTTCGTACACCTTACTCACTCTGGTGGTCGCCTGTTCCCTATAGTGAGTCGTATTAGCGC	81	18	Human pre-miRNA loop
RSL-V1-462	93	hsa-mir-374a	GCGCTAATACGACTCACTATAGGG	ACAAAGGTTCTAAACATTTGCTGCG	GGTGTACGAAGTTTCAGC	TAAGTGTTATAGCACTTA	GCTGAAGCTTCGTGCAC	GGGACAAAGGUUCUAAACAUUUGCUGCGGGUGUACGAAGUUUCAGCUAAGUGUUAUAGCACUUAGCUGAAGCUUCGUGCAC	GTGCACGAAGCTTCAGCTAAGTGCTATAACACTTAGCTGAAACTTCGTACACCCGCAGCAAATGTTTAGAACCTTTGTCCCTATAGTGAGTCGTATTAGCGC	81	18	Human pre-miRNA loop
RSL-V1-463	93	hsa-mir-374a	GCGCTAATACGACTCACTATAGGG	ACCGTAACTTACCCTGAGATGAATA	GGTGTACGAAGTTTCAGC	TAAGTGTTATAGCACTTA	GCTGAAGCTTCGTGCAC	GGGACCGUAACUUACCCUGAGAUGAAUAGGUGUACGAAGUUUCAGCUAAGUGUUAUAGCACUUAGCUGAAGCUUCGUGCAC	GTGCACGAAGCTTCAGCTAAGTGCTATAACACTTAGCTGAAACTTCGTACACCTATTCATCTCAGGGTAAGTTACGGTCCCTATAGTGAGTCGTATTAGCGC	81	18	Human pre-miRNA loop
RSL-V1-464	93	hsa-mir-374a	GCGCTAATACGACTCACTATAGGG	AGAGTTATTGACGATTAGCCTGCAC	GGTGTACGAAGTTTCAGC	TAAGTGTTATAGCACTTA	GCTGAAGCTTCGTGCAC	GGGAGAGUUAUUGACGAUUAGCCUGCACGGUGUACGAAGUUUCAGCUAAGUGUUAUAGCACUUAGCUGAAGCUUCGUGCAC	GTGCACGAAGCTTCAGCTAAGTGCTATAACACTTAGCTGAAACTTCGTACACCGTGCAGGCTAATCGTCAATAACTCTCCCTATAGTGAGTCGTATTAGCGC	81	18	Human pre-miRNA loop
RSL-V1-465	93	hsa-mir-374a	GCGCTAATACGACTCACTATAGGG	ATGCGGTATCGCATAAACTCATGTA	GGTGTACGAAGTTTCAGC	TAAGTGTTATAGCACTTA	GCTGAAGCTTCGTGCAC	GGGAUGCGGUAUCGCAUAAACUCAUGUAGGUGUACGAAGUUUCAGCUAAGUGUUAUAGCACUUAGCUGAAGCUUCGUGCAC	GTGCACGAAGCTTCAGCTAAGTGCTATAACACTTAGCTGAAACTTCGTACACCTACATGAGTTTATGCGATACCGCATCCCTATAGTGAGTCGTATTAGCGC	81	18	Human pre-miRNA loop
RSL-V1-466	94	hsa-mir-3915	GCGCTAATACGACTCACTATAGGG	ACAGAATGTACTGGCCATGCAGTGG	GGTGTACGAAGTTTCAGC	TATTGCAAAGATTTTCAATA	GCTGAAGCTTCGTGCAC	GGGACAGAAUGUACUGGCCAUGCAGUGGGGUGUACGAAGUUUCAGCUAUUGCAAAGAUUUUCAAUAGCUGAAGCUUCGUGCAC	GTGCACGAAGCTTCAGCTATTGAAAATCTTTGCAATAGCTGAAACTTCGTACACCCCACTGCATGGCCAGTACATTCTGTCCCTATAGTGAGTCGTATTAGCGC	83	20	Human pre-miRNA loop
RSL-V1-467	94	hsa-mir-3915	GCGCTAATACGACTCACTATAGGG	ACCCCAGTTTTGACTATCGAGACGC	GGTGTACGAAGTTTCAGC	TATTGCAAAGATTTTCAATA	GCTGAAGCTTCGTGCAC	GGGACCCCAGUUUUGACUAUCGAGACGCGGUGUACGAAGUUUCAGCUAUUGCAAAGAUUUUCAAUAGCUGAAGCUUCGUGCAC	GTGCACGAAGCTTCAGCTATTGAAAATCTTTGCAATAGCTGAAACTTCGTACACCGCGTCTCGATAGTCAAAACTGGGGTCCCTATAGTGAGTCGTATTAGCGC	83	20	Human pre-miRNA loop
RSL-V1-468	94	hsa-mir-3915	GCGCTAATACGACTCACTATAGGG	GAGGACTCCTTGGTGTAACCGGACT	GGTGTACGAAGTTTCAGC	TATTGCAAAGATTTTCAATA	GCTGAAGCTTCGTGCAC	GGGGAGGACUCCUUGGUGUAACCGGACUGGUGUACGAAGUUUCAGCUAUUGCAAAGAUUUUCAAUAGCUGAAGCUUCGUGCAC	GTGCACGAAGCTTCAGCTATTGAAAATCTTTGCAATAGCTGAAACTTCGTACACCAGTCCGGTTACACCAAGGAGTCCTCCCCTATAGTGAGTCGTATTAGCGC	83	20	Human pre-miRNA loop
RSL-V1-469	94	hsa-mir-3915	GCGCTAATACGACTCACTATAGGG	GCCACTCTGGAACGGATAGCATATC	GGTGTACGAAGTTTCAGC	TATTGCAAAGATTTTCAATA	GCTGAAGCTTCGTGCAC	GGGGCCACUCUGGAACGGAUAGCAUAUCGGUGUACGAAGUUUCAGCUAUUGCAAAGAUUUUCAAUAGCUGAAGCUUCGUGCAC	GTGCACGAAGCTTCAGCTATTGAAAATCTTTGCAATAGCTGAAACTTCGTACACCGATATGCTATCCGTTCCAGAGTGGCCCCTATAGTGAGTCGTATTAGCGC	83	20	Human pre-miRNA loop
RSL-V1-470	94	hsa-mir-3915	GCGCTAATACGACTCACTATAGGG	GCCGACTCGAAAATGAGACATATAG	GGTGTACGAAGTTTCAGC	TATTGCAAAGATTTTCAATA	GCTGAAGCTTCGTGCAC	GGGGCCGACUCGAAAAUGAGACAUAUAGGGUGUACGAAGUUUCAGCUAUUGCAAAGAUUUUCAAUAGCUGAAGCUUCGUGCAC	GTGCACGAAGCTTCAGCTATTGAAAATCTTTGCAATAGCTGAAACTTCGTACACCCTATATGTCTCATTTTCGAGTCGGCCCCTATAGTGAGTCGTATTAGCGC	83	20	Human pre-miRNA loop
RSL-V1-471	95	hsa-mir-1283-1	GCGCTAATACGACTCACTATAGGG	AAAGGAACATGAGGTATGACGTAAT	GGTGTACGAAGTTTCAGC	TTCTGTTGTCAGAAAGAAGAGAA	GCTGAAGCTTCGTGCAC	GGGAAAGGAACAUGAGGUAUGACGUAAUGGUGUACGAAGUUUCAGCUUCUGUUGUCAGAAAGAAGAGAAGCUGAAGCUUCGUGCAC	GTGCACGAAGCTTCAGCTTCTCTTCTTTCTGACAACAGAAGCTGAAACTTCGTACACCATTACGTCATACCTCATGTTCCTTTCCCTATAGTGAGTCGTATTAGCGC	86	23	Human pre-miRNA loop
RSL-V1-472	95	hsa-mir-1283-1	GCGCTAATACGACTCACTATAGGG	ACCGTCAAGGTAAGCAACGCACTCT	GGTGTACGAAGTTTCAGC	TTCTGTTGTCAGAAAGAAGAGAA	GCTGAAGCTTCGTGCAC	GGGACCGUCAAGGUAAGCAACGCACUCUGGUGUACGAAGUUUCAGCUUCUGUUGUCAGAAAGAAGAGAAGCUGAAGCUUCGUGCAC	GTGCACGAAGCTTCAGCTTCTCTTCTTTCTGACAACAGAAGCTGAAACTTCGTACACCAGAGTGCGTTGCTTACCTTGACGGTCCCTATAGTGAGTCGTATTAGCGC	86	23	Human pre-miRNA loop
RSL-V1-473	95	hsa-mir-1283-1	GCGCTAATACGACTCACTATAGGG	ATACAGTACACATGCACGAGGGACC	GGTGTACGAAGTTTCAGC	TTCTGTTGTCAGAAAGAAGAGAA	GCTGAAGCTTCGTGCAC	GGGAUACAGUACACAUGCACGAGGGACCGGUGUACGAAGUUUCAGCUUCUGUUGUCAGAAAGAAGAGAAGCUGAAGCUUCGUGCAC	GTGCACGAAGCTTCAGCTTCTCTTCTTTCTGACAACAGAAGCTGAAACTTCGTACACCGGTCCCTCGTGCATGTGTACTGTATCCCTATAGTGAGTCGTATTAGCGC	86	23	Human pre-miRNA loop
RSL-V1-474	95	hsa-mir-1283-1	GCGCTAATACGACTCACTATAGGG	ATGGCCTCGTGAACTGCCTTATCAC	GGTGTACGAAGTTTCAGC	TTCTGTTGTCAGAAAGAAGAGAA	GCTGAAGCTTCGTGCAC	GGGAUGGCCUCGUGAACUGCCUUAUCACGGUGUACGAAGUUUCAGCUUCUGUUGUCAGAAAGAAGAGAAGCUGAAGCUUCGUGCAC	GTGCACGAAGCTTCAGCTTCTCTTCTTTCTGACAACAGAAGCTGAAACTTCGTACACCGTGATAAGGCAGTTCACGAGGCCATCCCTATAGTGAGTCGTATTAGCGC	86	23	Human pre-miRNA loop
RSL-V1-475	95	hsa-mir-1283-1	GCGCTAATACGACTCACTATAGGG	CTATGTGTAGCCACTTGGCCCTTGT	GGTGTACGAAGTTTCAGC	TTCTGTTGTCAGAAAGAAGAGAA	GCTGAAGCTTCGTGCAC	GGGCUAUGUGUAGCCACUUGGCCCUUGUGGUGUACGAAGUUUCAGCUUCUGUUGUCAGAAAGAAGAGAAGCUGAAGCUUCGUGCAC	GTGCACGAAGCTTCAGCTTCTCTTCTTTCTGACAACAGAAGCTGAAACTTCGTACACCACAAGGGCCAAGTGGCTACACATAGCCCTATAGTGAGTCGTATTAGCGC	86	23	Human pre-miRNA loop
RSL-V1-476	96	hsa-mir-656	GCGCTAATACGACTCACTATAGGG	CATCGAGCACCCCTGAGCATCGTAA	GGTGTACGAAGTTTCAGC	TGTTCACTTTCTATATGATGAATA	GCTGAAGCTTCGTGCAC	GGGCAUCGAGCACCCCUGAGCAUCGUAAGGUGUACGAAGUUUCAGCUGUUCACUUUCUAUAUGAUGAAUAGCUGAAGCUUCGUGCAC	GTGCACGAAGCTTCAGCTATTCATCATATAGAAAGTGAACAGCTGAAACTTCGTACACCTTACGATGCTCAGGGGTGCTCGATGCCCTATAGTGAGTCGTATTAGCGC	87	24	Human pre-miRNA loop
RSL-V1-477	96	hsa-mir-656	GCGCTAATACGACTCACTATAGGG	CGGCCGCTTCAATAGTAGTATTGAC	GGTGTACGAAGTTTCAGC	TGTTCACTTTCTATATGATGAATA	GCTGAAGCTTCGTGCAC	GGGCGGCCGCUUCAAUAGUAGUAUUGACGGUGUACGAAGUUUCAGCUGUUCACUUUCUAUAUGAUGAAUAGCUGAAGCUUCGUGCAC	GTGCACGAAGCTTCAGCTATTCATCATATAGAAAGTGAACAGCTGAAACTTCGTACACCGTCAATACTACTATTGAAGCGGCCGCCCTATAGTGAGTCGTATTAGCGC	87	24	Human pre-miRNA loop
RSL-V1-478	96	hsa-mir-656	GCGCTAATACGACTCACTATAGGG	CGGTTCCCATAGGCGTACTGGAATC	GGTGTACGAAGTTTCAGC	TGTTCACTTTCTATATGATGAATA	GCTGAAGCTTCGTGCAC	GGGCGGUUCCCAUAGGCGUACUGGAAUCGGUGUACGAAGUUUCAGCUGUUCACUUUCUAUAUGAUGAAUAGCUGAAGCUUCGUGCAC	GTGCACGAAGCTTCAGCTATTCATCATATAGAAAGTGAACAGCTGAAACTTCGTACACCGATTCCAGTACGCCTATGGGAACCGCCCTATAGTGAGTCGTATTAGCGC	87	24	Human pre-miRNA loop
RSL-V1-479	96	hsa-mir-656	GCGCTAATACGACTCACTATAGGG	CTGATGGGCCGTCCTCCGACAATAA	GGTGTACGAAGTTTCAGC	TGTTCACTTTCTATATGATGAATA	GCTGAAGCTTCGTGCAC	GGGCUGAUGGGCCGUCCUCCGACAAUAAGGUGUACGAAGUUUCAGCUGUUCACUUUCUAUAUGAUGAAUAGCUGAAGCUUCGUGCAC	GTGCACGAAGCTTCAGCTATTCATCATATAGAAAGTGAACAGCTGAAACTTCGTACACCTTATTGTCGGAGGACGGCCCATCAGCCCTATAGTGAGTCGTATTAGCGC	87	24	Human pre-miRNA loop
RSL-V1-480	96	hsa-mir-656	GCGCTAATACGACTCACTATAGGG	CTTAAACCTGATGACCAAATGCGTA	GGTGTACGAAGTTTCAGC	TGTTCACTTTCTATATGATGAATA	GCTGAAGCTTCGTGCAC	GGGCUUAAACCUGAUGACCAAAUGCGUAGGUGUACGAAGUUUCAGCUGUUCACUUUCUAUAUGAUGAAUAGCUGAAGCUUCGUGCAC	GTGCACGAAGCTTCAGCTATTCATCATATAGAAAGTGAACAGCTGAAACTTCGTACACCTACGCATTTGGTCATCAGGTTTAAGCCCTATAGTGAGTCGTATTAGCGC	87	24	Human pre-miRNA loop
RSL-V1-481	97	hsa-mir-539	GCGCTAATACGACTCACTATAGGG	AAACGGTTATTAGCCCTGCTCTCCG	GGTGTACGAAGTTTCAGC	TGTTCGCTTTATTTATGATGAATCA	GCTGAAGCTTCGTGCAC	GGGAAACGGUUAUUAGCCCUGCUCUCCGGGUGUACGAAGUUUCAGCUGUUCGCUUUAUUUAUGAUGAAUCAGCUGAAGCUUCGUGCAC	GTGCACGAAGCTTCAGCTGATTCATCATAAATAAAGCGAACAGCTGAAACTTCGTACACCCGGAGAGCAGGGCTAATAACCGTTTCCCTATAGTGAGTCGTATTAGCGC	88	25	Human pre-miRNA loop
RSL-V1-482	97	hsa-mir-539	GCGCTAATACGACTCACTATAGGG	AACGAAGGTCGTCGCACTGTAAACC	GGTGTACGAAGTTTCAGC	TGTTCGCTTTATTTATGATGAATCA	GCTGAAGCTTCGTGCAC	GGGAACGAAGGUCGUCGCACUGUAAACCGGUGUACGAAGUUUCAGCUGUUCGCUUUAUUUAUGAUGAAUCAGCUGAAGCUUCGUGCAC	GTGCACGAAGCTTCAGCTGATTCATCATAAATAAAGCGAACAGCTGAAACTTCGTACACCGGTTTACAGTGCGACGACCTTCGTTCCCTATAGTGAGTCGTATTAGCGC	88	25	Human pre-miRNA loop
RSL-V1-483	97	hsa-mir-539	GCGCTAATACGACTCACTATAGGG	AAGGCCGCGACACTGTACCTTATCG	GGTGTACGAAGTTTCAGC	TGTTCGCTTTATTTATGATGAATCA	GCTGAAGCTTCGTGCAC	GGGAAGGCCGCGACACUGUACCUUAUCGGGUGUACGAAGUUUCAGCUGUUCGCUUUAUUUAUGAUGAAUCAGCUGAAGCUUCGUGCAC	GTGCACGAAGCTTCAGCTGATTCATCATAAATAAAGCGAACAGCTGAAACTTCGTACACCCGATAAGGTACAGTGTCGCGGCCTTCCCTATAGTGAGTCGTATTAGCGC	88	25	Human pre-miRNA loop
RSL-V1-484	97	hsa-mir-539	GCGCTAATACGACTCACTATAGGG	CACGCTAGGCCCTCCAACACTGTAG	GGTGTACGAAGTTTCAGC	TGTTCGCTTTATTTATGATGAATCA	GCTGAAGCTTCGTGCAC	GGGCACGCUAGGCCCUCCAACACUGUAGGGUGUACGAAGUUUCAGCUGUUCGCUUUAUUUAUGAUGAAUCAGCUGAAGCUUCGUGCAC	GTGCACGAAGCTTCAGCTGATTCATCATAAATAAAGCGAACAGCTGAAACTTCGTACACCCTACAGTGTTGGAGGGCCTAGCGTGCCCTATAGTGAGTCGTATTAGCGC	88	25	Human pre-miRNA loop
RSL-V1-485	97	hsa-mir-539	GCGCTAATACGACTCACTATAGGG	CAGCATCGTCGAATACTATGGTAAA	GGTGTACGAAGTTTCAGC	TGTTCGCTTTATTTATGATGAATCA	GCTGAAGCTTCGTGCAC	GGGCAGCAUCGUCGAAUACUAUGGUAAAGGUGUACGAAGUUUCAGCUGUUCGCUUUAUUUAUGAUGAAUCAGCUGAAGCUUCGUGCAC	GTGCACGAAGCTTCAGCTGATTCATCATAAATAAAGCGAACAGCTGAAACTTCGTACACCTTTACCATAGTATTCGACGATGCTGCCCTATAGTGAGTCGTATTAGCGC	88	25	Human pre-miRNA loop
RSL-V1-486	98	hsa-mir-3122	GCGCTAATACGACTCACTATAGGG	AAAGGACTCGTCATTCCGGATGCTC	GGTGTACGAAGTTTCAGC	TCTTCTTTTGGAAGGAAGA	GCTGAAGCTTCGTGCAC	GGGAAAGGACUCGUCAUUCCGGAUGCUCGGUGUACGAAGUUUCAGCUCUUCUUUUGGAAGGAAGAGCUGAAGCUUCGUGCAC	GTGCACGAAGCTTCAGCTCTTCCTTCCAAAAGAAGAGCTGAAACTTCGTACACCGAGCATCCGGAATGACGAGTCCTTTCCCTATAGTGAGTCGTATTAGCGC	82	19	Human pre-miRNA loop
RSL-V1-487	98	hsa-mir-3122	GCGCTAATACGACTCACTATAGGG	CAGAAGGCCCGCAATTTGCAACGTT	GGTGTACGAAGTTTCAGC	TCTTCTTTTGGAAGGAAGA	GCTGAAGCTTCGTGCAC	GGGCAGAAGGCCCGCAAUUUGCAACGUUGGUGUACGAAGUUUCAGCUCUUCUUUUGGAAGGAAGAGCUGAAGCUUCGUGCAC	GTGCACGAAGCTTCAGCTCTTCCTTCCAAAAGAAGAGCTGAAACTTCGTACACCAACGTTGCAAATTGCGGGCCTTCTGCCCTATAGTGAGTCGTATTAGCGC	82	19	Human pre-miRNA loop
RSL-V1-488	98	hsa-mir-3122	GCGCTAATACGACTCACTATAGGG	CGATGCCAACTCTCGTAGCTTATAG	GGTGTACGAAGTTTCAGC	TCTTCTTTTGGAAGGAAGA	GCTGAAGCTTCGTGCAC	GGGCGAUGCCAACUCUCGUAGCUUAUAGGGUGUACGAAGUUUCAGCUCUUCUUUUGGAAGGAAGAGCUGAAGCUUCGUGCAC	GTGCACGAAGCTTCAGCTCTTCCTTCCAAAAGAAGAGCTGAAACTTCGTACACCCTATAAGCTACGAGAGTTGGCATCGCCCTATAGTGAGTCGTATTAGCGC	82	19	Human pre-miRNA loop
RSL-V1-489	98	hsa-mir-3122	GCGCTAATACGACTCACTATAGGG	GACGGAGACAAAGCGTTCAACTCAC	GGTGTACGAAGTTTCAGC	TCTTCTTTTGGAAGGAAGA	GCTGAAGCTTCGTGCAC	GGGGACGGAGACAAAGCGUUCAACUCACGGUGUACGAAGUUUCAGCUCUUCUUUUGGAAGGAAGAGCUGAAGCUUCGUGCAC	GTGCACGAAGCTTCAGCTCTTCCTTCCAAAAGAAGAGCTGAAACTTCGTACACCGTGAGTTGAACGCTTTGTCTCCGTCCCCTATAGTGAGTCGTATTAGCGC	82	19	Human pre-miRNA loop
RSL-V1-490	98	hsa-mir-3122	GCGCTAATACGACTCACTATAGGG	GATAGGACCGGCGCTTAGGATTTAT	GGTGTACGAAGTTTCAGC	TCTTCTTTTGGAAGGAAGA	GCTGAAGCTTCGTGCAC	GGGGAUAGGACCGGCGCUUAGGAUUUAUGGUGUACGAAGUUUCAGCUCUUCUUUUGGAAGGAAGAGCUGAAGCUUCGUGCAC	GTGCACGAAGCTTCAGCTCTTCCTTCCAAAAGAAGAGCTGAAACTTCGTACACCATAAATCCTAAGCGCCGGTCCTATCCCCTATAGTGAGTCGTATTAGCGC	82	19	Human pre-miRNA loop
RSL-V1-491	99	hsa-mir-3672	GCGCTAATACGACTCACTATAGGG	AATACGCGGACACGGGAACCTGTTA	GGTGTACGAAGTTTCAGC	TCTTAGACTATTACAAGA	GCTGAAGCTTCGTGCAC	GGGAAUACGCGGACACGGGAACCUGUUAGGUGUACGAAGUUUCAGCUCUUAGACUAUUACAAGAGCUGAAGCUUCGUGCAC	GTGCACGAAGCTTCAGCTCTTGTAATAGTCTAAGAGCTGAAACTTCGTACACCTAACAGGTTCCCGTGTCCGCGTATTCCCTATAGTGAGTCGTATTAGCGC	81	18	Human pre-miRNA loop
RSL-V1-492	99	hsa-mir-3672	GCGCTAATACGACTCACTATAGGG	ACAAGATTCAGGCTGACCGCATTTA	GGTGTACGAAGTTTCAGC	TCTTAGACTATTACAAGA	GCTGAAGCTTCGTGCAC	GGGACAAGAUUCAGGCUGACCGCAUUUAGGUGUACGAAGUUUCAGCUCUUAGACUAUUACAAGAGCUGAAGCUUCGUGCAC	GTGCACGAAGCTTCAGCTCTTGTAATAGTCTAAGAGCTGAAACTTCGTACACCTAAATGCGGTCAGCCTGAATCTTGTCCCTATAGTGAGTCGTATTAGCGC	81	18	Human pre-miRNA loop
RSL-V1-493	99	hsa-mir-3672	GCGCTAATACGACTCACTATAGGG	ATACCTCAGGGCCGACGTGCAAAAT	GGTGTACGAAGTTTCAGC	TCTTAGACTATTACAAGA	GCTGAAGCTTCGTGCAC	GGGAUACCUCAGGGCCGACGUGCAAAAUGGUGUACGAAGUUUCAGCUCUUAGACUAUUACAAGAGCUGAAGCUUCGUGCAC	GTGCACGAAGCTTCAGCTCTTGTAATAGTCTAAGAGCTGAAACTTCGTACACCATTTTGCACGTCGGCCCTGAGGTATCCCTATAGTGAGTCGTATTAGCGC	81	18	Human pre-miRNA loop
RSL-V1-494	99	hsa-mir-3672	GCGCTAATACGACTCACTATAGGG	ATTTGGGTGCCCTTAGGCTAGCATT	GGTGTACGAAGTTTCAGC	TCTTAGACTATTACAAGA	GCTGAAGCTTCGTGCAC	GGGAUUUGGGUGCCCUUAGGCUAGCAUUGGUGUACGAAGUUUCAGCUCUUAGACUAUUACAAGAGCUGAAGCUUCGUGCAC	GTGCACGAAGCTTCAGCTCTTGTAATAGTCTAAGAGCTGAAACTTCGTACACCAATGCTAGCCTAAGGGCACCCAAATCCCTATAGTGAGTCGTATTAGCGC	81	18	Human pre-miRNA loop
RSL-V1-495	99	hsa-mir-3672	GCGCTAATACGACTCACTATAGGG	CACCAATAGGGATGTCAACGCCTTA	GGTGTACGAAGTTTCAGC	TCTTAGACTATTACAAGA	GCTGAAGCTTCGTGCAC	GGGCACCAAUAGGGAUGUCAACGCCUUAGGUGUACGAAGUUUCAGCUCUUAGACUAUUACAAGAGCUGAAGCUUCGUGCAC	GTGCACGAAGCTTCAGCTCTTGTAATAGTCTAAGAGCTGAAACTTCGTACACCTAAGGCGTTGACATCCCTATTGGTGCCCTATAGTGAGTCGTATTAGCGC	81	18	Human pre-miRNA loop
RSL-V1-496	100	hsa-mir-550b-1	GCGCTAATACGACTCACTATAGGG	AGTGATCGTTAGACAATTAGCAGTA	GGTGTACGAAGTTTCAGC	AAGACACTATCTTACAACAACAGGGCTCTT	GCTGAAGCTTCGTGCAC	GGGAGUGAUCGUUAGACAAUUAGCAGUAGGUGUACGAAGUUUCAGCAAGACACUAUCUUACAACAACAGGGCUCUUGCUGAAGCUUCGUGCAC	GTGCACGAAGCTTCAGCAAGAGCCCTGTTGTTGTAAGATAGTGTCTTGCTGAAACTTCGTACACCTACTGCTAATTGTCTAACGATCACTCCCTATAGTGAGTCGTATTAGCGC	93	30	Human pre-miRNA loop
RSL-V1-497	100	hsa-mir-550b-1	GCGCTAATACGACTCACTATAGGG	ATCACCGAAGCACACCTACAATAGT	GGTGTACGAAGTTTCAGC	AAGACACTATCTTACAACAACAGGGCTCTT	GCTGAAGCTTCGTGCAC	GGGAUCACCGAAGCACACCUACAAUAGUGGUGUACGAAGUUUCAGCAAGACACUAUCUUACAACAACAGGGCUCUUGCUGAAGCUUCGUGCAC	GTGCACGAAGCTTCAGCAAGAGCCCTGTTGTTGTAAGATAGTGTCTTGCTGAAACTTCGTACACCACTATTGTAGGTGTGCTTCGGTGATCCCTATAGTGAGTCGTATTAGCGC	93	30	Human pre-miRNA loop
RSL-V1-498	100	hsa-mir-550b-1	GCGCTAATACGACTCACTATAGGG	CCTTGTTGAGTTAATCGCAATGGCT	GGTGTACGAAGTTTCAGC	AAGACACTATCTTACAACAACAGGGCTCTT	GCTGAAGCTTCGTGCAC	GGGCCUUGUUGAGUUAAUCGCAAUGGCUGGUGUACGAAGUUUCAGCAAGACACUAUCUUACAACAACAGGGCUCUUGCUGAAGCUUCGUGCAC	GTGCACGAAGCTTCAGCAAGAGCCCTGTTGTTGTAAGATAGTGTCTTGCTGAAACTTCGTACACCAGCCATTGCGATTAACTCAACAAGGCCCTATAGTGAGTCGTATTAGCGC	93	30	Human pre-miRNA loop
RSL-V1-499	100	hsa-mir-550b-1	GCGCTAATACGACTCACTATAGGG	CTGAAGTCCAAGGGTATTATAAGGC	GGTGTACGAAGTTTCAGC	AAGACACTATCTTACAACAACAGGGCTCTT	GCTGAAGCTTCGTGCAC	GGGCUGAAGUCCAAGGGUAUUAUAAGGCGGUGUACGAAGUUUCAGCAAGACACUAUCUUACAACAACAGGGCUCUUGCUGAAGCUUCGUGCAC	GTGCACGAAGCTTCAGCAAGAGCCCTGTTGTTGTAAGATAGTGTCTTGCTGAAACTTCGTACACCGCCTTATAATACCCTTGGACTTCAGCCCTATAGTGAGTCGTATTAGCGC	93	30	Human pre-miRNA loop
RSL-V1-500	100	hsa-mir-550b-1	GCGCTAATACGACTCACTATAGGG	GAACGATCAGCGGACATCCAACGGT	GGTGTACGAAGTTTCAGC	AAGACACTATCTTACAACAACAGGGCTCTT	GCTGAAGCTTCGTGCAC	GGGGAACGAUCAGCGGACAUCCAACGGUGGUGUACGAAGUUUCAGCAAGACACUAUCUUACAACAACAGGGCUCUUGCUGAAGCUUCGUGCAC	GTGCACGAAGCTTCAGCAAGAGCCCTGTTGTTGTAAGATAGTGTCTTGCTGAAACTTCGTACACCACCGTTGGATGTCCGCTGATCGTTCCCCTATAGTGAGTCGTATTAGCGC	93	30	Human pre-miRNA loop
RSL-V1-501	101	hsa-mir-5586	GCGCTAATACGACTCACTATAGGG	AAGACGATAAACCATCTACGTCCCA	GGTGTACGAAGTTTCAGC	TATATGCTTTTTAAATGGGGCACAGA	GCTGAAGCTTCGTGCAC	GGGAAGACGAUAAACCAUCUACGUCCCAGGUGUACGAAGUUUCAGCUAUAUGCUUUUUAAAUGGGGCACAGAGCUGAAGCUUCGUGCAC	GTGCACGAAGCTTCAGCTCTGTGCCCCATTTAAAAAGCATATAGCTGAAACTTCGTACACCTGGGACGTAGATGGTTTATCGTCTTCCCTATAGTGAGTCGTATTAGCGC	89	26	Human pre-miRNA loop
RSL-V1-502	101	hsa-mir-5586	GCGCTAATACGACTCACTATAGGG	AAGGGTTAGATTATTGACAGCGCCT	GGTGTACGAAGTTTCAGC	TATATGCTTTTTAAATGGGGCACAGA	GCTGAAGCTTCGTGCAC	GGGAAGGGUUAGAUUAUUGACAGCGCCUGGUGUACGAAGUUUCAGCUAUAUGCUUUUUAAAUGGGGCACAGAGCUGAAGCUUCGUGCAC	GTGCACGAAGCTTCAGCTCTGTGCCCCATTTAAAAAGCATATAGCTGAAACTTCGTACACCAGGCGCTGTCAATAATCTAACCCTTCCCTATAGTGAGTCGTATTAGCGC	89	26	Human pre-miRNA loop
RSL-V1-503	101	hsa-mir-5586	GCGCTAATACGACTCACTATAGGG	ACTCGCGTGTCTTGACGCTACAAGA	GGTGTACGAAGTTTCAGC	TATATGCTTTTTAAATGGGGCACAGA	GCTGAAGCTTCGTGCAC	GGGACUCGCGUGUCUUGACGCUACAAGAGGUGUACGAAGUUUCAGCUAUAUGCUUUUUAAAUGGGGCACAGAGCUGAAGCUUCGUGCAC	GTGCACGAAGCTTCAGCTCTGTGCCCCATTTAAAAAGCATATAGCTGAAACTTCGTACACCTCTTGTAGCGTCAAGACACGCGAGTCCCTATAGTGAGTCGTATTAGCGC	89	26	Human pre-miRNA loop
RSL-V1-504	101	hsa-mir-5586	GCGCTAATACGACTCACTATAGGG	ACTCGTGTCGGGTATAGCGAACATT	GGTGTACGAAGTTTCAGC	TATATGCTTTTTAAATGGGGCACAGA	GCTGAAGCTTCGTGCAC	GGGACUCGUGUCGGGUAUAGCGAACAUUGGUGUACGAAGUUUCAGCUAUAUGCUUUUUAAAUGGGGCACAGAGCUGAAGCUUCGUGCAC	GTGCACGAAGCTTCAGCTCTGTGCCCCATTTAAAAAGCATATAGCTGAAACTTCGTACACCAATGTTCGCTATACCCGACACGAGTCCCTATAGTGAGTCGTATTAGCGC	89	26	Human pre-miRNA loop
RSL-V1-505	101	hsa-mir-5586	GCGCTAATACGACTCACTATAGGG	ATCATCTGGAGGCGCGTATAGAGTG	GGTGTACGAAGTTTCAGC	TATATGCTTTTTAAATGGGGCACAGA	GCTGAAGCTTCGTGCAC	GGGAUCAUCUGGAGGCGCGUAUAGAGUGGGUGUACGAAGUUUCAGCUAUAUGCUUUUUAAAUGGGGCACAGAGCUGAAGCUUCGUGCAC	GTGCACGAAGCTTCAGCTCTGTGCCCCATTTAAAAAGCATATAGCTGAAACTTCGTACACCCACTCTATACGCGCCTCCAGATGATCCCTATAGTGAGTCGTATTAGCGC	89	26	Human pre-miRNA loop
RSL-V1-506	102	hsa-mir-921	GCGCTAATACGACTCACTATAGGG	AGCCTACAACAAGGTTTGGTCAACA	GGTGTACGAAGTTTCAGC	ATTCAGACTCAGGT	GCTGAAGCTTCGTGCAC	GGGAGCCUACAACAAGGUUUGGUCAACAGGUGUACGAAGUUUCAGCAUUCAGACUCAGGUGCUGAAGCUUCGUGCAC	GTGCACGAAGCTTCAGCACCTGAGTCTGAATGCTGAAACTTCGTACACCTGTTGACCAAACCTTGTTGTAGGCTCCCTATAGTGAGTCGTATTAGCGC	77	14	Human pre-miRNA loop
RSL-V1-507	102	hsa-mir-921	GCGCTAATACGACTCACTATAGGG	ATCTCCTGCGCAGGGAATAGCGATA	GGTGTACGAAGTTTCAGC	ATTCAGACTCAGGT	GCTGAAGCTTCGTGCAC	GGGAUCUCCUGCGCAGGGAAUAGCGAUAGGUGUACGAAGUUUCAGCAUUCAGACUCAGGUGCUGAAGCUUCGUGCAC	GTGCACGAAGCTTCAGCACCTGAGTCTGAATGCTGAAACTTCGTACACCTATCGCTATTCCCTGCGCAGGAGATCCCTATAGTGAGTCGTATTAGCGC	77	14	Human pre-miRNA loop
RSL-V1-508	102	hsa-mir-921	GCGCTAATACGACTCACTATAGGG	CAGTAGCGACTTTGCCATACGAAGC	GGTGTACGAAGTTTCAGC	ATTCAGACTCAGGT	GCTGAAGCTTCGTGCAC	GGGCAGUAGCGACUUUGCCAUACGAAGCGGUGUACGAAGUUUCAGCAUUCAGACUCAGGUGCUGAAGCUUCGUGCAC	GTGCACGAAGCTTCAGCACCTGAGTCTGAATGCTGAAACTTCGTACACCGCTTCGTATGGCAAAGTCGCTACTGCCCTATAGTGAGTCGTATTAGCGC	77	14	Human pre-miRNA loop
RSL-V1-509	102	hsa-mir-921	GCGCTAATACGACTCACTATAGGG	CCCAGGTCGTTACGTCAGCTCGTTC	GGTGTACGAAGTTTCAGC	ATTCAGACTCAGGT	GCTGAAGCTTCGTGCAC	GGGCCCAGGUCGUUACGUCAGCUCGUUCGGUGUACGAAGUUUCAGCAUUCAGACUCAGGUGCUGAAGCUUCGUGCAC	GTGCACGAAGCTTCAGCACCTGAGTCTGAATGCTGAAACTTCGTACACCGAACGAGCTGACGTAACGACCTGGGCCCTATAGTGAGTCGTATTAGCGC	77	14	Human pre-miRNA loop
RSL-V1-510	102	hsa-mir-921	GCGCTAATACGACTCACTATAGGG	CGAGGCCGACAAAGTACCACTACGG	GGTGTACGAAGTTTCAGC	ATTCAGACTCAGGT	GCTGAAGCTTCGTGCAC	GGGCGAGGCCGACAAAGUACCACUACGGGGUGUACGAAGUUUCAGCAUUCAGACUCAGGUGCUGAAGCUUCGUGCAC	GTGCACGAAGCTTCAGCACCTGAGTCTGAATGCTGAAACTTCGTACACCCCGTAGTGGTACTTTGTCGGCCTCGCCCTATAGTGAGTCGTATTAGCGC	77	14	Human pre-miRNA loop
RSL-V1-511	103	hsa-mir-1265	GCGCTAATACGACTCACTATAGGG	ACTGCACAGATTACGAGTTCCTGCA	GGTGTACGAAGTTTCAGC	TGTTAAGGCATGTTCAGGAACA	GCTGAAGCTTCGTGCAC	GGGACUGCACAGAUUACGAGUUCCUGCAGGUGUACGAAGUUUCAGCUGUUAAGGCAUGUUCAGGAACAGCUGAAGCUUCGUGCAC	GTGCACGAAGCTTCAGCTGTTCCTGAACATGCCTTAACAGCTGAAACTTCGTACACCTGCAGGAACTCGTAATCTGTGCAGTCCCTATAGTGAGTCGTATTAGCGC	85	22	Human pre-miRNA loop
RSL-V1-512	103	hsa-mir-1265	GCGCTAATACGACTCACTATAGGG	AGAGGAGTATTCAACTCGTAAGCCT	GGTGTACGAAGTTTCAGC	TGTTAAGGCATGTTCAGGAACA	GCTGAAGCTTCGTGCAC	GGGAGAGGAGUAUUCAACUCGUAAGCCUGGUGUACGAAGUUUCAGCUGUUAAGGCAUGUUCAGGAACAGCUGAAGCUUCGUGCAC	GTGCACGAAGCTTCAGCTGTTCCTGAACATGCCTTAACAGCTGAAACTTCGTACACCAGGCTTACGAGTTGAATACTCCTCTCCCTATAGTGAGTCGTATTAGCGC	85	22	Human pre-miRNA loop
RSL-V1-513	103	hsa-mir-1265	GCGCTAATACGACTCACTATAGGG	CAAGGTGGACCATGCAATGTAATTG	GGTGTACGAAGTTTCAGC	TGTTAAGGCATGTTCAGGAACA	GCTGAAGCTTCGTGCAC	GGGCAAGGUGGACCAUGCAAUGUAAUUGGGUGUACGAAGUUUCAGCUGUUAAGGCAUGUUCAGGAACAGCUGAAGCUUCGUGCAC	GTGCACGAAGCTTCAGCTGTTCCTGAACATGCCTTAACAGCTGAAACTTCGTACACCCAATTACATTGCATGGTCCACCTTGCCCTATAGTGAGTCGTATTAGCGC	85	22	Human pre-miRNA loop
RSL-V1-514	103	hsa-mir-1265	GCGCTAATACGACTCACTATAGGG	GCAGACTTCGTTGACGCACCTGTTC	GGTGTACGAAGTTTCAGC	TGTTAAGGCATGTTCAGGAACA	GCTGAAGCTTCGTGCAC	GGGGCAGACUUCGUUGACGCACCUGUUCGGUGUACGAAGUUUCAGCUGUUAAGGCAUGUUCAGGAACAGCUGAAGCUUCGUGCAC	GTGCACGAAGCTTCAGCTGTTCCTGAACATGCCTTAACAGCTGAAACTTCGTACACCGAACAGGTGCGTCAACGAAGTCTGCCCCTATAGTGAGTCGTATTAGCGC	85	22	Human pre-miRNA loop
RSL-V1-515	103	hsa-mir-1265	GCGCTAATACGACTCACTATAGGG	GCGACCTGGGTTACAAGTAACATAC	GGTGTACGAAGTTTCAGC	TGTTAAGGCATGTTCAGGAACA	GCTGAAGCTTCGTGCAC	GGGGCGACCUGGGUUACAAGUAACAUACGGUGUACGAAGUUUCAGCUGUUAAGGCAUGUUCAGGAACAGCUGAAGCUUCGUGCAC	GTGCACGAAGCTTCAGCTGTTCCTGAACATGCCTTAACAGCTGAAACTTCGTACACCGTATGTTACTTGTAACCCAGGTCGCCCCTATAGTGAGTCGTATTAGCGC	85	22	Human pre-miRNA loop
RSL-V1-516	104	hsa-mir-3650	GCGCTAATACGACTCACTATAGGG	ATTATGAGGAGTCACTGCGCATATC	GGTGTACGAAGTTTCAGC	GTCCTGACTGCGTGCCAGGGGC	GCTGAAGCTTCGTGCAC	GGGAUUAUGAGGAGUCACUGCGCAUAUCGGUGUACGAAGUUUCAGCGUCCUGACUGCGUGCCAGGGGCGCUGAAGCUUCGUGCAC	GTGCACGAAGCTTCAGCGCCCCTGGCACGCAGTCAGGACGCTGAAACTTCGTACACCGATATGCGCAGTGACTCCTCATAATCCCTATAGTGAGTCGTATTAGCGC	85	22	Human pre-miRNA loop
RSL-V1-517	104	hsa-mir-3650	GCGCTAATACGACTCACTATAGGG	CAATCCGGACGGGTCTTAGCGACAT	GGTGTACGAAGTTTCAGC	GTCCTGACTGCGTGCCAGGGGC	GCTGAAGCTTCGTGCAC	GGGCAAUCCGGACGGGUCUUAGCGACAUGGUGUACGAAGUUUCAGCGUCCUGACUGCGUGCCAGGGGCGCUGAAGCUUCGUGCAC	GTGCACGAAGCTTCAGCGCCCCTGGCACGCAGTCAGGACGCTGAAACTTCGTACACCATGTCGCTAAGACCCGTCCGGATTGCCCTATAGTGAGTCGTATTAGCGC	85	22	Human pre-miRNA loop
RSL-V1-518	104	hsa-mir-3650	GCGCTAATACGACTCACTATAGGG	GAGTGGTTGGGCGGTTTATAAAGTA	GGTGTACGAAGTTTCAGC	GTCCTGACTGCGTGCCAGGGGC	GCTGAAGCTTCGTGCAC	GGGGAGUGGUUGGGCGGUUUAUAAAGUAGGUGUACGAAGUUUCAGCGUCCUGACUGCGUGCCAGGGGCGCUGAAGCUUCGUGCAC	GTGCACGAAGCTTCAGCGCCCCTGGCACGCAGTCAGGACGCTGAAACTTCGTACACCTACTTTATAAACCGCCCAACCACTCCCCTATAGTGAGTCGTATTAGCGC	85	22	Human pre-miRNA loop
RSL-V1-519	104	hsa-mir-3650	GCGCTAATACGACTCACTATAGGG	GCGACCATGCTGCGTTACTTAAGCG	GGTGTACGAAGTTTCAGC	GTCCTGACTGCGTGCCAGGGGC	GCTGAAGCTTCGTGCAC	GGGGCGACCAUGCUGCGUUACUUAAGCGGGUGUACGAAGUUUCAGCGUCCUGACUGCGUGCCAGGGGCGCUGAAGCUUCGUGCAC	GTGCACGAAGCTTCAGCGCCCCTGGCACGCAGTCAGGACGCTGAAACTTCGTACACCCGCTTAAGTAACGCAGCATGGTCGCCCCTATAGTGAGTCGTATTAGCGC	85	22	Human pre-miRNA loop
RSL-V1-520	104	hsa-mir-3650	GCGCTAATACGACTCACTATAGGG	GTACCTACGCATGGCATTTCTACCG	GGTGTACGAAGTTTCAGC	GTCCTGACTGCGTGCCAGGGGC	GCTGAAGCTTCGTGCAC	GGGGUACCUACGCAUGGCAUUUCUACCGGGUGUACGAAGUUUCAGCGUCCUGACUGCGUGCCAGGGGCGCUGAAGCUUCGUGCAC	GTGCACGAAGCTTCAGCGCCCCTGGCACGCAGTCAGGACGCTGAAACTTCGTACACCCGGTAGAAATGCCATGCGTAGGTACCCCTATAGTGAGTCGTATTAGCGC	85	22	Human pre-miRNA loop
RSL-V1-521	105	hsa-mir-4531	GCGCTAATACGACTCACTATAGGG	ACTAAGGGTACAAACACGGGTACGA	GGTGTACGAAGTTTCAGC	CAGTGGGGACATG	GCTGAAGCTTCGTGCAC	GGGACUAAGGGUACAAACACGGGUACGAGGUGUACGAAGUUUCAGCCAGUGGGGACAUGGCUGAAGCUUCGUGCAC	GTGCACGAAGCTTCAGCCATGTCCCCACTGGCTGAAACTTCGTACACCTCGTACCCGTGTTTGTACCCTTAGTCCCTATAGTGAGTCGTATTAGCGC	76	13	Human pre-miRNA loop
RSL-V1-522	105	hsa-mir-4531	GCGCTAATACGACTCACTATAGGG	AGTGGGACACGCCAATTAAAATGAA	GGTGTACGAAGTTTCAGC	CAGTGGGGACATG	GCTGAAGCTTCGTGCAC	GGGAGUGGGACACGCCAAUUAAAAUGAAGGUGUACGAAGUUUCAGCCAGUGGGGACAUGGCUGAAGCUUCGUGCAC	GTGCACGAAGCTTCAGCCATGTCCCCACTGGCTGAAACTTCGTACACCTTCATTTTAATTGGCGTGTCCCACTCCCTATAGTGAGTCGTATTAGCGC	76	13	Human pre-miRNA loop
RSL-V1-523	105	hsa-mir-4531	GCGCTAATACGACTCACTATAGGG	ATTGGGTATACACGCCGAGAGTTCT	GGTGTACGAAGTTTCAGC	CAGTGGGGACATG	GCTGAAGCTTCGTGCAC	GGGAUUGGGUAUACACGCCGAGAGUUCUGGUGUACGAAGUUUCAGCCAGUGGGGACAUGGCUGAAGCUUCGUGCAC	GTGCACGAAGCTTCAGCCATGTCCCCACTGGCTGAAACTTCGTACACCAGAACTCTCGGCGTGTATACCCAATCCCTATAGTGAGTCGTATTAGCGC	76	13	Human pre-miRNA loop
RSL-V1-524	105	hsa-mir-4531	GCGCTAATACGACTCACTATAGGG	CATGGACTAGCTTCACATTGGAACA	GGTGTACGAAGTTTCAGC	CAGTGGGGACATG	GCTGAAGCTTCGTGCAC	GGGCAUGGACUAGCUUCACAUUGGAACAGGUGUACGAAGUUUCAGCCAGUGGGGACAUGGCUGAAGCUUCGUGCAC	GTGCACGAAGCTTCAGCCATGTCCCCACTGGCTGAAACTTCGTACACCTGTTCCAATGTGAAGCTAGTCCATGCCCTATAGTGAGTCGTATTAGCGC	76	13	Human pre-miRNA loop
RSL-V1-525	105	hsa-mir-4531	GCGCTAATACGACTCACTATAGGG	CCGTATACGTTATAGGTGCCGATTA	GGTGTACGAAGTTTCAGC	CAGTGGGGACATG	GCTGAAGCTTCGTGCAC	GGGCCGUAUACGUUAUAGGUGCCGAUUAGGUGUACGAAGUUUCAGCCAGUGGGGACAUGGCUGAAGCUUCGUGCAC	GTGCACGAAGCTTCAGCCATGTCCCCACTGGCTGAAACTTCGTACACCTAATCGGCACCTATAACGTATACGGCCCTATAGTGAGTCGTATTAGCGC	76	13	Human pre-miRNA loop
RSL-V1-526	106	hsa-mir-181d	GCGCTAATACGACTCACTATAGGG	AGAGAAAAGCGACGATCATTCGCGC	GGTGTACGAAGTTTCAGC	GTGGGTTGTGAGGACTGAGGCCAGACCCAC	GCTGAAGCTTCGTGCAC	GGGAGAGAAAAGCGACGAUCAUUCGCGCGGUGUACGAAGUUUCAGCGUGGGUUGUGAGGACUGAGGCCAGACCCACGCUGAAGCUUCGUGCAC	GTGCACGAAGCTTCAGCGTGGGTCTGGCCTCAGTCCTCACAACCCACGCTGAAACTTCGTACACCGCGCGAATGATCGTCGCTTTTCTCTCCCTATAGTGAGTCGTATTAGCGC	93	30	Human pre-miRNA loop
RSL-V1-527	106	hsa-mir-181d	GCGCTAATACGACTCACTATAGGG	CAAAGGGATTTACGCGCACAGTTTT	GGTGTACGAAGTTTCAGC	GTGGGTTGTGAGGACTGAGGCCAGACCCAC	GCTGAAGCTTCGTGCAC	GGGCAAAGGGAUUUACGCGCACAGUUUUGGUGUACGAAGUUUCAGCGUGGGUUGUGAGGACUGAGGCCAGACCCACGCUGAAGCUUCGUGCAC	GTGCACGAAGCTTCAGCGTGGGTCTGGCCTCAGTCCTCACAACCCACGCTGAAACTTCGTACACCAAAACTGTGCGCGTAAATCCCTTTGCCCTATAGTGAGTCGTATTAGCGC	93	30	Human pre-miRNA loop
RSL-V1-528	106	hsa-mir-181d	GCGCTAATACGACTCACTATAGGG	CGCATTAGGGGACTGCCAATACCAG	GGTGTACGAAGTTTCAGC	GTGGGTTGTGAGGACTGAGGCCAGACCCAC	GCTGAAGCTTCGTGCAC	GGGCGCAUUAGGGGACUGCCAAUACCAGGGUGUACGAAGUUUCAGCGUGGGUUGUGAGGACUGAGGCCAGACCCACGCUGAAGCUUCGUGCAC	GTGCACGAAGCTTCAGCGTGGGTCTGGCCTCAGTCCTCACAACCCACGCTGAAACTTCGTACACCCTGGTATTGGCAGTCCCCTAATGCGCCCTATAGTGAGTCGTATTAGCGC	93	30	Human pre-miRNA loop
RSL-V1-529	106	hsa-mir-181d	GCGCTAATACGACTCACTATAGGG	CGGAGAGGTATCGGAATCTTGTTTG	GGTGTACGAAGTTTCAGC	GTGGGTTGTGAGGACTGAGGCCAGACCCAC	GCTGAAGCTTCGTGCAC	GGGCGGAGAGGUAUCGGAAUCUUGUUUGGGUGUACGAAGUUUCAGCGUGGGUUGUGAGGACUGAGGCCAGACCCACGCUGAAGCUUCGUGCAC	GTGCACGAAGCTTCAGCGTGGGTCTGGCCTCAGTCCTCACAACCCACGCTGAAACTTCGTACACCCAAACAAGATTCCGATACCTCTCCGCCCTATAGTGAGTCGTATTAGCGC	93	30	Human pre-miRNA loop
RSL-V1-530	106	hsa-mir-181d	GCGCTAATACGACTCACTATAGGG	CTATCTCTAGTCCGGGAGGACCGTG	GGTGTACGAAGTTTCAGC	GTGGGTTGTGAGGACTGAGGCCAGACCCAC	GCTGAAGCTTCGTGCAC	GGGCUAUCUCUAGUCCGGGAGGACCGUGGGUGUACGAAGUUUCAGCGUGGGUUGUGAGGACUGAGGCCAGACCCACGCUGAAGCUUCGUGCAC	GTGCACGAAGCTTCAGCGTGGGTCTGGCCTCAGTCCTCACAACCCACGCTGAAACTTCGTACACCCACGGTCCTCCCGGACTAGAGATAGCCCTATAGTGAGTCGTATTAGCGC	93	30	Human pre-miRNA loop
RSL-V1-531	107	hsa-mir-5694	GCGCTAATACGACTCACTATAGGG	ACACGTGGGGTCCCCTGATTTCAAA	GGTGTACGAAGTTTCAGC	TCAGCCCCATATGTATCTGAAGGCTGA	GCTGAAGCTTCGTGCAC	GGGACACGUGGGGUCCCCUGAUUUCAAAGGUGUACGAAGUUUCAGCUCAGCCCCAUAUGUAUCUGAAGGCUGAGCUGAAGCUUCGUGCAC	GTGCACGAAGCTTCAGCTCAGCCTTCAGATACATATGGGGCTGAGCTGAAACTTCGTACACCTTTGAAATCAGGGGACCCCACGTGTCCCTATAGTGAGTCGTATTAGCGC	90	27	Human pre-miRNA loop
RSL-V1-532	107	hsa-mir-5694	GCGCTAATACGACTCACTATAGGG	AGCGGAAGTATCCGTCCTACAATGA	GGTGTACGAAGTTTCAGC	TCAGCCCCATATGTATCTGAAGGCTGA	GCTGAAGCTTCGTGCAC	GGGAGCGGAAGUAUCCGUCCUACAAUGAGGUGUACGAAGUUUCAGCUCAGCCCCAUAUGUAUCUGAAGGCUGAGCUGAAGCUUCGUGCAC	GTGCACGAAGCTTCAGCTCAGCCTTCAGATACATATGGGGCTGAGCTGAAACTTCGTACACCTCATTGTAGGACGGATACTTCCGCTCCCTATAGTGAGTCGTATTAGCGC	90	27	Human pre-miRNA loop
RSL-V1-533	107	hsa-mir-5694	GCGCTAATACGACTCACTATAGGG	CATGCTCCATCGAGATTAAGTCGTG	GGTGTACGAAGTTTCAGC	TCAGCCCCATATGTATCTGAAGGCTGA	GCTGAAGCTTCGTGCAC	GGGCAUGCUCCAUCGAGAUUAAGUCGUGGGUGUACGAAGUUUCAGCUCAGCCCCAUAUGUAUCUGAAGGCUGAGCUGAAGCUUCGUGCAC	GTGCACGAAGCTTCAGCTCAGCCTTCAGATACATATGGGGCTGAGCTGAAACTTCGTACACCCACGACTTAATCTCGATGGAGCATGCCCTATAGTGAGTCGTATTAGCGC	90	27	Human pre-miRNA loop
RSL-V1-534	107	hsa-mir-5694	GCGCTAATACGACTCACTATAGGG	CGGCGAGTCCCTGAGACATACTACA	GGTGTACGAAGTTTCAGC	TCAGCCCCATATGTATCTGAAGGCTGA	GCTGAAGCTTCGTGCAC	GGGCGGCGAGUCCCUGAGACAUACUACAGGUGUACGAAGUUUCAGCUCAGCCCCAUAUGUAUCUGAAGGCUGAGCUGAAGCUUCGUGCAC	GTGCACGAAGCTTCAGCTCAGCCTTCAGATACATATGGGGCTGAGCTGAAACTTCGTACACCTGTAGTATGTCTCAGGGACTCGCCGCCCTATAGTGAGTCGTATTAGCGC	90	27	Human pre-miRNA loop
RSL-V1-535	107	hsa-mir-5694	GCGCTAATACGACTCACTATAGGG	CTCTATCGGCTCCCAGACGTTTATT	GGTGTACGAAGTTTCAGC	TCAGCCCCATATGTATCTGAAGGCTGA	GCTGAAGCTTCGTGCAC	GGGCUCUAUCGGCUCCCAGACGUUUAUUGGUGUACGAAGUUUCAGCUCAGCCCCAUAUGUAUCUGAAGGCUGAGCUGAAGCUUCGUGCAC	GTGCACGAAGCTTCAGCTCAGCCTTCAGATACATATGGGGCTGAGCTGAAACTTCGTACACCAATAAACGTCTGGGAGCCGATAGAGCCCTATAGTGAGTCGTATTAGCGC	90	27	Human pre-miRNA loop
RSL-V1-536	108	hsa-mir-4435-1_4435-2	GCGCTAATACGACTCACTATAGGG	AAGATGCAGAACTGACCTATTACGG	GGTGTACGAAGTTTCAGC	GAGGGATGAGTGCACTTCACCTGC	GCTGAAGCTTCGTGCAC	GGGAAGAUGCAGAACUGACCUAUUACGGGGUGUACGAAGUUUCAGCGAGGGAUGAGUGCACUUCACCUGCGCUGAAGCUUCGUGCAC	GTGCACGAAGCTTCAGCGCAGGTGAAGTGCACTCATCCCTCGCTGAAACTTCGTACACCCCGTAATAGGTCAGTTCTGCATCTTCCCTATAGTGAGTCGTATTAGCGC	87	24	Human pre-miRNA loop
RSL-V1-537	108	hsa-mir-4435-1_4435-2	GCGCTAATACGACTCACTATAGGG	AATTGAGGCGCGGATCCCGATAATT	GGTGTACGAAGTTTCAGC	GAGGGATGAGTGCACTTCACCTGC	GCTGAAGCTTCGTGCAC	GGGAAUUGAGGCGCGGAUCCCGAUAAUUGGUGUACGAAGUUUCAGCGAGGGAUGAGUGCACUUCACCUGCGCUGAAGCUUCGUGCAC	GTGCACGAAGCTTCAGCGCAGGTGAAGTGCACTCATCCCTCGCTGAAACTTCGTACACCAATTATCGGGATCCGCGCCTCAATTCCCTATAGTGAGTCGTATTAGCGC	87	24	Human pre-miRNA loop
RSL-V1-538	108	hsa-mir-4435-1_4435-2	GCGCTAATACGACTCACTATAGGG	ACTCATTATCCTGGGCATCAGTCGA	GGTGTACGAAGTTTCAGC	GAGGGATGAGTGCACTTCACCTGC	GCTGAAGCTTCGTGCAC	GGGACUCAUUAUCCUGGGCAUCAGUCGAGGUGUACGAAGUUUCAGCGAGGGAUGAGUGCACUUCACCUGCGCUGAAGCUUCGUGCAC	GTGCACGAAGCTTCAGCGCAGGTGAAGTGCACTCATCCCTCGCTGAAACTTCGTACACCTCGACTGATGCCCAGGATAATGAGTCCCTATAGTGAGTCGTATTAGCGC	87	24	Human pre-miRNA loop
RSL-V1-539	108	hsa-mir-4435-1_4435-2	GCGCTAATACGACTCACTATAGGG	CACATTATGCGTCGGGAGATCATCC	GGTGTACGAAGTTTCAGC	GAGGGATGAGTGCACTTCACCTGC	GCTGAAGCTTCGTGCAC	GGGCACAUUAUGCGUCGGGAGAUCAUCCGGUGUACGAAGUUUCAGCGAGGGAUGAGUGCACUUCACCUGCGCUGAAGCUUCGUGCAC	GTGCACGAAGCTTCAGCGCAGGTGAAGTGCACTCATCCCTCGCTGAAACTTCGTACACCGGATGATCTCCCGACGCATAATGTGCCCTATAGTGAGTCGTATTAGCGC	87	24	Human pre-miRNA loop
RSL-V1-540	108	hsa-mir-4435-1_4435-2	GCGCTAATACGACTCACTATAGGG	GAGATTAGCCTGAGACTGATGTGAT	GGTGTACGAAGTTTCAGC	GAGGGATGAGTGCACTTCACCTGC	GCTGAAGCTTCGTGCAC	GGGGAGAUUAGCCUGAGACUGAUGUGAUGGUGUACGAAGUUUCAGCGAGGGAUGAGUGCACUUCACCUGCGCUGAAGCUUCGUGCAC	GTGCACGAAGCTTCAGCGCAGGTGAAGTGCACTCATCCCTCGCTGAAACTTCGTACACCATCACATCAGTCTCAGGCTAATCTCCCCTATAGTGAGTCGTATTAGCGC	87	24	Human pre-miRNA loop
RSL-V1-541	109	hsa-mir-99a	GCGCTAATACGACTCACTATAGGG	AAACAAAACAGGGCCCTAGACACTT	GGTGTACGAAGTTTCAGC	CTTGTGGTGAAGTGGACCGCACAAG	GCTGAAGCTTCGTGCAC	GGGAAACAAAACAGGGCCCUAGACACUUGGUGUACGAAGUUUCAGCCUUGUGGUGAAGUGGACCGCACAAGGCUGAAGCUUCGUGCAC	GTGCACGAAGCTTCAGCCTTGTGCGGTCCACTTCACCACAAGGCTGAAACTTCGTACACCAAGTGTCTAGGGCCCTGTTTTGTTTCCCTATAGTGAGTCGTATTAGCGC	88	25	Human pre-miRNA loop
RSL-V1-542	109	hsa-mir-99a	GCGCTAATACGACTCACTATAGGG	AGGAAAGTCTGGTAGCTAACAGATA	GGTGTACGAAGTTTCAGC	CTTGTGGTGAAGTGGACCGCACAAG	GCTGAAGCTTCGTGCAC	GGGAGGAAAGUCUGGUAGCUAACAGAUAGGUGUACGAAGUUUCAGCCUUGUGGUGAAGUGGACCGCACAAGGCUGAAGCUUCGUGCAC	GTGCACGAAGCTTCAGCCTTGTGCGGTCCACTTCACCACAAGGCTGAAACTTCGTACACCTATCTGTTAGCTACCAGACTTTCCTCCCTATAGTGAGTCGTATTAGCGC	88	25	Human pre-miRNA loop
RSL-V1-543	109	hsa-mir-99a	GCGCTAATACGACTCACTATAGGG	AGTCTAGAGGGATGAGAACTCCCTA	GGTGTACGAAGTTTCAGC	CTTGTGGTGAAGTGGACCGCACAAG	GCTGAAGCTTCGTGCAC	GGGAGUCUAGAGGGAUGAGAACUCCCUAGGUGUACGAAGUUUCAGCCUUGUGGUGAAGUGGACCGCACAAGGCUGAAGCUUCGUGCAC	GTGCACGAAGCTTCAGCCTTGTGCGGTCCACTTCACCACAAGGCTGAAACTTCGTACACCTAGGGAGTTCTCATCCCTCTAGACTCCCTATAGTGAGTCGTATTAGCGC	88	25	Human pre-miRNA loop
RSL-V1-544	109	hsa-mir-99a	GCGCTAATACGACTCACTATAGGG	ATTGATACGCCTACTCACGCTCCAT	GGTGTACGAAGTTTCAGC	CTTGTGGTGAAGTGGACCGCACAAG	GCTGAAGCTTCGTGCAC	GGGAUUGAUACGCCUACUCACGCUCCAUGGUGUACGAAGUUUCAGCCUUGUGGUGAAGUGGACCGCACAAGGCUGAAGCUUCGUGCAC	GTGCACGAAGCTTCAGCCTTGTGCGGTCCACTTCACCACAAGGCTGAAACTTCGTACACCATGGAGCGTGAGTAGGCGTATCAATCCCTATAGTGAGTCGTATTAGCGC	88	25	Human pre-miRNA loop
RSL-V1-545	109	hsa-mir-99a	GCGCTAATACGACTCACTATAGGG	CGTGGCAACAATATGTCCGACCTCA	GGTGTACGAAGTTTCAGC	CTTGTGGTGAAGTGGACCGCACAAG	GCTGAAGCTTCGTGCAC	GGGCGUGGCAACAAUAUGUCCGACCUCAGGUGUACGAAGUUUCAGCCUUGUGGUGAAGUGGACCGCACAAGGCUGAAGCUUCGUGCAC	GTGCACGAAGCTTCAGCCTTGTGCGGTCCACTTCACCACAAGGCTGAAACTTCGTACACCTGAGGTCGGACATATTGTTGCCACGCCCTATAGTGAGTCGTATTAGCGC	88	25	Human pre-miRNA loop
RSL-V1-546	110	hsa-mir-4308	GCGCTAATACGACTCACTATAGGG	AGTACATTGTAGGACGTAGATAACC	GGTGTACGAAGTTTCAGC	TGGACAGAAATTTCCTTTTGAGGAAATCTTTCCC	GCTGAAGCTTCGTGCAC	GGGAGUACAUUGUAGGACGUAGAUAACCGGUGUACGAAGUUUCAGCUGGACAGAAAUUUCCUUUUGAGGAAAUCUUUCCCGCUGAAGCUUCGUGCAC	GTGCACGAAGCTTCAGCGGGAAAGATTTCCTCAAAAGGAAATTTCTGTCCAGCTGAAACTTCGTACACCGGTTATCTACGTCCTACAATGTACTCCCTATAGTGAGTCGTATTAGCGC	97	34	Human pre-miRNA loop
RSL-V1-547	110	hsa-mir-4308	GCGCTAATACGACTCACTATAGGG	AGTCATGCAAGGGATGCCACTTGTC	GGTGTACGAAGTTTCAGC	TGGACAGAAATTTCCTTTTGAGGAAATCTTTCCC	GCTGAAGCTTCGTGCAC	GGGAGUCAUGCAAGGGAUGCCACUUGUCGGUGUACGAAGUUUCAGCUGGACAGAAAUUUCCUUUUGAGGAAAUCUUUCCCGCUGAAGCUUCGUGCAC	GTGCACGAAGCTTCAGCGGGAAAGATTTCCTCAAAAGGAAATTTCTGTCCAGCTGAAACTTCGTACACCGACAAGTGGCATCCCTTGCATGACTCCCTATAGTGAGTCGTATTAGCGC	97	34	Human pre-miRNA loop
RSL-V1-548	110	hsa-mir-4308	GCGCTAATACGACTCACTATAGGG	ATCTGTGATGCGAGAAACTACACGT	GGTGTACGAAGTTTCAGC	TGGACAGAAATTTCCTTTTGAGGAAATCTTTCCC	GCTGAAGCTTCGTGCAC	GGGAUCUGUGAUGCGAGAAACUACACGUGGUGUACGAAGUUUCAGCUGGACAGAAAUUUCCUUUUGAGGAAAUCUUUCCCGCUGAAGCUUCGUGCAC	GTGCACGAAGCTTCAGCGGGAAAGATTTCCTCAAAAGGAAATTTCTGTCCAGCTGAAACTTCGTACACCACGTGTAGTTTCTCGCATCACAGATCCCTATAGTGAGTCGTATTAGCGC	97	34	Human pre-miRNA loop
RSL-V1-549	110	hsa-mir-4308	GCGCTAATACGACTCACTATAGGG	CGTTGTGCTGCATCACCGATCATAC	GGTGTACGAAGTTTCAGC	TGGACAGAAATTTCCTTTTGAGGAAATCTTTCCC	GCTGAAGCTTCGTGCAC	GGGCGUUGUGCUGCAUCACCGAUCAUACGGUGUACGAAGUUUCAGCUGGACAGAAAUUUCCUUUUGAGGAAAUCUUUCCCGCUGAAGCUUCGUGCAC	GTGCACGAAGCTTCAGCGGGAAAGATTTCCTCAAAAGGAAATTTCTGTCCAGCTGAAACTTCGTACACCGTATGATCGGTGATGCAGCACAACGCCCTATAGTGAGTCGTATTAGCGC	97	34	Human pre-miRNA loop
RSL-V1-550	110	hsa-mir-4308	GCGCTAATACGACTCACTATAGGG	GATCTTCGGGTACGTCAGATACCAC	GGTGTACGAAGTTTCAGC	TGGACAGAAATTTCCTTTTGAGGAAATCTTTCCC	GCTGAAGCTTCGTGCAC	GGGGAUCUUCGGGUACGUCAGAUACCACGGUGUACGAAGUUUCAGCUGGACAGAAAUUUCCUUUUGAGGAAAUCUUUCCCGCUGAAGCUUCGUGCAC	GTGCACGAAGCTTCAGCGGGAAAGATTTCCTCAAAAGGAAATTTCTGTCCAGCTGAAACTTCGTACACCGTGGTATCTGACGTACCCGAAGATCCCCTATAGTGAGTCGTATTAGCGC	97	34	Human pre-miRNA loop
RSL-V1-551	111	hsa-mir-138-2	GCGCTAATACGACTCACTATAGGG	AAAGACTTGGGAGAATTAATCCGCT	GGTGTACGAAGTTTCAGC	AGGCCGACGAGCAGCGCATCCTCTTACCCGGCTA	GCTGAAGCTTCGTGCAC	GGGAAAGACUUGGGAGAAUUAAUCCGCUGGUGUACGAAGUUUCAGCAGGCCGACGAGCAGCGCAUCCUCUUACCCGGCUAGCUGAAGCUUCGUGCAC	GTGCACGAAGCTTCAGCTAGCCGGGTAAGAGGATGCGCTGCTCGTCGGCCTGCTGAAACTTCGTACACCAGCGGATTAATTCTCCCAAGTCTTTCCCTATAGTGAGTCGTATTAGCGC	97	34	Human pre-miRNA loop
RSL-V1-552	111	hsa-mir-138-2	GCGCTAATACGACTCACTATAGGG	AAGCATCATGAGGAGGGTAACTATT	GGTGTACGAAGTTTCAGC	AGGCCGACGAGCAGCGCATCCTCTTACCCGGCTA	GCTGAAGCTTCGTGCAC	GGGAAGCAUCAUGAGGAGGGUAACUAUUGGUGUACGAAGUUUCAGCAGGCCGACGAGCAGCGCAUCCUCUUACCCGGCUAGCUGAAGCUUCGUGCAC	GTGCACGAAGCTTCAGCTAGCCGGGTAAGAGGATGCGCTGCTCGTCGGCCTGCTGAAACTTCGTACACCAATAGTTACCCTCCTCATGATGCTTCCCTATAGTGAGTCGTATTAGCGC	97	34	Human pre-miRNA loop
RSL-V1-553	111	hsa-mir-138-2	GCGCTAATACGACTCACTATAGGG	AAGTTCGTGTGCCGCAGATGATATA	GGTGTACGAAGTTTCAGC	AGGCCGACGAGCAGCGCATCCTCTTACCCGGCTA	GCTGAAGCTTCGTGCAC	GGGAAGUUCGUGUGCCGCAGAUGAUAUAGGUGUACGAAGUUUCAGCAGGCCGACGAGCAGCGCAUCCUCUUACCCGGCUAGCUGAAGCUUCGUGCAC	GTGCACGAAGCTTCAGCTAGCCGGGTAAGAGGATGCGCTGCTCGTCGGCCTGCTGAAACTTCGTACACCTATATCATCTGCGGCACACGAACTTCCCTATAGTGAGTCGTATTAGCGC	97	34	Human pre-miRNA loop
RSL-V1-554	111	hsa-mir-138-2	GCGCTAATACGACTCACTATAGGG	ACACGTAGCGCGAGAGTACAGCAAA	GGTGTACGAAGTTTCAGC	AGGCCGACGAGCAGCGCATCCTCTTACCCGGCTA	GCTGAAGCTTCGTGCAC	GGGACACGUAGCGCGAGAGUACAGCAAAGGUGUACGAAGUUUCAGCAGGCCGACGAGCAGCGCAUCCUCUUACCCGGCUAGCUGAAGCUUCGUGCAC	GTGCACGAAGCTTCAGCTAGCCGGGTAAGAGGATGCGCTGCTCGTCGGCCTGCTGAAACTTCGTACACCTTTGCTGTACTCTCGCGCTACGTGTCCCTATAGTGAGTCGTATTAGCGC	97	34	Human pre-miRNA loop
RSL-V1-555	111	hsa-mir-138-2	GCGCTAATACGACTCACTATAGGG	ACCACTCACCTTGTATCAGCTAACC	GGTGTACGAAGTTTCAGC	AGGCCGACGAGCAGCGCATCCTCTTACCCGGCTA	GCTGAAGCTTCGTGCAC	GGGACCACUCACCUUGUAUCAGCUAACCGGUGUACGAAGUUUCAGCAGGCCGACGAGCAGCGCAUCCUCUUACCCGGCUAGCUGAAGCUUCGUGCAC	GTGCACGAAGCTTCAGCTAGCCGGGTAAGAGGATGCGCTGCTCGTCGGCCTGCTGAAACTTCGTACACCGGTTAGCTGATACAAGGTGAGTGGTCCCTATAGTGAGTCGTATTAGCGC	97	34	Human pre-miRNA loop
RSL-V1-556	112	hsa-mir-3169	GCGCTAATACGACTCACTATAGGG	AAACATGGGCGGCACTCTTAAAGGT	GGTGTACGAAGTTTCAGC	ATAGCACAAAGTCTTATGGTACTGT	GCTGAAGCTTCGTGCAC	GGGAAACAUGGGCGGCACUCUUAAAGGUGGUGUACGAAGUUUCAGCAUAGCACAAAGUCUUAUGGUACUGUGCUGAAGCUUCGUGCAC	GTGCACGAAGCTTCAGCACAGTACCATAAGACTTTGTGCTATGCTGAAACTTCGTACACCACCTTTAAGAGTGCCGCCCATGTTTCCCTATAGTGAGTCGTATTAGCGC	88	25	Human pre-miRNA loop
RSL-V1-557	112	hsa-mir-3169	GCGCTAATACGACTCACTATAGGG	AACGGATCTAGGCGGACCCTTATGT	GGTGTACGAAGTTTCAGC	ATAGCACAAAGTCTTATGGTACTGT	GCTGAAGCTTCGTGCAC	GGGAACGGAUCUAGGCGGACCCUUAUGUGGUGUACGAAGUUUCAGCAUAGCACAAAGUCUUAUGGUACUGUGCUGAAGCUUCGUGCAC	GTGCACGAAGCTTCAGCACAGTACCATAAGACTTTGTGCTATGCTGAAACTTCGTACACCACATAAGGGTCCGCCTAGATCCGTTCCCTATAGTGAGTCGTATTAGCGC	88	25	Human pre-miRNA loop
RSL-V1-558	112	hsa-mir-3169	GCGCTAATACGACTCACTATAGGG	ATTTCCATTCTCGCCCAGATGACTG	GGTGTACGAAGTTTCAGC	ATAGCACAAAGTCTTATGGTACTGT	GCTGAAGCTTCGTGCAC	GGGAUUUCCAUUCUCGCCCAGAUGACUGGGUGUACGAAGUUUCAGCAUAGCACAAAGUCUUAUGGUACUGUGCUGAAGCUUCGUGCAC	GTGCACGAAGCTTCAGCACAGTACCATAAGACTTTGTGCTATGCTGAAACTTCGTACACCCAGTCATCTGGGCGAGAATGGAAATCCCTATAGTGAGTCGTATTAGCGC	88	25	Human pre-miRNA loop
RSL-V1-559	112	hsa-mir-3169	GCGCTAATACGACTCACTATAGGG	CATGTAGCCTGCAAGACGATTTTAG	GGTGTACGAAGTTTCAGC	ATAGCACAAAGTCTTATGGTACTGT	GCTGAAGCTTCGTGCAC	GGGCAUGUAGCCUGCAAGACGAUUUUAGGGUGUACGAAGUUUCAGCAUAGCACAAAGUCUUAUGGUACUGUGCUGAAGCUUCGUGCAC	GTGCACGAAGCTTCAGCACAGTACCATAAGACTTTGTGCTATGCTGAAACTTCGTACACCCTAAAATCGTCTTGCAGGCTACATGCCCTATAGTGAGTCGTATTAGCGC	88	25	Human pre-miRNA loop
RSL-V1-560	112	hsa-mir-3169	GCGCTAATACGACTCACTATAGGG	CCTACGAGTCTGTTCATGATTCACC	GGTGTACGAAGTTTCAGC	ATAGCACAAAGTCTTATGGTACTGT	GCTGAAGCTTCGTGCAC	GGGCCUACGAGUCUGUUCAUGAUUCACCGGUGUACGAAGUUUCAGCAUAGCACAAAGUCUUAUGGUACUGUGCUGAAGCUUCGUGCAC	GTGCACGAAGCTTCAGCACAGTACCATAAGACTTTGTGCTATGCTGAAACTTCGTACACCGGTGAATCATGAACAGACTCGTAGGCCCTATAGTGAGTCGTATTAGCGC	88	25	Human pre-miRNA loop
RSL-V1-561	113	hsa-mir-194-2	GCGCTAATACGACTCACTATAGGG	ACGTTACCACGACTAAGGTAATGAT	GGTGTACGAAGTTTCAGC	GTGGAAGTGCCCACTGGTTCCA	GCTGAAGCTTCGTGCAC	GGGACGUUACCACGACUAAGGUAAUGAUGGUGUACGAAGUUUCAGCGUGGAAGUGCCCACUGGUUCCAGCUGAAGCUUCGUGCAC	GTGCACGAAGCTTCAGCTGGAACCAGTGGGCACTTCCACGCTGAAACTTCGTACACCATCATTACCTTAGTCGTGGTAACGTCCCTATAGTGAGTCGTATTAGCGC	85	22	Human pre-miRNA loop
RSL-V1-562	113	hsa-mir-194-2	GCGCTAATACGACTCACTATAGGG	AGGGAGCAATAAAACATAGTCGCCC	GGTGTACGAAGTTTCAGC	GTGGAAGTGCCCACTGGTTCCA	GCTGAAGCTTCGTGCAC	GGGAGGGAGCAAUAAAACAUAGUCGCCCGGUGUACGAAGUUUCAGCGUGGAAGUGCCCACUGGUUCCAGCUGAAGCUUCGUGCAC	GTGCACGAAGCTTCAGCTGGAACCAGTGGGCACTTCCACGCTGAAACTTCGTACACCGGGCGACTATGTTTTATTGCTCCCTCCCTATAGTGAGTCGTATTAGCGC	85	22	Human pre-miRNA loop
RSL-V1-563	113	hsa-mir-194-2	GCGCTAATACGACTCACTATAGGG	AGTAGGACTAAAGGATGTACAGGGC	GGTGTACGAAGTTTCAGC	GTGGAAGTGCCCACTGGTTCCA	GCTGAAGCTTCGTGCAC	GGGAGUAGGACUAAAGGAUGUACAGGGCGGUGUACGAAGUUUCAGCGUGGAAGUGCCCACUGGUUCCAGCUGAAGCUUCGUGCAC	GTGCACGAAGCTTCAGCTGGAACCAGTGGGCACTTCCACGCTGAAACTTCGTACACCGCCCTGTACATCCTTTAGTCCTACTCCCTATAGTGAGTCGTATTAGCGC	85	22	Human pre-miRNA loop
RSL-V1-564	113	hsa-mir-194-2	GCGCTAATACGACTCACTATAGGG	CGGAGTCCACAAGTACGTCACCGAA	GGTGTACGAAGTTTCAGC	GTGGAAGTGCCCACTGGTTCCA	GCTGAAGCTTCGTGCAC	GGGCGGAGUCCACAAGUACGUCACCGAAGGUGUACGAAGUUUCAGCGUGGAAGUGCCCACUGGUUCCAGCUGAAGCUUCGUGCAC	GTGCACGAAGCTTCAGCTGGAACCAGTGGGCACTTCCACGCTGAAACTTCGTACACCTTCGGTGACGTACTTGTGGACTCCGCCCTATAGTGAGTCGTATTAGCGC	85	22	Human pre-miRNA loop
RSL-V1-565	113	hsa-mir-194-2	GCGCTAATACGACTCACTATAGGG	CGTTACGAGGAACATCCCCGGTTCA	GGTGTACGAAGTTTCAGC	GTGGAAGTGCCCACTGGTTCCA	GCTGAAGCTTCGTGCAC	GGGCGUUACGAGGAACAUCCCCGGUUCAGGUGUACGAAGUUUCAGCGUGGAAGUGCCCACUGGUUCCAGCUGAAGCUUCGUGCAC	GTGCACGAAGCTTCAGCTGGAACCAGTGGGCACTTCCACGCTGAAACTTCGTACACCTGAACCGGGGATGTTCCTCGTAACGCCCTATAGTGAGTCGTATTAGCGC	85	22	Human pre-miRNA loop
RSL-V1-566	114	hsa-mir-4434	GCGCTAATACGACTCACTATAGGG	ATCGGAGACATGCGCGAAGATACCC	GGTGTACGAAGTTTCAGC	AGAACTTTGGTTTT	GCTGAAGCTTCGTGCAC	GGGAUCGGAGACAUGCGCGAAGAUACCCGGUGUACGAAGUUUCAGCAGAACUUUGGUUUUGCUGAAGCUUCGUGCAC	GTGCACGAAGCTTCAGCAAAACCAAAGTTCTGCTGAAACTTCGTACACCGGGTATCTTCGCGCATGTCTCCGATCCCTATAGTGAGTCGTATTAGCGC	77	14	Human pre-miRNA loop
RSL-V1-567	114	hsa-mir-4434	GCGCTAATACGACTCACTATAGGG	ATTCTGGCTAGCGTGCCAACAAAAG	GGTGTACGAAGTTTCAGC	AGAACTTTGGTTTT	GCTGAAGCTTCGTGCAC	GGGAUUCUGGCUAGCGUGCCAACAAAAGGGUGUACGAAGUUUCAGCAGAACUUUGGUUUUGCUGAAGCUUCGUGCAC	GTGCACGAAGCTTCAGCAAAACCAAAGTTCTGCTGAAACTTCGTACACCCTTTTGTTGGCACGCTAGCCAGAATCCCTATAGTGAGTCGTATTAGCGC	77	14	Human pre-miRNA loop
RSL-V1-568	114	hsa-mir-4434	GCGCTAATACGACTCACTATAGGG	CCGTGGGCCCGAAGTATGATTTACT	GGTGTACGAAGTTTCAGC	AGAACTTTGGTTTT	GCTGAAGCTTCGTGCAC	GGGCCGUGGGCCCGAAGUAUGAUUUACUGGUGUACGAAGUUUCAGCAGAACUUUGGUUUUGCUGAAGCUUCGUGCAC	GTGCACGAAGCTTCAGCAAAACCAAAGTTCTGCTGAAACTTCGTACACCAGTAAATCATACTTCGGGCCCACGGCCCTATAGTGAGTCGTATTAGCGC	77	14	Human pre-miRNA loop
RSL-V1-569	114	hsa-mir-4434	GCGCTAATACGACTCACTATAGGG	CGACAAGCGACGCTGAAACCACATG	GGTGTACGAAGTTTCAGC	AGAACTTTGGTTTT	GCTGAAGCTTCGTGCAC	GGGCGACAAGCGACGCUGAAACCACAUGGGUGUACGAAGUUUCAGCAGAACUUUGGUUUUGCUGAAGCUUCGUGCAC	GTGCACGAAGCTTCAGCAAAACCAAAGTTCTGCTGAAACTTCGTACACCCATGTGGTTTCAGCGTCGCTTGTCGCCCTATAGTGAGTCGTATTAGCGC	77	14	Human pre-miRNA loop
RSL-V1-570	114	hsa-mir-4434	GCGCTAATACGACTCACTATAGGG	GACGTTCCTCCCTCGATCTGTAGAG	GGTGTACGAAGTTTCAGC	AGAACTTTGGTTTT	GCTGAAGCTTCGTGCAC	GGGGACGUUCCUCCCUCGAUCUGUAGAGGGUGUACGAAGUUUCAGCAGAACUUUGGUUUUGCUGAAGCUUCGUGCAC	GTGCACGAAGCTTCAGCAAAACCAAAGTTCTGCTGAAACTTCGTACACCCTCTACAGATCGAGGGAGGAACGTCCCCTATAGTGAGTCGTATTAGCGC	77	14	Human pre-miRNA loop
RSL-V1-571	115	hsa-mir-1251	GCGCTAATACGACTCACTATAGGG	ACCGCTCAATCAAGCTTAAGTGCAG	GGTGTACGAAGTTTCAGC	GGCGCTTCTCCTTCTGAACAGAGCGCT	GCTGAAGCTTCGTGCAC	GGGACCGCUCAAUCAAGCUUAAGUGCAGGGUGUACGAAGUUUCAGCGGCGCUUCUCCUUCUGAACAGAGCGCUGCUGAAGCUUCGUGCAC	GTGCACGAAGCTTCAGCAGCGCTCTGTTCAGAAGGAGAAGCGCCGCTGAAACTTCGTACACCCTGCACTTAAGCTTGATTGAGCGGTCCCTATAGTGAGTCGTATTAGCGC	90	27	Human pre-miRNA loop
RSL-V1-572	115	hsa-mir-1251	GCGCTAATACGACTCACTATAGGG	ACGCAGTGCGCCTAGAACTACACTC	GGTGTACGAAGTTTCAGC	GGCGCTTCTCCTTCTGAACAGAGCGCT	GCTGAAGCTTCGTGCAC	GGGACGCAGUGCGCCUAGAACUACACUCGGUGUACGAAGUUUCAGCGGCGCUUCUCCUUCUGAACAGAGCGCUGCUGAAGCUUCGUGCAC	GTGCACGAAGCTTCAGCAGCGCTCTGTTCAGAAGGAGAAGCGCCGCTGAAACTTCGTACACCGAGTGTAGTTCTAGGCGCACTGCGTCCCTATAGTGAGTCGTATTAGCGC	90	27	Human pre-miRNA loop
RSL-V1-573	115	hsa-mir-1251	GCGCTAATACGACTCACTATAGGG	ATCACGACTAACTTCCCGAAGCCTC	GGTGTACGAAGTTTCAGC	GGCGCTTCTCCTTCTGAACAGAGCGCT	GCTGAAGCTTCGTGCAC	GGGAUCACGACUAACUUCCCGAAGCCUCGGUGUACGAAGUUUCAGCGGCGCUUCUCCUUCUGAACAGAGCGCUGCUGAAGCUUCGUGCAC	GTGCACGAAGCTTCAGCAGCGCTCTGTTCAGAAGGAGAAGCGCCGCTGAAACTTCGTACACCGAGGCTTCGGGAAGTTAGTCGTGATCCCTATAGTGAGTCGTATTAGCGC	90	27	Human pre-miRNA loop
RSL-V1-574	115	hsa-mir-1251	GCGCTAATACGACTCACTATAGGG	CGAACGGAACACTGGGACTAAATTA	GGTGTACGAAGTTTCAGC	GGCGCTTCTCCTTCTGAACAGAGCGCT	GCTGAAGCTTCGTGCAC	GGGCGAACGGAACACUGGGACUAAAUUAGGUGUACGAAGUUUCAGCGGCGCUUCUCCUUCUGAACAGAGCGCUGCUGAAGCUUCGUGCAC	GTGCACGAAGCTTCAGCAGCGCTCTGTTCAGAAGGAGAAGCGCCGCTGAAACTTCGTACACCTAATTTAGTCCCAGTGTTCCGTTCGCCCTATAGTGAGTCGTATTAGCGC	90	27	Human pre-miRNA loop
RSL-V1-575	115	hsa-mir-1251	GCGCTAATACGACTCACTATAGGG	CGATGCTATTACCAAACAGTGTGTA	GGTGTACGAAGTTTCAGC	GGCGCTTCTCCTTCTGAACAGAGCGCT	GCTGAAGCTTCGTGCAC	GGGCGAUGCUAUUACCAAACAGUGUGUAGGUGUACGAAGUUUCAGCGGCGCUUCUCCUUCUGAACAGAGCGCUGCUGAAGCUUCGUGCAC	GTGCACGAAGCTTCAGCAGCGCTCTGTTCAGAAGGAGAAGCGCCGCTGAAACTTCGTACACCTACACACTGTTTGGTAATAGCATCGCCCTATAGTGAGTCGTATTAGCGC	90	27	Human pre-miRNA loop
RSL-V1-576	116	hsa-mir-5693	GCGCTAATACGACTCACTATAGGG	AGTAACCGTCACGTGTGCAGTCGAT	GGTGTACGAAGTTTCAGC	TGCTGTGAGCTAGCCAGCAG	GCTGAAGCTTCGTGCAC	GGGAGUAACCGUCACGUGUGCAGUCGAUGGUGUACGAAGUUUCAGCUGCUGUGAGCUAGCCAGCAGGCUGAAGCUUCGUGCAC	GTGCACGAAGCTTCAGCCTGCTGGCTAGCTCACAGCAGCTGAAACTTCGTACACCATCGACTGCACACGTGACGGTTACTCCCTATAGTGAGTCGTATTAGCGC	83	20	Human pre-miRNA loop
RSL-V1-577	116	hsa-mir-5693	GCGCTAATACGACTCACTATAGGG	ATAACCCGGTCGCCTCAAGTATGCA	GGTGTACGAAGTTTCAGC	TGCTGTGAGCTAGCCAGCAG	GCTGAAGCTTCGTGCAC	GGGAUAACCCGGUCGCCUCAAGUAUGCAGGUGUACGAAGUUUCAGCUGCUGUGAGCUAGCCAGCAGGCUGAAGCUUCGUGCAC	GTGCACGAAGCTTCAGCCTGCTGGCTAGCTCACAGCAGCTGAAACTTCGTACACCTGCATACTTGAGGCGACCGGGTTATCCCTATAGTGAGTCGTATTAGCGC	83	20	Human pre-miRNA loop
RSL-V1-578	116	hsa-mir-5693	GCGCTAATACGACTCACTATAGGG	CCCCAGAGTGTTGCTCGTCCTAACA	GGTGTACGAAGTTTCAGC	TGCTGTGAGCTAGCCAGCAG	GCTGAAGCTTCGTGCAC	GGGCCCCAGAGUGUUGCUCGUCCUAACAGGUGUACGAAGUUUCAGCUGCUGUGAGCUAGCCAGCAGGCUGAAGCUUCGUGCAC	GTGCACGAAGCTTCAGCCTGCTGGCTAGCTCACAGCAGCTGAAACTTCGTACACCTGTTAGGACGAGCAACACTCTGGGGCCCTATAGTGAGTCGTATTAGCGC	83	20	Human pre-miRNA loop
RSL-V1-579	116	hsa-mir-5693	GCGCTAATACGACTCACTATAGGG	GTCGCTCTCAAACATCTGGCGCTAA	GGTGTACGAAGTTTCAGC	TGCTGTGAGCTAGCCAGCAG	GCTGAAGCTTCGTGCAC	GGGGUCGCUCUCAAACAUCUGGCGCUAAGGUGUACGAAGUUUCAGCUGCUGUGAGCUAGCCAGCAGGCUGAAGCUUCGUGCAC	GTGCACGAAGCTTCAGCCTGCTGGCTAGCTCACAGCAGCTGAAACTTCGTACACCTTAGCGCCAGATGTTTGAGAGCGACCCCTATAGTGAGTCGTATTAGCGC	83	20	Human pre-miRNA loop
RSL-V1-580	116	hsa-mir-5693	GCGCTAATACGACTCACTATAGGG	GTGCTCACAAGTCAGTCCCATGAAC	GGTGTACGAAGTTTCAGC	TGCTGTGAGCTAGCCAGCAG	GCTGAAGCTTCGTGCAC	GGGGUGCUCACAAGUCAGUCCCAUGAACGGUGUACGAAGUUUCAGCUGCUGUGAGCUAGCCAGCAGGCUGAAGCUUCGUGCAC	GTGCACGAAGCTTCAGCCTGCTGGCTAGCTCACAGCAGCTGAAACTTCGTACACCGTTCATGGGACTGACTTGTGAGCACCCCTATAGTGAGTCGTATTAGCGC	83	20	Human pre-miRNA loop
RSL-V1-581	117	G4_(UGGGGU)6	GCGCTAATACGACTCACTATAGGG	AGAGGAAGCCTACAAATAGCACGAA	GGTGTACGAAGTTTCAGC	TGGGGTTGGGGTTGGGGTTGGGGTTGGGGTTGGGGT	GCTGAAGCTTCGTGCAC	GGGAGAGGAAGCCUACAAAUAGCACGAAGGUGUACGAAGUUUCAGCUGGGGUUGGGGUUGGGGUUGGGGUUGGGGUUGGGGUGCUGAAGCUUCGUGCAC	GTGCACGAAGCTTCAGCACCCCAACCCCAACCCCAACCCCAACCCCAACCCCAGCTGAAACTTCGTACACCTTCGTGCTATTTGTAGGCTTCCTCTCCCTATAGTGAGTCGTATTAGCGC	99	36	G4 control
RSL-V1-582	117	G4_(UGGGGU)6	GCGCTAATACGACTCACTATAGGG	ATATAAAACCTAGTCTCCGAGTTGG	GGTGTACGAAGTTTCAGC	TGGGGTTGGGGTTGGGGTTGGGGTTGGGGTTGGGGT	GCTGAAGCTTCGTGCAC	GGGAUAUAAAACCUAGUCUCCGAGUUGGGGUGUACGAAGUUUCAGCUGGGGUUGGGGUUGGGGUUGGGGUUGGGGUUGGGGUGCUGAAGCUUCGUGCAC	GTGCACGAAGCTTCAGCACCCCAACCCCAACCCCAACCCCAACCCCAACCCCAGCTGAAACTTCGTACACCCCAACTCGGAGACTAGGTTTTATATCCCTATAGTGAGTCGTATTAGCGC	99	36	G4 control
RSL-V1-583	117	G4_(UGGGGU)6	GCGCTAATACGACTCACTATAGGG	CAGGCAGACGTCGTGAATATCCAAT	GGTGTACGAAGTTTCAGC	TGGGGTTGGGGTTGGGGTTGGGGTTGGGGTTGGGGT	GCTGAAGCTTCGTGCAC	GGGCAGGCAGACGUCGUGAAUAUCCAAUGGUGUACGAAGUUUCAGCUGGGGUUGGGGUUGGGGUUGGGGUUGGGGUUGGGGUGCUGAAGCUUCGUGCAC	GTGCACGAAGCTTCAGCACCCCAACCCCAACCCCAACCCCAACCCCAACCCCAGCTGAAACTTCGTACACCATTGGATATTCACGACGTCTGCCTGCCCTATAGTGAGTCGTATTAGCGC	99	36	G4 control
RSL-V1-584	117	G4_(UGGGGU)6	GCGCTAATACGACTCACTATAGGG	CTCGGCACGGATCGTTGATTACCTA	GGTGTACGAAGTTTCAGC	TGGGGTTGGGGTTGGGGTTGGGGTTGGGGTTGGGGT	GCTGAAGCTTCGTGCAC	GGGCUCGGCACGGAUCGUUGAUUACCUAGGUGUACGAAGUUUCAGCUGGGGUUGGGGUUGGGGUUGGGGUUGGGGUUGGGGUGCUGAAGCUUCGUGCAC	GTGCACGAAGCTTCAGCACCCCAACCCCAACCCCAACCCCAACCCCAACCCCAGCTGAAACTTCGTACACCTAGGTAATCAACGATCCGTGCCGAGCCCTATAGTGAGTCGTATTAGCGC	99	36	G4 control
RSL-V1-585	117	G4_(UGGGGU)6	GCGCTAATACGACTCACTATAGGG	CTTATTAACGGCGGTAAGAACAAGC	GGTGTACGAAGTTTCAGC	TGGGGTTGGGGTTGGGGTTGGGGTTGGGGTTGGGGT	GCTGAAGCTTCGTGCAC	GGGCUUAUUAACGGCGGUAAGAACAAGCGGUGUACGAAGUUUCAGCUGGGGUUGGGGUUGGGGUUGGGGUUGGGGUUGGGGUGCUGAAGCUUCGUGCAC	GTGCACGAAGCTTCAGCACCCCAACCCCAACCCCAACCCCAACCCCAACCCCAGCTGAAACTTCGTACACCGCTTGTTCTTACCGCCGTTAATAAGCCCTATAGTGAGTCGTATTAGCGC	99	36	G4 control
RSL-V1-586	118	hsa-mir-4785	GCGCTAATACGACTCACTATAGGG	ACTCCAGCTTGATCGAAAATGTTGC	GGTGTACGAAGTTTCAGC	CTCCTCCGCTGCCGCCGGGAGAG	GCTGAAGCTTCGTGCAC	GGGACUCCAGCUUGAUCGAAAAUGUUGCGGUGUACGAAGUUUCAGCCUCCUCCGCUGCCGCCGGGAGAGGCUGAAGCUUCGUGCAC	GTGCACGAAGCTTCAGCCTCTCCCGGCGGCAGCGGAGGAGGCTGAAACTTCGTACACCGCAACATTTTCGATCAAGCTGGAGTCCCTATAGTGAGTCGTATTAGCGC	86	23	Human pre-miRNA loop
RSL-V1-587	118	hsa-mir-4785	GCGCTAATACGACTCACTATAGGG	ATGGGCAATCTACCGAAGTACACTC	GGTGTACGAAGTTTCAGC	CTCCTCCGCTGCCGCCGGGAGAG	GCTGAAGCTTCGTGCAC	GGGAUGGGCAAUCUACCGAAGUACACUCGGUGUACGAAGUUUCAGCCUCCUCCGCUGCCGCCGGGAGAGGCUGAAGCUUCGUGCAC	GTGCACGAAGCTTCAGCCTCTCCCGGCGGCAGCGGAGGAGGCTGAAACTTCGTACACCGAGTGTACTTCGGTAGATTGCCCATCCCTATAGTGAGTCGTATTAGCGC	86	23	Human pre-miRNA loop
RSL-V1-588	118	hsa-mir-4785	GCGCTAATACGACTCACTATAGGG	CTATAGTCTCCCATTCCCCTAGCTG	GGTGTACGAAGTTTCAGC	CTCCTCCGCTGCCGCCGGGAGAG	GCTGAAGCTTCGTGCAC	GGGCUAUAGUCUCCCAUUCCCCUAGCUGGGUGUACGAAGUUUCAGCCUCCUCCGCUGCCGCCGGGAGAGGCUGAAGCUUCGUGCAC	GTGCACGAAGCTTCAGCCTCTCCCGGCGGCAGCGGAGGAGGCTGAAACTTCGTACACCCAGCTAGGGGAATGGGAGACTATAGCCCTATAGTGAGTCGTATTAGCGC	86	23	Human pre-miRNA loop
RSL-V1-589	118	hsa-mir-4785	GCGCTAATACGACTCACTATAGGG	CTCATAACGAGTAGGGGATACATTT	GGTGTACGAAGTTTCAGC	CTCCTCCGCTGCCGCCGGGAGAG	GCTGAAGCTTCGTGCAC	GGGCUCAUAACGAGUAGGGGAUACAUUUGGUGUACGAAGUUUCAGCCUCCUCCGCUGCCGCCGGGAGAGGCUGAAGCUUCGUGCAC	GTGCACGAAGCTTCAGCCTCTCCCGGCGGCAGCGGAGGAGGCTGAAACTTCGTACACCAAATGTATCCCCTACTCGTTATGAGCCCTATAGTGAGTCGTATTAGCGC	86	23	Human pre-miRNA loop
RSL-V1-590	118	hsa-mir-4785	GCGCTAATACGACTCACTATAGGG	GCAAGCCGAATGAACCAATTATTGC	GGTGTACGAAGTTTCAGC	CTCCTCCGCTGCCGCCGGGAGAG	GCTGAAGCTTCGTGCAC	GGGGCAAGCCGAAUGAACCAAUUAUUGCGGUGUACGAAGUUUCAGCCUCCUCCGCUGCCGCCGGGAGAGGCUGAAGCUUCGUGCAC	GTGCACGAAGCTTCAGCCTCTCCCGGCGGCAGCGGAGGAGGCTGAAACTTCGTACACCGCAATAATTGGTTCATTCGGCTTGCCCCTATAGTGAGTCGTATTAGCGC	86	23	Human pre-miRNA loop
RSL-V1-591	119	hsa-mir-564	GCGCTAATACGACTCACTATAGGG	AACGCTAGGGCTAACGCTTAAACCG	GGTGTACGAAGTTTCAGC	AGGCAACATGGCCGAGAGGCCGGGGCCT	GCTGAAGCTTCGTGCAC	GGGAACGCUAGGGCUAACGCUUAAACCGGGUGUACGAAGUUUCAGCAGGCAACAUGGCCGAGAGGCCGGGGCCUGCUGAAGCUUCGUGCAC	GTGCACGAAGCTTCAGCAGGCCCCGGCCTCTCGGCCATGTTGCCTGCTGAAACTTCGTACACCCGGTTTAAGCGTTAGCCCTAGCGTTCCCTATAGTGAGTCGTATTAGCGC	91	28	Human pre-miRNA loop
RSL-V1-592	119	hsa-mir-564	GCGCTAATACGACTCACTATAGGG	AGGGTCATGCTACATAGATTCAGTC	GGTGTACGAAGTTTCAGC	AGGCAACATGGCCGAGAGGCCGGGGCCT	GCTGAAGCTTCGTGCAC	GGGAGGGUCAUGCUACAUAGAUUCAGUCGGUGUACGAAGUUUCAGCAGGCAACAUGGCCGAGAGGCCGGGGCCUGCUGAAGCUUCGUGCAC	GTGCACGAAGCTTCAGCAGGCCCCGGCCTCTCGGCCATGTTGCCTGCTGAAACTTCGTACACCGACTGAATCTATGTAGCATGACCCTCCCTATAGTGAGTCGTATTAGCGC	91	28	Human pre-miRNA loop
RSL-V1-593	119	hsa-mir-564	GCGCTAATACGACTCACTATAGGG	ATAATGGCCCTGTGGGCAGATCAAT	GGTGTACGAAGTTTCAGC	AGGCAACATGGCCGAGAGGCCGGGGCCT	GCTGAAGCTTCGTGCAC	GGGAUAAUGGCCCUGUGGGCAGAUCAAUGGUGUACGAAGUUUCAGCAGGCAACAUGGCCGAGAGGCCGGGGCCUGCUGAAGCUUCGUGCAC	GTGCACGAAGCTTCAGCAGGCCCCGGCCTCTCGGCCATGTTGCCTGCTGAAACTTCGTACACCATTGATCTGCCCACAGGGCCATTATCCCTATAGTGAGTCGTATTAGCGC	91	28	Human pre-miRNA loop
RSL-V1-594	119	hsa-mir-564	GCGCTAATACGACTCACTATAGGG	CAGCCTGCCATCGAGGCCCTATATA	GGTGTACGAAGTTTCAGC	AGGCAACATGGCCGAGAGGCCGGGGCCT	GCTGAAGCTTCGTGCAC	GGGCAGCCUGCCAUCGAGGCCCUAUAUAGGUGUACGAAGUUUCAGCAGGCAACAUGGCCGAGAGGCCGGGGCCUGCUGAAGCUUCGUGCAC	GTGCACGAAGCTTCAGCAGGCCCCGGCCTCTCGGCCATGTTGCCTGCTGAAACTTCGTACACCTATATAGGGCCTCGATGGCAGGCTGCCCTATAGTGAGTCGTATTAGCGC	91	28	Human pre-miRNA loop
RSL-V1-595	119	hsa-mir-564	GCGCTAATACGACTCACTATAGGG	CCGGACGCTCAATCCACTGTAGCAT	GGTGTACGAAGTTTCAGC	AGGCAACATGGCCGAGAGGCCGGGGCCT	GCTGAAGCTTCGTGCAC	GGGCCGGACGCUCAAUCCACUGUAGCAUGGUGUACGAAGUUUCAGCAGGCAACAUGGCCGAGAGGCCGGGGCCUGCUGAAGCUUCGUGCAC	GTGCACGAAGCTTCAGCAGGCCCCGGCCTCTCGGCCATGTTGCCTGCTGAAACTTCGTACACCATGCTACAGTGGATTGAGCGTCCGGCCCTATAGTGAGTCGTATTAGCGC	91	28	Human pre-miRNA loop
RSL-V1-596	120	hsa-mir-4310	GCGCTAATACGACTCACTATAGGG	ACCGAACCGCTGTTGACGAAACCAT	GGTGTACGAAGTTTCAGC	CTGCAGAACATTGCAG	GCTGAAGCTTCGTGCAC	GGGACCGAACCGCUGUUGACGAAACCAUGGUGUACGAAGUUUCAGCCUGCAGAACAUUGCAGGCUGAAGCUUCGUGCAC	GTGCACGAAGCTTCAGCCTGCAATGTTCTGCAGGCTGAAACTTCGTACACCATGGTTTCGTCAACAGCGGTTCGGTCCCTATAGTGAGTCGTATTAGCGC	79	16	Human pre-miRNA loop
RSL-V1-597	120	hsa-mir-4310	GCGCTAATACGACTCACTATAGGG	AGTCCCAACTAACTGTACCGGAGGT	GGTGTACGAAGTTTCAGC	CTGCAGAACATTGCAG	GCTGAAGCTTCGTGCAC	GGGAGUCCCAACUAACUGUACCGGAGGUGGUGUACGAAGUUUCAGCCUGCAGAACAUUGCAGGCUGAAGCUUCGUGCAC	GTGCACGAAGCTTCAGCCTGCAATGTTCTGCAGGCTGAAACTTCGTACACCACCTCCGGTACAGTTAGTTGGGACTCCCTATAGTGAGTCGTATTAGCGC	79	16	Human pre-miRNA loop
RSL-V1-598	120	hsa-mir-4310	GCGCTAATACGACTCACTATAGGG	ATATCGACCGCGGCATGAGGACTAT	GGTGTACGAAGTTTCAGC	CTGCAGAACATTGCAG	GCTGAAGCTTCGTGCAC	GGGAUAUCGACCGCGGCAUGAGGACUAUGGUGUACGAAGUUUCAGCCUGCAGAACAUUGCAGGCUGAAGCUUCGUGCAC	GTGCACGAAGCTTCAGCCTGCAATGTTCTGCAGGCTGAAACTTCGTACACCATAGTCCTCATGCCGCGGTCGATATCCCTATAGTGAGTCGTATTAGCGC	79	16	Human pre-miRNA loop
RSL-V1-599	120	hsa-mir-4310	GCGCTAATACGACTCACTATAGGG	CAGTAGTGGACAAACCTATGAATAG	GGTGTACGAAGTTTCAGC	CTGCAGAACATTGCAG	GCTGAAGCTTCGTGCAC	GGGCAGUAGUGGACAAACCUAUGAAUAGGGUGUACGAAGUUUCAGCCUGCAGAACAUUGCAGGCUGAAGCUUCGUGCAC	GTGCACGAAGCTTCAGCCTGCAATGTTCTGCAGGCTGAAACTTCGTACACCCTATTCATAGGTTTGTCCACTACTGCCCTATAGTGAGTCGTATTAGCGC	79	16	Human pre-miRNA loop
RSL-V1-600	120	hsa-mir-4310	GCGCTAATACGACTCACTATAGGG	CCTCCATGGCAACTGAGTACTACAT	GGTGTACGAAGTTTCAGC	CTGCAGAACATTGCAG	GCTGAAGCTTCGTGCAC	GGGCCUCCAUGGCAACUGAGUACUACAUGGUGUACGAAGUUUCAGCCUGCAGAACAUUGCAGGCUGAAGCUUCGUGCAC	GTGCACGAAGCTTCAGCCTGCAATGTTCTGCAGGCTGAAACTTCGTACACCATGTAGTACTCAGTTGCCATGGAGGCCCTATAGTGAGTCGTATTAGCGC	79	16	Human pre-miRNA loop
RSL-V1-601	121	hsa-mir-4740	GCGCTAATACGACTCACTATAGGG	AAACCACTAGCGATACCGAAGATGA	GGTGTACGAAGTTTCAGC	GGGCAGGGAGTCAGAGGGGACCGCCC	GCTGAAGCTTCGTGCAC	GGGAAACCACUAGCGAUACCGAAGAUGAGGUGUACGAAGUUUCAGCGGGCAGGGAGUCAGAGGGGACCGCCCGCUGAAGCUUCGUGCAC	GTGCACGAAGCTTCAGCGGGCGGTCCCCTCTGACTCCCTGCCCGCTGAAACTTCGTACACCTCATCTTCGGTATCGCTAGTGGTTTCCCTATAGTGAGTCGTATTAGCGC	89	26	Human pre-miRNA loop
RSL-V1-602	121	hsa-mir-4740	GCGCTAATACGACTCACTATAGGG	AGAAATGCTAAATGGGCGTCAACCA	GGTGTACGAAGTTTCAGC	GGGCAGGGAGTCAGAGGGGACCGCCC	GCTGAAGCTTCGTGCAC	GGGAGAAAUGCUAAAUGGGCGUCAACCAGGUGUACGAAGUUUCAGCGGGCAGGGAGUCAGAGGGGACCGCCCGCUGAAGCUUCGUGCAC	GTGCACGAAGCTTCAGCGGGCGGTCCCCTCTGACTCCCTGCCCGCTGAAACTTCGTACACCTGGTTGACGCCCATTTAGCATTTCTCCCTATAGTGAGTCGTATTAGCGC	89	26	Human pre-miRNA loop
RSL-V1-603	121	hsa-mir-4740	GCGCTAATACGACTCACTATAGGG	CGGGCTAGTTAACGAGTCAAGTGAC	GGTGTACGAAGTTTCAGC	GGGCAGGGAGTCAGAGGGGACCGCCC	GCTGAAGCTTCGTGCAC	GGGCGGGCUAGUUAACGAGUCAAGUGACGGUGUACGAAGUUUCAGCGGGCAGGGAGUCAGAGGGGACCGCCCGCUGAAGCUUCGUGCAC	GTGCACGAAGCTTCAGCGGGCGGTCCCCTCTGACTCCCTGCCCGCTGAAACTTCGTACACCGTCACTTGACTCGTTAACTAGCCCGCCCTATAGTGAGTCGTATTAGCGC	89	26	Human pre-miRNA loop
RSL-V1-604	121	hsa-mir-4740	GCGCTAATACGACTCACTATAGGG	CTCAAGGCGACCCGTGAATTAATCT	GGTGTACGAAGTTTCAGC	GGGCAGGGAGTCAGAGGGGACCGCCC	GCTGAAGCTTCGTGCAC	GGGCUCAAGGCGACCCGUGAAUUAAUCUGGUGUACGAAGUUUCAGCGGGCAGGGAGUCAGAGGGGACCGCCCGCUGAAGCUUCGUGCAC	GTGCACGAAGCTTCAGCGGGCGGTCCCCTCTGACTCCCTGCCCGCTGAAACTTCGTACACCAGATTAATTCACGGGTCGCCTTGAGCCCTATAGTGAGTCGTATTAGCGC	89	26	Human pre-miRNA loop
RSL-V1-605	121	hsa-mir-4740	GCGCTAATACGACTCACTATAGGG	GACGACATCTGGTGGCTATCCTTAG	GGTGTACGAAGTTTCAGC	GGGCAGGGAGTCAGAGGGGACCGCCC	GCTGAAGCTTCGTGCAC	GGGGACGACAUCUGGUGGCUAUCCUUAGGGUGUACGAAGUUUCAGCGGGCAGGGAGUCAGAGGGGACCGCCCGCUGAAGCUUCGUGCAC	GTGCACGAAGCTTCAGCGGGCGGTCCCCTCTGACTCCCTGCCCGCTGAAACTTCGTACACCCTAAGGATAGCCACCAGATGTCGTCCCCTATAGTGAGTCGTATTAGCGC	89	26	Human pre-miRNA loop
RSL-V1-606	122	hsa-mir-1184-3_1184-2_1184-1	GCGCTAATACGACTCACTATAGGG	AAGCTGATCTCGCGGATTACTAGCG	GGTGTACGAAGTTTCAGC	ACAGTGGCCACATCTCCAC	GCTGAAGCTTCGTGCAC	GGGAAGCUGAUCUCGCGGAUUACUAGCGGGUGUACGAAGUUUCAGCACAGUGGCCACAUCUCCACGCUGAAGCUUCGUGCAC	GTGCACGAAGCTTCAGCGTGGAGATGTGGCCACTGTGCTGAAACTTCGTACACCCGCTAGTAATCCGCGAGATCAGCTTCCCTATAGTGAGTCGTATTAGCGC	82	19	Human pre-miRNA loop
RSL-V1-607	122	hsa-mir-1184-3_1184-2_1184-1	GCGCTAATACGACTCACTATAGGG	ACCAAAGCCCGTTACCGTAGCATAC	GGTGTACGAAGTTTCAGC	ACAGTGGCCACATCTCCAC	GCTGAAGCTTCGTGCAC	GGGACCAAAGCCCGUUACCGUAGCAUACGGUGUACGAAGUUUCAGCACAGUGGCCACAUCUCCACGCUGAAGCUUCGUGCAC	GTGCACGAAGCTTCAGCGTGGAGATGTGGCCACTGTGCTGAAACTTCGTACACCGTATGCTACGGTAACGGGCTTTGGTCCCTATAGTGAGTCGTATTAGCGC	82	19	Human pre-miRNA loop
RSL-V1-608	122	hsa-mir-1184-3_1184-2_1184-1	GCGCTAATACGACTCACTATAGGG	ACGGTGGTAGTTAAGTGCAGCTTGC	GGTGTACGAAGTTTCAGC	ACAGTGGCCACATCTCCAC	GCTGAAGCTTCGTGCAC	GGGACGGUGGUAGUUAAGUGCAGCUUGCGGUGUACGAAGUUUCAGCACAGUGGCCACAUCUCCACGCUGAAGCUUCGUGCAC	GTGCACGAAGCTTCAGCGTGGAGATGTGGCCACTGTGCTGAAACTTCGTACACCGCAAGCTGCACTTAACTACCACCGTCCCTATAGTGAGTCGTATTAGCGC	82	19	Human pre-miRNA loop
RSL-V1-609	122	hsa-mir-1184-3_1184-2_1184-1	GCGCTAATACGACTCACTATAGGG	ACTGCTATAGCGGAACTACAGCTAG	GGTGTACGAAGTTTCAGC	ACAGTGGCCACATCTCCAC	GCTGAAGCTTCGTGCAC	GGGACUGCUAUAGCGGAACUACAGCUAGGGUGUACGAAGUUUCAGCACAGUGGCCACAUCUCCACGCUGAAGCUUCGUGCAC	GTGCACGAAGCTTCAGCGTGGAGATGTGGCCACTGTGCTGAAACTTCGTACACCCTAGCTGTAGTTCCGCTATAGCAGTCCCTATAGTGAGTCGTATTAGCGC	82	19	Human pre-miRNA loop
RSL-V1-610	122	hsa-mir-1184-3_1184-2_1184-1	GCGCTAATACGACTCACTATAGGG	AGATAGCATGGGAGCATAAACTTTC	GGTGTACGAAGTTTCAGC	ACAGTGGCCACATCTCCAC	GCTGAAGCTTCGTGCAC	GGGAGAUAGCAUGGGAGCAUAAACUUUCGGUGUACGAAGUUUCAGCACAGUGGCCACAUCUCCACGCUGAAGCUUCGUGCAC	GTGCACGAAGCTTCAGCGTGGAGATGTGGCCACTGTGCTGAAACTTCGTACACCGAAAGTTTATGCTCCCATGCTATCTCCCTATAGTGAGTCGTATTAGCGC	82	19	Human pre-miRNA loop
RSL-V1-611	123	hsa-mir-4421	GCGCTAATACGACTCACTATAGGG	AAATCCTGCCGTGAGTTAGCCACTC	GGTGTACGAAGTTTCAGC	AGTTGAACACTTGTTGGGACAACCT	GCTGAAGCTTCGTGCAC	GGGAAAUCCUGCCGUGAGUUAGCCACUCGGUGUACGAAGUUUCAGCAGUUGAACACUUGUUGGGACAACCUGCUGAAGCUUCGUGCAC	GTGCACGAAGCTTCAGCAGGTTGTCCCAACAAGTGTTCAACTGCTGAAACTTCGTACACCGAGTGGCTAACTCACGGCAGGATTTCCCTATAGTGAGTCGTATTAGCGC	88	25	Human pre-miRNA loop
RSL-V1-612	123	hsa-mir-4421	GCGCTAATACGACTCACTATAGGG	AAGTGAGTACACTCCCCAATGGCTA	GGTGTACGAAGTTTCAGC	AGTTGAACACTTGTTGGGACAACCT	GCTGAAGCTTCGTGCAC	GGGAAGUGAGUACACUCCCCAAUGGCUAGGUGUACGAAGUUUCAGCAGUUGAACACUUGUUGGGACAACCUGCUGAAGCUUCGUGCAC	GTGCACGAAGCTTCAGCAGGTTGTCCCAACAAGTGTTCAACTGCTGAAACTTCGTACACCTAGCCATTGGGGAGTGTACTCACTTCCCTATAGTGAGTCGTATTAGCGC	88	25	Human pre-miRNA loop
RSL-V1-613	123	hsa-mir-4421	GCGCTAATACGACTCACTATAGGG	AGGGCGAGTAGCTTGTGTTGATCGG	GGTGTACGAAGTTTCAGC	AGTTGAACACTTGTTGGGACAACCT	GCTGAAGCTTCGTGCAC	GGGAGGGCGAGUAGCUUGUGUUGAUCGGGGUGUACGAAGUUUCAGCAGUUGAACACUUGUUGGGACAACCUGCUGAAGCUUCGUGCAC	GTGCACGAAGCTTCAGCAGGTTGTCCCAACAAGTGTTCAACTGCTGAAACTTCGTACACCCCGATCAACACAAGCTACTCGCCCTCCCTATAGTGAGTCGTATTAGCGC	88	25	Human pre-miRNA loop
RSL-V1-614	123	hsa-mir-4421	GCGCTAATACGACTCACTATAGGG	ATTGCAGTTCGTATACCACTCACGG	GGTGTACGAAGTTTCAGC	AGTTGAACACTTGTTGGGACAACCT	GCTGAAGCTTCGTGCAC	GGGAUUGCAGUUCGUAUACCACUCACGGGGUGUACGAAGUUUCAGCAGUUGAACACUUGUUGGGACAACCUGCUGAAGCUUCGUGCAC	GTGCACGAAGCTTCAGCAGGTTGTCCCAACAAGTGTTCAACTGCTGAAACTTCGTACACCCCGTGAGTGGTATACGAACTGCAATCCCTATAGTGAGTCGTATTAGCGC	88	25	Human pre-miRNA loop
RSL-V1-615	123	hsa-mir-4421	GCGCTAATACGACTCACTATAGGG	CGGTGGTTCCCGTCTTTAGGGCAAT	GGTGTACGAAGTTTCAGC	AGTTGAACACTTGTTGGGACAACCT	GCTGAAGCTTCGTGCAC	GGGCGGUGGUUCCCGUCUUUAGGGCAAUGGUGUACGAAGUUUCAGCAGUUGAACACUUGUUGGGACAACCUGCUGAAGCUUCGUGCAC	GTGCACGAAGCTTCAGCAGGTTGTCCCAACAAGTGTTCAACTGCTGAAACTTCGTACACCATTGCCCTAAAGACGGGAACCACCGCCCTATAGTGAGTCGTATTAGCGC	88	25	Human pre-miRNA loop
RSL-V1-616	124	hsa-mir-5702	GCGCTAATACGACTCACTATAGGG	AAGAAAGGCTCAGTGGACGGCGATT	GGTGTACGAAGTTTCAGC	TCCAACCTGAAATCCTTCTGTAGGTTGAG	GCTGAAGCTTCGTGCAC	GGGAAGAAAGGCUCAGUGGACGGCGAUUGGUGUACGAAGUUUCAGCUCCAACCUGAAAUCCUUCUGUAGGUUGAGGCUGAAGCUUCGUGCAC	GTGCACGAAGCTTCAGCCTCAACCTACAGAAGGATTTCAGGTTGGAGCTGAAACTTCGTACACCAATCGCCGTCCACTGAGCCTTTCTTCCCTATAGTGAGTCGTATTAGCGC	92	29	Human pre-miRNA loop
RSL-V1-617	124	hsa-mir-5702	GCGCTAATACGACTCACTATAGGG	CCAGTTTGATATTTCGGCCCCACGG	GGTGTACGAAGTTTCAGC	TCCAACCTGAAATCCTTCTGTAGGTTGAG	GCTGAAGCTTCGTGCAC	GGGCCAGUUUGAUAUUUCGGCCCCACGGGGUGUACGAAGUUUCAGCUCCAACCUGAAAUCCUUCUGUAGGUUGAGGCUGAAGCUUCGUGCAC	GTGCACGAAGCTTCAGCCTCAACCTACAGAAGGATTTCAGGTTGGAGCTGAAACTTCGTACACCCCGTGGGGCCGAAATATCAAACTGGCCCTATAGTGAGTCGTATTAGCGC	92	29	Human pre-miRNA loop
RSL-V1-618	124	hsa-mir-5702	GCGCTAATACGACTCACTATAGGG	CGAATAGGTGATATGCGCCCAGCAT	GGTGTACGAAGTTTCAGC	TCCAACCTGAAATCCTTCTGTAGGTTGAG	GCTGAAGCTTCGTGCAC	GGGCGAAUAGGUGAUAUGCGCCCAGCAUGGUGUACGAAGUUUCAGCUCCAACCUGAAAUCCUUCUGUAGGUUGAGGCUGAAGCUUCGUGCAC	GTGCACGAAGCTTCAGCCTCAACCTACAGAAGGATTTCAGGTTGGAGCTGAAACTTCGTACACCATGCTGGGCGCATATCACCTATTCGCCCTATAGTGAGTCGTATTAGCGC	92	29	Human pre-miRNA loop
RSL-V1-619	124	hsa-mir-5702	GCGCTAATACGACTCACTATAGGG	CGAGGATAGTAGTCGCGTAAGGCAG	GGTGTACGAAGTTTCAGC	TCCAACCTGAAATCCTTCTGTAGGTTGAG	GCTGAAGCTTCGTGCAC	GGGCGAGGAUAGUAGUCGCGUAAGGCAGGGUGUACGAAGUUUCAGCUCCAACCUGAAAUCCUUCUGUAGGUUGAGGCUGAAGCUUCGUGCAC	GTGCACGAAGCTTCAGCCTCAACCTACAGAAGGATTTCAGGTTGGAGCTGAAACTTCGTACACCCTGCCTTACGCGACTACTATCCTCGCCCTATAGTGAGTCGTATTAGCGC	92	29	Human pre-miRNA loop
RSL-V1-620	124	hsa-mir-5702	GCGCTAATACGACTCACTATAGGG	GTAGCAGACCAGTAATGACCCATTG	GGTGTACGAAGTTTCAGC	TCCAACCTGAAATCCTTCTGTAGGTTGAG	GCTGAAGCTTCGTGCAC	GGGGUAGCAGACCAGUAAUGACCCAUUGGGUGUACGAAGUUUCAGCUCCAACCUGAAAUCCUUCUGUAGGUUGAGGCUGAAGCUUCGUGCAC	GTGCACGAAGCTTCAGCCTCAACCTACAGAAGGATTTCAGGTTGGAGCTGAAACTTCGTACACCCAATGGGTCATTACTGGTCTGCTACCCCTATAGTGAGTCGTATTAGCGC	92	29	Human pre-miRNA loop
RSL-V1-621	125	hsa-mir-1253	GCGCTAATACGACTCACTATAGGG	AACGGGTAAGTAGGTATCACACCAC	GGTGTACGAAGTTTCAGC	TGCAGATGTGGACTGCTAAATGCA	GCTGAAGCTTCGTGCAC	GGGAACGGGUAAGUAGGUAUCACACCACGGUGUACGAAGUUUCAGCUGCAGAUGUGGACUGCUAAAUGCAGCUGAAGCUUCGUGCAC	GTGCACGAAGCTTCAGCTGCATTTAGCAGTCCACATCTGCAGCTGAAACTTCGTACACCGTGGTGTGATACCTACTTACCCGTTCCCTATAGTGAGTCGTATTAGCGC	87	24	Human pre-miRNA loop
RSL-V1-622	125	hsa-mir-1253	GCGCTAATACGACTCACTATAGGG	AATTAAGGCATGACCGTACTACCGA	GGTGTACGAAGTTTCAGC	TGCAGATGTGGACTGCTAAATGCA	GCTGAAGCTTCGTGCAC	GGGAAUUAAGGCAUGACCGUACUACCGAGGUGUACGAAGUUUCAGCUGCAGAUGUGGACUGCUAAAUGCAGCUGAAGCUUCGUGCAC	GTGCACGAAGCTTCAGCTGCATTTAGCAGTCCACATCTGCAGCTGAAACTTCGTACACCTCGGTAGTACGGTCATGCCTTAATTCCCTATAGTGAGTCGTATTAGCGC	87	24	Human pre-miRNA loop
RSL-V1-623	125	hsa-mir-1253	GCGCTAATACGACTCACTATAGGG	AGAGGTATCCAACCTAAACCTGCTG	GGTGTACGAAGTTTCAGC	TGCAGATGTGGACTGCTAAATGCA	GCTGAAGCTTCGTGCAC	GGGAGAGGUAUCCAACCUAAACCUGCUGGGUGUACGAAGUUUCAGCUGCAGAUGUGGACUGCUAAAUGCAGCUGAAGCUUCGUGCAC	GTGCACGAAGCTTCAGCTGCATTTAGCAGTCCACATCTGCAGCTGAAACTTCGTACACCCAGCAGGTTTAGGTTGGATACCTCTCCCTATAGTGAGTCGTATTAGCGC	87	24	Human pre-miRNA loop
RSL-V1-624	125	hsa-mir-1253	GCGCTAATACGACTCACTATAGGG	AGATATAGGCACTTACGACCTTCCC	GGTGTACGAAGTTTCAGC	TGCAGATGTGGACTGCTAAATGCA	GCTGAAGCTTCGTGCAC	GGGAGAUAUAGGCACUUACGACCUUCCCGGUGUACGAAGUUUCAGCUGCAGAUGUGGACUGCUAAAUGCAGCUGAAGCUUCGUGCAC	GTGCACGAAGCTTCAGCTGCATTTAGCAGTCCACATCTGCAGCTGAAACTTCGTACACCGGGAAGGTCGTAAGTGCCTATATCTCCCTATAGTGAGTCGTATTAGCGC	87	24	Human pre-miRNA loop
RSL-V1-625	125	hsa-mir-1253	GCGCTAATACGACTCACTATAGGG	ATCTTCGCCCTGGGGTACCATAGGA	GGTGTACGAAGTTTCAGC	TGCAGATGTGGACTGCTAAATGCA	GCTGAAGCTTCGTGCAC	GGGAUCUUCGCCCUGGGGUACCAUAGGAGGUGUACGAAGUUUCAGCUGCAGAUGUGGACUGCUAAAUGCAGCUGAAGCUUCGUGCAC	GTGCACGAAGCTTCAGCTGCATTTAGCAGTCCACATCTGCAGCTGAAACTTCGTACACCTCCTATGGTACCCCAGGGCGAAGATCCCTATAGTGAGTCGTATTAGCGC	87	24	Human pre-miRNA loop
RSL-V1-626	126	hsa-mir-6768	GCGCTAATACGACTCACTATAGGG	ACGCACTAACATTGAGTTACCGGAA	GGTGTACGAAGTTTCAGC	CTGGGTTCGGCTGCTACCCCAAA	GCTGAAGCTTCGTGCAC	GGGACGCACUAACAUUGAGUUACCGGAAGGUGUACGAAGUUUCAGCCUGGGUUCGGCUGCUACCCCAAAGCUGAAGCUUCGUGCAC	GTGCACGAAGCTTCAGCTTTGGGGTAGCAGCCGAACCCAGGCTGAAACTTCGTACACCTTCCGGTAACTCAATGTTAGTGCGTCCCTATAGTGAGTCGTATTAGCGC	86	23	Human pre-miRNA loop
RSL-V1-627	126	hsa-mir-6768	GCGCTAATACGACTCACTATAGGG	ACTTTTATGGTCCCACTAACAGCCA	GGTGTACGAAGTTTCAGC	CTGGGTTCGGCTGCTACCCCAAA	GCTGAAGCTTCGTGCAC	GGGACUUUUAUGGUCCCACUAACAGCCAGGUGUACGAAGUUUCAGCCUGGGUUCGGCUGCUACCCCAAAGCUGAAGCUUCGUGCAC	GTGCACGAAGCTTCAGCTTTGGGGTAGCAGCCGAACCCAGGCTGAAACTTCGTACACCTGGCTGTTAGTGGGACCATAAAAGTCCCTATAGTGAGTCGTATTAGCGC	86	23	Human pre-miRNA loop
RSL-V1-628	126	hsa-mir-6768	GCGCTAATACGACTCACTATAGGG	AGGGCAGTTACGACGCACTATGTTC	GGTGTACGAAGTTTCAGC	CTGGGTTCGGCTGCTACCCCAAA	GCTGAAGCTTCGTGCAC	GGGAGGGCAGUUACGACGCACUAUGUUCGGUGUACGAAGUUUCAGCCUGGGUUCGGCUGCUACCCCAAAGCUGAAGCUUCGUGCAC	GTGCACGAAGCTTCAGCTTTGGGGTAGCAGCCGAACCCAGGCTGAAACTTCGTACACCGAACATAGTGCGTCGTAACTGCCCTCCCTATAGTGAGTCGTATTAGCGC	86	23	Human pre-miRNA loop
RSL-V1-629	126	hsa-mir-6768	GCGCTAATACGACTCACTATAGGG	CCCTTCAGATCGTGGTAACATGACC	GGTGTACGAAGTTTCAGC	CTGGGTTCGGCTGCTACCCCAAA	GCTGAAGCTTCGTGCAC	GGGCCCUUCAGAUCGUGGUAACAUGACCGGUGUACGAAGUUUCAGCCUGGGUUCGGCUGCUACCCCAAAGCUGAAGCUUCGUGCAC	GTGCACGAAGCTTCAGCTTTGGGGTAGCAGCCGAACCCAGGCTGAAACTTCGTACACCGGTCATGTTACCACGATCTGAAGGGCCCTATAGTGAGTCGTATTAGCGC	86	23	Human pre-miRNA loop
RSL-V1-630	126	hsa-mir-6768	GCGCTAATACGACTCACTATAGGG	CTATGTAGCGGGCACCAGGTTAAAC	GGTGTACGAAGTTTCAGC	CTGGGTTCGGCTGCTACCCCAAA	GCTGAAGCTTCGTGCAC	GGGCUAUGUAGCGGGCACCAGGUUAAACGGUGUACGAAGUUUCAGCCUGGGUUCGGCUGCUACCCCAAAGCUGAAGCUUCGUGCAC	GTGCACGAAGCTTCAGCTTTGGGGTAGCAGCCGAACCCAGGCTGAAACTTCGTACACCGTTTAACCTGGTGCCCGCTACATAGCCCTATAGTGAGTCGTATTAGCGC	86	23	Human pre-miRNA loop
RSL-V1-631	127	hsa-mir-4330	GCGCTAATACGACTCACTATAGGG	AACATGTAACCCGCCAAGACCTTAG	GGTGTACGAAGTTTCAGC	GAGGATGCAGGAGAGGAAGGGGGCTTCTTTTTGACGCCTACTTCATCAGCTGCTCCTC	GCTGAAGCTTCGTGCAC	GGGAACAUGUAACCCGCCAAGACCUUAGGGUGUACGAAGUUUCAGCGAGGAUGCAGGAGAGGAAGGGGGCUUCUUUUUGACGCCUACUUCAUCAGCUGCUCCUCGCUGAAGCUUCGUGCAC	GTGCACGAAGCTTCAGCGAGGAGCAGCTGATGAAGTAGGCGTCAAAAAGAAGCCCCCTTCCTCTCCTGCATCCTCGCTGAAACTTCGTACACCCTAAGGTCTTGGCGGGTTACATGTTCCCTATAGTGAGTCGTATTAGCGC	121	58	Human pre-miRNA loop
RSL-V1-632	127	hsa-mir-4330	GCGCTAATACGACTCACTATAGGG	AATTATACCCTTGTGGCGGCCTTTC	GGTGTACGAAGTTTCAGC	GAGGATGCAGGAGAGGAAGGGGGCTTCTTTTTGACGCCTACTTCATCAGCTGCTCCTC	GCTGAAGCTTCGTGCAC	GGGAAUUAUACCCUUGUGGCGGCCUUUCGGUGUACGAAGUUUCAGCGAGGAUGCAGGAGAGGAAGGGGGCUUCUUUUUGACGCCUACUUCAUCAGCUGCUCCUCGCUGAAGCUUCGUGCAC	GTGCACGAAGCTTCAGCGAGGAGCAGCTGATGAAGTAGGCGTCAAAAAGAAGCCCCCTTCCTCTCCTGCATCCTCGCTGAAACTTCGTACACCGAAAGGCCGCCACAAGGGTATAATTCCCTATAGTGAGTCGTATTAGCGC	121	58	Human pre-miRNA loop
RSL-V1-633	127	hsa-mir-4330	GCGCTAATACGACTCACTATAGGG	ACGTCACCGCAGGTGTACTATCGTG	GGTGTACGAAGTTTCAGC	GAGGATGCAGGAGAGGAAGGGGGCTTCTTTTTGACGCCTACTTCATCAGCTGCTCCTC	GCTGAAGCTTCGTGCAC	GGGACGUCACCGCAGGUGUACUAUCGUGGGUGUACGAAGUUUCAGCGAGGAUGCAGGAGAGGAAGGGGGCUUCUUUUUGACGCCUACUUCAUCAGCUGCUCCUCGCUGAAGCUUCGUGCAC	GTGCACGAAGCTTCAGCGAGGAGCAGCTGATGAAGTAGGCGTCAAAAAGAAGCCCCCTTCCTCTCCTGCATCCTCGCTGAAACTTCGTACACCCACGATAGTACACCTGCGGTGACGTCCCTATAGTGAGTCGTATTAGCGC	121	58	Human pre-miRNA loop
RSL-V1-634	127	hsa-mir-4330	GCGCTAATACGACTCACTATAGGG	AGCAGTCAAGTTGGTCGAGAAACAC	GGTGTACGAAGTTTCAGC	GAGGATGCAGGAGAGGAAGGGGGCTTCTTTTTGACGCCTACTTCATCAGCTGCTCCTC	GCTGAAGCTTCGTGCAC	GGGAGCAGUCAAGUUGGUCGAGAAACACGGUGUACGAAGUUUCAGCGAGGAUGCAGGAGAGGAAGGGGGCUUCUUUUUGACGCCUACUUCAUCAGCUGCUCCUCGCUGAAGCUUCGUGCAC	GTGCACGAAGCTTCAGCGAGGAGCAGCTGATGAAGTAGGCGTCAAAAAGAAGCCCCCTTCCTCTCCTGCATCCTCGCTGAAACTTCGTACACCGTGTTTCTCGACCAACTTGACTGCTCCCTATAGTGAGTCGTATTAGCGC	121	58	Human pre-miRNA loop
RSL-V1-635	127	hsa-mir-4330	GCGCTAATACGACTCACTATAGGG	ATATGCTCTAGTCGCTGGGTGTTAG	GGTGTACGAAGTTTCAGC	GAGGATGCAGGAGAGGAAGGGGGCTTCTTTTTGACGCCTACTTCATCAGCTGCTCCTC	GCTGAAGCTTCGTGCAC	GGGAUAUGCUCUAGUCGCUGGGUGUUAGGGUGUACGAAGUUUCAGCGAGGAUGCAGGAGAGGAAGGGGGCUUCUUUUUGACGCCUACUUCAUCAGCUGCUCCUCGCUGAAGCUUCGUGCAC	GTGCACGAAGCTTCAGCGAGGAGCAGCTGATGAAGTAGGCGTCAAAAAGAAGCCCCCTTCCTCTCCTGCATCCTCGCTGAAACTTCGTACACCCTAACACCCAGCGACTAGAGCATATCCCTATAGTGAGTCGTATTAGCGC	121	58	Human pre-miRNA loop
RSL-V1-636	128	hsa-mir-4314	GCGCTAATACGACTCACTATAGGG	ACGAGCCCAATCTGGTTCATAGTCA	GGTGTACGAAGTTTCAGC	ACAGGTAGTGGCCACAGTGAGAAAGCTGGCCTGTCCTTCTGC	GCTGAAGCTTCGTGCAC	GGGACGAGCCCAAUCUGGUUCAUAGUCAGGUGUACGAAGUUUCAGCACAGGUAGUGGCCACAGUGAGAAAGCUGGCCUGUCCUUCUGCGCUGAAGCUUCGUGCAC	GTGCACGAAGCTTCAGCGCAGAAGGACAGGCCAGCTTTCTCACTGTGGCCACTACCTGTGCTGAAACTTCGTACACCTGACTATGAACCAGATTGGGCTCGTCCCTATAGTGAGTCGTATTAGCGC	105	42	Human pre-miRNA loop
RSL-V1-637	128	hsa-mir-4314	GCGCTAATACGACTCACTATAGGG	ACGGCGCCGAGTATACGTGAACATT	GGTGTACGAAGTTTCAGC	ACAGGTAGTGGCCACAGTGAGAAAGCTGGCCTGTCCTTCTGC	GCTGAAGCTTCGTGCAC	GGGACGGCGCCGAGUAUACGUGAACAUUGGUGUACGAAGUUUCAGCACAGGUAGUGGCCACAGUGAGAAAGCUGGCCUGUCCUUCUGCGCUGAAGCUUCGUGCAC	GTGCACGAAGCTTCAGCGCAGAAGGACAGGCCAGCTTTCTCACTGTGGCCACTACCTGTGCTGAAACTTCGTACACCAATGTTCACGTATACTCGGCGCCGTCCCTATAGTGAGTCGTATTAGCGC	105	42	Human pre-miRNA loop
RSL-V1-638	128	hsa-mir-4314	GCGCTAATACGACTCACTATAGGG	ACTAGCCAGAGGGAACATCCTACAT	GGTGTACGAAGTTTCAGC	ACAGGTAGTGGCCACAGTGAGAAAGCTGGCCTGTCCTTCTGC	GCTGAAGCTTCGTGCAC	GGGACUAGCCAGAGGGAACAUCCUACAUGGUGUACGAAGUUUCAGCACAGGUAGUGGCCACAGUGAGAAAGCUGGCCUGUCCUUCUGCGCUGAAGCUUCGUGCAC	GTGCACGAAGCTTCAGCGCAGAAGGACAGGCCAGCTTTCTCACTGTGGCCACTACCTGTGCTGAAACTTCGTACACCATGTAGGATGTTCCCTCTGGCTAGTCCCTATAGTGAGTCGTATTAGCGC	105	42	Human pre-miRNA loop
RSL-V1-639	128	hsa-mir-4314	GCGCTAATACGACTCACTATAGGG	CACAAAGAATGGCGGTTTACGAGTC	GGTGTACGAAGTTTCAGC	ACAGGTAGTGGCCACAGTGAGAAAGCTGGCCTGTCCTTCTGC	GCTGAAGCTTCGTGCAC	GGGCACAAAGAAUGGCGGUUUACGAGUCGGUGUACGAAGUUUCAGCACAGGUAGUGGCCACAGUGAGAAAGCUGGCCUGUCCUUCUGCGCUGAAGCUUCGUGCAC	GTGCACGAAGCTTCAGCGCAGAAGGACAGGCCAGCTTTCTCACTGTGGCCACTACCTGTGCTGAAACTTCGTACACCGACTCGTAAACCGCCATTCTTTGTGCCCTATAGTGAGTCGTATTAGCGC	105	42	Human pre-miRNA loop
RSL-V1-640	128	hsa-mir-4314	GCGCTAATACGACTCACTATAGGG	CAGTTGAGAGAAGCCATCGAACGGG	GGTGTACGAAGTTTCAGC	ACAGGTAGTGGCCACAGTGAGAAAGCTGGCCTGTCCTTCTGC	GCTGAAGCTTCGTGCAC	GGGCAGUUGAGAGAAGCCAUCGAACGGGGGUGUACGAAGUUUCAGCACAGGUAGUGGCCACAGUGAGAAAGCUGGCCUGUCCUUCUGCGCUGAAGCUUCGUGCAC	GTGCACGAAGCTTCAGCGCAGAAGGACAGGCCAGCTTTCTCACTGTGGCCACTACCTGTGCTGAAACTTCGTACACCCCCGTTCGATGGCTTCTCTCAACTGCCCTATAGTGAGTCGTATTAGCGC	105	42	Human pre-miRNA loop
RSL-V1-641	129	hsa-mir-4770	GCGCTAATACGACTCACTATAGGG	AACTAGTCGGGACACCGATAATAAC	GGTGTACGAAGTTTCAGC	CTATCCTTCCCTTGGAAAATGATCTGAG	GCTGAAGCTTCGTGCAC	GGGAACUAGUCGGGACACCGAUAAUAACGGUGUACGAAGUUUCAGCCUAUCCUUCCCUUGGAAAAUGAUCUGAGGCUGAAGCUUCGUGCAC	GTGCACGAAGCTTCAGCCTCAGATCATTTTCCAAGGGAAGGATAGGCTGAAACTTCGTACACCGTTATTATCGGTGTCCCGACTAGTTCCCTATAGTGAGTCGTATTAGCGC	91	28	Human pre-miRNA loop
RSL-V1-642	129	hsa-mir-4770	GCGCTAATACGACTCACTATAGGG	AAGCTACTACCGGCCGTGACAATAT	GGTGTACGAAGTTTCAGC	CTATCCTTCCCTTGGAAAATGATCTGAG	GCTGAAGCTTCGTGCAC	GGGAAGCUACUACCGGCCGUGACAAUAUGGUGUACGAAGUUUCAGCCUAUCCUUCCCUUGGAAAAUGAUCUGAGGCUGAAGCUUCGUGCAC	GTGCACGAAGCTTCAGCCTCAGATCATTTTCCAAGGGAAGGATAGGCTGAAACTTCGTACACCATATTGTCACGGCCGGTAGTAGCTTCCCTATAGTGAGTCGTATTAGCGC	91	28	Human pre-miRNA loop
RSL-V1-643	129	hsa-mir-4770	GCGCTAATACGACTCACTATAGGG	ATACCGGGTTGACCCCGCTAATACT	GGTGTACGAAGTTTCAGC	CTATCCTTCCCTTGGAAAATGATCTGAG	GCTGAAGCTTCGTGCAC	GGGAUACCGGGUUGACCCCGCUAAUACUGGUGUACGAAGUUUCAGCCUAUCCUUCCCUUGGAAAAUGAUCUGAGGCUGAAGCUUCGUGCAC	GTGCACGAAGCTTCAGCCTCAGATCATTTTCCAAGGGAAGGATAGGCTGAAACTTCGTACACCAGTATTAGCGGGGTCAACCCGGTATCCCTATAGTGAGTCGTATTAGCGC	91	28	Human pre-miRNA loop
RSL-V1-644	129	hsa-mir-4770	GCGCTAATACGACTCACTATAGGG	ATTACTGCTTGACCTGTGTCGCTGA	GGTGTACGAAGTTTCAGC	CTATCCTTCCCTTGGAAAATGATCTGAG	GCTGAAGCTTCGTGCAC	GGGAUUACUGCUUGACCUGUGUCGCUGAGGUGUACGAAGUUUCAGCCUAUCCUUCCCUUGGAAAAUGAUCUGAGGCUGAAGCUUCGUGCAC	GTGCACGAAGCTTCAGCCTCAGATCATTTTCCAAGGGAAGGATAGGCTGAAACTTCGTACACCTCAGCGACACAGGTCAAGCAGTAATCCCTATAGTGAGTCGTATTAGCGC	91	28	Human pre-miRNA loop
RSL-V1-645	129	hsa-mir-4770	GCGCTAATACGACTCACTATAGGG	CATTACAACCGGCGTAGCGACTCAT	GGTGTACGAAGTTTCAGC	CTATCCTTCCCTTGGAAAATGATCTGAG	GCTGAAGCTTCGTGCAC	GGGCAUUACAACCGGCGUAGCGACUCAUGGUGUACGAAGUUUCAGCCUAUCCUUCCCUUGGAAAAUGAUCUGAGGCUGAAGCUUCGUGCAC	GTGCACGAAGCTTCAGCCTCAGATCATTTTCCAAGGGAAGGATAGGCTGAAACTTCGTACACCATGAGTCGCTACGCCGGTTGTAATGCCCTATAGTGAGTCGTATTAGCGC	91	28	Human pre-miRNA loop
RSL-V1-646	130	hsa-mir-6829	GCGCTAATACGACTCACTATAGGG	AATTAGAAACTGGTAACCACTGTGT	GGTGTACGAAGTTTCAGC	GGCAGGGTCCTCCAGCTCATTCCTCCTGCC	GCTGAAGCTTCGTGCAC	GGGAAUUAGAAACUGGUAACCACUGUGUGGUGUACGAAGUUUCAGCGGCAGGGUCCUCCAGCUCAUUCCUCCUGCCGCUGAAGCUUCGUGCAC	GTGCACGAAGCTTCAGCGGCAGGAGGAATGAGCTGGAGGACCCTGCCGCTGAAACTTCGTACACCACACAGTGGTTACCAGTTTCTAATTCCCTATAGTGAGTCGTATTAGCGC	93	30	Human pre-miRNA loop
RSL-V1-647	130	hsa-mir-6829	GCGCTAATACGACTCACTATAGGG	ACGGCTACTAACTCGCTCCCATGAG	GGTGTACGAAGTTTCAGC	GGCAGGGTCCTCCAGCTCATTCCTCCTGCC	GCTGAAGCTTCGTGCAC	GGGACGGCUACUAACUCGCUCCCAUGAGGGUGUACGAAGUUUCAGCGGCAGGGUCCUCCAGCUCAUUCCUCCUGCCGCUGAAGCUUCGUGCAC	GTGCACGAAGCTTCAGCGGCAGGAGGAATGAGCTGGAGGACCCTGCCGCTGAAACTTCGTACACCCTCATGGGAGCGAGTTAGTAGCCGTCCCTATAGTGAGTCGTATTAGCGC	93	30	Human pre-miRNA loop
RSL-V1-648	130	hsa-mir-6829	GCGCTAATACGACTCACTATAGGG	AGGGGCTTCACATCTCGCTAACATG	GGTGTACGAAGTTTCAGC	GGCAGGGTCCTCCAGCTCATTCCTCCTGCC	GCTGAAGCTTCGTGCAC	GGGAGGGGCUUCACAUCUCGCUAACAUGGGUGUACGAAGUUUCAGCGGCAGGGUCCUCCAGCUCAUUCCUCCUGCCGCUGAAGCUUCGUGCAC	GTGCACGAAGCTTCAGCGGCAGGAGGAATGAGCTGGAGGACCCTGCCGCTGAAACTTCGTACACCCATGTTAGCGAGATGTGAAGCCCCTCCCTATAGTGAGTCGTATTAGCGC	93	30	Human pre-miRNA loop
RSL-V1-649	130	hsa-mir-6829	GCGCTAATACGACTCACTATAGGG	ATTTCGAGAACCGCCTCAGAACGCA	GGTGTACGAAGTTTCAGC	GGCAGGGTCCTCCAGCTCATTCCTCCTGCC	GCTGAAGCTTCGTGCAC	GGGAUUUCGAGAACCGCCUCAGAACGCAGGUGUACGAAGUUUCAGCGGCAGGGUCCUCCAGCUCAUUCCUCCUGCCGCUGAAGCUUCGUGCAC	GTGCACGAAGCTTCAGCGGCAGGAGGAATGAGCTGGAGGACCCTGCCGCTGAAACTTCGTACACCTGCGTTCTGAGGCGGTTCTCGAAATCCCTATAGTGAGTCGTATTAGCGC	93	30	Human pre-miRNA loop
RSL-V1-650	130	hsa-mir-6829	GCGCTAATACGACTCACTATAGGG	CCTTGACATGGCGGATTTGCACAGA	GGTGTACGAAGTTTCAGC	GGCAGGGTCCTCCAGCTCATTCCTCCTGCC	GCTGAAGCTTCGTGCAC	GGGCCUUGACAUGGCGGAUUUGCACAGAGGUGUACGAAGUUUCAGCGGCAGGGUCCUCCAGCUCAUUCCUCCUGCCGCUGAAGCUUCGUGCAC	GTGCACGAAGCTTCAGCGGCAGGAGGAATGAGCTGGAGGACCCTGCCGCTGAAACTTCGTACACCTCTGTGCAAATCCGCCATGTCAAGGCCCTATAGTGAGTCGTATTAGCGC	93	30	Human pre-miRNA loop
RSL-V1-651	131	hsa-mir-3131	GCGCTAATACGACTCACTATAGGG	AAGTGACGTGACCAATACCACGCCA	GGTGTACGAAGTTTCAGC	CCTTTCCCCTCAGACCAAGG	GCTGAAGCTTCGTGCAC	GGGAAGUGACGUGACCAAUACCACGCCAGGUGUACGAAGUUUCAGCCCUUUCCCCUCAGACCAAGGGCUGAAGCUUCGUGCAC	GTGCACGAAGCTTCAGCCCTTGGTCTGAGGGGAAAGGGCTGAAACTTCGTACACCTGGCGTGGTATTGGTCACGTCACTTCCCTATAGTGAGTCGTATTAGCGC	83	20	Human pre-miRNA loop
RSL-V1-652	131	hsa-mir-3131	GCGCTAATACGACTCACTATAGGG	ACAGTGCAGGCCGAAAGAATCATGA	GGTGTACGAAGTTTCAGC	CCTTTCCCCTCAGACCAAGG	GCTGAAGCTTCGTGCAC	GGGACAGUGCAGGCCGAAAGAAUCAUGAGGUGUACGAAGUUUCAGCCCUUUCCCCUCAGACCAAGGGCUGAAGCUUCGUGCAC	GTGCACGAAGCTTCAGCCCTTGGTCTGAGGGGAAAGGGCTGAAACTTCGTACACCTCATGATTCTTTCGGCCTGCACTGTCCCTATAGTGAGTCGTATTAGCGC	83	20	Human pre-miRNA loop
RSL-V1-653	131	hsa-mir-3131	GCGCTAATACGACTCACTATAGGG	ACCCCTTGCGCTTAGTGAACCGAAC	GGTGTACGAAGTTTCAGC	CCTTTCCCCTCAGACCAAGG	GCTGAAGCTTCGTGCAC	GGGACCCCUUGCGCUUAGUGAACCGAACGGUGUACGAAGUUUCAGCCCUUUCCCCUCAGACCAAGGGCUGAAGCUUCGUGCAC	GTGCACGAAGCTTCAGCCCTTGGTCTGAGGGGAAAGGGCTGAAACTTCGTACACCGTTCGGTTCACTAAGCGCAAGGGGTCCCTATAGTGAGTCGTATTAGCGC	83	20	Human pre-miRNA loop
RSL-V1-654	131	hsa-mir-3131	GCGCTAATACGACTCACTATAGGG	GCACTTGTTAGGACCGGACAAGTGA	GGTGTACGAAGTTTCAGC	CCTTTCCCCTCAGACCAAGG	GCTGAAGCTTCGTGCAC	GGGGCACUUGUUAGGACCGGACAAGUGAGGUGUACGAAGUUUCAGCCCUUUCCCCUCAGACCAAGGGCUGAAGCUUCGUGCAC	GTGCACGAAGCTTCAGCCCTTGGTCTGAGGGGAAAGGGCTGAAACTTCGTACACCTCACTTGTCCGGTCCTAACAAGTGCCCCTATAGTGAGTCGTATTAGCGC	83	20	Human pre-miRNA loop
RSL-V1-655	131	hsa-mir-3131	GCGCTAATACGACTCACTATAGGG	GCCCGCGAAACGTTAGTATGCCATG	GGTGTACGAAGTTTCAGC	CCTTTCCCCTCAGACCAAGG	GCTGAAGCTTCGTGCAC	GGGGCCCGCGAAACGUUAGUAUGCCAUGGGUGUACGAAGUUUCAGCCCUUUCCCCUCAGACCAAGGGCUGAAGCUUCGUGCAC	GTGCACGAAGCTTCAGCCCTTGGTCTGAGGGGAAAGGGCTGAAACTTCGTACACCCATGGCATACTAACGTTTCGCGGGCCCCTATAGTGAGTCGTATTAGCGC	83	20	Human pre-miRNA loop
RSL-V1-656	132	hsa-mir-1266	GCGCTAATACGACTCACTATAGGG	ACCAGACTCTGGGAGTAGAGTACAA	GGTGTACGAAGTTTCAGC	AGGGCTGGGATTACTAAAGCCCT	GCTGAAGCTTCGTGCAC	GGGACCAGACUCUGGGAGUAGAGUACAAGGUGUACGAAGUUUCAGCAGGGCUGGGAUUACUAAAGCCCUGCUGAAGCUUCGUGCAC	GTGCACGAAGCTTCAGCAGGGCTTTAGTAATCCCAGCCCTGCTGAAACTTCGTACACCTTGTACTCTACTCCCAGAGTCTGGTCCCTATAGTGAGTCGTATTAGCGC	86	23	Human pre-miRNA loop
RSL-V1-657	132	hsa-mir-1266	GCGCTAATACGACTCACTATAGGG	AGATACCAGCCGGGTGGATTGGTAG	GGTGTACGAAGTTTCAGC	AGGGCTGGGATTACTAAAGCCCT	GCTGAAGCTTCGTGCAC	GGGAGAUACCAGCCGGGUGGAUUGGUAGGGUGUACGAAGUUUCAGCAGGGCUGGGAUUACUAAAGCCCUGCUGAAGCUUCGUGCAC	GTGCACGAAGCTTCAGCAGGGCTTTAGTAATCCCAGCCCTGCTGAAACTTCGTACACCCTACCAATCCACCCGGCTGGTATCTCCCTATAGTGAGTCGTATTAGCGC	86	23	Human pre-miRNA loop
RSL-V1-658	132	hsa-mir-1266	GCGCTAATACGACTCACTATAGGG	ATGCAGTGGGACGTCAACTCTAAAG	GGTGTACGAAGTTTCAGC	AGGGCTGGGATTACTAAAGCCCT	GCTGAAGCTTCGTGCAC	GGGAUGCAGUGGGACGUCAACUCUAAAGGGUGUACGAAGUUUCAGCAGGGCUGGGAUUACUAAAGCCCUGCUGAAGCUUCGUGCAC	GTGCACGAAGCTTCAGCAGGGCTTTAGTAATCCCAGCCCTGCTGAAACTTCGTACACCCTTTAGAGTTGACGTCCCACTGCATCCCTATAGTGAGTCGTATTAGCGC	86	23	Human pre-miRNA loop
RSL-V1-659	132	hsa-mir-1266	GCGCTAATACGACTCACTATAGGG	CCTGGCTTCAACGTTAACGACAAGC	GGTGTACGAAGTTTCAGC	AGGGCTGGGATTACTAAAGCCCT	GCTGAAGCTTCGTGCAC	GGGCCUGGCUUCAACGUUAACGACAAGCGGUGUACGAAGUUUCAGCAGGGCUGGGAUUACUAAAGCCCUGCUGAAGCUUCGUGCAC	GTGCACGAAGCTTCAGCAGGGCTTTAGTAATCCCAGCCCTGCTGAAACTTCGTACACCGCTTGTCGTTAACGTTGAAGCCAGGCCCTATAGTGAGTCGTATTAGCGC	86	23	Human pre-miRNA loop
RSL-V1-660	132	hsa-mir-1266	GCGCTAATACGACTCACTATAGGG	GGACGCTTCAGCGTAACCATCCAAC	GGTGTACGAAGTTTCAGC	AGGGCTGGGATTACTAAAGCCCT	GCTGAAGCTTCGTGCAC	GGGGGACGCUUCAGCGUAACCAUCCAACGGUGUACGAAGUUUCAGCAGGGCUGGGAUUACUAAAGCCCUGCUGAAGCUUCGUGCAC	GTGCACGAAGCTTCAGCAGGGCTTTAGTAATCCCAGCCCTGCTGAAACTTCGTACACCGTTGGATGGTTACGCTGAAGCGTCCCCCTATAGTGAGTCGTATTAGCGC	86	23	Human pre-miRNA loop
RSL-V1-661	133	hsa-mir-103a-1	GCGCTAATACGACTCACTATAGGG	AGGAGCCACTAGAGCTAGTTGTTCT	GGTGTACGAAGTTTCAGC	GCCTTGTTGCATATGGATCAAGC	GCTGAAGCTTCGTGCAC	GGGAGGAGCCACUAGAGCUAGUUGUUCUGGUGUACGAAGUUUCAGCGCCUUGUUGCAUAUGGAUCAAGCGCUGAAGCUUCGUGCAC	GTGCACGAAGCTTCAGCGCTTGATCCATATGCAACAAGGCGCTGAAACTTCGTACACCAGAACAACTAGCTCTAGTGGCTCCTCCCTATAGTGAGTCGTATTAGCGC	86	23	Human pre-miRNA loop
RSL-V1-662	133	hsa-mir-103a-1	GCGCTAATACGACTCACTATAGGG	ATAGCGGGATTACCGACAGACGTTT	GGTGTACGAAGTTTCAGC	GCCTTGTTGCATATGGATCAAGC	GCTGAAGCTTCGTGCAC	GGGAUAGCGGGAUUACCGACAGACGUUUGGUGUACGAAGUUUCAGCGCCUUGUUGCAUAUGGAUCAAGCGCUGAAGCUUCGUGCAC	GTGCACGAAGCTTCAGCGCTTGATCCATATGCAACAAGGCGCTGAAACTTCGTACACCAAACGTCTGTCGGTAATCCCGCTATCCCTATAGTGAGTCGTATTAGCGC	86	23	Human pre-miRNA loop
RSL-V1-663	133	hsa-mir-103a-1	GCGCTAATACGACTCACTATAGGG	CGCGCGCCTTAGATCGAAACATTGT	GGTGTACGAAGTTTCAGC	GCCTTGTTGCATATGGATCAAGC	GCTGAAGCTTCGTGCAC	GGGCGCGCGCCUUAGAUCGAAACAUUGUGGUGUACGAAGUUUCAGCGCCUUGUUGCAUAUGGAUCAAGCGCUGAAGCUUCGUGCAC	GTGCACGAAGCTTCAGCGCTTGATCCATATGCAACAAGGCGCTGAAACTTCGTACACCACAATGTTTCGATCTAAGGCGCGCGCCCTATAGTGAGTCGTATTAGCGC	86	23	Human pre-miRNA loop
RSL-V1-664	133	hsa-mir-103a-1	GCGCTAATACGACTCACTATAGGG	CTAATCAGCGCTGCACTAACACCCG	GGTGTACGAAGTTTCAGC	GCCTTGTTGCATATGGATCAAGC	GCTGAAGCTTCGTGCAC	GGGCUAAUCAGCGCUGCACUAACACCCGGGUGUACGAAGUUUCAGCGCCUUGUUGCAUAUGGAUCAAGCGCUGAAGCUUCGUGCAC	GTGCACGAAGCTTCAGCGCTTGATCCATATGCAACAAGGCGCTGAAACTTCGTACACCCGGGTGTTAGTGCAGCGCTGATTAGCCCTATAGTGAGTCGTATTAGCGC	86	23	Human pre-miRNA loop
RSL-V1-665	133	hsa-mir-103a-1	GCGCTAATACGACTCACTATAGGG	GACAAACTAGGGCCATCGGTTTATG	GGTGTACGAAGTTTCAGC	GCCTTGTTGCATATGGATCAAGC	GCTGAAGCTTCGTGCAC	GGGGACAAACUAGGGCCAUCGGUUUAUGGGUGUACGAAGUUUCAGCGCCUUGUUGCAUAUGGAUCAAGCGCUGAAGCUUCGUGCAC	GTGCACGAAGCTTCAGCGCTTGATCCATATGCAACAAGGCGCTGAAACTTCGTACACCCATAAACCGATGGCCCTAGTTTGTCCCCTATAGTGAGTCGTATTAGCGC	86	23	Human pre-miRNA loop
RSL-V1-666	134	hsa-mir-4479	GCGCTAATACGACTCACTATAGGG	AAGCTCAGGCAGTGGGCTATAAGAG	GGTGTACGAAGTTTCAGC	GCGCGGGAAAGTTCGGGAACGCGCG	GCTGAAGCTTCGTGCAC	GGGAAGCUCAGGCAGUGGGCUAUAAGAGGGUGUACGAAGUUUCAGCGCGCGGGAAAGUUCGGGAACGCGCGGCUGAAGCUUCGUGCAC	GTGCACGAAGCTTCAGCCGCGCGTTCCCGAACTTTCCCGCGCGCTGAAACTTCGTACACCCTCTTATAGCCCACTGCCTGAGCTTCCCTATAGTGAGTCGTATTAGCGC	88	25	Human pre-miRNA loop
RSL-V1-667	134	hsa-mir-4479	GCGCTAATACGACTCACTATAGGG	AGCGATTTGACGCGCACCAAAGCTA	GGTGTACGAAGTTTCAGC	GCGCGGGAAAGTTCGGGAACGCGCG	GCTGAAGCTTCGTGCAC	GGGAGCGAUUUGACGCGCACCAAAGCUAGGUGUACGAAGUUUCAGCGCGCGGGAAAGUUCGGGAACGCGCGGCUGAAGCUUCGUGCAC	GTGCACGAAGCTTCAGCCGCGCGTTCCCGAACTTTCCCGCGCGCTGAAACTTCGTACACCTAGCTTTGGTGCGCGTCAAATCGCTCCCTATAGTGAGTCGTATTAGCGC	88	25	Human pre-miRNA loop
RSL-V1-668	134	hsa-mir-4479	GCGCTAATACGACTCACTATAGGG	CACATTGGATTCGCGGATGGATTTT	GGTGTACGAAGTTTCAGC	GCGCGGGAAAGTTCGGGAACGCGCG	GCTGAAGCTTCGTGCAC	GGGCACAUUGGAUUCGCGGAUGGAUUUUGGUGUACGAAGUUUCAGCGCGCGGGAAAGUUCGGGAACGCGCGGCUGAAGCUUCGUGCAC	GTGCACGAAGCTTCAGCCGCGCGTTCCCGAACTTTCCCGCGCGCTGAAACTTCGTACACCAAAATCCATCCGCGAATCCAATGTGCCCTATAGTGAGTCGTATTAGCGC	88	25	Human pre-miRNA loop
RSL-V1-669	134	hsa-mir-4479	GCGCTAATACGACTCACTATAGGG	CAGTCCCTTATCTGCGTTCGTACCC	GGTGTACGAAGTTTCAGC	GCGCGGGAAAGTTCGGGAACGCGCG	GCTGAAGCTTCGTGCAC	GGGCAGUCCCUUAUCUGCGUUCGUACCCGGUGUACGAAGUUUCAGCGCGCGGGAAAGUUCGGGAACGCGCGGCUGAAGCUUCGUGCAC	GTGCACGAAGCTTCAGCCGCGCGTTCCCGAACTTTCCCGCGCGCTGAAACTTCGTACACCGGGTACGAACGCAGATAAGGGACTGCCCTATAGTGAGTCGTATTAGCGC	88	25	Human pre-miRNA loop
RSL-V1-670	134	hsa-mir-4479	GCGCTAATACGACTCACTATAGGG	CGAGTTTTATTGGTGACCCCGGAAC	GGTGTACGAAGTTTCAGC	GCGCGGGAAAGTTCGGGAACGCGCG	GCTGAAGCTTCGTGCAC	GGGCGAGUUUUAUUGGUGACCCCGGAACGGUGUACGAAGUUUCAGCGCGCGGGAAAGUUCGGGAACGCGCGGCUGAAGCUUCGUGCAC	GTGCACGAAGCTTCAGCCGCGCGTTCCCGAACTTTCCCGCGCGCTGAAACTTCGTACACCGTTCCGGGGTCACCAATAAAACTCGCCCTATAGTGAGTCGTATTAGCGC	88	25	Human pre-miRNA loop
RSL-V1-671	135	hsa-mir-629	GCGCTAATACGACTCACTATAGGG	ATGGGACAGCGTCCAAACATGACCA	GGTGTACGAAGTTTCAGC	GAACTTTTACGGTGAACCAGGAGGTTC	GCTGAAGCTTCGTGCAC	GGGAUGGGACAGCGUCCAAACAUGACCAGGUGUACGAAGUUUCAGCGAACUUUUACGGUGAACCAGGAGGUUCGCUGAAGCUUCGUGCAC	GTGCACGAAGCTTCAGCGAACCTCCTGGTTCACCGTAAAAGTTCGCTGAAACTTCGTACACCTGGTCATGTTTGGACGCTGTCCCATCCCTATAGTGAGTCGTATTAGCGC	90	27	Human pre-miRNA loop
RSL-V1-672	135	hsa-mir-629	GCGCTAATACGACTCACTATAGGG	ATTGTAGCGTAGCGAGTCTCCTGTT	GGTGTACGAAGTTTCAGC	GAACTTTTACGGTGAACCAGGAGGTTC	GCTGAAGCTTCGTGCAC	GGGAUUGUAGCGUAGCGAGUCUCCUGUUGGUGUACGAAGUUUCAGCGAACUUUUACGGUGAACCAGGAGGUUCGCUGAAGCUUCGUGCAC	GTGCACGAAGCTTCAGCGAACCTCCTGGTTCACCGTAAAAGTTCGCTGAAACTTCGTACACCAACAGGAGACTCGCTACGCTACAATCCCTATAGTGAGTCGTATTAGCGC	90	27	Human pre-miRNA loop
RSL-V1-673	135	hsa-mir-629	GCGCTAATACGACTCACTATAGGG	CAAGCTAGCTAGCGTCTAGGTCTTC	GGTGTACGAAGTTTCAGC	GAACTTTTACGGTGAACCAGGAGGTTC	GCTGAAGCTTCGTGCAC	GGGCAAGCUAGCUAGCGUCUAGGUCUUCGGUGUACGAAGUUUCAGCGAACUUUUACGGUGAACCAGGAGGUUCGCUGAAGCUUCGUGCAC	GTGCACGAAGCTTCAGCGAACCTCCTGGTTCACCGTAAAAGTTCGCTGAAACTTCGTACACCGAAGACCTAGACGCTAGCTAGCTTGCCCTATAGTGAGTCGTATTAGCGC	90	27	Human pre-miRNA loop
RSL-V1-674	135	hsa-mir-629	GCGCTAATACGACTCACTATAGGG	CACAGGGTGTGAGAAATAGATCAAT	GGTGTACGAAGTTTCAGC	GAACTTTTACGGTGAACCAGGAGGTTC	GCTGAAGCTTCGTGCAC	GGGCACAGGGUGUGAGAAAUAGAUCAAUGGUGUACGAAGUUUCAGCGAACUUUUACGGUGAACCAGGAGGUUCGCUGAAGCUUCGUGCAC	GTGCACGAAGCTTCAGCGAACCTCCTGGTTCACCGTAAAAGTTCGCTGAAACTTCGTACACCATTGATCTATTTCTCACACCCTGTGCCCTATAGTGAGTCGTATTAGCGC	90	27	Human pre-miRNA loop
RSL-V1-675	135	hsa-mir-629	GCGCTAATACGACTCACTATAGGG	CATTATGAGGGCGTGCCATAGCATA	GGTGTACGAAGTTTCAGC	GAACTTTTACGGTGAACCAGGAGGTTC	GCTGAAGCTTCGTGCAC	GGGCAUUAUGAGGGCGUGCCAUAGCAUAGGUGUACGAAGUUUCAGCGAACUUUUACGGUGAACCAGGAGGUUCGCUGAAGCUUCGUGCAC	GTGCACGAAGCTTCAGCGAACCTCCTGGTTCACCGTAAAAGTTCGCTGAAACTTCGTACACCTATGCTATGGCACGCCCTCATAATGCCCTATAGTGAGTCGTATTAGCGC	90	27	Human pre-miRNA loop
RSL-V1-676	136	hsa-mir-6816	GCGCTAATACGACTCACTATAGGG	AGAAATAGGGGCCACCAGGCTCAAT	GGTGTACGAAGTTTCAGC	CTGCAGGGACTGTGACACTGAA	GCTGAAGCTTCGTGCAC	GGGAGAAAUAGGGGCCACCAGGCUCAAUGGUGUACGAAGUUUCAGCCUGCAGGGACUGUGACACUGAAGCUGAAGCUUCGUGCAC	GTGCACGAAGCTTCAGCTTCAGTGTCACAGTCCCTGCAGGCTGAAACTTCGTACACCATTGAGCCTGGTGGCCCCTATTTCTCCCTATAGTGAGTCGTATTAGCGC	85	22	Human pre-miRNA loop
RSL-V1-677	136	hsa-mir-6816	GCGCTAATACGACTCACTATAGGG	CCACGGTTCGGCACATCATCGTAAG	GGTGTACGAAGTTTCAGC	CTGCAGGGACTGTGACACTGAA	GCTGAAGCTTCGTGCAC	GGGCCACGGUUCGGCACAUCAUCGUAAGGGUGUACGAAGUUUCAGCCUGCAGGGACUGUGACACUGAAGCUGAAGCUUCGUGCAC	GTGCACGAAGCTTCAGCTTCAGTGTCACAGTCCCTGCAGGCTGAAACTTCGTACACCCTTACGATGATGTGCCGAACCGTGGCCCTATAGTGAGTCGTATTAGCGC	85	22	Human pre-miRNA loop
RSL-V1-678	136	hsa-mir-6816	GCGCTAATACGACTCACTATAGGG	CCCAGGACTTATTCGGCATACCACG	GGTGTACGAAGTTTCAGC	CTGCAGGGACTGTGACACTGAA	GCTGAAGCTTCGTGCAC	GGGCCCAGGACUUAUUCGGCAUACCACGGGUGUACGAAGUUUCAGCCUGCAGGGACUGUGACACUGAAGCUGAAGCUUCGUGCAC	GTGCACGAAGCTTCAGCTTCAGTGTCACAGTCCCTGCAGGCTGAAACTTCGTACACCCGTGGTATGCCGAATAAGTCCTGGGCCCTATAGTGAGTCGTATTAGCGC	85	22	Human pre-miRNA loop
RSL-V1-679	136	hsa-mir-6816	GCGCTAATACGACTCACTATAGGG	CGATGAGAAGCGGGTCTATCTCTTA	GGTGTACGAAGTTTCAGC	CTGCAGGGACTGTGACACTGAA	GCTGAAGCTTCGTGCAC	GGGCGAUGAGAAGCGGGUCUAUCUCUUAGGUGUACGAAGUUUCAGCCUGCAGGGACUGUGACACUGAAGCUGAAGCUUCGUGCAC	GTGCACGAAGCTTCAGCTTCAGTGTCACAGTCCCTGCAGGCTGAAACTTCGTACACCTAAGAGATAGACCCGCTTCTCATCGCCCTATAGTGAGTCGTATTAGCGC	85	22	Human pre-miRNA loop
RSL-V1-680	136	hsa-mir-6816	GCGCTAATACGACTCACTATAGGG	GAGCTACAGGCACAATACCCATATG	GGTGTACGAAGTTTCAGC	CTGCAGGGACTGTGACACTGAA	GCTGAAGCTTCGTGCAC	GGGGAGCUACAGGCACAAUACCCAUAUGGGUGUACGAAGUUUCAGCCUGCAGGGACUGUGACACUGAAGCUGAAGCUUCGUGCAC	GTGCACGAAGCTTCAGCTTCAGTGTCACAGTCCCTGCAGGCTGAAACTTCGTACACCCATATGGGTATTGTGCCTGTAGCTCCCCTATAGTGAGTCGTATTAGCGC	85	22	Human pre-miRNA loop
RSL-V1-681	137	NEAT1_ParasoR_ID52	GCGCTAATACGACTCACTATAGGG	AACGGATTAAGACCGTGCATCAACT	GGTGTACGAAGTTTCAGC	GGCCCCCAGGGTC	GCTGAAGCTTCGTGCAC	GGGAACGGAUUAAGACCGUGCAUCAACUGGUGUACGAAGUUUCAGCGGCCCCCAGGGUCGCUGAAGCUUCGUGCAC	GTGCACGAAGCTTCAGCGACCCTGGGGGCCGCTGAAACTTCGTACACCAGTTGATGCACGGTCTTAATCCGTTCCCTATAGTGAGTCGTATTAGCGC	76	13	lncRNA-ParasoR
RSL-V1-682	137	NEAT1_ParasoR_ID52	GCGCTAATACGACTCACTATAGGG	AACGTGAGCCCTGAGACCCATGAAT	GGTGTACGAAGTTTCAGC	GGCCCCCAGGGTC	GCTGAAGCTTCGTGCAC	GGGAACGUGAGCCCUGAGACCCAUGAAUGGUGUACGAAGUUUCAGCGGCCCCCAGGGUCGCUGAAGCUUCGUGCAC	GTGCACGAAGCTTCAGCGACCCTGGGGGCCGCTGAAACTTCGTACACCATTCATGGGTCTCAGGGCTCACGTTCCCTATAGTGAGTCGTATTAGCGC	76	13	lncRNA-ParasoR
RSL-V1-683	137	NEAT1_ParasoR_ID52	GCGCTAATACGACTCACTATAGGG	ACTTTATGTCTCACAACCGCAAGGT	GGTGTACGAAGTTTCAGC	GGCCCCCAGGGTC	GCTGAAGCTTCGTGCAC	GGGACUUUAUGUCUCACAACCGCAAGGUGGUGUACGAAGUUUCAGCGGCCCCCAGGGUCGCUGAAGCUUCGUGCAC	GTGCACGAAGCTTCAGCGACCCTGGGGGCCGCTGAAACTTCGTACACCACCTTGCGGTTGTGAGACATAAAGTCCCTATAGTGAGTCGTATTAGCGC	76	13	lncRNA-ParasoR
RSL-V1-684	137	NEAT1_ParasoR_ID52	GCGCTAATACGACTCACTATAGGG	AGGGAGAAGGTAGGTGGATGAACTC	GGTGTACGAAGTTTCAGC	GGCCCCCAGGGTC	GCTGAAGCTTCGTGCAC	GGGAGGGAGAAGGUAGGUGGAUGAACUCGGUGUACGAAGUUUCAGCGGCCCCCAGGGUCGCUGAAGCUUCGUGCAC	GTGCACGAAGCTTCAGCGACCCTGGGGGCCGCTGAAACTTCGTACACCGAGTTCATCCACCTACCTTCTCCCTCCCTATAGTGAGTCGTATTAGCGC	76	13	lncRNA-ParasoR
RSL-V1-685	137	NEAT1_ParasoR_ID52	GCGCTAATACGACTCACTATAGGG	CAGTCTTGCCGCGATAAGACGTTAA	GGTGTACGAAGTTTCAGC	GGCCCCCAGGGTC	GCTGAAGCTTCGTGCAC	GGGCAGUCUUGCCGCGAUAAGACGUUAAGGUGUACGAAGUUUCAGCGGCCCCCAGGGUCGCUGAAGCUUCGUGCAC	GTGCACGAAGCTTCAGCGACCCTGGGGGCCGCTGAAACTTCGTACACCTTAACGTCTTATCGCGGCAAGACTGCCCTATAGTGAGTCGTATTAGCGC	76	13	lncRNA-ParasoR
RSL-V1-686	138	hsa-mir-6796	GCGCTAATACGACTCACTATAGGG	AAGTCGTCAGACCATACGTAGTTAA	GGTGTACGAAGTTTCAGC	CTGGCTGGTCCAGCCCCTCAGAAG	GCTGAAGCTTCGTGCAC	GGGAAGUCGUCAGACCAUACGUAGUUAAGGUGUACGAAGUUUCAGCCUGGCUGGUCCAGCCCCUCAGAAGGCUGAAGCUUCGUGCAC	GTGCACGAAGCTTCAGCCTTCTGAGGGGCTGGACCAGCCAGGCTGAAACTTCGTACACCTTAACTACGTATGGTCTGACGACTTCCCTATAGTGAGTCGTATTAGCGC	87	24	Human pre-miRNA loop
RSL-V1-687	138	hsa-mir-6796	GCGCTAATACGACTCACTATAGGG	CCTTCACTGGAGTACCATAGTAGCC	GGTGTACGAAGTTTCAGC	CTGGCTGGTCCAGCCCCTCAGAAG	GCTGAAGCTTCGTGCAC	GGGCCUUCACUGGAGUACCAUAGUAGCCGGUGUACGAAGUUUCAGCCUGGCUGGUCCAGCCCCUCAGAAGGCUGAAGCUUCGUGCAC	GTGCACGAAGCTTCAGCCTTCTGAGGGGCTGGACCAGCCAGGCTGAAACTTCGTACACCGGCTACTATGGTACTCCAGTGAAGGCCCTATAGTGAGTCGTATTAGCGC	87	24	Human pre-miRNA loop
RSL-V1-688	138	hsa-mir-6796	GCGCTAATACGACTCACTATAGGG	GCCAGATTCGAAACGAGTCACGACC	GGTGTACGAAGTTTCAGC	CTGGCTGGTCCAGCCCCTCAGAAG	GCTGAAGCTTCGTGCAC	GGGGCCAGAUUCGAAACGAGUCACGACCGGUGUACGAAGUUUCAGCCUGGCUGGUCCAGCCCCUCAGAAGGCUGAAGCUUCGUGCAC	GTGCACGAAGCTTCAGCCTTCTGAGGGGCTGGACCAGCCAGGCTGAAACTTCGTACACCGGTCGTGACTCGTTTCGAATCTGGCCCCTATAGTGAGTCGTATTAGCGC	87	24	Human pre-miRNA loop
RSL-V1-689	138	hsa-mir-6796	GCGCTAATACGACTCACTATAGGG	GGATGCACCGAAACGATTTTCGAAT	GGTGTACGAAGTTTCAGC	CTGGCTGGTCCAGCCCCTCAGAAG	GCTGAAGCTTCGTGCAC	GGGGGAUGCACCGAAACGAUUUUCGAAUGGUGUACGAAGUUUCAGCCUGGCUGGUCCAGCCCCUCAGAAGGCUGAAGCUUCGUGCAC	GTGCACGAAGCTTCAGCCTTCTGAGGGGCTGGACCAGCCAGGCTGAAACTTCGTACACCATTCGAAAATCGTTTCGGTGCATCCCCCTATAGTGAGTCGTATTAGCGC	87	24	Human pre-miRNA loop
RSL-V1-690	138	hsa-mir-6796	GCGCTAATACGACTCACTATAGGG	GTAACATTAAGGCCCATTGCATCCA	GGTGTACGAAGTTTCAGC	CTGGCTGGTCCAGCCCCTCAGAAG	GCTGAAGCTTCGTGCAC	GGGGUAACAUUAAGGCCCAUUGCAUCCAGGUGUACGAAGUUUCAGCCUGGCUGGUCCAGCCCCUCAGAAGGCUGAAGCUUCGUGCAC	GTGCACGAAGCTTCAGCCTTCTGAGGGGCTGGACCAGCCAGGCTGAAACTTCGTACACCTGGATGCAATGGGCCTTAATGTTACCCCTATAGTGAGTCGTATTAGCGC	87	24	Human pre-miRNA loop
RSL-V1-691	139	hsa-mir-4321	GCGCTAATACGACTCACTATAGGG	ACGAGCAAACTGATGAGTTTGGCAC	GGTGTACGAAGTTTCAGC	GAGACACCCGCTACCTGGTGTT	GCTGAAGCTTCGTGCAC	GGGACGAGCAAACUGAUGAGUUUGGCACGGUGUACGAAGUUUCAGCGAGACACCCGCUACCUGGUGUUGCUGAAGCUUCGUGCAC	GTGCACGAAGCTTCAGCAACACCAGGTAGCGGGTGTCTCGCTGAAACTTCGTACACCGTGCCAAACTCATCAGTTTGCTCGTCCCTATAGTGAGTCGTATTAGCGC	85	22	Human pre-miRNA loop
RSL-V1-692	139	hsa-mir-4321	GCGCTAATACGACTCACTATAGGG	AGTAGCGAGGAAGCAGACTATGCGC	GGTGTACGAAGTTTCAGC	GAGACACCCGCTACCTGGTGTT	GCTGAAGCTTCGTGCAC	GGGAGUAGCGAGGAAGCAGACUAUGCGCGGUGUACGAAGUUUCAGCGAGACACCCGCUACCUGGUGUUGCUGAAGCUUCGUGCAC	GTGCACGAAGCTTCAGCAACACCAGGTAGCGGGTGTCTCGCTGAAACTTCGTACACCGCGCATAGTCTGCTTCCTCGCTACTCCCTATAGTGAGTCGTATTAGCGC	85	22	Human pre-miRNA loop
RSL-V1-693	139	hsa-mir-4321	GCGCTAATACGACTCACTATAGGG	ATACTCCTGTTGGCGAAAGACGAAC	GGTGTACGAAGTTTCAGC	GAGACACCCGCTACCTGGTGTT	GCTGAAGCTTCGTGCAC	GGGAUACUCCUGUUGGCGAAAGACGAACGGUGUACGAAGUUUCAGCGAGACACCCGCUACCUGGUGUUGCUGAAGCUUCGUGCAC	GTGCACGAAGCTTCAGCAACACCAGGTAGCGGGTGTCTCGCTGAAACTTCGTACACCGTTCGTCTTTCGCCAACAGGAGTATCCCTATAGTGAGTCGTATTAGCGC	85	22	Human pre-miRNA loop
RSL-V1-694	139	hsa-mir-4321	GCGCTAATACGACTCACTATAGGG	ATCGCTCACCGTACGGGTCTAATTC	GGTGTACGAAGTTTCAGC	GAGACACCCGCTACCTGGTGTT	GCTGAAGCTTCGTGCAC	GGGAUCGCUCACCGUACGGGUCUAAUUCGGUGUACGAAGUUUCAGCGAGACACCCGCUACCUGGUGUUGCUGAAGCUUCGUGCAC	GTGCACGAAGCTTCAGCAACACCAGGTAGCGGGTGTCTCGCTGAAACTTCGTACACCGAATTAGACCCGTACGGTGAGCGATCCCTATAGTGAGTCGTATTAGCGC	85	22	Human pre-miRNA loop
RSL-V1-695	139	hsa-mir-4321	GCGCTAATACGACTCACTATAGGG	CGTGTTGTCGGCGAATCTTCCAAGC	GGTGTACGAAGTTTCAGC	GAGACACCCGCTACCTGGTGTT	GCTGAAGCTTCGTGCAC	GGGCGUGUUGUCGGCGAAUCUUCCAAGCGGUGUACGAAGUUUCAGCGAGACACCCGCUACCUGGUGUUGCUGAAGCUUCGUGCAC	GTGCACGAAGCTTCAGCAACACCAGGTAGCGGGTGTCTCGCTGAAACTTCGTACACCGCTTGGAAGATTCGCCGACAACACGCCCTATAGTGAGTCGTATTAGCGC	85	22	Human pre-miRNA loop
RSL-V1-696	140	hsa-mir-223	GCGCTAATACGACTCACTATAGGG	AACCCAAGTAGGCGTAACGTTACCA	GGTGTACGAAGTTTCAGC	AGTTGGACACTCCATGTGGTAGAGTGTC	GCTGAAGCTTCGTGCAC	GGGAACCCAAGUAGGCGUAACGUUACCAGGUGUACGAAGUUUCAGCAGUUGGACACUCCAUGUGGUAGAGUGUCGCUGAAGCUUCGUGCAC	GTGCACGAAGCTTCAGCGACACTCTACCACATGGAGTGTCCAACTGCTGAAACTTCGTACACCTGGTAACGTTACGCCTACTTGGGTTCCCTATAGTGAGTCGTATTAGCGC	91	28	Human pre-miRNA loop
RSL-V1-697	140	hsa-mir-223	GCGCTAATACGACTCACTATAGGG	ACTTACGGGTGCTCCCCAACGAAAG	GGTGTACGAAGTTTCAGC	AGTTGGACACTCCATGTGGTAGAGTGTC	GCTGAAGCTTCGTGCAC	GGGACUUACGGGUGCUCCCCAACGAAAGGGUGUACGAAGUUUCAGCAGUUGGACACUCCAUGUGGUAGAGUGUCGCUGAAGCUUCGUGCAC	GTGCACGAAGCTTCAGCGACACTCTACCACATGGAGTGTCCAACTGCTGAAACTTCGTACACCCTTTCGTTGGGGAGCACCCGTAAGTCCCTATAGTGAGTCGTATTAGCGC	91	28	Human pre-miRNA loop
RSL-V1-698	140	hsa-mir-223	GCGCTAATACGACTCACTATAGGG	AGATTGGGCACACCCAACATGAATG	GGTGTACGAAGTTTCAGC	AGTTGGACACTCCATGTGGTAGAGTGTC	GCTGAAGCTTCGTGCAC	GGGAGAUUGGGCACACCCAACAUGAAUGGGUGUACGAAGUUUCAGCAGUUGGACACUCCAUGUGGUAGAGUGUCGCUGAAGCUUCGUGCAC	GTGCACGAAGCTTCAGCGACACTCTACCACATGGAGTGTCCAACTGCTGAAACTTCGTACACCCATTCATGTTGGGTGTGCCCAATCTCCCTATAGTGAGTCGTATTAGCGC	91	28	Human pre-miRNA loop
RSL-V1-699	140	hsa-mir-223	GCGCTAATACGACTCACTATAGGG	CAACTAGGACGAAAACTGACCGTAC	GGTGTACGAAGTTTCAGC	AGTTGGACACTCCATGTGGTAGAGTGTC	GCTGAAGCTTCGTGCAC	GGGCAACUAGGACGAAAACUGACCGUACGGUGUACGAAGUUUCAGCAGUUGGACACUCCAUGUGGUAGAGUGUCGCUGAAGCUUCGUGCAC	GTGCACGAAGCTTCAGCGACACTCTACCACATGGAGTGTCCAACTGCTGAAACTTCGTACACCGTACGGTCAGTTTTCGTCCTAGTTGCCCTATAGTGAGTCGTATTAGCGC	91	28	Human pre-miRNA loop
RSL-V1-700	140	hsa-mir-223	GCGCTAATACGACTCACTATAGGG	CCCATGATGCTTTAGGTCCCATTCC	GGTGTACGAAGTTTCAGC	AGTTGGACACTCCATGTGGTAGAGTGTC	GCTGAAGCTTCGTGCAC	GGGCCCAUGAUGCUUUAGGUCCCAUUCCGGUGUACGAAGUUUCAGCAGUUGGACACUCCAUGUGGUAGAGUGUCGCUGAAGCUUCGUGCAC	GTGCACGAAGCTTCAGCGACACTCTACCACATGGAGTGTCCAACTGCTGAAACTTCGTACACCGGAATGGGACCTAAAGCATCATGGGCCCTATAGTGAGTCGTATTAGCGC	91	28	Human pre-miRNA loop
RSL-V1-701	141	NEAT1_ParasoR_ID8	GCGCTAATACGACTCACTATAGGG	AATTGTGATCGCATAGGGAGCCCGA	GGTGTACGAAGTTTCAGC	TGCTTTCTTTAATTGTTTTTTAATAATGTGGTAAGCA	GCTGAAGCTTCGTGCAC	GGGAAUUGUGAUCGCAUAGGGAGCCCGAGGUGUACGAAGUUUCAGCUGCUUUCUUUAAUUGUUUUUUAAUAAUGUGGUAAGCAGCUGAAGCUUCGUGCAC	GTGCACGAAGCTTCAGCTGCTTACCACATTATTAAAAAACAATTAAAGAAAGCAGCTGAAACTTCGTACACCTCGGGCTCCCTATGCGATCACAATTCCCTATAGTGAGTCGTATTAGCGC	100	37	lncRNA-ParasoR
RSL-V1-702	141	NEAT1_ParasoR_ID8	GCGCTAATACGACTCACTATAGGG	AGATGGAGCCTGGTAAAACATACTC	GGTGTACGAAGTTTCAGC	TGCTTTCTTTAATTGTTTTTTAATAATGTGGTAAGCA	GCTGAAGCTTCGTGCAC	GGGAGAUGGAGCCUGGUAAAACAUACUCGGUGUACGAAGUUUCAGCUGCUUUCUUUAAUUGUUUUUUAAUAAUGUGGUAAGCAGCUGAAGCUUCGUGCAC	GTGCACGAAGCTTCAGCTGCTTACCACATTATTAAAAAACAATTAAAGAAAGCAGCTGAAACTTCGTACACCGAGTATGTTTTACCAGGCTCCATCTCCCTATAGTGAGTCGTATTAGCGC	100	37	lncRNA-ParasoR
RSL-V1-703	141	NEAT1_ParasoR_ID8	GCGCTAATACGACTCACTATAGGG	AGCCACAAACGGGTCGCTTATGTCC	GGTGTACGAAGTTTCAGC	TGCTTTCTTTAATTGTTTTTTAATAATGTGGTAAGCA	GCTGAAGCTTCGTGCAC	GGGAGCCACAAACGGGUCGCUUAUGUCCGGUGUACGAAGUUUCAGCUGCUUUCUUUAAUUGUUUUUUAAUAAUGUGGUAAGCAGCUGAAGCUUCGUGCAC	GTGCACGAAGCTTCAGCTGCTTACCACATTATTAAAAAACAATTAAAGAAAGCAGCTGAAACTTCGTACACCGGACATAAGCGACCCGTTTGTGGCTCCCTATAGTGAGTCGTATTAGCGC	100	37	lncRNA-ParasoR
RSL-V1-704	141	NEAT1_ParasoR_ID8	GCGCTAATACGACTCACTATAGGG	ATAGCTGGCGGTATGCCGTGTTGAG	GGTGTACGAAGTTTCAGC	TGCTTTCTTTAATTGTTTTTTAATAATGTGGTAAGCA	GCTGAAGCTTCGTGCAC	GGGAUAGCUGGCGGUAUGCCGUGUUGAGGGUGUACGAAGUUUCAGCUGCUUUCUUUAAUUGUUUUUUAAUAAUGUGGUAAGCAGCUGAAGCUUCGUGCAC	GTGCACGAAGCTTCAGCTGCTTACCACATTATTAAAAAACAATTAAAGAAAGCAGCTGAAACTTCGTACACCCTCAACACGGCATACCGCCAGCTATCCCTATAGTGAGTCGTATTAGCGC	100	37	lncRNA-ParasoR
RSL-V1-705	141	NEAT1_ParasoR_ID8	GCGCTAATACGACTCACTATAGGG	ATGCAGAGAGTCACGTATTAAGTGT	GGTGTACGAAGTTTCAGC	TGCTTTCTTTAATTGTTTTTTAATAATGTGGTAAGCA	GCTGAAGCTTCGTGCAC	GGGAUGCAGAGAGUCACGUAUUAAGUGUGGUGUACGAAGUUUCAGCUGCUUUCUUUAAUUGUUUUUUAAUAAUGUGGUAAGCAGCUGAAGCUUCGUGCAC	GTGCACGAAGCTTCAGCTGCTTACCACATTATTAAAAAACAATTAAAGAAAGCAGCTGAAACTTCGTACACCACACTTAATACGTGACTCTCTGCATCCCTATAGTGAGTCGTATTAGCGC	100	37	lncRNA-ParasoR
RSL-V1-706	142	hsa-mir-758	GCGCTAATACGACTCACTATAGGG	AATAAAATGGGGAGCGGTTTACAGA	GGTGTACGAAGTTTCAGC	CACACGCTTTATTTGTGCCGTTTG	GCTGAAGCTTCGTGCAC	GGGAAUAAAAUGGGGAGCGGUUUACAGAGGUGUACGAAGUUUCAGCCACACGCUUUAUUUGUGCCGUUUGGCUGAAGCUUCGUGCAC	GTGCACGAAGCTTCAGCCAAACGGCACAAATAAAGCGTGTGGCTGAAACTTCGTACACCTCTGTAAACCGCTCCCCATTTTATTCCCTATAGTGAGTCGTATTAGCGC	87	24	Human pre-miRNA loop
RSL-V1-707	142	hsa-mir-758	GCGCTAATACGACTCACTATAGGG	AATGCCTAATCGCGTCGTGCTCAAC	GGTGTACGAAGTTTCAGC	CACACGCTTTATTTGTGCCGTTTG	GCTGAAGCTTCGTGCAC	GGGAAUGCCUAAUCGCGUCGUGCUCAACGGUGUACGAAGUUUCAGCCACACGCUUUAUUUGUGCCGUUUGGCUGAAGCUUCGUGCAC	GTGCACGAAGCTTCAGCCAAACGGCACAAATAAAGCGTGTGGCTGAAACTTCGTACACCGTTGAGCACGACGCGATTAGGCATTCCCTATAGTGAGTCGTATTAGCGC	87	24	Human pre-miRNA loop
RSL-V1-708	142	hsa-mir-758	GCGCTAATACGACTCACTATAGGG	ATCAAGTACTTAAGCCCAGGCCCTG	GGTGTACGAAGTTTCAGC	CACACGCTTTATTTGTGCCGTTTG	GCTGAAGCTTCGTGCAC	GGGAUCAAGUACUUAAGCCCAGGCCCUGGGUGUACGAAGUUUCAGCCACACGCUUUAUUUGUGCCGUUUGGCUGAAGCUUCGUGCAC	GTGCACGAAGCTTCAGCCAAACGGCACAAATAAAGCGTGTGGCTGAAACTTCGTACACCCAGGGCCTGGGCTTAAGTACTTGATCCCTATAGTGAGTCGTATTAGCGC	87	24	Human pre-miRNA loop
RSL-V1-709	142	hsa-mir-758	GCGCTAATACGACTCACTATAGGG	CAGAGGATATCTTACTGGCCGGAGG	GGTGTACGAAGTTTCAGC	CACACGCTTTATTTGTGCCGTTTG	GCTGAAGCTTCGTGCAC	GGGCAGAGGAUAUCUUACUGGCCGGAGGGGUGUACGAAGUUUCAGCCACACGCUUUAUUUGUGCCGUUUGGCUGAAGCUUCGUGCAC	GTGCACGAAGCTTCAGCCAAACGGCACAAATAAAGCGTGTGGCTGAAACTTCGTACACCCCTCCGGCCAGTAAGATATCCTCTGCCCTATAGTGAGTCGTATTAGCGC	87	24	Human pre-miRNA loop
RSL-V1-710	142	hsa-mir-758	GCGCTAATACGACTCACTATAGGG	CATACCTTAGCTTAGAAGGCCATCC	GGTGTACGAAGTTTCAGC	CACACGCTTTATTTGTGCCGTTTG	GCTGAAGCTTCGTGCAC	GGGCAUACCUUAGCUUAGAAGGCCAUCCGGUGUACGAAGUUUCAGCCACACGCUUUAUUUGUGCCGUUUGGCUGAAGCUUCGUGCAC	GTGCACGAAGCTTCAGCCAAACGGCACAAATAAAGCGTGTGGCTGAAACTTCGTACACCGGATGGCCTTCTAAGCTAAGGTATGCCCTATAGTGAGTCGTATTAGCGC	87	24	Human pre-miRNA loop
RSL-V1-711	143	hsa-mir-3183	GCGCTAATACGACTCACTATAGGG	AACGAGTGCCCCTATTTGCCTGAAT	GGTGTACGAAGTTTCAGC	CGGAGCAGTCACGTTGACGGAATCCTCCG	GCTGAAGCTTCGTGCAC	GGGAACGAGUGCCCCUAUUUGCCUGAAUGGUGUACGAAGUUUCAGCCGGAGCAGUCACGUUGACGGAAUCCUCCGGCUGAAGCUUCGUGCAC	GTGCACGAAGCTTCAGCCGGAGGATTCCGTCAACGTGACTGCTCCGGCTGAAACTTCGTACACCATTCAGGCAAATAGGGGCACTCGTTCCCTATAGTGAGTCGTATTAGCGC	92	29	Human pre-miRNA loop
RSL-V1-712	143	hsa-mir-3183	GCGCTAATACGACTCACTATAGGG	ACTCATGACAAAGCATCGCCTCCTG	GGTGTACGAAGTTTCAGC	CGGAGCAGTCACGTTGACGGAATCCTCCG	GCTGAAGCTTCGTGCAC	GGGACUCAUGACAAAGCAUCGCCUCCUGGGUGUACGAAGUUUCAGCCGGAGCAGUCACGUUGACGGAAUCCUCCGGCUGAAGCUUCGUGCAC	GTGCACGAAGCTTCAGCCGGAGGATTCCGTCAACGTGACTGCTCCGGCTGAAACTTCGTACACCCAGGAGGCGATGCTTTGTCATGAGTCCCTATAGTGAGTCGTATTAGCGC	92	29	Human pre-miRNA loop
RSL-V1-713	143	hsa-mir-3183	GCGCTAATACGACTCACTATAGGG	AGAGGGCGCCTCAAACCATTTAGAC	GGTGTACGAAGTTTCAGC	CGGAGCAGTCACGTTGACGGAATCCTCCG	GCTGAAGCTTCGTGCAC	GGGAGAGGGCGCCUCAAACCAUUUAGACGGUGUACGAAGUUUCAGCCGGAGCAGUCACGUUGACGGAAUCCUCCGGCUGAAGCUUCGUGCAC	GTGCACGAAGCTTCAGCCGGAGGATTCCGTCAACGTGACTGCTCCGGCTGAAACTTCGTACACCGTCTAAATGGTTTGAGGCGCCCTCTCCCTATAGTGAGTCGTATTAGCGC	92	29	Human pre-miRNA loop
RSL-V1-714	143	hsa-mir-3183	GCGCTAATACGACTCACTATAGGG	ATATTGCCGCCACTCACCACTAGTC	GGTGTACGAAGTTTCAGC	CGGAGCAGTCACGTTGACGGAATCCTCCG	GCTGAAGCTTCGTGCAC	GGGAUAUUGCCGCCACUCACCACUAGUCGGUGUACGAAGUUUCAGCCGGAGCAGUCACGUUGACGGAAUCCUCCGGCUGAAGCUUCGUGCAC	GTGCACGAAGCTTCAGCCGGAGGATTCCGTCAACGTGACTGCTCCGGCTGAAACTTCGTACACCGACTAGTGGTGAGTGGCGGCAATATCCCTATAGTGAGTCGTATTAGCGC	92	29	Human pre-miRNA loop
RSL-V1-715	143	hsa-mir-3183	GCGCTAATACGACTCACTATAGGG	GCACTGCAACTTAGAACTCTAGGAC	GGTGTACGAAGTTTCAGC	CGGAGCAGTCACGTTGACGGAATCCTCCG	GCTGAAGCTTCGTGCAC	GGGGCACUGCAACUUAGAACUCUAGGACGGUGUACGAAGUUUCAGCCGGAGCAGUCACGUUGACGGAAUCCUCCGGCUGAAGCUUCGUGCAC	GTGCACGAAGCTTCAGCCGGAGGATTCCGTCAACGTGACTGCTCCGGCTGAAACTTCGTACACCGTCCTAGAGTTCTAAGTTGCAGTGCCCCTATAGTGAGTCGTATTAGCGC	92	29	Human pre-miRNA loop
RSL-V1-716	144	hsa-mir-3910-1	GCGCTAATACGACTCACTATAGGG	AACCGGTGACCTGCCAGCGTAAATT	GGTGTACGAAGTTTCAGC	CTTTTATATCAAGGCACATAAAAG	GCTGAAGCTTCGTGCAC	GGGAACCGGUGACCUGCCAGCGUAAAUUGGUGUACGAAGUUUCAGCCUUUUAUAUCAAGGCACAUAAAAGGCUGAAGCUUCGUGCAC	GTGCACGAAGCTTCAGCCTTTTATGTGCCTTGATATAAAAGGCTGAAACTTCGTACACCAATTTACGCTGGCAGGTCACCGGTTCCCTATAGTGAGTCGTATTAGCGC	87	24	Human pre-miRNA loop
RSL-V1-717	144	hsa-mir-3910-1	GCGCTAATACGACTCACTATAGGG	ATCCTAGCGTTTACGGCCCCATGAA	GGTGTACGAAGTTTCAGC	CTTTTATATCAAGGCACATAAAAG	GCTGAAGCTTCGTGCAC	GGGAUCCUAGCGUUUACGGCCCCAUGAAGGUGUACGAAGUUUCAGCCUUUUAUAUCAAGGCACAUAAAAGGCUGAAGCUUCGUGCAC	GTGCACGAAGCTTCAGCCTTTTATGTGCCTTGATATAAAAGGCTGAAACTTCGTACACCTTCATGGGGCCGTAAACGCTAGGATCCCTATAGTGAGTCGTATTAGCGC	87	24	Human pre-miRNA loop
RSL-V1-718	144	hsa-mir-3910-1	GCGCTAATACGACTCACTATAGGG	CGTCCAATTCCCATTTGTCAGGCAA	GGTGTACGAAGTTTCAGC	CTTTTATATCAAGGCACATAAAAG	GCTGAAGCTTCGTGCAC	GGGCGUCCAAUUCCCAUUUGUCAGGCAAGGUGUACGAAGUUUCAGCCUUUUAUAUCAAGGCACAUAAAAGGCUGAAGCUUCGUGCAC	GTGCACGAAGCTTCAGCCTTTTATGTGCCTTGATATAAAAGGCTGAAACTTCGTACACCTTGCCTGACAAATGGGAATTGGACGCCCTATAGTGAGTCGTATTAGCGC	87	24	Human pre-miRNA loop
RSL-V1-719	144	hsa-mir-3910-1	GCGCTAATACGACTCACTATAGGG	CTAACCCGACACGGATTGCGTCTAT	GGTGTACGAAGTTTCAGC	CTTTTATATCAAGGCACATAAAAG	GCTGAAGCTTCGTGCAC	GGGCUAACCCGACACGGAUUGCGUCUAUGGUGUACGAAGUUUCAGCCUUUUAUAUCAAGGCACAUAAAAGGCUGAAGCUUCGUGCAC	GTGCACGAAGCTTCAGCCTTTTATGTGCCTTGATATAAAAGGCTGAAACTTCGTACACCATAGACGCAATCCGTGTCGGGTTAGCCCTATAGTGAGTCGTATTAGCGC	87	24	Human pre-miRNA loop
RSL-V1-720	144	hsa-mir-3910-1	GCGCTAATACGACTCACTATAGGG	GAGTCAGTACAACGTAGATCAGCCC	GGTGTACGAAGTTTCAGC	CTTTTATATCAAGGCACATAAAAG	GCTGAAGCTTCGTGCAC	GGGGAGUCAGUACAACGUAGAUCAGCCCGGUGUACGAAGUUUCAGCCUUUUAUAUCAAGGCACAUAAAAGGCUGAAGCUUCGUGCAC	GTGCACGAAGCTTCAGCCTTTTATGTGCCTTGATATAAAAGGCTGAAACTTCGTACACCGGGCTGATCTACGTTGTACTGACTCCCCTATAGTGAGTCGTATTAGCGC	87	24	Human pre-miRNA loop
RSL-V1-721	145	hsa-mir-1910	GCGCTAATACGACTCACTATAGGG	AACCAGCTGTGTACGGATTCTACGT	GGTGTACGAAGTTTCAGC	CCGCCTTTGTGCTGTCCTTGGAGGGAGG	GCTGAAGCTTCGTGCAC	GGGAACCAGCUGUGUACGGAUUCUACGUGGUGUACGAAGUUUCAGCCCGCCUUUGUGCUGUCCUUGGAGGGAGGGCUGAAGCUUCGUGCAC	GTGCACGAAGCTTCAGCCCTCCCTCCAAGGACAGCACAAAGGCGGGCTGAAACTTCGTACACCACGTAGAATCCGTACACAGCTGGTTCCCTATAGTGAGTCGTATTAGCGC	91	28	Human pre-miRNA loop
RSL-V1-722	145	hsa-mir-1910	GCGCTAATACGACTCACTATAGGG	AAGCCTACCAGCTCGTGACATTGCT	GGTGTACGAAGTTTCAGC	CCGCCTTTGTGCTGTCCTTGGAGGGAGG	GCTGAAGCTTCGTGCAC	GGGAAGCCUACCAGCUCGUGACAUUGCUGGUGUACGAAGUUUCAGCCCGCCUUUGUGCUGUCCUUGGAGGGAGGGCUGAAGCUUCGUGCAC	GTGCACGAAGCTTCAGCCCTCCCTCCAAGGACAGCACAAAGGCGGGCTGAAACTTCGTACACCAGCAATGTCACGAGCTGGTAGGCTTCCCTATAGTGAGTCGTATTAGCGC	91	28	Human pre-miRNA loop
RSL-V1-723	145	hsa-mir-1910	GCGCTAATACGACTCACTATAGGG	AAGGCAGGTATCTCCTTACGCGCAT	GGTGTACGAAGTTTCAGC	CCGCCTTTGTGCTGTCCTTGGAGGGAGG	GCTGAAGCTTCGTGCAC	GGGAAGGCAGGUAUCUCCUUACGCGCAUGGUGUACGAAGUUUCAGCCCGCCUUUGUGCUGUCCUUGGAGGGAGGGCUGAAGCUUCGUGCAC	GTGCACGAAGCTTCAGCCCTCCCTCCAAGGACAGCACAAAGGCGGGCTGAAACTTCGTACACCATGCGCGTAAGGAGATACCTGCCTTCCCTATAGTGAGTCGTATTAGCGC	91	28	Human pre-miRNA loop
RSL-V1-724	145	hsa-mir-1910	GCGCTAATACGACTCACTATAGGG	AATCACCCGGATCCCTTTGTGCTGT	GGTGTACGAAGTTTCAGC	CCGCCTTTGTGCTGTCCTTGGAGGGAGG	GCTGAAGCTTCGTGCAC	GGGAAUCACCCGGAUCCCUUUGUGCUGUGGUGUACGAAGUUUCAGCCCGCCUUUGUGCUGUCCUUGGAGGGAGGGCUGAAGCUUCGUGCAC	GTGCACGAAGCTTCAGCCCTCCCTCCAAGGACAGCACAAAGGCGGGCTGAAACTTCGTACACCACAGCACAAAGGGATCCGGGTGATTCCCTATAGTGAGTCGTATTAGCGC	91	28	Human pre-miRNA loop
RSL-V1-725	145	hsa-mir-1910	GCGCTAATACGACTCACTATAGGG	AATGGCCACGTCCCTTTTCAATGGA	GGTGTACGAAGTTTCAGC	CCGCCTTTGTGCTGTCCTTGGAGGGAGG	GCTGAAGCTTCGTGCAC	GGGAAUGGCCACGUCCCUUUUCAAUGGAGGUGUACGAAGUUUCAGCCCGCCUUUGUGCUGUCCUUGGAGGGAGGGCUGAAGCUUCGUGCAC	GTGCACGAAGCTTCAGCCCTCCCTCCAAGGACAGCACAAAGGCGGGCTGAAACTTCGTACACCTCCATTGAAAAGGGACGTGGCCATTCCCTATAGTGAGTCGTATTAGCGC	91	28	Human pre-miRNA loop
RSL-V1-726	146	r(GAA)16:	GCGCTAATACGACTCACTATAGGG	AAATCCGCTCAGCTGCCTTTACCGT	GGTGTACGAAGTTTCAGC	GAAGAAGAAGAAGAAGAAGAAGAAGAAGAAGAAGAAGAAGAAGAAGAA	GCTGAAGCTTCGTGCAC	GGGAAAUCCGCUCAGCUGCCUUUACCGUGGUGUACGAAGUUUCAGCGAAGAAGAAGAAGAAGAAGAAGAAGAAGAAGAAGAAGAAGAAGAAGAAGCUGAAGCUUCGUGCAC	GTGCACGAAGCTTCAGCTTCTTCTTCTTCTTCTTCTTCTTCTTCTTCTTCTTCTTCTTCTTCTTCGCTGAAACTTCGTACACCACGGTAAAGGCAGCTGAGCGGATTTCCCTATAGTGAGTCGTATTAGCGC	111	48	Triplet repeat control
RSL-V1-727	146	r(GAA)16:	GCGCTAATACGACTCACTATAGGG	AAGTGGGTGACTACTCTCAATAATG	GGTGTACGAAGTTTCAGC	GAAGAAGAAGAAGAAGAAGAAGAAGAAGAAGAAGAAGAAGAAGAAGAA	GCTGAAGCTTCGTGCAC	GGGAAGUGGGUGACUACUCUCAAUAAUGGGUGUACGAAGUUUCAGCGAAGAAGAAGAAGAAGAAGAAGAAGAAGAAGAAGAAGAAGAAGAAGAAGCUGAAGCUUCGUGCAC	GTGCACGAAGCTTCAGCTTCTTCTTCTTCTTCTTCTTCTTCTTCTTCTTCTTCTTCTTCTTCTTCGCTGAAACTTCGTACACCCATTATTGAGAGTAGTCACCCACTTCCCTATAGTGAGTCGTATTAGCGC	111	48	Triplet repeat control
RSL-V1-728	146	r(GAA)16:	GCGCTAATACGACTCACTATAGGG	ACAAGTCAACTAGTGCCGGGCAGTG	GGTGTACGAAGTTTCAGC	GAAGAAGAAGAAGAAGAAGAAGAAGAAGAAGAAGAAGAAGAAGAAGAA	GCTGAAGCTTCGTGCAC	GGGACAAGUCAACUAGUGCCGGGCAGUGGGUGUACGAAGUUUCAGCGAAGAAGAAGAAGAAGAAGAAGAAGAAGAAGAAGAAGAAGAAGAAGAAGCUGAAGCUUCGUGCAC	GTGCACGAAGCTTCAGCTTCTTCTTCTTCTTCTTCTTCTTCTTCTTCTTCTTCTTCTTCTTCTTCGCTGAAACTTCGTACACCCACTGCCCGGCACTAGTTGACTTGTCCCTATAGTGAGTCGTATTAGCGC	111	48	Triplet repeat control
RSL-V1-729	146	r(GAA)16:	GCGCTAATACGACTCACTATAGGG	ACGGCACTTAACGCACACCATGGTA	GGTGTACGAAGTTTCAGC	GAAGAAGAAGAAGAAGAAGAAGAAGAAGAAGAAGAAGAAGAAGAAGAA	GCTGAAGCTTCGTGCAC	GGGACGGCACUUAACGCACACCAUGGUAGGUGUACGAAGUUUCAGCGAAGAAGAAGAAGAAGAAGAAGAAGAAGAAGAAGAAGAAGAAGAAGAAGCUGAAGCUUCGUGCAC	GTGCACGAAGCTTCAGCTTCTTCTTCTTCTTCTTCTTCTTCTTCTTCTTCTTCTTCTTCTTCTTCGCTGAAACTTCGTACACCTACCATGGTGTGCGTTAAGTGCCGTCCCTATAGTGAGTCGTATTAGCGC	111	48	Triplet repeat control
RSL-V1-730	146	r(GAA)16:	GCGCTAATACGACTCACTATAGGG	ATCCTCACGAATGCAGCATCATGAG	GGTGTACGAAGTTTCAGC	GAAGAAGAAGAAGAAGAAGAAGAAGAAGAAGAAGAAGAAGAAGAAGAA	GCTGAAGCTTCGTGCAC	GGGAUCCUCACGAAUGCAGCAUCAUGAGGGUGUACGAAGUUUCAGCGAAGAAGAAGAAGAAGAAGAAGAAGAAGAAGAAGAAGAAGAAGAAGAAGCUGAAGCUUCGUGCAC	GTGCACGAAGCTTCAGCTTCTTCTTCTTCTTCTTCTTCTTCTTCTTCTTCTTCTTCTTCTTCTTCGCTGAAACTTCGTACACCCTCATGATGCTGCATTCGTGAGGATCCCTATAGTGAGTCGTATTAGCGC	111	48	Triplet repeat control
RSL-V1-731	147	hsa-mir-641	GCGCTAATACGACTCACTATAGGG	AGCATTGGTACATGCGCTGAACTCA	GGTGTACGAAGTTTCAGC	CCTCTGTCCTCTGTCCTCTACCTATAGAGG	GCTGAAGCTTCGTGCAC	GGGAGCAUUGGUACAUGCGCUGAACUCAGGUGUACGAAGUUUCAGCCCUCUGUCCUCUGUCCUCUACCUAUAGAGGGCUGAAGCUUCGUGCAC	GTGCACGAAGCTTCAGCCCTCTATAGGTAGAGGACAGAGGACAGAGGGCTGAAACTTCGTACACCTGAGTTCAGCGCATGTACCAATGCTCCCTATAGTGAGTCGTATTAGCGC	93	30	Human pre-miRNA loop
RSL-V1-732	147	hsa-mir-641	GCGCTAATACGACTCACTATAGGG	CGCTATGGGCCACTTCAATATGTCC	GGTGTACGAAGTTTCAGC	CCTCTGTCCTCTGTCCTCTACCTATAGAGG	GCTGAAGCTTCGTGCAC	GGGCGCUAUGGGCCACUUCAAUAUGUCCGGUGUACGAAGUUUCAGCCCUCUGUCCUCUGUCCUCUACCUAUAGAGGGCUGAAGCUUCGUGCAC	GTGCACGAAGCTTCAGCCCTCTATAGGTAGAGGACAGAGGACAGAGGGCTGAAACTTCGTACACCGGACATATTGAAGTGGCCCATAGCGCCCTATAGTGAGTCGTATTAGCGC	93	30	Human pre-miRNA loop
RSL-V1-733	147	hsa-mir-641	GCGCTAATACGACTCACTATAGGG	CTGACCAAATCCGCCTTCGCAGTAG	GGTGTACGAAGTTTCAGC	CCTCTGTCCTCTGTCCTCTACCTATAGAGG	GCTGAAGCTTCGTGCAC	GGGCUGACCAAAUCCGCCUUCGCAGUAGGGUGUACGAAGUUUCAGCCCUCUGUCCUCUGUCCUCUACCUAUAGAGGGCUGAAGCUUCGUGCAC	GTGCACGAAGCTTCAGCCCTCTATAGGTAGAGGACAGAGGACAGAGGGCTGAAACTTCGTACACCCTACTGCGAAGGCGGATTTGGTCAGCCCTATAGTGAGTCGTATTAGCGC	93	30	Human pre-miRNA loop
RSL-V1-734	147	hsa-mir-641	GCGCTAATACGACTCACTATAGGG	CTGGCTGATTTGCAGCGAACCGAAC	GGTGTACGAAGTTTCAGC	CCTCTGTCCTCTGTCCTCTACCTATAGAGG	GCTGAAGCTTCGTGCAC	GGGCUGGCUGAUUUGCAGCGAACCGAACGGUGUACGAAGUUUCAGCCCUCUGUCCUCUGUCCUCUACCUAUAGAGGGCUGAAGCUUCGUGCAC	GTGCACGAAGCTTCAGCCCTCTATAGGTAGAGGACAGAGGACAGAGGGCTGAAACTTCGTACACCGTTCGGTTCGCTGCAAATCAGCCAGCCCTATAGTGAGTCGTATTAGCGC	93	30	Human pre-miRNA loop
RSL-V1-735	147	hsa-mir-641	GCGCTAATACGACTCACTATAGGG	GCTACGAATGTGGAGTGATCGGATT	GGTGTACGAAGTTTCAGC	CCTCTGTCCTCTGTCCTCTACCTATAGAGG	GCTGAAGCTTCGTGCAC	GGGGCUACGAAUGUGGAGUGAUCGGAUUGGUGUACGAAGUUUCAGCCCUCUGUCCUCUGUCCUCUACCUAUAGAGGGCUGAAGCUUCGUGCAC	GTGCACGAAGCTTCAGCCCTCTATAGGTAGAGGACAGAGGACAGAGGGCTGAAACTTCGTACACCAATCCGATCACTCCACATTCGTAGCCCCTATAGTGAGTCGTATTAGCGC	93	30	Human pre-miRNA loop
RSL-V1-736	148	hsa-mir-5088	GCGCTAATACGACTCACTATAGGG	AACATTAAGGTATGAACCCGCCAGA	GGTGTACGAAGTTTCAGC	TGGAGGTGATGGGGGCAGGGGATGGGTCTCACCCTCCC	GCTGAAGCTTCGTGCAC	GGGAACAUUAAGGUAUGAACCCGCCAGAGGUGUACGAAGUUUCAGCUGGAGGUGAUGGGGGCAGGGGAUGGGUCUCACCCUCCCGCUGAAGCUUCGUGCAC	GTGCACGAAGCTTCAGCGGGAGGGTGAGACCCATCCCCTGCCCCCATCACCTCCAGCTGAAACTTCGTACACCTCTGGCGGGTTCATACCTTAATGTTCCCTATAGTGAGTCGTATTAGCGC	101	38	Human pre-miRNA loop
RSL-V1-737	148	hsa-mir-5088	GCGCTAATACGACTCACTATAGGG	ACTAAGACATAGAGTAGAACGCCTC	GGTGTACGAAGTTTCAGC	TGGAGGTGATGGGGGCAGGGGATGGGTCTCACCCTCCC	GCTGAAGCTTCGTGCAC	GGGACUAAGACAUAGAGUAGAACGCCUCGGUGUACGAAGUUUCAGCUGGAGGUGAUGGGGGCAGGGGAUGGGUCUCACCCUCCCGCUGAAGCUUCGUGCAC	GTGCACGAAGCTTCAGCGGGAGGGTGAGACCCATCCCCTGCCCCCATCACCTCCAGCTGAAACTTCGTACACCGAGGCGTTCTACTCTATGTCTTAGTCCCTATAGTGAGTCGTATTAGCGC	101	38	Human pre-miRNA loop
RSL-V1-738	148	hsa-mir-5088	GCGCTAATACGACTCACTATAGGG	AGGCAGCTGTTGGACCATATTCGTA	GGTGTACGAAGTTTCAGC	TGGAGGTGATGGGGGCAGGGGATGGGTCTCACCCTCCC	GCTGAAGCTTCGTGCAC	GGGAGGCAGCUGUUGGACCAUAUUCGUAGGUGUACGAAGUUUCAGCUGGAGGUGAUGGGGGCAGGGGAUGGGUCUCACCCUCCCGCUGAAGCUUCGUGCAC	GTGCACGAAGCTTCAGCGGGAGGGTGAGACCCATCCCCTGCCCCCATCACCTCCAGCTGAAACTTCGTACACCTACGAATATGGTCCAACAGCTGCCTCCCTATAGTGAGTCGTATTAGCGC	101	38	Human pre-miRNA loop
RSL-V1-739	148	hsa-mir-5088	GCGCTAATACGACTCACTATAGGG	CACGCCCCGTATATGAACATGGAAT	GGTGTACGAAGTTTCAGC	TGGAGGTGATGGGGGCAGGGGATGGGTCTCACCCTCCC	GCTGAAGCTTCGTGCAC	GGGCACGCCCCGUAUAUGAACAUGGAAUGGUGUACGAAGUUUCAGCUGGAGGUGAUGGGGGCAGGGGAUGGGUCUCACCCUCCCGCUGAAGCUUCGUGCAC	GTGCACGAAGCTTCAGCGGGAGGGTGAGACCCATCCCCTGCCCCCATCACCTCCAGCTGAAACTTCGTACACCATTCCATGTTCATATACGGGGCGTGCCCTATAGTGAGTCGTATTAGCGC	101	38	Human pre-miRNA loop
RSL-V1-740	148	hsa-mir-5088	GCGCTAATACGACTCACTATAGGG	CCACGAGCTCGATCCAACCGCTAAG	GGTGTACGAAGTTTCAGC	TGGAGGTGATGGGGGCAGGGGATGGGTCTCACCCTCCC	GCTGAAGCTTCGTGCAC	GGGCCACGAGCUCGAUCCAACCGCUAAGGGUGUACGAAGUUUCAGCUGGAGGUGAUGGGGGCAGGGGAUGGGUCUCACCCUCCCGCUGAAGCUUCGUGCAC	GTGCACGAAGCTTCAGCGGGAGGGTGAGACCCATCCCCTGCCCCCATCACCTCCAGCTGAAACTTCGTACACCCTTAGCGGTTGGATCGAGCTCGTGGCCCTATAGTGAGTCGTATTAGCGC	101	38	Human pre-miRNA loop
RSL-V1-741	149	hsa-mir-1291	GCGCTAATACGACTCACTATAGGG	AATTCCGTTGATGTAGGCGCCAGCT	GGTGTACGAAGTTTCAGC	CAGTTGTACTGTGGCTG	GCTGAAGCTTCGTGCAC	GGGAAUUCCGUUGAUGUAGGCGCCAGCUGGUGUACGAAGUUUCAGCCAGUUGUACUGUGGCUGGCUGAAGCUUCGUGCAC	GTGCACGAAGCTTCAGCCAGCCACAGTACAACTGGCTGAAACTTCGTACACCAGCTGGCGCCTACATCAACGGAATTCCCTATAGTGAGTCGTATTAGCGC	80	17	Human pre-miRNA loop
RSL-V1-742	149	hsa-mir-1291	GCGCTAATACGACTCACTATAGGG	ACACTCGCGGTCTCCAGAATGACAC	GGTGTACGAAGTTTCAGC	CAGTTGTACTGTGGCTG	GCTGAAGCTTCGTGCAC	GGGACACUCGCGGUCUCCAGAAUGACACGGUGUACGAAGUUUCAGCCAGUUGUACUGUGGCUGGCUGAAGCUUCGUGCAC	GTGCACGAAGCTTCAGCCAGCCACAGTACAACTGGCTGAAACTTCGTACACCGTGTCATTCTGGAGACCGCGAGTGTCCCTATAGTGAGTCGTATTAGCGC	80	17	Human pre-miRNA loop
RSL-V1-743	149	hsa-mir-1291	GCGCTAATACGACTCACTATAGGG	CACGCTTGACGAAAGTAACATAGAT	GGTGTACGAAGTTTCAGC	CAGTTGTACTGTGGCTG	GCTGAAGCTTCGTGCAC	GGGCACGCUUGACGAAAGUAACAUAGAUGGUGUACGAAGUUUCAGCCAGUUGUACUGUGGCUGGCUGAAGCUUCGUGCAC	GTGCACGAAGCTTCAGCCAGCCACAGTACAACTGGCTGAAACTTCGTACACCATCTATGTTACTTTCGTCAAGCGTGCCCTATAGTGAGTCGTATTAGCGC	80	17	Human pre-miRNA loop
RSL-V1-744	149	hsa-mir-1291	GCGCTAATACGACTCACTATAGGG	CTGATCGTATTTTCGTGGTGAGTGG	GGTGTACGAAGTTTCAGC	CAGTTGTACTGTGGCTG	GCTGAAGCTTCGTGCAC	GGGCUGAUCGUAUUUUCGUGGUGAGUGGGGUGUACGAAGUUUCAGCCAGUUGUACUGUGGCUGGCUGAAGCUUCGUGCAC	GTGCACGAAGCTTCAGCCAGCCACAGTACAACTGGCTGAAACTTCGTACACCCCACTCACCACGAAAATACGATCAGCCCTATAGTGAGTCGTATTAGCGC	80	17	Human pre-miRNA loop
RSL-V1-745	149	hsa-mir-1291	GCGCTAATACGACTCACTATAGGG	CTTTGTCCGATCGTGCATCCGTTTC	GGTGTACGAAGTTTCAGC	CAGTTGTACTGTGGCTG	GCTGAAGCTTCGTGCAC	GGGCUUUGUCCGAUCGUGCAUCCGUUUCGGUGUACGAAGUUUCAGCCAGUUGUACUGUGGCUGGCUGAAGCUUCGUGCAC	GTGCACGAAGCTTCAGCCAGCCACAGTACAACTGGCTGAAACTTCGTACACCGAAACGGATGCACGATCGGACAAAGCCCTATAGTGAGTCGTATTAGCGC	80	17	Human pre-miRNA loop
RSL-V1-746	150	hsa-mir-516a-1_516a-2	GCGCTAATACGACTCACTATAGGG	AATTCCTCAGTGTTAGAGTACGGGA	GGTGTACGAAGTTTCAGC	AGCACTTTCTGTTGTCTGAAAGAAAAGAAAGTGCT	GCTGAAGCTTCGTGCAC	GGGAAUUCCUCAGUGUUAGAGUACGGGAGGUGUACGAAGUUUCAGCAGCACUUUCUGUUGUCUGAAAGAAAAGAAAGUGCUGCUGAAGCUUCGUGCAC	GTGCACGAAGCTTCAGCAGCACTTTCTTTTCTTTCAGACAACAGAAAGTGCTGCTGAAACTTCGTACACCTCCCGTACTCTAACACTGAGGAATTCCCTATAGTGAGTCGTATTAGCGC	98	35	Human pre-miRNA loop
RSL-V1-747	150	hsa-mir-516a-1_516a-2	GCGCTAATACGACTCACTATAGGG	ACATAAGGAAGGCTCTTAGGCCTGG	GGTGTACGAAGTTTCAGC	AGCACTTTCTGTTGTCTGAAAGAAAAGAAAGTGCT	GCTGAAGCTTCGTGCAC	GGGACAUAAGGAAGGCUCUUAGGCCUGGGGUGUACGAAGUUUCAGCAGCACUUUCUGUUGUCUGAAAGAAAAGAAAGUGCUGCUGAAGCUUCGUGCAC	GTGCACGAAGCTTCAGCAGCACTTTCTTTTCTTTCAGACAACAGAAAGTGCTGCTGAAACTTCGTACACCCCAGGCCTAAGAGCCTTCCTTATGTCCCTATAGTGAGTCGTATTAGCGC	98	35	Human pre-miRNA loop
RSL-V1-748	150	hsa-mir-516a-1_516a-2	GCGCTAATACGACTCACTATAGGG	ATGTACTTCCGATGCCCGATCTGAG	GGTGTACGAAGTTTCAGC	AGCACTTTCTGTTGTCTGAAAGAAAAGAAAGTGCT	GCTGAAGCTTCGTGCAC	GGGAUGUACUUCCGAUGCCCGAUCUGAGGGUGUACGAAGUUUCAGCAGCACUUUCUGUUGUCUGAAAGAAAAGAAAGUGCUGCUGAAGCUUCGUGCAC	GTGCACGAAGCTTCAGCAGCACTTTCTTTTCTTTCAGACAACAGAAAGTGCTGCTGAAACTTCGTACACCCTCAGATCGGGCATCGGAAGTACATCCCTATAGTGAGTCGTATTAGCGC	98	35	Human pre-miRNA loop
RSL-V1-749	150	hsa-mir-516a-1_516a-2	GCGCTAATACGACTCACTATAGGG	ATTCACCCGGGTAAGTGCGACTTTA	GGTGTACGAAGTTTCAGC	AGCACTTTCTGTTGTCTGAAAGAAAAGAAAGTGCT	GCTGAAGCTTCGTGCAC	GGGAUUCACCCGGGUAAGUGCGACUUUAGGUGUACGAAGUUUCAGCAGCACUUUCUGUUGUCUGAAAGAAAAGAAAGUGCUGCUGAAGCUUCGUGCAC	GTGCACGAAGCTTCAGCAGCACTTTCTTTTCTTTCAGACAACAGAAAGTGCTGCTGAAACTTCGTACACCTAAAGTCGCACTTACCCGGGTGAATCCCTATAGTGAGTCGTATTAGCGC	98	35	Human pre-miRNA loop
RSL-V1-750	150	hsa-mir-516a-1_516a-2	GCGCTAATACGACTCACTATAGGG	CAAAAGTGGCCACAACTGTGCAAAT	GGTGTACGAAGTTTCAGC	AGCACTTTCTGTTGTCTGAAAGAAAAGAAAGTGCT	GCTGAAGCTTCGTGCAC	GGGCAAAAGUGGCCACAACUGUGCAAAUGGUGUACGAAGUUUCAGCAGCACUUUCUGUUGUCUGAAAGAAAAGAAAGUGCUGCUGAAGCUUCGUGCAC	GTGCACGAAGCTTCAGCAGCACTTTCTTTTCTTTCAGACAACAGAAAGTGCTGCTGAAACTTCGTACACCATTTGCACAGTTGTGGCCACTTTTGCCCTATAGTGAGTCGTATTAGCGC	98	35	Human pre-miRNA loop
RSL-V1-751	151	hsa-mir-4655	GCGCTAATACGACTCACTATAGGG	ACATGGAAGGTCGAATAATACCGGC	GGTGTACGAAGTTTCAGC	GGGTCGTGGGAAAGTGTTGACCC	GCTGAAGCTTCGTGCAC	GGGACAUGGAAGGUCGAAUAAUACCGGCGGUGUACGAAGUUUCAGCGGGUCGUGGGAAAGUGUUGACCCGCUGAAGCUUCGUGCAC	GTGCACGAAGCTTCAGCGGGTCAACACTTTCCCACGACCCGCTGAAACTTCGTACACCGCCGGTATTATTCGACCTTCCATGTCCCTATAGTGAGTCGTATTAGCGC	86	23	Human pre-miRNA loop
RSL-V1-752	151	hsa-mir-4655	GCGCTAATACGACTCACTATAGGG	AGAGGTTTTACAGTGCTCACCCCGG	GGTGTACGAAGTTTCAGC	GGGTCGTGGGAAAGTGTTGACCC	GCTGAAGCTTCGTGCAC	GGGAGAGGUUUUACAGUGCUCACCCCGGGGUGUACGAAGUUUCAGCGGGUCGUGGGAAAGUGUUGACCCGCUGAAGCUUCGUGCAC	GTGCACGAAGCTTCAGCGGGTCAACACTTTCCCACGACCCGCTGAAACTTCGTACACCCCGGGGTGAGCACTGTAAAACCTCTCCCTATAGTGAGTCGTATTAGCGC	86	23	Human pre-miRNA loop
RSL-V1-753	151	hsa-mir-4655	GCGCTAATACGACTCACTATAGGG	AGGTCGCAGCAATTCCAATGACCTT	GGTGTACGAAGTTTCAGC	GGGTCGTGGGAAAGTGTTGACCC	GCTGAAGCTTCGTGCAC	GGGAGGUCGCAGCAAUUCCAAUGACCUUGGUGUACGAAGUUUCAGCGGGUCGUGGGAAAGUGUUGACCCGCUGAAGCUUCGUGCAC	GTGCACGAAGCTTCAGCGGGTCAACACTTTCCCACGACCCGCTGAAACTTCGTACACCAAGGTCATTGGAATTGCTGCGACCTCCCTATAGTGAGTCGTATTAGCGC	86	23	Human pre-miRNA loop
RSL-V1-754	151	hsa-mir-4655	GCGCTAATACGACTCACTATAGGG	CATAGCCCGTAGGGTACTACTTTGC	GGTGTACGAAGTTTCAGC	GGGTCGTGGGAAAGTGTTGACCC	GCTGAAGCTTCGTGCAC	GGGCAUAGCCCGUAGGGUACUACUUUGCGGUGUACGAAGUUUCAGCGGGUCGUGGGAAAGUGUUGACCCGCUGAAGCUUCGUGCAC	GTGCACGAAGCTTCAGCGGGTCAACACTTTCCCACGACCCGCTGAAACTTCGTACACCGCAAAGTAGTACCCTACGGGCTATGCCCTATAGTGAGTCGTATTAGCGC	86	23	Human pre-miRNA loop
RSL-V1-755	151	hsa-mir-4655	GCGCTAATACGACTCACTATAGGG	CGTCATTAGGTCTCCTACCGAGAGC	GGTGTACGAAGTTTCAGC	GGGTCGTGGGAAAGTGTTGACCC	GCTGAAGCTTCGTGCAC	GGGCGUCAUUAGGUCUCCUACCGAGAGCGGUGUACGAAGUUUCAGCGGGUCGUGGGAAAGUGUUGACCCGCUGAAGCUUCGUGCAC	GTGCACGAAGCTTCAGCGGGTCAACACTTTCCCACGACCCGCTGAAACTTCGTACACCGCTCTCGGTAGGAGACCTAATGACGCCCTATAGTGAGTCGTATTAGCGC	86	23	Human pre-miRNA loop
RSL-V1-756	152	NEAT1_ParasoR_ID20	GCGCTAATACGACTCACTATAGGG	AACAACTCAGACGAGGCGTGATTTT	GGTGTACGAAGTTTCAGC	GATTTGCATTTCTCTGATGAGTGATGCTATC	GCTGAAGCTTCGTGCAC	GGGAACAACUCAGACGAGGCGUGAUUUUGGUGUACGAAGUUUCAGCGAUUUGCAUUUCUCUGAUGAGUGAUGCUAUCGCUGAAGCUUCGUGCAC	GTGCACGAAGCTTCAGCGATAGCATCACTCATCAGAGAAATGCAAATCGCTGAAACTTCGTACACCAAAATCACGCCTCGTCTGAGTTGTTCCCTATAGTGAGTCGTATTAGCGC	94	31	lncRNA-ParasoR
RSL-V1-757	152	NEAT1_ParasoR_ID20	GCGCTAATACGACTCACTATAGGG	ATGAATGCTAAGTGTCCACGCCCCA	GGTGTACGAAGTTTCAGC	GATTTGCATTTCTCTGATGAGTGATGCTATC	GCTGAAGCTTCGTGCAC	GGGAUGAAUGCUAAGUGUCCACGCCCCAGGUGUACGAAGUUUCAGCGAUUUGCAUUUCUCUGAUGAGUGAUGCUAUCGCUGAAGCUUCGUGCAC	GTGCACGAAGCTTCAGCGATAGCATCACTCATCAGAGAAATGCAAATCGCTGAAACTTCGTACACCTGGGGCGTGGACACTTAGCATTCATCCCTATAGTGAGTCGTATTAGCGC	94	31	lncRNA-ParasoR
RSL-V1-758	152	NEAT1_ParasoR_ID20	GCGCTAATACGACTCACTATAGGG	CAGGAACCCCGTGGCTCATACGTAA	GGTGTACGAAGTTTCAGC	GATTTGCATTTCTCTGATGAGTGATGCTATC	GCTGAAGCTTCGTGCAC	GGGCAGGAACCCCGUGGCUCAUACGUAAGGUGUACGAAGUUUCAGCGAUUUGCAUUUCUCUGAUGAGUGAUGCUAUCGCUGAAGCUUCGUGCAC	GTGCACGAAGCTTCAGCGATAGCATCACTCATCAGAGAAATGCAAATCGCTGAAACTTCGTACACCTTACGTATGAGCCACGGGGTTCCTGCCCTATAGTGAGTCGTATTAGCGC	94	31	lncRNA-ParasoR
RSL-V1-759	152	NEAT1_ParasoR_ID20	GCGCTAATACGACTCACTATAGGG	CATCGATCTGTCCCGCAAAAGAAGC	GGTGTACGAAGTTTCAGC	GATTTGCATTTCTCTGATGAGTGATGCTATC	GCTGAAGCTTCGTGCAC	GGGCAUCGAUCUGUCCCGCAAAAGAAGCGGUGUACGAAGUUUCAGCGAUUUGCAUUUCUCUGAUGAGUGAUGCUAUCGCUGAAGCUUCGUGCAC	GTGCACGAAGCTTCAGCGATAGCATCACTCATCAGAGAAATGCAAATCGCTGAAACTTCGTACACCGCTTCTTTTGCGGGACAGATCGATGCCCTATAGTGAGTCGTATTAGCGC	94	31	lncRNA-ParasoR
RSL-V1-760	152	NEAT1_ParasoR_ID20	GCGCTAATACGACTCACTATAGGG	CGGCCGATAGCGTAATGAACCTTAA	GGTGTACGAAGTTTCAGC	GATTTGCATTTCTCTGATGAGTGATGCTATC	GCTGAAGCTTCGTGCAC	GGGCGGCCGAUAGCGUAAUGAACCUUAAGGUGUACGAAGUUUCAGCGAUUUGCAUUUCUCUGAUGAGUGAUGCUAUCGCUGAAGCUUCGUGCAC	GTGCACGAAGCTTCAGCGATAGCATCACTCATCAGAGAAATGCAAATCGCTGAAACTTCGTACACCTTAAGGTTCATTACGCTATCGGCCGCCCTATAGTGAGTCGTATTAGCGC	94	31	lncRNA-ParasoR
RSL-V1-761	153	hsa-mir-5589	GCGCTAATACGACTCACTATAGGG	ACCACAACGTTCGAGAACCAAAATC	GGTGTACGAAGTTTCAGC	TGCAGTGAGCAACCTACACAACTGCA	GCTGAAGCTTCGTGCAC	GGGACCACAACGUUCGAGAACCAAAAUCGGUGUACGAAGUUUCAGCUGCAGUGAGCAACCUACACAACUGCAGCUGAAGCUUCGUGCAC	GTGCACGAAGCTTCAGCTGCAGTTGTGTAGGTTGCTCACTGCAGCTGAAACTTCGTACACCGATTTTGGTTCTCGAACGTTGTGGTCCCTATAGTGAGTCGTATTAGCGC	89	26	Human pre-miRNA loop
RSL-V1-762	153	hsa-mir-5589	GCGCTAATACGACTCACTATAGGG	ACCCGGAATCCATGTACACGTTACT	GGTGTACGAAGTTTCAGC	TGCAGTGAGCAACCTACACAACTGCA	GCTGAAGCTTCGTGCAC	GGGACCCGGAAUCCAUGUACACGUUACUGGUGUACGAAGUUUCAGCUGCAGUGAGCAACCUACACAACUGCAGCUGAAGCUUCGUGCAC	GTGCACGAAGCTTCAGCTGCAGTTGTGTAGGTTGCTCACTGCAGCTGAAACTTCGTACACCAGTAACGTGTACATGGATTCCGGGTCCCTATAGTGAGTCGTATTAGCGC	89	26	Human pre-miRNA loop
RSL-V1-763	153	hsa-mir-5589	GCGCTAATACGACTCACTATAGGG	ACGACTATAAACGGCGGTCACGTGT	GGTGTACGAAGTTTCAGC	TGCAGTGAGCAACCTACACAACTGCA	GCTGAAGCTTCGTGCAC	GGGACGACUAUAAACGGCGGUCACGUGUGGUGUACGAAGUUUCAGCUGCAGUGAGCAACCUACACAACUGCAGCUGAAGCUUCGUGCAC	GTGCACGAAGCTTCAGCTGCAGTTGTGTAGGTTGCTCACTGCAGCTGAAACTTCGTACACCACACGTGACCGCCGTTTATAGTCGTCCCTATAGTGAGTCGTATTAGCGC	89	26	Human pre-miRNA loop
RSL-V1-764	153	hsa-mir-5589	GCGCTAATACGACTCACTATAGGG	AGCACTTCTAACAGACCAACAGTCG	GGTGTACGAAGTTTCAGC	TGCAGTGAGCAACCTACACAACTGCA	GCTGAAGCTTCGTGCAC	GGGAGCACUUCUAACAGACCAACAGUCGGGUGUACGAAGUUUCAGCUGCAGUGAGCAACCUACACAACUGCAGCUGAAGCUUCGUGCAC	GTGCACGAAGCTTCAGCTGCAGTTGTGTAGGTTGCTCACTGCAGCTGAAACTTCGTACACCCGACTGTTGGTCTGTTAGAAGTGCTCCCTATAGTGAGTCGTATTAGCGC	89	26	Human pre-miRNA loop
RSL-V1-765	153	hsa-mir-5589	GCGCTAATACGACTCACTATAGGG	AGTTTCGACGGTCTCTCAAGGTACA	GGTGTACGAAGTTTCAGC	TGCAGTGAGCAACCTACACAACTGCA	GCTGAAGCTTCGTGCAC	GGGAGUUUCGACGGUCUCUCAAGGUACAGGUGUACGAAGUUUCAGCUGCAGUGAGCAACCUACACAACUGCAGCUGAAGCUUCGUGCAC	GTGCACGAAGCTTCAGCTGCAGTTGTGTAGGTTGCTCACTGCAGCTGAAACTTCGTACACCTGTACCTTGAGAGACCGTCGAAACTCCCTATAGTGAGTCGTATTAGCGC	89	26	Human pre-miRNA loop
RSL-V1-766	154	hsa-mir-218-2	GCGCTAATACGACTCACTATAGGG	ACACGAGGACGACTGTATCCTTAGG	GGTGTACGAAGTTTCAGC	CATGTGGTGGAACGATGGAAACGGAACATG	GCTGAAGCTTCGTGCAC	GGGACACGAGGACGACUGUAUCCUUAGGGGUGUACGAAGUUUCAGCCAUGUGGUGGAACGAUGGAAACGGAACAUGGCUGAAGCUUCGUGCAC	GTGCACGAAGCTTCAGCCATGTTCCGTTTCCATCGTTCCACCACATGGCTGAAACTTCGTACACCCCTAAGGATACAGTCGTCCTCGTGTCCCTATAGTGAGTCGTATTAGCGC	93	30	Human pre-miRNA loop
RSL-V1-767	154	hsa-mir-218-2	GCGCTAATACGACTCACTATAGGG	GAAAGTAGGCAACTTATAGAACGCT	GGTGTACGAAGTTTCAGC	CATGTGGTGGAACGATGGAAACGGAACATG	GCTGAAGCTTCGTGCAC	GGGGAAAGUAGGCAACUUAUAGAACGCUGGUGUACGAAGUUUCAGCCAUGUGGUGGAACGAUGGAAACGGAACAUGGCUGAAGCUUCGUGCAC	GTGCACGAAGCTTCAGCCATGTTCCGTTTCCATCGTTCCACCACATGGCTGAAACTTCGTACACCAGCGTTCTATAAGTTGCCTACTTTCCCCTATAGTGAGTCGTATTAGCGC	93	30	Human pre-miRNA loop
RSL-V1-768	154	hsa-mir-218-2	GCGCTAATACGACTCACTATAGGG	GATTGCATCCAAATGTGCCGAATTA	GGTGTACGAAGTTTCAGC	CATGTGGTGGAACGATGGAAACGGAACATG	GCTGAAGCTTCGTGCAC	GGGGAUUGCAUCCAAAUGUGCCGAAUUAGGUGUACGAAGUUUCAGCCAUGUGGUGGAACGAUGGAAACGGAACAUGGCUGAAGCUUCGUGCAC	GTGCACGAAGCTTCAGCCATGTTCCGTTTCCATCGTTCCACCACATGGCTGAAACTTCGTACACCTAATTCGGCACATTTGGATGCAATCCCCTATAGTGAGTCGTATTAGCGC	93	30	Human pre-miRNA loop
RSL-V1-769	154	hsa-mir-218-2	GCGCTAATACGACTCACTATAGGG	GCAACGATTCTGTTAAGACTGCTCA	GGTGTACGAAGTTTCAGC	CATGTGGTGGAACGATGGAAACGGAACATG	GCTGAAGCTTCGTGCAC	GGGGCAACGAUUCUGUUAAGACUGCUCAGGUGUACGAAGUUUCAGCCAUGUGGUGGAACGAUGGAAACGGAACAUGGCUGAAGCUUCGUGCAC	GTGCACGAAGCTTCAGCCATGTTCCGTTTCCATCGTTCCACCACATGGCTGAAACTTCGTACACCTGAGCAGTCTTAACAGAATCGTTGCCCCTATAGTGAGTCGTATTAGCGC	93	30	Human pre-miRNA loop
RSL-V1-770	154	hsa-mir-218-2	GCGCTAATACGACTCACTATAGGG	TAAGTCGCTGAATCGGGTTGTTCGT	GGTGTACGAAGTTTCAGC	CATGTGGTGGAACGATGGAAACGGAACATG	GCTGAAGCTTCGTGCAC	GGGUAAGUCGCUGAAUCGGGUUGUUCGUGGUGUACGAAGUUUCAGCCAUGUGGUGGAACGAUGGAAACGGAACAUGGCUGAAGCUUCGUGCAC	GTGCACGAAGCTTCAGCCATGTTCCGTTTCCATCGTTCCACCACATGGCTGAAACTTCGTACACCACGAACAACCCGATTCAGCGACTTACCCTATAGTGAGTCGTATTAGCGC	93	30	Human pre-miRNA loop
RSL-V1-771	155	hsa-mir-6839	GCGCTAATACGACTCACTATAGGG	AACTTCAACCGGTCGCGGTAATTCG	GGTGTACGAAGTTTCAGC	CCCAAGCAGGCTTTGTGTGAGCAGTGAGGCTATTTATTCACTTGGGTGCGAGCTCACACGAAGCCTGCTTGGG	GCTGAAGCTTCGTGCAC	GGGAACUUCAACCGGUCGCGGUAAUUCGGGUGUACGAAGUUUCAGCCCCAAGCAGGCUUUGUGUGAGCAGUGAGGCUAUUUAUUCACUUGGGUGCGAGCUCACACGAAGCCUGCUUGGGGCUGAAGCUUCGUGCAC	GTGCACGAAGCTTCAGCCCCAAGCAGGCTTCGTGTGAGCTCGCACCCAAGTGAATAAATAGCCTCACTGCTCACACAAAGCCTGCTTGGGGCTGAAACTTCGTACACCCGAATTACCGCGACCGGTTGAAGTTCCCTATAGTGAGTCGTATTAGCGC	136	73	Human pre-miRNA loop
RSL-V1-772	155	hsa-mir-6839	GCGCTAATACGACTCACTATAGGG	AGCACATCACAATGGCTGAGTCATA	GGTGTACGAAGTTTCAGC	CCCAAGCAGGCTTTGTGTGAGCAGTGAGGCTATTTATTCACTTGGGTGCGAGCTCACACGAAGCCTGCTTGGG	GCTGAAGCTTCGTGCAC	GGGAGCACAUCACAAUGGCUGAGUCAUAGGUGUACGAAGUUUCAGCCCCAAGCAGGCUUUGUGUGAGCAGUGAGGCUAUUUAUUCACUUGGGUGCGAGCUCACACGAAGCCUGCUUGGGGCUGAAGCUUCGUGCAC	GTGCACGAAGCTTCAGCCCCAAGCAGGCTTCGTGTGAGCTCGCACCCAAGTGAATAAATAGCCTCACTGCTCACACAAAGCCTGCTTGGGGCTGAAACTTCGTACACCTATGACTCAGCCATTGTGATGTGCTCCCTATAGTGAGTCGTATTAGCGC	136	73	Human pre-miRNA loop
RSL-V1-773	155	hsa-mir-6839	GCGCTAATACGACTCACTATAGGG	ATTATGCAGGTGTTACGGCAAGGAT	GGTGTACGAAGTTTCAGC	CCCAAGCAGGCTTTGTGTGAGCAGTGAGGCTATTTATTCACTTGGGTGCGAGCTCACACGAAGCCTGCTTGGG	GCTGAAGCTTCGTGCAC	GGGAUUAUGCAGGUGUUACGGCAAGGAUGGUGUACGAAGUUUCAGCCCCAAGCAGGCUUUGUGUGAGCAGUGAGGCUAUUUAUUCACUUGGGUGCGAGCUCACACGAAGCCUGCUUGGGGCUGAAGCUUCGUGCAC	GTGCACGAAGCTTCAGCCCCAAGCAGGCTTCGTGTGAGCTCGCACCCAAGTGAATAAATAGCCTCACTGCTCACACAAAGCCTGCTTGGGGCTGAAACTTCGTACACCATCCTTGCCGTAACACCTGCATAATCCCTATAGTGAGTCGTATTAGCGC	136	73	Human pre-miRNA loop
RSL-V1-774	155	hsa-mir-6839	GCGCTAATACGACTCACTATAGGG	CAATGCCTTAGCAGTCTACAACAGG	GGTGTACGAAGTTTCAGC	CCCAAGCAGGCTTTGTGTGAGCAGTGAGGCTATTTATTCACTTGGGTGCGAGCTCACACGAAGCCTGCTTGGG	GCTGAAGCTTCGTGCAC	GGGCAAUGCCUUAGCAGUCUACAACAGGGGUGUACGAAGUUUCAGCCCCAAGCAGGCUUUGUGUGAGCAGUGAGGCUAUUUAUUCACUUGGGUGCGAGCUCACACGAAGCCUGCUUGGGGCUGAAGCUUCGUGCAC	GTGCACGAAGCTTCAGCCCCAAGCAGGCTTCGTGTGAGCTCGCACCCAAGTGAATAAATAGCCTCACTGCTCACACAAAGCCTGCTTGGGGCTGAAACTTCGTACACCCCTGTTGTAGACTGCTAAGGCATTGCCCTATAGTGAGTCGTATTAGCGC	136	73	Human pre-miRNA loop
RSL-V1-775	155	hsa-mir-6839	GCGCTAATACGACTCACTATAGGG	GGATCATTGGCGGCTATAAACAGTC	GGTGTACGAAGTTTCAGC	CCCAAGCAGGCTTTGTGTGAGCAGTGAGGCTATTTATTCACTTGGGTGCGAGCTCACACGAAGCCTGCTTGGG	GCTGAAGCTTCGTGCAC	GGGGGAUCAUUGGCGGCUAUAAACAGUCGGUGUACGAAGUUUCAGCCCCAAGCAGGCUUUGUGUGAGCAGUGAGGCUAUUUAUUCACUUGGGUGCGAGCUCACACGAAGCCUGCUUGGGGCUGAAGCUUCGUGCAC	GTGCACGAAGCTTCAGCCCCAAGCAGGCTTCGTGTGAGCTCGCACCCAAGTGAATAAATAGCCTCACTGCTCACACAAAGCCTGCTTGGGGCTGAAACTTCGTACACCGACTGTTTATAGCCGCCAATGATCCCCCTATAGTGAGTCGTATTAGCGC	136	73	Human pre-miRNA loop
RSL-V1-776	156	hsa-mir-3135b	GCGCTAATACGACTCACTATAGGG	AGGTTAGAGGTGAAGGTTGCGGTAA	GGTGTACGAAGTTTCAGC	GGTGCAGTCAGTCCTAGCTC	GCTGAAGCTTCGTGCAC	GGGAGGUUAGAGGUGAAGGUUGCGGUAAGGUGUACGAAGUUUCAGCGGUGCAGUCAGUCCUAGCUCGCUGAAGCUUCGUGCAC	GTGCACGAAGCTTCAGCGAGCTAGGACTGACTGCACCGCTGAAACTTCGTACACCTTACCGCAACCTTCACCTCTAACCTCCCTATAGTGAGTCGTATTAGCGC	83	20	Human pre-miRNA loop
RSL-V1-777	156	hsa-mir-3135b	GCGCTAATACGACTCACTATAGGG	CAAGCTAAGTGCACATTCTGTGTCC	GGTGTACGAAGTTTCAGC	GGTGCAGTCAGTCCTAGCTC	GCTGAAGCTTCGTGCAC	GGGCAAGCUAAGUGCACAUUCUGUGUCCGGUGUACGAAGUUUCAGCGGUGCAGUCAGUCCUAGCUCGCUGAAGCUUCGUGCAC	GTGCACGAAGCTTCAGCGAGCTAGGACTGACTGCACCGCTGAAACTTCGTACACCGGACACAGAATGTGCACTTAGCTTGCCCTATAGTGAGTCGTATTAGCGC	83	20	Human pre-miRNA loop
RSL-V1-778	156	hsa-mir-3135b	GCGCTAATACGACTCACTATAGGG	CAGCGTGTTGCCCCTTAAGCATGTA	GGTGTACGAAGTTTCAGC	GGTGCAGTCAGTCCTAGCTC	GCTGAAGCTTCGTGCAC	GGGCAGCGUGUUGCCCCUUAAGCAUGUAGGUGUACGAAGUUUCAGCGGUGCAGUCAGUCCUAGCUCGCUGAAGCUUCGUGCAC	GTGCACGAAGCTTCAGCGAGCTAGGACTGACTGCACCGCTGAAACTTCGTACACCTACATGCTTAAGGGGCAACACGCTGCCCTATAGTGAGTCGTATTAGCGC	83	20	Human pre-miRNA loop
RSL-V1-779	156	hsa-mir-3135b	GCGCTAATACGACTCACTATAGGG	CCCGACGTATGAAACCCTGAGACTT	GGTGTACGAAGTTTCAGC	GGTGCAGTCAGTCCTAGCTC	GCTGAAGCTTCGTGCAC	GGGCCCGACGUAUGAAACCCUGAGACUUGGUGUACGAAGUUUCAGCGGUGCAGUCAGUCCUAGCUCGCUGAAGCUUCGUGCAC	GTGCACGAAGCTTCAGCGAGCTAGGACTGACTGCACCGCTGAAACTTCGTACACCAAGTCTCAGGGTTTCATACGTCGGGCCCTATAGTGAGTCGTATTAGCGC	83	20	Human pre-miRNA loop
RSL-V1-780	156	hsa-mir-3135b	GCGCTAATACGACTCACTATAGGG	CCGATTGCGACCCCGACATACGTAC	GGTGTACGAAGTTTCAGC	GGTGCAGTCAGTCCTAGCTC	GCTGAAGCTTCGTGCAC	GGGCCGAUUGCGACCCCGACAUACGUACGGUGUACGAAGUUUCAGCGGUGCAGUCAGUCCUAGCUCGCUGAAGCUUCGUGCAC	GTGCACGAAGCTTCAGCGAGCTAGGACTGACTGCACCGCTGAAACTTCGTACACCGTACGTATGTCGGGGTCGCAATCGGCCCTATAGTGAGTCGTATTAGCGC	83	20	Human pre-miRNA loop
RSL-V1-781	157	hsa-mir-1972-1_1972-2	GCGCTAATACGACTCACTATAGGG	AATAATACTGTAAGGGAGCCTGGAT	GGTGTACGAAGTTTCAGC	TTAAATGTGTCATTTAAAAATTCAG	GCTGAAGCTTCGTGCAC	GGGAAUAAUACUGUAAGGGAGCCUGGAUGGUGUACGAAGUUUCAGCUUAAAUGUGUCAUUUAAAAAUUCAGGCUGAAGCUUCGUGCAC	GTGCACGAAGCTTCAGCCTGAATTTTTAAATGACACATTTAAGCTGAAACTTCGTACACCATCCAGGCTCCCTTACAGTATTATTCCCTATAGTGAGTCGTATTAGCGC	88	25	Human pre-miRNA loop
RSL-V1-782	157	hsa-mir-1972-1_1972-2	GCGCTAATACGACTCACTATAGGG	ACCGTCTTGTCCCTTGTCATGTCTA	GGTGTACGAAGTTTCAGC	TTAAATGTGTCATTTAAAAATTCAG	GCTGAAGCTTCGTGCAC	GGGACCGUCUUGUCCCUUGUCAUGUCUAGGUGUACGAAGUUUCAGCUUAAAUGUGUCAUUUAAAAAUUCAGGCUGAAGCUUCGUGCAC	GTGCACGAAGCTTCAGCCTGAATTTTTAAATGACACATTTAAGCTGAAACTTCGTACACCTAGACATGACAAGGGACAAGACGGTCCCTATAGTGAGTCGTATTAGCGC	88	25	Human pre-miRNA loop
RSL-V1-783	157	hsa-mir-1972-1_1972-2	GCGCTAATACGACTCACTATAGGG	AGAGCGTACATACCTAACGATATGC	GGTGTACGAAGTTTCAGC	TTAAATGTGTCATTTAAAAATTCAG	GCTGAAGCTTCGTGCAC	GGGAGAGCGUACAUACCUAACGAUAUGCGGUGUACGAAGUUUCAGCUUAAAUGUGUCAUUUAAAAAUUCAGGCUGAAGCUUCGUGCAC	GTGCACGAAGCTTCAGCCTGAATTTTTAAATGACACATTTAAGCTGAAACTTCGTACACCGCATATCGTTAGGTATGTACGCTCTCCCTATAGTGAGTCGTATTAGCGC	88	25	Human pre-miRNA loop
RSL-V1-784	157	hsa-mir-1972-1_1972-2	GCGCTAATACGACTCACTATAGGG	ATCAGGAGGGCCTCCAAGTATCGAC	GGTGTACGAAGTTTCAGC	TTAAATGTGTCATTTAAAAATTCAG	GCTGAAGCTTCGTGCAC	GGGAUCAGGAGGGCCUCCAAGUAUCGACGGUGUACGAAGUUUCAGCUUAAAUGUGUCAUUUAAAAAUUCAGGCUGAAGCUUCGUGCAC	GTGCACGAAGCTTCAGCCTGAATTTTTAAATGACACATTTAAGCTGAAACTTCGTACACCGTCGATACTTGGAGGCCCTCCTGATCCCTATAGTGAGTCGTATTAGCGC	88	25	Human pre-miRNA loop
RSL-V1-785	157	hsa-mir-1972-1_1972-2	GCGCTAATACGACTCACTATAGGG	ATTACCAAAACCTGGTGACCCCGAT	GGTGTACGAAGTTTCAGC	TTAAATGTGTCATTTAAAAATTCAG	GCTGAAGCTTCGTGCAC	GGGAUUACCAAAACCUGGUGACCCCGAUGGUGUACGAAGUUUCAGCUUAAAUGUGUCAUUUAAAAAUUCAGGCUGAAGCUUCGUGCAC	GTGCACGAAGCTTCAGCCTGAATTTTTAAATGACACATTTAAGCTGAAACTTCGTACACCATCGGGGTCACCAGGTTTTGGTAATCCCTATAGTGAGTCGTATTAGCGC	88	25	Human pre-miRNA loop
RSL-V1-786	158	hsa-mir-548m	GCGCTAATACGACTCACTATAGGG	AATCACCGGTGTTGATTGCACATCC	GGTGTACGAAGTTTCAGC	TTTGTCATTAAAGTAATGCAAA	GCTGAAGCTTCGTGCAC	GGGAAUCACCGGUGUUGAUUGCACAUCCGGUGUACGAAGUUUCAGCUUUGUCAUUAAAGUAAUGCAAAGCUGAAGCUUCGUGCAC	GTGCACGAAGCTTCAGCTTTGCATTACTTTAATGACAAAGCTGAAACTTCGTACACCGGATGTGCAATCAACACCGGTGATTCCCTATAGTGAGTCGTATTAGCGC	85	22	Human pre-miRNA loop
RSL-V1-787	158	hsa-mir-548m	GCGCTAATACGACTCACTATAGGG	ACGACGGCGGTAGATTATACCATGA	GGTGTACGAAGTTTCAGC	TTTGTCATTAAAGTAATGCAAA	GCTGAAGCTTCGTGCAC	GGGACGACGGCGGUAGAUUAUACCAUGAGGUGUACGAAGUUUCAGCUUUGUCAUUAAAGUAAUGCAAAGCUGAAGCUUCGUGCAC	GTGCACGAAGCTTCAGCTTTGCATTACTTTAATGACAAAGCTGAAACTTCGTACACCTCATGGTATAATCTACCGCCGTCGTCCCTATAGTGAGTCGTATTAGCGC	85	22	Human pre-miRNA loop
RSL-V1-788	158	hsa-mir-548m	GCGCTAATACGACTCACTATAGGG	AGCGTCATCCGACGCATGGTGTTAA	GGTGTACGAAGTTTCAGC	TTTGTCATTAAAGTAATGCAAA	GCTGAAGCTTCGTGCAC	GGGAGCGUCAUCCGACGCAUGGUGUUAAGGUGUACGAAGUUUCAGCUUUGUCAUUAAAGUAAUGCAAAGCUGAAGCUUCGUGCAC	GTGCACGAAGCTTCAGCTTTGCATTACTTTAATGACAAAGCTGAAACTTCGTACACCTTAACACCATGCGTCGGATGACGCTCCCTATAGTGAGTCGTATTAGCGC	85	22	Human pre-miRNA loop
RSL-V1-789	158	hsa-mir-548m	GCGCTAATACGACTCACTATAGGG	CAACCACAGGTCACACTATTGTTGC	GGTGTACGAAGTTTCAGC	TTTGTCATTAAAGTAATGCAAA	GCTGAAGCTTCGTGCAC	GGGCAACCACAGGUCACACUAUUGUUGCGGUGUACGAAGUUUCAGCUUUGUCAUUAAAGUAAUGCAAAGCUGAAGCUUCGUGCAC	GTGCACGAAGCTTCAGCTTTGCATTACTTTAATGACAAAGCTGAAACTTCGTACACCGCAACAATAGTGTGACCTGTGGTTGCCCTATAGTGAGTCGTATTAGCGC	85	22	Human pre-miRNA loop
RSL-V1-790	158	hsa-mir-548m	GCGCTAATACGACTCACTATAGGG	CCAGCCACCGCGTGTTTCTTTTAAC	GGTGTACGAAGTTTCAGC	TTTGTCATTAAAGTAATGCAAA	GCTGAAGCTTCGTGCAC	GGGCCAGCCACCGCGUGUUUCUUUUAACGGUGUACGAAGUUUCAGCUUUGUCAUUAAAGUAAUGCAAAGCUGAAGCUUCGUGCAC	GTGCACGAAGCTTCAGCTTTGCATTACTTTAATGACAAAGCTGAAACTTCGTACACCGTTAAAAGAAACACGCGGTGGCTGGCCCTATAGTGAGTCGTATTAGCGC	85	22	Human pre-miRNA loop
RSL-V1-791	159	hsa-mir-4493	GCGCTAATACGACTCACTATAGGG	ACGCGACTAACCGGGTAGCAATACG	GGTGTACGAAGTTTCAGC	TTCCGGTGATTATCACAGCCATGCCTTTACCTCCAGAA	GCTGAAGCTTCGTGCAC	GGGACGCGACUAACCGGGUAGCAAUACGGGUGUACGAAGUUUCAGCUUCCGGUGAUUAUCACAGCCAUGCCUUUACCUCCAGAAGCUGAAGCUUCGUGCAC	GTGCACGAAGCTTCAGCTTCTGGAGGTAAAGGCATGGCTGTGATAATCACCGGAAGCTGAAACTTCGTACACCCGTATTGCTACCCGGTTAGTCGCGTCCCTATAGTGAGTCGTATTAGCGC	101	38	Human pre-miRNA loop
RSL-V1-792	159	hsa-mir-4493	GCGCTAATACGACTCACTATAGGG	AGCAACCAAACGTGATTACTTCGCG	GGTGTACGAAGTTTCAGC	TTCCGGTGATTATCACAGCCATGCCTTTACCTCCAGAA	GCTGAAGCTTCGTGCAC	GGGAGCAACCAAACGUGAUUACUUCGCGGGUGUACGAAGUUUCAGCUUCCGGUGAUUAUCACAGCCAUGCCUUUACCUCCAGAAGCUGAAGCUUCGUGCAC	GTGCACGAAGCTTCAGCTTCTGGAGGTAAAGGCATGGCTGTGATAATCACCGGAAGCTGAAACTTCGTACACCCGCGAAGTAATCACGTTTGGTTGCTCCCTATAGTGAGTCGTATTAGCGC	101	38	Human pre-miRNA loop
RSL-V1-793	159	hsa-mir-4493	GCGCTAATACGACTCACTATAGGG	AGGTCCAGTCGTGTGAAATAACCCT	GGTGTACGAAGTTTCAGC	TTCCGGTGATTATCACAGCCATGCCTTTACCTCCAGAA	GCTGAAGCTTCGTGCAC	GGGAGGUCCAGUCGUGUGAAAUAACCCUGGUGUACGAAGUUUCAGCUUCCGGUGAUUAUCACAGCCAUGCCUUUACCUCCAGAAGCUGAAGCUUCGUGCAC	GTGCACGAAGCTTCAGCTTCTGGAGGTAAAGGCATGGCTGTGATAATCACCGGAAGCTGAAACTTCGTACACCAGGGTTATTTCACACGACTGGACCTCCCTATAGTGAGTCGTATTAGCGC	101	38	Human pre-miRNA loop
RSL-V1-794	159	hsa-mir-4493	GCGCTAATACGACTCACTATAGGG	CCGCTAGGGTCGAAATCCTTCCTCA	GGTGTACGAAGTTTCAGC	TTCCGGTGATTATCACAGCCATGCCTTTACCTCCAGAA	GCTGAAGCTTCGTGCAC	GGGCCGCUAGGGUCGAAAUCCUUCCUCAGGUGUACGAAGUUUCAGCUUCCGGUGAUUAUCACAGCCAUGCCUUUACCUCCAGAAGCUGAAGCUUCGUGCAC	GTGCACGAAGCTTCAGCTTCTGGAGGTAAAGGCATGGCTGTGATAATCACCGGAAGCTGAAACTTCGTACACCTGAGGAAGGATTTCGACCCTAGCGGCCCTATAGTGAGTCGTATTAGCGC	101	38	Human pre-miRNA loop
RSL-V1-795	159	hsa-mir-4493	GCGCTAATACGACTCACTATAGGG	CGGCTTTTAGGAAAATGGCACATAT	GGTGTACGAAGTTTCAGC	TTCCGGTGATTATCACAGCCATGCCTTTACCTCCAGAA	GCTGAAGCTTCGTGCAC	GGGCGGCUUUUAGGAAAAUGGCACAUAUGGUGUACGAAGUUUCAGCUUCCGGUGAUUAUCACAGCCAUGCCUUUACCUCCAGAAGCUGAAGCUUCGUGCAC	GTGCACGAAGCTTCAGCTTCTGGAGGTAAAGGCATGGCTGTGATAATCACCGGAAGCTGAAACTTCGTACACCATATGTGCCATTTTCCTAAAAGCCGCCCTATAGTGAGTCGTATTAGCGC	101	38	Human pre-miRNA loop
RSL-V1-796	160	hsa-mir-7973-1	GCGCTAATACGACTCACTATAGGG	AAGACTGTCGGCACCTTAGTCTTCG	GGTGTACGAAGTTTCAGC	TTACCCAACGTCTCTGAGTCTCGGTTTTGAGAGGGTGAGTAA	GCTGAAGCTTCGTGCAC	GGGAAGACUGUCGGCACCUUAGUCUUCGGGUGUACGAAGUUUCAGCUUACCCAACGUCUCUGAGUCUCGGUUUUGAGAGGGUGAGUAAGCUGAAGCUUCGUGCAC	GTGCACGAAGCTTCAGCTTACTCACCCTCTCAAAACCGAGACTCAGAGACGTTGGGTAAGCTGAAACTTCGTACACCCGAAGACTAAGGTGCCGACAGTCTTCCCTATAGTGAGTCGTATTAGCGC	105	42	Human pre-miRNA loop
RSL-V1-797	160	hsa-mir-7973-1	GCGCTAATACGACTCACTATAGGG	ACGGTTGAGAAGCTCCCGAGACCTA	GGTGTACGAAGTTTCAGC	TTACCCAACGTCTCTGAGTCTCGGTTTTGAGAGGGTGAGTAA	GCTGAAGCTTCGTGCAC	GGGACGGUUGAGAAGCUCCCGAGACCUAGGUGUACGAAGUUUCAGCUUACCCAACGUCUCUGAGUCUCGGUUUUGAGAGGGUGAGUAAGCUGAAGCUUCGUGCAC	GTGCACGAAGCTTCAGCTTACTCACCCTCTCAAAACCGAGACTCAGAGACGTTGGGTAAGCTGAAACTTCGTACACCTAGGTCTCGGGAGCTTCTCAACCGTCCCTATAGTGAGTCGTATTAGCGC	105	42	Human pre-miRNA loop
RSL-V1-798	160	hsa-mir-7973-1	GCGCTAATACGACTCACTATAGGG	CAAACTTGGACGACGTGAACAAGGT	GGTGTACGAAGTTTCAGC	TTACCCAACGTCTCTGAGTCTCGGTTTTGAGAGGGTGAGTAA	GCTGAAGCTTCGTGCAC	GGGCAAACUUGGACGACGUGAACAAGGUGGUGUACGAAGUUUCAGCUUACCCAACGUCUCUGAGUCUCGGUUUUGAGAGGGUGAGUAAGCUGAAGCUUCGUGCAC	GTGCACGAAGCTTCAGCTTACTCACCCTCTCAAAACCGAGACTCAGAGACGTTGGGTAAGCTGAAACTTCGTACACCACCTTGTTCACGTCGTCCAAGTTTGCCCTATAGTGAGTCGTATTAGCGC	105	42	Human pre-miRNA loop
RSL-V1-799	160	hsa-mir-7973-1	GCGCTAATACGACTCACTATAGGG	CCTGACCGCAAGACATTCTTTCATG	GGTGTACGAAGTTTCAGC	TTACCCAACGTCTCTGAGTCTCGGTTTTGAGAGGGTGAGTAA	GCTGAAGCTTCGTGCAC	GGGCCUGACCGCAAGACAUUCUUUCAUGGGUGUACGAAGUUUCAGCUUACCCAACGUCUCUGAGUCUCGGUUUUGAGAGGGUGAGUAAGCUGAAGCUUCGUGCAC	GTGCACGAAGCTTCAGCTTACTCACCCTCTCAAAACCGAGACTCAGAGACGTTGGGTAAGCTGAAACTTCGTACACCCATGAAAGAATGTCTTGCGGTCAGGCCCTATAGTGAGTCGTATTAGCGC	105	42	Human pre-miRNA loop
RSL-V1-800	160	hsa-mir-7973-1	GCGCTAATACGACTCACTATAGGG	GACGCACACGTCAATTTAAAAGACC	GGTGTACGAAGTTTCAGC	TTACCCAACGTCTCTGAGTCTCGGTTTTGAGAGGGTGAGTAA	GCTGAAGCTTCGTGCAC	GGGGACGCACACGUCAAUUUAAAAGACCGGUGUACGAAGUUUCAGCUUACCCAACGUCUCUGAGUCUCGGUUUUGAGAGGGUGAGUAAGCUGAAGCUUCGUGCAC	GTGCACGAAGCTTCAGCTTACTCACCCTCTCAAAACCGAGACTCAGAGACGTTGGGTAAGCTGAAACTTCGTACACCGGTCTTTTAAATTGACGTGTGCGTCCCCTATAGTGAGTCGTATTAGCGC	105	42	Human pre-miRNA loop
RSL-V1-801	161	hsa-mir-892b	GCGCTAATACGACTCACTATAGGG	AAGGGTCGAACTAGTTTCATCAAAC	GGTGTACGAAGTTTCAGC	GTAGATTTTATGTCAC	GCTGAAGCTTCGTGCAC	GGGAAGGGUCGAACUAGUUUCAUCAAACGGUGUACGAAGUUUCAGCGUAGAUUUUAUGUCACGCUGAAGCUUCGUGCAC	GTGCACGAAGCTTCAGCGTGACATAAAATCTACGCTGAAACTTCGTACACCGTTTGATGAAACTAGTTCGACCCTTCCCTATAGTGAGTCGTATTAGCGC	79	16	Human pre-miRNA loop
RSL-V1-802	161	hsa-mir-892b	GCGCTAATACGACTCACTATAGGG	AGCGTAATATAGACACACTCGATGT	GGTGTACGAAGTTTCAGC	GTAGATTTTATGTCAC	GCTGAAGCTTCGTGCAC	GGGAGCGUAAUAUAGACACACUCGAUGUGGUGUACGAAGUUUCAGCGUAGAUUUUAUGUCACGCUGAAGCUUCGUGCAC	GTGCACGAAGCTTCAGCGTGACATAAAATCTACGCTGAAACTTCGTACACCACATCGAGTGTGTCTATATTACGCTCCCTATAGTGAGTCGTATTAGCGC	79	16	Human pre-miRNA loop
RSL-V1-803	161	hsa-mir-892b	GCGCTAATACGACTCACTATAGGG	CATATGGAGGCTCTGTTACGAAAAC	GGTGTACGAAGTTTCAGC	GTAGATTTTATGTCAC	GCTGAAGCTTCGTGCAC	GGGCAUAUGGAGGCUCUGUUACGAAAACGGUGUACGAAGUUUCAGCGUAGAUUUUAUGUCACGCUGAAGCUUCGUGCAC	GTGCACGAAGCTTCAGCGTGACATAAAATCTACGCTGAAACTTCGTACACCGTTTTCGTAACAGAGCCTCCATATGCCCTATAGTGAGTCGTATTAGCGC	79	16	Human pre-miRNA loop
RSL-V1-804	161	hsa-mir-892b	GCGCTAATACGACTCACTATAGGG	CCCGGATAATTCGTGCCCCTAGACG	GGTGTACGAAGTTTCAGC	GTAGATTTTATGTCAC	GCTGAAGCTTCGTGCAC	GGGCCCGGAUAAUUCGUGCCCCUAGACGGGUGUACGAAGUUUCAGCGUAGAUUUUAUGUCACGCUGAAGCUUCGUGCAC	GTGCACGAAGCTTCAGCGTGACATAAAATCTACGCTGAAACTTCGTACACCCGTCTAGGGGCACGAATTATCCGGGCCCTATAGTGAGTCGTATTAGCGC	79	16	Human pre-miRNA loop
RSL-V1-805	161	hsa-mir-892b	GCGCTAATACGACTCACTATAGGG	CGTGAGGCAGGAAACCGAACCTAAA	GGTGTACGAAGTTTCAGC	GTAGATTTTATGTCAC	GCTGAAGCTTCGTGCAC	GGGCGUGAGGCAGGAAACCGAACCUAAAGGUGUACGAAGUUUCAGCGUAGAUUUUAUGUCACGCUGAAGCUUCGUGCAC	GTGCACGAAGCTTCAGCGTGACATAAAATCTACGCTGAAACTTCGTACACCTTTAGGTTCGGTTTCCTGCCTCACGCCCTATAGTGAGTCGTATTAGCGC	79	16	Human pre-miRNA loop
RSL-V1-806	162	hsa-mir-3165	GCGCTAATACGACTCACTATAGGG	CCCACGCCAAAATTGACGCCTAACC	GGTGTACGAAGTTTCAGC	CTCAACTCTTGGTCCTCTGAG	GCTGAAGCTTCGTGCAC	GGGCCCACGCCAAAAUUGACGCCUAACCGGUGUACGAAGUUUCAGCCUCAACUCUUGGUCCUCUGAGGCUGAAGCUUCGUGCAC	GTGCACGAAGCTTCAGCCTCAGAGGACCAAGAGTTGAGGCTGAAACTTCGTACACCGGTTAGGCGTCAATTTTGGCGTGGGCCCTATAGTGAGTCGTATTAGCGC	84	21	Human pre-miRNA loop
RSL-V1-807	162	hsa-mir-3165	GCGCTAATACGACTCACTATAGGG	CCCGTTTATGCAAGTTCGCCGGTTA	GGTGTACGAAGTTTCAGC	CTCAACTCTTGGTCCTCTGAG	GCTGAAGCTTCGTGCAC	GGGCCCGUUUAUGCAAGUUCGCCGGUUAGGUGUACGAAGUUUCAGCCUCAACUCUUGGUCCUCUGAGGCUGAAGCUUCGUGCAC	GTGCACGAAGCTTCAGCCTCAGAGGACCAAGAGTTGAGGCTGAAACTTCGTACACCTAACCGGCGAACTTGCATAAACGGGCCCTATAGTGAGTCGTATTAGCGC	84	21	Human pre-miRNA loop
RSL-V1-808	162	hsa-mir-3165	GCGCTAATACGACTCACTATAGGG	CGGTAATCAGGCAATTCCCCAGCAC	GGTGTACGAAGTTTCAGC	CTCAACTCTTGGTCCTCTGAG	GCTGAAGCTTCGTGCAC	GGGCGGUAAUCAGGCAAUUCCCCAGCACGGUGUACGAAGUUUCAGCCUCAACUCUUGGUCCUCUGAGGCUGAAGCUUCGUGCAC	GTGCACGAAGCTTCAGCCTCAGAGGACCAAGAGTTGAGGCTGAAACTTCGTACACCGTGCTGGGGAATTGCCTGATTACCGCCCTATAGTGAGTCGTATTAGCGC	84	21	Human pre-miRNA loop
RSL-V1-809	162	hsa-mir-3165	GCGCTAATACGACTCACTATAGGG	GTAAGTTCGACCATTTCGGGCAGAC	GGTGTACGAAGTTTCAGC	CTCAACTCTTGGTCCTCTGAG	GCTGAAGCTTCGTGCAC	GGGGUAAGUUCGACCAUUUCGGGCAGACGGUGUACGAAGUUUCAGCCUCAACUCUUGGUCCUCUGAGGCUGAAGCUUCGUGCAC	GTGCACGAAGCTTCAGCCTCAGAGGACCAAGAGTTGAGGCTGAAACTTCGTACACCGTCTGCCCGAAATGGTCGAACTTACCCCTATAGTGAGTCGTATTAGCGC	84	21	Human pre-miRNA loop
RSL-V1-810	162	hsa-mir-3165	GCGCTAATACGACTCACTATAGGG	GTCAGGCACTAACATCCGGACTCCC	GGTGTACGAAGTTTCAGC	CTCAACTCTTGGTCCTCTGAG	GCTGAAGCTTCGTGCAC	GGGGUCAGGCACUAACAUCCGGACUCCCGGUGUACGAAGUUUCAGCCUCAACUCUUGGUCCUCUGAGGCUGAAGCUUCGUGCAC	GTGCACGAAGCTTCAGCCTCAGAGGACCAAGAGTTGAGGCTGAAACTTCGTACACCGGGAGTCCGGATGTTAGTGCCTGACCCCTATAGTGAGTCGTATTAGCGC	84	21	Human pre-miRNA loop
RSL-V1-811	163	hsa-mir-1911	GCGCTAATACGACTCACTATAGGG	AACTGGTAACACAGCCGTTTACATA	GGTGTACGAAGTTTCAGC	GTTGGGCATCCACAGTCTCCCACC	GCTGAAGCTTCGTGCAC	GGGAACUGGUAACACAGCCGUUUACAUAGGUGUACGAAGUUUCAGCGUUGGGCAUCCACAGUCUCCCACCGCUGAAGCUUCGUGCAC	GTGCACGAAGCTTCAGCGGTGGGAGACTGTGGATGCCCAACGCTGAAACTTCGTACACCTATGTAAACGGCTGTGTTACCAGTTCCCTATAGTGAGTCGTATTAGCGC	87	24	Human pre-miRNA loop
RSL-V1-812	163	hsa-mir-1911	GCGCTAATACGACTCACTATAGGG	ACACCCGAGAGAAAGGAAACATCGT	GGTGTACGAAGTTTCAGC	GTTGGGCATCCACAGTCTCCCACC	GCTGAAGCTTCGTGCAC	GGGACACCCGAGAGAAAGGAAACAUCGUGGUGUACGAAGUUUCAGCGUUGGGCAUCCACAGUCUCCCACCGCUGAAGCUUCGUGCAC	GTGCACGAAGCTTCAGCGGTGGGAGACTGTGGATGCCCAACGCTGAAACTTCGTACACCACGATGTTTCCTTTCTCTCGGGTGTCCCTATAGTGAGTCGTATTAGCGC	87	24	Human pre-miRNA loop
RSL-V1-813	163	hsa-mir-1911	GCGCTAATACGACTCACTATAGGG	CCAGAATGGGATCTCGCCTCAAGCT	GGTGTACGAAGTTTCAGC	GTTGGGCATCCACAGTCTCCCACC	GCTGAAGCTTCGTGCAC	GGGCCAGAAUGGGAUCUCGCCUCAAGCUGGUGUACGAAGUUUCAGCGUUGGGCAUCCACAGUCUCCCACCGCUGAAGCUUCGUGCAC	GTGCACGAAGCTTCAGCGGTGGGAGACTGTGGATGCCCAACGCTGAAACTTCGTACACCAGCTTGAGGCGAGATCCCATTCTGGCCCTATAGTGAGTCGTATTAGCGC	87	24	Human pre-miRNA loop
RSL-V1-814	163	hsa-mir-1911	GCGCTAATACGACTCACTATAGGG	CGAATCCACCTGAAAGACGCTCGAC	GGTGTACGAAGTTTCAGC	GTTGGGCATCCACAGTCTCCCACC	GCTGAAGCTTCGTGCAC	GGGCGAAUCCACCUGAAAGACGCUCGACGGUGUACGAAGUUUCAGCGUUGGGCAUCCACAGUCUCCCACCGCUGAAGCUUCGUGCAC	GTGCACGAAGCTTCAGCGGTGGGAGACTGTGGATGCCCAACGCTGAAACTTCGTACACCGTCGAGCGTCTTTCAGGTGGATTCGCCCTATAGTGAGTCGTATTAGCGC	87	24	Human pre-miRNA loop
RSL-V1-815	163	hsa-mir-1911	GCGCTAATACGACTCACTATAGGG	CGCGGATTTGAATCACCAACGCTAT	GGTGTACGAAGTTTCAGC	GTTGGGCATCCACAGTCTCCCACC	GCTGAAGCTTCGTGCAC	GGGCGCGGAUUUGAAUCACCAACGCUAUGGUGUACGAAGUUUCAGCGUUGGGCAUCCACAGUCUCCCACCGCUGAAGCUUCGUGCAC	GTGCACGAAGCTTCAGCGGTGGGAGACTGTGGATGCCCAACGCTGAAACTTCGTACACCATAGCGTTGGTGATTCAAATCCGCGCCCTATAGTGAGTCGTATTAGCGC	87	24	Human pre-miRNA loop
RSL-V1-816	164	PARIS_ID:2; Reads:NS500615:86:HFM52BGXX:1:12205:1157:18938&NS500615:86:HFM52BGXX:3:12602:2733:17943	GCGCTAATACGACTCACTATAGGG	AAGGCAAGCGTTTTATCAATCCAGC	GGTGTACGAAGTTTCAGC	GGGTCCAAGACATATAATCATGTATAATTTTGTCAAGGTATAATTTTTTAAATTGCTTTTGTCATGTGTCTGCTGGTGATGCCC	GCTGAAGCTTCGTGCAC	GGGAAGGCAAGCGUUUUAUCAAUCCAGCGGUGUACGAAGUUUCAGCGGGUCCAAGACAUAUAAUCAUGUAUAAUUUUGUCAAGGUAUAAUUUUUUAAAUUGCUUUUGUCAUGUGUCUGCUGGUGAUGCCCGCUGAAGCUUCGUGCAC	GTGCACGAAGCTTCAGCGGGCATCACCAGCAGACACATGACAAAAGCAATTTAAAAAATTATACCTTGACAAAATTATACATGATTATATGTCTTGGACCCGCTGAAACTTCGTACACCGCTGGATTGATAAAACGCTTGCCTTCCCTATAGTGAGTCGTATTAGCGC	147	84	lncRNA-PARIS
RSL-V1-817	164	PARIS_ID:2; Reads:NS500615:86:HFM52BGXX:1:12205:1157:18938&NS500615:86:HFM52BGXX:3:12602:2733:17943	GCGCTAATACGACTCACTATAGGG	AATAAGCCGCCCTGGCGAGTATCAT	GGTGTACGAAGTTTCAGC	GGGTCCAAGACATATAATCATGTATAATTTTGTCAAGGTATAATTTTTTAAATTGCTTTTGTCATGTGTCTGCTGGTGATGCCC	GCTGAAGCTTCGTGCAC	GGGAAUAAGCCGCCCUGGCGAGUAUCAUGGUGUACGAAGUUUCAGCGGGUCCAAGACAUAUAAUCAUGUAUAAUUUUGUCAAGGUAUAAUUUUUUAAAUUGCUUUUGUCAUGUGUCUGCUGGUGAUGCCCGCUGAAGCUUCGUGCAC	GTGCACGAAGCTTCAGCGGGCATCACCAGCAGACACATGACAAAAGCAATTTAAAAAATTATACCTTGACAAAATTATACATGATTATATGTCTTGGACCCGCTGAAACTTCGTACACCATGATACTCGCCAGGGCGGCTTATTCCCTATAGTGAGTCGTATTAGCGC	147	84	lncRNA-PARIS
RSL-V1-818	164	PARIS_ID:2; Reads:NS500615:86:HFM52BGXX:1:12205:1157:18938&NS500615:86:HFM52BGXX:3:12602:2733:17943	GCGCTAATACGACTCACTATAGGG	CCCATAACATCCGGAAAGCGCCATA	GGTGTACGAAGTTTCAGC	GGGTCCAAGACATATAATCATGTATAATTTTGTCAAGGTATAATTTTTTAAATTGCTTTTGTCATGTGTCTGCTGGTGATGCCC	GCTGAAGCTTCGTGCAC	GGGCCCAUAACAUCCGGAAAGCGCCAUAGGUGUACGAAGUUUCAGCGGGUCCAAGACAUAUAAUCAUGUAUAAUUUUGUCAAGGUAUAAUUUUUUAAAUUGCUUUUGUCAUGUGUCUGCUGGUGAUGCCCGCUGAAGCUUCGUGCAC	GTGCACGAAGCTTCAGCGGGCATCACCAGCAGACACATGACAAAAGCAATTTAAAAAATTATACCTTGACAAAATTATACATGATTATATGTCTTGGACCCGCTGAAACTTCGTACACCTATGGCGCTTTCCGGATGTTATGGGCCCTATAGTGAGTCGTATTAGCGC	147	84	lncRNA-PARIS
RSL-V1-819	164	PARIS_ID:2; Reads:NS500615:86:HFM52BGXX:1:12205:1157:18938&NS500615:86:HFM52BGXX:3:12602:2733:17943	GCGCTAATACGACTCACTATAGGG	CCCGAGTCAGCTAACTTTACGCTTG	GGTGTACGAAGTTTCAGC	GGGTCCAAGACATATAATCATGTATAATTTTGTCAAGGTATAATTTTTTAAATTGCTTTTGTCATGTGTCTGCTGGTGATGCCC	GCTGAAGCTTCGTGCAC	GGGCCCGAGUCAGCUAACUUUACGCUUGGGUGUACGAAGUUUCAGCGGGUCCAAGACAUAUAAUCAUGUAUAAUUUUGUCAAGGUAUAAUUUUUUAAAUUGCUUUUGUCAUGUGUCUGCUGGUGAUGCCCGCUGAAGCUUCGUGCAC	GTGCACGAAGCTTCAGCGGGCATCACCAGCAGACACATGACAAAAGCAATTTAAAAAATTATACCTTGACAAAATTATACATGATTATATGTCTTGGACCCGCTGAAACTTCGTACACCCAAGCGTAAAGTTAGCTGACTCGGGCCCTATAGTGAGTCGTATTAGCGC	147	84	lncRNA-PARIS
RSL-V1-820	164	PARIS_ID:2; Reads:NS500615:86:HFM52BGXX:1:12205:1157:18938&NS500615:86:HFM52BGXX:3:12602:2733:17943	GCGCTAATACGACTCACTATAGGG	GAGACAATAGTCACTCCGTACGCAA	GGTGTACGAAGTTTCAGC	GGGTCCAAGACATATAATCATGTATAATTTTGTCAAGGTATAATTTTTTAAATTGCTTTTGTCATGTGTCTGCTGGTGATGCCC	GCTGAAGCTTCGTGCAC	GGGGAGACAAUAGUCACUCCGUACGCAAGGUGUACGAAGUUUCAGCGGGUCCAAGACAUAUAAUCAUGUAUAAUUUUGUCAAGGUAUAAUUUUUUAAAUUGCUUUUGUCAUGUGUCUGCUGGUGAUGCCCGCUGAAGCUUCGUGCAC	GTGCACGAAGCTTCAGCGGGCATCACCAGCAGACACATGACAAAAGCAATTTAAAAAATTATACCTTGACAAAATTATACATGATTATATGTCTTGGACCCGCTGAAACTTCGTACACCTTGCGTACGGAGTGACTATTGTCTCCCCTATAGTGAGTCGTATTAGCGC	147	84	lncRNA-PARIS
RSL-V1-821	165	hsa-mir-4536-2	GCGCTAATACGACTCACTATAGGG	ACGAAGCGAGATAAGTACGACTCTA	GGTGTACGAAGTTTCAGC	ACGATATAGGTATGTATGTATGTATGTATAAAAGCAGGGCAGTATATATATCGT	GCTGAAGCTTCGTGCAC	GGGACGAAGCGAGAUAAGUACGACUCUAGGUGUACGAAGUUUCAGCACGAUAUAGGUAUGUAUGUAUGUAUGUAUAAAAGCAGGGCAGUAUAUAUAUCGUGCUGAAGCUUCGUGCAC	GTGCACGAAGCTTCAGCACGATATATATACTGCCCTGCTTTTATACATACATACATACATACCTATATCGTGCTGAAACTTCGTACACCTAGAGTCGTACTTATCTCGCTTCGTCCCTATAGTGAGTCGTATTAGCGC	117	54	Human pre-miRNA loop
RSL-V1-822	165	hsa-mir-4536-2	GCGCTAATACGACTCACTATAGGG	ATTGATCCTAGCACCGATCAGGGCA	GGTGTACGAAGTTTCAGC	ACGATATAGGTATGTATGTATGTATGTATAAAAGCAGGGCAGTATATATATCGT	GCTGAAGCTTCGTGCAC	GGGAUUGAUCCUAGCACCGAUCAGGGCAGGUGUACGAAGUUUCAGCACGAUAUAGGUAUGUAUGUAUGUAUGUAUAAAAGCAGGGCAGUAUAUAUAUCGUGCUGAAGCUUCGUGCAC	GTGCACGAAGCTTCAGCACGATATATATACTGCCCTGCTTTTATACATACATACATACATACCTATATCGTGCTGAAACTTCGTACACCTGCCCTGATCGGTGCTAGGATCAATCCCTATAGTGAGTCGTATTAGCGC	117	54	Human pre-miRNA loop
RSL-V1-823	165	hsa-mir-4536-2	GCGCTAATACGACTCACTATAGGG	CCGACCGAGAACATTCCACCGATTG	GGTGTACGAAGTTTCAGC	ACGATATAGGTATGTATGTATGTATGTATAAAAGCAGGGCAGTATATATATCGT	GCTGAAGCTTCGTGCAC	GGGCCGACCGAGAACAUUCCACCGAUUGGGUGUACGAAGUUUCAGCACGAUAUAGGUAUGUAUGUAUGUAUGUAUAAAAGCAGGGCAGUAUAUAUAUCGUGCUGAAGCUUCGUGCAC	GTGCACGAAGCTTCAGCACGATATATATACTGCCCTGCTTTTATACATACATACATACATACCTATATCGTGCTGAAACTTCGTACACCCAATCGGTGGAATGTTCTCGGTCGGCCCTATAGTGAGTCGTATTAGCGC	117	54	Human pre-miRNA loop
RSL-V1-824	165	hsa-mir-4536-2	GCGCTAATACGACTCACTATAGGG	CGAGCGGTAAAGCCAAGAACATACG	GGTGTACGAAGTTTCAGC	ACGATATAGGTATGTATGTATGTATGTATAAAAGCAGGGCAGTATATATATCGT	GCTGAAGCTTCGTGCAC	GGGCGAGCGGUAAAGCCAAGAACAUACGGGUGUACGAAGUUUCAGCACGAUAUAGGUAUGUAUGUAUGUAUGUAUAAAAGCAGGGCAGUAUAUAUAUCGUGCUGAAGCUUCGUGCAC	GTGCACGAAGCTTCAGCACGATATATATACTGCCCTGCTTTTATACATACATACATACATACCTATATCGTGCTGAAACTTCGTACACCCGTATGTTCTTGGCTTTACCGCTCGCCCTATAGTGAGTCGTATTAGCGC	117	54	Human pre-miRNA loop
RSL-V1-825	165	hsa-mir-4536-2	GCGCTAATACGACTCACTATAGGG	CGTCGCCTCATGACTAGGCTAAGGT	GGTGTACGAAGTTTCAGC	ACGATATAGGTATGTATGTATGTATGTATAAAAGCAGGGCAGTATATATATCGT	GCTGAAGCTTCGTGCAC	GGGCGUCGCCUCAUGACUAGGCUAAGGUGGUGUACGAAGUUUCAGCACGAUAUAGGUAUGUAUGUAUGUAUGUAUAAAAGCAGGGCAGUAUAUAUAUCGUGCUGAAGCUUCGUGCAC	GTGCACGAAGCTTCAGCACGATATATATACTGCCCTGCTTTTATACATACATACATACATACCTATATCGTGCTGAAACTTCGTACACCACCTTAGCCTAGTCATGAGGCGACGCCCTATAGTGAGTCGTATTAGCGC	117	54	Human pre-miRNA loop
RSL-V1-826	166	hsa-mir-6812	GCGCTAATACGACTCACTATAGGG	AAAGCATTGTTAGACAAAGGACCCT	GGTGTACGAAGTTTCAGC	GCAGCCAGTCCTGTCTCACCGC	GCTGAAGCTTCGTGCAC	GGGAAAGCAUUGUUAGACAAAGGACCCUGGUGUACGAAGUUUCAGCGCAGCCAGUCCUGUCUCACCGCGCUGAAGCUUCGUGCAC	GTGCACGAAGCTTCAGCGCGGTGAGACAGGACTGGCTGCGCTGAAACTTCGTACACCAGGGTCCTTTGTCTAACAATGCTTTCCCTATAGTGAGTCGTATTAGCGC	85	22	Human pre-miRNA loop
RSL-V1-827	166	hsa-mir-6812	GCGCTAATACGACTCACTATAGGG	ATTATCGGTAGCGCATGATCACCTC	GGTGTACGAAGTTTCAGC	GCAGCCAGTCCTGTCTCACCGC	GCTGAAGCTTCGTGCAC	GGGAUUAUCGGUAGCGCAUGAUCACCUCGGUGUACGAAGUUUCAGCGCAGCCAGUCCUGUCUCACCGCGCUGAAGCUUCGUGCAC	GTGCACGAAGCTTCAGCGCGGTGAGACAGGACTGGCTGCGCTGAAACTTCGTACACCGAGGTGATCATGCGCTACCGATAATCCCTATAGTGAGTCGTATTAGCGC	85	22	Human pre-miRNA loop
RSL-V1-828	166	hsa-mir-6812	GCGCTAATACGACTCACTATAGGG	CACCGATTGCGAGTAGAGCGAATAA	GGTGTACGAAGTTTCAGC	GCAGCCAGTCCTGTCTCACCGC	GCTGAAGCTTCGTGCAC	GGGCACCGAUUGCGAGUAGAGCGAAUAAGGUGUACGAAGUUUCAGCGCAGCCAGUCCUGUCUCACCGCGCUGAAGCUUCGUGCAC	GTGCACGAAGCTTCAGCGCGGTGAGACAGGACTGGCTGCGCTGAAACTTCGTACACCTTATTCGCTCTACTCGCAATCGGTGCCCTATAGTGAGTCGTATTAGCGC	85	22	Human pre-miRNA loop
RSL-V1-829	166	hsa-mir-6812	GCGCTAATACGACTCACTATAGGG	CGTGAGTCCCGTCAATGGAACTAGC	GGTGTACGAAGTTTCAGC	GCAGCCAGTCCTGTCTCACCGC	GCTGAAGCTTCGTGCAC	GGGCGUGAGUCCCGUCAAUGGAACUAGCGGUGUACGAAGUUUCAGCGCAGCCAGUCCUGUCUCACCGCGCUGAAGCUUCGUGCAC	GTGCACGAAGCTTCAGCGCGGTGAGACAGGACTGGCTGCGCTGAAACTTCGTACACCGCTAGTTCCATTGACGGGACTCACGCCCTATAGTGAGTCGTATTAGCGC	85	22	Human pre-miRNA loop
RSL-V1-830	166	hsa-mir-6812	GCGCTAATACGACTCACTATAGGG	GAGGGTCTACCACTTATAGAGTCCT	GGTGTACGAAGTTTCAGC	GCAGCCAGTCCTGTCTCACCGC	GCTGAAGCTTCGTGCAC	GGGGAGGGUCUACCACUUAUAGAGUCCUGGUGUACGAAGUUUCAGCGCAGCCAGUCCUGUCUCACCGCGCUGAAGCUUCGUGCAC	GTGCACGAAGCTTCAGCGCGGTGAGACAGGACTGGCTGCGCTGAAACTTCGTACACCAGGACTCTATAAGTGGTAGACCCTCCCCTATAGTGAGTCGTATTAGCGC	85	22	Human pre-miRNA loop
RSL-V1-831	167	hsa-mir-191	GCGCTAATACGACTCACTATAGGG	AGATTGACTACACGGATCCTGACCG	GGTGTACGAAGTTTCAGC	CAGCTGTTGTCTCCAGAGCATTCCAGCTG	GCTGAAGCTTCGTGCAC	GGGAGAUUGACUACACGGAUCCUGACCGGGUGUACGAAGUUUCAGCCAGCUGUUGUCUCCAGAGCAUUCCAGCUGGCUGAAGCUUCGUGCAC	GTGCACGAAGCTTCAGCCAGCTGGAATGCTCTGGAGACAACAGCTGGCTGAAACTTCGTACACCCGGTCAGGATCCGTGTAGTCAATCTCCCTATAGTGAGTCGTATTAGCGC	92	29	Human pre-miRNA loop
RSL-V1-832	167	hsa-mir-191	GCGCTAATACGACTCACTATAGGG	CAGAACCTGCGCGGCATTTTAATCC	GGTGTACGAAGTTTCAGC	CAGCTGTTGTCTCCAGAGCATTCCAGCTG	GCTGAAGCTTCGTGCAC	GGGCAGAACCUGCGCGGCAUUUUAAUCCGGUGUACGAAGUUUCAGCCAGCUGUUGUCUCCAGAGCAUUCCAGCUGGCUGAAGCUUCGUGCAC	GTGCACGAAGCTTCAGCCAGCTGGAATGCTCTGGAGACAACAGCTGGCTGAAACTTCGTACACCGGATTAAAATGCCGCGCAGGTTCTGCCCTATAGTGAGTCGTATTAGCGC	92	29	Human pre-miRNA loop
RSL-V1-833	167	hsa-mir-191	GCGCTAATACGACTCACTATAGGG	CCATCACCGGTGCGAACTCGATGTT	GGTGTACGAAGTTTCAGC	CAGCTGTTGTCTCCAGAGCATTCCAGCTG	GCTGAAGCTTCGTGCAC	GGGCCAUCACCGGUGCGAACUCGAUGUUGGUGUACGAAGUUUCAGCCAGCUGUUGUCUCCAGAGCAUUCCAGCUGGCUGAAGCUUCGUGCAC	GTGCACGAAGCTTCAGCCAGCTGGAATGCTCTGGAGACAACAGCTGGCTGAAACTTCGTACACCAACATCGAGTTCGCACCGGTGATGGCCCTATAGTGAGTCGTATTAGCGC	92	29	Human pre-miRNA loop
RSL-V1-834	167	hsa-mir-191	GCGCTAATACGACTCACTATAGGG	CGGCCCCGATGCACTAAGAAGTATA	GGTGTACGAAGTTTCAGC	CAGCTGTTGTCTCCAGAGCATTCCAGCTG	GCTGAAGCTTCGTGCAC	GGGCGGCCCCGAUGCACUAAGAAGUAUAGGUGUACGAAGUUUCAGCCAGCUGUUGUCUCCAGAGCAUUCCAGCUGGCUGAAGCUUCGUGCAC	GTGCACGAAGCTTCAGCCAGCTGGAATGCTCTGGAGACAACAGCTGGCTGAAACTTCGTACACCTATACTTCTTAGTGCATCGGGGCCGCCCTATAGTGAGTCGTATTAGCGC	92	29	Human pre-miRNA loop
RSL-V1-835	167	hsa-mir-191	GCGCTAATACGACTCACTATAGGG	GAATTTACCCGGCTCCATCTAGTTC	GGTGTACGAAGTTTCAGC	CAGCTGTTGTCTCCAGAGCATTCCAGCTG	GCTGAAGCTTCGTGCAC	GGGGAAUUUACCCGGCUCCAUCUAGUUCGGUGUACGAAGUUUCAGCCAGCUGUUGUCUCCAGAGCAUUCCAGCUGGCUGAAGCUUCGUGCAC	GTGCACGAAGCTTCAGCCAGCTGGAATGCTCTGGAGACAACAGCTGGCTGAAACTTCGTACACCGAACTAGATGGAGCCGGGTAAATTCCCCTATAGTGAGTCGTATTAGCGC	92	29	Human pre-miRNA loop
RSL-V1-836	168	hsa-mir-3135a	GCGCTAATACGACTCACTATAGGG	ACAAACCAGATGGCTTTAAATGCAC	GGTGTACGAAGTTTCAGC	AGTGGTGCAATCTCAGTTCACT	GCTGAAGCTTCGTGCAC	GGGACAAACCAGAUGGCUUUAAAUGCACGGUGUACGAAGUUUCAGCAGUGGUGCAAUCUCAGUUCACUGCUGAAGCUUCGUGCAC	GTGCACGAAGCTTCAGCAGTGAACTGAGATTGCACCACTGCTGAAACTTCGTACACCGTGCATTTAAAGCCATCTGGTTTGTCCCTATAGTGAGTCGTATTAGCGC	85	22	Human pre-miRNA loop
RSL-V1-837	168	hsa-mir-3135a	GCGCTAATACGACTCACTATAGGG	AGAGACATGCGAAGCGGATTTCATT	GGTGTACGAAGTTTCAGC	AGTGGTGCAATCTCAGTTCACT	GCTGAAGCTTCGTGCAC	GGGAGAGACAUGCGAAGCGGAUUUCAUUGGUGUACGAAGUUUCAGCAGUGGUGCAAUCUCAGUUCACUGCUGAAGCUUCGUGCAC	GTGCACGAAGCTTCAGCAGTGAACTGAGATTGCACCACTGCTGAAACTTCGTACACCAATGAAATCCGCTTCGCATGTCTCTCCCTATAGTGAGTCGTATTAGCGC	85	22	Human pre-miRNA loop
RSL-V1-838	168	hsa-mir-3135a	GCGCTAATACGACTCACTATAGGG	CCAGCGACGGAAATATAAATGGTAG	GGTGTACGAAGTTTCAGC	AGTGGTGCAATCTCAGTTCACT	GCTGAAGCTTCGTGCAC	GGGCCAGCGACGGAAAUAUAAAUGGUAGGGUGUACGAAGUUUCAGCAGUGGUGCAAUCUCAGUUCACUGCUGAAGCUUCGUGCAC	GTGCACGAAGCTTCAGCAGTGAACTGAGATTGCACCACTGCTGAAACTTCGTACACCCTACCATTTATATTTCCGTCGCTGGCCCTATAGTGAGTCGTATTAGCGC	85	22	Human pre-miRNA loop
RSL-V1-839	168	hsa-mir-3135a	GCGCTAATACGACTCACTATAGGG	CTAGCCCAATCCCGTCCTGTCTTAT	GGTGTACGAAGTTTCAGC	AGTGGTGCAATCTCAGTTCACT	GCTGAAGCTTCGTGCAC	GGGCUAGCCCAAUCCCGUCCUGUCUUAUGGUGUACGAAGUUUCAGCAGUGGUGCAAUCUCAGUUCACUGCUGAAGCUUCGUGCAC	GTGCACGAAGCTTCAGCAGTGAACTGAGATTGCACCACTGCTGAAACTTCGTACACCATAAGACAGGACGGGATTGGGCTAGCCCTATAGTGAGTCGTATTAGCGC	85	22	Human pre-miRNA loop
RSL-V1-840	168	hsa-mir-3135a	GCGCTAATACGACTCACTATAGGG	GCGGAGCTACTTACCACTTATCTCG	GGTGTACGAAGTTTCAGC	AGTGGTGCAATCTCAGTTCACT	GCTGAAGCTTCGTGCAC	GGGGCGGAGCUACUUACCACUUAUCUCGGGUGUACGAAGUUUCAGCAGUGGUGCAAUCUCAGUUCACUGCUGAAGCUUCGUGCAC	GTGCACGAAGCTTCAGCAGTGAACTGAGATTGCACCACTGCTGAAACTTCGTACACCCGAGATAAGTGGTAAGTAGCTCCGCCCCTATAGTGAGTCGTATTAGCGC	85	22	Human pre-miRNA loop
RSL-V1-841	169	hsa-mir-5087	GCGCTAATACGACTCACTATAGGG	AAGCCAGGGTATTAAATAACGTGTC	GGTGTACGAAGTTTCAGC	CATGTTAAGTGTTGTCCTACAG	GCTGAAGCTTCGTGCAC	GGGAAGCCAGGGUAUUAAAUAACGUGUCGGUGUACGAAGUUUCAGCCAUGUUAAGUGUUGUCCUACAGGCUGAAGCUUCGUGCAC	GTGCACGAAGCTTCAGCCTGTAGGACAACACTTAACATGGCTGAAACTTCGTACACCGACACGTTATTTAATACCCTGGCTTCCCTATAGTGAGTCGTATTAGCGC	85	22	Human pre-miRNA loop
RSL-V1-842	169	hsa-mir-5087	GCGCTAATACGACTCACTATAGGG	AAGGGAGTCTGCTCACTTTAGCCAC	GGTGTACGAAGTTTCAGC	CATGTTAAGTGTTGTCCTACAG	GCTGAAGCTTCGTGCAC	GGGAAGGGAGUCUGCUCACUUUAGCCACGGUGUACGAAGUUUCAGCCAUGUUAAGUGUUGUCCUACAGGCUGAAGCUUCGUGCAC	GTGCACGAAGCTTCAGCCTGTAGGACAACACTTAACATGGCTGAAACTTCGTACACCGTGGCTAAAGTGAGCAGACTCCCTTCCCTATAGTGAGTCGTATTAGCGC	85	22	Human pre-miRNA loop
RSL-V1-843	169	hsa-mir-5087	GCGCTAATACGACTCACTATAGGG	CCGTCTTGCACAGAGGACCGTATAA	GGTGTACGAAGTTTCAGC	CATGTTAAGTGTTGTCCTACAG	GCTGAAGCTTCGTGCAC	GGGCCGUCUUGCACAGAGGACCGUAUAAGGUGUACGAAGUUUCAGCCAUGUUAAGUGUUGUCCUACAGGCUGAAGCUUCGUGCAC	GTGCACGAAGCTTCAGCCTGTAGGACAACACTTAACATGGCTGAAACTTCGTACACCTTATACGGTCCTCTGTGCAAGACGGCCCTATAGTGAGTCGTATTAGCGC	85	22	Human pre-miRNA loop
RSL-V1-844	169	hsa-mir-5087	GCGCTAATACGACTCACTATAGGG	CCGTGAGACATGTACTGGTACTCAC	GGTGTACGAAGTTTCAGC	CATGTTAAGTGTTGTCCTACAG	GCTGAAGCTTCGTGCAC	GGGCCGUGAGACAUGUACUGGUACUCACGGUGUACGAAGUUUCAGCCAUGUUAAGUGUUGUCCUACAGGCUGAAGCUUCGUGCAC	GTGCACGAAGCTTCAGCCTGTAGGACAACACTTAACATGGCTGAAACTTCGTACACCGTGAGTACCAGTACATGTCTCACGGCCCTATAGTGAGTCGTATTAGCGC	85	22	Human pre-miRNA loop
RSL-V1-845	169	hsa-mir-5087	GCGCTAATACGACTCACTATAGGG	CGCCTAAGATGCGGGGACGTTAGTT	GGTGTACGAAGTTTCAGC	CATGTTAAGTGTTGTCCTACAG	GCTGAAGCTTCGTGCAC	GGGCGCCUAAGAUGCGGGGACGUUAGUUGGUGUACGAAGUUUCAGCCAUGUUAAGUGUUGUCCUACAGGCUGAAGCUUCGUGCAC	GTGCACGAAGCTTCAGCCTGTAGGACAACACTTAACATGGCTGAAACTTCGTACACCAACTAACGTCCCCGCATCTTAGGCGCCCTATAGTGAGTCGTATTAGCGC	85	22	Human pre-miRNA loop
RSL-V1-846	170	hsa-mir-3147	GCGCTAATACGACTCACTATAGGG	AATTTGACGTAGAGGCCAGACTTGG	GGTGTACGAAGTTTCAGC	GTGACGCCGCGAAGTGCAC	GCTGAAGCTTCGTGCAC	GGGAAUUUGACGUAGAGGCCAGACUUGGGGUGUACGAAGUUUCAGCGUGACGCCGCGAAGUGCACGCUGAAGCUUCGUGCAC	GTGCACGAAGCTTCAGCGTGCACTTCGCGGCGTCACGCTGAAACTTCGTACACCCCAAGTCTGGCCTCTACGTCAAATTCCCTATAGTGAGTCGTATTAGCGC	82	19	Human pre-miRNA loop
RSL-V1-847	170	hsa-mir-3147	GCGCTAATACGACTCACTATAGGG	AGCCGCCACACCAACAGATCACTAG	GGTGTACGAAGTTTCAGC	GTGACGCCGCGAAGTGCAC	GCTGAAGCTTCGTGCAC	GGGAGCCGCCACACCAACAGAUCACUAGGGUGUACGAAGUUUCAGCGUGACGCCGCGAAGUGCACGCUGAAGCUUCGUGCAC	GTGCACGAAGCTTCAGCGTGCACTTCGCGGCGTCACGCTGAAACTTCGTACACCCTAGTGATCTGTTGGTGTGGCGGCTCCCTATAGTGAGTCGTATTAGCGC	82	19	Human pre-miRNA loop
RSL-V1-848	170	hsa-mir-3147	GCGCTAATACGACTCACTATAGGG	AGTGCCAACGTACGAATTGTCTCGT	GGTGTACGAAGTTTCAGC	GTGACGCCGCGAAGTGCAC	GCTGAAGCTTCGTGCAC	GGGAGUGCCAACGUACGAAUUGUCUCGUGGUGUACGAAGUUUCAGCGUGACGCCGCGAAGUGCACGCUGAAGCUUCGUGCAC	GTGCACGAAGCTTCAGCGTGCACTTCGCGGCGTCACGCTGAAACTTCGTACACCACGAGACAATTCGTACGTTGGCACTCCCTATAGTGAGTCGTATTAGCGC	82	19	Human pre-miRNA loop
RSL-V1-849	170	hsa-mir-3147	GCGCTAATACGACTCACTATAGGG	ATGTCTTAATCGTAGGTGCGACACG	GGTGTACGAAGTTTCAGC	GTGACGCCGCGAAGTGCAC	GCTGAAGCTTCGTGCAC	GGGAUGUCUUAAUCGUAGGUGCGACACGGGUGUACGAAGUUUCAGCGUGACGCCGCGAAGUGCACGCUGAAGCUUCGUGCAC	GTGCACGAAGCTTCAGCGTGCACTTCGCGGCGTCACGCTGAAACTTCGTACACCCGTGTCGCACCTACGATTAAGACATCCCTATAGTGAGTCGTATTAGCGC	82	19	Human pre-miRNA loop
RSL-V1-850	170	hsa-mir-3147	GCGCTAATACGACTCACTATAGGG	CTGTATTTAGCCGGCACAGGGTAGT	GGTGTACGAAGTTTCAGC	GTGACGCCGCGAAGTGCAC	GCTGAAGCTTCGTGCAC	GGGCUGUAUUUAGCCGGCACAGGGUAGUGGUGUACGAAGUUUCAGCGUGACGCCGCGAAGUGCACGCUGAAGCUUCGUGCAC	GTGCACGAAGCTTCAGCGTGCACTTCGCGGCGTCACGCTGAAACTTCGTACACCACTACCCTGTGCCGGCTAAATACAGCCCTATAGTGAGTCGTATTAGCGC	82	19	Human pre-miRNA loop
RSL-V1-851	171	hsa-mir-4280	GCGCTAATACGACTCACTATAGGG	ATTCGTAGCAGACAAAGCGAGGTGC	GGTGTACGAAGTTTCAGC	GAGCCTTAAAGGATGAGGTA	GCTGAAGCTTCGTGCAC	GGGAUUCGUAGCAGACAAAGCGAGGUGCGGUGUACGAAGUUUCAGCGAGCCUUAAAGGAUGAGGUAGCUGAAGCUUCGUGCAC	GTGCACGAAGCTTCAGCTACCTCATCCTTTAAGGCTCGCTGAAACTTCGTACACCGCACCTCGCTTTGTCTGCTACGAATCCCTATAGTGAGTCGTATTAGCGC	83	20	Human pre-miRNA loop
RSL-V1-852	171	hsa-mir-4280	GCGCTAATACGACTCACTATAGGG	CATGCTAAACAAGTGGCTCCTTCAA	GGTGTACGAAGTTTCAGC	GAGCCTTAAAGGATGAGGTA	GCTGAAGCTTCGTGCAC	GGGCAUGCUAAACAAGUGGCUCCUUCAAGGUGUACGAAGUUUCAGCGAGCCUUAAAGGAUGAGGUAGCUGAAGCUUCGUGCAC	GTGCACGAAGCTTCAGCTACCTCATCCTTTAAGGCTCGCTGAAACTTCGTACACCTTGAAGGAGCCACTTGTTTAGCATGCCCTATAGTGAGTCGTATTAGCGC	83	20	Human pre-miRNA loop
RSL-V1-853	171	hsa-mir-4280	GCGCTAATACGACTCACTATAGGG	CGAAATACGGTAGCCATTCGTACAC	GGTGTACGAAGTTTCAGC	GAGCCTTAAAGGATGAGGTA	GCTGAAGCTTCGTGCAC	GGGCGAAAUACGGUAGCCAUUCGUACACGGUGUACGAAGUUUCAGCGAGCCUUAAAGGAUGAGGUAGCUGAAGCUUCGUGCAC	GTGCACGAAGCTTCAGCTACCTCATCCTTTAAGGCTCGCTGAAACTTCGTACACCGTGTACGAATGGCTACCGTATTTCGCCCTATAGTGAGTCGTATTAGCGC	83	20	Human pre-miRNA loop
RSL-V1-854	171	hsa-mir-4280	GCGCTAATACGACTCACTATAGGG	CGGGGCAATTATCACATGAAAGCAG	GGTGTACGAAGTTTCAGC	GAGCCTTAAAGGATGAGGTA	GCTGAAGCTTCGTGCAC	GGGCGGGGCAAUUAUCACAUGAAAGCAGGGUGUACGAAGUUUCAGCGAGCCUUAAAGGAUGAGGUAGCUGAAGCUUCGUGCAC	GTGCACGAAGCTTCAGCTACCTCATCCTTTAAGGCTCGCTGAAACTTCGTACACCCTGCTTTCATGTGATAATTGCCCCGCCCTATAGTGAGTCGTATTAGCGC	83	20	Human pre-miRNA loop
RSL-V1-855	171	hsa-mir-4280	GCGCTAATACGACTCACTATAGGG	CGTAGTCGAGCTGAAATGTCACGCT	GGTGTACGAAGTTTCAGC	GAGCCTTAAAGGATGAGGTA	GCTGAAGCTTCGTGCAC	GGGCGUAGUCGAGCUGAAAUGUCACGCUGGUGUACGAAGUUUCAGCGAGCCUUAAAGGAUGAGGUAGCUGAAGCUUCGUGCAC	GTGCACGAAGCTTCAGCTACCTCATCCTTTAAGGCTCGCTGAAACTTCGTACACCAGCGTGACATTTCAGCTCGACTACGCCCTATAGTGAGTCGTATTAGCGC	83	20	Human pre-miRNA loop
RSL-V1-856	172	hsa-mir-4518	GCGCTAATACGACTCACTATAGGG	ACAGGCGCCGCGATCTATAGACTTA	GGTGTACGAAGTTTCAGC	ATGTCTGCTGGGGAACCGGGGCT	GCTGAAGCTTCGTGCAC	GGGACAGGCGCCGCGAUCUAUAGACUUAGGUGUACGAAGUUUCAGCAUGUCUGCUGGGGAACCGGGGCUGCUGAAGCUUCGUGCAC	GTGCACGAAGCTTCAGCAGCCCCGGTTCCCCAGCAGACATGCTGAAACTTCGTACACCTAAGTCTATAGATCGCGGCGCCTGTCCCTATAGTGAGTCGTATTAGCGC	86	23	Human pre-miRNA loop
RSL-V1-857	172	hsa-mir-4518	GCGCTAATACGACTCACTATAGGG	ATAAGGGGTTGCAAGCCTGATAGTG	GGTGTACGAAGTTTCAGC	ATGTCTGCTGGGGAACCGGGGCT	GCTGAAGCTTCGTGCAC	GGGAUAAGGGGUUGCAAGCCUGAUAGUGGGUGUACGAAGUUUCAGCAUGUCUGCUGGGGAACCGGGGCUGCUGAAGCUUCGUGCAC	GTGCACGAAGCTTCAGCAGCCCCGGTTCCCCAGCAGACATGCTGAAACTTCGTACACCCACTATCAGGCTTGCAACCCCTTATCCCTATAGTGAGTCGTATTAGCGC	86	23	Human pre-miRNA loop
RSL-V1-858	172	hsa-mir-4518	GCGCTAATACGACTCACTATAGGG	CCCCAGGGTCGCTAAAGATCATTGC	GGTGTACGAAGTTTCAGC	ATGTCTGCTGGGGAACCGGGGCT	GCTGAAGCTTCGTGCAC	GGGCCCCAGGGUCGCUAAAGAUCAUUGCGGUGUACGAAGUUUCAGCAUGUCUGCUGGGGAACCGGGGCUGCUGAAGCUUCGUGCAC	GTGCACGAAGCTTCAGCAGCCCCGGTTCCCCAGCAGACATGCTGAAACTTCGTACACCGCAATGATCTTTAGCGACCCTGGGGCCCTATAGTGAGTCGTATTAGCGC	86	23	Human pre-miRNA loop
RSL-V1-859	172	hsa-mir-4518	GCGCTAATACGACTCACTATAGGG	CGCCTCTCGACAAAACGTCAGTGGA	GGTGTACGAAGTTTCAGC	ATGTCTGCTGGGGAACCGGGGCT	GCTGAAGCTTCGTGCAC	GGGCGCCUCUCGACAAAACGUCAGUGGAGGUGUACGAAGUUUCAGCAUGUCUGCUGGGGAACCGGGGCUGCUGAAGCUUCGUGCAC	GTGCACGAAGCTTCAGCAGCCCCGGTTCCCCAGCAGACATGCTGAAACTTCGTACACCTCCACTGACGTTTTGTCGAGAGGCGCCCTATAGTGAGTCGTATTAGCGC	86	23	Human pre-miRNA loop
RSL-V1-860	172	hsa-mir-4518	GCGCTAATACGACTCACTATAGGG	CGTGGATCAGTTCACAAATCCTAGT	GGTGTACGAAGTTTCAGC	ATGTCTGCTGGGGAACCGGGGCT	GCTGAAGCTTCGTGCAC	GGGCGUGGAUCAGUUCACAAAUCCUAGUGGUGUACGAAGUUUCAGCAUGUCUGCUGGGGAACCGGGGCUGCUGAAGCUUCGUGCAC	GTGCACGAAGCTTCAGCAGCCCCGGTTCCCCAGCAGACATGCTGAAACTTCGTACACCACTAGGATTTGTGAACTGATCCACGCCCTATAGTGAGTCGTATTAGCGC	86	23	Human pre-miRNA loop
RSL-V1-861	173	hsa-mir-513a-2_513a-1	GCGCTAATACGACTCACTATAGGG	AGAGACCACGGACTGTCATTCATAG	GGTGTACGAAGTTTCAGC	TCATTTATGTGAACTAAAATATAAATTT	GCTGAAGCTTCGTGCAC	GGGAGAGACCACGGACUGUCAUUCAUAGGGUGUACGAAGUUUCAGCUCAUUUAUGUGAACUAAAAUAUAAAUUUGCUGAAGCUUCGUGCAC	GTGCACGAAGCTTCAGCAAATTTATATTTTAGTTCACATAAATGAGCTGAAACTTCGTACACCCTATGAATGACAGTCCGTGGTCTCTCCCTATAGTGAGTCGTATTAGCGC	91	28	Human pre-miRNA loop
RSL-V1-862	173	hsa-mir-513a-2_513a-1	GCGCTAATACGACTCACTATAGGG	AGGGAGATAACTAGAACCATACGTA	GGTGTACGAAGTTTCAGC	TCATTTATGTGAACTAAAATATAAATTT	GCTGAAGCTTCGTGCAC	GGGAGGGAGAUAACUAGAACCAUACGUAGGUGUACGAAGUUUCAGCUCAUUUAUGUGAACUAAAAUAUAAAUUUGCUGAAGCUUCGUGCAC	GTGCACGAAGCTTCAGCAAATTTATATTTTAGTTCACATAAATGAGCTGAAACTTCGTACACCTACGTATGGTTCTAGTTATCTCCCTCCCTATAGTGAGTCGTATTAGCGC	91	28	Human pre-miRNA loop
RSL-V1-863	173	hsa-mir-513a-2_513a-1	GCGCTAATACGACTCACTATAGGG	AGTATAAACGTCAGAAGCGTTCTAC	GGTGTACGAAGTTTCAGC	TCATTTATGTGAACTAAAATATAAATTT	GCTGAAGCTTCGTGCAC	GGGAGUAUAAACGUCAGAAGCGUUCUACGGUGUACGAAGUUUCAGCUCAUUUAUGUGAACUAAAAUAUAAAUUUGCUGAAGCUUCGUGCAC	GTGCACGAAGCTTCAGCAAATTTATATTTTAGTTCACATAAATGAGCTGAAACTTCGTACACCGTAGAACGCTTCTGACGTTTATACTCCCTATAGTGAGTCGTATTAGCGC	91	28	Human pre-miRNA loop
RSL-V1-864	173	hsa-mir-513a-2_513a-1	GCGCTAATACGACTCACTATAGGG	ATCAGGTACTGTTTTCCCAAGCCGC	GGTGTACGAAGTTTCAGC	TCATTTATGTGAACTAAAATATAAATTT	GCTGAAGCTTCGTGCAC	GGGAUCAGGUACUGUUUUCCCAAGCCGCGGUGUACGAAGUUUCAGCUCAUUUAUGUGAACUAAAAUAUAAAUUUGCUGAAGCUUCGUGCAC	GTGCACGAAGCTTCAGCAAATTTATATTTTAGTTCACATAAATGAGCTGAAACTTCGTACACCGCGGCTTGGGAAAACAGTACCTGATCCCTATAGTGAGTCGTATTAGCGC	91	28	Human pre-miRNA loop
RSL-V1-865	173	hsa-mir-513a-2_513a-1	GCGCTAATACGACTCACTATAGGG	ATCTGCGATATCGCGTTGACGAAGT	GGTGTACGAAGTTTCAGC	TCATTTATGTGAACTAAAATATAAATTT	GCTGAAGCTTCGTGCAC	GGGAUCUGCGAUAUCGCGUUGACGAAGUGGUGUACGAAGUUUCAGCUCAUUUAUGUGAACUAAAAUAUAAAUUUGCUGAAGCUUCGUGCAC	GTGCACGAAGCTTCAGCAAATTTATATTTTAGTTCACATAAATGAGCTGAAACTTCGTACACCACTTCGTCAACGCGATATCGCAGATCCCTATAGTGAGTCGTATTAGCGC	91	28	Human pre-miRNA loop
RSL-V1-866	174	hsa-mir-4787	GCGCTAATACGACTCACTATAGGG	AACATATGTACGCTGGCGTTCACGA	GGTGTACGAAGTTTCAGC	CATCCCGGACGGCCTGTGAGGGATG	GCTGAAGCTTCGTGCAC	GGGAACAUAUGUACGCUGGCGUUCACGAGGUGUACGAAGUUUCAGCCAUCCCGGACGGCCUGUGAGGGAUGGCUGAAGCUUCGUGCAC	GTGCACGAAGCTTCAGCCATCCCTCACAGGCCGTCCGGGATGGCTGAAACTTCGTACACCTCGTGAACGCCAGCGTACATATGTTCCCTATAGTGAGTCGTATTAGCGC	88	25	Human pre-miRNA loop
RSL-V1-867	174	hsa-mir-4787	GCGCTAATACGACTCACTATAGGG	ACGAGCGTGTAGCAGAAACTCAGAC	GGTGTACGAAGTTTCAGC	CATCCCGGACGGCCTGTGAGGGATG	GCTGAAGCTTCGTGCAC	GGGACGAGCGUGUAGCAGAAACUCAGACGGUGUACGAAGUUUCAGCCAUCCCGGACGGCCUGUGAGGGAUGGCUGAAGCUUCGUGCAC	GTGCACGAAGCTTCAGCCATCCCTCACAGGCCGTCCGGGATGGCTGAAACTTCGTACACCGTCTGAGTTTCTGCTACACGCTCGTCCCTATAGTGAGTCGTATTAGCGC	88	25	Human pre-miRNA loop
RSL-V1-868	174	hsa-mir-4787	GCGCTAATACGACTCACTATAGGG	ATGAAGCGAAGACCATCTCCCACGC	GGTGTACGAAGTTTCAGC	CATCCCGGACGGCCTGTGAGGGATG	GCTGAAGCTTCGTGCAC	GGGAUGAAGCGAAGACCAUCUCCCACGCGGUGUACGAAGUUUCAGCCAUCCCGGACGGCCUGUGAGGGAUGGCUGAAGCUUCGUGCAC	GTGCACGAAGCTTCAGCCATCCCTCACAGGCCGTCCGGGATGGCTGAAACTTCGTACACCGCGTGGGAGATGGTCTTCGCTTCATCCCTATAGTGAGTCGTATTAGCGC	88	25	Human pre-miRNA loop
RSL-V1-869	174	hsa-mir-4787	GCGCTAATACGACTCACTATAGGG	ATGACTCCAAGATATCCTGGGCTCT	GGTGTACGAAGTTTCAGC	CATCCCGGACGGCCTGTGAGGGATG	GCTGAAGCTTCGTGCAC	GGGAUGACUCCAAGAUAUCCUGGGCUCUGGUGUACGAAGUUUCAGCCAUCCCGGACGGCCUGUGAGGGAUGGCUGAAGCUUCGUGCAC	GTGCACGAAGCTTCAGCCATCCCTCACAGGCCGTCCGGGATGGCTGAAACTTCGTACACCAGAGCCCAGGATATCTTGGAGTCATCCCTATAGTGAGTCGTATTAGCGC	88	25	Human pre-miRNA loop
RSL-V1-870	174	hsa-mir-4787	GCGCTAATACGACTCACTATAGGG	CAGAAAGGGGTTATCTACACTATGC	GGTGTACGAAGTTTCAGC	CATCCCGGACGGCCTGTGAGGGATG	GCTGAAGCTTCGTGCAC	GGGCAGAAAGGGGUUAUCUACACUAUGCGGUGUACGAAGUUUCAGCCAUCCCGGACGGCCUGUGAGGGAUGGCUGAAGCUUCGUGCAC	GTGCACGAAGCTTCAGCCATCCCTCACAGGCCGTCCGGGATGGCTGAAACTTCGTACACCGCATAGTGTAGATAACCCCTTTCTGCCCTATAGTGAGTCGTATTAGCGC	88	25	Human pre-miRNA loop
RSL-V1-871	175	hsa-mir-548i-4	GCGCTAATACGACTCACTATAGGG	AACCGGGGTTTAGATTATACCCGCC	GGTGTACGAAGTTTCAGC	TGCCATACTTTTAACGGCA	GCTGAAGCTTCGTGCAC	GGGAACCGGGGUUUAGAUUAUACCCGCCGGUGUACGAAGUUUCAGCUGCCAUACUUUUAACGGCAGCUGAAGCUUCGUGCAC	GTGCACGAAGCTTCAGCTGCCGTTAAAAGTATGGCAGCTGAAACTTCGTACACCGGCGGGTATAATCTAAACCCCGGTTCCCTATAGTGAGTCGTATTAGCGC	82	19	Human pre-miRNA loop
RSL-V1-872	175	hsa-mir-548i-4	GCGCTAATACGACTCACTATAGGG	AAGAATCTAGACCACGATCCCTGGT	GGTGTACGAAGTTTCAGC	TGCCATACTTTTAACGGCA	GCTGAAGCTTCGTGCAC	GGGAAGAAUCUAGACCACGAUCCCUGGUGGUGUACGAAGUUUCAGCUGCCAUACUUUUAACGGCAGCUGAAGCUUCGUGCAC	GTGCACGAAGCTTCAGCTGCCGTTAAAAGTATGGCAGCTGAAACTTCGTACACCACCAGGGATCGTGGTCTAGATTCTTCCCTATAGTGAGTCGTATTAGCGC	82	19	Human pre-miRNA loop
RSL-V1-873	175	hsa-mir-548i-4	GCGCTAATACGACTCACTATAGGG	ACAGGCTTAACGACGACAAAGTGAT	GGTGTACGAAGTTTCAGC	TGCCATACTTTTAACGGCA	GCTGAAGCTTCGTGCAC	GGGACAGGCUUAACGACGACAAAGUGAUGGUGUACGAAGUUUCAGCUGCCAUACUUUUAACGGCAGCUGAAGCUUCGUGCAC	GTGCACGAAGCTTCAGCTGCCGTTAAAAGTATGGCAGCTGAAACTTCGTACACCATCACTTTGTCGTCGTTAAGCCTGTCCCTATAGTGAGTCGTATTAGCGC	82	19	Human pre-miRNA loop
RSL-V1-874	175	hsa-mir-548i-4	GCGCTAATACGACTCACTATAGGG	ACATATCGCGAGTTAACAGTAGCAT	GGTGTACGAAGTTTCAGC	TGCCATACTTTTAACGGCA	GCTGAAGCTTCGTGCAC	GGGACAUAUCGCGAGUUAACAGUAGCAUGGUGUACGAAGUUUCAGCUGCCAUACUUUUAACGGCAGCUGAAGCUUCGUGCAC	GTGCACGAAGCTTCAGCTGCCGTTAAAAGTATGGCAGCTGAAACTTCGTACACCATGCTACTGTTAACTCGCGATATGTCCCTATAGTGAGTCGTATTAGCGC	82	19	Human pre-miRNA loop
RSL-V1-875	175	hsa-mir-548i-4	GCGCTAATACGACTCACTATAGGG	ATCAGAGCTACTGACTGAATGCTAA	GGTGTACGAAGTTTCAGC	TGCCATACTTTTAACGGCA	GCTGAAGCTTCGTGCAC	GGGAUCAGAGCUACUGACUGAAUGCUAAGGUGUACGAAGUUUCAGCUGCCAUACUUUUAACGGCAGCUGAAGCUUCGUGCAC	GTGCACGAAGCTTCAGCTGCCGTTAAAAGTATGGCAGCTGAAACTTCGTACACCTTAGCATTCAGTCAGTAGCTCTGATCCCTATAGTGAGTCGTATTAGCGC	82	19	Human pre-miRNA loop
RSL-V1-876	176	hsa-mir-128-2	GCGCTAATACGACTCACTATAGGG	ACTAGACAGTTACGCCTTCGAACTT	GGTGTACGAAGTTTCAGC	ACGAGAGTGAGTAGCAGGTCTC	GCTGAAGCTTCGTGCAC	GGGACUAGACAGUUACGCCUUCGAACUUGGUGUACGAAGUUUCAGCACGAGAGUGAGUAGCAGGUCUCGCUGAAGCUUCGUGCAC	GTGCACGAAGCTTCAGCGAGACCTGCTACTCACTCTCGTGCTGAAACTTCGTACACCAAGTTCGAAGGCGTAACTGTCTAGTCCCTATAGTGAGTCGTATTAGCGC	85	22	Human pre-miRNA loop
RSL-V1-877	176	hsa-mir-128-2	GCGCTAATACGACTCACTATAGGG	AGCGTGATAGTCCCGTGTGTTTGAG	GGTGTACGAAGTTTCAGC	ACGAGAGTGAGTAGCAGGTCTC	GCTGAAGCTTCGTGCAC	GGGAGCGUGAUAGUCCCGUGUGUUUGAGGGUGUACGAAGUUUCAGCACGAGAGUGAGUAGCAGGUCUCGCUGAAGCUUCGUGCAC	GTGCACGAAGCTTCAGCGAGACCTGCTACTCACTCTCGTGCTGAAACTTCGTACACCCTCAAACACACGGGACTATCACGCTCCCTATAGTGAGTCGTATTAGCGC	85	22	Human pre-miRNA loop
RSL-V1-878	176	hsa-mir-128-2	GCGCTAATACGACTCACTATAGGG	CACAATGTCACGGTAAGTGCCTGGT	GGTGTACGAAGTTTCAGC	ACGAGAGTGAGTAGCAGGTCTC	GCTGAAGCTTCGTGCAC	GGGCACAAUGUCACGGUAAGUGCCUGGUGGUGUACGAAGUUUCAGCACGAGAGUGAGUAGCAGGUCUCGCUGAAGCUUCGUGCAC	GTGCACGAAGCTTCAGCGAGACCTGCTACTCACTCTCGTGCTGAAACTTCGTACACCACCAGGCACTTACCGTGACATTGTGCCCTATAGTGAGTCGTATTAGCGC	85	22	Human pre-miRNA loop
RSL-V1-879	176	hsa-mir-128-2	GCGCTAATACGACTCACTATAGGG	CCAAATTCTAGGGTATAACGGACAT	GGTGTACGAAGTTTCAGC	ACGAGAGTGAGTAGCAGGTCTC	GCTGAAGCTTCGTGCAC	GGGCCAAAUUCUAGGGUAUAACGGACAUGGUGUACGAAGUUUCAGCACGAGAGUGAGUAGCAGGUCUCGCUGAAGCUUCGUGCAC	GTGCACGAAGCTTCAGCGAGACCTGCTACTCACTCTCGTGCTGAAACTTCGTACACCATGTCCGTTATACCCTAGAATTTGGCCCTATAGTGAGTCGTATTAGCGC	85	22	Human pre-miRNA loop
RSL-V1-880	176	hsa-mir-128-2	GCGCTAATACGACTCACTATAGGG	CGTGGGAAATCCACGGAATAAGCTT	GGTGTACGAAGTTTCAGC	ACGAGAGTGAGTAGCAGGTCTC	GCTGAAGCTTCGTGCAC	GGGCGUGGGAAAUCCACGGAAUAAGCUUGGUGUACGAAGUUUCAGCACGAGAGUGAGUAGCAGGUCUCGCUGAAGCUUCGUGCAC	GTGCACGAAGCTTCAGCGAGACCTGCTACTCACTCTCGTGCTGAAACTTCGTACACCAAGCTTATTCCGTGGATTTCCCACGCCCTATAGTGAGTCGTATTAGCGC	85	22	Human pre-miRNA loop
RSL-V1-881	177	hsa-mir-29a	GCGCTAATACGACTCACTATAGGG	ACTGCGACATGAGACATTGTCTAAC	GGTGTACGAAGTTTCAGC	TTCAGAGTCAATATAATTTTCTAG	GCTGAAGCTTCGTGCAC	GGGACUGCGACAUGAGACAUUGUCUAACGGUGUACGAAGUUUCAGCUUCAGAGUCAAUAUAAUUUUCUAGGCUGAAGCUUCGUGCAC	GTGCACGAAGCTTCAGCCTAGAAAATTATATTGACTCTGAAGCTGAAACTTCGTACACCGTTAGACAATGTCTCATGTCGCAGTCCCTATAGTGAGTCGTATTAGCGC	87	24	Human pre-miRNA loop
RSL-V1-882	177	hsa-mir-29a	GCGCTAATACGACTCACTATAGGG	ATACTTACCCCACGGCAGGGTAGTG	GGTGTACGAAGTTTCAGC	TTCAGAGTCAATATAATTTTCTAG	GCTGAAGCTTCGTGCAC	GGGAUACUUACCCCACGGCAGGGUAGUGGGUGUACGAAGUUUCAGCUUCAGAGUCAAUAUAAUUUUCUAGGCUGAAGCUUCGUGCAC	GTGCACGAAGCTTCAGCCTAGAAAATTATATTGACTCTGAAGCTGAAACTTCGTACACCCACTACCCTGCCGTGGGGTAAGTATCCCTATAGTGAGTCGTATTAGCGC	87	24	Human pre-miRNA loop
RSL-V1-883	177	hsa-mir-29a	GCGCTAATACGACTCACTATAGGG	CACAAACACGAGTGTTCGACTTCCG	GGTGTACGAAGTTTCAGC	TTCAGAGTCAATATAATTTTCTAG	GCTGAAGCTTCGTGCAC	GGGCACAAACACGAGUGUUCGACUUCCGGGUGUACGAAGUUUCAGCUUCAGAGUCAAUAUAAUUUUCUAGGCUGAAGCUUCGUGCAC	GTGCACGAAGCTTCAGCCTAGAAAATTATATTGACTCTGAAGCTGAAACTTCGTACACCCGGAAGTCGAACACTCGTGTTTGTGCCCTATAGTGAGTCGTATTAGCGC	87	24	Human pre-miRNA loop
RSL-V1-884	177	hsa-mir-29a	GCGCTAATACGACTCACTATAGGG	CGCGTATCTCCCTCCGACTCTAAGG	GGTGTACGAAGTTTCAGC	TTCAGAGTCAATATAATTTTCTAG	GCTGAAGCTTCGTGCAC	GGGCGCGUAUCUCCCUCCGACUCUAAGGGGUGUACGAAGUUUCAGCUUCAGAGUCAAUAUAAUUUUCUAGGCUGAAGCUUCGUGCAC	GTGCACGAAGCTTCAGCCTAGAAAATTATATTGACTCTGAAGCTGAAACTTCGTACACCCCTTAGAGTCGGAGGGAGATACGCGCCCTATAGTGAGTCGTATTAGCGC	87	24	Human pre-miRNA loop
RSL-V1-885	177	hsa-mir-29a	GCGCTAATACGACTCACTATAGGG	CGTTGCAAGCGAATATAACGAGCCG	GGTGTACGAAGTTTCAGC	TTCAGAGTCAATATAATTTTCTAG	GCTGAAGCTTCGTGCAC	GGGCGUUGCAAGCGAAUAUAACGAGCCGGGUGUACGAAGUUUCAGCUUCAGAGUCAAUAUAAUUUUCUAGGCUGAAGCUUCGUGCAC	GTGCACGAAGCTTCAGCCTAGAAAATTATATTGACTCTGAAGCTGAAACTTCGTACACCCGGCTCGTTATATTCGCTTGCAACGCCCTATAGTGAGTCGTATTAGCGC	87	24	Human pre-miRNA loop
RSL-V1-886	178	hsa-mir-8064	GCGCTAATACGACTCACTATAGGG	ACGATACGATATCAGCGATTAAGCA	GGTGTACGAAGTTTCAGC	GGACATCCTTCCATAGTAAATAAGCGGTGCC	GCTGAAGCTTCGTGCAC	GGGACGAUACGAUAUCAGCGAUUAAGCAGGUGUACGAAGUUUCAGCGGACAUCCUUCCAUAGUAAAUAAGCGGUGCCGCUGAAGCUUCGUGCAC	GTGCACGAAGCTTCAGCGGCACCGCTTATTTACTATGGAAGGATGTCCGCTGAAACTTCGTACACCTGCTTAATCGCTGATATCGTATCGTCCCTATAGTGAGTCGTATTAGCGC	94	31	Human pre-miRNA loop
RSL-V1-887	178	hsa-mir-8064	GCGCTAATACGACTCACTATAGGG	AGCGTTTGGCGATTAGACTGAGTAC	GGTGTACGAAGTTTCAGC	GGACATCCTTCCATAGTAAATAAGCGGTGCC	GCTGAAGCTTCGTGCAC	GGGAGCGUUUGGCGAUUAGACUGAGUACGGUGUACGAAGUUUCAGCGGACAUCCUUCCAUAGUAAAUAAGCGGUGCCGCUGAAGCUUCGUGCAC	GTGCACGAAGCTTCAGCGGCACCGCTTATTTACTATGGAAGGATGTCCGCTGAAACTTCGTACACCGTACTCAGTCTAATCGCCAAACGCTCCCTATAGTGAGTCGTATTAGCGC	94	31	Human pre-miRNA loop
RSL-V1-888	178	hsa-mir-8064	GCGCTAATACGACTCACTATAGGG	CAAGCCCATCACGGGACTGACATTG	GGTGTACGAAGTTTCAGC	GGACATCCTTCCATAGTAAATAAGCGGTGCC	GCTGAAGCTTCGTGCAC	GGGCAAGCCCAUCACGGGACUGACAUUGGGUGUACGAAGUUUCAGCGGACAUCCUUCCAUAGUAAAUAAGCGGUGCCGCUGAAGCUUCGUGCAC	GTGCACGAAGCTTCAGCGGCACCGCTTATTTACTATGGAAGGATGTCCGCTGAAACTTCGTACACCCAATGTCAGTCCCGTGATGGGCTTGCCCTATAGTGAGTCGTATTAGCGC	94	31	Human pre-miRNA loop
RSL-V1-889	178	hsa-mir-8064	GCGCTAATACGACTCACTATAGGG	CCGGTAGATATACGGGACCCAAGTT	GGTGTACGAAGTTTCAGC	GGACATCCTTCCATAGTAAATAAGCGGTGCC	GCTGAAGCTTCGTGCAC	GGGCCGGUAGAUAUACGGGACCCAAGUUGGUGUACGAAGUUUCAGCGGACAUCCUUCCAUAGUAAAUAAGCGGUGCCGCUGAAGCUUCGUGCAC	GTGCACGAAGCTTCAGCGGCACCGCTTATTTACTATGGAAGGATGTCCGCTGAAACTTCGTACACCAACTTGGGTCCCGTATATCTACCGGCCCTATAGTGAGTCGTATTAGCGC	94	31	Human pre-miRNA loop
RSL-V1-890	178	hsa-mir-8064	GCGCTAATACGACTCACTATAGGG	CCTCTGGACACGGTGAATGGACACA	GGTGTACGAAGTTTCAGC	GGACATCCTTCCATAGTAAATAAGCGGTGCC	GCTGAAGCTTCGTGCAC	GGGCCUCUGGACACGGUGAAUGGACACAGGUGUACGAAGUUUCAGCGGACAUCCUUCCAUAGUAAAUAAGCGGUGCCGCUGAAGCUUCGUGCAC	GTGCACGAAGCTTCAGCGGCACCGCTTATTTACTATGGAAGGATGTCCGCTGAAACTTCGTACACCTGTGTCCATTCACCGTGTCCAGAGGCCCTATAGTGAGTCGTATTAGCGC	94	31	Human pre-miRNA loop
RSL-V1-891	179	hsa-mir-4422	GCGCTAATACGACTCACTATAGGG	AATTCGGTGTGAACACTAGCCGCAT	GGTGTACGAAGTTTCAGC	CCCACCATGTACCAGTGGG	GCTGAAGCTTCGTGCAC	GGGAAUUCGGUGUGAACACUAGCCGCAUGGUGUACGAAGUUUCAGCCCCACCAUGUACCAGUGGGGCUGAAGCUUCGUGCAC	GTGCACGAAGCTTCAGCCCCACTGGTACATGGTGGGGCTGAAACTTCGTACACCATGCGGCTAGTGTTCACACCGAATTCCCTATAGTGAGTCGTATTAGCGC	82	19	Human pre-miRNA loop
RSL-V1-892	179	hsa-mir-4422	GCGCTAATACGACTCACTATAGGG	CACAAAGTTCCGGCGATGACGGATC	GGTGTACGAAGTTTCAGC	CCCACCATGTACCAGTGGG	GCTGAAGCTTCGTGCAC	GGGCACAAAGUUCCGGCGAUGACGGAUCGGUGUACGAAGUUUCAGCCCCACCAUGUACCAGUGGGGCUGAAGCUUCGUGCAC	GTGCACGAAGCTTCAGCCCCACTGGTACATGGTGGGGCTGAAACTTCGTACACCGATCCGTCATCGCCGGAACTTTGTGCCCTATAGTGAGTCGTATTAGCGC	82	19	Human pre-miRNA loop
RSL-V1-893	179	hsa-mir-4422	GCGCTAATACGACTCACTATAGGG	CACCCTAGCTTGAAGCGAGAAATAC	GGTGTACGAAGTTTCAGC	CCCACCATGTACCAGTGGG	GCTGAAGCTTCGTGCAC	GGGCACCCUAGCUUGAAGCGAGAAAUACGGUGUACGAAGUUUCAGCCCCACCAUGUACCAGUGGGGCUGAAGCUUCGUGCAC	GTGCACGAAGCTTCAGCCCCACTGGTACATGGTGGGGCTGAAACTTCGTACACCGTATTTCTCGCTTCAAGCTAGGGTGCCCTATAGTGAGTCGTATTAGCGC	82	19	Human pre-miRNA loop
RSL-V1-894	179	hsa-mir-4422	GCGCTAATACGACTCACTATAGGG	CGATAAATCGCCCCAACCTAGGTAA	GGTGTACGAAGTTTCAGC	CCCACCATGTACCAGTGGG	GCTGAAGCTTCGTGCAC	GGGCGAUAAAUCGCCCCAACCUAGGUAAGGUGUACGAAGUUUCAGCCCCACCAUGUACCAGUGGGGCUGAAGCUUCGUGCAC	GTGCACGAAGCTTCAGCCCCACTGGTACATGGTGGGGCTGAAACTTCGTACACCTTACCTAGGTTGGGGCGATTTATCGCCCTATAGTGAGTCGTATTAGCGC	82	19	Human pre-miRNA loop
RSL-V1-895	179	hsa-mir-4422	GCGCTAATACGACTCACTATAGGG	GAGTACGCGAACCGGACACATCAAT	GGTGTACGAAGTTTCAGC	CCCACCATGTACCAGTGGG	GCTGAAGCTTCGTGCAC	GGGGAGUACGCGAACCGGACACAUCAAUGGUGUACGAAGUUUCAGCCCCACCAUGUACCAGUGGGGCUGAAGCUUCGUGCAC	GTGCACGAAGCTTCAGCCCCACTGGTACATGGTGGGGCTGAAACTTCGTACACCATTGATGTGTCCGGTTCGCGTACTCCCCTATAGTGAGTCGTATTAGCGC	82	19	Human pre-miRNA loop
RSL-V1-896	180	hsa-mir-4438	GCGCTAATACGACTCACTATAGGG	AAATCGAACGGTGAAGCTACATAGT	GGTGTACGAAGTTTCAGC	TGTGCCTTGCCTTTCCTTTGGCACA	GCTGAAGCTTCGTGCAC	GGGAAAUCGAACGGUGAAGCUACAUAGUGGUGUACGAAGUUUCAGCUGUGCCUUGCCUUUCCUUUGGCACAGCUGAAGCUUCGUGCAC	GTGCACGAAGCTTCAGCTGTGCCAAAGGAAAGGCAAGGCACAGCTGAAACTTCGTACACCACTATGTAGCTTCACCGTTCGATTTCCCTATAGTGAGTCGTATTAGCGC	88	25	Human pre-miRNA loop
RSL-V1-897	180	hsa-mir-4438	GCGCTAATACGACTCACTATAGGG	ACTGATGTTCGGGCGTTAACCATCG	GGTGTACGAAGTTTCAGC	TGTGCCTTGCCTTTCCTTTGGCACA	GCTGAAGCTTCGTGCAC	GGGACUGAUGUUCGGGCGUUAACCAUCGGGUGUACGAAGUUUCAGCUGUGCCUUGCCUUUCCUUUGGCACAGCUGAAGCUUCGUGCAC	GTGCACGAAGCTTCAGCTGTGCCAAAGGAAAGGCAAGGCACAGCTGAAACTTCGTACACCCGATGGTTAACGCCCGAACATCAGTCCCTATAGTGAGTCGTATTAGCGC	88	25	Human pre-miRNA loop
RSL-V1-898	180	hsa-mir-4438	GCGCTAATACGACTCACTATAGGG	ATCAGGCTAAGCTTAATGAGCCACA	GGTGTACGAAGTTTCAGC	TGTGCCTTGCCTTTCCTTTGGCACA	GCTGAAGCTTCGTGCAC	GGGAUCAGGCUAAGCUUAAUGAGCCACAGGUGUACGAAGUUUCAGCUGUGCCUUGCCUUUCCUUUGGCACAGCUGAAGCUUCGUGCAC	GTGCACGAAGCTTCAGCTGTGCCAAAGGAAAGGCAAGGCACAGCTGAAACTTCGTACACCTGTGGCTCATTAAGCTTAGCCTGATCCCTATAGTGAGTCGTATTAGCGC	88	25	Human pre-miRNA loop
RSL-V1-899	180	hsa-mir-4438	GCGCTAATACGACTCACTATAGGG	CAGCCATGACATAGCTTTAAAAGGG	GGTGTACGAAGTTTCAGC	TGTGCCTTGCCTTTCCTTTGGCACA	GCTGAAGCTTCGTGCAC	GGGCAGCCAUGACAUAGCUUUAAAAGGGGGUGUACGAAGUUUCAGCUGUGCCUUGCCUUUCCUUUGGCACAGCUGAAGCUUCGUGCAC	GTGCACGAAGCTTCAGCTGTGCCAAAGGAAAGGCAAGGCACAGCTGAAACTTCGTACACCCCCTTTTAAAGCTATGTCATGGCTGCCCTATAGTGAGTCGTATTAGCGC	88	25	Human pre-miRNA loop
RSL-V1-900	180	hsa-mir-4438	GCGCTAATACGACTCACTATAGGG	CGTTGAGTAAACCTCGGCTGGATTT	GGTGTACGAAGTTTCAGC	TGTGCCTTGCCTTTCCTTTGGCACA	GCTGAAGCTTCGTGCAC	GGGCGUUGAGUAAACCUCGGCUGGAUUUGGUGUACGAAGUUUCAGCUGUGCCUUGCCUUUCCUUUGGCACAGCUGAAGCUUCGUGCAC	GTGCACGAAGCTTCAGCTGTGCCAAAGGAAAGGCAAGGCACAGCTGAAACTTCGTACACCAAATCCAGCCGAGGTTTACTCAACGCCCTATAGTGAGTCGTATTAGCGC	88	25	Human pre-miRNA loop
RSL-V1-901	181	hsa-mir-3907	GCGCTAATACGACTCACTATAGGG	CGTATTGTGCTTACATCGCAGACGT	GGTGTACGAAGTTTCAGC	GCCTGCCCTGAGTCCCCCAGCAGGT	GCTGAAGCTTCGTGCAC	GGGCGUAUUGUGCUUACAUCGCAGACGUGGUGUACGAAGUUUCAGCGCCUGCCCUGAGUCCCCCAGCAGGUGCUGAAGCUUCGUGCAC	GTGCACGAAGCTTCAGCACCTGCTGGGGGACTCAGGGCAGGCGCTGAAACTTCGTACACCACGTCTGCGATGTAAGCACAATACGCCCTATAGTGAGTCGTATTAGCGC	88	25	Human pre-miRNA loop
RSL-V1-902	181	hsa-mir-3907	GCGCTAATACGACTCACTATAGGG	CTCCTTTTCAATGCCGGCCAAACAT	GGTGTACGAAGTTTCAGC	GCCTGCCCTGAGTCCCCCAGCAGGT	GCTGAAGCTTCGTGCAC	GGGCUCCUUUUCAAUGCCGGCCAAACAUGGUGUACGAAGUUUCAGCGCCUGCCCUGAGUCCCCCAGCAGGUGCUGAAGCUUCGUGCAC	GTGCACGAAGCTTCAGCACCTGCTGGGGGACTCAGGGCAGGCGCTGAAACTTCGTACACCATGTTTGGCCGGCATTGAAAAGGAGCCCTATAGTGAGTCGTATTAGCGC	88	25	Human pre-miRNA loop
RSL-V1-903	181	hsa-mir-3907	GCGCTAATACGACTCACTATAGGG	GTGCCCATAAATCGCCAGTTCTATT	GGTGTACGAAGTTTCAGC	GCCTGCCCTGAGTCCCCCAGCAGGT	GCTGAAGCTTCGTGCAC	GGGGUGCCCAUAAAUCGCCAGUUCUAUUGGUGUACGAAGUUUCAGCGCCUGCCCUGAGUCCCCCAGCAGGUGCUGAAGCUUCGUGCAC	GTGCACGAAGCTTCAGCACCTGCTGGGGGACTCAGGGCAGGCGCTGAAACTTCGTACACCAATAGAACTGGCGATTTATGGGCACCCCTATAGTGAGTCGTATTAGCGC	88	25	Human pre-miRNA loop
RSL-V1-904	181	hsa-mir-3907	GCGCTAATACGACTCACTATAGGG	TACATAGTCGGCAGAAAATCGCCCA	GGTGTACGAAGTTTCAGC	GCCTGCCCTGAGTCCCCCAGCAGGT	GCTGAAGCTTCGTGCAC	GGGUACAUAGUCGGCAGAAAAUCGCCCAGGUGUACGAAGUUUCAGCGCCUGCCCUGAGUCCCCCAGCAGGUGCUGAAGCUUCGUGCAC	GTGCACGAAGCTTCAGCACCTGCTGGGGGACTCAGGGCAGGCGCTGAAACTTCGTACACCTGGGCGATTTTCTGCCGACTATGTACCCTATAGTGAGTCGTATTAGCGC	88	25	Human pre-miRNA loop
RSL-V1-905	181	hsa-mir-3907	GCGCTAATACGACTCACTATAGGG	TGGCAATGGGTGAACTTAACACTGA	GGTGTACGAAGTTTCAGC	GCCTGCCCTGAGTCCCCCAGCAGGT	GCTGAAGCTTCGTGCAC	GGGUGGCAAUGGGUGAACUUAACACUGAGGUGUACGAAGUUUCAGCGCCUGCCCUGAGUCCCCCAGCAGGUGCUGAAGCUUCGUGCAC	GTGCACGAAGCTTCAGCACCTGCTGGGGGACTCAGGGCAGGCGCTGAAACTTCGTACACCTCAGTGTTAAGTTCACCCATTGCCACCCTATAGTGAGTCGTATTAGCGC	88	25	Human pre-miRNA loop
RSL-V1-906	182	hsa-mir-3185	GCGCTAATACGACTCACTATAGGG	AACAGTGCAGCAAGCGGTCACTTAC	GGTGTACGAAGTTTCAGC	GCGGGAGCCAGGCCGC	GCTGAAGCTTCGTGCAC	GGGAACAGUGCAGCAAGCGGUCACUUACGGUGUACGAAGUUUCAGCGCGGGAGCCAGGCCGCGCUGAAGCUUCGUGCAC	GTGCACGAAGCTTCAGCGCGGCCTGGCTCCCGCGCTGAAACTTCGTACACCGTAAGTGACCGCTTGCTGCACTGTTCCCTATAGTGAGTCGTATTAGCGC	79	16	Human pre-miRNA loop
RSL-V1-907	182	hsa-mir-3185	GCGCTAATACGACTCACTATAGGG	AACTCCGTCTGTAGCCGTCGAACTT	GGTGTACGAAGTTTCAGC	GCGGGAGCCAGGCCGC	GCTGAAGCTTCGTGCAC	GGGAACUCCGUCUGUAGCCGUCGAACUUGGUGUACGAAGUUUCAGCGCGGGAGCCAGGCCGCGCUGAAGCUUCGUGCAC	GTGCACGAAGCTTCAGCGCGGCCTGGCTCCCGCGCTGAAACTTCGTACACCAAGTTCGACGGCTACAGACGGAGTTCCCTATAGTGAGTCGTATTAGCGC	79	16	Human pre-miRNA loop
RSL-V1-908	182	hsa-mir-3185	GCGCTAATACGACTCACTATAGGG	AAGCTAAGCGTCCCCGCTACGAATG	GGTGTACGAAGTTTCAGC	GCGGGAGCCAGGCCGC	GCTGAAGCTTCGTGCAC	GGGAAGCUAAGCGUCCCCGCUACGAAUGGGUGUACGAAGUUUCAGCGCGGGAGCCAGGCCGCGCUGAAGCUUCGUGCAC	GTGCACGAAGCTTCAGCGCGGCCTGGCTCCCGCGCTGAAACTTCGTACACCCATTCGTAGCGGGGACGCTTAGCTTCCCTATAGTGAGTCGTATTAGCGC	79	16	Human pre-miRNA loop
RSL-V1-909	182	hsa-mir-3185	GCGCTAATACGACTCACTATAGGG	AAGTCTTCCCGCGACCATAGGATTC	GGTGTACGAAGTTTCAGC	GCGGGAGCCAGGCCGC	GCTGAAGCTTCGTGCAC	GGGAAGUCUUCCCGCGACCAUAGGAUUCGGUGUACGAAGUUUCAGCGCGGGAGCCAGGCCGCGCUGAAGCUUCGUGCAC	GTGCACGAAGCTTCAGCGCGGCCTGGCTCCCGCGCTGAAACTTCGTACACCGAATCCTATGGTCGCGGGAAGACTTCCCTATAGTGAGTCGTATTAGCGC	79	16	Human pre-miRNA loop
RSL-V1-910	182	hsa-mir-3185	GCGCTAATACGACTCACTATAGGG	ATGGGGACACAACGTCAAACGAAAA	GGTGTACGAAGTTTCAGC	GCGGGAGCCAGGCCGC	GCTGAAGCTTCGTGCAC	GGGAUGGGGACACAACGUCAAACGAAAAGGUGUACGAAGUUUCAGCGCGGGAGCCAGGCCGCGCUGAAGCUUCGUGCAC	GTGCACGAAGCTTCAGCGCGGCCTGGCTCCCGCGCTGAAACTTCGTACACCTTTTCGTTTGACGTTGTGTCCCCATCCCTATAGTGAGTCGTATTAGCGC	79	16	Human pre-miRNA loop
RSL-V1-911	183	hsa-mir-21	GCGCTAATACGACTCACTATAGGG	AACAGGGTTGGACTAAGTGTACCTC	GGTGTACGAAGTTTCAGC	GTTGACTGTTGAATCTCATGGCAAC	GCTGAAGCTTCGTGCAC	GGGAACAGGGUUGGACUAAGUGUACCUCGGUGUACGAAGUUUCAGCGUUGACUGUUGAAUCUCAUGGCAACGCUGAAGCUUCGUGCAC	GTGCACGAAGCTTCAGCGTTGCCATGAGATTCAACAGTCAACGCTGAAACTTCGTACACCGAGGTACACTTAGTCCAACCCTGTTCCCTATAGTGAGTCGTATTAGCGC	88	25	Human pre-miRNA loop
RSL-V1-912	183	hsa-mir-21	GCGCTAATACGACTCACTATAGGG	AAGCTAGCACGGATCAGCCGCTATT	GGTGTACGAAGTTTCAGC	GTTGACTGTTGAATCTCATGGCAAC	GCTGAAGCTTCGTGCAC	GGGAAGCUAGCACGGAUCAGCCGCUAUUGGUGUACGAAGUUUCAGCGUUGACUGUUGAAUCUCAUGGCAACGCUGAAGCUUCGUGCAC	GTGCACGAAGCTTCAGCGTTGCCATGAGATTCAACAGTCAACGCTGAAACTTCGTACACCAATAGCGGCTGATCCGTGCTAGCTTCCCTATAGTGAGTCGTATTAGCGC	88	25	Human pre-miRNA loop
RSL-V1-913	183	hsa-mir-21	GCGCTAATACGACTCACTATAGGG	AAGTGCACCCAGATCCCCATTATCG	GGTGTACGAAGTTTCAGC	GTTGACTGTTGAATCTCATGGCAAC	GCTGAAGCTTCGTGCAC	GGGAAGUGCACCCAGAUCCCCAUUAUCGGGUGUACGAAGUUUCAGCGUUGACUGUUGAAUCUCAUGGCAACGCUGAAGCUUCGUGCAC	GTGCACGAAGCTTCAGCGTTGCCATGAGATTCAACAGTCAACGCTGAAACTTCGTACACCCGATAATGGGGATCTGGGTGCACTTCCCTATAGTGAGTCGTATTAGCGC	88	25	Human pre-miRNA loop
RSL-V1-914	183	hsa-mir-21	GCGCTAATACGACTCACTATAGGG	ATGGTACCCTCGGTAATACCAGCTA	GGTGTACGAAGTTTCAGC	GTTGACTGTTGAATCTCATGGCAAC	GCTGAAGCTTCGTGCAC	GGGAUGGUACCCUCGGUAAUACCAGCUAGGUGUACGAAGUUUCAGCGUUGACUGUUGAAUCUCAUGGCAACGCUGAAGCUUCGUGCAC	GTGCACGAAGCTTCAGCGTTGCCATGAGATTCAACAGTCAACGCTGAAACTTCGTACACCTAGCTGGTATTACCGAGGGTACCATCCCTATAGTGAGTCGTATTAGCGC	88	25	Human pre-miRNA loop
RSL-V1-915	183	hsa-mir-21	GCGCTAATACGACTCACTATAGGG	CCCCAATGCCTGCGTAATATGCTGA	GGTGTACGAAGTTTCAGC	GTTGACTGTTGAATCTCATGGCAAC	GCTGAAGCTTCGTGCAC	GGGCCCCAAUGCCUGCGUAAUAUGCUGAGGUGUACGAAGUUUCAGCGUUGACUGUUGAAUCUCAUGGCAACGCUGAAGCUUCGUGCAC	GTGCACGAAGCTTCAGCGTTGCCATGAGATTCAACAGTCAACGCTGAAACTTCGTACACCTCAGCATATTACGCAGGCATTGGGGCCCTATAGTGAGTCGTATTAGCGC	88	25	Human pre-miRNA loop
RSL-V1-916	184	hsa-mir-7109	GCGCTAATACGACTCACTATAGGG	AAAGTCACTACACGTGTTTACGCAG	GGTGTACGAAGTTTCAGC	CTGCTCTCCCTGGCAGCAAG	GCTGAAGCTTCGTGCAC	GGGAAAGUCACUACACGUGUUUACGCAGGGUGUACGAAGUUUCAGCCUGCUCUCCCUGGCAGCAAGGCUGAAGCUUCGUGCAC	GTGCACGAAGCTTCAGCCTTGCTGCCAGGGAGAGCAGGCTGAAACTTCGTACACCCTGCGTAAACACGTGTAGTGACTTTCCCTATAGTGAGTCGTATTAGCGC	83	20	Human pre-miRNA loop
RSL-V1-917	184	hsa-mir-7109	GCGCTAATACGACTCACTATAGGG	ACTAAGACCGGATGTCGAATGGTTC	GGTGTACGAAGTTTCAGC	CTGCTCTCCCTGGCAGCAAG	GCTGAAGCTTCGTGCAC	GGGACUAAGACCGGAUGUCGAAUGGUUCGGUGUACGAAGUUUCAGCCUGCUCUCCCUGGCAGCAAGGCUGAAGCUUCGUGCAC	GTGCACGAAGCTTCAGCCTTGCTGCCAGGGAGAGCAGGCTGAAACTTCGTACACCGAACCATTCGACATCCGGTCTTAGTCCCTATAGTGAGTCGTATTAGCGC	83	20	Human pre-miRNA loop
RSL-V1-918	184	hsa-mir-7109	GCGCTAATACGACTCACTATAGGG	CATAGCAGACTGGGCCTTTCATGCC	GGTGTACGAAGTTTCAGC	CTGCTCTCCCTGGCAGCAAG	GCTGAAGCTTCGTGCAC	GGGCAUAGCAGACUGGGCCUUUCAUGCCGGUGUACGAAGUUUCAGCCUGCUCUCCCUGGCAGCAAGGCUGAAGCUUCGUGCAC	GTGCACGAAGCTTCAGCCTTGCTGCCAGGGAGAGCAGGCTGAAACTTCGTACACCGGCATGAAAGGCCCAGTCTGCTATGCCCTATAGTGAGTCGTATTAGCGC	83	20	Human pre-miRNA loop
RSL-V1-919	184	hsa-mir-7109	GCGCTAATACGACTCACTATAGGG	GAAATGCATGGCATCACGCTCTCGT	GGTGTACGAAGTTTCAGC	CTGCTCTCCCTGGCAGCAAG	GCTGAAGCTTCGTGCAC	GGGGAAAUGCAUGGCAUCACGCUCUCGUGGUGUACGAAGUUUCAGCCUGCUCUCCCUGGCAGCAAGGCUGAAGCUUCGUGCAC	GTGCACGAAGCTTCAGCCTTGCTGCCAGGGAGAGCAGGCTGAAACTTCGTACACCACGAGAGCGTGATGCCATGCATTTCCCCTATAGTGAGTCGTATTAGCGC	83	20	Human pre-miRNA loop
RSL-V1-920	184	hsa-mir-7109	GCGCTAATACGACTCACTATAGGG	GATCAATCGGGACAGGGTGTTGTCC	GGTGTACGAAGTTTCAGC	CTGCTCTCCCTGGCAGCAAG	GCTGAAGCTTCGTGCAC	GGGGAUCAAUCGGGACAGGGUGUUGUCCGGUGUACGAAGUUUCAGCCUGCUCUCCCUGGCAGCAAGGCUGAAGCUUCGUGCAC	GTGCACGAAGCTTCAGCCTTGCTGCCAGGGAGAGCAGGCTGAAACTTCGTACACCGGACAACACCCTGTCCCGATTGATCCCCTATAGTGAGTCGTATTAGCGC	83	20	Human pre-miRNA loop
RSL-V1-921	185	NEAT1_ParasoR_ID7	GCGCTAATACGACTCACTATAGGG	AAGACGTTAGATGGACTCCGTGACC	GGTGTACGAAGTTTCAGC	GTGCTGCGGGGATCTCTTTTGCATCCCTCTGGGTGCAGAGCTGAGGCACCCAGAGGCAGTGTCCAGAGGAGGCAGCAT	GCTGAAGCTTCGTGCAC	GGGAAGACGUUAGAUGGACUCCGUGACCGGUGUACGAAGUUUCAGCGUGCUGCGGGGAUCUCUUUUGCAUCCCUCUGGGUGCAGAGCUGAGGCACCCAGAGGCAGUGUCCAGAGGAGGCAGCAUGCUGAAGCUUCGUGCAC	GTGCACGAAGCTTCAGCATGCTGCCTCCTCTGGACACTGCCTCTGGGTGCCTCAGCTCTGCACCCAGAGGGATGCAAAAGAGATCCCCGCAGCACGCTGAAACTTCGTACACCGGTCACGGAGTCCATCTAACGTCTTCCCTATAGTGAGTCGTATTAGCGC	141	78	lncRNA-ParasoR
RSL-V1-922	185	NEAT1_ParasoR_ID7	GCGCTAATACGACTCACTATAGGG	AGTAGATGTACTGGGCCTAACCTTG	GGTGTACGAAGTTTCAGC	GTGCTGCGGGGATCTCTTTTGCATCCCTCTGGGTGCAGAGCTGAGGCACCCAGAGGCAGTGTCCAGAGGAGGCAGCAT	GCTGAAGCTTCGTGCAC	GGGAGUAGAUGUACUGGGCCUAACCUUGGGUGUACGAAGUUUCAGCGUGCUGCGGGGAUCUCUUUUGCAUCCCUCUGGGUGCAGAGCUGAGGCACCCAGAGGCAGUGUCCAGAGGAGGCAGCAUGCUGAAGCUUCGUGCAC	GTGCACGAAGCTTCAGCATGCTGCCTCCTCTGGACACTGCCTCTGGGTGCCTCAGCTCTGCACCCAGAGGGATGCAAAAGAGATCCCCGCAGCACGCTGAAACTTCGTACACCCAAGGTTAGGCCCAGTACATCTACTCCCTATAGTGAGTCGTATTAGCGC	141	78	lncRNA-ParasoR
RSL-V1-923	185	NEAT1_ParasoR_ID7	GCGCTAATACGACTCACTATAGGG	AGTGCACTTATCGTTACGTCTGCAT	GGTGTACGAAGTTTCAGC	GTGCTGCGGGGATCTCTTTTGCATCCCTCTGGGTGCAGAGCTGAGGCACCCAGAGGCAGTGTCCAGAGGAGGCAGCAT	GCTGAAGCTTCGTGCAC	GGGAGUGCACUUAUCGUUACGUCUGCAUGGUGUACGAAGUUUCAGCGUGCUGCGGGGAUCUCUUUUGCAUCCCUCUGGGUGCAGAGCUGAGGCACCCAGAGGCAGUGUCCAGAGGAGGCAGCAUGCUGAAGCUUCGUGCAC	GTGCACGAAGCTTCAGCATGCTGCCTCCTCTGGACACTGCCTCTGGGTGCCTCAGCTCTGCACCCAGAGGGATGCAAAAGAGATCCCCGCAGCACGCTGAAACTTCGTACACCATGCAGACGTAACGATAAGTGCACTCCCTATAGTGAGTCGTATTAGCGC	141	78	lncRNA-ParasoR
RSL-V1-924	185	NEAT1_ParasoR_ID7	GCGCTAATACGACTCACTATAGGG	CAACCGTCAACCAGCTGATATTCGT	GGTGTACGAAGTTTCAGC	GTGCTGCGGGGATCTCTTTTGCATCCCTCTGGGTGCAGAGCTGAGGCACCCAGAGGCAGTGTCCAGAGGAGGCAGCAT	GCTGAAGCTTCGTGCAC	GGGCAACCGUCAACCAGCUGAUAUUCGUGGUGUACGAAGUUUCAGCGUGCUGCGGGGAUCUCUUUUGCAUCCCUCUGGGUGCAGAGCUGAGGCACCCAGAGGCAGUGUCCAGAGGAGGCAGCAUGCUGAAGCUUCGUGCAC	GTGCACGAAGCTTCAGCATGCTGCCTCCTCTGGACACTGCCTCTGGGTGCCTCAGCTCTGCACCCAGAGGGATGCAAAAGAGATCCCCGCAGCACGCTGAAACTTCGTACACCACGAATATCAGCTGGTTGACGGTTGCCCTATAGTGAGTCGTATTAGCGC	141	78	lncRNA-ParasoR
RSL-V1-925	185	NEAT1_ParasoR_ID7	GCGCTAATACGACTCACTATAGGG	CGTGACTAGACTTCACCCGCATCGC	GGTGTACGAAGTTTCAGC	GTGCTGCGGGGATCTCTTTTGCATCCCTCTGGGTGCAGAGCTGAGGCACCCAGAGGCAGTGTCCAGAGGAGGCAGCAT	GCTGAAGCTTCGTGCAC	GGGCGUGACUAGACUUCACCCGCAUCGCGGUGUACGAAGUUUCAGCGUGCUGCGGGGAUCUCUUUUGCAUCCCUCUGGGUGCAGAGCUGAGGCACCCAGAGGCAGUGUCCAGAGGAGGCAGCAUGCUGAAGCUUCGUGCAC	GTGCACGAAGCTTCAGCATGCTGCCTCCTCTGGACACTGCCTCTGGGTGCCTCAGCTCTGCACCCAGAGGGATGCAAAAGAGATCCCCGCAGCACGCTGAAACTTCGTACACCGCGATGCGGGTGAAGTCTAGTCACGCCCTATAGTGAGTCGTATTAGCGC	141	78	lncRNA-ParasoR
RSL-V1-926	186	hsa-mir-511	GCGCTAATACGACTCACTATAGGG	CAAGGCAATGGGGCAACCAGTAATA	GGTGTACGAAGTTTCAGC	CAGTCAGTAAATATTTTTTTGTGAATG	GCTGAAGCTTCGTGCAC	GGGCAAGGCAAUGGGGCAACCAGUAAUAGGUGUACGAAGUUUCAGCCAGUCAGUAAAUAUUUUUUUGUGAAUGGCUGAAGCUUCGUGCAC	GTGCACGAAGCTTCAGCCATTCACAAAAAAATATTTACTGACTGGCTGAAACTTCGTACACCTATTACTGGTTGCCCCATTGCCTTGCCCTATAGTGAGTCGTATTAGCGC	90	27	Human pre-miRNA loop
RSL-V1-927	186	hsa-mir-511	GCGCTAATACGACTCACTATAGGG	CACGTTGCGCGGATCGATATCTTGA	GGTGTACGAAGTTTCAGC	CAGTCAGTAAATATTTTTTTGTGAATG	GCTGAAGCTTCGTGCAC	GGGCACGUUGCGCGGAUCGAUAUCUUGAGGUGUACGAAGUUUCAGCCAGUCAGUAAAUAUUUUUUUGUGAAUGGCUGAAGCUUCGUGCAC	GTGCACGAAGCTTCAGCCATTCACAAAAAAATATTTACTGACTGGCTGAAACTTCGTACACCTCAAGATATCGATCCGCGCAACGTGCCCTATAGTGAGTCGTATTAGCGC	90	27	Human pre-miRNA loop
RSL-V1-928	186	hsa-mir-511	GCGCTAATACGACTCACTATAGGG	CCTACTTGCTACTAGTCGGAGTATC	GGTGTACGAAGTTTCAGC	CAGTCAGTAAATATTTTTTTGTGAATG	GCTGAAGCTTCGTGCAC	GGGCCUACUUGCUACUAGUCGGAGUAUCGGUGUACGAAGUUUCAGCCAGUCAGUAAAUAUUUUUUUGUGAAUGGCUGAAGCUUCGUGCAC	GTGCACGAAGCTTCAGCCATTCACAAAAAAATATTTACTGACTGGCTGAAACTTCGTACACCGATACTCCGACTAGTAGCAAGTAGGCCCTATAGTGAGTCGTATTAGCGC	90	27	Human pre-miRNA loop
RSL-V1-929	186	hsa-mir-511	GCGCTAATACGACTCACTATAGGG	CCTTGATGGATCTCACAACGGCTTC	GGTGTACGAAGTTTCAGC	CAGTCAGTAAATATTTTTTTGTGAATG	GCTGAAGCTTCGTGCAC	GGGCCUUGAUGGAUCUCACAACGGCUUCGGUGUACGAAGUUUCAGCCAGUCAGUAAAUAUUUUUUUGUGAAUGGCUGAAGCUUCGUGCAC	GTGCACGAAGCTTCAGCCATTCACAAAAAAATATTTACTGACTGGCTGAAACTTCGTACACCGAAGCCGTTGTGAGATCCATCAAGGCCCTATAGTGAGTCGTATTAGCGC	90	27	Human pre-miRNA loop
RSL-V1-930	186	hsa-mir-511	GCGCTAATACGACTCACTATAGGG	CGAATGCGACACCGATTCGAGCATT	GGTGTACGAAGTTTCAGC	CAGTCAGTAAATATTTTTTTGTGAATG	GCTGAAGCTTCGTGCAC	GGGCGAAUGCGACACCGAUUCGAGCAUUGGUGUACGAAGUUUCAGCCAGUCAGUAAAUAUUUUUUUGUGAAUGGCUGAAGCUUCGUGCAC	GTGCACGAAGCTTCAGCCATTCACAAAAAAATATTTACTGACTGGCTGAAACTTCGTACACCAATGCTCGAATCGGTGTCGCATTCGCCCTATAGTGAGTCGTATTAGCGC	90	27	Human pre-miRNA loop
RSL-V1-931	187	hsa-mir-4254	GCGCTAATACGACTCACTATAGGG	AGATCCAGGCCCGCTCATTTGTGTC	GGTGTACGAAGTTTCAGC	CTGCAGTGAGTAGGTCTGCCT	GCTGAAGCTTCGTGCAC	GGGAGAUCCAGGCCCGCUCAUUUGUGUCGGUGUACGAAGUUUCAGCCUGCAGUGAGUAGGUCUGCCUGCUGAAGCUUCGUGCAC	GTGCACGAAGCTTCAGCAGGCAGACCTACTCACTGCAGGCTGAAACTTCGTACACCGACACAAATGAGCGGGCCTGGATCTCCCTATAGTGAGTCGTATTAGCGC	84	21	Human pre-miRNA loop
RSL-V1-932	187	hsa-mir-4254	GCGCTAATACGACTCACTATAGGG	CAACTTCATGGGCTTACCTCCGCTG	GGTGTACGAAGTTTCAGC	CTGCAGTGAGTAGGTCTGCCT	GCTGAAGCTTCGTGCAC	GGGCAACUUCAUGGGCUUACCUCCGCUGGGUGUACGAAGUUUCAGCCUGCAGUGAGUAGGUCUGCCUGCUGAAGCUUCGUGCAC	GTGCACGAAGCTTCAGCAGGCAGACCTACTCACTGCAGGCTGAAACTTCGTACACCCAGCGGAGGTAAGCCCATGAAGTTGCCCTATAGTGAGTCGTATTAGCGC	84	21	Human pre-miRNA loop
RSL-V1-933	187	hsa-mir-4254	GCGCTAATACGACTCACTATAGGG	CAATCCCCGTTTGGTGTTGGTCGAC	GGTGTACGAAGTTTCAGC	CTGCAGTGAGTAGGTCTGCCT	GCTGAAGCTTCGTGCAC	GGGCAAUCCCCGUUUGGUGUUGGUCGACGGUGUACGAAGUUUCAGCCUGCAGUGAGUAGGUCUGCCUGCUGAAGCUUCGUGCAC	GTGCACGAAGCTTCAGCAGGCAGACCTACTCACTGCAGGCTGAAACTTCGTACACCGTCGACCAACACCAAACGGGGATTGCCCTATAGTGAGTCGTATTAGCGC	84	21	Human pre-miRNA loop
RSL-V1-934	187	hsa-mir-4254	GCGCTAATACGACTCACTATAGGG	CAGCCAAGTAGCGCAAAACATGTTG	GGTGTACGAAGTTTCAGC	CTGCAGTGAGTAGGTCTGCCT	GCTGAAGCTTCGTGCAC	GGGCAGCCAAGUAGCGCAAAACAUGUUGGGUGUACGAAGUUUCAGCCUGCAGUGAGUAGGUCUGCCUGCUGAAGCUUCGUGCAC	GTGCACGAAGCTTCAGCAGGCAGACCTACTCACTGCAGGCTGAAACTTCGTACACCCAACATGTTTTGCGCTACTTGGCTGCCCTATAGTGAGTCGTATTAGCGC	84	21	Human pre-miRNA loop
RSL-V1-935	187	hsa-mir-4254	GCGCTAATACGACTCACTATAGGG	CGAGACCACATGGCTTGACCTAGCT	GGTGTACGAAGTTTCAGC	CTGCAGTGAGTAGGTCTGCCT	GCTGAAGCTTCGTGCAC	GGGCGAGACCACAUGGCUUGACCUAGCUGGUGUACGAAGUUUCAGCCUGCAGUGAGUAGGUCUGCCUGCUGAAGCUUCGUGCAC	GTGCACGAAGCTTCAGCAGGCAGACCTACTCACTGCAGGCTGAAACTTCGTACACCAGCTAGGTCAAGCCATGTGGTCTCGCCCTATAGTGAGTCGTATTAGCGC	84	21	Human pre-miRNA loop
RSL-V1-936	188	hsa-mir-124-1	GCGCTAATACGACTCACTATAGGG	AAAGGAGCGCACATCGAGTAGCCAT	GGTGTACGAAGTTTCAGC	CTTGATTTAAATGTCCATACAATTAAG	GCTGAAGCTTCGTGCAC	GGGAAAGGAGCGCACAUCGAGUAGCCAUGGUGUACGAAGUUUCAGCCUUGAUUUAAAUGUCCAUACAAUUAAGGCUGAAGCUUCGUGCAC	GTGCACGAAGCTTCAGCCTTAATTGTATGGACATTTAAATCAAGGCTGAAACTTCGTACACCATGGCTACTCGATGTGCGCTCCTTTCCCTATAGTGAGTCGTATTAGCGC	90	27	Human pre-miRNA loop
RSL-V1-937	188	hsa-mir-124-1	GCGCTAATACGACTCACTATAGGG	ATCGGCGGTAAGACCAGATCCCATT	GGTGTACGAAGTTTCAGC	CTTGATTTAAATGTCCATACAATTAAG	GCTGAAGCTTCGTGCAC	GGGAUCGGCGGUAAGACCAGAUCCCAUUGGUGUACGAAGUUUCAGCCUUGAUUUAAAUGUCCAUACAAUUAAGGCUGAAGCUUCGUGCAC	GTGCACGAAGCTTCAGCCTTAATTGTATGGACATTTAAATCAAGGCTGAAACTTCGTACACCAATGGGATCTGGTCTTACCGCCGATCCCTATAGTGAGTCGTATTAGCGC	90	27	Human pre-miRNA loop
RSL-V1-938	188	hsa-mir-124-1	GCGCTAATACGACTCACTATAGGG	ATGCAAGCTATCGAATGGCGTATCG	GGTGTACGAAGTTTCAGC	CTTGATTTAAATGTCCATACAATTAAG	GCTGAAGCTTCGTGCAC	GGGAUGCAAGCUAUCGAAUGGCGUAUCGGGUGUACGAAGUUUCAGCCUUGAUUUAAAUGUCCAUACAAUUAAGGCUGAAGCUUCGUGCAC	GTGCACGAAGCTTCAGCCTTAATTGTATGGACATTTAAATCAAGGCTGAAACTTCGTACACCCGATACGCCATTCGATAGCTTGCATCCCTATAGTGAGTCGTATTAGCGC	90	27	Human pre-miRNA loop
RSL-V1-939	188	hsa-mir-124-1	GCGCTAATACGACTCACTATAGGG	CAAGTAGAATGAGTTCGACCAGCCA	GGTGTACGAAGTTTCAGC	CTTGATTTAAATGTCCATACAATTAAG	GCTGAAGCTTCGTGCAC	GGGCAAGUAGAAUGAGUUCGACCAGCCAGGUGUACGAAGUUUCAGCCUUGAUUUAAAUGUCCAUACAAUUAAGGCUGAAGCUUCGUGCAC	GTGCACGAAGCTTCAGCCTTAATTGTATGGACATTTAAATCAAGGCTGAAACTTCGTACACCTGGCTGGTCGAACTCATTCTACTTGCCCTATAGTGAGTCGTATTAGCGC	90	27	Human pre-miRNA loop
RSL-V1-940	188	hsa-mir-124-1	GCGCTAATACGACTCACTATAGGG	CACATGTTGAAATGGTAAGTATGCC	GGTGTACGAAGTTTCAGC	CTTGATTTAAATGTCCATACAATTAAG	GCTGAAGCTTCGTGCAC	GGGCACAUGUUGAAAUGGUAAGUAUGCCGGUGUACGAAGUUUCAGCCUUGAUUUAAAUGUCCAUACAAUUAAGGCUGAAGCUUCGUGCAC	GTGCACGAAGCTTCAGCCTTAATTGTATGGACATTTAAATCAAGGCTGAAACTTCGTACACCGGCATACTTACCATTTCAACATGTGCCCTATAGTGAGTCGTATTAGCGC	90	27	Human pre-miRNA loop
RSL-V1-941	189	hsa-mir-6084	GCGCTAATACGACTCACTATAGGG	AAGAACTACGGGCATAACGCAGTTT	GGTGTACGAAGTTTCAGC	CGGAGCCTCGCAGGGTCGGGCTCGGGCTCCCTAACCGTCTCCGCTTCTTC	GCTGAAGCTTCGTGCAC	GGGAAGAACUACGGGCAUAACGCAGUUUGGUGUACGAAGUUUCAGCCGGAGCCUCGCAGGGUCGGGCUCGGGCUCCCUAACCGUCUCCGCUUCUUCGCUGAAGCUUCGUGCAC	GTGCACGAAGCTTCAGCGAAGAAGCGGAGACGGTTAGGGAGCCCGAGCCCGACCCTGCGAGGCTCCGGCTGAAACTTCGTACACCAAACTGCGTTATGCCCGTAGTTCTTCCCTATAGTGAGTCGTATTAGCGC	113	50	Human pre-miRNA loop
RSL-V1-942	189	hsa-mir-6084	GCGCTAATACGACTCACTATAGGG	AATTCTAAAGCCGTGGAGGTTGAGT	GGTGTACGAAGTTTCAGC	CGGAGCCTCGCAGGGTCGGGCTCGGGCTCCCTAACCGTCTCCGCTTCTTC	GCTGAAGCTTCGTGCAC	GGGAAUUCUAAAGCCGUGGAGGUUGAGUGGUGUACGAAGUUUCAGCCGGAGCCUCGCAGGGUCGGGCUCGGGCUCCCUAACCGUCUCCGCUUCUUCGCUGAAGCUUCGUGCAC	GTGCACGAAGCTTCAGCGAAGAAGCGGAGACGGTTAGGGAGCCCGAGCCCGACCCTGCGAGGCTCCGGCTGAAACTTCGTACACCACTCAACCTCCACGGCTTTAGAATTCCCTATAGTGAGTCGTATTAGCGC	113	50	Human pre-miRNA loop
RSL-V1-943	189	hsa-mir-6084	GCGCTAATACGACTCACTATAGGG	AGCACTTATCGGCGGGTGCAATCTT	GGTGTACGAAGTTTCAGC	CGGAGCCTCGCAGGGTCGGGCTCGGGCTCCCTAACCGTCTCCGCTTCTTC	GCTGAAGCTTCGTGCAC	GGGAGCACUUAUCGGCGGGUGCAAUCUUGGUGUACGAAGUUUCAGCCGGAGCCUCGCAGGGUCGGGCUCGGGCUCCCUAACCGUCUCCGCUUCUUCGCUGAAGCUUCGUGCAC	GTGCACGAAGCTTCAGCGAAGAAGCGGAGACGGTTAGGGAGCCCGAGCCCGACCCTGCGAGGCTCCGGCTGAAACTTCGTACACCAAGATTGCACCCGCCGATAAGTGCTCCCTATAGTGAGTCGTATTAGCGC	113	50	Human pre-miRNA loop
RSL-V1-944	189	hsa-mir-6084	GCGCTAATACGACTCACTATAGGG	AGCCGATTACTCTTGTCCGTCCCAT	GGTGTACGAAGTTTCAGC	CGGAGCCTCGCAGGGTCGGGCTCGGGCTCCCTAACCGTCTCCGCTTCTTC	GCTGAAGCTTCGTGCAC	GGGAGCCGAUUACUCUUGUCCGUCCCAUGGUGUACGAAGUUUCAGCCGGAGCCUCGCAGGGUCGGGCUCGGGCUCCCUAACCGUCUCCGCUUCUUCGCUGAAGCUUCGUGCAC	GTGCACGAAGCTTCAGCGAAGAAGCGGAGACGGTTAGGGAGCCCGAGCCCGACCCTGCGAGGCTCCGGCTGAAACTTCGTACACCATGGGACGGACAAGAGTAATCGGCTCCCTATAGTGAGTCGTATTAGCGC	113	50	Human pre-miRNA loop
RSL-V1-945	189	hsa-mir-6084	GCGCTAATACGACTCACTATAGGG	CAGTCATGGCCTTGGGAAGCTCAAA	GGTGTACGAAGTTTCAGC	CGGAGCCTCGCAGGGTCGGGCTCGGGCTCCCTAACCGTCTCCGCTTCTTC	GCTGAAGCTTCGTGCAC	GGGCAGUCAUGGCCUUGGGAAGCUCAAAGGUGUACGAAGUUUCAGCCGGAGCCUCGCAGGGUCGGGCUCGGGCUCCCUAACCGUCUCCGCUUCUUCGCUGAAGCUUCGUGCAC	GTGCACGAAGCTTCAGCGAAGAAGCGGAGACGGTTAGGGAGCCCGAGCCCGACCCTGCGAGGCTCCGGCTGAAACTTCGTACACCTTTGAGCTTCCCAAGGCCATGACTGCCCTATAGTGAGTCGTATTAGCGC	113	50	Human pre-miRNA loop
RSL-V1-946	190	hsa-mir-2392	GCGCTAATACGACTCACTATAGGG	AGAGGGTTCAAACGTTGAATAACAC	GGTGTACGAAGTTTCAGC	TCCTCAGACCAGGTGGCTCCCGAGCCACCCCAGGCTGTAGG	GCTGAAGCTTCGTGCAC	GGGAGAGGGUUCAAACGUUGAAUAACACGGUGUACGAAGUUUCAGCUCCUCAGACCAGGUGGCUCCCGAGCCACCCCAGGCUGUAGGGCUGAAGCUUCGUGCAC	GTGCACGAAGCTTCAGCCCTACAGCCTGGGGTGGCTCGGGAGCCACCTGGTCTGAGGAGCTGAAACTTCGTACACCGTGTTATTCAACGTTTGAACCCTCTCCCTATAGTGAGTCGTATTAGCGC	104	41	Human pre-miRNA loop
RSL-V1-947	190	hsa-mir-2392	GCGCTAATACGACTCACTATAGGG	AGGTGGTTCAAGAGTCCATAGCTCT	GGTGTACGAAGTTTCAGC	TCCTCAGACCAGGTGGCTCCCGAGCCACCCCAGGCTGTAGG	GCTGAAGCTTCGTGCAC	GGGAGGUGGUUCAAGAGUCCAUAGCUCUGGUGUACGAAGUUUCAGCUCCUCAGACCAGGUGGCUCCCGAGCCACCCCAGGCUGUAGGGCUGAAGCUUCGUGCAC	GTGCACGAAGCTTCAGCCCTACAGCCTGGGGTGGCTCGGGAGCCACCTGGTCTGAGGAGCTGAAACTTCGTACACCAGAGCTATGGACTCTTGAACCACCTCCCTATAGTGAGTCGTATTAGCGC	104	41	Human pre-miRNA loop
RSL-V1-948	190	hsa-mir-2392	GCGCTAATACGACTCACTATAGGG	ATAACGCGGACCGGGTAACATCCAC	GGTGTACGAAGTTTCAGC	TCCTCAGACCAGGTGGCTCCCGAGCCACCCCAGGCTGTAGG	GCTGAAGCTTCGTGCAC	GGGAUAACGCGGACCGGGUAACAUCCACGGUGUACGAAGUUUCAGCUCCUCAGACCAGGUGGCUCCCGAGCCACCCCAGGCUGUAGGGCUGAAGCUUCGUGCAC	GTGCACGAAGCTTCAGCCCTACAGCCTGGGGTGGCTCGGGAGCCACCTGGTCTGAGGAGCTGAAACTTCGTACACCGTGGATGTTACCCGGTCCGCGTTATCCCTATAGTGAGTCGTATTAGCGC	104	41	Human pre-miRNA loop
RSL-V1-949	190	hsa-mir-2392	GCGCTAATACGACTCACTATAGGG	ATCTCATACCCCGTCAACGCTATCA	GGTGTACGAAGTTTCAGC	TCCTCAGACCAGGTGGCTCCCGAGCCACCCCAGGCTGTAGG	GCTGAAGCTTCGTGCAC	GGGAUCUCAUACCCCGUCAACGCUAUCAGGUGUACGAAGUUUCAGCUCCUCAGACCAGGUGGCUCCCGAGCCACCCCAGGCUGUAGGGCUGAAGCUUCGUGCAC	GTGCACGAAGCTTCAGCCCTACAGCCTGGGGTGGCTCGGGAGCCACCTGGTCTGAGGAGCTGAAACTTCGTACACCTGATAGCGTTGACGGGGTATGAGATCCCTATAGTGAGTCGTATTAGCGC	104	41	Human pre-miRNA loop
RSL-V1-950	190	hsa-mir-2392	GCGCTAATACGACTCACTATAGGG	CACATGGACCTGGTAGACACACGTC	GGTGTACGAAGTTTCAGC	TCCTCAGACCAGGTGGCTCCCGAGCCACCCCAGGCTGTAGG	GCTGAAGCTTCGTGCAC	GGGCACAUGGACCUGGUAGACACACGUCGGUGUACGAAGUUUCAGCUCCUCAGACCAGGUGGCUCCCGAGCCACCCCAGGCUGUAGGGCUGAAGCUUCGUGCAC	GTGCACGAAGCTTCAGCCCTACAGCCTGGGGTGGCTCGGGAGCCACCTGGTCTGAGGAGCTGAAACTTCGTACACCGACGTGTGTCTACCAGGTCCATGTGCCCTATAGTGAGTCGTATTAGCGC	104	41	Human pre-miRNA loop
RSL-V1-951	191	hsa-mir-3613	GCGCTAATACGACTCACTATAGGG	AGACAAGCATTATGTATAGAGGTCC	GGTGTACGAAGTTTCAGC	TTGTTCGTTGCATTTTTAGGAACAA	GCTGAAGCTTCGTGCAC	GGGAGACAAGCAUUAUGUAUAGAGGUCCGGUGUACGAAGUUUCAGCUUGUUCGUUGCAUUUUUAGGAACAAGCUGAAGCUUCGUGCAC	GTGCACGAAGCTTCAGCTTGTTCCTAAAAATGCAACGAACAAGCTGAAACTTCGTACACCGGACCTCTATACATAATGCTTGTCTCCCTATAGTGAGTCGTATTAGCGC	88	25	Human pre-miRNA loop
RSL-V1-952	191	hsa-mir-3613	GCGCTAATACGACTCACTATAGGG	CAAGATGACGTCCGGAGCACGATTA	GGTGTACGAAGTTTCAGC	TTGTTCGTTGCATTTTTAGGAACAA	GCTGAAGCTTCGTGCAC	GGGCAAGAUGACGUCCGGAGCACGAUUAGGUGUACGAAGUUUCAGCUUGUUCGUUGCAUUUUUAGGAACAAGCUGAAGCUUCGUGCAC	GTGCACGAAGCTTCAGCTTGTTCCTAAAAATGCAACGAACAAGCTGAAACTTCGTACACCTAATCGTGCTCCGGACGTCATCTTGCCCTATAGTGAGTCGTATTAGCGC	88	25	Human pre-miRNA loop
RSL-V1-953	191	hsa-mir-3613	GCGCTAATACGACTCACTATAGGG	CATATGGATAGGCCGGACCCCTCAG	GGTGTACGAAGTTTCAGC	TTGTTCGTTGCATTTTTAGGAACAA	GCTGAAGCTTCGTGCAC	GGGCAUAUGGAUAGGCCGGACCCCUCAGGGUGUACGAAGUUUCAGCUUGUUCGUUGCAUUUUUAGGAACAAGCUGAAGCUUCGUGCAC	GTGCACGAAGCTTCAGCTTGTTCCTAAAAATGCAACGAACAAGCTGAAACTTCGTACACCCTGAGGGGTCCGGCCTATCCATATGCCCTATAGTGAGTCGTATTAGCGC	88	25	Human pre-miRNA loop
RSL-V1-954	191	hsa-mir-3613	GCGCTAATACGACTCACTATAGGG	CATTACGGCACCTTTGGCAGGATAT	GGTGTACGAAGTTTCAGC	TTGTTCGTTGCATTTTTAGGAACAA	GCTGAAGCTTCGTGCAC	GGGCAUUACGGCACCUUUGGCAGGAUAUGGUGUACGAAGUUUCAGCUUGUUCGUUGCAUUUUUAGGAACAAGCUGAAGCUUCGUGCAC	GTGCACGAAGCTTCAGCTTGTTCCTAAAAATGCAACGAACAAGCTGAAACTTCGTACACCATATCCTGCCAAAGGTGCCGTAATGCCCTATAGTGAGTCGTATTAGCGC	88	25	Human pre-miRNA loop
RSL-V1-955	191	hsa-mir-3613	GCGCTAATACGACTCACTATAGGG	CGCGTGTTCTATAGCACAAGTTGAC	GGTGTACGAAGTTTCAGC	TTGTTCGTTGCATTTTTAGGAACAA	GCTGAAGCTTCGTGCAC	GGGCGCGUGUUCUAUAGCACAAGUUGACGGUGUACGAAGUUUCAGCUUGUUCGUUGCAUUUUUAGGAACAAGCUGAAGCUUCGUGCAC	GTGCACGAAGCTTCAGCTTGTTCCTAAAAATGCAACGAACAAGCTGAAACTTCGTACACCGTCAACTTGTGCTATAGAACACGCGCCCTATAGTGAGTCGTATTAGCGC	88	25	Human pre-miRNA loop
RSL-V1-956	192	NEAT1_ParasoR_ID51	GCGCTAATACGACTCACTATAGGG	AACCCAAGTAGTCGAACAAGAGCCA	GGTGTACGAAGTTTCAGC	GATGGCTTTGAGGTTATTTGCAGTTTCCTAGCCATC	GCTGAAGCTTCGTGCAC	GGGAACCCAAGUAGUCGAACAAGAGCCAGGUGUACGAAGUUUCAGCGAUGGCUUUGAGGUUAUUUGCAGUUUCCUAGCCAUCGCUGAAGCUUCGUGCAC	GTGCACGAAGCTTCAGCGATGGCTAGGAAACTGCAAATAACCTCAAAGCCATCGCTGAAACTTCGTACACCTGGCTCTTGTTCGACTACTTGGGTTCCCTATAGTGAGTCGTATTAGCGC	99	36	lncRNA-ParasoR
RSL-V1-957	192	NEAT1_ParasoR_ID51	GCGCTAATACGACTCACTATAGGG	ACCTAACATTGTGTAACAGTGGCAA	GGTGTACGAAGTTTCAGC	GATGGCTTTGAGGTTATTTGCAGTTTCCTAGCCATC	GCTGAAGCTTCGTGCAC	GGGACCUAACAUUGUGUAACAGUGGCAAGGUGUACGAAGUUUCAGCGAUGGCUUUGAGGUUAUUUGCAGUUUCCUAGCCAUCGCUGAAGCUUCGUGCAC	GTGCACGAAGCTTCAGCGATGGCTAGGAAACTGCAAATAACCTCAAAGCCATCGCTGAAACTTCGTACACCTTGCCACTGTTACACAATGTTAGGTCCCTATAGTGAGTCGTATTAGCGC	99	36	lncRNA-ParasoR
RSL-V1-958	192	NEAT1_ParasoR_ID51	GCGCTAATACGACTCACTATAGGG	ACGGATCAGCACACTTCACGCTGAA	GGTGTACGAAGTTTCAGC	GATGGCTTTGAGGTTATTTGCAGTTTCCTAGCCATC	GCTGAAGCTTCGTGCAC	GGGACGGAUCAGCACACUUCACGCUGAAGGUGUACGAAGUUUCAGCGAUGGCUUUGAGGUUAUUUGCAGUUUCCUAGCCAUCGCUGAAGCUUCGUGCAC	GTGCACGAAGCTTCAGCGATGGCTAGGAAACTGCAAATAACCTCAAAGCCATCGCTGAAACTTCGTACACCTTCAGCGTGAAGTGTGCTGATCCGTCCCTATAGTGAGTCGTATTAGCGC	99	36	lncRNA-ParasoR
RSL-V1-959	192	NEAT1_ParasoR_ID51	GCGCTAATACGACTCACTATAGGG	AGAATATAACGGTACGACAACTCCG	GGTGTACGAAGTTTCAGC	GATGGCTTTGAGGTTATTTGCAGTTTCCTAGCCATC	GCTGAAGCTTCGTGCAC	GGGAGAAUAUAACGGUACGACAACUCCGGGUGUACGAAGUUUCAGCGAUGGCUUUGAGGUUAUUUGCAGUUUCCUAGCCAUCGCUGAAGCUUCGUGCAC	GTGCACGAAGCTTCAGCGATGGCTAGGAAACTGCAAATAACCTCAAAGCCATCGCTGAAACTTCGTACACCCGGAGTTGTCGTACCGTTATATTCTCCCTATAGTGAGTCGTATTAGCGC	99	36	lncRNA-ParasoR
RSL-V1-960	192	NEAT1_ParasoR_ID51	GCGCTAATACGACTCACTATAGGG	AGCCGGAAACACGGCCTAATAGATG	GGTGTACGAAGTTTCAGC	GATGGCTTTGAGGTTATTTGCAGTTTCCTAGCCATC	GCTGAAGCTTCGTGCAC	GGGAGCCGGAAACACGGCCUAAUAGAUGGGUGUACGAAGUUUCAGCGAUGGCUUUGAGGUUAUUUGCAGUUUCCUAGCCAUCGCUGAAGCUUCGUGCAC	GTGCACGAAGCTTCAGCGATGGCTAGGAAACTGCAAATAACCTCAAAGCCATCGCTGAAACTTCGTACACCCATCTATTAGGCCGTGTTTCCGGCTCCCTATAGTGAGTCGTATTAGCGC	99	36	lncRNA-ParasoR
RSL-V1-961	193	hsa-mir-664b	GCGCTAATACGACTCACTATAGGG	AAGTACCGACTGACATTCCTCGGCT	GGTGTACGAAGTTTCAGC	TGGGTAGAAAGTATTATTCTATTCA	GCTGAAGCTTCGTGCAC	GGGAAGUACCGACUGACAUUCCUCGGCUGGUGUACGAAGUUUCAGCUGGGUAGAAAGUAUUAUUCUAUUCAGCUGAAGCUUCGUGCAC	GTGCACGAAGCTTCAGCTGAATAGAATAATACTTTCTACCCAGCTGAAACTTCGTACACCAGCCGAGGAATGTCAGTCGGTACTTCCCTATAGTGAGTCGTATTAGCGC	88	25	Human pre-miRNA loop
RSL-V1-962	193	hsa-mir-664b	GCGCTAATACGACTCACTATAGGG	ATATGAGAACTCGCTTCAGGAACTG	GGTGTACGAAGTTTCAGC	TGGGTAGAAAGTATTATTCTATTCA	GCTGAAGCTTCGTGCAC	GGGAUAUGAGAACUCGCUUCAGGAACUGGGUGUACGAAGUUUCAGCUGGGUAGAAAGUAUUAUUCUAUUCAGCUGAAGCUUCGUGCAC	GTGCACGAAGCTTCAGCTGAATAGAATAATACTTTCTACCCAGCTGAAACTTCGTACACCCAGTTCCTGAAGCGAGTTCTCATATCCCTATAGTGAGTCGTATTAGCGC	88	25	Human pre-miRNA loop
RSL-V1-963	193	hsa-mir-664b	GCGCTAATACGACTCACTATAGGG	ATGCTATATGAGTCTGTCACCGGGC	GGTGTACGAAGTTTCAGC	TGGGTAGAAAGTATTATTCTATTCA	GCTGAAGCTTCGTGCAC	GGGAUGCUAUAUGAGUCUGUCACCGGGCGGUGUACGAAGUUUCAGCUGGGUAGAAAGUAUUAUUCUAUUCAGCUGAAGCUUCGUGCAC	GTGCACGAAGCTTCAGCTGAATAGAATAATACTTTCTACCCAGCTGAAACTTCGTACACCGCCCGGTGACAGACTCATATAGCATCCCTATAGTGAGTCGTATTAGCGC	88	25	Human pre-miRNA loop
RSL-V1-964	193	hsa-mir-664b	GCGCTAATACGACTCACTATAGGG	CAGTAAGGATCAGACTTCAGGTAAC	GGTGTACGAAGTTTCAGC	TGGGTAGAAAGTATTATTCTATTCA	GCTGAAGCTTCGTGCAC	GGGCAGUAAGGAUCAGACUUCAGGUAACGGUGUACGAAGUUUCAGCUGGGUAGAAAGUAUUAUUCUAUUCAGCUGAAGCUUCGUGCAC	GTGCACGAAGCTTCAGCTGAATAGAATAATACTTTCTACCCAGCTGAAACTTCGTACACCGTTACCTGAAGTCTGATCCTTACTGCCCTATAGTGAGTCGTATTAGCGC	88	25	Human pre-miRNA loop
RSL-V1-965	193	hsa-mir-664b	GCGCTAATACGACTCACTATAGGG	CCCGAGAAACCAAGTCAGGGGAACA	GGTGTACGAAGTTTCAGC	TGGGTAGAAAGTATTATTCTATTCA	GCTGAAGCTTCGTGCAC	GGGCCCGAGAAACCAAGUCAGGGGAACAGGUGUACGAAGUUUCAGCUGGGUAGAAAGUAUUAUUCUAUUCAGCUGAAGCUUCGUGCAC	GTGCACGAAGCTTCAGCTGAATAGAATAATACTTTCTACCCAGCTGAAACTTCGTACACCTGTTCCCCTGACTTGGTTTCTCGGGCCCTATAGTGAGTCGTATTAGCGC	88	25	Human pre-miRNA loop
RSL-V1-966	194	hsa-mir-4489	GCGCTAATACGACTCACTATAGGG	ATAGGGTTAAGATACCGGCGTTTGC	GGTGTACGAAGTTTCAGC	GCTGGGGACTGGAGAA	GCTGAAGCTTCGTGCAC	GGGAUAGGGUUAAGAUACCGGCGUUUGCGGUGUACGAAGUUUCAGCGCUGGGGACUGGAGAAGCUGAAGCUUCGUGCAC	GTGCACGAAGCTTCAGCTTCTCCAGTCCCCAGCGCTGAAACTTCGTACACCGCAAACGCCGGTATCTTAACCCTATCCCTATAGTGAGTCGTATTAGCGC	79	16	Human pre-miRNA loop
RSL-V1-967	194	hsa-mir-4489	GCGCTAATACGACTCACTATAGGG	CAAATAGTTGCAGTGGCTTGGTTAC	GGTGTACGAAGTTTCAGC	GCTGGGGACTGGAGAA	GCTGAAGCTTCGTGCAC	GGGCAAAUAGUUGCAGUGGCUUGGUUACGGUGUACGAAGUUUCAGCGCUGGGGACUGGAGAAGCUGAAGCUUCGUGCAC	GTGCACGAAGCTTCAGCTTCTCCAGTCCCCAGCGCTGAAACTTCGTACACCGTAACCAAGCCACTGCAACTATTTGCCCTATAGTGAGTCGTATTAGCGC	79	16	Human pre-miRNA loop
RSL-V1-968	194	hsa-mir-4489	GCGCTAATACGACTCACTATAGGG	CATGACATCACGAGTGGTAGACCAA	GGTGTACGAAGTTTCAGC	GCTGGGGACTGGAGAA	GCTGAAGCTTCGTGCAC	GGGCAUGACAUCACGAGUGGUAGACCAAGGUGUACGAAGUUUCAGCGCUGGGGACUGGAGAAGCUGAAGCUUCGUGCAC	GTGCACGAAGCTTCAGCTTCTCCAGTCCCCAGCGCTGAAACTTCGTACACCTTGGTCTACCACTCGTGATGTCATGCCCTATAGTGAGTCGTATTAGCGC	79	16	Human pre-miRNA loop
RSL-V1-969	194	hsa-mir-4489	GCGCTAATACGACTCACTATAGGG	CCCTACTACCAGGGTAAGTGGTACT	GGTGTACGAAGTTTCAGC	GCTGGGGACTGGAGAA	GCTGAAGCTTCGTGCAC	GGGCCCUACUACCAGGGUAAGUGGUACUGGUGUACGAAGUUUCAGCGCUGGGGACUGGAGAAGCUGAAGCUUCGUGCAC	GTGCACGAAGCTTCAGCTTCTCCAGTCCCCAGCGCTGAAACTTCGTACACCAGTACCACTTACCCTGGTAGTAGGGCCCTATAGTGAGTCGTATTAGCGC	79	16	Human pre-miRNA loop
RSL-V1-970	194	hsa-mir-4489	GCGCTAATACGACTCACTATAGGG	CCGATCTCATCTCTACTATACGCAT	GGTGTACGAAGTTTCAGC	GCTGGGGACTGGAGAA	GCTGAAGCTTCGTGCAC	GGGCCGAUCUCAUCUCUACUAUACGCAUGGUGUACGAAGUUUCAGCGCUGGGGACUGGAGAAGCUGAAGCUUCGUGCAC	GTGCACGAAGCTTCAGCTTCTCCAGTCCCCAGCGCTGAAACTTCGTACACCATGCGTATAGTAGAGATGAGATCGGCCCTATAGTGAGTCGTATTAGCGC	79	16	Human pre-miRNA loop
RSL-V1-971	195	hsa-mir-4474	GCGCTAATACGACTCACTATAGGG	AAAGCACGCTCCGTCCACGAGTTAC	GGTGTACGAAGTTTCAGC	CACAAATATGGCTCTTTGTG	GCTGAAGCTTCGTGCAC	GGGAAAGCACGCUCCGUCCACGAGUUACGGUGUACGAAGUUUCAGCCACAAAUAUGGCUCUUUGUGGCUGAAGCUUCGUGCAC	GTGCACGAAGCTTCAGCCACAAAGAGCCATATTTGTGGCTGAAACTTCGTACACCGTAACTCGTGGACGGAGCGTGCTTTCCCTATAGTGAGTCGTATTAGCGC	83	20	Human pre-miRNA loop
RSL-V1-972	195	hsa-mir-4474	GCGCTAATACGACTCACTATAGGG	AACTCTAGCGTATGTTAATCCCGAG	GGTGTACGAAGTTTCAGC	CACAAATATGGCTCTTTGTG	GCTGAAGCTTCGTGCAC	GGGAACUCUAGCGUAUGUUAAUCCCGAGGGUGUACGAAGUUUCAGCCACAAAUAUGGCUCUUUGUGGCUGAAGCUUCGUGCAC	GTGCACGAAGCTTCAGCCACAAAGAGCCATATTTGTGGCTGAAACTTCGTACACCCTCGGGATTAACATACGCTAGAGTTCCCTATAGTGAGTCGTATTAGCGC	83	20	Human pre-miRNA loop
RSL-V1-973	195	hsa-mir-4474	GCGCTAATACGACTCACTATAGGG	AATAGACAAGTGACCGCCCAAGCTC	GGTGTACGAAGTTTCAGC	CACAAATATGGCTCTTTGTG	GCTGAAGCTTCGTGCAC	GGGAAUAGACAAGUGACCGCCCAAGCUCGGUGUACGAAGUUUCAGCCACAAAUAUGGCUCUUUGUGGCUGAAGCUUCGUGCAC	GTGCACGAAGCTTCAGCCACAAAGAGCCATATTTGTGGCTGAAACTTCGTACACCGAGCTTGGGCGGTCACTTGTCTATTCCCTATAGTGAGTCGTATTAGCGC	83	20	Human pre-miRNA loop
RSL-V1-974	195	hsa-mir-4474	GCGCTAATACGACTCACTATAGGG	AGGACCGCCTCTGATATTCAGTCAC	GGTGTACGAAGTTTCAGC	CACAAATATGGCTCTTTGTG	GCTGAAGCTTCGTGCAC	GGGAGGACCGCCUCUGAUAUUCAGUCACGGUGUACGAAGUUUCAGCCACAAAUAUGGCUCUUUGUGGCUGAAGCUUCGUGCAC	GTGCACGAAGCTTCAGCCACAAAGAGCCATATTTGTGGCTGAAACTTCGTACACCGTGACTGAATATCAGAGGCGGTCCTCCCTATAGTGAGTCGTATTAGCGC	83	20	Human pre-miRNA loop
RSL-V1-975	195	hsa-mir-4474	GCGCTAATACGACTCACTATAGGG	CAAAGACGAAATAGTCAGTTCCCTG	GGTGTACGAAGTTTCAGC	CACAAATATGGCTCTTTGTG	GCTGAAGCTTCGTGCAC	GGGCAAAGACGAAAUAGUCAGUUCCCUGGGUGUACGAAGUUUCAGCCACAAAUAUGGCUCUUUGUGGCUGAAGCUUCGUGCAC	GTGCACGAAGCTTCAGCCACAAAGAGCCATATTTGTGGCTGAAACTTCGTACACCCAGGGAACTGACTATTTCGTCTTTGCCCTATAGTGAGTCGTATTAGCGC	83	20	Human pre-miRNA loop
RSL-V1-976	196	hsa-mir-6127	GCGCTAATACGACTCACTATAGGG	ACCATTACGTGAGGGATATTGGATC	GGTGTACGAAGTTTCAGC	GAGGTGGGAAGGCTGCCCCAAATGGCCTCTAACATCCCTTCCAGTCTCCTCCTC	GCTGAAGCTTCGTGCAC	GGGACCAUUACGUGAGGGAUAUUGGAUCGGUGUACGAAGUUUCAGCGAGGUGGGAAGGCUGCCCCAAAUGGCCUCUAACAUCCCUUCCAGUCUCCUCCUCGCUGAAGCUUCGUGCAC	GTGCACGAAGCTTCAGCGAGGAGGAGACTGGAAGGGATGTTAGAGGCCATTTGGGGCAGCCTTCCCACCTCGCTGAAACTTCGTACACCGATCCAATATCCCTCACGTAATGGTCCCTATAGTGAGTCGTATTAGCGC	117	54	Human pre-miRNA loop
RSL-V1-977	196	hsa-mir-6127	GCGCTAATACGACTCACTATAGGG	ACCTTGGGGCACCCTCTCATTAACG	GGTGTACGAAGTTTCAGC	GAGGTGGGAAGGCTGCCCCAAATGGCCTCTAACATCCCTTCCAGTCTCCTCCTC	GCTGAAGCTTCGTGCAC	GGGACCUUGGGGCACCCUCUCAUUAACGGGUGUACGAAGUUUCAGCGAGGUGGGAAGGCUGCCCCAAAUGGCCUCUAACAUCCCUUCCAGUCUCCUCCUCGCUGAAGCUUCGUGCAC	GTGCACGAAGCTTCAGCGAGGAGGAGACTGGAAGGGATGTTAGAGGCCATTTGGGGCAGCCTTCCCACCTCGCTGAAACTTCGTACACCCGTTAATGAGAGGGTGCCCCAAGGTCCCTATAGTGAGTCGTATTAGCGC	117	54	Human pre-miRNA loop
RSL-V1-978	196	hsa-mir-6127	GCGCTAATACGACTCACTATAGGG	ATATGATGATCCGGAATGACCCAAA	GGTGTACGAAGTTTCAGC	GAGGTGGGAAGGCTGCCCCAAATGGCCTCTAACATCCCTTCCAGTCTCCTCCTC	GCTGAAGCTTCGTGCAC	GGGAUAUGAUGAUCCGGAAUGACCCAAAGGUGUACGAAGUUUCAGCGAGGUGGGAAGGCUGCCCCAAAUGGCCUCUAACAUCCCUUCCAGUCUCCUCCUCGCUGAAGCUUCGUGCAC	GTGCACGAAGCTTCAGCGAGGAGGAGACTGGAAGGGATGTTAGAGGCCATTTGGGGCAGCCTTCCCACCTCGCTGAAACTTCGTACACCTTTGGGTCATTCCGGATCATCATATCCCTATAGTGAGTCGTATTAGCGC	117	54	Human pre-miRNA loop
RSL-V1-979	196	hsa-mir-6127	GCGCTAATACGACTCACTATAGGG	ATGAATAGTCCTCGTATGATCGCAG	GGTGTACGAAGTTTCAGC	GAGGTGGGAAGGCTGCCCCAAATGGCCTCTAACATCCCTTCCAGTCTCCTCCTC	GCTGAAGCTTCGTGCAC	GGGAUGAAUAGUCCUCGUAUGAUCGCAGGGUGUACGAAGUUUCAGCGAGGUGGGAAGGCUGCCCCAAAUGGCCUCUAACAUCCCUUCCAGUCUCCUCCUCGCUGAAGCUUCGUGCAC	GTGCACGAAGCTTCAGCGAGGAGGAGACTGGAAGGGATGTTAGAGGCCATTTGGGGCAGCCTTCCCACCTCGCTGAAACTTCGTACACCCTGCGATCATACGAGGACTATTCATCCCTATAGTGAGTCGTATTAGCGC	117	54	Human pre-miRNA loop
RSL-V1-980	196	hsa-mir-6127	GCGCTAATACGACTCACTATAGGG	CATACCCGCACGAGGCATACTTGTG	GGTGTACGAAGTTTCAGC	GAGGTGGGAAGGCTGCCCCAAATGGCCTCTAACATCCCTTCCAGTCTCCTCCTC	GCTGAAGCTTCGTGCAC	GGGCAUACCCGCACGAGGCAUACUUGUGGGUGUACGAAGUUUCAGCGAGGUGGGAAGGCUGCCCCAAAUGGCCUCUAACAUCCCUUCCAGUCUCCUCCUCGCUGAAGCUUCGUGCAC	GTGCACGAAGCTTCAGCGAGGAGGAGACTGGAAGGGATGTTAGAGGCCATTTGGGGCAGCCTTCCCACCTCGCTGAAACTTCGTACACCCACAAGTATGCCTCGTGCGGGTATGCCCTATAGTGAGTCGTATTAGCGC	117	54	Human pre-miRNA loop
RSL-V1-981	197	hsa-mir-3115	GCGCTAATACGACTCACTATAGGG	AACCGCAATCGAGCAAAGCTAACTG	GGTGTACGAAGTTTCAGC	TGGTGGTGAATTCATGAGTCGCCA	GCTGAAGCTTCGTGCAC	GGGAACCGCAAUCGAGCAAAGCUAACUGGGUGUACGAAGUUUCAGCUGGUGGUGAAUUCAUGAGUCGCCAGCUGAAGCUUCGUGCAC	GTGCACGAAGCTTCAGCTGGCGACTCATGAATTCACCACCAGCTGAAACTTCGTACACCCAGTTAGCTTTGCTCGATTGCGGTTCCCTATAGTGAGTCGTATTAGCGC	87	24	Human pre-miRNA loop
RSL-V1-982	197	hsa-mir-3115	GCGCTAATACGACTCACTATAGGG	ACGGGAAAGGCCTAAAATCCCAACG	GGTGTACGAAGTTTCAGC	TGGTGGTGAATTCATGAGTCGCCA	GCTGAAGCTTCGTGCAC	GGGACGGGAAAGGCCUAAAAUCCCAACGGGUGUACGAAGUUUCAGCUGGUGGUGAAUUCAUGAGUCGCCAGCUGAAGCUUCGUGCAC	GTGCACGAAGCTTCAGCTGGCGACTCATGAATTCACCACCAGCTGAAACTTCGTACACCCGTTGGGATTTTAGGCCTTTCCCGTCCCTATAGTGAGTCGTATTAGCGC	87	24	Human pre-miRNA loop
RSL-V1-983	197	hsa-mir-3115	GCGCTAATACGACTCACTATAGGG	ATGAAGAGGGAAACGCAAATGTCAA	GGTGTACGAAGTTTCAGC	TGGTGGTGAATTCATGAGTCGCCA	GCTGAAGCTTCGTGCAC	GGGAUGAAGAGGGAAACGCAAAUGUCAAGGUGUACGAAGUUUCAGCUGGUGGUGAAUUCAUGAGUCGCCAGCUGAAGCUUCGUGCAC	GTGCACGAAGCTTCAGCTGGCGACTCATGAATTCACCACCAGCTGAAACTTCGTACACCTTGACATTTGCGTTTCCCTCTTCATCCCTATAGTGAGTCGTATTAGCGC	87	24	Human pre-miRNA loop
RSL-V1-984	197	hsa-mir-3115	GCGCTAATACGACTCACTATAGGG	CTTGCACGAAAATTGAACGGTACTA	GGTGTACGAAGTTTCAGC	TGGTGGTGAATTCATGAGTCGCCA	GCTGAAGCTTCGTGCAC	GGGCUUGCACGAAAAUUGAACGGUACUAGGUGUACGAAGUUUCAGCUGGUGGUGAAUUCAUGAGUCGCCAGCUGAAGCUUCGUGCAC	GTGCACGAAGCTTCAGCTGGCGACTCATGAATTCACCACCAGCTGAAACTTCGTACACCTAGTACCGTTCAATTTTCGTGCAAGCCCTATAGTGAGTCGTATTAGCGC	87	24	Human pre-miRNA loop
RSL-V1-985	197	hsa-mir-3115	GCGCTAATACGACTCACTATAGGG	GAAGGTAGGTACTTAGATCCATGGT	GGTGTACGAAGTTTCAGC	TGGTGGTGAATTCATGAGTCGCCA	GCTGAAGCTTCGTGCAC	GGGGAAGGUAGGUACUUAGAUCCAUGGUGGUGUACGAAGUUUCAGCUGGUGGUGAAUUCAUGAGUCGCCAGCUGAAGCUUCGUGCAC	GTGCACGAAGCTTCAGCTGGCGACTCATGAATTCACCACCAGCTGAAACTTCGTACACCACCATGGATCTAAGTACCTACCTTCCCCTATAGTGAGTCGTATTAGCGC	87	24	Human pre-miRNA loop
RSL-V1-986	198	hsa-mir-10a	GCGCTAATACGACTCACTATAGGG	AGTTCTCGACAGGCCGGAAACTCAA	GGTGTACGAAGTTTCAGC	TTTGTGTAAGGAATTTTGTGGTCACAAA	GCTGAAGCTTCGTGCAC	GGGAGUUCUCGACAGGCCGGAAACUCAAGGUGUACGAAGUUUCAGCUUUGUGUAAGGAAUUUUGUGGUCACAAAGCUGAAGCUUCGUGCAC	GTGCACGAAGCTTCAGCTTTGTGACCACAAAATTCCTTACACAAAGCTGAAACTTCGTACACCTTGAGTTTCCGGCCTGTCGAGAACTCCCTATAGTGAGTCGTATTAGCGC	91	28	Human pre-miRNA loop
RSL-V1-987	198	hsa-mir-10a	GCGCTAATACGACTCACTATAGGG	ATAAATGTCCGTTTGATCGTCAGAC	GGTGTACGAAGTTTCAGC	TTTGTGTAAGGAATTTTGTGGTCACAAA	GCTGAAGCTTCGTGCAC	GGGAUAAAUGUCCGUUUGAUCGUCAGACGGUGUACGAAGUUUCAGCUUUGUGUAAGGAAUUUUGUGGUCACAAAGCUGAAGCUUCGUGCAC	GTGCACGAAGCTTCAGCTTTGTGACCACAAAATTCCTTACACAAAGCTGAAACTTCGTACACCGTCTGACGATCAAACGGACATTTATCCCTATAGTGAGTCGTATTAGCGC	91	28	Human pre-miRNA loop
RSL-V1-988	198	hsa-mir-10a	GCGCTAATACGACTCACTATAGGG	ATACTGGTAGAAATGAGCCTCAATA	GGTGTACGAAGTTTCAGC	TTTGTGTAAGGAATTTTGTGGTCACAAA	GCTGAAGCTTCGTGCAC	GGGAUACUGGUAGAAAUGAGCCUCAAUAGGUGUACGAAGUUUCAGCUUUGUGUAAGGAAUUUUGUGGUCACAAAGCUGAAGCUUCGUGCAC	GTGCACGAAGCTTCAGCTTTGTGACCACAAAATTCCTTACACAAAGCTGAAACTTCGTACACCTATTGAGGCTCATTTCTACCAGTATCCCTATAGTGAGTCGTATTAGCGC	91	28	Human pre-miRNA loop
RSL-V1-989	198	hsa-mir-10a	GCGCTAATACGACTCACTATAGGG	ATGAAACATCCAAAGTCCCGGTGCT	GGTGTACGAAGTTTCAGC	TTTGTGTAAGGAATTTTGTGGTCACAAA	GCTGAAGCTTCGTGCAC	GGGAUGAAACAUCCAAAGUCCCGGUGCUGGUGUACGAAGUUUCAGCUUUGUGUAAGGAAUUUUGUGGUCACAAAGCUGAAGCUUCGUGCAC	GTGCACGAAGCTTCAGCTTTGTGACCACAAAATTCCTTACACAAAGCTGAAACTTCGTACACCAGCACCGGGACTTTGGATGTTTCATCCCTATAGTGAGTCGTATTAGCGC	91	28	Human pre-miRNA loop
RSL-V1-990	198	hsa-mir-10a	GCGCTAATACGACTCACTATAGGG	CCCTCAAGGATAGAACGAATCTACG	GGTGTACGAAGTTTCAGC	TTTGTGTAAGGAATTTTGTGGTCACAAA	GCTGAAGCTTCGTGCAC	GGGCCCUCAAGGAUAGAACGAAUCUACGGGUGUACGAAGUUUCAGCUUUGUGUAAGGAAUUUUGUGGUCACAAAGCUGAAGCUUCGUGCAC	GTGCACGAAGCTTCAGCTTTGTGACCACAAAATTCCTTACACAAAGCTGAAACTTCGTACACCCGTAGATTCGTTCTATCCTTGAGGGCCCTATAGTGAGTCGTATTAGCGC	91	28	Human pre-miRNA loop
RSL-V1-991	199	hsa-mir-1827	GCGCTAATACGACTCACTATAGGG	ATAAATACCGGGCGGCGTGATTCTG	GGTGTACGAAGTTTCAGC	TTCAGCCTAAAGCAATGAGAAGCCTCTGAAAGGCTGA	GCTGAAGCTTCGTGCAC	GGGAUAAAUACCGGGCGGCGUGAUUCUGGGUGUACGAAGUUUCAGCUUCAGCCUAAAGCAAUGAGAAGCCUCUGAAAGGCUGAGCUGAAGCUUCGUGCAC	GTGCACGAAGCTTCAGCTCAGCCTTTCAGAGGCTTCTCATTGCTTTAGGCTGAAGCTGAAACTTCGTACACCCAGAATCACGCCGCCCGGTATTTATCCCTATAGTGAGTCGTATTAGCGC	100	37	Human pre-miRNA loop
RSL-V1-992	199	hsa-mir-1827	GCGCTAATACGACTCACTATAGGG	ATCGATTGGAGCGAGATGAAACCCA	GGTGTACGAAGTTTCAGC	TTCAGCCTAAAGCAATGAGAAGCCTCTGAAAGGCTGA	GCTGAAGCTTCGTGCAC	GGGAUCGAUUGGAGCGAGAUGAAACCCAGGUGUACGAAGUUUCAGCUUCAGCCUAAAGCAAUGAGAAGCCUCUGAAAGGCUGAGCUGAAGCUUCGUGCAC	GTGCACGAAGCTTCAGCTCAGCCTTTCAGAGGCTTCTCATTGCTTTAGGCTGAAGCTGAAACTTCGTACACCTGGGTTTCATCTCGCTCCAATCGATCCCTATAGTGAGTCGTATTAGCGC	100	37	Human pre-miRNA loop
RSL-V1-993	199	hsa-mir-1827	GCGCTAATACGACTCACTATAGGG	CAATAGAACTTGAGGCACCCTGTGT	GGTGTACGAAGTTTCAGC	TTCAGCCTAAAGCAATGAGAAGCCTCTGAAAGGCTGA	GCTGAAGCTTCGTGCAC	GGGCAAUAGAACUUGAGGCACCCUGUGUGGUGUACGAAGUUUCAGCUUCAGCCUAAAGCAAUGAGAAGCCUCUGAAAGGCUGAGCUGAAGCUUCGUGCAC	GTGCACGAAGCTTCAGCTCAGCCTTTCAGAGGCTTCTCATTGCTTTAGGCTGAAGCTGAAACTTCGTACACCACACAGGGTGCCTCAAGTTCTATTGCCCTATAGTGAGTCGTATTAGCGC	100	37	Human pre-miRNA loop
RSL-V1-994	199	hsa-mir-1827	GCGCTAATACGACTCACTATAGGG	CGGTAATTGGCAACTACTAGGTATT	GGTGTACGAAGTTTCAGC	TTCAGCCTAAAGCAATGAGAAGCCTCTGAAAGGCTGA	GCTGAAGCTTCGTGCAC	GGGCGGUAAUUGGCAACUACUAGGUAUUGGUGUACGAAGUUUCAGCUUCAGCCUAAAGCAAUGAGAAGCCUCUGAAAGGCUGAGCUGAAGCUUCGUGCAC	GTGCACGAAGCTTCAGCTCAGCCTTTCAGAGGCTTCTCATTGCTTTAGGCTGAAGCTGAAACTTCGTACACCAATACCTAGTAGTTGCCAATTACCGCCCTATAGTGAGTCGTATTAGCGC	100	37	Human pre-miRNA loop
RSL-V1-995	199	hsa-mir-1827	GCGCTAATACGACTCACTATAGGG	CTGTGTAAACCTGAGGACCAGGGGA	GGTGTACGAAGTTTCAGC	TTCAGCCTAAAGCAATGAGAAGCCTCTGAAAGGCTGA	GCTGAAGCTTCGTGCAC	GGGCUGUGUAAACCUGAGGACCAGGGGAGGUGUACGAAGUUUCAGCUUCAGCCUAAAGCAAUGAGAAGCCUCUGAAAGGCUGAGCUGAAGCUUCGUGCAC	GTGCACGAAGCTTCAGCTCAGCCTTTCAGAGGCTTCTCATTGCTTTAGGCTGAAGCTGAAACTTCGTACACCTCCCCTGGTCCTCAGGTTTACACAGCCCTATAGTGAGTCGTATTAGCGC	100	37	Human pre-miRNA loop
RSL-V1-996	200	hsa-mir-4752	GCGCTAATACGACTCACTATAGGG	AAAAGTGATGACCGACTGTTACTTG	GGTGTACGAAGTTTCAGC	TGCTTCCACATAGCAGCA	GCTGAAGCTTCGTGCAC	GGGAAAAGUGAUGACCGACUGUUACUUGGGUGUACGAAGUUUCAGCUGCUUCCACAUAGCAGCAGCUGAAGCUUCGUGCAC	GTGCACGAAGCTTCAGCTGCTGCTATGTGGAAGCAGCTGAAACTTCGTACACCCAAGTAACAGTCGGTCATCACTTTTCCCTATAGTGAGTCGTATTAGCGC	81	18	Human pre-miRNA loop
RSL-V1-997	200	hsa-mir-4752	GCGCTAATACGACTCACTATAGGG	ACACGCTAAACGTGTTTCAGCAACA	GGTGTACGAAGTTTCAGC	TGCTTCCACATAGCAGCA	GCTGAAGCTTCGTGCAC	GGGACACGCUAAACGUGUUUCAGCAACAGGUGUACGAAGUUUCAGCUGCUUCCACAUAGCAGCAGCUGAAGCUUCGUGCAC	GTGCACGAAGCTTCAGCTGCTGCTATGTGGAAGCAGCTGAAACTTCGTACACCTGTTGCTGAAACACGTTTAGCGTGTCCCTATAGTGAGTCGTATTAGCGC	81	18	Human pre-miRNA loop
RSL-V1-998	200	hsa-mir-4752	GCGCTAATACGACTCACTATAGGG	ATCACTGGGTGTCGTCGGATCTGGA	GGTGTACGAAGTTTCAGC	TGCTTCCACATAGCAGCA	GCTGAAGCTTCGTGCAC	GGGAUCACUGGGUGUCGUCGGAUCUGGAGGUGUACGAAGUUUCAGCUGCUUCCACAUAGCAGCAGCUGAAGCUUCGUGCAC	GTGCACGAAGCTTCAGCTGCTGCTATGTGGAAGCAGCTGAAACTTCGTACACCTCCAGATCCGACGACACCCAGTGATCCCTATAGTGAGTCGTATTAGCGC	81	18	Human pre-miRNA loop
RSL-V1-999	200	hsa-mir-4752	GCGCTAATACGACTCACTATAGGG	CATGGCAGGGAGAATCGACTTTTGA	GGTGTACGAAGTTTCAGC	TGCTTCCACATAGCAGCA	GCTGAAGCTTCGTGCAC	GGGCAUGGCAGGGAGAAUCGACUUUUGAGGUGUACGAAGUUUCAGCUGCUUCCACAUAGCAGCAGCUGAAGCUUCGUGCAC	GTGCACGAAGCTTCAGCTGCTGCTATGTGGAAGCAGCTGAAACTTCGTACACCTCAAAAGTCGATTCTCCCTGCCATGCCCTATAGTGAGTCGTATTAGCGC	81	18	Human pre-miRNA loop
RSL-V1-1000	200	hsa-mir-4752	GCGCTAATACGACTCACTATAGGG	GAAACGATCGGTCCATTCGGGCTAT	GGTGTACGAAGTTTCAGC	TGCTTCCACATAGCAGCA	GCTGAAGCTTCGTGCAC	GGGGAAACGAUCGGUCCAUUCGGGCUAUGGUGUACGAAGUUUCAGCUGCUUCCACAUAGCAGCAGCUGAAGCUUCGUGCAC	GTGCACGAAGCTTCAGCTGCTGCTATGTGGAAGCAGCTGAAACTTCGTACACCATAGCCCGAATGGACCGATCGTTTCCCCTATAGTGAGTCGTATTAGCGC	81	18	Human pre-miRNA loop
RSL-V1-1001	201	hsa-mir-6720	GCGCTAATACGACTCACTATAGGG	AGGACCACAAACCCGTAGTACTCAT	GGTGTACGAAGTTTCAGC	GCCGCGGAAGAAGGGGAAGCGC	GCTGAAGCTTCGTGCAC	GGGAGGACCACAAACCCGUAGUACUCAUGGUGUACGAAGUUUCAGCGCCGCGGAAGAAGGGGAAGCGCGCUGAAGCUUCGUGCAC	GTGCACGAAGCTTCAGCGCGCTTCCCCTTCTTCCGCGGCGCTGAAACTTCGTACACCATGAGTACTACGGGTTTGTGGTCCTCCCTATAGTGAGTCGTATTAGCGC	85	22	Human pre-miRNA loop
RSL-V1-1002	201	hsa-mir-6720	GCGCTAATACGACTCACTATAGGG	CAGAAGGGTAATACAAAGCGCATAC	GGTGTACGAAGTTTCAGC	GCCGCGGAAGAAGGGGAAGCGC	GCTGAAGCTTCGTGCAC	GGGCAGAAGGGUAAUACAAAGCGCAUACGGUGUACGAAGUUUCAGCGCCGCGGAAGAAGGGGAAGCGCGCUGAAGCUUCGUGCAC	GTGCACGAAGCTTCAGCGCGCTTCCCCTTCTTCCGCGGCGCTGAAACTTCGTACACCGTATGCGCTTTGTATTACCCTTCTGCCCTATAGTGAGTCGTATTAGCGC	85	22	Human pre-miRNA loop
RSL-V1-1003	201	hsa-mir-6720	GCGCTAATACGACTCACTATAGGG	CCGTGTAATCGTAGGGCCGTTCCAT	GGTGTACGAAGTTTCAGC	GCCGCGGAAGAAGGGGAAGCGC	GCTGAAGCTTCGTGCAC	GGGCCGUGUAAUCGUAGGGCCGUUCCAUGGUGUACGAAGUUUCAGCGCCGCGGAAGAAGGGGAAGCGCGCUGAAGCUUCGUGCAC	GTGCACGAAGCTTCAGCGCGCTTCCCCTTCTTCCGCGGCGCTGAAACTTCGTACACCATGGAACGGCCCTACGATTACACGGCCCTATAGTGAGTCGTATTAGCGC	85	22	Human pre-miRNA loop
RSL-V1-1004	201	hsa-mir-6720	GCGCTAATACGACTCACTATAGGG	CTAGGCCGGTACTGTAACTCCTTGC	GGTGTACGAAGTTTCAGC	GCCGCGGAAGAAGGGGAAGCGC	GCTGAAGCTTCGTGCAC	GGGCUAGGCCGGUACUGUAACUCCUUGCGGUGUACGAAGUUUCAGCGCCGCGGAAGAAGGGGAAGCGCGCUGAAGCUUCGUGCAC	GTGCACGAAGCTTCAGCGCGCTTCCCCTTCTTCCGCGGCGCTGAAACTTCGTACACCGCAAGGAGTTACAGTACCGGCCTAGCCCTATAGTGAGTCGTATTAGCGC	85	22	Human pre-miRNA loop
RSL-V1-1005	201	hsa-mir-6720	GCGCTAATACGACTCACTATAGGG	CTATAGGGCTGTGCCAGATAGATGA	GGTGTACGAAGTTTCAGC	GCCGCGGAAGAAGGGGAAGCGC	GCTGAAGCTTCGTGCAC	GGGCUAUAGGGCUGUGCCAGAUAGAUGAGGUGUACGAAGUUUCAGCGCCGCGGAAGAAGGGGAAGCGCGCUGAAGCUUCGUGCAC	GTGCACGAAGCTTCAGCGCGCTTCCCCTTCTTCCGCGGCGCTGAAACTTCGTACACCTCATCTATCTGGCACAGCCCTATAGCCCTATAGTGAGTCGTATTAGCGC	85	22	Human pre-miRNA loop
RSL-V1-1006	202	hsa-mir-3159	GCGCTAATACGACTCACTATAGGG	AGGAGTCGTAGCCCTACCCCATAAT	GGTGTACGAAGTTTCAGC	CCACGGGCTGGGCACAGTGG	GCTGAAGCTTCGTGCAC	GGGAGGAGUCGUAGCCCUACCCCAUAAUGGUGUACGAAGUUUCAGCCCACGGGCUGGGCACAGUGGGCUGAAGCUUCGUGCAC	GTGCACGAAGCTTCAGCCCACTGTGCCCAGCCCGTGGGCTGAAACTTCGTACACCATTATGGGGTAGGGCTACGACTCCTCCCTATAGTGAGTCGTATTAGCGC	83	20	Human pre-miRNA loop
RSL-V1-1007	202	hsa-mir-3159	GCGCTAATACGACTCACTATAGGG	CATGCTGAACTAGGATTGAAATTCG	GGTGTACGAAGTTTCAGC	CCACGGGCTGGGCACAGTGG	GCTGAAGCTTCGTGCAC	GGGCAUGCUGAACUAGGAUUGAAAUUCGGGUGUACGAAGUUUCAGCCCACGGGCUGGGCACAGUGGGCUGAAGCUUCGUGCAC	GTGCACGAAGCTTCAGCCCACTGTGCCCAGCCCGTGGGCTGAAACTTCGTACACCCGAATTTCAATCCTAGTTCAGCATGCCCTATAGTGAGTCGTATTAGCGC	83	20	Human pre-miRNA loop
RSL-V1-1008	202	hsa-mir-3159	GCGCTAATACGACTCACTATAGGG	CGTCAACAGGCGGATGCAGCAATTT	GGTGTACGAAGTTTCAGC	CCACGGGCTGGGCACAGTGG	GCTGAAGCTTCGTGCAC	GGGCGUCAACAGGCGGAUGCAGCAAUUUGGUGUACGAAGUUUCAGCCCACGGGCUGGGCACAGUGGGCUGAAGCUUCGUGCAC	GTGCACGAAGCTTCAGCCCACTGTGCCCAGCCCGTGGGCTGAAACTTCGTACACCAAATTGCTGCATCCGCCTGTTGACGCCCTATAGTGAGTCGTATTAGCGC	83	20	Human pre-miRNA loop
RSL-V1-1009	202	hsa-mir-3159	GCGCTAATACGACTCACTATAGGG	GAAAGTACGCCGCTTGGGATCCATT	GGTGTACGAAGTTTCAGC	CCACGGGCTGGGCACAGTGG	GCTGAAGCTTCGTGCAC	GGGGAAAGUACGCCGCUUGGGAUCCAUUGGUGUACGAAGUUUCAGCCCACGGGCUGGGCACAGUGGGCUGAAGCUUCGUGCAC	GTGCACGAAGCTTCAGCCCACTGTGCCCAGCCCGTGGGCTGAAACTTCGTACACCAATGGATCCCAAGCGGCGTACTTTCCCCTATAGTGAGTCGTATTAGCGC	83	20	Human pre-miRNA loop
RSL-V1-1010	202	hsa-mir-3159	GCGCTAATACGACTCACTATAGGG	GACTTAGTTTTCCTCTGCCACCGGC	GGTGTACGAAGTTTCAGC	CCACGGGCTGGGCACAGTGG	GCTGAAGCTTCGTGCAC	GGGGACUUAGUUUUCCUCUGCCACCGGCGGUGUACGAAGUUUCAGCCCACGGGCUGGGCACAGUGGGCUGAAGCUUCGUGCAC	GTGCACGAAGCTTCAGCCCACTGTGCCCAGCCCGTGGGCTGAAACTTCGTACACCGCCGGTGGCAGAGGAAAACTAAGTCCCCTATAGTGAGTCGTATTAGCGC	83	20	Human pre-miRNA loop
RSL-V1-1011	203	hsa-mir-135b	GCGCTAATACGACTCACTATAGGG	AAACTGGCGGTAACTATAGTCACTA	GGTGTACGAAGTTTCAGC	ATGTGATTGCTGTCCCAAACTCATGT	GCTGAAGCTTCGTGCAC	GGGAAACUGGCGGUAACUAUAGUCACUAGGUGUACGAAGUUUCAGCAUGUGAUUGCUGUCCCAAACUCAUGUGCUGAAGCUUCGUGCAC	GTGCACGAAGCTTCAGCACATGAGTTTGGGACAGCAATCACATGCTGAAACTTCGTACACCTAGTGACTATAGTTACCGCCAGTTTCCCTATAGTGAGTCGTATTAGCGC	89	26	Human pre-miRNA loop
RSL-V1-1012	203	hsa-mir-135b	GCGCTAATACGACTCACTATAGGG	AAGCACGTAAGGCGAGGCAAAAGTT	GGTGTACGAAGTTTCAGC	ATGTGATTGCTGTCCCAAACTCATGT	GCTGAAGCTTCGTGCAC	GGGAAGCACGUAAGGCGAGGCAAAAGUUGGUGUACGAAGUUUCAGCAUGUGAUUGCUGUCCCAAACUCAUGUGCUGAAGCUUCGUGCAC	GTGCACGAAGCTTCAGCACATGAGTTTGGGACAGCAATCACATGCTGAAACTTCGTACACCAACTTTTGCCTCGCCTTACGTGCTTCCCTATAGTGAGTCGTATTAGCGC	89	26	Human pre-miRNA loop
RSL-V1-1013	203	hsa-mir-135b	GCGCTAATACGACTCACTATAGGG	ATTAAGACGCCGGAACGCCCAAATA	GGTGTACGAAGTTTCAGC	ATGTGATTGCTGTCCCAAACTCATGT	GCTGAAGCTTCGTGCAC	GGGAUUAAGACGCCGGAACGCCCAAAUAGGUGUACGAAGUUUCAGCAUGUGAUUGCUGUCCCAAACUCAUGUGCUGAAGCUUCGUGCAC	GTGCACGAAGCTTCAGCACATGAGTTTGGGACAGCAATCACATGCTGAAACTTCGTACACCTATTTGGGCGTTCCGGCGTCTTAATCCCTATAGTGAGTCGTATTAGCGC	89	26	Human pre-miRNA loop
RSL-V1-1014	203	hsa-mir-135b	GCGCTAATACGACTCACTATAGGG	CAACCCATGGTTGTGACATGCGTAT	GGTGTACGAAGTTTCAGC	ATGTGATTGCTGTCCCAAACTCATGT	GCTGAAGCTTCGTGCAC	GGGCAACCCAUGGUUGUGACAUGCGUAUGGUGUACGAAGUUUCAGCAUGUGAUUGCUGUCCCAAACUCAUGUGCUGAAGCUUCGUGCAC	GTGCACGAAGCTTCAGCACATGAGTTTGGGACAGCAATCACATGCTGAAACTTCGTACACCATACGCATGTCACAACCATGGGTTGCCCTATAGTGAGTCGTATTAGCGC	89	26	Human pre-miRNA loop
RSL-V1-1015	203	hsa-mir-135b	GCGCTAATACGACTCACTATAGGG	CACTATAGCGCATGAAACCCGTAGT	GGTGTACGAAGTTTCAGC	ATGTGATTGCTGTCCCAAACTCATGT	GCTGAAGCTTCGTGCAC	GGGCACUAUAGCGCAUGAAACCCGUAGUGGUGUACGAAGUUUCAGCAUGUGAUUGCUGUCCCAAACUCAUGUGCUGAAGCUUCGUGCAC	GTGCACGAAGCTTCAGCACATGAGTTTGGGACAGCAATCACATGCTGAAACTTCGTACACCACTACGGGTTTCATGCGCTATAGTGCCCTATAGTGAGTCGTATTAGCGC	89	26	Human pre-miRNA loop
RSL-V1-1016	204	hsa-mir-203a	GCGCTAATACGACTCACTATAGGG	AGATGGCAAATGCTACGGGTTACCG	GGTGTACGAAGTTTCAGC	CAACAGTTCTGTAGCGCAATTGTG	GCTGAAGCTTCGTGCAC	GGGAGAUGGCAAAUGCUACGGGUUACCGGGUGUACGAAGUUUCAGCCAACAGUUCUGUAGCGCAAUUGUGGCUGAAGCUUCGUGCAC	GTGCACGAAGCTTCAGCCACAATTGCGCTACAGAACTGTTGGCTGAAACTTCGTACACCCGGTAACCCGTAGCATTTGCCATCTCCCTATAGTGAGTCGTATTAGCGC	87	24	Human pre-miRNA loop
RSL-V1-1017	204	hsa-mir-203a	GCGCTAATACGACTCACTATAGGG	CGGACGTTCCGATATACCAGTCCTG	GGTGTACGAAGTTTCAGC	CAACAGTTCTGTAGCGCAATTGTG	GCTGAAGCTTCGTGCAC	GGGCGGACGUUCCGAUAUACCAGUCCUGGGUGUACGAAGUUUCAGCCAACAGUUCUGUAGCGCAAUUGUGGCUGAAGCUUCGUGCAC	GTGCACGAAGCTTCAGCCACAATTGCGCTACAGAACTGTTGGCTGAAACTTCGTACACCCAGGACTGGTATATCGGAACGTCCGCCCTATAGTGAGTCGTATTAGCGC	87	24	Human pre-miRNA loop
RSL-V1-1018	204	hsa-mir-203a	GCGCTAATACGACTCACTATAGGG	CTTATATGCCCCTGCCATCACTCTC	GGTGTACGAAGTTTCAGC	CAACAGTTCTGTAGCGCAATTGTG	GCTGAAGCTTCGTGCAC	GGGCUUAUAUGCCCCUGCCAUCACUCUCGGUGUACGAAGUUUCAGCCAACAGUUCUGUAGCGCAAUUGUGGCUGAAGCUUCGUGCAC	GTGCACGAAGCTTCAGCCACAATTGCGCTACAGAACTGTTGGCTGAAACTTCGTACACCGAGAGTGATGGCAGGGGCATATAAGCCCTATAGTGAGTCGTATTAGCGC	87	24	Human pre-miRNA loop
RSL-V1-1019	204	hsa-mir-203a	GCGCTAATACGACTCACTATAGGG	GAACTACCTCCGCTTGCTGAAAATG	GGTGTACGAAGTTTCAGC	CAACAGTTCTGTAGCGCAATTGTG	GCTGAAGCTTCGTGCAC	GGGGAACUACCUCCGCUUGCUGAAAAUGGGUGUACGAAGUUUCAGCCAACAGUUCUGUAGCGCAAUUGUGGCUGAAGCUUCGUGCAC	GTGCACGAAGCTTCAGCCACAATTGCGCTACAGAACTGTTGGCTGAAACTTCGTACACCCATTTTCAGCAAGCGGAGGTAGTTCCCCTATAGTGAGTCGTATTAGCGC	87	24	Human pre-miRNA loop
RSL-V1-1020	204	hsa-mir-203a	GCGCTAATACGACTCACTATAGGG	GACCTCCGGGCGATTACGAGTTTCA	GGTGTACGAAGTTTCAGC	CAACAGTTCTGTAGCGCAATTGTG	GCTGAAGCTTCGTGCAC	GGGGACCUCCGGGCGAUUACGAGUUUCAGGUGUACGAAGUUUCAGCCAACAGUUCUGUAGCGCAAUUGUGGCUGAAGCUUCGUGCAC	GTGCACGAAGCTTCAGCCACAATTGCGCTACAGAACTGTTGGCTGAAACTTCGTACACCTGAAACTCGTAATCGCCCGGAGGTCCCCTATAGTGAGTCGTATTAGCGC	87	24	Human pre-miRNA loop
RSL-V1-1021	205	hsa-mir-5739	GCGCTAATACGACTCACTATAGGG	ACTGGGCCGTAAAACACCTGAGTAT	GGTGTACGAAGTTTCAGC	CCAAGGTTGTGCTTTTAGGAAATGTTGGCTGTCCTGCGG	GCTGAAGCTTCGTGCAC	GGGACUGGGCCGUAAAACACCUGAGUAUGGUGUACGAAGUUUCAGCCCAAGGUUGUGCUUUUAGGAAAUGUUGGCUGUCCUGCGGGCUGAAGCUUCGUGCAC	GTGCACGAAGCTTCAGCCCGCAGGACAGCCAACATTTCCTAAAAGCACAACCTTGGGCTGAAACTTCGTACACCATACTCAGGTGTTTTACGGCCCAGTCCCTATAGTGAGTCGTATTAGCGC	102	39	Human pre-miRNA loop
RSL-V1-1022	205	hsa-mir-5739	GCGCTAATACGACTCACTATAGGG	CCAGAGGTTGGTGGCTCGATAGGAT	GGTGTACGAAGTTTCAGC	CCAAGGTTGTGCTTTTAGGAAATGTTGGCTGTCCTGCGG	GCTGAAGCTTCGTGCAC	GGGCCAGAGGUUGGUGGCUCGAUAGGAUGGUGUACGAAGUUUCAGCCCAAGGUUGUGCUUUUAGGAAAUGUUGGCUGUCCUGCGGGCUGAAGCUUCGUGCAC	GTGCACGAAGCTTCAGCCCGCAGGACAGCCAACATTTCCTAAAAGCACAACCTTGGGCTGAAACTTCGTACACCATCCTATCGAGCCACCAACCTCTGGCCCTATAGTGAGTCGTATTAGCGC	102	39	Human pre-miRNA loop
RSL-V1-1023	205	hsa-mir-5739	GCGCTAATACGACTCACTATAGGG	CGTCCCGAACTTAGAGTACCAGCAT	GGTGTACGAAGTTTCAGC	CCAAGGTTGTGCTTTTAGGAAATGTTGGCTGTCCTGCGG	GCTGAAGCTTCGTGCAC	GGGCGUCCCGAACUUAGAGUACCAGCAUGGUGUACGAAGUUUCAGCCCAAGGUUGUGCUUUUAGGAAAUGUUGGCUGUCCUGCGGGCUGAAGCUUCGUGCAC	GTGCACGAAGCTTCAGCCCGCAGGACAGCCAACATTTCCTAAAAGCACAACCTTGGGCTGAAACTTCGTACACCATGCTGGTACTCTAAGTTCGGGACGCCCTATAGTGAGTCGTATTAGCGC	102	39	Human pre-miRNA loop
RSL-V1-1024	205	hsa-mir-5739	GCGCTAATACGACTCACTATAGGG	GATGACTAAATGCTAATCCCGGTTC	GGTGTACGAAGTTTCAGC	CCAAGGTTGTGCTTTTAGGAAATGTTGGCTGTCCTGCGG	GCTGAAGCTTCGTGCAC	GGGGAUGACUAAAUGCUAAUCCCGGUUCGGUGUACGAAGUUUCAGCCCAAGGUUGUGCUUUUAGGAAAUGUUGGCUGUCCUGCGGGCUGAAGCUUCGUGCAC	GTGCACGAAGCTTCAGCCCGCAGGACAGCCAACATTTCCTAAAAGCACAACCTTGGGCTGAAACTTCGTACACCGAACCGGGATTAGCATTTAGTCATCCCCTATAGTGAGTCGTATTAGCGC	102	39	Human pre-miRNA loop
RSL-V1-1025	205	hsa-mir-5739	GCGCTAATACGACTCACTATAGGG	GCGAGAACCTCTTAACTAGTGCGAC	GGTGTACGAAGTTTCAGC	CCAAGGTTGTGCTTTTAGGAAATGTTGGCTGTCCTGCGG	GCTGAAGCTTCGTGCAC	GGGGCGAGAACCUCUUAACUAGUGCGACGGUGUACGAAGUUUCAGCCCAAGGUUGUGCUUUUAGGAAAUGUUGGCUGUCCUGCGGGCUGAAGCUUCGUGCAC	GTGCACGAAGCTTCAGCCCGCAGGACAGCCAACATTTCCTAAAAGCACAACCTTGGGCTGAAACTTCGTACACCGTCGCACTAGTTAAGAGGTTCTCGCCCCTATAGTGAGTCGTATTAGCGC	102	39	Human pre-miRNA loop
RSL-V1-1026	206	hsa-mir-6849	GCGCTAATACGACTCACTATAGGG	ATCTATCGGGGAGCTGCAGTATACT	GGTGTACGAAGTTTCAGC	GTGTGGAGAGAGCACTGAGCCTGCCCACC	GCTGAAGCTTCGTGCAC	GGGAUCUAUCGGGGAGCUGCAGUAUACUGGUGUACGAAGUUUCAGCGUGUGGAGAGAGCACUGAGCCUGCCCACCGCUGAAGCUUCGUGCAC	GTGCACGAAGCTTCAGCGGTGGGCAGGCTCAGTGCTCTCTCCACACGCTGAAACTTCGTACACCAGTATACTGCAGCTCCCCGATAGATCCCTATAGTGAGTCGTATTAGCGC	92	29	Human pre-miRNA loop
RSL-V1-1027	206	hsa-mir-6849	GCGCTAATACGACTCACTATAGGG	CAGTAAGACAACGCATATACGACGA	GGTGTACGAAGTTTCAGC	GTGTGGAGAGAGCACTGAGCCTGCCCACC	GCTGAAGCTTCGTGCAC	GGGCAGUAAGACAACGCAUAUACGACGAGGUGUACGAAGUUUCAGCGUGUGGAGAGAGCACUGAGCCUGCCCACCGCUGAAGCUUCGUGCAC	GTGCACGAAGCTTCAGCGGTGGGCAGGCTCAGTGCTCTCTCCACACGCTGAAACTTCGTACACCTCGTCGTATATGCGTTGTCTTACTGCCCTATAGTGAGTCGTATTAGCGC	92	29	Human pre-miRNA loop
RSL-V1-1028	206	hsa-mir-6849	GCGCTAATACGACTCACTATAGGG	CTTTGTCTAGTTGGGTAAACTCTCC	GGTGTACGAAGTTTCAGC	GTGTGGAGAGAGCACTGAGCCTGCCCACC	GCTGAAGCTTCGTGCAC	GGGCUUUGUCUAGUUGGGUAAACUCUCCGGUGUACGAAGUUUCAGCGUGUGGAGAGAGCACUGAGCCUGCCCACCGCUGAAGCUUCGUGCAC	GTGCACGAAGCTTCAGCGGTGGGCAGGCTCAGTGCTCTCTCCACACGCTGAAACTTCGTACACCGGAGAGTTTACCCAACTAGACAAAGCCCTATAGTGAGTCGTATTAGCGC	92	29	Human pre-miRNA loop
RSL-V1-1029	206	hsa-mir-6849	GCGCTAATACGACTCACTATAGGG	GAAATCCCCAAGGGTCGTACGAACT	GGTGTACGAAGTTTCAGC	GTGTGGAGAGAGCACTGAGCCTGCCCACC	GCTGAAGCTTCGTGCAC	GGGGAAAUCCCCAAGGGUCGUACGAACUGGUGUACGAAGUUUCAGCGUGUGGAGAGAGCACUGAGCCUGCCCACCGCUGAAGCUUCGUGCAC	GTGCACGAAGCTTCAGCGGTGGGCAGGCTCAGTGCTCTCTCCACACGCTGAAACTTCGTACACCAGTTCGTACGACCCTTGGGGATTTCCCCTATAGTGAGTCGTATTAGCGC	92	29	Human pre-miRNA loop
RSL-V1-1030	206	hsa-mir-6849	GCGCTAATACGACTCACTATAGGG	GGATTGGAGTAAACCCGTATAGTCC	GGTGTACGAAGTTTCAGC	GTGTGGAGAGAGCACTGAGCCTGCCCACC	GCTGAAGCTTCGTGCAC	GGGGGAUUGGAGUAAACCCGUAUAGUCCGGUGUACGAAGUUUCAGCGUGUGGAGAGAGCACUGAGCCUGCCCACCGCUGAAGCUUCGUGCAC	GTGCACGAAGCTTCAGCGGTGGGCAGGCTCAGTGCTCTCTCCACACGCTGAAACTTCGTACACCGGACTATACGGGTTTACTCCAATCCCCCTATAGTGAGTCGTATTAGCGC	92	29	Human pre-miRNA loop
RSL-V1-1031	207	hsa-mir-367	GCGCTAATACGACTCACTATAGGG	ACCTAGCGGCGATGGACTGCTTAAC	GGTGTACGAAGTTTCAGC	AACTCTGTTGAATATAAATTGGAATT	GCTGAAGCTTCGTGCAC	GGGACCUAGCGGCGAUGGACUGCUUAACGGUGUACGAAGUUUCAGCAACUCUGUUGAAUAUAAAUUGGAAUUGCUGAAGCUUCGUGCAC	GTGCACGAAGCTTCAGCAATTCCAATTTATATTCAACAGAGTTGCTGAAACTTCGTACACCGTTAAGCAGTCCATCGCCGCTAGGTCCCTATAGTGAGTCGTATTAGCGC	89	26	Human pre-miRNA loop
RSL-V1-1032	207	hsa-mir-367	GCGCTAATACGACTCACTATAGGG	AGGCGGTCGCACATCGTTACTGAAG	GGTGTACGAAGTTTCAGC	AACTCTGTTGAATATAAATTGGAATT	GCTGAAGCTTCGTGCAC	GGGAGGCGGUCGCACAUCGUUACUGAAGGGUGUACGAAGUUUCAGCAACUCUGUUGAAUAUAAAUUGGAAUUGCUGAAGCUUCGUGCAC	GTGCACGAAGCTTCAGCAATTCCAATTTATATTCAACAGAGTTGCTGAAACTTCGTACACCCTTCAGTAACGATGTGCGACCGCCTCCCTATAGTGAGTCGTATTAGCGC	89	26	Human pre-miRNA loop
RSL-V1-1033	207	hsa-mir-367	GCGCTAATACGACTCACTATAGGG	ATGAATCGTGCGGCAACAAGCCAAT	GGTGTACGAAGTTTCAGC	AACTCTGTTGAATATAAATTGGAATT	GCTGAAGCTTCGTGCAC	GGGAUGAAUCGUGCGGCAACAAGCCAAUGGUGUACGAAGUUUCAGCAACUCUGUUGAAUAUAAAUUGGAAUUGCUGAAGCUUCGUGCAC	GTGCACGAAGCTTCAGCAATTCCAATTTATATTCAACAGAGTTGCTGAAACTTCGTACACCATTGGCTTGTTGCCGCACGATTCATCCCTATAGTGAGTCGTATTAGCGC	89	26	Human pre-miRNA loop
RSL-V1-1034	207	hsa-mir-367	GCGCTAATACGACTCACTATAGGG	CAATCGCCGGATAGGTTATCATCGC	GGTGTACGAAGTTTCAGC	AACTCTGTTGAATATAAATTGGAATT	GCTGAAGCTTCGTGCAC	GGGCAAUCGCCGGAUAGGUUAUCAUCGCGGUGUACGAAGUUUCAGCAACUCUGUUGAAUAUAAAUUGGAAUUGCUGAAGCUUCGUGCAC	GTGCACGAAGCTTCAGCAATTCCAATTTATATTCAACAGAGTTGCTGAAACTTCGTACACCGCGATGATAACCTATCCGGCGATTGCCCTATAGTGAGTCGTATTAGCGC	89	26	Human pre-miRNA loop
RSL-V1-1035	207	hsa-mir-367	GCGCTAATACGACTCACTATAGGG	CAGACGGCCTCGGAAAGTGCTTATC	GGTGTACGAAGTTTCAGC	AACTCTGTTGAATATAAATTGGAATT	GCTGAAGCTTCGTGCAC	GGGCAGACGGCCUCGGAAAGUGCUUAUCGGUGUACGAAGUUUCAGCAACUCUGUUGAAUAUAAAUUGGAAUUGCUGAAGCUUCGUGCAC	GTGCACGAAGCTTCAGCAATTCCAATTTATATTCAACAGAGTTGCTGAAACTTCGTACACCGATAAGCACTTTCCGAGGCCGTCTGCCCTATAGTGAGTCGTATTAGCGC	89	26	Human pre-miRNA loop
RSL-V1-1036	208	hsa-mir-6821	GCGCTAATACGACTCACTATAGGG	AGACGATGTAATGAAAACCGATGTC	GGTGTACGAAGTTTCAGC	GCGGGGGTGGGGGCCTCGCCCTGCTTGGGCCCTCCCTGAC	GCTGAAGCTTCGTGCAC	GGGAGACGAUGUAAUGAAAACCGAUGUCGGUGUACGAAGUUUCAGCGCGGGGGUGGGGGCCUCGCCCUGCUUGGGCCCUCCCUGACGCUGAAGCUUCGUGCAC	GTGCACGAAGCTTCAGCGTCAGGGAGGGCCCAAGCAGGGCGAGGCCCCCACCCCCGCGCTGAAACTTCGTACACCGACATCGGTTTTCATTACATCGTCTCCCTATAGTGAGTCGTATTAGCGC	103	40	Human pre-miRNA loop
RSL-V1-1037	208	hsa-mir-6821	GCGCTAATACGACTCACTATAGGG	AGCGATATGGACGTTCGAATATGCC	GGTGTACGAAGTTTCAGC	GCGGGGGTGGGGGCCTCGCCCTGCTTGGGCCCTCCCTGAC	GCTGAAGCTTCGTGCAC	GGGAGCGAUAUGGACGUUCGAAUAUGCCGGUGUACGAAGUUUCAGCGCGGGGGUGGGGGCCUCGCCCUGCUUGGGCCCUCCCUGACGCUGAAGCUUCGUGCAC	GTGCACGAAGCTTCAGCGTCAGGGAGGGCCCAAGCAGGGCGAGGCCCCCACCCCCGCGCTGAAACTTCGTACACCGGCATATTCGAACGTCCATATCGCTCCCTATAGTGAGTCGTATTAGCGC	103	40	Human pre-miRNA loop
RSL-V1-1038	208	hsa-mir-6821	GCGCTAATACGACTCACTATAGGG	ATCTATGCTGTCTCGTCCGCACGAT	GGTGTACGAAGTTTCAGC	GCGGGGGTGGGGGCCTCGCCCTGCTTGGGCCCTCCCTGAC	GCTGAAGCTTCGTGCAC	GGGAUCUAUGCUGUCUCGUCCGCACGAUGGUGUACGAAGUUUCAGCGCGGGGGUGGGGGCCUCGCCCUGCUUGGGCCCUCCCUGACGCUGAAGCUUCGUGCAC	GTGCACGAAGCTTCAGCGTCAGGGAGGGCCCAAGCAGGGCGAGGCCCCCACCCCCGCGCTGAAACTTCGTACACCATCGTGCGGACGAGACAGCATAGATCCCTATAGTGAGTCGTATTAGCGC	103	40	Human pre-miRNA loop
RSL-V1-1039	208	hsa-mir-6821	GCGCTAATACGACTCACTATAGGG	CGGCAGGGACTTACGAGATACAGAC	GGTGTACGAAGTTTCAGC	GCGGGGGTGGGGGCCTCGCCCTGCTTGGGCCCTCCCTGAC	GCTGAAGCTTCGTGCAC	GGGCGGCAGGGACUUACGAGAUACAGACGGUGUACGAAGUUUCAGCGCGGGGGUGGGGGCCUCGCCCUGCUUGGGCCCUCCCUGACGCUGAAGCUUCGUGCAC	GTGCACGAAGCTTCAGCGTCAGGGAGGGCCCAAGCAGGGCGAGGCCCCCACCCCCGCGCTGAAACTTCGTACACCGTCTGTATCTCGTAAGTCCCTGCCGCCCTATAGTGAGTCGTATTAGCGC	103	40	Human pre-miRNA loop
RSL-V1-1040	208	hsa-mir-6821	GCGCTAATACGACTCACTATAGGG	CTATAGATAATGGAGCTCCTTGCCC	GGTGTACGAAGTTTCAGC	GCGGGGGTGGGGGCCTCGCCCTGCTTGGGCCCTCCCTGAC	GCTGAAGCTTCGTGCAC	GGGCUAUAGAUAAUGGAGCUCCUUGCCCGGUGUACGAAGUUUCAGCGCGGGGGUGGGGGCCUCGCCCUGCUUGGGCCCUCCCUGACGCUGAAGCUUCGUGCAC	GTGCACGAAGCTTCAGCGTCAGGGAGGGCCCAAGCAGGGCGAGGCCCCCACCCCCGCGCTGAAACTTCGTACACCGGGCAAGGAGCTCCATTATCTATAGCCCTATAGTGAGTCGTATTAGCGC	103	40	Human pre-miRNA loop
RSL-V1-1041	209	hsa-mir-1254-1	GCGCTAATACGACTCACTATAGGG	AAATGGGCATCTGGCTATCTCACCG	GGTGTACGAAGTTTCAGC	CAGTGAACTATCATTGTGCCACTG	GCTGAAGCTTCGTGCAC	GGGAAAUGGGCAUCUGGCUAUCUCACCGGGUGUACGAAGUUUCAGCCAGUGAACUAUCAUUGUGCCACUGGCUGAAGCUUCGUGCAC	GTGCACGAAGCTTCAGCCAGTGGCACAATGATAGTTCACTGGCTGAAACTTCGTACACCCGGTGAGATAGCCAGATGCCCATTTCCCTATAGTGAGTCGTATTAGCGC	87	24	Human pre-miRNA loop
RSL-V1-1042	209	hsa-mir-1254-1	GCGCTAATACGACTCACTATAGGG	AGCTTGTCTACGCACATGGTCTACA	GGTGTACGAAGTTTCAGC	CAGTGAACTATCATTGTGCCACTG	GCTGAAGCTTCGTGCAC	GGGAGCUUGUCUACGCACAUGGUCUACAGGUGUACGAAGUUUCAGCCAGUGAACUAUCAUUGUGCCACUGGCUGAAGCUUCGUGCAC	GTGCACGAAGCTTCAGCCAGTGGCACAATGATAGTTCACTGGCTGAAACTTCGTACACCTGTAGACCATGTGCGTAGACAAGCTCCCTATAGTGAGTCGTATTAGCGC	87	24	Human pre-miRNA loop
RSL-V1-1043	209	hsa-mir-1254-1	GCGCTAATACGACTCACTATAGGG	CTGAAGCTTAAGGGCAATCATTTGC	GGTGTACGAAGTTTCAGC	CAGTGAACTATCATTGTGCCACTG	GCTGAAGCTTCGTGCAC	GGGCUGAAGCUUAAGGGCAAUCAUUUGCGGUGUACGAAGUUUCAGCCAGUGAACUAUCAUUGUGCCACUGGCUGAAGCUUCGUGCAC	GTGCACGAAGCTTCAGCCAGTGGCACAATGATAGTTCACTGGCTGAAACTTCGTACACCGCAAATGATTGCCCTTAAGCTTCAGCCCTATAGTGAGTCGTATTAGCGC	87	24	Human pre-miRNA loop
RSL-V1-1044	209	hsa-mir-1254-1	GCGCTAATACGACTCACTATAGGG	GAACGAAAACAGGTATGCGGCCTGG	GGTGTACGAAGTTTCAGC	CAGTGAACTATCATTGTGCCACTG	GCTGAAGCTTCGTGCAC	GGGGAACGAAAACAGGUAUGCGGCCUGGGGUGUACGAAGUUUCAGCCAGUGAACUAUCAUUGUGCCACUGGCUGAAGCUUCGUGCAC	GTGCACGAAGCTTCAGCCAGTGGCACAATGATAGTTCACTGGCTGAAACTTCGTACACCCCAGGCCGCATACCTGTTTTCGTTCCCCTATAGTGAGTCGTATTAGCGC	87	24	Human pre-miRNA loop
RSL-V1-1045	209	hsa-mir-1254-1	GCGCTAATACGACTCACTATAGGG	GCCTCATCGAACGCCAGTAGTCTAC	GGTGTACGAAGTTTCAGC	CAGTGAACTATCATTGTGCCACTG	GCTGAAGCTTCGTGCAC	GGGGCCUCAUCGAACGCCAGUAGUCUACGGUGUACGAAGUUUCAGCCAGUGAACUAUCAUUGUGCCACUGGCUGAAGCUUCGUGCAC	GTGCACGAAGCTTCAGCCAGTGGCACAATGATAGTTCACTGGCTGAAACTTCGTACACCGTAGACTACTGGCGTTCGATGAGGCCCCTATAGTGAGTCGTATTAGCGC	87	24	Human pre-miRNA loop
RSL-V1-1046	210	hsa-mir-27a	GCGCTAATACGACTCACTATAGGG	AAGACCTCGGGGAGAACGCAAATCT	GGTGTACGAAGTTTCAGC	TGAGCAGGGTCCACACCAAGTCGTGTTCA	GCTGAAGCTTCGTGCAC	GGGAAGACCUCGGGGAGAACGCAAAUCUGGUGUACGAAGUUUCAGCUGAGCAGGGUCCACACCAAGUCGUGUUCAGCUGAAGCUUCGUGCAC	GTGCACGAAGCTTCAGCTGAACACGACTTGGTGTGGACCCTGCTCAGCTGAAACTTCGTACACCAGATTTGCGTTCTCCCCGAGGTCTTCCCTATAGTGAGTCGTATTAGCGC	92	29	Human pre-miRNA loop
RSL-V1-1047	210	hsa-mir-27a	GCGCTAATACGACTCACTATAGGG	AGTCGTGCATAGGATGTTCCCAGCC	GGTGTACGAAGTTTCAGC	TGAGCAGGGTCCACACCAAGTCGTGTTCA	GCTGAAGCTTCGTGCAC	GGGAGUCGUGCAUAGGAUGUUCCCAGCCGGUGUACGAAGUUUCAGCUGAGCAGGGUCCACACCAAGUCGUGUUCAGCUGAAGCUUCGUGCAC	GTGCACGAAGCTTCAGCTGAACACGACTTGGTGTGGACCCTGCTCAGCTGAAACTTCGTACACCGGCTGGGAACATCCTATGCACGACTCCCTATAGTGAGTCGTATTAGCGC	92	29	Human pre-miRNA loop
RSL-V1-1048	210	hsa-mir-27a	GCGCTAATACGACTCACTATAGGG	CAAGGCACTGAACTATGCATGTACT	GGTGTACGAAGTTTCAGC	TGAGCAGGGTCCACACCAAGTCGTGTTCA	GCTGAAGCTTCGTGCAC	GGGCAAGGCACUGAACUAUGCAUGUACUGGUGUACGAAGUUUCAGCUGAGCAGGGUCCACACCAAGUCGUGUUCAGCUGAAGCUUCGUGCAC	GTGCACGAAGCTTCAGCTGAACACGACTTGGTGTGGACCCTGCTCAGCTGAAACTTCGTACACCAGTACATGCATAGTTCAGTGCCTTGCCCTATAGTGAGTCGTATTAGCGC	92	29	Human pre-miRNA loop
RSL-V1-1049	210	hsa-mir-27a	GCGCTAATACGACTCACTATAGGG	CCTATGTATCAAAGGCACGACCGAA	GGTGTACGAAGTTTCAGC	TGAGCAGGGTCCACACCAAGTCGTGTTCA	GCTGAAGCTTCGTGCAC	GGGCCUAUGUAUCAAAGGCACGACCGAAGGUGUACGAAGUUUCAGCUGAGCAGGGUCCACACCAAGUCGUGUUCAGCUGAAGCUUCGUGCAC	GTGCACGAAGCTTCAGCTGAACACGACTTGGTGTGGACCCTGCTCAGCTGAAACTTCGTACACCTTCGGTCGTGCCTTTGATACATAGGCCCTATAGTGAGTCGTATTAGCGC	92	29	Human pre-miRNA loop
RSL-V1-1050	210	hsa-mir-27a	GCGCTAATACGACTCACTATAGGG	GATTTAAAGATCGCTTGCCTAGCAG	GGTGTACGAAGTTTCAGC	TGAGCAGGGTCCACACCAAGTCGTGTTCA	GCTGAAGCTTCGTGCAC	GGGGAUUUAAAGAUCGCUUGCCUAGCAGGGUGUACGAAGUUUCAGCUGAGCAGGGUCCACACCAAGUCGUGUUCAGCUGAAGCUUCGUGCAC	GTGCACGAAGCTTCAGCTGAACACGACTTGGTGTGGACCCTGCTCAGCTGAAACTTCGTACACCCTGCTAGGCAAGCGATCTTTAAATCCCCTATAGTGAGTCGTATTAGCGC	92	29	Human pre-miRNA loop
[truncated: 8,530 more rows]
