# Supplementary material for: RNA structure-wide discovery of functional interactions with multiplexed RNA motif library
Source: Nat Commun. 2020 Dec 8;11:6275. doi: 10.1038/s41467-020-19699-5 (PMC7723054; doi:10.1038/s41467-020-19699-5)
Supplement: Supplementary file 6 — Supplementary Data 3 [file 41467_2020_19699_MOESM6_ESM.csv]

Probe ID	Motif	T7 promoter	Barcode sequence	Forward stem	Motif region	Reverse stem	RNA probe sequence	Probe length	Motif length	Sublibrary	Gene symbol or category
RSL-V2-1	1xKloop	CCGCGCTAATACGACTCACTATAG	CTATCTCTCAGTGCGTAGCGGTTGC	GGTGTACGAAGTTTCAGC	GGGTGTGAACGGTGATCACCC	GCTGAAGCTTCGTGCAC	GCUAUCUCUCAGUGCGUAGCGGUUGCGGUGUACGAAGUUUCAGCGGGUGUGAACGGUGAUCACCCGCUGAAGCUUCGUGCAC	82	21	Protein-binding control	Aptamers
RSL-V2-2	1xKloop	CCGCGCTAATACGACTCACTATAG	GCTTGAAAGTGCCGGGTCAGTATCA	GGTGTACGAAGTTTCAGC	GGGTGTGAACGGTGATCACCC	GCTGAAGCTTCGTGCAC	GGCUUGAAAGUGCCGGGUCAGUAUCAGGUGUACGAAGUUUCAGCGGGUGUGAACGGUGAUCACCCGCUGAAGCUUCGUGCAC	82	21	Protein-binding control	Aptamers
RSL-V2-3	1xKloop	CCGCGCTAATACGACTCACTATAG	GGACGACACCCCGTTCTACAACGAA	GGTGTACGAAGTTTCAGC	GGGTGTGAACGGTGATCACCC	GCTGAAGCTTCGTGCAC	GGGACGACACCCCGUUCUACAACGAAGGUGUACGAAGUUUCAGCGGGUGUGAACGGUGAUCACCCGCUGAAGCUUCGUGCAC	82	21	Protein-binding control	Aptamers
RSL-V2-4	2xKloop	CCGCGCTAATACGACTCACTATAG	GGAAATCCAGTTCTCTACATGGCGA	GGTGTACGAAGTTTCAGC	GGGTGTGAACGGTGATCACCCGAGATCCGGGTGTGAACGGTGATCACCC	GCTGAAGCTTCGTGCAC	GGGAAAUCCAGUUCUCUACAUGGCGAGGUGUACGAAGUUUCAGCGGGUGUGAACGGUGAUCACCCGAGAUCCGGGUGUGAACGGUGAUCACCCGCUGAAGCUUCGUGCAC	110	49	Protein-binding control	Aptamers
RSL-V2-5	2xKloop	CCGCGCTAATACGACTCACTATAG	GTGCCATTCTGAGCTGGGCGTAAAT	GGTGTACGAAGTTTCAGC	GGGTGTGAACGGTGATCACCCGAGATCCGGGTGTGAACGGTGATCACCC	GCTGAAGCTTCGTGCAC	GGUGCCAUUCUGAGCUGGGCGUAAAUGGUGUACGAAGUUUCAGCGGGUGUGAACGGUGAUCACCCGAGAUCCGGGUGUGAACGGUGAUCACCCGCUGAAGCUUCGUGCAC	110	49	Protein-binding control	Aptamers
RSL-V2-6	2xKloop	CCGCGCTAATACGACTCACTATAG	ATATGGTGTATTGGGCTCAACCCCA	GGTGTACGAAGTTTCAGC	GGGTGTGAACGGTGATCACCCGAGATCCGGGTGTGAACGGTGATCACCC	GCTGAAGCTTCGTGCAC	GAUAUGGUGUAUUGGGCUCAACCCCAGGUGUACGAAGUUUCAGCGGGUGUGAACGGUGAUCACCCGAGAUCCGGGUGUGAACGGUGAUCACCCGCUGAAGCUUCGUGCAC	110	49	Protein-binding control	Aptamers
RSL-V2-7	2xMS2	CCGCGCTAATACGACTCACTATAG	GGCTTTCAGCTACGAAATCCGCTGC	GGTGTACGAAGTTTCAGC	GGTGAGGATCACCCATCGAGATCCGGTGAGGATCACCCATCG	GCTGAAGCTTCGTGCAC	GGGCUUUCAGCUACGAAAUCCGCUGCGGUGUACGAAGUUUCAGCGGUGAGGAUCACCCAUCGAGAUCCGGUGAGGAUCACCCAUCGGCUGAAGCUUCGUGCAC	103	42	Protein-binding control	Aptamers
RSL-V2-8	2xMS2	CCGCGCTAATACGACTCACTATAG	CATGCCTATTTGACCCCAGGAGACT	GGTGTACGAAGTTTCAGC	GGTGAGGATCACCCATCGAGATCCGGTGAGGATCACCCATCG	GCTGAAGCTTCGTGCAC	GCAUGCCUAUUUGACCCCAGGAGACUGGUGUACGAAGUUUCAGCGGUGAGGAUCACCCAUCGAGAUCCGGUGAGGAUCACCCAUCGGCUGAAGCUUCGUGCAC	103	42	Protein-binding control	Aptamers
RSL-V2-9	2xMS2	CCGCGCTAATACGACTCACTATAG	GACCAATTTAGGCTCCAACAGCTGA	GGTGTACGAAGTTTCAGC	GGTGAGGATCACCCATCGAGATCCGGTGAGGATCACCCATCG	GCTGAAGCTTCGTGCAC	GGACCAAUUUAGGCUCCAACAGCUGAGGUGUACGAAGUUUCAGCGGUGAGGAUCACCCAUCGAGAUCCGGUGAGGAUCACCCAUCGGCUGAAGCUUCGUGCAC	103	42	Protein-binding control	Aptamers
RSL-V2-10	3xKloop	CCGCGCTAATACGACTCACTATAG	GCCATCAGTATCGGCTGGCTACCTC	GGTGTACGAAGTTTCAGC	GGGTGTGAACGGTGATCACCCGAGATCCGGGTGTGAACGGTGATCACCCGAGATCCGGGTGTGAACGGTGATCACCC	GCTGAAGCTTCGTGCAC	GGCCAUCAGUAUCGGCUGGCUACCUCGGUGUACGAAGUUUCAGCGGGUGUGAACGGUGAUCACCCGAGAUCCGGGUGUGAACGGUGAUCACCCGAGAUCCGGGUGUGAACGGUGAUCACCCGCUGAAGCUUCGUGCAC	138	77	Protein-binding control	Aptamers
RSL-V2-11	3xKloop	CCGCGCTAATACGACTCACTATAG	ATTACTATGAAGGTTCCACAACGGT	GGTGTACGAAGTTTCAGC	GGGTGTGAACGGTGATCACCCGAGATCCGGGTGTGAACGGTGATCACCCGAGATCCGGGTGTGAACGGTGATCACCC	GCTGAAGCTTCGTGCAC	GAUUACUAUGAAGGUUCCACAACGGUGGUGUACGAAGUUUCAGCGGGUGUGAACGGUGAUCACCCGAGAUCCGGGUGUGAACGGUGAUCACCCGAGAUCCGGGUGUGAACGGUGAUCACCCGCUGAAGCUUCGUGCAC	138	77	Protein-binding control	Aptamers
RSL-V2-12	3xKloop	CCGCGCTAATACGACTCACTATAG	GACACGACAGTTCACAATACCCCTA	GGTGTACGAAGTTTCAGC	GGGTGTGAACGGTGATCACCCGAGATCCGGGTGTGAACGGTGATCACCCGAGATCCGGGTGTGAACGGTGATCACCC	GCTGAAGCTTCGTGCAC	GGACACGACAGUUCACAAUACCCCUAGGUGUACGAAGUUUCAGCGGGUGUGAACGGUGAUCACCCGAGAUCCGGGUGUGAACGGUGAUCACCCGAGAUCCGGGUGUGAACGGUGAUCACCCGCUGAAGCUUCGUGCAC	138	77	Protein-binding control	Aptamers
RSL-V2-13	BA000079_1	CCGCGCTAATACGACTCACTATAG	GGGGAATGGGTTAAATATCCATGAC	GGTGTACGAAGTTTCAGC	CCCGTCCGCATACGAATCTAGCCCGGG	GCTGAAGCTTCGTGCAC	GGGGGAAUGGGUUAAAUAUCCAUGACGGUGUACGAAGUUUCAGCCCCGUCCGCAUACGAAUCUAGCCCGGGGCUGAAGCUUCGUGCAC	88	27	Human 5UTR library	AAAS
RSL-V2-14	BA000079_1	CCGCGCTAATACGACTCACTATAG	CCGATATCCCTCATGGTAAGCACTT	GGTGTACGAAGTTTCAGC	CCCGTCCGCATACGAATCTAGCCCGGG	GCTGAAGCTTCGTGCAC	GCCGAUAUCCCUCAUGGUAAGCACUUGGUGUACGAAGUUUCAGCCCCGUCCGCAUACGAAUCUAGCCCGGGGCUGAAGCUUCGUGCAC	88	27	Human 5UTR library	AAAS
RSL-V2-15	BA000079_1	CCGCGCTAATACGACTCACTATAG	GTCAACCTAAGTAACACGACCCGTT	GGTGTACGAAGTTTCAGC	CCCGTCCGCATACGAATCTAGCCCGGG	GCTGAAGCTTCGTGCAC	GGUCAACCUAAGUAACACGACCCGUUGGUGUACGAAGUUUCAGCCCCGUCCGCAUACGAAUCUAGCCCGGGGCUGAAGCUUCGUGCAC	88	27	Human 5UTR library	AAAS
RSL-V2-16	BA000079_Multi	CCGCGCTAATACGACTCACTATAG	AGCACACTAATTACCAGAGGAGCTT	GGTGTACGAAGTTTCAGC	CCGTTAGTCTTTTCTTCACTTCCGTTGAGTTCCGCCTCGCCGTTTGTCCCTTGCGGTACCCGTCCGCATACGAATCTAGCCCGGGAACCGAGTTGCGGGAGTGCGG	GCTGAAGCTTCGTGCAC	GAGCACACUAAUUACCAGAGGAGCUUGGUGUACGAAGUUUCAGCCCGUUAGUCUUUUCUUCACUUCCGUUGAGUUCCGCCUCGCCGUUUGUCCCUUGCGGUACCCGUCCGCAUACGAAUCUAGCCCGGGAACCGAGUUGCGGGAGUGCGGGCUGAAGCUUCGUGCAC	167	106	Human 5UTR library	AAAS
RSL-V2-17	BA000079_Multi	CCGCGCTAATACGACTCACTATAG	GGCGCTGTTAAACGTACCAACACGG	GGTGTACGAAGTTTCAGC	CCGTTAGTCTTTTCTTCACTTCCGTTGAGTTCCGCCTCGCCGTTTGTCCCTTGCGGTACCCGTCCGCATACGAATCTAGCCCGGGAACCGAGTTGCGGGAGTGCGG	GCTGAAGCTTCGTGCAC	GGGCGCUGUUAAACGUACCAACACGGGGUGUACGAAGUUUCAGCCCGUUAGUCUUUUCUUCACUUCCGUUGAGUUCCGCCUCGCCGUUUGUCCCUUGCGGUACCCGUCCGCAUACGAAUCUAGCCCGGGAACCGAGUUGCGGGAGUGCGGGCUGAAGCUUCGUGCAC	167	106	Human 5UTR library	AAAS
RSL-V2-18	BA000079_Multi	CCGCGCTAATACGACTCACTATAG	GGAGAACACCGCAATATACGTTAGA	GGTGTACGAAGTTTCAGC	CCGTTAGTCTTTTCTTCACTTCCGTTGAGTTCCGCCTCGCCGTTTGTCCCTTGCGGTACCCGTCCGCATACGAATCTAGCCCGGGAACCGAGTTGCGGGAGTGCGG	GCTGAAGCTTCGTGCAC	GGGAGAACACCGCAAUAUACGUUAGAGGUGUACGAAGUUUCAGCCCGUUAGUCUUUUCUUCACUUCCGUUGAGUUCCGCCUCGCCGUUUGUCCCUUGCGGUACCCGUCCGCAUACGAAUCUAGCCCGGGAACCGAGUUGCGGGAGUGCGGGCUGAAGCUUCGUGCAC	167	106	Human 5UTR library	AAAS
RSL-V2-19	BA000110_Multi	CCGCGCTAATACGACTCACTATAG	GCATCTCACGAGGTCAGTTCGTTCA	GGTGTACGAAGTTTCAGC	GGGGCTCGAGTTCCGCGTCGTCGCGCAGAGCTGACTCTGGGAGGCGTTTGGGCCCAGAGAAGTGGATCCGCCGCTTGCGCC	GCTGAAGCTTCGTGCAC	GGCAUCUCACGAGGUCAGUUCGUUCAGGUGUACGAAGUUUCAGCGGGGCUCGAGUUCCGCGUCGUCGCGCAGAGCUGACUCUGGGAGGCGUUUGGGCCCAGAGAAGUGGAUCCGCCGCUUGCGCCGCUGAAGCUUCGUGCAC	142	81	Human 5UTR library	AAMP
RSL-V2-20	BA000110_Multi	CCGCGCTAATACGACTCACTATAG	CCCGAGACCGCTCACTAGAAATGTT	GGTGTACGAAGTTTCAGC	GGGGCTCGAGTTCCGCGTCGTCGCGCAGAGCTGACTCTGGGAGGCGTTTGGGCCCAGAGAAGTGGATCCGCCGCTTGCGCC	GCTGAAGCTTCGTGCAC	GCCCGAGACCGCUCACUAGAAAUGUUGGUGUACGAAGUUUCAGCGGGGCUCGAGUUCCGCGUCGUCGCGCAGAGCUGACUCUGGGAGGCGUUUGGGCCCAGAGAAGUGGAUCCGCCGCUUGCGCCGCUGAAGCUUCGUGCAC	142	81	Human 5UTR library	AAMP
RSL-V2-21	BA000110_Multi	CCGCGCTAATACGACTCACTATAG	ATATCTTTGGCGGTAACCTTTCGAC	GGTGTACGAAGTTTCAGC	GGGGCTCGAGTTCCGCGTCGTCGCGCAGAGCTGACTCTGGGAGGCGTTTGGGCCCAGAGAAGTGGATCCGCCGCTTGCGCC	GCTGAAGCTTCGTGCAC	GAUAUCUUUGGCGGUAACCUUUCGACGGUGUACGAAGUUUCAGCGGGGCUCGAGUUCCGCGUCGUCGCGCAGAGCUGACUCUGGGAGGCGUUUGGGCCCAGAGAAGUGGAUCCGCCGCUUGCGCCGCUGAAGCUUCGUGCAC	142	81	Human 5UTR library	AAMP
RSL-V2-22	BA000125_1	CCGCGCTAATACGACTCACTATAG	ACACCTCGATAGCGACAGTGCACCA	GGTGTACGAAGTTTCAGC	CAGACCCCATTGACCCCAGAGCAGCTCCGGGCAGTGGAGAACACTGTGCAGGAGGCCGTGGGGCAGGATGAGGCTG	GCTGAAGCTTCGTGCAC	GACACCUCGAUAGCGACAGUGCACCAGGUGUACGAAGUUUCAGCCAGACCCCAUUGACCCCAGAGCAGCUCCGGGCAGUGGAGAACACUGUGCAGGAGGCCGUGGGGCAGGAUGAGGCUGGCUGAAGCUUCGUGCAC	137	76	Human 5UTR library	AARS2
RSL-V2-23	BA000125_1	CCGCGCTAATACGACTCACTATAG	ATGTTGACTATCACGCGATCTGGGT	GGTGTACGAAGTTTCAGC	CAGACCCCATTGACCCCAGAGCAGCTCCGGGCAGTGGAGAACACTGTGCAGGAGGCCGTGGGGCAGGATGAGGCTG	GCTGAAGCTTCGTGCAC	GAUGUUGACUAUCACGCGAUCUGGGUGGUGUACGAAGUUUCAGCCAGACCCCAUUGACCCCAGAGCAGCUCCGGGCAGUGGAGAACACUGUGCAGGAGGCCGUGGGGCAGGAUGAGGCUGGCUGAAGCUUCGUGCAC	137	76	Human 5UTR library	AARS2
RSL-V2-24	BA000125_1	CCGCGCTAATACGACTCACTATAG	AACCAGTAGGTTTCCCCTCTCGTGC	GGTGTACGAAGTTTCAGC	CAGACCCCATTGACCCCAGAGCAGCTCCGGGCAGTGGAGAACACTGTGCAGGAGGCCGTGGGGCAGGATGAGGCTG	GCTGAAGCTTCGTGCAC	GAACCAGUAGGUUUCCCCUCUCGUGCGGUGUACGAAGUUUCAGCCAGACCCCAUUGACCCCAGAGCAGCUCCGGGCAGUGGAGAACACUGUGCAGGAGGCCGUGGGGCAGGAUGAGGCUGGCUGAAGCUUCGUGCAC	137	76	Human 5UTR library	AARS2
RSL-V2-25	BA000186_Multi	CCGCGCTAATACGACTCACTATAG	CGACGAAAGATAGCAGTATGGCGCG	GGTGTACGAAGTTTCAGC	AGACGTCATAAGGCAATACTAGAATAACTGCCAAATGAATTACATAAACAATACTGTTTTGGAAAAAGGCTGGTCGTCT	GCTGAAGCTTCGTGCAC	GCGACGAAAGAUAGCAGUAUGGCGCGGGUGUACGAAGUUUCAGCAGACGUCAUAAGGCAAUACUAGAAUAACUGCCAAAUGAAUUACAUAAACAAUACUGUUUUGGAAAAAGGCUGGUCGUCUGCUGAAGCUUCGUGCAC	140	79	Human 5UTR library	AASDHPPT
RSL-V2-26	BA000186_Multi	CCGCGCTAATACGACTCACTATAG	ACGGGACCATTGGCTCTCTAACACT	GGTGTACGAAGTTTCAGC	AGACGTCATAAGGCAATACTAGAATAACTGCCAAATGAATTACATAAACAATACTGTTTTGGAAAAAGGCTGGTCGTCT	GCTGAAGCTTCGTGCAC	GACGGGACCAUUGGCUCUCUAACACUGGUGUACGAAGUUUCAGCAGACGUCAUAAGGCAAUACUAGAAUAACUGCCAAAUGAAUUACAUAAACAAUACUGUUUUGGAAAAAGGCUGGUCGUCUGCUGAAGCUUCGUGCAC	140	79	Human 5UTR library	AASDHPPT
RSL-V2-27	BA000186_Multi	CCGCGCTAATACGACTCACTATAG	CAGAGGGTGGGATGACCTTAGTCCG	GGTGTACGAAGTTTCAGC	AGACGTCATAAGGCAATACTAGAATAACTGCCAAATGAATTACATAAACAATACTGTTTTGGAAAAAGGCTGGTCGTCT	GCTGAAGCTTCGTGCAC	GCAGAGGGUGGGAUGACCUUAGUCCGGGUGUACGAAGUUUCAGCAGACGUCAUAAGGCAAUACUAGAAUAACUGCCAAAUGAAUUACAUAAACAAUACUGUUUUGGAAAAAGGCUGGUCGUCUGCUGAAGCUUCGUGCAC	140	79	Human 5UTR library	AASDHPPT
RSL-V2-28	BA000188_1	CCGCGCTAATACGACTCACTATAG	AGGAAATATCACAAGCTCAGAGCCT	GGTGTACGAAGTTTCAGC	CAGCTGGTAAGCAGATTTTCAACATGGCAGCTGACACAGGCTTTTGGCTG	GCTGAAGCTTCGTGCAC	GAGGAAAUAUCACAAGCUCAGAGCCUGGUGUACGAAGUUUCAGCCAGCUGGUAAGCAGAUUUUCAACAUGGCAGCUGACACAGGCUUUUGGCUGGCUGAAGCUUCGUGCAC	111	50	Human 5UTR library	AASDHPPT
RSL-V2-29	BA000188_1	CCGCGCTAATACGACTCACTATAG	CGTAGCCGATCTACCCCGTAAGTAT	GGTGTACGAAGTTTCAGC	CAGCTGGTAAGCAGATTTTCAACATGGCAGCTGACACAGGCTTTTGGCTG	GCTGAAGCTTCGTGCAC	GCGUAGCCGAUCUACCCCGUAAGUAUGGUGUACGAAGUUUCAGCCAGCUGGUAAGCAGAUUUUCAACAUGGCAGCUGACACAGGCUUUUGGCUGGCUGAAGCUUCGUGCAC	111	50	Human 5UTR library	AASDHPPT
RSL-V2-30	BA000188_1	CCGCGCTAATACGACTCACTATAG	AGACACTAGGACTTAGACTATCTCT	GGTGTACGAAGTTTCAGC	CAGCTGGTAAGCAGATTTTCAACATGGCAGCTGACACAGGCTTTTGGCTG	GCTGAAGCTTCGTGCAC	GAGACACUAGGACUUAGACUAUCUCUGGUGUACGAAGUUUCAGCCAGCUGGUAAGCAGAUUUUCAACAUGGCAGCUGACACAGGCUUUUGGCUGGCUGAAGCUUCGUGCAC	111	50	Human 5UTR library	AASDHPPT
RSL-V2-31	BA000201_1	CCGCGCTAATACGACTCACTATAG	ATCCTCAGAGCCCACTTTGGGTTAT	GGTGTACGAAGTTTCAGC	CCTCCCGG	GCTGAAGCTTCGTGCAC	GAUCCUCAGAGCCCACUUUGGGUUAUGGUGUACGAAGUUUCAGCCCUCCCGGGCUGAAGCUUCGUGCAC	69	8	Human 5UTR library	AATF
RSL-V2-32	BA000201_1	CCGCGCTAATACGACTCACTATAG	ACAACTCAGAATCCGCACAACCTAA	GGTGTACGAAGTTTCAGC	CCTCCCGG	GCTGAAGCTTCGTGCAC	GACAACUCAGAAUCCGCACAACCUAAGGUGUACGAAGUUUCAGCCCUCCCGGGCUGAAGCUUCGUGCAC	69	8	Human 5UTR library	AATF
RSL-V2-33	BA000201_1	CCGCGCTAATACGACTCACTATAG	GAATAGCGGAACGGTTCGCCAATCT	GGTGTACGAAGTTTCAGC	CCTCCCGG	GCTGAAGCTTCGTGCAC	GGAAUAGCGGAACGGUUCGCCAAUCUGGUGUACGAAGUUUCAGCCCUCCCGGGCUGAAGCUUCGUGCAC	69	8	Human 5UTR library	AATF
RSL-V2-34	BA000201_2	CCGCGCTAATACGACTCACTATAG	GCCTAGACGTTGTTACCAGTTACCC	GGTGTACGAAGTTTCAGC	CCGGGAGCTGG	GCTGAAGCTTCGTGCAC	GGCCUAGACGUUGUUACCAGUUACCCGGUGUACGAAGUUUCAGCCCGGGAGCUGGGCUGAAGCUUCGUGCAC	72	11	Human 5UTR library	AATF
RSL-V2-35	BA000201_2	CCGCGCTAATACGACTCACTATAG	CTCAATCCTAAACGTGAGGGCAACA	GGTGTACGAAGTTTCAGC	CCGGGAGCTGG	GCTGAAGCTTCGTGCAC	GCUCAAUCCUAAACGUGAGGGCAACAGGUGUACGAAGUUUCAGCCCGGGAGCUGGGCUGAAGCUUCGUGCAC	72	11	Human 5UTR library	AATF
RSL-V2-36	BA000201_2	CCGCGCTAATACGACTCACTATAG	CGCAAGAGCTTTAGGAAGGCGTCAG	GGTGTACGAAGTTTCAGC	CCGGGAGCTGG	GCTGAAGCTTCGTGCAC	GCGCAAGAGCUUUAGGAAGGCGUCAGGGUGUACGAAGUUUCAGCCCGGGAGCUGGGCUGAAGCUUCGUGCAC	72	11	Human 5UTR library	AATF
RSL-V2-37	BA000207_1	CCGCGCTAATACGACTCACTATAG	CCCGTGGTGTCAGGAGCCTTCTTAC	GGTGTACGAAGTTTCAGC	GGCTCGGGCCGGGGCCGCGGGCGTCCTGAGCGCAGCGCCCTCCCGGGATGCCCGCCGGCCGCTGGCCCGGCC	GCTGAAGCTTCGTGCAC	GCCCGUGGUGUCAGGAGCCUUCUUACGGUGUACGAAGUUUCAGCGGCUCGGGCCGGGGCCGCGGGCGUCCUGAGCGCAGCGCCCUCCCGGGAUGCCCGCCGGCCGCUGGCCCGGCCGCUGAAGCUUCGUGCAC	133	72	Human 5UTR library	AATK
RSL-V2-38	BA000207_1	CCGCGCTAATACGACTCACTATAG	ACTACGGAGTCGAACCATGAGAGGA	GGTGTACGAAGTTTCAGC	GGCTCGGGCCGGGGCCGCGGGCGTCCTGAGCGCAGCGCCCTCCCGGGATGCCCGCCGGCCGCTGGCCCGGCC	GCTGAAGCTTCGTGCAC	GACUACGGAGUCGAACCAUGAGAGGAGGUGUACGAAGUUUCAGCGGCUCGGGCCGGGGCCGCGGGCGUCCUGAGCGCAGCGCCCUCCCGGGAUGCCCGCCGGCCGCUGGCCCGGCCGCUGAAGCUUCGUGCAC	133	72	Human 5UTR library	AATK
RSL-V2-39	BA000207_1	CCGCGCTAATACGACTCACTATAG	CGACCCGTGTCTTGACAATACCGGA	GGTGTACGAAGTTTCAGC	GGCTCGGGCCGGGGCCGCGGGCGTCCTGAGCGCAGCGCCCTCCCGGGATGCCCGCCGGCCGCTGGCCCGGCC	GCTGAAGCTTCGTGCAC	GCGACCCGUGUCUUGACAAUACCGGAGGUGUACGAAGUUUCAGCGGCUCGGGCCGGGGCCGCGGGCGUCCUGAGCGCAGCGCCCUCCCGGGAUGCCCGCCGGCCGCUGGCCCGGCCGCUGAAGCUUCGUGCAC	133	72	Human 5UTR library	AATK
RSL-V2-40	BA000209_1	CCGCGCTAATACGACTCACTATAG	ACGCGATAAATACGGATACGCGCCA	GGTGTACGAAGTTTCAGC	AGTCCGGCGAGTCGCTGGGGGAAGTCGAGCAGACACCCAGCGCTGCCGGAACT	GCTGAAGCTTCGTGCAC	GACGCGAUAAAUACGGAUACGCGCCAGGUGUACGAAGUUUCAGCAGUCCGGCGAGUCGCUGGGGGAAGUCGAGCAGACACCCAGCGCUGCCGGAACUGCUGAAGCUUCGUGCAC	114	53	Human 5UTR library	ABAT
RSL-V2-41	BA000209_1	CCGCGCTAATACGACTCACTATAG	CTCCTCACGGGTTAATGAAGACACC	GGTGTACGAAGTTTCAGC	AGTCCGGCGAGTCGCTGGGGGAAGTCGAGCAGACACCCAGCGCTGCCGGAACT	GCTGAAGCTTCGTGCAC	GCUCCUCACGGGUUAAUGAAGACACCGGUGUACGAAGUUUCAGCAGUCCGGCGAGUCGCUGGGGGAAGUCGAGCAGACACCCAGCGCUGCCGGAACUGCUGAAGCUUCGUGCAC	114	53	Human 5UTR library	ABAT
RSL-V2-42	BA000209_1	CCGCGCTAATACGACTCACTATAG	CTGCAAACACAATATTCCTGCCCTG	GGTGTACGAAGTTTCAGC	AGTCCGGCGAGTCGCTGGGGGAAGTCGAGCAGACACCCAGCGCTGCCGGAACT	GCTGAAGCTTCGTGCAC	GCUGCAAACACAAUAUUCCUGCCCUGGGUGUACGAAGUUUCAGCAGUCCGGCGAGUCGCUGGGGGAAGUCGAGCAGACACCCAGCGCUGCCGGAACUGCUGAAGCUUCGUGCAC	114	53	Human 5UTR library	ABAT
RSL-V2-43	BA000216_1	CCGCGCTAATACGACTCACTATAG	CCCTACTGGTGCAAGGCATATTCTA	GGTGTACGAAGTTTCAGC	GCCAGGGAGTCCGGCGAGTCGCTGGGGGAAGTCGAGCAGACACCCAGCGCTGCCGGAACTCGGGGC	GCTGAAGCTTCGTGCAC	GCCCUACUGGUGCAAGGCAUAUUCUAGGUGUACGAAGUUUCAGCGCCAGGGAGUCCGGCGAGUCGCUGGGGGAAGUCGAGCAGACACCCAGCGCUGCCGGAACUCGGGGCGCUGAAGCUUCGUGCAC	127	66	Human 5UTR library	ABAT
RSL-V2-44	BA000216_1	CCGCGCTAATACGACTCACTATAG	GTTTGGCCACGATACAGAATGGCTA	GGTGTACGAAGTTTCAGC	GCCAGGGAGTCCGGCGAGTCGCTGGGGGAAGTCGAGCAGACACCCAGCGCTGCCGGAACTCGGGGC	GCTGAAGCTTCGTGCAC	GGUUUGGCCACGAUACAGAAUGGCUAGGUGUACGAAGUUUCAGCGCCAGGGAGUCCGGCGAGUCGCUGGGGGAAGUCGAGCAGACACCCAGCGCUGCCGGAACUCGGGGCGCUGAAGCUUCGUGCAC	127	66	Human 5UTR library	ABAT
RSL-V2-45	BA000216_1	CCGCGCTAATACGACTCACTATAG	GCCGTACGATGGTAAAACTTAACTC	GGTGTACGAAGTTTCAGC	GCCAGGGAGTCCGGCGAGTCGCTGGGGGAAGTCGAGCAGACACCCAGCGCTGCCGGAACTCGGGGC	GCTGAAGCTTCGTGCAC	GGCCGUACGAUGGUAAAACUUAACUCGGUGUACGAAGUUUCAGCGCCAGGGAGUCCGGCGAGUCGCUGGGGGAAGUCGAGCAGACACCCAGCGCUGCCGGAACUCGGGGCGCUGAAGCUUCGUGCAC	127	66	Human 5UTR library	ABAT
RSL-V2-46	BA000242_1	CCGCGCTAATACGACTCACTATAG	ATCTCTCGCGGCGTGACGTGAATTA	GGTGTACGAAGTTTCAGC	CAAGGAAGCTATGCCGTG	GCTGAAGCTTCGTGCAC	GAUCUCUCGCGGCGUGACGUGAAUUAGGUGUACGAAGUUUCAGCCAAGGAAGCUAUGCCGUGGCUGAAGCUUCGUGCAC	79	18	Human 5UTR library	ABCA12
RSL-V2-47	BA000242_1	CCGCGCTAATACGACTCACTATAG	AGTGATAAACCGGTGTGGAAGGATA	GGTGTACGAAGTTTCAGC	CAAGGAAGCTATGCCGTG	GCTGAAGCTTCGTGCAC	GAGUGAUAAACCGGUGUGGAAGGAUAGGUGUACGAAGUUUCAGCCAAGGAAGCUAUGCCGUGGCUGAAGCUUCGUGCAC	79	18	Human 5UTR library	ABCA12
RSL-V2-48	BA000242_1	CCGCGCTAATACGACTCACTATAG	AACGACGATGGCGGTCACAGTACAC	GGTGTACGAAGTTTCAGC	CAAGGAAGCTATGCCGTG	GCTGAAGCTTCGTGCAC	GAACGACGAUGGCGGUCACAGUACACGGUGUACGAAGUUUCAGCCAAGGAAGCUAUGCCGUGGCUGAAGCUUCGUGCAC	79	18	Human 5UTR library	ABCA12
RSL-V2-49	BA000242_Multi	CCGCGCTAATACGACTCACTATAG	GTGCCAAGGCGTCAAACCGAATAAA	GGTGTACGAAGTTTCAGC	GAAGAACTGTGGGTTTCTTACCCCAGCCCTCAAGGAAGCTATGCCGTGAAAGGGGTACTGATACACTGACATACAGCAAGTTGGACGGGGCATCAGTTCTTC	GCTGAAGCTTCGTGCAC	GGUGCCAAGGCGUCAAACCGAAUAAAGGUGUACGAAGUUUCAGCGAAGAACUGUGGGUUUCUUACCCCAGCCCUCAAGGAAGCUAUGCCGUGAAAGGGGUACUGAUACACUGACAUACAGCAAGUUGGACGGGGCAUCAGUUCUUCGCUGAAGCUUCGUGCAC	163	102	Human 5UTR library	ABCA12
RSL-V2-50	BA000242_Multi	CCGCGCTAATACGACTCACTATAG	AGAGTTGGGATGGCCGTAAGTTCAA	GGTGTACGAAGTTTCAGC	GAAGAACTGTGGGTTTCTTACCCCAGCCCTCAAGGAAGCTATGCCGTGAAAGGGGTACTGATACACTGACATACAGCAAGTTGGACGGGGCATCAGTTCTTC	GCTGAAGCTTCGTGCAC	GAGAGUUGGGAUGGCCGUAAGUUCAAGGUGUACGAAGUUUCAGCGAAGAACUGUGGGUUUCUUACCCCAGCCCUCAAGGAAGCUAUGCCGUGAAAGGGGUACUGAUACACUGACAUACAGCAAGUUGGACGGGGCAUCAGUUCUUCGCUGAAGCUUCGUGCAC	163	102	Human 5UTR library	ABCA12
RSL-V2-51	BA000242_Multi	CCGCGCTAATACGACTCACTATAG	GTCCGTCTACAGACGGAATCACGCC	GGTGTACGAAGTTTCAGC	GAAGAACTGTGGGTTTCTTACCCCAGCCCTCAAGGAAGCTATGCCGTGAAAGGGGTACTGATACACTGACATACAGCAAGTTGGACGGGGCATCAGTTCTTC	GCTGAAGCTTCGTGCAC	GGUCCGUCUACAGACGGAAUCACGCCGGUGUACGAAGUUUCAGCGAAGAACUGUGGGUUUCUUACCCCAGCCCUCAAGGAAGCUAUGCCGUGAAAGGGGUACUGAUACACUGACAUACAGCAAGUUGGACGGGGCAUCAGUUCUUCGCUGAAGCUUCGUGCAC	163	102	Human 5UTR library	ABCA12
RSL-V2-52	BA000248_1	CCGCGCTAATACGACTCACTATAG	AATAGCCAGCCAGCCTTGTATTCAC	GGTGTACGAAGTTTCAGC	GGGTTTTTAAGCGACCT	GCTGAAGCTTCGTGCAC	GAAUAGCCAGCCAGCCUUGUAUUCACGGUGUACGAAGUUUCAGCGGGUUUUUAAGCGACCUGCUGAAGCUUCGUGCAC	78	17	Human 5UTR library	ABCA4
RSL-V2-53	BA000248_1	CCGCGCTAATACGACTCACTATAG	CGGTCATTGCCCGATATACGCTAGT	GGTGTACGAAGTTTCAGC	GGGTTTTTAAGCGACCT	GCTGAAGCTTCGTGCAC	GCGGUCAUUGCCCGAUAUACGCUAGUGGUGUACGAAGUUUCAGCGGGUUUUUAAGCGACCUGCUGAAGCUUCGUGCAC	78	17	Human 5UTR library	ABCA4
RSL-V2-54	BA000248_1	CCGCGCTAATACGACTCACTATAG	ATTTTGAAACAGGGCAACTGCGACA	GGTGTACGAAGTTTCAGC	GGGTTTTTAAGCGACCT	GCTGAAGCTTCGTGCAC	GAUUUUGAAACAGGGCAACUGCGACAGGUGUACGAAGUUUCAGCGGGUUUUUAAGCGACCUGCUGAAGCUUCGUGCAC	78	17	Human 5UTR library	ABCA4
RSL-V2-55	BA000281_Multi	CCGCGCTAATACGACTCACTATAG	CGAAGAACGGACAGAGGCACCTTTG	GGTGTACGAAGTTTCAGC	GACCCATGGATGAACTGTGTTTCTAGATTTTTCCTCCAGCTTTCCTGAGAGAAACAGGTC	GCTGAAGCTTCGTGCAC	GCGAAGAACGGACAGAGGCACCUUUGGGUGUACGAAGUUUCAGCGACCCAUGGAUGAACUGUGUUUCUAGAUUUUUCCUCCAGCUUUCCUGAGAGAAACAGGUCGCUGAAGCUUCGUGCAC	121	60	Human 5UTR library	ABCA9
RSL-V2-56	BA000281_Multi	CCGCGCTAATACGACTCACTATAG	ATCGGCATTCATACCAAGGACGGAG	GGTGTACGAAGTTTCAGC	GACCCATGGATGAACTGTGTTTCTAGATTTTTCCTCCAGCTTTCCTGAGAGAAACAGGTC	GCTGAAGCTTCGTGCAC	GAUCGGCAUUCAUACCAAGGACGGAGGGUGUACGAAGUUUCAGCGACCCAUGGAUGAACUGUGUUUCUAGAUUUUUCCUCCAGCUUUCCUGAGAGAAACAGGUCGCUGAAGCUUCGUGCAC	121	60	Human 5UTR library	ABCA9
RSL-V2-57	BA000281_Multi	CCGCGCTAATACGACTCACTATAG	CATGGATAAACAACGTGAGCTTACC	GGTGTACGAAGTTTCAGC	GACCCATGGATGAACTGTGTTTCTAGATTTTTCCTCCAGCTTTCCTGAGAGAAACAGGTC	GCTGAAGCTTCGTGCAC	GCAUGGAUAAACAACGUGAGCUUACCGGUGUACGAAGUUUCAGCGACCCAUGGAUGAACUGUGUUUCUAGAUUUUUCCUCCAGCUUUCCUGAGAGAAACAGGUCGCUGAAGCUUCGUGCAC	121	60	Human 5UTR library	ABCA9
RSL-V2-58	BA000282_1	CCGCGCTAATACGACTCACTATAG	AACCGGTAGACTGCACTTTATCTAC	GGTGTACGAAGTTTCAGC	GATGGAAACAGGTC	GCTGAAGCTTCGTGCAC	GAACCGGUAGACUGCACUUUAUCUACGGUGUACGAAGUUUCAGCGAUGGAAACAGGUCGCUGAAGCUUCGUGCAC	75	14	Human 5UTR library	ABCA9
RSL-V2-59	BA000282_1	CCGCGCTAATACGACTCACTATAG	CGCTTATGAACCAACATAGAGAGGC	GGTGTACGAAGTTTCAGC	GATGGAAACAGGTC	GCTGAAGCTTCGTGCAC	GCGCUUAUGAACCAACAUAGAGAGGCGGUGUACGAAGUUUCAGCGAUGGAAACAGGUCGCUGAAGCUUCGUGCAC	75	14	Human 5UTR library	ABCA9
RSL-V2-60	BA000282_1	CCGCGCTAATACGACTCACTATAG	GCCTTCGTACTCCGAGCACAGAACG	GGTGTACGAAGTTTCAGC	GATGGAAACAGGTC	GCTGAAGCTTCGTGCAC	GGCCUUCGUACUCCGAGCACAGAACGGGUGUACGAAGUUUCAGCGAUGGAAACAGGUCGCUGAAGCUUCGUGCAC	75	14	Human 5UTR library	ABCA9
RSL-V2-61	BA000284_1	CCGCGCTAATACGACTCACTATAG	AGTGAGGAGTTATCTGACCTAGAAC	GGTGTACGAAGTTTCAGC	GCATGATGTAGTAGTGACCCAAAAGGAATGTGAATTCTCCTCCAGAACATGC	GCTGAAGCTTCGTGCAC	GAGUGAGGAGUUAUCUGACCUAGAACGGUGUACGAAGUUUCAGCGCAUGAUGUAGUAGUGACCCAAAAGGAAUGUGAAUUCUCCUCCAGAACAUGCGCUGAAGCUUCGUGCAC	113	52	Human 5UTR library	ABCA9
RSL-V2-62	BA000284_1	CCGCGCTAATACGACTCACTATAG	GTAGTAAGACGTTGACGGCTTGCGA	GGTGTACGAAGTTTCAGC	GCATGATGTAGTAGTGACCCAAAAGGAATGTGAATTCTCCTCCAGAACATGC	GCTGAAGCTTCGTGCAC	GGUAGUAAGACGUUGACGGCUUGCGAGGUGUACGAAGUUUCAGCGCAUGAUGUAGUAGUGACCCAAAAGGAAUGUGAAUUCUCCUCCAGAACAUGCGCUGAAGCUUCGUGCAC	113	52	Human 5UTR library	ABCA9
RSL-V2-63	BA000284_1	CCGCGCTAATACGACTCACTATAG	CGGATTTCACAAGAGTACGACCCAG	GGTGTACGAAGTTTCAGC	GCATGATGTAGTAGTGACCCAAAAGGAATGTGAATTCTCCTCCAGAACATGC	GCTGAAGCTTCGTGCAC	GCGGAUUUCACAAGAGUACGACCCAGGGUGUACGAAGUUUCAGCGCAUGAUGUAGUAGUGACCCAAAAGGAAUGUGAAUUCUCCUCCAGAACAUGCGCUGAAGCUUCGUGCAC	113	52	Human 5UTR library	ABCA9
RSL-V2-64	BA000293_1	CCGCGCTAATACGACTCACTATAG	CTCATATCACATACACCCTGCACGT	GGTGTACGAAGTTTCAGC	CTTACAAGTAGACCTTTACTTTTTAG	GCTGAAGCTTCGTGCAC	GCUCAUAUCACAUACACCCUGCACGUGGUGUACGAAGUUUCAGCCUUACAAGUAGACCUUUACUUUUUAGGCUGAAGCUUCGUGCAC	87	26	Human 5UTR library	ABCB1
RSL-V2-65	BA000293_1	CCGCGCTAATACGACTCACTATAG	GAAACCTGAAGGATGTAAGCCGACT	GGTGTACGAAGTTTCAGC	CTTACAAGTAGACCTTTACTTTTTAG	GCTGAAGCTTCGTGCAC	GGAAACCUGAAGGAUGUAAGCCGACUGGUGUACGAAGUUUCAGCCUUACAAGUAGACCUUUACUUUUUAGGCUGAAGCUUCGUGCAC	87	26	Human 5UTR library	ABCB1
RSL-V2-66	BA000293_1	CCGCGCTAATACGACTCACTATAG	AGCGCGCGTTAAAGCAAACAAAGCG	GGTGTACGAAGTTTCAGC	CTTACAAGTAGACCTTTACTTTTTAG	GCTGAAGCTTCGTGCAC	GAGCGCGCGUUAAAGCAAACAAAGCGGGUGUACGAAGUUUCAGCCUUACAAGUAGACCUUUACUUUUUAGGCUGAAGCUUCGUGCAC	87	26	Human 5UTR library	ABCB1
RSL-V2-67	BA000314_1	CCGCGCTAATACGACTCACTATAG	GGAATGCAGGGATCTTAATCGATTC	GGTGTACGAAGTTTCAGC	GGCGTACGTGCCCTGCGTGAGTGCGTGGCGGCGGCGCGTGCGCT	GCTGAAGCTTCGTGCAC	GGGAAUGCAGGGAUCUUAAUCGAUUCGGUGUACGAAGUUUCAGCGGCGUACGUGCCCUGCGUGAGUGCGUGGCGGCGGCGCGUGCGCUGCUGAAGCUUCGUGCAC	105	44	Human 5UTR library	ABCB6
RSL-V2-68	BA000314_1	CCGCGCTAATACGACTCACTATAG	CGTGGTAGCAGTCCAGTATACAAGT	GGTGTACGAAGTTTCAGC	GGCGTACGTGCCCTGCGTGAGTGCGTGGCGGCGGCGCGTGCGCT	GCTGAAGCTTCGTGCAC	GCGUGGUAGCAGUCCAGUAUACAAGUGGUGUACGAAGUUUCAGCGGCGUACGUGCCCUGCGUGAGUGCGUGGCGGCGGCGCGUGCGCUGCUGAAGCUUCGUGCAC	105	44	Human 5UTR library	ABCB6
RSL-V2-69	BA000314_1	CCGCGCTAATACGACTCACTATAG	ATTGGTCGTGTGTCCGTGAGCGATA	GGTGTACGAAGTTTCAGC	GGCGTACGTGCCCTGCGTGAGTGCGTGGCGGCGGCGCGTGCGCT	GCTGAAGCTTCGTGCAC	GAUUGGUCGUGUGUCCGUGAGCGAUAGGUGUACGAAGUUUCAGCGGCGUACGUGCCCUGCGUGAGUGCGUGGCGGCGGCGCGUGCGCUGCUGAAGCUUCGUGCAC	105	44	Human 5UTR library	ABCB6
RSL-V2-70	BA000332_Multi	CCGCGCTAATACGACTCACTATAG	AGTGTGGTTCTATCAGGACCTCCCA	GGTGTACGAAGTTTCAGC	GTTGTCGGGATGGGGGCGGGAGCCAACATAGAGCCCTCAGTGGGATGAGGGTGAAACTGCTATTGCCGGCGGCTCCTGTTTTACCGCGTCAGC	GCTGAAGCTTCGTGCAC	GAGUGUGGUUCUAUCAGGACCUCCCAGGUGUACGAAGUUUCAGCGUUGUCGGGAUGGGGGCGGGAGCCAACAUAGAGCCCUCAGUGGGAUGAGGGUGAAACUGCUAUUGCCGGCGGCUCCUGUUUUACCGCGUCAGCGCUGAAGCUUCGUGCAC	154	93	Human 5UTR library	ABCB8
RSL-V2-71	BA000332_Multi	CCGCGCTAATACGACTCACTATAG	GAGACGTAGGGTTATAAGGCCGCGA	GGTGTACGAAGTTTCAGC	GTTGTCGGGATGGGGGCGGGAGCCAACATAGAGCCCTCAGTGGGATGAGGGTGAAACTGCTATTGCCGGCGGCTCCTGTTTTACCGCGTCAGC	GCTGAAGCTTCGTGCAC	GGAGACGUAGGGUUAUAAGGCCGCGAGGUGUACGAAGUUUCAGCGUUGUCGGGAUGGGGGCGGGAGCCAACAUAGAGCCCUCAGUGGGAUGAGGGUGAAACUGCUAUUGCCGGCGGCUCCUGUUUUACCGCGUCAGCGCUGAAGCUUCGUGCAC	154	93	Human 5UTR library	ABCB8
RSL-V2-72	BA000332_Multi	CCGCGCTAATACGACTCACTATAG	CAAATAAGCTAAGCTGCGTAAGAAC	GGTGTACGAAGTTTCAGC	GTTGTCGGGATGGGGGCGGGAGCCAACATAGAGCCCTCAGTGGGATGAGGGTGAAACTGCTATTGCCGGCGGCTCCTGTTTTACCGCGTCAGC	GCTGAAGCTTCGTGCAC	GCAAAUAAGCUAAGCUGCGUAAGAACGGUGUACGAAGUUUCAGCGUUGUCGGGAUGGGGGCGGGAGCCAACAUAGAGCCCUCAGUGGGAUGAGGGUGAAACUGCUAUUGCCGGCGGCUCCUGUUUUACCGCGUCAGCGCUGAAGCUUCGUGCAC	154	93	Human 5UTR library	ABCB8
RSL-V2-73	BA000336_2_Multi	CCGCGCTAATACGACTCACTATAG	GACGTTGGCGCTGATATCTGTCGCT	GGTGTACGAAGTTTCAGC	CTCCTCCCTCCTCCGGGCCGTGGCCCACCTGCGGTCCCAGCTCTGGGCCCACCTCCCTCGAGCCCCCCTAGCTCCCAGATGGAGCCCCTCTGCCTGGTGCTGGGTTGGGGGAG	GCTGAAGCTTCGTGCAC	GGACGUUGGCGCUGAUAUCUGUCGCUGGUGUACGAAGUUUCAGCCUCCUCCCUCCUCCGGGCCGUGGCCCACCUGCGGUCCCAGCUCUGGGCCCACCUCCCUCGAGCCCCCCUAGCUCCCAGAUGGAGCCCCUCUGCCUGGUGCUGGGUUGGGGGAGGCUGAAGCUUCGUGCAC	174	113	Human 5UTR library	ABCB8
RSL-V2-74	BA000336_2_Multi	CCGCGCTAATACGACTCACTATAG	AACTCCCCGAACGAATGCTTGATTA	GGTGTACGAAGTTTCAGC	CTCCTCCCTCCTCCGGGCCGTGGCCCACCTGCGGTCCCAGCTCTGGGCCCACCTCCCTCGAGCCCCCCTAGCTCCCAGATGGAGCCCCTCTGCCTGGTGCTGGGTTGGGGGAG	GCTGAAGCTTCGTGCAC	GAACUCCCCGAACGAAUGCUUGAUUAGGUGUACGAAGUUUCAGCCUCCUCCCUCCUCCGGGCCGUGGCCCACCUGCGGUCCCAGCUCUGGGCCCACCUCCCUCGAGCCCCCCUAGCUCCCAGAUGGAGCCCCUCUGCCUGGUGCUGGGUUGGGGGAGGCUGAAGCUUCGUGCAC	174	113	Human 5UTR library	ABCB8
RSL-V2-75	BA000336_2_Multi	CCGCGCTAATACGACTCACTATAG	GTTTGGGCCGAACGCAACATGAAAT	GGTGTACGAAGTTTCAGC	CTCCTCCCTCCTCCGGGCCGTGGCCCACCTGCGGTCCCAGCTCTGGGCCCACCTCCCTCGAGCCCCCCTAGCTCCCAGATGGAGCCCCTCTGCCTGGTGCTGGGTTGGGGGAG	GCTGAAGCTTCGTGCAC	GGUUUGGGCCGAACGCAACAUGAAAUGGUGUACGAAGUUUCAGCCUCCUCCCUCCUCCGGGCCGUGGCCCACCUGCGGUCCCAGCUCUGGGCCCACCUCCCUCGAGCCCCCCUAGCUCCCAGAUGGAGCCCCUCUGCCUGGUGCUGGGUUGGGGGAGGCUGAAGCUUCGUGCAC	174	113	Human 5UTR library	ABCB8
RSL-V2-76	BA000366_Multi	CCGCGCTAATACGACTCACTATAG	GTCACAAGCTAGGTGTTAACATACG	GGTGTACGAAGTTTCAGC	CACTGGATTGTCCTTGTGGTTTGAGTGGTTGAGTTGGTTTCTGTGCCTATGATGATTTTCAGTCTTCTGGTTTTTCTGTAGATCACACAAACCCTGAACTGGCTGGTG	GCTGAAGCTTCGTGCAC	GGUCACAAGCUAGGUGUUAACAUACGGGUGUACGAAGUUUCAGCCACUGGAUUGUCCUUGUGGUUUGAGUGGUUGAGUUGGUUUCUGUGCCUAUGAUGAUUUUCAGUCUUCUGGUUUUUCUGUAGAUCACACAAACCCUGAACUGGCUGGUGGCUGAAGCUUCGUGCAC	169	108	Human 5UTR library	ABCC2
RSL-V2-77	BA000366_Multi	CCGCGCTAATACGACTCACTATAG	GGGCATGGGTTCAACACGTCAGTTA	GGTGTACGAAGTTTCAGC	CACTGGATTGTCCTTGTGGTTTGAGTGGTTGAGTTGGTTTCTGTGCCTATGATGATTTTCAGTCTTCTGGTTTTTCTGTAGATCACACAAACCCTGAACTGGCTGGTG	GCTGAAGCTTCGTGCAC	GGGGCAUGGGUUCAACACGUCAGUUAGGUGUACGAAGUUUCAGCCACUGGAUUGUCCUUGUGGUUUGAGUGGUUGAGUUGGUUUCUGUGCCUAUGAUGAUUUUCAGUCUUCUGGUUUUUCUGUAGAUCACACAAACCCUGAACUGGCUGGUGGCUGAAGCUUCGUGCAC	169	108	Human 5UTR library	ABCC2
RSL-V2-78	BA000366_Multi	CCGCGCTAATACGACTCACTATAG	AGCTCACCCGCGTCTCTAGTCATAC	GGTGTACGAAGTTTCAGC	CACTGGATTGTCCTTGTGGTTTGAGTGGTTGAGTTGGTTTCTGTGCCTATGATGATTTTCAGTCTTCTGGTTTTTCTGTAGATCACACAAACCCTGAACTGGCTGGTG	GCTGAAGCTTCGTGCAC	GAGCUCACCCGCGUCUCUAGUCAUACGGUGUACGAAGUUUCAGCCACUGGAUUGUCCUUGUGGUUUGAGUGGUUGAGUUGGUUUCUGUGCCUAUGAUGAUUUUCAGUCUUCUGGUUUUUCUGUAGAUCACACAAACCCUGAACUGGCUGGUGGCUGAAGCUUCGUGCAC	169	108	Human 5UTR library	ABCC2
RSL-V2-79	BA000394_Multi	CCGCGCTAATACGACTCACTATAG	AAGAACGGACACGGTTGATGGTGTC	GGTGTACGAAGTTTCAGC	GGCGCGGCAGGCGCGCGGAGCCAGCGGAGCCAGCTGAGCCCGAGCCCAGCCCGCGCCCGCGCC	GCTGAAGCTTCGTGCAC	GAAGAACGGACACGGUUGAUGGUGUCGGUGUACGAAGUUUCAGCGGCGCGGCAGGCGCGCGGAGCCAGCGGAGCCAGCUGAGCCCGAGCCCAGCCCGCGCCCGCGCCGCUGAAGCUUCGUGCAC	124	63	Human 5UTR library	ABCC8
RSL-V2-80	BA000394_Multi	CCGCGCTAATACGACTCACTATAG	AACCAAGGGCACACGTTAGAAATCC	GGTGTACGAAGTTTCAGC	GGCGCGGCAGGCGCGCGGAGCCAGCGGAGCCAGCTGAGCCCGAGCCCAGCCCGCGCCCGCGCC	GCTGAAGCTTCGTGCAC	GAACCAAGGGCACACGUUAGAAAUCCGGUGUACGAAGUUUCAGCGGCGCGGCAGGCGCGCGGAGCCAGCGGAGCCAGCUGAGCCCGAGCCCAGCCCGCGCCCGCGCCGCUGAAGCUUCGUGCAC	124	63	Human 5UTR library	ABCC8
RSL-V2-81	BA000394_Multi	CCGCGCTAATACGACTCACTATAG	AGGGCCAAAACTAAATGTTGCAATT	GGTGTACGAAGTTTCAGC	GGCGCGGCAGGCGCGCGGAGCCAGCGGAGCCAGCTGAGCCCGAGCCCAGCCCGCGCCCGCGCC	GCTGAAGCTTCGTGCAC	GAGGGCCAAAACUAAAUGUUGCAAUUGGUGUACGAAGUUUCAGCGGCGCGGCAGGCGCGCGGAGCCAGCGGAGCCAGCUGAGCCCGAGCCCAGCCCGCGCCCGCGCCGCUGAAGCUUCGUGCAC	124	63	Human 5UTR library	ABCC8
RSL-V2-82	BA000403_Multi	CCGCGCTAATACGACTCACTATAG	CATTGGCAGTTCGCGCAGTTGGATC	GGTGTACGAAGTTTCAGC	CTGCTCTCCTCCCAGTCTCCCCCGCGCTGCGTGCAGTAAGGTAGCCGCCGCCGCCGCCGCCGCCGCGTCCCCTCGCCGGCTCGCTGGTACCGGCAG	GCTGAAGCTTCGTGCAC	GCAUUGGCAGUUCGCGCAGUUGGAUCGGUGUACGAAGUUUCAGCCUGCUCUCCUCCCAGUCUCCCCCGCGCUGCGUGCAGUAAGGUAGCCGCCGCCGCCGCCGCCGCCGCGUCCCCUCGCCGGCUCGCUGGUACCGGCAGGCUGAAGCUUCGUGCAC	157	96	Human 5UTR library	ABCD3
RSL-V2-83	BA000403_Multi	CCGCGCTAATACGACTCACTATAG	GGTTAGACGAACCTAGGGAAGGCCG	GGTGTACGAAGTTTCAGC	CTGCTCTCCTCCCAGTCTCCCCCGCGCTGCGTGCAGTAAGGTAGCCGCCGCCGCCGCCGCCGCCGCGTCCCCTCGCCGGCTCGCTGGTACCGGCAG	GCTGAAGCTTCGTGCAC	GGGUUAGACGAACCUAGGGAAGGCCGGGUGUACGAAGUUUCAGCCUGCUCUCCUCCCAGUCUCCCCCGCGCUGCGUGCAGUAAGGUAGCCGCCGCCGCCGCCGCCGCCGCGUCCCCUCGCCGGCUCGCUGGUACCGGCAGGCUGAAGCUUCGUGCAC	157	96	Human 5UTR library	ABCD3
RSL-V2-84	BA000403_Multi	CCGCGCTAATACGACTCACTATAG	ACGCTTGGTGGCATTATTGACGACG	GGTGTACGAAGTTTCAGC	CTGCTCTCCTCCCAGTCTCCCCCGCGCTGCGTGCAGTAAGGTAGCCGCCGCCGCCGCCGCCGCCGCGTCCCCTCGCCGGCTCGCTGGTACCGGCAG	GCTGAAGCTTCGTGCAC	GACGCUUGGUGGCAUUAUUGACGACGGGUGUACGAAGUUUCAGCCUGCUCUCCUCCCAGUCUCCCCCGCGCUGCGUGCAGUAAGGUAGCCGCCGCCGCCGCCGCCGCCGCGUCCCCUCGCCGGCUCGCUGGUACCGGCAGGCUGAAGCUUCGUGCAC	157	96	Human 5UTR library	ABCD3
RSL-V2-85	BA000405_1	CCGCGCTAATACGACTCACTATAG	CATGACGATGAGGGGAACTACACGT	GGTGTACGAAGTTTCAGC	CAGATTCTG	GCTGAAGCTTCGTGCAC	GCAUGACGAUGAGGGGAACUACACGUGGUGUACGAAGUUUCAGCCAGAUUCUGGCUGAAGCUUCGUGCAC	70	9	Human 5UTR library	ABCD3
RSL-V2-86	BA000405_1	CCGCGCTAATACGACTCACTATAG	AACCTATCAGTCGGGAACCGCTCTG	GGTGTACGAAGTTTCAGC	CAGATTCTG	GCTGAAGCTTCGTGCAC	GAACCUAUCAGUCGGGAACCGCUCUGGGUGUACGAAGUUUCAGCCAGAUUCUGGCUGAAGCUUCGUGCAC	70	9	Human 5UTR library	ABCD3
RSL-V2-87	BA000405_1	CCGCGCTAATACGACTCACTATAG	GCACAAGGCCCCATCAGCAAATACT	GGTGTACGAAGTTTCAGC	CAGATTCTG	GCTGAAGCTTCGTGCAC	GGCACAAGGCCCCAUCAGCAAAUACUGGUGUACGAAGUUUCAGCCAGAUUCUGGCUGAAGCUUCGUGCAC	70	9	Human 5UTR library	ABCD3
RSL-V2-88	BA000422_1	CCGCGCTAATACGACTCACTATAG	GTACTGCCGGCAAGGCCATTACAAA	GGTGTACGAAGTTTCAGC	GTCGCTTC	GCTGAAGCTTCGTGCAC	GGUACUGCCGGCAAGGCCAUUACAAAGGUGUACGAAGUUUCAGCGUCGCUUCGCUGAAGCUUCGUGCAC	69	8	Human 5UTR library	ABCD4
RSL-V2-89	BA000422_1	CCGCGCTAATACGACTCACTATAG	ATCAGGGATTTCGTACACCTCTACG	GGTGTACGAAGTTTCAGC	GTCGCTTC	GCTGAAGCTTCGTGCAC	GAUCAGGGAUUUCGUACACCUCUACGGGUGUACGAAGUUUCAGCGUCGCUUCGCUGAAGCUUCGUGCAC	69	8	Human 5UTR library	ABCD4
RSL-V2-90	BA000422_1	CCGCGCTAATACGACTCACTATAG	GCGACCCACTGCAACTAAGAAAACA	GGTGTACGAAGTTTCAGC	GTCGCTTC	GCTGAAGCTTCGTGCAC	GGCGACCCACUGCAACUAAGAAAACAGGUGUACGAAGUUUCAGCGUCGCUUCGCUGAAGCUUCGUGCAC	69	8	Human 5UTR library	ABCD4
RSL-V2-91	BA000468_1	CCGCGCTAATACGACTCACTATAG	GATTTTGCAGTCAAACCGTCATTCA	GGTGTACGAAGTTTCAGC	CCGCCGGAAGCGG	GCTGAAGCTTCGTGCAC	GGAUUUUGCAGUCAAACCGUCAUUCAGGUGUACGAAGUUUCAGCCCGCCGGAAGCGGGCUGAAGCUUCGUGCAC	74	13	Human 5UTR library	ABCF1
RSL-V2-92	BA000468_1	CCGCGCTAATACGACTCACTATAG	CTGGCCAACTCGTCGCATTCGCTAT	GGTGTACGAAGTTTCAGC	CCGCCGGAAGCGG	GCTGAAGCTTCGTGCAC	GCUGGCCAACUCGUCGCAUUCGCUAUGGUGUACGAAGUUUCAGCCCGCCGGAAGCGGGCUGAAGCUUCGUGCAC	74	13	Human 5UTR library	ABCF1
RSL-V2-93	BA000468_1	CCGCGCTAATACGACTCACTATAG	CCAAAACGCTCTCAAAGTTGGAGTC	GGTGTACGAAGTTTCAGC	CCGCCGGAAGCGG	GCTGAAGCTTCGTGCAC	GCCAAAACGCUCUCAAAGUUGGAGUCGGUGUACGAAGUUUCAGCCCGCCGGAAGCGGGCUGAAGCUUCGUGCAC	74	13	Human 5UTR library	ABCF1
RSL-V2-94	BA000468_Multi	CCGCGCTAATACGACTCACTATAG	CGAGGGACGTGCCTTGTATGTACTG	GGTGTACGAAGTTTCAGC	GCGCCAGCTTGGAGAGCCAGCCCCATCGGGGTTCCCCGCCGCCGGAAGCGGAAATAGCACCGGGCGC	GCTGAAGCTTCGTGCAC	GCGAGGGACGUGCCUUGUAUGUACUGGGUGUACGAAGUUUCAGCGCGCCAGCUUGGAGAGCCAGCCCCAUCGGGGUUCCCCGCCGCCGGAAGCGGAAAUAGCACCGGGCGCGCUGAAGCUUCGUGCAC	128	67	Human 5UTR library	ABCF1
RSL-V2-95	BA000468_Multi	CCGCGCTAATACGACTCACTATAG	ACTAGTAAAGGAACACCAGCGTGTC	GGTGTACGAAGTTTCAGC	GCGCCAGCTTGGAGAGCCAGCCCCATCGGGGTTCCCCGCCGCCGGAAGCGGAAATAGCACCGGGCGC	GCTGAAGCTTCGTGCAC	GACUAGUAAAGGAACACCAGCGUGUCGGUGUACGAAGUUUCAGCGCGCCAGCUUGGAGAGCCAGCCCCAUCGGGGUUCCCCGCCGCCGGAAGCGGAAAUAGCACCGGGCGCGCUGAAGCUUCGUGCAC	128	67	Human 5UTR library	ABCF1
RSL-V2-96	BA000468_Multi	CCGCGCTAATACGACTCACTATAG	ATTAACTAAGTTATGTCCGGGCGGT	GGTGTACGAAGTTTCAGC	GCGCCAGCTTGGAGAGCCAGCCCCATCGGGGTTCCCCGCCGCCGGAAGCGGAAATAGCACCGGGCGC	GCTGAAGCTTCGTGCAC	GAUUAACUAAGUUAUGUCCGGGCGGUGGUGUACGAAGUUUCAGCGCGCCAGCUUGGAGAGCCAGCCCCAUCGGGGUUCCCCGCCGCCGGAAGCGGAAAUAGCACCGGGCGCGCUGAAGCUUCGUGCAC	128	67	Human 5UTR library	ABCF1
RSL-V2-97	BA000481_1	CCGCGCTAATACGACTCACTATAG	GTCAATCGGGCGGTTCCATCTAGAC	GGTGTACGAAGTTTCAGC	GTGGGTCATCAT	GCTGAAGCTTCGTGCAC	GGUCAAUCGGGCGGUUCCAUCUAGACGGUGUACGAAGUUUCAGCGUGGGUCAUCAUGCUGAAGCUUCGUGCAC	73	12	Human 5UTR library	ABCF2
RSL-V2-98	BA000481_1	CCGCGCTAATACGACTCACTATAG	GATCCCTTGGGGTAATAGTAACCAT	GGTGTACGAAGTTTCAGC	GTGGGTCATCAT	GCTGAAGCTTCGTGCAC	GGAUCCCUUGGGGUAAUAGUAACCAUGGUGUACGAAGUUUCAGCGUGGGUCAUCAUGCUGAAGCUUCGUGCAC	73	12	Human 5UTR library	ABCF2
RSL-V2-99	BA000481_1	CCGCGCTAATACGACTCACTATAG	CCGGTAAGAGGCCTAAAATCTGCGT	GGTGTACGAAGTTTCAGC	GTGGGTCATCAT	GCTGAAGCTTCGTGCAC	GCCGGUAAGAGGCCUAAAAUCUGCGUGGUGUACGAAGUUUCAGCGUGGGUCAUCAUGCUGAAGCUUCGUGCAC	73	12	Human 5UTR library	ABCF2
RSL-V2-100	BA000485_1	CCGCGCTAATACGACTCACTATAG	GTAGATACCTTACGTCGTCTCACCG	GGTGTACGAAGTTTCAGC	TGGGTCATCA	GCTGAAGCTTCGTGCAC	GGUAGAUACCUUACGUCGUCUCACCGGGUGUACGAAGUUUCAGCUGGGUCAUCAGCUGAAGCUUCGUGCAC	71	10	Human 5UTR library	ABCF2
RSL-V2-101	BA000485_1	CCGCGCTAATACGACTCACTATAG	GATTCGACTGGCTAACTCAAACAGA	GGTGTACGAAGTTTCAGC	TGGGTCATCA	GCTGAAGCTTCGTGCAC	GGAUUCGACUGGCUAACUCAAACAGAGGUGUACGAAGUUUCAGCUGGGUCAUCAGCUGAAGCUUCGUGCAC	71	10	Human 5UTR library	ABCF2
RSL-V2-102	BA000485_1	CCGCGCTAATACGACTCACTATAG	ACCCGCCACGAAGGGAAAGTATTTG	GGTGTACGAAGTTTCAGC	TGGGTCATCA	GCTGAAGCTTCGTGCAC	GACCCGCCACGAAGGGAAAGUAUUUGGGUGUACGAAGUUUCAGCUGGGUCAUCAGCUGAAGCUUCGUGCAC	71	10	Human 5UTR library	ABCF2
RSL-V2-103	BA000496_1	CCGCGCTAATACGACTCACTATAG	ACTTGGATGCGAAACATAATACGAT	GGTGTACGAAGTTTCAGC	GCGACTTGCGC	GCTGAAGCTTCGTGCAC	GACUUGGAUGCGAAACAUAAUACGAUGGUGUACGAAGUUUCAGCGCGACUUGCGCGCUGAAGCUUCGUGCAC	72	11	Human 5UTR library	ABCF3
RSL-V2-104	BA000496_1	CCGCGCTAATACGACTCACTATAG	AACGAATTTCGCGTGATCATGGACC	GGTGTACGAAGTTTCAGC	GCGACTTGCGC	GCTGAAGCTTCGTGCAC	GAACGAAUUUCGCGUGAUCAUGGACCGGUGUACGAAGUUUCAGCGCGACUUGCGCGCUGAAGCUUCGUGCAC	72	11	Human 5UTR library	ABCF3
RSL-V2-105	BA000496_1	CCGCGCTAATACGACTCACTATAG	GGAAATCGTTGAGCAAATCAGCCGA	GGTGTACGAAGTTTCAGC	GCGACTTGCGC	GCTGAAGCTTCGTGCAC	GGGAAAUCGUUGAGCAAAUCAGCCGAGGUGUACGAAGUUUCAGCGCGACUUGCGCGCUGAAGCUUCGUGCAC	72	11	Human 5UTR library	ABCF3
RSL-V2-106	BA000573_1	CCGCGCTAATACGACTCACTATAG	GAAAATAGGATCGCCGACACTTGTC	GGTGTACGAAGTTTCAGC	CTCCTGCCTCGCCTGCCCCGCCCCGGCCCCGCCCCGGCCCGGGCCGCCGGGACCGGGAGCCGGGACGCGGGTGCCGCAGCCCGAGGCAGGTAAG	GCTGAAGCTTCGTGCAC	GGAAAAUAGGAUCGCCGACACUUGUCGGUGUACGAAGUUUCAGCCUCCUGCCUCGCCUGCCCCGCCCCGGCCCCGCCCCGGCCCGGGCCGCCGGGACCGGGAGCCGGGACGCGGGUGCCGCAGCCCGAGGCAGGUAAGGCUGAAGCUUCGUGCAC	155	94	Human 5UTR library	ABCG4
RSL-V2-107	BA000573_1	CCGCGCTAATACGACTCACTATAG	AATATTCGTATCGGGTGGGCGTGAG	GGTGTACGAAGTTTCAGC	CTCCTGCCTCGCCTGCCCCGCCCCGGCCCCGCCCCGGCCCGGGCCGCCGGGACCGGGAGCCGGGACGCGGGTGCCGCAGCCCGAGGCAGGTAAG	GCTGAAGCTTCGTGCAC	GAAUAUUCGUAUCGGGUGGGCGUGAGGGUGUACGAAGUUUCAGCCUCCUGCCUCGCCUGCCCCGCCCCGGCCCCGCCCCGGCCCGGGCCGCCGGGACCGGGAGCCGGGACGCGGGUGCCGCAGCCCGAGGCAGGUAAGGCUGAAGCUUCGUGCAC	155	94	Human 5UTR library	ABCG4
RSL-V2-108	BA000573_1	CCGCGCTAATACGACTCACTATAG	CACGCAATCGGGGAATGTTTAAAGT	GGTGTACGAAGTTTCAGC	CTCCTGCCTCGCCTGCCCCGCCCCGGCCCCGCCCCGGCCCGGGCCGCCGGGACCGGGAGCCGGGACGCGGGTGCCGCAGCCCGAGGCAGGTAAG	GCTGAAGCTTCGTGCAC	GCACGCAAUCGGGGAAUGUUUAAAGUGGUGUACGAAGUUUCAGCCUCCUGCCUCGCCUGCCCCGCCCCGGCCCCGCCCCGGCCCGGGCCGCCGGGACCGGGAGCCGGGACGCGGGUGCCGCAGCCCGAGGCAGGUAAGGCUGAAGCUUCGUGCAC	155	94	Human 5UTR library	ABCG4
RSL-V2-109	BA000577_1	CCGCGCTAATACGACTCACTATAG	CTATCGAATCGGACCAAGCACCGCA	GGTGTACGAAGTTTCAGC	CCAGGAAACAGAGTGAAGACACTGGCCCTGG	GCTGAAGCTTCGTGCAC	GCUAUCGAAUCGGACCAAGCACCGCAGGUGUACGAAGUUUCAGCCCAGGAAACAGAGUGAAGACACUGGCCCUGGGCUGAAGCUUCGUGCAC	92	31	Human 5UTR library	ABCG8
RSL-V2-110	BA000577_1	CCGCGCTAATACGACTCACTATAG	ATTAGCCGGATTATCAATTCTGGGT	GGTGTACGAAGTTTCAGC	CCAGGAAACAGAGTGAAGACACTGGCCCTGG	GCTGAAGCTTCGTGCAC	GAUUAGCCGGAUUAUCAAUUCUGGGUGGUGUACGAAGUUUCAGCCCAGGAAACAGAGUGAAGACACUGGCCCUGGGCUGAAGCUUCGUGCAC	92	31	Human 5UTR library	ABCG8
RSL-V2-111	BA000577_1	CCGCGCTAATACGACTCACTATAG	GGACGTAAGCTAGGTTCTTGTCTGG	GGTGTACGAAGTTTCAGC	CCAGGAAACAGAGTGAAGACACTGGCCCTGG	GCTGAAGCTTCGTGCAC	GGGACGUAAGCUAGGUUCUUGUCUGGGGUGUACGAAGUUUCAGCCCAGGAAACAGAGUGAAGACACUGGCCCUGGGCUGAAGCUUCGUGCAC	92	31	Human 5UTR library	ABCG8
RSL-V2-112	BA000577_Multi	CCGCGCTAATACGACTCACTATAG	GGCATGTTCGTTGTTTAGGGCAAAC	GGTGTACGAAGTTTCAGC	GGCAGCAGCTGGGTCTAAGAGAGCTGCAGCCCAGGGTCACAGACCTGTGGGCCC	GCTGAAGCTTCGTGCAC	GGGCAUGUUCGUUGUUUAGGGCAAACGGUGUACGAAGUUUCAGCGGCAGCAGCUGGGUCUAAGAGAGCUGCAGCCCAGGGUCACAGACCUGUGGGCCCGCUGAAGCUUCGUGCAC	115	54	Human 5UTR library	ABCG8
RSL-V2-113	BA000577_Multi	CCGCGCTAATACGACTCACTATAG	CTGATCGCCAGGTTTGCAGGTCTTC	GGTGTACGAAGTTTCAGC	GGCAGCAGCTGGGTCTAAGAGAGCTGCAGCCCAGGGTCACAGACCTGTGGGCCC	GCTGAAGCTTCGTGCAC	GCUGAUCGCCAGGUUUGCAGGUCUUCGGUGUACGAAGUUUCAGCGGCAGCAGCUGGGUCUAAGAGAGCUGCAGCCCAGGGUCACAGACCUGUGGGCCCGCUGAAGCUUCGUGCAC	115	54	Human 5UTR library	ABCG8
RSL-V2-114	BA000577_Multi	CCGCGCTAATACGACTCACTATAG	CATAAAGTAACGACCTTTGCGACAG	GGTGTACGAAGTTTCAGC	GGCAGCAGCTGGGTCTAAGAGAGCTGCAGCCCAGGGTCACAGACCTGTGGGCCC	GCTGAAGCTTCGTGCAC	GCAUAAAGUAACGACCUUUGCGACAGGGUGUACGAAGUUUCAGCGGCAGCAGCUGGGUCUAAGAGAGCUGCAGCCCAGGGUCACAGACCUGUGGGCCCGCUGAAGCUUCGUGCAC	115	54	Human 5UTR library	ABCG8
RSL-V2-115	BA000602_2_Multi	CCGCGCTAATACGACTCACTATAG	CGACGAAACATCCTTAGAAGCTCCC	GGTGTACGAAGTTTCAGC	GCCCCATTTCTTGTGGATTTAAAGAAACCAGAGTTAAAGATTCCTCACACAGTGAACTTCTACCTGAGAGTTGAACCTGGGGT	GCTGAAGCTTCGTGCAC	GCGACGAAACAUCCUUAGAAGCUCCCGGUGUACGAAGUUUCAGCGCCCCAUUUCUUGUGGAUUUAAAGAAACCAGAGUUAAAGAUUCCUCACACAGUGAACUUCUACCUGAGAGUUGAACCUGGGGUGCUGAAGCUUCGUGCAC	144	83	Human 5UTR library	ABHD12B
RSL-V2-116	BA000602_2_Multi	CCGCGCTAATACGACTCACTATAG	CTAGTCAGCGGTCGTCGTCGAAAAT	GGTGTACGAAGTTTCAGC	GCCCCATTTCTTGTGGATTTAAAGAAACCAGAGTTAAAGATTCCTCACACAGTGAACTTCTACCTGAGAGTTGAACCTGGGGT	GCTGAAGCTTCGTGCAC	GCUAGUCAGCGGUCGUCGUCGAAAAUGGUGUACGAAGUUUCAGCGCCCCAUUUCUUGUGGAUUUAAAGAAACCAGAGUUAAAGAUUCCUCACACAGUGAACUUCUACCUGAGAGUUGAACCUGGGGUGCUGAAGCUUCGUGCAC	144	83	Human 5UTR library	ABHD12B
RSL-V2-117	BA000602_2_Multi	CCGCGCTAATACGACTCACTATAG	GCTGCGTGCCAGCACTTGTTTACAC	GGTGTACGAAGTTTCAGC	GCCCCATTTCTTGTGGATTTAAAGAAACCAGAGTTAAAGATTCCTCACACAGTGAACTTCTACCTGAGAGTTGAACCTGGGGT	GCTGAAGCTTCGTGCAC	GGCUGCGUGCCAGCACUUGUUUACACGGUGUACGAAGUUUCAGCGCCCCAUUUCUUGUGGAUUUAAAGAAACCAGAGUUAAAGAUUCCUCACACAGUGAACUUCUACCUGAGAGUUGAACCUGGGGUGCUGAAGCUUCGUGCAC	144	83	Human 5UTR library	ABHD12B
RSL-V2-118	BA000604_1	CCGCGCTAATACGACTCACTATAG	GATGCTACCCCGTCAGTTGGATTTT	GGTGTACGAAGTTTCAGC	CGAGCGGGGGCCGGAAGTGGGGCCACAGCTCG	GCTGAAGCTTCGTGCAC	GGAUGCUACCCCGUCAGUUGGAUUUUGGUGUACGAAGUUUCAGCCGAGCGGGGGCCGGAAGUGGGGCCACAGCUCGGCUGAAGCUUCGUGCAC	93	32	Human 5UTR library	ABHD13
RSL-V2-119	BA000604_1	CCGCGCTAATACGACTCACTATAG	GTAACTCGCTAACGGCAACGGACAT	GGTGTACGAAGTTTCAGC	CGAGCGGGGGCCGGAAGTGGGGCCACAGCTCG	GCTGAAGCTTCGTGCAC	GGUAACUCGCUAACGGCAACGGACAUGGUGUACGAAGUUUCAGCCGAGCGGGGGCCGGAAGUGGGGCCACAGCUCGGCUGAAGCUUCGUGCAC	93	32	Human 5UTR library	ABHD13
RSL-V2-120	BA000604_1	CCGCGCTAATACGACTCACTATAG	ATGACACGCACCCTCTACGTTACGC	GGTGTACGAAGTTTCAGC	CGAGCGGGGGCCGGAAGTGGGGCCACAGCTCG	GCTGAAGCTTCGTGCAC	GAUGACACGCACCCUCUACGUUACGCGGUGUACGAAGUUUCAGCCGAGCGGGGGCCGGAAGUGGGGCCACAGCUCGGCUGAAGCUUCGUGCAC	93	32	Human 5UTR library	ABHD13
RSL-V2-121	BA000622_1	CCGCGCTAATACGACTCACTATAG	GTAGAATACTCGAAGCTGTCCTGAA	GGTGTACGAAGTTTCAGC	AGGTTTGTTTGAATAAGAGATCTGACCT	GCTGAAGCTTCGTGCAC	GGUAGAAUACUCGAAGCUGUCCUGAAGGUGUACGAAGUUUCAGCAGGUUUGUUUGAAUAAGAGAUCUGACCUGCUGAAGCUUCGUGCAC	89	28	Human 5UTR library	ABHD2
RSL-V2-122	BA000622_1	CCGCGCTAATACGACTCACTATAG	CAATGTAGGTAGTAAGGCCCGCTTG	GGTGTACGAAGTTTCAGC	AGGTTTGTTTGAATAAGAGATCTGACCT	GCTGAAGCTTCGTGCAC	GCAAUGUAGGUAGUAAGGCCCGCUUGGGUGUACGAAGUUUCAGCAGGUUUGUUUGAAUAAGAGAUCUGACCUGCUGAAGCUUCGUGCAC	89	28	Human 5UTR library	ABHD2
RSL-V2-123	BA000622_1	CCGCGCTAATACGACTCACTATAG	GCAACTGATTGCCAGGTCAGAGTGC	GGTGTACGAAGTTTCAGC	AGGTTTGTTTGAATAAGAGATCTGACCT	GCTGAAGCTTCGTGCAC	GGCAACUGAUUGCCAGGUCAGAGUGCGGUGUACGAAGUUUCAGCAGGUUUGUUUGAAUAAGAGAUCUGACCUGCUGAAGCUUCGUGCAC	89	28	Human 5UTR library	ABHD2
RSL-V2-124	BA000623_1_Multi	CCGCGCTAATACGACTCACTATAG	AGCTGTATGTGGCAGGGAAAATTTT	GGTGTACGAAGTTTCAGC	GCCGGATGAGCTTTTAGGTTTGTTTGAATAAGAGATCTGACCTGACCGGC	GCTGAAGCTTCGTGCAC	GAGCUGUAUGUGGCAGGGAAAAUUUUGGUGUACGAAGUUUCAGCGCCGGAUGAGCUUUUAGGUUUGUUUGAAUAAGAGAUCUGACCUGACCGGCGCUGAAGCUUCGUGCAC	111	50	Human 5UTR library	ABHD2
RSL-V2-125	BA000623_1_Multi	CCGCGCTAATACGACTCACTATAG	GGATACAGCCCAAGTACCTTCTCGC	GGTGTACGAAGTTTCAGC	GCCGGATGAGCTTTTAGGTTTGTTTGAATAAGAGATCTGACCTGACCGGC	GCTGAAGCTTCGTGCAC	GGGAUACAGCCCAAGUACCUUCUCGCGGUGUACGAAGUUUCAGCGCCGGAUGAGCUUUUAGGUUUGUUUGAAUAAGAGAUCUGACCUGACCGGCGCUGAAGCUUCGUGCAC	111	50	Human 5UTR library	ABHD2
RSL-V2-126	BA000623_1_Multi	CCGCGCTAATACGACTCACTATAG	GAAGATTAAATCGACAACCCTGGAT	GGTGTACGAAGTTTCAGC	GCCGGATGAGCTTTTAGGTTTGTTTGAATAAGAGATCTGACCTGACCGGC	GCTGAAGCTTCGTGCAC	GGAAGAUUAAAUCGACAACCCUGGAUGGUGUACGAAGUUUCAGCGCCGGAUGAGCUUUUAGGUUUGUUUGAAUAAGAGAUCUGACCUGACCGGCGCUGAAGCUUCGUGCAC	111	50	Human 5UTR library	ABHD2
RSL-V2-127	BA000623_tert	CCGCGCTAATACGACTCACTATAG	GTTCTCGCCGGACGACGATAAGCAC	GGTGTACGAAGTTTCAGC	TTTCCCAGCCGGATGAGCTTTTAGGTTTGTTTGAATAAGAGATCTGACCTGACCGGCCCAACTGTACAACTCTTCAAGGAAAATTCGTATTTGCAGTGGGAAG	GCTGAAGCTTCGTGCAC	GGUUCUCGCCGGACGACGAUAAGCACGGUGUACGAAGUUUCAGCUUUCCCAGCCGGAUGAGCUUUUAGGUUUGUUUGAAUAAGAGAUCUGACCUGACCGGCCCAACUGUACAACUCUUCAAGGAAAAUUCGUAUUUGCAGUGGGAAGGCUGAAGCUUCGUGCAC	164	103	Human 5UTR library	ABHD2
RSL-V2-128	BA000623_tert	CCGCGCTAATACGACTCACTATAG	CTGCGAGAGGTTTCTTGAGGTTGCG	GGTGTACGAAGTTTCAGC	TTTCCCAGCCGGATGAGCTTTTAGGTTTGTTTGAATAAGAGATCTGACCTGACCGGCCCAACTGTACAACTCTTCAAGGAAAATTCGTATTTGCAGTGGGAAG	GCTGAAGCTTCGTGCAC	GCUGCGAGAGGUUUCUUGAGGUUGCGGGUGUACGAAGUUUCAGCUUUCCCAGCCGGAUGAGCUUUUAGGUUUGUUUGAAUAAGAGAUCUGACCUGACCGGCCCAACUGUACAACUCUUCAAGGAAAAUUCGUAUUUGCAGUGGGAAGGCUGAAGCUUCGUGCAC	164	103	Human 5UTR library	ABHD2
RSL-V2-129	BA000623_tert	CCGCGCTAATACGACTCACTATAG	AGATAGACCGACGTCGGACCCCAAT	GGTGTACGAAGTTTCAGC	TTTCCCAGCCGGATGAGCTTTTAGGTTTGTTTGAATAAGAGATCTGACCTGACCGGCCCAACTGTACAACTCTTCAAGGAAAATTCGTATTTGCAGTGGGAAG	GCTGAAGCTTCGTGCAC	GAGAUAGACCGACGUCGGACCCCAAUGGUGUACGAAGUUUCAGCUUUCCCAGCCGGAUGAGCUUUUAGGUUUGUUUGAAUAAGAGAUCUGACCUGACCGGCCCAACUGUACAACUCUUCAAGGAAAAUUCGUAUUUGCAGUGGGAAGGCUGAAGCUUCGUGCAC	164	103	Human 5UTR library	ABHD2
RSL-V2-130	BA000627_1	CCGCGCTAATACGACTCACTATAG	AGCCGGTGACGAGTGTATAAAACAC	GGTGTACGAAGTTTCAGC	CAGGAACGCTTTTAGGTTTGTTTGAATAAGAGATCTGACCTG	GCTGAAGCTTCGTGCAC	GAGCCGGUGACGAGUGUAUAAAACACGGUGUACGAAGUUUCAGCCAGGAACGCUUUUAGGUUUGUUUGAAUAAGAGAUCUGACCUGGCUGAAGCUUCGUGCAC	103	42	Human 5UTR library	ABHD2
RSL-V2-131	BA000627_1	CCGCGCTAATACGACTCACTATAG	ACTGATATGAATGCAGAGCCTCTAC	GGTGTACGAAGTTTCAGC	CAGGAACGCTTTTAGGTTTGTTTGAATAAGAGATCTGACCTG	GCTGAAGCTTCGTGCAC	GACUGAUAUGAAUGCAGAGCCUCUACGGUGUACGAAGUUUCAGCCAGGAACGCUUUUAGGUUUGUUUGAAUAAGAGAUCUGACCUGGCUGAAGCUUCGUGCAC	103	42	Human 5UTR library	ABHD2
RSL-V2-132	BA000627_1	CCGCGCTAATACGACTCACTATAG	ATGGTTAGTGAATCTAAGAGTCGGC	GGTGTACGAAGTTTCAGC	CAGGAACGCTTTTAGGTTTGTTTGAATAAGAGATCTGACCTG	GCTGAAGCTTCGTGCAC	GAUGGUUAGUGAAUCUAAGAGUCGGCGGUGUACGAAGUUUCAGCCAGGAACGCUUUUAGGUUUGUUUGAAUAAGAGAUCUGACCUGGCUGAAGCUUCGUGCAC	103	42	Human 5UTR library	ABHD2
RSL-V2-133	BA000646_Multi	CCGCGCTAATACGACTCACTATAG	CGAAACTATCCCCGTAGGATCCCGA	GGTGTACGAAGTTTCAGC	CCCGGGTCAGCTGGTGCTGGCGTCAGGCGCTGGG	GCTGAAGCTTCGTGCAC	GCGAAACUAUCCCCGUAGGAUCCCGAGGUGUACGAAGUUUCAGCCCCGGGUCAGCUGGUGCUGGCGUCAGGCGCUGGGGCUGAAGCUUCGUGCAC	95	34	Human 5UTR library	ABHD4
RSL-V2-134	BA000646_Multi	CCGCGCTAATACGACTCACTATAG	AAATCTGCGTGACGTCGCGTAGATC	GGTGTACGAAGTTTCAGC	CCCGGGTCAGCTGGTGCTGGCGTCAGGCGCTGGG	GCTGAAGCTTCGTGCAC	GAAAUCUGCGUGACGUCGCGUAGAUCGGUGUACGAAGUUUCAGCCCCGGGUCAGCUGGUGCUGGCGUCAGGCGCUGGGGCUGAAGCUUCGUGCAC	95	34	Human 5UTR library	ABHD4
RSL-V2-135	BA000646_Multi	CCGCGCTAATACGACTCACTATAG	CGGGTCTACATGTGAATACTCTAGC	GGTGTACGAAGTTTCAGC	CCCGGGTCAGCTGGTGCTGGCGTCAGGCGCTGGG	GCTGAAGCTTCGTGCAC	GCGGGUCUACAUGUGAAUACUCUAGCGGUGUACGAAGUUUCAGCCCCGGGUCAGCUGGUGCUGGCGUCAGGCGCUGGGGCUGAAGCUUCGUGCAC	95	34	Human 5UTR library	ABHD4
RSL-V2-136	BA000674_1	CCGCGCTAATACGACTCACTATAG	GCGGAGGTTCAACCACTATCCATTT	GGTGTACGAAGTTTCAGC	TGTCTCTTTAACGCGAGAGGAAGCGATGCAGAGGGGTG	GCTGAAGCTTCGTGCAC	GGCGGAGGUUCAACCACUAUCCAUUUGGUGUACGAAGUUUCAGCUGUCUCUUUAACGCGAGAGGAAGCGAUGCAGAGGGGUGGCUGAAGCUUCGUGCAC	99	38	Human 5UTR library	ABI1
RSL-V2-137	BA000674_1	CCGCGCTAATACGACTCACTATAG	CCGAGCTCAGGAAGGGATAGATAAG	GGTGTACGAAGTTTCAGC	TGTCTCTTTAACGCGAGAGGAAGCGATGCAGAGGGGTG	GCTGAAGCTTCGTGCAC	GCCGAGCUCAGGAAGGGAUAGAUAAGGGUGUACGAAGUUUCAGCUGUCUCUUUAACGCGAGAGGAAGCGAUGCAGAGGGGUGGCUGAAGCUUCGUGCAC	99	38	Human 5UTR library	ABI1
RSL-V2-138	BA000674_1	CCGCGCTAATACGACTCACTATAG	AGGTAAATTGTAAAGGGTGTGCATG	GGTGTACGAAGTTTCAGC	TGTCTCTTTAACGCGAGAGGAAGCGATGCAGAGGGGTG	GCTGAAGCTTCGTGCAC	GAGGUAAAUUGUAAAGGGUGUGCAUGGGUGUACGAAGUUUCAGCUGUCUCUUUAACGCGAGAGGAAGCGAUGCAGAGGGGUGGCUGAAGCUUCGUGCAC	99	38	Human 5UTR library	ABI1
RSL-V2-139	BA000674_Multi	CCGCGCTAATACGACTCACTATAG	CTGACCGACCTGCTAGGTTCATATC	GGTGTACGAAGTTTCAGC	GTGAGGAGGAAGGGGAGGAGGTGCCGTCCCACAATACCAGGCGGGAGGGCGGGTAGGCGGTTTGTATCCGGGCTGTGAGGTGCTCGGAGCCTCGGCGGACCTTGC	GCTGAAGCTTCGTGCAC	GCUGACCGACCUGCUAGGUUCAUAUCGGUGUACGAAGUUUCAGCGUGAGGAGGAAGGGGAGGAGGUGCCGUCCCACAAUACCAGGCGGGAGGGCGGGUAGGCGGUUUGUAUCCGGGCUGUGAGGUGCUCGGAGCCUCGGCGGACCUUGCGCUGAAGCUUCGUGCAC	166	105	Human 5UTR library	ABI1
RSL-V2-140	BA000674_Multi	CCGCGCTAATACGACTCACTATAG	CAGGCAAGTTAGTGTCCTCCCACAG	GGTGTACGAAGTTTCAGC	GTGAGGAGGAAGGGGAGGAGGTGCCGTCCCACAATACCAGGCGGGAGGGCGGGTAGGCGGTTTGTATCCGGGCTGTGAGGTGCTCGGAGCCTCGGCGGACCTTGC	GCTGAAGCTTCGTGCAC	GCAGGCAAGUUAGUGUCCUCCCACAGGGUGUACGAAGUUUCAGCGUGAGGAGGAAGGGGAGGAGGUGCCGUCCCACAAUACCAGGCGGGAGGGCGGGUAGGCGGUUUGUAUCCGGGCUGUGAGGUGCUCGGAGCCUCGGCGGACCUUGCGCUGAAGCUUCGUGCAC	166	105	Human 5UTR library	ABI1
RSL-V2-141	BA000674_Multi	CCGCGCTAATACGACTCACTATAG	ACGCAGTAGGAGAAGTGCCTTAACA	GGTGTACGAAGTTTCAGC	GTGAGGAGGAAGGGGAGGAGGTGCCGTCCCACAATACCAGGCGGGAGGGCGGGTAGGCGGTTTGTATCCGGGCTGTGAGGTGCTCGGAGCCTCGGCGGACCTTGC	GCTGAAGCTTCGTGCAC	GACGCAGUAGGAGAAGUGCCUUAACAGGUGUACGAAGUUUCAGCGUGAGGAGGAAGGGGAGGAGGUGCCGUCCCACAAUACCAGGCGGGAGGGCGGGUAGGCGGUUUGUAUCCGGGCUGUGAGGUGCUCGGAGCCUCGGCGGACCUUGCGCUGAAGCUUCGUGCAC	166	105	Human 5UTR library	ABI1
RSL-V2-142	BA000676_1	CCGCGCTAATACGACTCACTATAG	GATGAGCGAGCCTCACTGAGAATCT	GGTGTACGAAGTTTCAGC	CCTCTGTCTCTTTAACGCGAGAGGAAGCGATGCAGAGG	GCTGAAGCTTCGTGCAC	GGAUGAGCGAGCCUCACUGAGAAUCUGGUGUACGAAGUUUCAGCCCUCUGUCUCUUUAACGCGAGAGGAAGCGAUGCAGAGGGCUGAAGCUUCGUGCAC	99	38	Human 5UTR library	ABI1
RSL-V2-143	BA000676_1	CCGCGCTAATACGACTCACTATAG	CGAAAAGGATAACACCTGAGTAGAC	GGTGTACGAAGTTTCAGC	CCTCTGTCTCTTTAACGCGAGAGGAAGCGATGCAGAGG	GCTGAAGCTTCGTGCAC	GCGAAAAGGAUAACACCUGAGUAGACGGUGUACGAAGUUUCAGCCCUCUGUCUCUUUAACGCGAGAGGAAGCGAUGCAGAGGGCUGAAGCUUCGUGCAC	99	38	Human 5UTR library	ABI1
RSL-V2-144	BA000676_1	CCGCGCTAATACGACTCACTATAG	CCTTATTGCATTCTCGGTCCGACAC	GGTGTACGAAGTTTCAGC	CCTCTGTCTCTTTAACGCGAGAGGAAGCGATGCAGAGG	GCTGAAGCTTCGTGCAC	GCCUUAUUGCAUUCUCGGUCCGACACGGUGUACGAAGUUUCAGCCCUCUGUCUCUUUAACGCGAGAGGAAGCGAUGCAGAGGGCUGAAGCUUCGUGCAC	99	38	Human 5UTR library	ABI1
RSL-V2-145	BA000721_1_Multi	CCGCGCTAATACGACTCACTATAG	GCCATTGAGGAGCGGATATATCGGA	GGTGTACGAAGTTTCAGC	GTCGGCTCGCGCCCCGCCCCCGTCGCCCCCTCCCCTGTCGCGCGCTGGGGCTGTTTCTCGCTCCTTCCGAGTTACCGCCGCCGTC	GCTGAAGCTTCGTGCAC	GGCCAUUGAGGAGCGGAUAUAUCGGAGGUGUACGAAGUUUCAGCGUCGGCUCGCGCCCCGCCCCCGUCGCCCCCUCCCCUGUCGCGCGCUGGGGCUGUUUCUCGCUCCUUCCGAGUUACCGCCGCCGUCGCUGAAGCUUCGUGCAC	146	85	Human 5UTR library	ABI2
RSL-V2-146	BA000721_1_Multi	CCGCGCTAATACGACTCACTATAG	GACAAGAATACGAAGCGAATTTCGT	GGTGTACGAAGTTTCAGC	GTCGGCTCGCGCCCCGCCCCCGTCGCCCCCTCCCCTGTCGCGCGCTGGGGCTGTTTCTCGCTCCTTCCGAGTTACCGCCGCCGTC	GCTGAAGCTTCGTGCAC	GGACAAGAAUACGAAGCGAAUUUCGUGGUGUACGAAGUUUCAGCGUCGGCUCGCGCCCCGCCCCCGUCGCCCCCUCCCCUGUCGCGCGCUGGGGCUGUUUCUCGCUCCUUCCGAGUUACCGCCGCCGUCGCUGAAGCUUCGUGCAC	146	85	Human 5UTR library	ABI2
RSL-V2-147	BA000721_1_Multi	CCGCGCTAATACGACTCACTATAG	ATGCACCTTGAGTAGACACTCGCCT	GGTGTACGAAGTTTCAGC	GTCGGCTCGCGCCCCGCCCCCGTCGCCCCCTCCCCTGTCGCGCGCTGGGGCTGTTTCTCGCTCCTTCCGAGTTACCGCCGCCGTC	GCTGAAGCTTCGTGCAC	GAUGCACCUUGAGUAGACACUCGCCUGGUGUACGAAGUUUCAGCGUCGGCUCGCGCCCCGCCCCCGUCGCCCCCUCCCCUGUCGCGCGCUGGGGCUGUUUCUCGCUCCUUCCGAGUUACCGCCGCCGUCGCUGAAGCUUCGUGCAC	146	85	Human 5UTR library	ABI2
RSL-V2-148	BA000721_1	CCGCGCTAATACGACTCACTATAG	CAAAAGGGCTCGTGCCAAGAAATAG	GGTGTACGAAGTTTCAGC	GCGCGTGCGCGCGC	GCTGAAGCTTCGTGCAC	GCAAAAGGGCUCGUGCCAAGAAAUAGGGUGUACGAAGUUUCAGCGCGCGUGCGCGCGCGCUGAAGCUUCGUGCAC	75	14	Human 5UTR library	ABI2
RSL-V2-149	BA000721_1	CCGCGCTAATACGACTCACTATAG	CCAACCGGGTTAAAAGATACCACGA	GGTGTACGAAGTTTCAGC	GCGCGTGCGCGCGC	GCTGAAGCTTCGTGCAC	GCCAACCGGGUUAAAAGAUACCACGAGGUGUACGAAGUUUCAGCGCGCGUGCGCGCGCGCUGAAGCUUCGUGCAC	75	14	Human 5UTR library	ABI2
RSL-V2-150	BA000721_1	CCGCGCTAATACGACTCACTATAG	AGATCAGCATTGCTCGAACCGTAAC	GGTGTACGAAGTTTCAGC	GCGCGTGCGCGCGC	GCTGAAGCTTCGTGCAC	GAGAUCAGCAUUGCUCGAACCGUAACGGUGUACGAAGUUUCAGCGCGCGUGCGCGCGCGCUGAAGCUUCGUGCAC	75	14	Human 5UTR library	ABI2
RSL-V2-151	BA000721_2_Multi	CCGCGCTAATACGACTCACTATAG	CGTATGGGCACCTTTAAGAATACGT	GGTGTACGAAGTTTCAGC	CTCCTCCTCTCCCGGTCCTGGGTTTCCTTGGCGCTGCGGCCGCCGCTCCCTCTGCGACCTGTATGAGGAGGAGGAGGAGGAG	GCTGAAGCTTCGTGCAC	GCGUAUGGGCACCUUUAAGAAUACGUGGUGUACGAAGUUUCAGCCUCCUCCUCUCCCGGUCCUGGGUUUCCUUGGCGCUGCGGCCGCCGCUCCCUCUGCGACCUGUAUGAGGAGGAGGAGGAGGAGGCUGAAGCUUCGUGCAC	143	82	Human 5UTR library	ABI2
RSL-V2-152	BA000721_2_Multi	CCGCGCTAATACGACTCACTATAG	ATTCCATGGGGACATGCCTTAGAAA	GGTGTACGAAGTTTCAGC	CTCCTCCTCTCCCGGTCCTGGGTTTCCTTGGCGCTGCGGCCGCCGCTCCCTCTGCGACCTGTATGAGGAGGAGGAGGAGGAG	GCTGAAGCTTCGTGCAC	GAUUCCAUGGGGACAUGCCUUAGAAAGGUGUACGAAGUUUCAGCCUCCUCCUCUCCCGGUCCUGGGUUUCCUUGGCGCUGCGGCCGCCGCUCCCUCUGCGACCUGUAUGAGGAGGAGGAGGAGGAGGCUGAAGCUUCGUGCAC	143	82	Human 5UTR library	ABI2
RSL-V2-153	BA000721_2_Multi	CCGCGCTAATACGACTCACTATAG	AGTTATTGGAAACGGGGTTGACTCG	GGTGTACGAAGTTTCAGC	CTCCTCCTCTCCCGGTCCTGGGTTTCCTTGGCGCTGCGGCCGCCGCTCCCTCTGCGACCTGTATGAGGAGGAGGAGGAGGAG	GCTGAAGCTTCGTGCAC	GAGUUAUUGGAAACGGGGUUGACUCGGGUGUACGAAGUUUCAGCCUCCUCCUCUCCCGGUCCUGGGUUUCCUUGGCGCUGCGGCCGCCGCUCCCUCUGCGACCUGUAUGAGGAGGAGGAGGAGGAGGCUGAAGCUUCGUGCAC	143	82	Human 5UTR library	ABI2
RSL-V2-154	BA000721_2	CCGCGCTAATACGACTCACTATAG	AACACGGGTAAACAACCACGATTTA	GGTGTACGAAGTTTCAGC	CGGCCGTCGCCG	GCTGAAGCTTCGTGCAC	GAACACGGGUAAACAACCACGAUUUAGGUGUACGAAGUUUCAGCCGGCCGUCGCCGGCUGAAGCUUCGUGCAC	73	12	Human 5UTR library	ABI2
RSL-V2-155	BA000721_2	CCGCGCTAATACGACTCACTATAG	AGGGGAATATAACCGCAAGCGTCCT	GGTGTACGAAGTTTCAGC	CGGCCGTCGCCG	GCTGAAGCTTCGTGCAC	GAGGGGAAUAUAACCGCAAGCGUCCUGGUGUACGAAGUUUCAGCCGGCCGUCGCCGGCUGAAGCUUCGUGCAC	73	12	Human 5UTR library	ABI2
RSL-V2-156	BA000721_2	CCGCGCTAATACGACTCACTATAG	ATAGCGGGAAATGATAAAGGACTCA	GGTGTACGAAGTTTCAGC	CGGCCGTCGCCG	GCTGAAGCTTCGTGCAC	GAUAGCGGGAAAUGAUAAAGGACUCAGGUGUACGAAGUUUCAGCCGGCCGUCGCCGGCUGAAGCUUCGUGCAC	73	12	Human 5UTR library	ABI2
RSL-V2-157	BA000722_1_Multi	CCGCGCTAATACGACTCACTATAG	GTGAGTGGCCATTTGGTGCAATTCA	GGTGTACGAAGTTTCAGC	GGGCTCCCGGGGGCGGAGGGAAGGGAGCGCGCGTGCGCGCGCCCGGCCGGCCGTCGCCGCGGTGACCGTCCTCGGAGTCCGTCGGCTCGCGCCCCGCCCCCGTCGCCC	GCTGAAGCTTCGTGCAC	GGUGAGUGGCCAUUUGGUGCAAUUCAGGUGUACGAAGUUUCAGCGGGCUCCCGGGGGCGGAGGGAAGGGAGCGCGCGUGCGCGCGCCCGGCCGGCCGUCGCCGCGGUGACCGUCCUCGGAGUCCGUCGGCUCGCGCCCCGCCCCCGUCGCCCGCUGAAGCUUCGUGCAC	169	108	Human 5UTR library	ABI2
RSL-V2-158	BA000722_1_Multi	CCGCGCTAATACGACTCACTATAG	AGCATATGGTGTGTACCGCACGACT	GGTGTACGAAGTTTCAGC	GGGCTCCCGGGGGCGGAGGGAAGGGAGCGCGCGTGCGCGCGCCCGGCCGGCCGTCGCCGCGGTGACCGTCCTCGGAGTCCGTCGGCTCGCGCCCCGCCCCCGTCGCCC	GCTGAAGCTTCGTGCAC	GAGCAUAUGGUGUGUACCGCACGACUGGUGUACGAAGUUUCAGCGGGCUCCCGGGGGCGGAGGGAAGGGAGCGCGCGUGCGCGCGCCCGGCCGGCCGUCGCCGCGGUGACCGUCCUCGGAGUCCGUCGGCUCGCGCCCCGCCCCCGUCGCCCGCUGAAGCUUCGUGCAC	169	108	Human 5UTR library	ABI2
RSL-V2-159	BA000722_1_Multi	CCGCGCTAATACGACTCACTATAG	ATAGGCTCGTATACGAGACAACCGC	GGTGTACGAAGTTTCAGC	GGGCTCCCGGGGGCGGAGGGAAGGGAGCGCGCGTGCGCGCGCCCGGCCGGCCGTCGCCGCGGTGACCGTCCTCGGAGTCCGTCGGCTCGCGCCCCGCCCCCGTCGCCC	GCTGAAGCTTCGTGCAC	GAUAGGCUCGUAUACGAGACAACCGCGGUGUACGAAGUUUCAGCGGGCUCCCGGGGGCGGAGGGAAGGGAGCGCGCGUGCGCGCGCCCGGCCGGCCGUCGCCGCGGUGACCGUCCUCGGAGUCCGUCGGCUCGCGCCCCGCCCCCGUCGCCCGCUGAAGCUUCGUGCAC	169	108	Human 5UTR library	ABI2
RSL-V2-160	BA000722_1	CCGCGCTAATACGACTCACTATAG	GTTGAGCAAGGTCAGTGGAGAACTG	GGTGTACGAAGTTTCAGC	GGGAGCGCGCGTGCGCGCGCCC	GCTGAAGCTTCGTGCAC	GGUUGAGCAAGGUCAGUGGAGAACUGGGUGUACGAAGUUUCAGCGGGAGCGCGCGUGCGCGCGCCCGCUGAAGCUUCGUGCAC	83	22	Human 5UTR library	ABI2
RSL-V2-161	BA000722_1	CCGCGCTAATACGACTCACTATAG	CCCTTAGGCGTTACTCTCATCTGCT	GGTGTACGAAGTTTCAGC	GGGAGCGCGCGTGCGCGCGCCC	GCTGAAGCTTCGTGCAC	GCCCUUAGGCGUUACUCUCAUCUGCUGGUGUACGAAGUUUCAGCGGGAGCGCGCGUGCGCGCGCCCGCUGAAGCUUCGUGCAC	83	22	Human 5UTR library	ABI2
RSL-V2-162	BA000722_1	CCGCGCTAATACGACTCACTATAG	GTAAGCGACGACTAAGCATTTAAAC	GGTGTACGAAGTTTCAGC	GGGAGCGCGCGTGCGCGCGCCC	GCTGAAGCTTCGTGCAC	GGUAAGCGACGACUAAGCAUUUAAACGGUGUACGAAGUUUCAGCGGGAGCGCGCGUGCGCGCGCCCGCUGAAGCUUCGUGCAC	83	22	Human 5UTR library	ABI2
RSL-V2-163	BA000722_2_Multi	CCGCGCTAATACGACTCACTATAG	GACGCTCTATACAGCCTTCACCCTC	GGTGTACGAAGTTTCAGC	CTCCTCCTCTCCCGGTCCTGGGTTTCCTTGGCGCTGCGGCCGCCGCTCCCTCTGCGACCTGTATGAGGAGGAG	GCTGAAGCTTCGTGCAC	GGACGCUCUAUACAGCCUUCACCCUCGGUGUACGAAGUUUCAGCCUCCUCCUCUCCCGGUCCUGGGUUUCCUUGGCGCUGCGGCCGCCGCUCCCUCUGCGACCUGUAUGAGGAGGAGGCUGAAGCUUCGUGCAC	134	73	Human 5UTR library	ABI2
RSL-V2-164	BA000722_2_Multi	CCGCGCTAATACGACTCACTATAG	ACGTAGATGGCGCGTCTTCCACATC	GGTGTACGAAGTTTCAGC	CTCCTCCTCTCCCGGTCCTGGGTTTCCTTGGCGCTGCGGCCGCCGCTCCCTCTGCGACCTGTATGAGGAGGAG	GCTGAAGCTTCGTGCAC	GACGUAGAUGGCGCGUCUUCCACAUCGGUGUACGAAGUUUCAGCCUCCUCCUCUCCCGGUCCUGGGUUUCCUUGGCGCUGCGGCCGCCGCUCCCUCUGCGACCUGUAUGAGGAGGAGGCUGAAGCUUCGUGCAC	134	73	Human 5UTR library	ABI2
RSL-V2-165	BA000722_2_Multi	CCGCGCTAATACGACTCACTATAG	AGCGAGTTGTCTCCTAGAAAATACC	GGTGTACGAAGTTTCAGC	CTCCTCCTCTCCCGGTCCTGGGTTTCCTTGGCGCTGCGGCCGCCGCTCCCTCTGCGACCTGTATGAGGAGGAG	GCTGAAGCTTCGTGCAC	GAGCGAGUUGUCUCCUAGAAAAUACCGGUGUACGAAGUUUCAGCCUCCUCCUCUCCCGGUCCUGGGUUUCCUUGGCGCUGCGGCCGCCGCUCCCUCUGCGACCUGUAUGAGGAGGAGGCUGAAGCUUCGUGCAC	134	73	Human 5UTR library	ABI2
RSL-V2-166	BA000722_2	CCGCGCTAATACGACTCACTATAG	CCCGGGTCAGGGTTACATTAATCTC	GGTGTACGAAGTTTCAGC	GCCGGCCGTCGCCGCGGTGACCGTCCTCGGAGTCCGTCGGC	GCTGAAGCTTCGTGCAC	GCCCGGGUCAGGGUUACAUUAAUCUCGGUGUACGAAGUUUCAGCGCCGGCCGUCGCCGCGGUGACCGUCCUCGGAGUCCGUCGGCGCUGAAGCUUCGUGCAC	102	41	Human 5UTR library	ABI2
RSL-V2-167	BA000722_2	CCGCGCTAATACGACTCACTATAG	ATTCGCCCTTAGAGATCGACGACTA	GGTGTACGAAGTTTCAGC	GCCGGCCGTCGCCGCGGTGACCGTCCTCGGAGTCCGTCGGC	GCTGAAGCTTCGTGCAC	GAUUCGCCCUUAGAGAUCGACGACUAGGUGUACGAAGUUUCAGCGCCGGCCGUCGCCGCGGUGACCGUCCUCGGAGUCCGUCGGCGCUGAAGCUUCGUGCAC	102	41	Human 5UTR library	ABI2
RSL-V2-168	BA000722_2	CCGCGCTAATACGACTCACTATAG	CGTGATAGGTGAGCTCGATACCCTA	GGTGTACGAAGTTTCAGC	GCCGGCCGTCGCCGCGGTGACCGTCCTCGGAGTCCGTCGGC	GCTGAAGCTTCGTGCAC	GCGUGAUAGGUGAGCUCGAUACCCUAGGUGUACGAAGUUUCAGCGCCGGCCGUCGCCGCGGUGACCGUCCUCGGAGUCCGUCGGCGCUGAAGCUUCGUGCAC	102	41	Human 5UTR library	ABI2
RSL-V2-169	BA000734_Multi	CCGCGCTAATACGACTCACTATAG	AGCGAAGTAACACGCTAGAAAGACA	GGTGTACGAAGTTTCAGC	CTCCTCCTCTCCCGGTCCTGGGTTTCCTTGGCGCTGCGGCCGCCGCTCCCTCTGCGACCTGTATGAGGAGGAGGAGGAG	GCTGAAGCTTCGTGCAC	GAGCGAAGUAACACGCUAGAAAGACAGGUGUACGAAGUUUCAGCCUCCUCCUCUCCCGGUCCUGGGUUUCCUUGGCGCUGCGGCCGCCGCUCCCUCUGCGACCUGUAUGAGGAGGAGGAGGAGGCUGAAGCUUCGUGCAC	140	79	Human 5UTR library	ABI2
RSL-V2-170	BA000734_Multi	CCGCGCTAATACGACTCACTATAG	GCCAATTCCAGCGTTAAGATAACAG	GGTGTACGAAGTTTCAGC	CTCCTCCTCTCCCGGTCCTGGGTTTCCTTGGCGCTGCGGCCGCCGCTCCCTCTGCGACCTGTATGAGGAGGAGGAGGAG	GCTGAAGCTTCGTGCAC	GGCCAAUUCCAGCGUUAAGAUAACAGGGUGUACGAAGUUUCAGCCUCCUCCUCUCCCGGUCCUGGGUUUCCUUGGCGCUGCGGCCGCCGCUCCCUCUGCGACCUGUAUGAGGAGGAGGAGGAGGCUGAAGCUUCGUGCAC	140	79	Human 5UTR library	ABI2
RSL-V2-171	BA000734_Multi	CCGCGCTAATACGACTCACTATAG	ATAGGTGCGGCACCAGCTTCCTAGA	GGTGTACGAAGTTTCAGC	CTCCTCCTCTCCCGGTCCTGGGTTTCCTTGGCGCTGCGGCCGCCGCTCCCTCTGCGACCTGTATGAGGAGGAGGAGGAG	GCTGAAGCTTCGTGCAC	GAUAGGUGCGGCACCAGCUUCCUAGAGGUGUACGAAGUUUCAGCCUCCUCCUCUCCCGGUCCUGGGUUUCCUUGGCGCUGCGGCCGCCGCUCCCUCUGCGACCUGUAUGAGGAGGAGGAGGAGGCUGAAGCUUCGUGCAC	140	79	Human 5UTR library	ABI2
RSL-V2-172	BA000805_Multi	CCGCGCTAATACGACTCACTATAG	CTGGCACCTCGACGAGCTGAAAATC	GGTGTACGAAGTTTCAGC	TGCAGCCGCCCGCCTCTGTCACTGGGAGACAGTCCACTTAAATGCAGCTCCAGGGTTGCGAGGCACCCACCAGCA	GCTGAAGCTTCGTGCAC	GCUGGCACCUCGACGAGCUGAAAAUCGGUGUACGAAGUUUCAGCUGCAGCCGCCCGCCUCUGUCACUGGGAGACAGUCCACUUAAAUGCAGCUCCAGGGUUGCGAGGCACCCACCAGCAGCUGAAGCUUCGUGCAC	136	75	Human 5UTR library	ABI3BP
RSL-V2-173	BA000805_Multi	CCGCGCTAATACGACTCACTATAG	GCTCTGAACCCTGGGAACATTGAAC	GGTGTACGAAGTTTCAGC	TGCAGCCGCCCGCCTCTGTCACTGGGAGACAGTCCACTTAAATGCAGCTCCAGGGTTGCGAGGCACCCACCAGCA	GCTGAAGCTTCGTGCAC	GGCUCUGAACCCUGGGAACAUUGAACGGUGUACGAAGUUUCAGCUGCAGCCGCCCGCCUCUGUCACUGGGAGACAGUCCACUUAAAUGCAGCUCCAGGGUUGCGAGGCACCCACCAGCAGCUGAAGCUUCGUGCAC	136	75	Human 5UTR library	ABI3BP
RSL-V2-174	BA000805_Multi	CCGCGCTAATACGACTCACTATAG	GAGGAGACCGGCCTCTCCTTACAAG	GGTGTACGAAGTTTCAGC	TGCAGCCGCCCGCCTCTGTCACTGGGAGACAGTCCACTTAAATGCAGCTCCAGGGTTGCGAGGCACCCACCAGCA	GCTGAAGCTTCGTGCAC	GGAGGAGACCGGCCUCUCCUUACAAGGGUGUACGAAGUUUCAGCUGCAGCCGCCCGCCUCUGUCACUGGGAGACAGUCCACUUAAAUGCAGCUCCAGGGUUGCGAGGCACCCACCAGCAGCUGAAGCUUCGUGCAC	136	75	Human 5UTR library	ABI3BP
RSL-V2-175	BA000815_1	CCGCGCTAATACGACTCACTATAG	CGTGATAAGTGGCCTGGCTTTAGGC	GGTGTACGAAGTTTCAGC	CTTTTGTGCTTCTGGGCAGAGG	GCTGAAGCTTCGTGCAC	GCGUGAUAAGUGGCCUGGCUUUAGGCGGUGUACGAAGUUUCAGCCUUUUGUGCUUCUGGGCAGAGGGCUGAAGCUUCGUGCAC	83	22	Human 5UTR library	ABL2
RSL-V2-176	BA000815_1	CCGCGCTAATACGACTCACTATAG	ATATCGTTCTCAGGTTGCTTACCCC	GGTGTACGAAGTTTCAGC	CTTTTGTGCTTCTGGGCAGAGG	GCTGAAGCTTCGTGCAC	GAUAUCGUUCUCAGGUUGCUUACCCCGGUGUACGAAGUUUCAGCCUUUUGUGCUUCUGGGCAGAGGGCUGAAGCUUCGUGCAC	83	22	Human 5UTR library	ABL2
RSL-V2-177	BA000815_1	CCGCGCTAATACGACTCACTATAG	GACACAGTCAATGCTATCAGGAATT	GGTGTACGAAGTTTCAGC	CTTTTGTGCTTCTGGGCAGAGG	GCTGAAGCTTCGTGCAC	GGACACAGUCAAUGCUAUCAGGAAUUGGUGUACGAAGUUUCAGCCUUUUGUGCUUCUGGGCAGAGGGCUGAAGCUUCGUGCAC	83	22	Human 5UTR library	ABL2
RSL-V2-178	BA000816_1	CCGCGCTAATACGACTCACTATAG	CCGACCAGAATGGAGTGCGAAACCT	GGTGTACGAAGTTTCAGC	GCTGTGCACGATGCAGC	GCTGAAGCTTCGTGCAC	GCCGACCAGAAUGGAGUGCGAAACCUGGUGUACGAAGUUUCAGCGCUGUGCACGAUGCAGCGCUGAAGCUUCGUGCAC	78	17	Human 5UTR library	ABLIM1
RSL-V2-179	BA000816_1	CCGCGCTAATACGACTCACTATAG	CACATCGGCTCCTCGCAGTAAGATT	GGTGTACGAAGTTTCAGC	GCTGTGCACGATGCAGC	GCTGAAGCTTCGTGCAC	GCACAUCGGCUCCUCGCAGUAAGAUUGGUGUACGAAGUUUCAGCGCUGUGCACGAUGCAGCGCUGAAGCUUCGUGCAC	78	17	Human 5UTR library	ABLIM1
RSL-V2-180	BA000816_1	CCGCGCTAATACGACTCACTATAG	AGTAAGTTCCGGTCGAATGTCAGAA	GGTGTACGAAGTTTCAGC	GCTGTGCACGATGCAGC	GCTGAAGCTTCGTGCAC	GAGUAAGUUCCGGUCGAAUGUCAGAAGGUGUACGAAGUUUCAGCGCUGUGCACGAUGCAGCGCUGAAGCUUCGUGCAC	78	17	Human 5UTR library	ABLIM1
RSL-V2-181	BA000818_1	CCGCGCTAATACGACTCACTATAG	AAGGGGCGGTCGCTTCTATACCTTC	GGTGTACGAAGTTTCAGC	GTATTGAATGAAAGACCCAGTGC	GCTGAAGCTTCGTGCAC	GAAGGGGCGGUCGCUUCUAUACCUUCGGUGUACGAAGUUUCAGCGUAUUGAAUGAAAGACCCAGUGCGCUGAAGCUUCGUGCAC	84	23	Human 5UTR library	ABLIM3
RSL-V2-182	BA000818_1	CCGCGCTAATACGACTCACTATAG	GTTACCGCTACCCAGACTAGATTGA	GGTGTACGAAGTTTCAGC	GTATTGAATGAAAGACCCAGTGC	GCTGAAGCTTCGTGCAC	GGUUACCGCUACCCAGACUAGAUUGAGGUGUACGAAGUUUCAGCGUAUUGAAUGAAAGACCCAGUGCGCUGAAGCUUCGUGCAC	84	23	Human 5UTR library	ABLIM3
RSL-V2-183	BA000818_1	CCGCGCTAATACGACTCACTATAG	GGATCGTTCTGGTCGTCAATGTTGG	GGTGTACGAAGTTTCAGC	GTATTGAATGAAAGACCCAGTGC	GCTGAAGCTTCGTGCAC	GGGAUCGUUCUGGUCGUCAAUGUUGGGGUGUACGAAGUUUCAGCGUAUUGAAUGAAAGACCCAGUGCGCUGAAGCUUCGUGCAC	84	23	Human 5UTR library	ABLIM3
RSL-V2-184	BA000818_2_Multi	CCGCGCTAATACGACTCACTATAG	ATTAGAACCTAACCCACATAGTCGC	GGTGTACGAAGTTTCAGC	GGTGATGAGTGAGGTTCGAAGAACGGAAGATTTAAAAAGCAGCCGGGGCCTCCGTATTGAATGAAAGACCCAGTGCAAAGACATCACC	GCTGAAGCTTCGTGCAC	GAUUAGAACCUAACCCACAUAGUCGCGGUGUACGAAGUUUCAGCGGUGAUGAGUGAGGUUCGAAGAACGGAAGAUUUAAAAAGCAGCCGGGGCCUCCGUAUUGAAUGAAAGACCCAGUGCAAAGACAUCACCGCUGAAGCUUCGUGCAC	149	88	Human 5UTR library	ABLIM3
RSL-V2-185	BA000818_2_Multi	CCGCGCTAATACGACTCACTATAG	CTTCGTAGGAAAGGCGCGTCAACTT	GGTGTACGAAGTTTCAGC	GGTGATGAGTGAGGTTCGAAGAACGGAAGATTTAAAAAGCAGCCGGGGCCTCCGTATTGAATGAAAGACCCAGTGCAAAGACATCACC	GCTGAAGCTTCGTGCAC	GCUUCGUAGGAAAGGCGCGUCAACUUGGUGUACGAAGUUUCAGCGGUGAUGAGUGAGGUUCGAAGAACGGAAGAUUUAAAAAGCAGCCGGGGCCUCCGUAUUGAAUGAAAGACCCAGUGCAAAGACAUCACCGCUGAAGCUUCGUGCAC	149	88	Human 5UTR library	ABLIM3
RSL-V2-186	BA000818_2_Multi	CCGCGCTAATACGACTCACTATAG	AACGTCGTGGCAGTTCACTAAAAGC	GGTGTACGAAGTTTCAGC	GGTGATGAGTGAGGTTCGAAGAACGGAAGATTTAAAAAGCAGCCGGGGCCTCCGTATTGAATGAAAGACCCAGTGCAAAGACATCACC	GCTGAAGCTTCGTGCAC	GAACGUCGUGGCAGUUCACUAAAAGCGGUGUACGAAGUUUCAGCGGUGAUGAGUGAGGUUCGAAGAACGGAAGAUUUAAAAAGCAGCCGGGGCCUCCGUAUUGAAUGAAAGACCCAGUGCAAAGACAUCACCGCUGAAGCUUCGUGCAC	149	88	Human 5UTR library	ABLIM3
RSL-V2-187	BA000820_1	CCGCGCTAATACGACTCACTATAG	CTGGACGCTATATAGAAGTGACCAC	GGTGTACGAAGTTTCAGC	ATTGAATGAAAGACCCAGT	GCTGAAGCTTCGTGCAC	GCUGGACGCUAUAUAGAAGUGACCACGGUGUACGAAGUUUCAGCAUUGAAUGAAAGACCCAGUGCUGAAGCUUCGUGCAC	80	19	Human 5UTR library	ABLIM3
RSL-V2-188	BA000820_1	CCGCGCTAATACGACTCACTATAG	AGGTGCATAGGTTCGTCACTAATAA	GGTGTACGAAGTTTCAGC	ATTGAATGAAAGACCCAGT	GCTGAAGCTTCGTGCAC	GAGGUGCAUAGGUUCGUCACUAAUAAGGUGUACGAAGUUUCAGCAUUGAAUGAAAGACCCAGUGCUGAAGCUUCGUGCAC	80	19	Human 5UTR library	ABLIM3
RSL-V2-189	BA000820_1	CCGCGCTAATACGACTCACTATAG	CTGGAGTGGCAACCACAAGTACTAT	GGTGTACGAAGTTTCAGC	ATTGAATGAAAGACCCAGT	GCTGAAGCTTCGTGCAC	GCUGGAGUGGCAACCACAAGUACUAUGGUGUACGAAGUUUCAGCAUUGAAUGAAAGACCCAGUGCUGAAGCUUCGUGCAC	80	19	Human 5UTR library	ABLIM3
RSL-V2-190	BA000834_1	CCGCGCTAATACGACTCACTATAG	ACTACTTGACAACCTTTGCCGAGTC	GGTGTACGAAGTTTCAGC	GCGGGCTCCGGCTGC	GCTGAAGCTTCGTGCAC	GACUACUUGACAACCUUUGCCGAGUCGGUGUACGAAGUUUCAGCGCGGGCUCCGGCUGCGCUGAAGCUUCGUGCAC	76	15	Human 5UTR library	ABR
RSL-V2-191	BA000834_1	CCGCGCTAATACGACTCACTATAG	GGCTTCTATCATTCAGGACGGTGTT	GGTGTACGAAGTTTCAGC	GCGGGCTCCGGCTGC	GCTGAAGCTTCGTGCAC	GGGCUUCUAUCAUUCAGGACGGUGUUGGUGUACGAAGUUUCAGCGCGGGCUCCGGCUGCGCUGAAGCUUCGUGCAC	76	15	Human 5UTR library	ABR
RSL-V2-192	BA000834_1	CCGCGCTAATACGACTCACTATAG	GACGGCCGATCGGTACTGAACACAC	GGTGTACGAAGTTTCAGC	GCGGGCTCCGGCTGC	GCTGAAGCTTCGTGCAC	GGACGGCCGAUCGGUACUGAACACACGGUGUACGAAGUUUCAGCGCGGGCUCCGGCUGCGCUGAAGCUUCGUGCAC	76	15	Human 5UTR library	ABR
RSL-V2-193	BA000836_1_Multi	CCGCGCTAATACGACTCACTATAG	CCCATCCGGCGAACGAACAGTTTTG	GGTGTACGAAGTTTCAGC	CCTGGATCGACACCCTCTACAGCAGAGCTGTCCTTGTGATGGTTCATTCTGCTTTGGTTTCTCAACATCAAAGGGGCAAAGCCGGATCCCCTGGGCATAGGTCCTGTG	GCTGAAGCTTCGTGCAC	GCCCAUCCGGCGAACGAACAGUUUUGGGUGUACGAAGUUUCAGCCCUGGAUCGACACCCUCUACAGCAGAGCUGUCCUUGUGAUGGUUCAUUCUGCUUUGGUUUCUCAACAUCAAAGGGGCAAAGCCGGAUCCCCUGGGCAUAGGUCCUGUGGCUGAAGCUUCGUGCAC	169	108	Human 5UTR library	ABR
RSL-V2-194	BA000836_1_Multi	CCGCGCTAATACGACTCACTATAG	GTAAAACTAAGGGTAACTATGACGC	GGTGTACGAAGTTTCAGC	CCTGGATCGACACCCTCTACAGCAGAGCTGTCCTTGTGATGGTTCATTCTGCTTTGGTTTCTCAACATCAAAGGGGCAAAGCCGGATCCCCTGGGCATAGGTCCTGTG	GCTGAAGCTTCGTGCAC	GGUAAAACUAAGGGUAACUAUGACGCGGUGUACGAAGUUUCAGCCCUGGAUCGACACCCUCUACAGCAGAGCUGUCCUUGUGAUGGUUCAUUCUGCUUUGGUUUCUCAACAUCAAAGGGGCAAAGCCGGAUCCCCUGGGCAUAGGUCCUGUGGCUGAAGCUUCGUGCAC	169	108	Human 5UTR library	ABR
RSL-V2-195	BA000836_1_Multi	CCGCGCTAATACGACTCACTATAG	CAGTAGGTCGTTCAGGCGAGACGAG	GGTGTACGAAGTTTCAGC	CCTGGATCGACACCCTCTACAGCAGAGCTGTCCTTGTGATGGTTCATTCTGCTTTGGTTTCTCAACATCAAAGGGGCAAAGCCGGATCCCCTGGGCATAGGTCCTGTG	GCTGAAGCTTCGTGCAC	GCAGUAGGUCGUUCAGGCGAGACGAGGGUGUACGAAGUUUCAGCCCUGGAUCGACACCCUCUACAGCAGAGCUGUCCUUGUGAUGGUUCAUUCUGCUUUGGUUUCUCAACAUCAAAGGGGCAAAGCCGGAUCCCCUGGGCAUAGGUCCUGUGGCUGAAGCUUCGUGCAC	169	108	Human 5UTR library	ABR
RSL-V2-196	BA000843_2_Multi	CCGCGCTAATACGACTCACTATAG	CGTTCAACTCTCGATCGAAGCCACT	GGTGTACGAAGTTTCAGC	CCTCCGCGCCATGGACACCAGCGACCTGTTCGCCAGCTGCAGGAAGGGGG	GCTGAAGCTTCGTGCAC	GCGUUCAACUCUCGAUCGAAGCCACUGGUGUACGAAGUUUCAGCCCUCCGCGCCAUGGACACCAGCGACCUGUUCGCCAGCUGCAGGAAGGGGGGCUGAAGCUUCGUGCAC	111	50	Human 5UTR library	ABTB1
RSL-V2-197	BA000843_2_Multi	CCGCGCTAATACGACTCACTATAG	CCTTAAAGAGTAGCCCGACGGGAGC	GGTGTACGAAGTTTCAGC	CCTCCGCGCCATGGACACCAGCGACCTGTTCGCCAGCTGCAGGAAGGGGG	GCTGAAGCTTCGTGCAC	GCCUUAAAGAGUAGCCCGACGGGAGCGGUGUACGAAGUUUCAGCCCUCCGCGCCAUGGACACCAGCGACCUGUUCGCCAGCUGCAGGAAGGGGGGCUGAAGCUUCGUGCAC	111	50	Human 5UTR library	ABTB1
RSL-V2-198	BA000843_2_Multi	CCGCGCTAATACGACTCACTATAG	CAAAGGGGATACAGTCCACTTGCGT	GGTGTACGAAGTTTCAGC	CCTCCGCGCCATGGACACCAGCGACCTGTTCGCCAGCTGCAGGAAGGGGG	GCTGAAGCTTCGTGCAC	GCAAAGGGGAUACAGUCCACUUGCGUGGUGUACGAAGUUUCAGCCCUCCGCGCCAUGGACACCAGCGACCUGUUCGCCAGCUGCAGGAAGGGGGGCUGAAGCUUCGUGCAC	111	50	Human 5UTR library	ABTB1
RSL-V2-199	BA000884_1	CCGCGCTAATACGACTCACTATAG	GAGTGCACGAAACAGGTTTACGGAA	GGTGTACGAAGTTTCAGC	GGCCTGGTGCTGCACGCCTGTCAGCCATCGCCCGAGCC	GCTGAAGCTTCGTGCAC	GGAGUGCACGAAACAGGUUUACGGAAGGUGUACGAAGUUUCAGCGGCCUGGUGCUGCACGCCUGUCAGCCAUCGCCCGAGCCGCUGAAGCUUCGUGCAC	99	38	Human 5UTR library	ACACA
RSL-V2-200	BA000884_1	CCGCGCTAATACGACTCACTATAG	ATAGCGGACTTTGCGTGGGCATTGA	GGTGTACGAAGTTTCAGC	GGCCTGGTGCTGCACGCCTGTCAGCCATCGCCCGAGCC	GCTGAAGCTTCGTGCAC	GAUAGCGGACUUUGCGUGGGCAUUGAGGUGUACGAAGUUUCAGCGGCCUGGUGCUGCACGCCUGUCAGCCAUCGCCCGAGCCGCUGAAGCUUCGUGCAC	99	38	Human 5UTR library	ACACA
RSL-V2-201	BA000884_1	CCGCGCTAATACGACTCACTATAG	GTGCCTGTCTCCGGTTATAATCGTT	GGTGTACGAAGTTTCAGC	GGCCTGGTGCTGCACGCCTGTCAGCCATCGCCCGAGCC	GCTGAAGCTTCGTGCAC	GGUGCCUGUCUCCGGUUAUAAUCGUUGGUGUACGAAGUUUCAGCGGCCUGGUGCUGCACGCCUGUCAGCCAUCGCCCGAGCCGCUGAAGCUUCGUGCAC	99	38	Human 5UTR library	ACACA
RSL-V2-202	BA000922_2_Multi	CCGCGCTAATACGACTCACTATAG	GCGGTCATACCGGCTTATAGTAGCT	GGTGTACGAAGTTTCAGC	CCTGCCATCCAGTTTTCCCGTGCTGAGAGGTATTAATGACTGTGACTTGACACAGCTGGGAATCCCTGCTGCAGAGGAGTATTTCAGG	GCTGAAGCTTCGTGCAC	GGCGGUCAUACCGGCUUAUAGUAGCUGGUGUACGAAGUUUCAGCCCUGCCAUCCAGUUUUCCCGUGCUGAGAGGUAUUAAUGACUGUGACUUGACACAGCUGGGAAUCCCUGCUGCAGAGGAGUAUUUCAGGGCUGAAGCUUCGUGCAC	149	88	Human 5UTR library	ACAD10
RSL-V2-203	BA000922_2_Multi	CCGCGCTAATACGACTCACTATAG	CAACTACTCAAGGTTCAGGATGAGA	GGTGTACGAAGTTTCAGC	CCTGCCATCCAGTTTTCCCGTGCTGAGAGGTATTAATGACTGTGACTTGACACAGCTGGGAATCCCTGCTGCAGAGGAGTATTTCAGG	GCTGAAGCTTCGTGCAC	GCAACUACUCAAGGUUCAGGAUGAGAGGUGUACGAAGUUUCAGCCCUGCCAUCCAGUUUUCCCGUGCUGAGAGGUAUUAAUGACUGUGACUUGACACAGCUGGGAAUCCCUGCUGCAGAGGAGUAUUUCAGGGCUGAAGCUUCGUGCAC	149	88	Human 5UTR library	ACAD10
RSL-V2-204	BA000922_2_Multi	CCGCGCTAATACGACTCACTATAG	CTATGGGTAAGCGCGAGGTTTTACG	GGTGTACGAAGTTTCAGC	CCTGCCATCCAGTTTTCCCGTGCTGAGAGGTATTAATGACTGTGACTTGACACAGCTGGGAATCCCTGCTGCAGAGGAGTATTTCAGG	GCTGAAGCTTCGTGCAC	GCUAUGGGUAAGCGCGAGGUUUUACGGGUGUACGAAGUUUCAGCCCUGCCAUCCAGUUUUCCCGUGCUGAGAGGUAUUAAUGACUGUGACUUGACACAGCUGGGAAUCCCUGCUGCAGAGGAGUAUUUCAGGGCUGAAGCUUCGUGCAC	149	88	Human 5UTR library	ACAD10
RSL-V2-205	BA000954_1	CCGCGCTAATACGACTCACTATAG	AAAGAACTGTGCGCCACTGACGGAT	GGTGTACGAAGTTTCAGC	GAGCTTTCGCCAAAGAGCTT	GCTGAAGCTTCGTGCAC	GAAAGAACUGUGCGCCACUGACGGAUGGUGUACGAAGUUUCAGCGAGCUUUCGCCAAAGAGCUUGCUGAAGCUUCGUGCAC	81	20	Human 5UTR library	ACAD9
RSL-V2-206	BA000954_1	CCGCGCTAATACGACTCACTATAG	GGCTGGCACGCCCTTTAACTATACA	GGTGTACGAAGTTTCAGC	GAGCTTTCGCCAAAGAGCTT	GCTGAAGCTTCGTGCAC	GGGCUGGCACGCCCUUUAACUAUACAGGUGUACGAAGUUUCAGCGAGCUUUCGCCAAAGAGCUUGCUGAAGCUUCGUGCAC	81	20	Human 5UTR library	ACAD9
RSL-V2-207	BA000954_1	CCGCGCTAATACGACTCACTATAG	GCACTGGTTATGAAGACGCTACTCA	GGTGTACGAAGTTTCAGC	GAGCTTTCGCCAAAGAGCTT	GCTGAAGCTTCGTGCAC	GGCACUGGUUAUGAAGACGCUACUCAGGUGUACGAAGUUUCAGCGAGCUUUCGCCAAAGAGCUUGCUGAAGCUUCGUGCAC	81	20	Human 5UTR library	ACAD9
RSL-V2-208	BA000962_1	CCGCGCTAATACGACTCACTATAG	GGTCGTCGATGGTAAATGCAAACCT	GGTGTACGAAGTTTCAGC	GCCTGTACGAGCTTTCGCCAAAGAGCTTTTCCTAGGC	GCTGAAGCTTCGTGCAC	GGGUCGUCGAUGGUAAAUGCAAACCUGGUGUACGAAGUUUCAGCGCCUGUACGAGCUUUCGCCAAAGAGCUUUUCCUAGGCGCUGAAGCUUCGUGCAC	98	37	Human 5UTR library	ACAD9
RSL-V2-209	BA000962_1	CCGCGCTAATACGACTCACTATAG	CCTACCAGTTGGGCCGTCGAACAAT	GGTGTACGAAGTTTCAGC	GCCTGTACGAGCTTTCGCCAAAGAGCTTTTCCTAGGC	GCTGAAGCTTCGTGCAC	GCCUACCAGUUGGGCCGUCGAACAAUGGUGUACGAAGUUUCAGCGCCUGUACGAGCUUUCGCCAAAGAGCUUUUCCUAGGCGCUGAAGCUUCGUGCAC	98	37	Human 5UTR library	ACAD9
RSL-V2-210	BA000962_1	CCGCGCTAATACGACTCACTATAG	GAACATGTCCCACGCAGTAGAACCC	GGTGTACGAAGTTTCAGC	GCCTGTACGAGCTTTCGCCAAAGAGCTTTTCCTAGGC	GCTGAAGCTTCGTGCAC	GGAACAUGUCCCACGCAGUAGAACCCGGUGUACGAAGUUUCAGCGCCUGUACGAGCUUUCGCCAAAGAGCUUUUCCUAGGCGCUGAAGCUUCGUGCAC	98	37	Human 5UTR library	ACAD9
RSL-V2-211	BA000985_3_Multi	CCGCGCTAATACGACTCACTATAG	ATGAGACCCGACCGAATCGTGATCA	GGTGTACGAAGTTTCAGC	TTCATCAGTAATGGGTCATTAAGTGATGTTGTGATTGTAGTTGCGGTCACAAATCATGAAGCTCCCTCCCCTGCCCATGGTATTAGCCTTTTTCTGGTGGA	GCTGAAGCTTCGTGCAC	GAUGAGACCCGACCGAAUCGUGAUCAGGUGUACGAAGUUUCAGCUUCAUCAGUAAUGGGUCAUUAAGUGAUGUUGUGAUUGUAGUUGCGGUCACAAAUCAUGAAGCUCCCUCCCCUGCCCAUGGUAUUAGCCUUUUUCUGGUGGAGCUGAAGCUUCGUGCAC	162	101	Human 5UTR library	ACADL
RSL-V2-212	BA000985_3_Multi	CCGCGCTAATACGACTCACTATAG	CCTCCTGGTGCGCAATCGCAAGATA	GGTGTACGAAGTTTCAGC	TTCATCAGTAATGGGTCATTAAGTGATGTTGTGATTGTAGTTGCGGTCACAAATCATGAAGCTCCCTCCCCTGCCCATGGTATTAGCCTTTTTCTGGTGGA	GCTGAAGCTTCGTGCAC	GCCUCCUGGUGCGCAAUCGCAAGAUAGGUGUACGAAGUUUCAGCUUCAUCAGUAAUGGGUCAUUAAGUGAUGUUGUGAUUGUAGUUGCGGUCACAAAUCAUGAAGCUCCCUCCCCUGCCCAUGGUAUUAGCCUUUUUCUGGUGGAGCUGAAGCUUCGUGCAC	162	101	Human 5UTR library	ACADL
RSL-V2-213	BA000985_3_Multi	CCGCGCTAATACGACTCACTATAG	CACTGATGCAAGCCGATCTTGACTG	GGTGTACGAAGTTTCAGC	TTCATCAGTAATGGGTCATTAAGTGATGTTGTGATTGTAGTTGCGGTCACAAATCATGAAGCTCCCTCCCCTGCCCATGGTATTAGCCTTTTTCTGGTGGA	GCTGAAGCTTCGTGCAC	GCACUGAUGCAAGCCGAUCUUGACUGGGUGUACGAAGUUUCAGCUUCAUCAGUAAUGGGUCAUUAAGUGAUGUUGUGAUUGUAGUUGCGGUCACAAAUCAUGAAGCUCCCUCCCCUGCCCAUGGUAUUAGCCUUUUUCUGGUGGAGCUGAAGCUUCGUGCAC	162	101	Human 5UTR library	ACADL
RSL-V2-214	BA001009_1	CCGCGCTAATACGACTCACTATAG	AACAGACGATAACCGAGATTCAAGC	GGTGTACGAAGTTTCAGC	GCATGCCCCGGGGCCCGCAACCGTCCGCCGCCCGGTGCACTGTGGACGATGAGTCAGGGTTAGGGGCGCCAGGACGTGGGCGTGC	GCTGAAGCTTCGTGCAC	GAACAGACGAUAACCGAGAUUCAAGCGGUGUACGAAGUUUCAGCGCAUGCCCCGGGGCCCGCAACCGUCCGCCGCCCGGUGCACUGUGGACGAUGAGUCAGGGUUAGGGGCGCCAGGACGUGGGCGUGCGCUGAAGCUUCGUGCAC	146	85	Human 5UTR library	ACADVL
RSL-V2-215	BA001009_1	CCGCGCTAATACGACTCACTATAG	CGGGATACGAAGAGGTCGGCTTGAC	GGTGTACGAAGTTTCAGC	GCATGCCCCGGGGCCCGCAACCGTCCGCCGCCCGGTGCACTGTGGACGATGAGTCAGGGTTAGGGGCGCCAGGACGTGGGCGTGC	GCTGAAGCTTCGTGCAC	GCGGGAUACGAAGAGGUCGGCUUGACGGUGUACGAAGUUUCAGCGCAUGCCCCGGGGCCCGCAACCGUCCGCCGCCCGGUGCACUGUGGACGAUGAGUCAGGGUUAGGGGCGCCAGGACGUGGGCGUGCGCUGAAGCUUCGUGCAC	146	85	Human 5UTR library	ACADVL
RSL-V2-216	BA001009_1	CCGCGCTAATACGACTCACTATAG	ACTACTACTGGCTGGCCACAAGCAC	GGTGTACGAAGTTTCAGC	GCATGCCCCGGGGCCCGCAACCGTCCGCCGCCCGGTGCACTGTGGACGATGAGTCAGGGTTAGGGGCGCCAGGACGTGGGCGTGC	GCTGAAGCTTCGTGCAC	GACUACUACUGGCUGGCCACAAGCACGGUGUACGAAGUUUCAGCGCAUGCCCCGGGGCCCGCAACCGUCCGCCGCCCGGUGCACUGUGGACGAUGAGUCAGGGUUAGGGGCGCCAGGACGUGGGCGUGCGCUGAAGCUUCGUGCAC	146	85	Human 5UTR library	ACADVL
RSL-V2-217	BA001011_1	CCGCGCTAATACGACTCACTATAG	GTTATTCACAGACTTACTCACTTGG	GGTGTACGAAGTTTCAGC	CCTCCTAGG	GCTGAAGCTTCGTGCAC	GGUUAUUCACAGACUUACUCACUUGGGGUGUACGAAGUUUCAGCCCUCCUAGGGCUGAAGCUUCGUGCAC	70	9	Human 5UTR library	ACAP1
RSL-V2-218	BA001011_1	CCGCGCTAATACGACTCACTATAG	CAAATCGCGTGTAGCGAGCCGAGTA	GGTGTACGAAGTTTCAGC	CCTCCTAGG	GCTGAAGCTTCGTGCAC	GCAAAUCGCGUGUAGCGAGCCGAGUAGGUGUACGAAGUUUCAGCCCUCCUAGGGCUGAAGCUUCGUGCAC	70	9	Human 5UTR library	ACAP1
RSL-V2-219	BA001011_1	CCGCGCTAATACGACTCACTATAG	AAATTAGGTCGATGACTCCGGTGCT	GGTGTACGAAGTTTCAGC	CCTCCTAGG	GCTGAAGCTTCGTGCAC	GAAAUUAGGUCGAUGACUCCGGUGCUGGUGUACGAAGUUUCAGCCCUCCUAGGGCUGAAGCUUCGUGCAC	70	9	Human 5UTR library	ACAP1
RSL-V2-220	BA001019_1	CCGCGCTAATACGACTCACTATAG	GCGGACCGAGAATATAGGATACCTA	GGTGTACGAAGTTTCAGC	CGTGGACGCG	GCTGAAGCTTCGTGCAC	GGCGGACCGAGAAUAUAGGAUACCUAGGUGUACGAAGUUUCAGCCGUGGACGCGGCUGAAGCUUCGUGCAC	71	10	Human 5UTR library	ACAP3
RSL-V2-221	BA001019_1	CCGCGCTAATACGACTCACTATAG	ATAGGAGTTGGGTACTCGAAGGCCG	GGTGTACGAAGTTTCAGC	CGTGGACGCG	GCTGAAGCTTCGTGCAC	GAUAGGAGUUGGGUACUCGAAGGCCGGGUGUACGAAGUUUCAGCCGUGGACGCGGCUGAAGCUUCGUGCAC	71	10	Human 5UTR library	ACAP3
RSL-V2-222	BA001019_1	CCGCGCTAATACGACTCACTATAG	CCAACGGAGGATAAATGACAGGATA	GGTGTACGAAGTTTCAGC	CGTGGACGCG	GCTGAAGCTTCGTGCAC	GCCAACGGAGGAUAAAUGACAGGAUAGGUGUACGAAGUUUCAGCCGUGGACGCGGCUGAAGCUUCGUGCAC	71	10	Human 5UTR library	ACAP3
RSL-V2-223	BA001044_1	CCGCGCTAATACGACTCACTATAG	GGCATCGCATGATTCCCAAGATCCT	GGTGTACGAAGTTTCAGC	CGTGGCTGCCGTCTGTCCCCGCTGAGGAGGTGCAGCAGCCGG	GCTGAAGCTTCGTGCAC	GGGCAUCGCAUGAUUCCCAAGAUCCUGGUGUACGAAGUUUCAGCCGUGGCUGCCGUCUGUCCCCGCUGAGGAGGUGCAGCAGCCGGGCUGAAGCUUCGUGCAC	103	42	Human 5UTR library	ACBD3
RSL-V2-224	BA001044_1	CCGCGCTAATACGACTCACTATAG	CTGCTGAGCCTCGCAGTAACTCAGA	GGTGTACGAAGTTTCAGC	CGTGGCTGCCGTCTGTCCCCGCTGAGGAGGTGCAGCAGCCGG	GCTGAAGCTTCGTGCAC	GCUGCUGAGCCUCGCAGUAACUCAGAGGUGUACGAAGUUUCAGCCGUGGCUGCCGUCUGUCCCCGCUGAGGAGGUGCAGCAGCCGGGCUGAAGCUUCGUGCAC	103	42	Human 5UTR library	ACBD3
RSL-V2-225	BA001044_1	CCGCGCTAATACGACTCACTATAG	ACTTCGGTTGATCCCTCACCGACGT	GGTGTACGAAGTTTCAGC	CGTGGCTGCCGTCTGTCCCCGCTGAGGAGGTGCAGCAGCCGG	GCTGAAGCTTCGTGCAC	GACUUCGGUUGAUCCCUCACCGACGUGGUGUACGAAGUUUCAGCCGUGGCUGCCGUCUGUCCCCGCUGAGGAGGUGCAGCAGCCGGGCUGAAGCUUCGUGCAC	103	42	Human 5UTR library	ACBD3
RSL-V2-226	BA001045_1	CCGCGCTAATACGACTCACTATAG	CACGCGAGGCCGCAACTTAAAATAT	GGTGTACGAAGTTTCAGC	TGGCTGCCGTCTGTCCCCGCTGAGGAGGTGCAGCAGCCG	GCTGAAGCTTCGTGCAC	GCACGCGAGGCCGCAACUUAAAAUAUGGUGUACGAAGUUUCAGCUGGCUGCCGUCUGUCCCCGCUGAGGAGGUGCAGCAGCCGGCUGAAGCUUCGUGCAC	100	39	Human 5UTR library	ACBD3
RSL-V2-227	BA001045_1	CCGCGCTAATACGACTCACTATAG	AAACGGGTCTGCGGATCACCACTTG	GGTGTACGAAGTTTCAGC	TGGCTGCCGTCTGTCCCCGCTGAGGAGGTGCAGCAGCCG	GCTGAAGCTTCGTGCAC	GAAACGGGUCUGCGGAUCACCACUUGGGUGUACGAAGUUUCAGCUGGCUGCCGUCUGUCCCCGCUGAGGAGGUGCAGCAGCCGGCUGAAGCUUCGUGCAC	100	39	Human 5UTR library	ACBD3
RSL-V2-228	BA001045_1	CCGCGCTAATACGACTCACTATAG	GTCTAGAGAGTGGAAGTGGATAAAA	GGTGTACGAAGTTTCAGC	TGGCTGCCGTCTGTCCCCGCTGAGGAGGTGCAGCAGCCG	GCTGAAGCTTCGTGCAC	GGUCUAGAGAGUGGAAGUGGAUAAAAGGUGUACGAAGUUUCAGCUGGCUGCCGUCUGUCCCCGCUGAGGAGGUGCAGCAGCCGGCUGAAGCUUCGUGCAC	100	39	Human 5UTR library	ACBD3
RSL-V2-229	BA001083_1	CCGCGCTAATACGACTCACTATAG	GACACATCCAACCGGGACTGAACAA	GGTGTACGAAGTTTCAGC	GCTCCGGAGC	GCTGAAGCTTCGTGCAC	GGACACAUCCAACCGGGACUGAACAAGGUGUACGAAGUUUCAGCGCUCCGGAGCGCUGAAGCUUCGUGCAC	71	10	Human 5UTR library	ACCN4
RSL-V2-230	BA001083_1	CCGCGCTAATACGACTCACTATAG	CTCCCATCCAAGTTACGTACTGAAA	GGTGTACGAAGTTTCAGC	GCTCCGGAGC	GCTGAAGCTTCGTGCAC	GCUCCCAUCCAAGUUACGUACUGAAAGGUGUACGAAGUUUCAGCGCUCCGGAGCGCUGAAGCUUCGUGCAC	71	10	Human 5UTR library	ACCN4
RSL-V2-231	BA001083_1	CCGCGCTAATACGACTCACTATAG	GCGTTGATGACACGACGACAGCTGA	GGTGTACGAAGTTTCAGC	GCTCCGGAGC	GCTGAAGCTTCGTGCAC	GGCGUUGAUGACACGACGACAGCUGAGGUGUACGAAGUUUCAGCGCUCCGGAGCGCUGAAGCUUCGUGCAC	71	10	Human 5UTR library	ACCN4
RSL-V2-232	BA001097_Multi	CCGCGCTAATACGACTCACTATAG	CTTTAATTAGGAATGCTAGCGGACC	GGTGTACGAAGTTTCAGC	GTGCTGTGGATGCTGGTAGCAGTGCTGGCCCTCAGCCGTGCTCTTCCCTCTCTGTCCCCAGCTGAGTCAGCGC	GCTGAAGCTTCGTGCAC	GCUUUAAUUAGGAAUGCUAGCGGACCGGUGUACGAAGUUUCAGCGUGCUGUGGAUGCUGGUAGCAGUGCUGGCCCUCAGCCGUGCUCUUCCCUCUCUGUCCCCAGCUGAGUCAGCGCGCUGAAGCUUCGUGCAC	134	73	Human 5UTR library	ACCS
RSL-V2-233	BA001097_Multi	CCGCGCTAATACGACTCACTATAG	CTCAGCCATAGGAGTAACATCCGTA	GGTGTACGAAGTTTCAGC	GTGCTGTGGATGCTGGTAGCAGTGCTGGCCCTCAGCCGTGCTCTTCCCTCTCTGTCCCCAGCTGAGTCAGCGC	GCTGAAGCTTCGTGCAC	GCUCAGCCAUAGGAGUAACAUCCGUAGGUGUACGAAGUUUCAGCGUGCUGUGGAUGCUGGUAGCAGUGCUGGCCCUCAGCCGUGCUCUUCCCUCUCUGUCCCCAGCUGAGUCAGCGCGCUGAAGCUUCGUGCAC	134	73	Human 5UTR library	ACCS
RSL-V2-234	BA001097_Multi	CCGCGCTAATACGACTCACTATAG	GGAGCTTCTCGAACGCACCTGTTGA	GGTGTACGAAGTTTCAGC	GTGCTGTGGATGCTGGTAGCAGTGCTGGCCCTCAGCCGTGCTCTTCCCTCTCTGTCCCCAGCTGAGTCAGCGC	GCTGAAGCTTCGTGCAC	GGGAGCUUCUCGAACGCACCUGUUGAGGUGUACGAAGUUUCAGCGUGCUGUGGAUGCUGGUAGCAGUGCUGGCCCUCAGCCGUGCUCUUCCCUCUCUGUCCCCAGCUGAGUCAGCGCGCUGAAGCUUCGUGCAC	134	73	Human 5UTR library	ACCS
RSL-V2-235	BA001112_1	CCGCGCTAATACGACTCACTATAG	CTAGGTAACCGTCAGTCACTAACCG	GGTGTACGAAGTTTCAGC	GCTCTTATTGGCCAGGGGAC	GCTGAAGCTTCGTGCAC	GCUAGGUAACCGUCAGUCACUAACCGGGUGUACGAAGUUUCAGCGCUCUUAUUGGCCAGGGGACGCUGAAGCUUCGUGCAC	81	20	Human 5UTR library	ACE
RSL-V2-236	BA001112_1	CCGCGCTAATACGACTCACTATAG	GACTTAACGTACCGCCTATGTACCG	GGTGTACGAAGTTTCAGC	GCTCTTATTGGCCAGGGGAC	GCTGAAGCTTCGTGCAC	GGACUUAACGUACCGCCUAUGUACCGGGUGUACGAAGUUUCAGCGCUCUUAUUGGCCAGGGGACGCUGAAGCUUCGUGCAC	81	20	Human 5UTR library	ACE
RSL-V2-237	BA001112_1	CCGCGCTAATACGACTCACTATAG	AGCAACCAAACGTGATTACTTCGCG	GGTGTACGAAGTTTCAGC	GCTCTTATTGGCCAGGGGAC	GCTGAAGCTTCGTGCAC	GAGCAACCAAACGUGAUUACUUCGCGGGUGUACGAAGUUUCAGCGCUCUUAUUGGCCAGGGGACGCUGAAGCUUCGUGCAC	81	20	Human 5UTR library	ACE
RSL-V2-238	BA001113_1	CCGCGCTAATACGACTCACTATAG	GTCCTCCAAAGAGGGTCCCTTTCTC	GGTGTACGAAGTTTCAGC	CGCGCACCGCG	GCTGAAGCTTCGTGCAC	GGUCCUCCAAAGAGGGUCCCUUUCUCGGUGUACGAAGUUUCAGCCGCGCACCGCGGCUGAAGCUUCGUGCAC	72	11	Human 5UTR library	ACE
RSL-V2-239	BA001113_1	CCGCGCTAATACGACTCACTATAG	AACAGACTATGTGAATGGGCGACTG	GGTGTACGAAGTTTCAGC	CGCGCACCGCG	GCTGAAGCTTCGTGCAC	GAACAGACUAUGUGAAUGGGCGACUGGGUGUACGAAGUUUCAGCCGCGCACCGCGGCUGAAGCUUCGUGCAC	72	11	Human 5UTR library	ACE
RSL-V2-240	BA001113_1	CCGCGCTAATACGACTCACTATAG	AAAGTTTACCCCGAGTCTCCCAGGA	GGTGTACGAAGTTTCAGC	CGCGCACCGCG	GCTGAAGCTTCGTGCAC	GAAAGUUUACCCCGAGUCUCCCAGGAGGUGUACGAAGUUUCAGCCGCGCACCGCGGCUGAAGCUUCGUGCAC	72	11	Human 5UTR library	ACE
RSL-V2-241	BA001115_Multi	CCGCGCTAATACGACTCACTATAG	GTGAGACAGGGCTAACACCAGATAG	GGTGTACGAAGTTTCAGC	CTTTTTTTGGTCTTTCCTGCTCAGCGCCCAACCCAAGTTCAAAGGCTGATAAGAGAGAAAATCTCATGAGGAGGTTTTAGTCTAGGGAAAG	GCTGAAGCTTCGTGCAC	GGUGAGACAGGGCUAACACCAGAUAGGGUGUACGAAGUUUCAGCCUUUUUUUGGUCUUUCCUGCUCAGCGCCCAACCCAAGUUCAAAGGCUGAUAAGAGAGAAAAUCUCAUGAGGAGGUUUUAGUCUAGGGAAAGGCUGAAGCUUCGUGCAC	152	91	Human 5UTR library	ACE2
RSL-V2-242	BA001115_Multi	CCGCGCTAATACGACTCACTATAG	GGTAATGGCGTGGCGACCTAGGATT	GGTGTACGAAGTTTCAGC	CTTTTTTTGGTCTTTCCTGCTCAGCGCCCAACCCAAGTTCAAAGGCTGATAAGAGAGAAAATCTCATGAGGAGGTTTTAGTCTAGGGAAAG	GCTGAAGCTTCGTGCAC	GGGUAAUGGCGUGGCGACCUAGGAUUGGUGUACGAAGUUUCAGCCUUUUUUUGGUCUUUCCUGCUCAGCGCCCAACCCAAGUUCAAAGGCUGAUAAGAGAGAAAAUCUCAUGAGGAGGUUUUAGUCUAGGGAAAGGCUGAAGCUUCGUGCAC	152	91	Human 5UTR library	ACE2
RSL-V2-243	BA001115_Multi	CCGCGCTAATACGACTCACTATAG	CCAATCGTTCGAGTTCGGCTACCAC	GGTGTACGAAGTTTCAGC	CTTTTTTTGGTCTTTCCTGCTCAGCGCCCAACCCAAGTTCAAAGGCTGATAAGAGAGAAAATCTCATGAGGAGGTTTTAGTCTAGGGAAAG	GCTGAAGCTTCGTGCAC	GCCAAUCGUUCGAGUUCGGCUACCACGGUGUACGAAGUUUCAGCCUUUUUUUGGUCUUUCCUGCUCAGCGCCCAACCCAAGUUCAAAGGCUGAUAAGAGAGAAAAUCUCAUGAGGAGGUUUUAGUCUAGGGAAAGGCUGAAGCUUCGUGCAC	152	91	Human 5UTR library	ACE2
RSL-V2-244	BA001134_Multi	CCGCGCTAATACGACTCACTATAG	CTAGCTTATGGGCAGAGCAGTCGGT	GGTGTACGAAGTTTCAGC	GGAGGCGGCGGCTGTCAGAGTCGGCTCAGCCTGCGCCGGGGAACATCGGCCGCCTCC	GCTGAAGCTTCGTGCAC	GCUAGCUUAUGGGCAGAGCAGUCGGUGGUGUACGAAGUUUCAGCGGAGGCGGCGGCUGUCAGAGUCGGCUCAGCCUGCGCCGGGGAACAUCGGCCGCCUCCGCUGAAGCUUCGUGCAC	118	57	Human 5UTR library	ACHE
RSL-V2-245	BA001134_Multi	CCGCGCTAATACGACTCACTATAG	CATCGGCAGGGTTCACTACATGAAT	GGTGTACGAAGTTTCAGC	GGAGGCGGCGGCTGTCAGAGTCGGCTCAGCCTGCGCCGGGGAACATCGGCCGCCTCC	GCTGAAGCTTCGTGCAC	GCAUCGGCAGGGUUCACUACAUGAAUGGUGUACGAAGUUUCAGCGGAGGCGGCGGCUGUCAGAGUCGGCUCAGCCUGCGCCGGGGAACAUCGGCCGCCUCCGCUGAAGCUUCGUGCAC	118	57	Human 5UTR library	ACHE
RSL-V2-246	BA001134_Multi	CCGCGCTAATACGACTCACTATAG	AAACACTAATGGGATCCGCAAAGCC	GGTGTACGAAGTTTCAGC	GGAGGCGGCGGCTGTCAGAGTCGGCTCAGCCTGCGCCGGGGAACATCGGCCGCCTCC	GCTGAAGCTTCGTGCAC	GAAACACUAAUGGGAUCCGCAAAGCCGGUGUACGAAGUUUCAGCGGAGGCGGCGGCUGUCAGAGUCGGCUCAGCCUGCGCCGGGGAACAUCGGCCGCCUCCGCUGAAGCUUCGUGCAC	118	57	Human 5UTR library	ACHE
RSL-V2-247	BA001135_Multi	CCGCGCTAATACGACTCACTATAG	CGGGTGATTACTAGCAGTCGCCACC	GGTGTACGAAGTTTCAGC	TGTGCGGGGGGCCGGAGGCGGCGGCTGTCAGAGTCGGCTCAGCCTGCGCCGGGGAACATCGGCCGCCTCCAGCTCCCGGCGCG	GCTGAAGCTTCGTGCAC	GCGGGUGAUUACUAGCAGUCGCCACCGGUGUACGAAGUUUCAGCUGUGCGGGGGGCCGGAGGCGGCGGCUGUCAGAGUCGGCUCAGCCUGCGCCGGGGAACAUCGGCCGCCUCCAGCUCCCGGCGCGGCUGAAGCUUCGUGCAC	144	83	Human 5UTR library	ACHE
RSL-V2-248	BA001135_Multi	CCGCGCTAATACGACTCACTATAG	GACAGCCGGAGGTTCGCCTACAATA	GGTGTACGAAGTTTCAGC	TGTGCGGGGGGCCGGAGGCGGCGGCTGTCAGAGTCGGCTCAGCCTGCGCCGGGGAACATCGGCCGCCTCCAGCTCCCGGCGCG	GCTGAAGCTTCGTGCAC	GGACAGCCGGAGGUUCGCCUACAAUAGGUGUACGAAGUUUCAGCUGUGCGGGGGGCCGGAGGCGGCGGCUGUCAGAGUCGGCUCAGCCUGCGCCGGGGAACAUCGGCCGCCUCCAGCUCCCGGCGCGGCUGAAGCUUCGUGCAC	144	83	Human 5UTR library	ACHE
RSL-V2-249	BA001135_Multi	CCGCGCTAATACGACTCACTATAG	CCTCGATTAGGTAGGTGCAGCGCAT	GGTGTACGAAGTTTCAGC	TGTGCGGGGGGCCGGAGGCGGCGGCTGTCAGAGTCGGCTCAGCCTGCGCCGGGGAACATCGGCCGCCTCCAGCTCCCGGCGCG	GCTGAAGCTTCGTGCAC	GCCUCGAUUAGGUAGGUGCAGCGCAUGGUGUACGAAGUUUCAGCUGUGCGGGGGGCCGGAGGCGGCGGCUGUCAGAGUCGGCUCAGCCUGCGCCGGGGAACAUCGGCCGCCUCCAGCUCCCGGCGCGGCUGAAGCUUCGUGCAC	144	83	Human 5UTR library	ACHE
RSL-V2-250	BA001147_1	CCGCGCTAATACGACTCACTATAG	CGAATTGAGAACCACTTCGCCACCC	GGTGTACGAAGTTTCAGC	CGCGTGTGGCCAATCGCG	GCTGAAGCTTCGTGCAC	GCGAAUUGAGAACCACUUCGCCACCCGGUGUACGAAGUUUCAGCCGCGUGUGGCCAAUCGCGGCUGAAGCUUCGUGCAC	79	18	Human 5UTR library	ACLY
RSL-V2-251	BA001147_1	CCGCGCTAATACGACTCACTATAG	GGTATGCGTAAGGCGGGTGATCCAT	GGTGTACGAAGTTTCAGC	CGCGTGTGGCCAATCGCG	GCTGAAGCTTCGTGCAC	GGGUAUGCGUAAGGCGGGUGAUCCAUGGUGUACGAAGUUUCAGCCGCGUGUGGCCAAUCGCGGCUGAAGCUUCGUGCAC	79	18	Human 5UTR library	ACLY
RSL-V2-252	BA001147_1	CCGCGCTAATACGACTCACTATAG	AGTACACGATGTGCCAACTCCGAGA	GGTGTACGAAGTTTCAGC	CGCGTGTGGCCAATCGCG	GCTGAAGCTTCGTGCAC	GAGUACACGAUGUGCCAACUCCGAGAGGUGUACGAAGUUUCAGCCGCGUGUGGCCAAUCGCGGCUGAAGCUUCGUGCAC	79	18	Human 5UTR library	ACLY
RSL-V2-253	BA001177_Multi	CCGCGCTAATACGACTCACTATAG	CTAGGACGGGGCGTAAAAGTGTAAT	GGTGTACGAAGTTTCAGC	TTCACAAAGGTCTCTTGATATCAAAACTTCTTTCCTTGCATGCTTCTCTGATCCTGTGGA	GCTGAAGCTTCGTGCAC	GCUAGGACGGGGCGUAAAAGUGUAAUGGUGUACGAAGUUUCAGCUUCACAAAGGUCUCUUGAUAUCAAAACUUCUUUCCUUGCAUGCUUCUCUGAUCCUGUGGAGCUGAAGCUUCGUGCAC	121	60	Human 5UTR library	ACMSD
RSL-V2-254	BA001177_Multi	CCGCGCTAATACGACTCACTATAG	GAGCAATTTACTACTCTCCACGGAA	GGTGTACGAAGTTTCAGC	TTCACAAAGGTCTCTTGATATCAAAACTTCTTTCCTTGCATGCTTCTCTGATCCTGTGGA	GCTGAAGCTTCGTGCAC	GGAGCAAUUUACUACUCUCCACGGAAGGUGUACGAAGUUUCAGCUUCACAAAGGUCUCUUGAUAUCAAAACUUCUUUCCUUGCAUGCUUCUCUGAUCCUGUGGAGCUGAAGCUUCGUGCAC	121	60	Human 5UTR library	ACMSD
RSL-V2-255	BA001177_Multi	CCGCGCTAATACGACTCACTATAG	CAAGCGGTCGCGCTGAAACACAATA	GGTGTACGAAGTTTCAGC	TTCACAAAGGTCTCTTGATATCAAAACTTCTTTCCTTGCATGCTTCTCTGATCCTGTGGA	GCTGAAGCTTCGTGCAC	GCAAGCGGUCGCGCUGAAACACAAUAGGUGUACGAAGUUUCAGCUUCACAAAGGUCUCUUGAUAUCAAAACUUCUUUCCUUGCAUGCUUCUCUGAUCCUGUGGAGCUGAAGCUUCGUGCAC	121	60	Human 5UTR library	ACMSD
RSL-V2-256	BA001178_1	CCGCGCTAATACGACTCACTATAG	GGGTCCGATAGTCTTATCGATACGC	GGTGTACGAAGTTTCAGC	CTCCACAGTTTTCACAAAGGTCTCTTGATATCAAAACTTCTTTCCTTGCATGCTTCTCTGATCCTGTGGAG	GCTGAAGCTTCGTGCAC	GGGGUCCGAUAGUCUUAUCGAUACGCGGUGUACGAAGUUUCAGCCUCCACAGUUUUCACAAAGGUCUCUUGAUAUCAAAACUUCUUUCCUUGCAUGCUUCUCUGAUCCUGUGGAGGCUGAAGCUUCGUGCAC	132	71	Human 5UTR library	ACMSD
RSL-V2-257	BA001178_1	CCGCGCTAATACGACTCACTATAG	ACTGATGAATACGTTTGTGCCAACC	GGTGTACGAAGTTTCAGC	CTCCACAGTTTTCACAAAGGTCTCTTGATATCAAAACTTCTTTCCTTGCATGCTTCTCTGATCCTGTGGAG	GCTGAAGCTTCGTGCAC	GACUGAUGAAUACGUUUGUGCCAACCGGUGUACGAAGUUUCAGCCUCCACAGUUUUCACAAAGGUCUCUUGAUAUCAAAACUUCUUUCCUUGCAUGCUUCUCUGAUCCUGUGGAGGCUGAAGCUUCGUGCAC	132	71	Human 5UTR library	ACMSD
RSL-V2-258	BA001178_1	CCGCGCTAATACGACTCACTATAG	CAGCCGCTAGAATACTAGATACGAA	GGTGTACGAAGTTTCAGC	CTCCACAGTTTTCACAAAGGTCTCTTGATATCAAAACTTCTTTCCTTGCATGCTTCTCTGATCCTGTGGAG	GCTGAAGCTTCGTGCAC	GCAGCCGCUAGAAUACUAGAUACGAAGGUGUACGAAGUUUCAGCCUCCACAGUUUUCACAAAGGUCUCUUGAUAUCAAAACUUCUUUCCUUGCAUGCUUCUCUGAUCCUGUGGAGGCUGAAGCUUCGUGCAC	132	71	Human 5UTR library	ACMSD
RSL-V2-259	BA001194_1	CCGCGCTAATACGACTCACTATAG	GGACTCTGGCGAGCAAAGATGGAGT	GGTGTACGAAGTTTCAGC	TTGTCAGTGCACAA	GCTGAAGCTTCGTGCAC	GGGACUCUGGCGAGCAAAGAUGGAGUGGUGUACGAAGUUUCAGCUUGUCAGUGCACAAGCUGAAGCUUCGUGCAC	75	14	Human 5UTR library	ACO2
RSL-V2-260	BA001194_1	CCGCGCTAATACGACTCACTATAG	AGTTTCTTTCGGAGGTGCAGACCCC	GGTGTACGAAGTTTCAGC	TTGTCAGTGCACAA	GCTGAAGCTTCGTGCAC	GAGUUUCUUUCGGAGGUGCAGACCCCGGUGUACGAAGUUUCAGCUUGUCAGUGCACAAGCUGAAGCUUCGUGCAC	75	14	Human 5UTR library	ACO2
RSL-V2-261	BA001194_1	CCGCGCTAATACGACTCACTATAG	CTTCTCGATGACGGTGTTGATTGGA	GGTGTACGAAGTTTCAGC	TTGTCAGTGCACAA	GCTGAAGCTTCGTGCAC	GCUUCUCGAUGACGGUGUUGAUUGGAGGUGUACGAAGUUUCAGCUUGUCAGUGCACAAGCUGAAGCUUCGUGCAC	75	14	Human 5UTR library	ACO2
RSL-V2-262	BA001218_1	CCGCGCTAATACGACTCACTATAG	AGAGGCATACTAAGGTCGTCATTAG	GGTGTACGAAGTTTCAGC	GGGCGCCACACCTTGCGCGCCC	GCTGAAGCTTCGTGCAC	GAGAGGCAUACUAAGGUCGUCAUUAGGGUGUACGAAGUUUCAGCGGGCGCCACACCUUGCGCGCCCGCUGAAGCUUCGUGCAC	83	22	Human 5UTR library	ACOT4
RSL-V2-263	BA001218_1	CCGCGCTAATACGACTCACTATAG	CTCGAAAGCGCGGAACCGAAGATCA	GGTGTACGAAGTTTCAGC	GGGCGCCACACCTTGCGCGCCC	GCTGAAGCTTCGTGCAC	GCUCGAAAGCGCGGAACCGAAGAUCAGGUGUACGAAGUUUCAGCGGGCGCCACACCUUGCGCGCCCGCUGAAGCUUCGUGCAC	83	22	Human 5UTR library	ACOT4
RSL-V2-264	BA001218_1	CCGCGCTAATACGACTCACTATAG	CGCTTGGACGCTGACTCTTCATACC	GGTGTACGAAGTTTCAGC	GGGCGCCACACCTTGCGCGCCC	GCTGAAGCTTCGTGCAC	GCGCUUGGACGCUGACUCUUCAUACCGGUGUACGAAGUUUCAGCGGGCGCCACACCUUGCGCGCCCGCUGAAGCUUCGUGCAC	83	22	Human 5UTR library	ACOT4
RSL-V2-265	BA001218_2	CCGCGCTAATACGACTCACTATAG	GCCGAAGGGAATTCGGGCTTATTGC	GGTGTACGAAGTTTCAGC	GGAGACGACCC	GCTGAAGCTTCGTGCAC	GGCCGAAGGGAAUUCGGGCUUAUUGCGGUGUACGAAGUUUCAGCGGAGACGACCCGCUGAAGCUUCGUGCAC	72	11	Human 5UTR library	ACOT4
RSL-V2-266	BA001218_2	CCGCGCTAATACGACTCACTATAG	CTCAACTAGCGTGAAACGAATCCGT	GGTGTACGAAGTTTCAGC	GGAGACGACCC	GCTGAAGCTTCGTGCAC	GCUCAACUAGCGUGAAACGAAUCCGUGGUGUACGAAGUUUCAGCGGAGACGACCCGCUGAAGCUUCGUGCAC	72	11	Human 5UTR library	ACOT4
RSL-V2-267	BA001218_2	CCGCGCTAATACGACTCACTATAG	CCGCTAGGTCGAGAAACCATTGAAG	GGTGTACGAAGTTTCAGC	GGAGACGACCC	GCTGAAGCTTCGTGCAC	GCCGCUAGGUCGAGAAACCAUUGAAGGGUGUACGAAGUUUCAGCGGAGACGACCCGCUGAAGCUUCGUGCAC	72	11	Human 5UTR library	ACOT4
RSL-V2-268	BA001218_3	CCGCGCTAATACGACTCACTATAG	AATGTCAGGTCTAGGCAATGTCCAG	GGTGTACGAAGTTTCAGC	GGCTACTTTTGCC	GCTGAAGCTTCGTGCAC	GAAUGUCAGGUCUAGGCAAUGUCCAGGGUGUACGAAGUUUCAGCGGCUACUUUUGCCGCUGAAGCUUCGUGCAC	74	13	Human 5UTR library	ACOT4
RSL-V2-269	BA001218_3	CCGCGCTAATACGACTCACTATAG	CGTGATGCCGGACTCACCATAAACT	GGTGTACGAAGTTTCAGC	GGCTACTTTTGCC	GCTGAAGCTTCGTGCAC	GCGUGAUGCCGGACUCACCAUAAACUGGUGUACGAAGUUUCAGCGGCUACUUUUGCCGCUGAAGCUUCGUGCAC	74	13	Human 5UTR library	ACOT4
RSL-V2-270	BA001218_3	CCGCGCTAATACGACTCACTATAG	AGCAAAACATTAGGGCAAGAAACTT	GGTGTACGAAGTTTCAGC	GGCTACTTTTGCC	GCTGAAGCTTCGTGCAC	GAGCAAAACAUUAGGGCAAGAAACUUGGUGUACGAAGUUUCAGCGGCUACUUUUGCCGCUGAAGCUUCGUGCAC	74	13	Human 5UTR library	ACOT4
RSL-V2-271	BA001218_4	CCGCGCTAATACGACTCACTATAG	CAGCTCTCGGTTCACGTTATCCAAT	GGTGTACGAAGTTTCAGC	GGGGACGCCGGACGCCGTCCGGACATTCGGCGCGCTTGCCACGATCTTGGACGGGTCTCGGGCCTCGACCTTTGAATTCCCC	GCTGAAGCTTCGTGCAC	GCAGCUCUCGGUUCACGUUAUCCAAUGGUGUACGAAGUUUCAGCGGGGACGCCGGACGCCGUCCGGACAUUCGGCGCGCUUGCCACGAUCUUGGACGGGUCUCGGGCCUCGACCUUUGAAUUCCCCGCUGAAGCUUCGUGCAC	143	82	Human 5UTR library	ACOT4
RSL-V2-272	BA001218_4	CCGCGCTAATACGACTCACTATAG	GTCTCGAAATCACAGCATAAAGAAG	GGTGTACGAAGTTTCAGC	GGGGACGCCGGACGCCGTCCGGACATTCGGCGCGCTTGCCACGATCTTGGACGGGTCTCGGGCCTCGACCTTTGAATTCCCC	GCTGAAGCTTCGTGCAC	GGUCUCGAAAUCACAGCAUAAAGAAGGGUGUACGAAGUUUCAGCGGGGACGCCGGACGCCGUCCGGACAUUCGGCGCGCUUGCCACGAUCUUGGACGGGUCUCGGGCCUCGACCUUUGAAUUCCCCGCUGAAGCUUCGUGCAC	143	82	Human 5UTR library	ACOT4
RSL-V2-273	BA001218_4	CCGCGCTAATACGACTCACTATAG	GGGAGGGCAATCCTGTAGGAAGTAC	GGTGTACGAAGTTTCAGC	GGGGACGCCGGACGCCGTCCGGACATTCGGCGCGCTTGCCACGATCTTGGACGGGTCTCGGGCCTCGACCTTTGAATTCCCC	GCTGAAGCTTCGTGCAC	GGGGAGGGCAAUCCUGUAGGAAGUACGGUGUACGAAGUUUCAGCGGGGACGCCGGACGCCGUCCGGACAUUCGGCGCGCUUGCCACGAUCUUGGACGGGUCUCGGGCCUCGACCUUUGAAUUCCCCGCUGAAGCUUCGUGCAC	143	82	Human 5UTR library	ACOT4
RSL-V2-274	BA001219_1	CCGCGCTAATACGACTCACTATAG	GAGTCAACATGCCACAATGCTCTTG	GGTGTACGAAGTTTCAGC	TTCAGATTTGAAGACCTCCCCGAAGATCTGAA	GCTGAAGCTTCGTGCAC	GGAGUCAACAUGCCACAAUGCUCUUGGGUGUACGAAGUUUCAGCUUCAGAUUUGAAGACCUCCCCGAAGAUCUGAAGCUGAAGCUUCGUGCAC	93	32	Human 5UTR library	ACOT6
RSL-V2-275	BA001219_1	CCGCGCTAATACGACTCACTATAG	GCAGAGTAGCCCGTTTAGTCAAGTA	GGTGTACGAAGTTTCAGC	TTCAGATTTGAAGACCTCCCCGAAGATCTGAA	GCTGAAGCTTCGTGCAC	GGCAGAGUAGCCCGUUUAGUCAAGUAGGUGUACGAAGUUUCAGCUUCAGAUUUGAAGACCUCCCCGAAGAUCUGAAGCUGAAGCUUCGUGCAC	93	32	Human 5UTR library	ACOT6
RSL-V2-276	BA001219_1	CCGCGCTAATACGACTCACTATAG	AAGCCGCGACTAAGAGTATTTATGA	GGTGTACGAAGTTTCAGC	TTCAGATTTGAAGACCTCCCCGAAGATCTGAA	GCTGAAGCTTCGTGCAC	GAAGCCGCGACUAAGAGUAUUUAUGAGGUGUACGAAGUUUCAGCUUCAGAUUUGAAGACCUCCCCGAAGAUCUGAAGCUGAAGCUUCGUGCAC	93	32	Human 5UTR library	ACOT6
RSL-V2-277	BA001220_1_Multi	CCGCGCTAATACGACTCACTATAG	ACGTGAGTCAGCTGATCACCTAAAA	GGTGTACGAAGTTTCAGC	GCGGCTGCCGCGGCTAGCGGGCCTTCCCCGCACCGGCGCGGCCCAACCGCCACCGAACCTTCTGGAAGCGGCGGCTGC	GCTGAAGCTTCGTGCAC	GACGUGAGUCAGCUGAUCACCUAAAAGGUGUACGAAGUUUCAGCGCGGCUGCCGCGGCUAGCGGGCCUUCCCCGCACCGGCGCGGCCCAACCGCCACCGAACCUUCUGGAAGCGGCGGCUGCGCUGAAGCUUCGUGCAC	139	78	Human 5UTR library	ACOT7
RSL-V2-278	BA001220_1_Multi	CCGCGCTAATACGACTCACTATAG	CCGCGGCTAGGACAGACAATAGAAC	GGTGTACGAAGTTTCAGC	GCGGCTGCCGCGGCTAGCGGGCCTTCCCCGCACCGGCGCGGCCCAACCGCCACCGAACCTTCTGGAAGCGGCGGCTGC	GCTGAAGCTTCGTGCAC	GCCGCGGCUAGGACAGACAAUAGAACGGUGUACGAAGUUUCAGCGCGGCUGCCGCGGCUAGCGGGCCUUCCCCGCACCGGCGCGGCCCAACCGCCACCGAACCUUCUGGAAGCGGCGGCUGCGCUGAAGCUUCGUGCAC	139	78	Human 5UTR library	ACOT7
RSL-V2-279	BA001220_1_Multi	CCGCGCTAATACGACTCACTATAG	ATGAAAGTTGTGTGCTCTATGGGTA	GGTGTACGAAGTTTCAGC	GCGGCTGCCGCGGCTAGCGGGCCTTCCCCGCACCGGCGCGGCCCAACCGCCACCGAACCTTCTGGAAGCGGCGGCTGC	GCTGAAGCTTCGTGCAC	GAUGAAAGUUGUGUGCUCUAUGGGUAGGUGUACGAAGUUUCAGCGCGGCUGCCGCGGCUAGCGGGCCUUCCCCGCACCGGCGCGGCCCAACCGCCACCGAACCUUCUGGAAGCGGCGGCUGCGCUGAAGCUUCGUGCAC	139	78	Human 5UTR library	ACOT7
RSL-V2-280	BA001256_1	CCGCGCTAATACGACTCACTATAG	ATGCATTAGGCAACAGGTCACAAAT	GGTGTACGAAGTTTCAGC	GAAGTATCGCGAGCTGAACTTC	GCTGAAGCTTCGTGCAC	GAUGCAUUAGGCAACAGGUCACAAAUGGUGUACGAAGUUUCAGCGAAGUAUCGCGAGCUGAACUUCGCUGAAGCUUCGUGCAC	83	22	Human 5UTR library	ACOX3
RSL-V2-281	BA001256_1	CCGCGCTAATACGACTCACTATAG	ATCCTGGCTAGGAATCACGCACGTC	GGTGTACGAAGTTTCAGC	GAAGTATCGCGAGCTGAACTTC	GCTGAAGCTTCGTGCAC	GAUCCUGGCUAGGAAUCACGCACGUCGGUGUACGAAGUUUCAGCGAAGUAUCGCGAGCUGAACUUCGCUGAAGCUUCGUGCAC	83	22	Human 5UTR library	ACOX3
RSL-V2-282	BA001256_1	CCGCGCTAATACGACTCACTATAG	AGGGCAGGCGGTGTTCTATTCTCAC	GGTGTACGAAGTTTCAGC	GAAGTATCGCGAGCTGAACTTC	GCTGAAGCTTCGTGCAC	GAGGGCAGGCGGUGUUCUAUUCUCACGGUGUACGAAGUUUCAGCGAAGUAUCGCGAGCUGAACUUCGCUGAAGCUUCGUGCAC	83	22	Human 5UTR library	ACOX3
RSL-V2-283	BA001256_2	CCGCGCTAATACGACTCACTATAG	GGTAACGATTCTCCACTGGGCTGCA	GGTGTACGAAGTTTCAGC	CTTCGATGCAAGCGGATCTTCGAGTATGACTTCCTCAGTGTCGAAG	GCTGAAGCTTCGTGCAC	GGGUAACGAUUCUCCACUGGGCUGCAGGUGUACGAAGUUUCAGCCUUCGAUGCAAGCGGAUCUUCGAGUAUGACUUCCUCAGUGUCGAAGGCUGAAGCUUCGUGCAC	107	46	Human 5UTR library	ACOX3
RSL-V2-284	BA001256_2	CCGCGCTAATACGACTCACTATAG	GCGAAAGCATCAAATTATTCGTCTG	GGTGTACGAAGTTTCAGC	CTTCGATGCAAGCGGATCTTCGAGTATGACTTCCTCAGTGTCGAAG	GCTGAAGCTTCGTGCAC	GGCGAAAGCAUCAAAUUAUUCGUCUGGGUGUACGAAGUUUCAGCCUUCGAUGCAAGCGGAUCUUCGAGUAUGACUUCCUCAGUGUCGAAGGCUGAAGCUUCGUGCAC	107	46	Human 5UTR library	ACOX3
RSL-V2-285	BA001256_2	CCGCGCTAATACGACTCACTATAG	GGGCTTAACAGGGCACATGTATCAC	GGTGTACGAAGTTTCAGC	CTTCGATGCAAGCGGATCTTCGAGTATGACTTCCTCAGTGTCGAAG	GCTGAAGCTTCGTGCAC	GGGGCUUAACAGGGCACAUGUAUCACGGUGUACGAAGUUUCAGCCUUCGAUGCAAGCGGAUCUUCGAGUAUGACUUCCUCAGUGUCGAAGGCUGAAGCUUCGUGCAC	107	46	Human 5UTR library	ACOX3
RSL-V2-286	BA001265_1	CCGCGCTAATACGACTCACTATAG	CGATATCCCTGAACGATGAGCATCT	GGTGTACGAAGTTTCAGC	CGGGAGACCG	GCTGAAGCTTCGTGCAC	GCGAUAUCCCUGAACGAUGAGCAUCUGGUGUACGAAGUUUCAGCCGGGAGACCGGCUGAAGCUUCGUGCAC	71	10	Human 5UTR library	ACOX3
RSL-V2-287	BA001265_1	CCGCGCTAATACGACTCACTATAG	AGACGATGCAGGTATCAGCACAACA	GGTGTACGAAGTTTCAGC	CGGGAGACCG	GCTGAAGCTTCGTGCAC	GAGACGAUGCAGGUAUCAGCACAACAGGUGUACGAAGUUUCAGCCGGGAGACCGGCUGAAGCUUCGUGCAC	71	10	Human 5UTR library	ACOX3
RSL-V2-288	BA001265_1	CCGCGCTAATACGACTCACTATAG	ATCGCGCGCTTAACTAGAGACAAAC	GGTGTACGAAGTTTCAGC	CGGGAGACCG	GCTGAAGCTTCGTGCAC	GAUCGCGCGCUUAACUAGAGACAAACGGUGUACGAAGUUUCAGCCGGGAGACCGGCUGAAGCUUCGUGCAC	71	10	Human 5UTR library	ACOX3
RSL-V2-289	BA001273_Multi	CCGCGCTAATACGACTCACTATAG	CTACGGACTGACCCACTCGTTCCTC	GGTGTACGAAGTTTCAGC	GGCGCCGGGTCTGGGGCTCGGGGACTCCTCCCTGCACCGCTACCTGGACGGCGACTTCTGGAGCCTCAAGAACGAGCTGCGCGGACTCCTCGGCGGCGCC	GCTGAAGCTTCGTGCAC	GCUACGGACUGACCCACUCGUUCCUCGGUGUACGAAGUUUCAGCGGCGCCGGGUCUGGGGCUCGGGGACUCCUCCCUGCACCGCUACCUGGACGGCGACUUCUGGAGCCUCAAGAACGAGCUGCGCGGACUCCUCGGCGGCGCCGCUGAAGCUUCGUGCAC	161	100	Human 5UTR library	ACOXL
RSL-V2-290	BA001273_Multi	CCGCGCTAATACGACTCACTATAG	ATAGGAATGCCACCGCAGGAGTAGG	GGTGTACGAAGTTTCAGC	GGCGCCGGGTCTGGGGCTCGGGGACTCCTCCCTGCACCGCTACCTGGACGGCGACTTCTGGAGCCTCAAGAACGAGCTGCGCGGACTCCTCGGCGGCGCC	GCTGAAGCTTCGTGCAC	GAUAGGAAUGCCACCGCAGGAGUAGGGGUGUACGAAGUUUCAGCGGCGCCGGGUCUGGGGCUCGGGGACUCCUCCCUGCACCGCUACCUGGACGGCGACUUCUGGAGCCUCAAGAACGAGCUGCGCGGACUCCUCGGCGGCGCCGCUGAAGCUUCGUGCAC	161	100	Human 5UTR library	ACOXL
RSL-V2-291	BA001273_Multi	CCGCGCTAATACGACTCACTATAG	GTATTGGGAGACGTCTTAACCTTGC	GGTGTACGAAGTTTCAGC	GGCGCCGGGTCTGGGGCTCGGGGACTCCTCCCTGCACCGCTACCTGGACGGCGACTTCTGGAGCCTCAAGAACGAGCTGCGCGGACTCCTCGGCGGCGCC	GCTGAAGCTTCGTGCAC	GGUAUUGGGAGACGUCUUAACCUUGCGGUGUACGAAGUUUCAGCGGCGCCGGGUCUGGGGCUCGGGGACUCCUCCCUGCACCGCUACCUGGACGGCGACUUCUGGAGCCUCAAGAACGAGCUGCGCGGACUCCUCGGCGGCGCCGCUGAAGCUUCGUGCAC	161	100	Human 5UTR library	ACOXL
RSL-V2-292	BA001274_2_Multi	CCGCGCTAATACGACTCACTATAG	ATTAGTGCCGCCGCCAACTGTACAG	GGTGTACGAAGTTTCAGC	TCTGGGGCTCGGGGACTCCTCCCTGCACCGCTACCTGGACGGCGACTTCTGGAGCCTCAAGA	GCTGAAGCTTCGTGCAC	GAUUAGUGCCGCCGCCAACUGUACAGGGUGUACGAAGUUUCAGCUCUGGGGCUCGGGGACUCCUCCCUGCACCGCUACCUGGACGGCGACUUCUGGAGCCUCAAGAGCUGAAGCUUCGUGCAC	123	62	Human 5UTR library	ACOXL
RSL-V2-293	BA001274_2_Multi	CCGCGCTAATACGACTCACTATAG	GATGAGATCGAAACTGTAGATAACC	GGTGTACGAAGTTTCAGC	TCTGGGGCTCGGGGACTCCTCCCTGCACCGCTACCTGGACGGCGACTTCTGGAGCCTCAAGA	GCTGAAGCTTCGTGCAC	GGAUGAGAUCGAAACUGUAGAUAACCGGUGUACGAAGUUUCAGCUCUGGGGCUCGGGGACUCCUCCCUGCACCGCUACCUGGACGGCGACUUCUGGAGCCUCAAGAGCUGAAGCUUCGUGCAC	123	62	Human 5UTR library	ACOXL
RSL-V2-294	BA001274_2_Multi	CCGCGCTAATACGACTCACTATAG	ACACCTGGCATGACACATAGCTAGC	GGTGTACGAAGTTTCAGC	TCTGGGGCTCGGGGACTCCTCCCTGCACCGCTACCTGGACGGCGACTTCTGGAGCCTCAAGA	GCTGAAGCTTCGTGCAC	GACACCUGGCAUGACACAUAGCUAGCGGUGUACGAAGUUUCAGCUCUGGGGCUCGGGGACUCCUCCCUGCACCGCUACCUGGACGGCGACUUCUGGAGCCUCAAGAGCUGAAGCUUCGUGCAC	123	62	Human 5UTR library	ACOXL
RSL-V2-295	BA001331_1_Multi	CCGCGCTAATACGACTCACTATAG	GATCTGCTTACCCAAAATGCGTACA	GGTGTACGAAGTTTCAGC	TCAGTGTCTCCCTTATCCTGACTTGGTGGGAGGATCGGCATAGCCACTGACCCCAGGGAAGAGGCCTGCCCTATCTGTTTGCTACAGGAGACCTTTGAGGACGTATTCTCTGA	GCTGAAGCTTCGTGCAC	GGAUCUGCUUACCCAAAAUGCGUACAGGUGUACGAAGUUUCAGCUCAGUGUCUCCCUUAUCCUGACUUGGUGGGAGGAUCGGCAUAGCCACUGACCCCAGGGAAGAGGCCUGCCCUAUCUGUUUGCUACAGGAGACCUUUGAGGACGUAUUCUCUGAGCUGAAGCUUCGUGCAC	174	113	Human 5UTR library	ACP5
RSL-V2-296	BA001331_1_Multi	CCGCGCTAATACGACTCACTATAG	AGCTAACCGTAGACAGTGTTTTACC	GGTGTACGAAGTTTCAGC	TCAGTGTCTCCCTTATCCTGACTTGGTGGGAGGATCGGCATAGCCACTGACCCCAGGGAAGAGGCCTGCCCTATCTGTTTGCTACAGGAGACCTTTGAGGACGTATTCTCTGA	GCTGAAGCTTCGTGCAC	GAGCUAACCGUAGACAGUGUUUUACCGGUGUACGAAGUUUCAGCUCAGUGUCUCCCUUAUCCUGACUUGGUGGGAGGAUCGGCAUAGCCACUGACCCCAGGGAAGAGGCCUGCCCUAUCUGUUUGCUACAGGAGACCUUUGAGGACGUAUUCUCUGAGCUGAAGCUUCGUGCAC	174	113	Human 5UTR library	ACP5
RSL-V2-297	BA001331_1_Multi	CCGCGCTAATACGACTCACTATAG	CACGTCTATAAGACTCCATCCGTCC	GGTGTACGAAGTTTCAGC	TCAGTGTCTCCCTTATCCTGACTTGGTGGGAGGATCGGCATAGCCACTGACCCCAGGGAAGAGGCCTGCCCTATCTGTTTGCTACAGGAGACCTTTGAGGACGTATTCTCTGA	GCTGAAGCTTCGTGCAC	GCACGUCUAUAAGACUCCAUCCGUCCGGUGUACGAAGUUUCAGCUCAGUGUCUCCCUUAUCCUGACUUGGUGGGAGGAUCGGCAUAGCCACUGACCCCAGGGAAGAGGCCUGCCCUAUCUGUUUGCUACAGGAGACCUUUGAGGACGUAUUCUCUGAGCUGAAGCUUCGUGCAC	174	113	Human 5UTR library	ACP5
RSL-V2-298	BA001380_1	CCGCGCTAATACGACTCACTATAG	ATTTGGTATCCTAGAGCAAAACTGC	GGTGTACGAAGTTTCAGC	CAAGAACCTCAGAGCCCAACCCATTGTGAAGAAACATGGGTTACTTCTGAGGTTCTAG	GCTGAAGCTTCGTGCAC	GAUUUGGUAUCCUAGAGCAAAACUGCGGUGUACGAAGUUUCAGCCAAGAACCUCAGAGCCCAACCCAUUGUGAAGAAACAUGGGUUACUUCUGAGGUUCUAGGCUGAAGCUUCGUGCAC	119	58	Human 5UTR library	ACRV1
RSL-V2-299	BA001380_1	CCGCGCTAATACGACTCACTATAG	CATGACCTAACATGCAGGTCTGAGC	GGTGTACGAAGTTTCAGC	CAAGAACCTCAGAGCCCAACCCATTGTGAAGAAACATGGGTTACTTCTGAGGTTCTAG	GCTGAAGCTTCGTGCAC	GCAUGACCUAACAUGCAGGUCUGAGCGGUGUACGAAGUUUCAGCCAAGAACCUCAGAGCCCAACCCAUUGUGAAGAAACAUGGGUUACUUCUGAGGUUCUAGGCUGAAGCUUCGUGCAC	119	58	Human 5UTR library	ACRV1
RSL-V2-300	BA001380_1	CCGCGCTAATACGACTCACTATAG	CCTCTTGAAACCATTGCATAAAGCC	GGTGTACGAAGTTTCAGC	CAAGAACCTCAGAGCCCAACCCATTGTGAAGAAACATGGGTTACTTCTGAGGTTCTAG	GCTGAAGCTTCGTGCAC	GCCUCUUGAAACCAUUGCAUAAAGCCGGUGUACGAAGUUUCAGCCAAGAACCUCAGAGCCCAACCCAUUGUGAAGAAACAUGGGUUACUUCUGAGGUUCUAGGCUGAAGCUUCGUGCAC	119	58	Human 5UTR library	ACRV1
RSL-V2-301	BA001392_1	CCGCGCTAATACGACTCACTATAG	CACCGGACGGATGATTATATGATTC	GGTGTACGAAGTTTCAGC	CAAAGAAAAGGAAAGTTTTAATTCTGAGAAACTTCACTGAGGAGCAATTTTTTTTG	GCTGAAGCTTCGTGCAC	GCACCGGACGGAUGAUUAUAUGAUUCGGUGUACGAAGUUUCAGCCAAAGAAAAGGAAAGUUUUAAUUCUGAGAAACUUCACUGAGGAGCAAUUUUUUUUGGCUGAAGCUUCGUGCAC	117	56	Human 5UTR library	ACSBG1
RSL-V2-302	BA001392_1	CCGCGCTAATACGACTCACTATAG	CGTACACAAAGTAGCCACTAGCTGA	GGTGTACGAAGTTTCAGC	CAAAGAAAAGGAAAGTTTTAATTCTGAGAAACTTCACTGAGGAGCAATTTTTTTTG	GCTGAAGCTTCGTGCAC	GCGUACACAAAGUAGCCACUAGCUGAGGUGUACGAAGUUUCAGCCAAAGAAAAGGAAAGUUUUAAUUCUGAGAAACUUCACUGAGGAGCAAUUUUUUUUGGCUGAAGCUUCGUGCAC	117	56	Human 5UTR library	ACSBG1
RSL-V2-303	BA001392_1	CCGCGCTAATACGACTCACTATAG	AGACCCGCTATACGCTTTGAGAAAC	GGTGTACGAAGTTTCAGC	CAAAGAAAAGGAAAGTTTTAATTCTGAGAAACTTCACTGAGGAGCAATTTTTTTTG	GCTGAAGCTTCGTGCAC	GAGACCCGCUAUACGCUUUGAGAAACGGUGUACGAAGUUUCAGCCAAAGAAAAGGAAAGUUUUAAUUCUGAGAAACUUCACUGAGGAGCAAUUUUUUUUGGCUGAAGCUUCGUGCAC	117	56	Human 5UTR library	ACSBG1
RSL-V2-304	BA001417_1	CCGCGCTAATACGACTCACTATAG	CAGTAAGCTTGCTGTCGATAGATAC	GGTGTACGAAGTTTCAGC	GAGGCCACCCTCCCCGCCTC	GCTGAAGCTTCGTGCAC	GCAGUAAGCUUGCUGUCGAUAGAUACGGUGUACGAAGUUUCAGCGAGGCCACCCUCCCCGCCUCGCUGAAGCUUCGUGCAC	81	20	Human 5UTR library	ACSF2
RSL-V2-305	BA001417_1	CCGCGCTAATACGACTCACTATAG	CAGTAAAGCTAATCGCAAAAGGCCC	GGTGTACGAAGTTTCAGC	GAGGCCACCCTCCCCGCCTC	GCTGAAGCTTCGTGCAC	GCAGUAAAGCUAAUCGCAAAAGGCCCGGUGUACGAAGUUUCAGCGAGGCCACCCUCCCCGCCUCGCUGAAGCUUCGUGCAC	81	20	Human 5UTR library	ACSF2
RSL-V2-306	BA001417_1	CCGCGCTAATACGACTCACTATAG	CCCAAGGATTAGCGGATTATATGCG	GGTGTACGAAGTTTCAGC	GAGGCCACCCTCCCCGCCTC	GCTGAAGCTTCGTGCAC	GCCCAAGGAUUAGCGGAUUAUAUGCGGGUGUACGAAGUUUCAGCGAGGCCACCCUCCCCGCCUCGCUGAAGCUUCGUGCAC	81	20	Human 5UTR library	ACSF2
RSL-V2-307	BA001428_Multi	CCGCGCTAATACGACTCACTATAG	AACTTTGAGCAGTAGATGGTGCAAC	GGTGTACGAAGTTTCAGC	CCGCGGCGGTGGCGGGGGCGCAACCAGCGGGCCGAGGCGGCGGCGCCAGCGGCGCCTTAAATAGCATCCAGAGCCGGCGCGG	GCTGAAGCTTCGTGCAC	GAACUUUGAGCAGUAGAUGGUGCAACGGUGUACGAAGUUUCAGCCCGCGGCGGUGGCGGGGGCGCAACCAGCGGGCCGAGGCGGCGGCGCCAGCGGCGCCUUAAAUAGCAUCCAGAGCCGGCGCGGGCUGAAGCUUCGUGCAC	143	82	Human 5UTR library	ACSL1
RSL-V2-308	BA001428_Multi	CCGCGCTAATACGACTCACTATAG	GTAGAAAGTGCATGACCCACCACGT	GGTGTACGAAGTTTCAGC	CCGCGGCGGTGGCGGGGGCGCAACCAGCGGGCCGAGGCGGCGGCGCCAGCGGCGCCTTAAATAGCATCCAGAGCCGGCGCGG	GCTGAAGCTTCGTGCAC	GGUAGAAAGUGCAUGACCCACCACGUGGUGUACGAAGUUUCAGCCCGCGGCGGUGGCGGGGGCGCAACCAGCGGGCCGAGGCGGCGGCGCCAGCGGCGCCUUAAAUAGCAUCCAGAGCCGGCGCGGGCUGAAGCUUCGUGCAC	143	82	Human 5UTR library	ACSL1
RSL-V2-309	BA001428_Multi	CCGCGCTAATACGACTCACTATAG	CTTCTCATCCCGGGCGAATATGAGT	GGTGTACGAAGTTTCAGC	CCGCGGCGGTGGCGGGGGCGCAACCAGCGGGCCGAGGCGGCGGCGCCAGCGGCGCCTTAAATAGCATCCAGAGCCGGCGCGG	GCTGAAGCTTCGTGCAC	GCUUCUCAUCCCGGGCGAAUAUGAGUGGUGUACGAAGUUUCAGCCCGCGGCGGUGGCGGGGGCGCAACCAGCGGGCCGAGGCGGCGGCGCCAGCGGCGCCUUAAAUAGCAUCCAGAGCCGGCGCGGGCUGAAGCUUCGUGCAC	143	82	Human 5UTR library	ACSL1
RSL-V2-310	BA001476_1	CCGCGCTAATACGACTCACTATAG	ATAAATTGCACGGGGCAATGCGCAC	GGTGTACGAAGTTTCAGC	GTGGGGCTCGGCATGTGACTTGTGCCCTGAGAGACCTTGGTAGGCTGGGGGAGCGCAGCTGAGCCCTGC	GCTGAAGCTTCGTGCAC	GAUAAAUUGCACGGGGCAAUGCGCACGGUGUACGAAGUUUCAGCGUGGGGCUCGGCAUGUGACUUGUGCCCUGAGAGACCUUGGUAGGCUGGGGGAGCGCAGCUGAGCCCUGCGCUGAAGCUUCGUGCAC	130	69	Human 5UTR library	ACSL1
RSL-V2-311	BA001476_1	CCGCGCTAATACGACTCACTATAG	GCCAGTGCTCTCATGTTCGATACCA	GGTGTACGAAGTTTCAGC	GTGGGGCTCGGCATGTGACTTGTGCCCTGAGAGACCTTGGTAGGCTGGGGGAGCGCAGCTGAGCCCTGC	GCTGAAGCTTCGTGCAC	GGCCAGUGCUCUCAUGUUCGAUACCAGGUGUACGAAGUUUCAGCGUGGGGCUCGGCAUGUGACUUGUGCCCUGAGAGACCUUGGUAGGCUGGGGGAGCGCAGCUGAGCCCUGCGCUGAAGCUUCGUGCAC	130	69	Human 5UTR library	ACSL1
RSL-V2-312	BA001476_1	CCGCGCTAATACGACTCACTATAG	ATCGCGTCGATCACGCAAAGTAGCT	GGTGTACGAAGTTTCAGC	GTGGGGCTCGGCATGTGACTTGTGCCCTGAGAGACCTTGGTAGGCTGGGGGAGCGCAGCTGAGCCCTGC	GCTGAAGCTTCGTGCAC	GAUCGCGUCGAUCACGCAAAGUAGCUGGUGUACGAAGUUUCAGCGUGGGGCUCGGCAUGUGACUUGUGCCCUGAGAGACCUUGGUAGGCUGGGGGAGCGCAGCUGAGCCCUGCGCUGAAGCUUCGUGCAC	130	69	Human 5UTR library	ACSL1
RSL-V2-313	BA001476_Multi	CCGCGCTAATACGACTCACTATAG	GAGGCGAAACCGTAACACCTTCGAT	GGTGTACGAAGTTTCAGC	GCTGCCCATTGGCCTATCCTCCACCCTCTGCTCTCCTGAGAAGTCAAGTGTGGATTTTGTCTGCTAGTTACCTTTAGCCCAGTGGGCAGC	GCTGAAGCTTCGTGCAC	GGAGGCGAAACCGUAACACCUUCGAUGGUGUACGAAGUUUCAGCGCUGCCCAUUGGCCUAUCCUCCACCCUCUGCUCUCCUGAGAAGUCAAGUGUGGAUUUUGUCUGCUAGUUACCUUUAGCCCAGUGGGCAGCGCUGAAGCUUCGUGCAC	151	90	Human 5UTR library	ACSL1
RSL-V2-314	BA001476_Multi	CCGCGCTAATACGACTCACTATAG	AACGGCGCGGAAAGTAACAAGTCTG	GGTGTACGAAGTTTCAGC	GCTGCCCATTGGCCTATCCTCCACCCTCTGCTCTCCTGAGAAGTCAAGTGTGGATTTTGTCTGCTAGTTACCTTTAGCCCAGTGGGCAGC	GCTGAAGCTTCGTGCAC	GAACGGCGCGGAAAGUAACAAGUCUGGGUGUACGAAGUUUCAGCGCUGCCCAUUGGCCUAUCCUCCACCCUCUGCUCUCCUGAGAAGUCAAGUGUGGAUUUUGUCUGCUAGUUACCUUUAGCCCAGUGGGCAGCGCUGAAGCUUCGUGCAC	151	90	Human 5UTR library	ACSL1
RSL-V2-315	BA001476_Multi	CCGCGCTAATACGACTCACTATAG	AGATGTTTAGTACCGTCTGCAGGCA	GGTGTACGAAGTTTCAGC	GCTGCCCATTGGCCTATCCTCCACCCTCTGCTCTCCTGAGAAGTCAAGTGTGGATTTTGTCTGCTAGTTACCTTTAGCCCAGTGGGCAGC	GCTGAAGCTTCGTGCAC	GAGAUGUUUAGUACCGUCUGCAGGCAGGUGUACGAAGUUUCAGCGCUGCCCAUUGGCCUAUCCUCCACCCUCUGCUCUCCUGAGAAGUCAAGUGUGGAUUUUGUCUGCUAGUUACCUUUAGCCCAGUGGGCAGCGCUGAAGCUUCGUGCAC	151	90	Human 5UTR library	ACSL1
RSL-V2-316	BA001511_Multi	CCGCGCTAATACGACTCACTATAG	CAGAACTTAGCGGACATAACTTGTA	GGTGTACGAAGTTTCAGC	GGTGTCATTTATGTGGGTTTGTTTGAGGGCTGCATTCCTAGTGAAGTATTCCATCAAACTGCCATTATTCATC	GCTGAAGCTTCGTGCAC	GCAGAACUUAGCGGACAUAACUUGUAGGUGUACGAAGUUUCAGCGGUGUCAUUUAUGUGGGUUUGUUUGAGGGCUGCAUUCCUAGUGAAGUAUUCCAUCAAACUGCCAUUAUUCAUCGCUGAAGCUUCGUGCAC	134	73	Human 5UTR library	ACSL1
RSL-V2-317	BA001511_Multi	CCGCGCTAATACGACTCACTATAG	CAGTCTGAGTATACGGATGGATCAT	GGTGTACGAAGTTTCAGC	GGTGTCATTTATGTGGGTTTGTTTGAGGGCTGCATTCCTAGTGAAGTATTCCATCAAACTGCCATTATTCATC	GCTGAAGCTTCGTGCAC	GCAGUCUGAGUAUACGGAUGGAUCAUGGUGUACGAAGUUUCAGCGGUGUCAUUUAUGUGGGUUUGUUUGAGGGCUGCAUUCCUAGUGAAGUAUUCCAUCAAACUGCCAUUAUUCAUCGCUGAAGCUUCGUGCAC	134	73	Human 5UTR library	ACSL1
RSL-V2-318	BA001511_Multi	CCGCGCTAATACGACTCACTATAG	CATACCTTCTGGCCGCCATGTTGAC	GGTGTACGAAGTTTCAGC	GGTGTCATTTATGTGGGTTTGTTTGAGGGCTGCATTCCTAGTGAAGTATTCCATCAAACTGCCATTATTCATC	GCTGAAGCTTCGTGCAC	GCAUACCUUCUGGCCGCCAUGUUGACGGUGUACGAAGUUUCAGCGGUGUCAUUUAUGUGGGUUUGUUUGAGGGCUGCAUUCCUAGUGAAGUAUUCCAUCAAACUGCCAUUAUUCAUCGCUGAAGCUUCGUGCAC	134	73	Human 5UTR library	ACSL1
RSL-V2-319	BA001539_1	CCGCGCTAATACGACTCACTATAG	ACCCAAGCTTAGGCCTCAGTCATCC	GGTGTACGAAGTTTCAGC	TAATTTTGGAAATGGATTA	GCTGAAGCTTCGTGCAC	GACCCAAGCUUAGGCCUCAGUCAUCCGGUGUACGAAGUUUCAGCUAAUUUUGGAAAUGGAUUAGCUGAAGCUUCGUGCAC	80	19	Human 5UTR library	ACSL3
RSL-V2-320	BA001539_1	CCGCGCTAATACGACTCACTATAG	GTAGTAACTCTACTAGGCACAAAGG	GGTGTACGAAGTTTCAGC	TAATTTTGGAAATGGATTA	GCTGAAGCTTCGTGCAC	GGUAGUAACUCUACUAGGCACAAAGGGGUGUACGAAGUUUCAGCUAAUUUUGGAAAUGGAUUAGCUGAAGCUUCGUGCAC	80	19	Human 5UTR library	ACSL3
RSL-V2-321	BA001539_1	CCGCGCTAATACGACTCACTATAG	AGGTTGACCTGCGATTCGCGCATAC	GGTGTACGAAGTTTCAGC	TAATTTTGGAAATGGATTA	GCTGAAGCTTCGTGCAC	GAGGUUGACCUGCGAUUCGCGCAUACGGUGUACGAAGUUUCAGCUAAUUUUGGAAAUGGAUUAGCUGAAGCUUCGUGCAC	80	19	Human 5UTR library	ACSL3
RSL-V2-322	BA001556_1_Multi	CCGCGCTAATACGACTCACTATAG	GAATTGACTAGCTCACCGCCTGCCT	GGTGTACGAAGTTTCAGC	TACTGTCAGAGGTTACTACAAGTGTTTGAACAGGTAACTTCTACCTTTGAACTTCTGTTGTGACAGATTCAAAGGTTCCAGGGGAGTGTGTTGGCCACTCTCAGGACAGTA	GCTGAAGCTTCGTGCAC	GGAAUUGACUAGCUCACCGCCUGCCUGGUGUACGAAGUUUCAGCUACUGUCAGAGGUUACUACAAGUGUUUGAACAGGUAACUUCUACCUUUGAACUUCUGUUGUGACAGAUUCAAAGGUUCCAGGGGAGUGUGUUGGCCACUCUCAGGACAGUAGCUGAAGCUUCGUGCAC	172	111	Human 5UTR library	ACSL5
RSL-V2-323	BA001556_1_Multi	CCGCGCTAATACGACTCACTATAG	ACTGCGTGGATTGGCCTTTACGGAA	GGTGTACGAAGTTTCAGC	TACTGTCAGAGGTTACTACAAGTGTTTGAACAGGTAACTTCTACCTTTGAACTTCTGTTGTGACAGATTCAAAGGTTCCAGGGGAGTGTGTTGGCCACTCTCAGGACAGTA	GCTGAAGCTTCGTGCAC	GACUGCGUGGAUUGGCCUUUACGGAAGGUGUACGAAGUUUCAGCUACUGUCAGAGGUUACUACAAGUGUUUGAACAGGUAACUUCUACCUUUGAACUUCUGUUGUGACAGAUUCAAAGGUUCCAGGGGAGUGUGUUGGCCACUCUCAGGACAGUAGCUGAAGCUUCGUGCAC	172	111	Human 5UTR library	ACSL5
RSL-V2-324	BA001556_1_Multi	CCGCGCTAATACGACTCACTATAG	CGGGCGATCTGGAGACAATTATATC	GGTGTACGAAGTTTCAGC	TACTGTCAGAGGTTACTACAAGTGTTTGAACAGGTAACTTCTACCTTTGAACTTCTGTTGTGACAGATTCAAAGGTTCCAGGGGAGTGTGTTGGCCACTCTCAGGACAGTA	GCTGAAGCTTCGTGCAC	GCGGGCGAUCUGGAGACAAUUAUAUCGGUGUACGAAGUUUCAGCUACUGUCAGAGGUUACUACAAGUGUUUGAACAGGUAACUUCUACCUUUGAACUUCUGUUGUGACAGAUUCAAAGGUUCCAGGGGAGUGUGUUGGCCACUCUCAGGACAGUAGCUGAAGCUUCGUGCAC	172	111	Human 5UTR library	ACSL5
RSL-V2-325	BA001556_1	CCGCGCTAATACGACTCACTATAG	GAGTATCGATCTTGCGGCTACTTGG	GGTGTACGAAGTTTCAGC	ACCTTTGAACTTCTGTTGTGACAGATTCAAAGGT	GCTGAAGCTTCGTGCAC	GGAGUAUCGAUCUUGCGGCUACUUGGGGUGUACGAAGUUUCAGCACCUUUGAACUUCUGUUGUGACAGAUUCAAAGGUGCUGAAGCUUCGUGCAC	95	34	Human 5UTR library	ACSL5
RSL-V2-326	BA001556_1	CCGCGCTAATACGACTCACTATAG	GTCAGACTACCTGGCGTACGAGTTA	GGTGTACGAAGTTTCAGC	ACCTTTGAACTTCTGTTGTGACAGATTCAAAGGT	GCTGAAGCTTCGTGCAC	GGUCAGACUACCUGGCGUACGAGUUAGGUGUACGAAGUUUCAGCACCUUUGAACUUCUGUUGUGACAGAUUCAAAGGUGCUGAAGCUUCGUGCAC	95	34	Human 5UTR library	ACSL5
RSL-V2-327	BA001556_1	CCGCGCTAATACGACTCACTATAG	ACAGTCCTAGTGCAAGGTAACTATT	GGTGTACGAAGTTTCAGC	ACCTTTGAACTTCTGTTGTGACAGATTCAAAGGT	GCTGAAGCTTCGTGCAC	GACAGUCCUAGUGCAAGGUAACUAUUGGUGUACGAAGUUUCAGCACCUUUGAACUUCUGUUGUGACAGAUUCAAAGGUGCUGAAGCUUCGUGCAC	95	34	Human 5UTR library	ACSL5
RSL-V2-328	BA001568_1	CCGCGCTAATACGACTCACTATAG	CGGTACATGCGACACTTCGTTTCCG	GGTGTACGAAGTTTCAGC	CACTTCCACTTTCAGTTGTGAAAAAAAAAATTAAAACCAGGAAGTG	GCTGAAGCTTCGTGCAC	GCGGUACAUGCGACACUUCGUUUCCGGGUGUACGAAGUUUCAGCCACUUCCACUUUCAGUUGUGAAAAAAAAAAUUAAAACCAGGAAGUGGCUGAAGCUUCGUGCAC	107	46	Human 5UTR library	ACSL5
RSL-V2-329	BA001568_1	CCGCGCTAATACGACTCACTATAG	GAGCGTCCTGATAGTCGTGTACTAA	GGTGTACGAAGTTTCAGC	CACTTCCACTTTCAGTTGTGAAAAAAAAAATTAAAACCAGGAAGTG	GCTGAAGCTTCGTGCAC	GGAGCGUCCUGAUAGUCGUGUACUAAGGUGUACGAAGUUUCAGCCACUUCCACUUUCAGUUGUGAAAAAAAAAAUUAAAACCAGGAAGUGGCUGAAGCUUCGUGCAC	107	46	Human 5UTR library	ACSL5
RSL-V2-330	BA001568_1	CCGCGCTAATACGACTCACTATAG	GCGAGTATCTAGGCGATGCTCACTA	GGTGTACGAAGTTTCAGC	CACTTCCACTTTCAGTTGTGAAAAAAAAAATTAAAACCAGGAAGTG	GCTGAAGCTTCGTGCAC	GGCGAGUAUCUAGGCGAUGCUCACUAGGUGUACGAAGUUUCAGCCACUUCCACUUUCAGUUGUGAAAAAAAAAAUUAAAACCAGGAAGUGGCUGAAGCUUCGUGCAC	107	46	Human 5UTR library	ACSL5
RSL-V2-331	BA001591_1	CCGCGCTAATACGACTCACTATAG	AGTAGACGAACCGGTTTAGCAAGAA	GGTGTACGAAGTTTCAGC	CCTGTTTTTTTTTTAAGG	GCTGAAGCTTCGTGCAC	GAGUAGACGAACCGGUUUAGCAAGAAGGUGUACGAAGUUUCAGCCCUGUUUUUUUUUUAAGGGCUGAAGCUUCGUGCAC	79	18	Human 5UTR library	ACSL5
RSL-V2-332	BA001591_1	CCGCGCTAATACGACTCACTATAG	GTATGAGGGGCACCATGGTTCTGGA	GGTGTACGAAGTTTCAGC	CCTGTTTTTTTTTTAAGG	GCTGAAGCTTCGTGCAC	GGUAUGAGGGGCACCAUGGUUCUGGAGGUGUACGAAGUUUCAGCCCUGUUUUUUUUUUAAGGGCUGAAGCUUCGUGCAC	79	18	Human 5UTR library	ACSL5
RSL-V2-333	BA001591_1	CCGCGCTAATACGACTCACTATAG	GGCCACGAAGAAATTGATTAGAACT	GGTGTACGAAGTTTCAGC	CCTGTTTTTTTTTTAAGG	GCTGAAGCTTCGTGCAC	GGGCCACGAAGAAAUUGAUUAGAACUGGUGUACGAAGUUUCAGCCCUGUUUUUUUUUUAAGGGCUGAAGCUUCGUGCAC	79	18	Human 5UTR library	ACSL5
RSL-V2-334	BA001612_1	CCGCGCTAATACGACTCACTATAG	GTAGGTGGGTCACGTCTGAGCACTA	GGTGTACGAAGTTTCAGC	AAGAGTGGAATTGAGATCTT	GCTGAAGCTTCGTGCAC	GGUAGGUGGGUCACGUCUGAGCACUAGGUGUACGAAGUUUCAGCAAGAGUGGAAUUGAGAUCUUGCUGAAGCUUCGUGCAC	81	20	Human 5UTR library	ACSL5
RSL-V2-335	BA001612_1	CCGCGCTAATACGACTCACTATAG	CACACCCCGACAAGTACCTCTTCCC	GGTGTACGAAGTTTCAGC	AAGAGTGGAATTGAGATCTT	GCTGAAGCTTCGTGCAC	GCACACCCCGACAAGUACCUCUUCCCGGUGUACGAAGUUUCAGCAAGAGUGGAAUUGAGAUCUUGCUGAAGCUUCGUGCAC	81	20	Human 5UTR library	ACSL5
RSL-V2-336	BA001612_1	CCGCGCTAATACGACTCACTATAG	GAAGAAAACTGGTGCATGGGCTTCT	GGTGTACGAAGTTTCAGC	AAGAGTGGAATTGAGATCTT	GCTGAAGCTTCGTGCAC	GGAAGAAAACUGGUGCAUGGGCUUCUGGUGUACGAAGUUUCAGCAAGAGUGGAAUUGAGAUCUUGCUGAAGCUUCGUGCAC	81	20	Human 5UTR library	ACSL5
RSL-V2-337	BA001629_1	CCGCGCTAATACGACTCACTATAG	ACGACGAAGCAATGCTGCCTCAATA	GGTGTACGAAGTTTCAGC	CACTGTCAATGATTAGCTGAGCTCTCTTTCTGACAGTG	GCTGAAGCTTCGTGCAC	GACGACGAAGCAAUGCUGCCUCAAUAGGUGUACGAAGUUUCAGCCACUGUCAAUGAUUAGCUGAGCUCUCUUUCUGACAGUGGCUGAAGCUUCGUGCAC	99	38	Human 5UTR library	ACSM2A
RSL-V2-338	BA001629_1	CCGCGCTAATACGACTCACTATAG	CTTCGTAGGTGAACATCCCGGACCA	GGTGTACGAAGTTTCAGC	CACTGTCAATGATTAGCTGAGCTCTCTTTCTGACAGTG	GCTGAAGCTTCGTGCAC	GCUUCGUAGGUGAACAUCCCGGACCAGGUGUACGAAGUUUCAGCCACUGUCAAUGAUUAGCUGAGCUCUCUUUCUGACAGUGGCUGAAGCUUCGUGCAC	99	38	Human 5UTR library	ACSM2A
RSL-V2-339	BA001629_1	CCGCGCTAATACGACTCACTATAG	GGAGCACTATTAGCGTACCATACGG	GGTGTACGAAGTTTCAGC	CACTGTCAATGATTAGCTGAGCTCTCTTTCTGACAGTG	GCTGAAGCTTCGTGCAC	GGGAGCACUAUUAGCGUACCAUACGGGGUGUACGAAGUUUCAGCCACUGUCAAUGAUUAGCUGAGCUCUCUUUCUGACAGUGGCUGAAGCUUCGUGCAC	99	38	Human 5UTR library	ACSM2A
RSL-V2-340	BA001632_1	CCGCGCTAATACGACTCACTATAG	GACCGCACGACGACTGATGTACTAC	GGTGTACGAAGTTTCAGC	CTGTCAATGATTAGCTGAGCTCTCTTTCCGACAG	GCTGAAGCTTCGTGCAC	GGACCGCACGACGACUGAUGUACUACGGUGUACGAAGUUUCAGCCUGUCAAUGAUUAGCUGAGCUCUCUUUCCGACAGGCUGAAGCUUCGUGCAC	95	34	Human 5UTR library	ACSM2B
RSL-V2-341	BA001632_1	CCGCGCTAATACGACTCACTATAG	GGTTAGAAACATGTACGGCGACGTC	GGTGTACGAAGTTTCAGC	CTGTCAATGATTAGCTGAGCTCTCTTTCCGACAG	GCTGAAGCTTCGTGCAC	GGGUUAGAAACAUGUACGGCGACGUCGGUGUACGAAGUUUCAGCCUGUCAAUGAUUAGCUGAGCUCUCUUUCCGACAGGCUGAAGCUUCGUGCAC	95	34	Human 5UTR library	ACSM2B
RSL-V2-342	BA001632_1	CCGCGCTAATACGACTCACTATAG	CAACTGGGATCGATACTCTGTAACG	GGTGTACGAAGTTTCAGC	CTGTCAATGATTAGCTGAGCTCTCTTTCCGACAG	GCTGAAGCTTCGTGCAC	GCAACUGGGAUCGAUACUCUGUAACGGGUGUACGAAGUUUCAGCCUGUCAAUGAUUAGCUGAGCUCUCUUUCCGACAGGCUGAAGCUUCGUGCAC	95	34	Human 5UTR library	ACSM2B
RSL-V2-343	BA001633_1	CCGCGCTAATACGACTCACTATAG	AGCCCGACAACGTAGTATTATAAGC	GGTGTACGAAGTTTCAGC	CACTGTCAATGATTAGCTGAGCTCTCTTTCCGACAGTG	GCTGAAGCTTCGTGCAC	GAGCCCGACAACGUAGUAUUAUAAGCGGUGUACGAAGUUUCAGCCACUGUCAAUGAUUAGCUGAGCUCUCUUUCCGACAGUGGCUGAAGCUUCGUGCAC	99	38	Human 5UTR library	ACSM2B
RSL-V2-344	BA001633_1	CCGCGCTAATACGACTCACTATAG	GATAACGGAAAAGCGAATAATGCTT	GGTGTACGAAGTTTCAGC	CACTGTCAATGATTAGCTGAGCTCTCTTTCCGACAGTG	GCTGAAGCTTCGTGCAC	GGAUAACGGAAAAGCGAAUAAUGCUUGGUGUACGAAGUUUCAGCCACUGUCAAUGAUUAGCUGAGCUCUCUUUCCGACAGUGGCUGAAGCUUCGUGCAC	99	38	Human 5UTR library	ACSM2B
RSL-V2-345	BA001633_1	CCGCGCTAATACGACTCACTATAG	AGACATGCCTTCGGGCTACAGCTAC	GGTGTACGAAGTTTCAGC	CACTGTCAATGATTAGCTGAGCTCTCTTTCCGACAGTG	GCTGAAGCTTCGTGCAC	GAGACAUGCCUUCGGGCUACAGCUACGGUGUACGAAGUUUCAGCCACUGUCAAUGAUUAGCUGAGCUCUCUUUCCGACAGUGGCUGAAGCUUCGUGCAC	99	38	Human 5UTR library	ACSM2B
RSL-V2-346	BA001654_1_Multi	CCGCGCTAATACGACTCACTATAG	GGATTAGGGAATACCATCGATAAGC	GGTGTACGAAGTTTCAGC	GGAGGGCGGGGCCTGATCTTCGCGACAGCCGGGAGGGGGCGCCTCTCCCAGCCCTCGGCCGTGTCCCGGTCTGACTCGCCCCC	GCTGAAGCTTCGTGCAC	GGGAUUAGGGAAUACCAUCGAUAAGCGGUGUACGAAGUUUCAGCGGAGGGCGGGGCCUGAUCUUCGCGACAGCCGGGAGGGGGCGCCUCUCCCAGCCCUCGGCCGUGUCCCGGUCUGACUCGCCCCCGCUGAAGCUUCGUGCAC	144	83	Human 5UTR library	ACSS2
RSL-V2-347	BA001654_1_Multi	CCGCGCTAATACGACTCACTATAG	AGATTAGGTAACTAGTAGGCTCACC	GGTGTACGAAGTTTCAGC	GGAGGGCGGGGCCTGATCTTCGCGACAGCCGGGAGGGGGCGCCTCTCCCAGCCCTCGGCCGTGTCCCGGTCTGACTCGCCCCC	GCTGAAGCTTCGTGCAC	GAGAUUAGGUAACUAGUAGGCUCACCGGUGUACGAAGUUUCAGCGGAGGGCGGGGCCUGAUCUUCGCGACAGCCGGGAGGGGGCGCCUCUCCCAGCCCUCGGCCGUGUCCCGGUCUGACUCGCCCCCGCUGAAGCUUCGUGCAC	144	83	Human 5UTR library	ACSS2
RSL-V2-348	BA001654_1_Multi	CCGCGCTAATACGACTCACTATAG	ACGCTTTACCATGGTCCTTATTGCG	GGTGTACGAAGTTTCAGC	GGAGGGCGGGGCCTGATCTTCGCGACAGCCGGGAGGGGGCGCCTCTCCCAGCCCTCGGCCGTGTCCCGGTCTGACTCGCCCCC	GCTGAAGCTTCGTGCAC	GACGCUUUACCAUGGUCCUUAUUGCGGGUGUACGAAGUUUCAGCGGAGGGCGGGGCCUGAUCUUCGCGACAGCCGGGAGGGGGCGCCUCUCCCAGCCCUCGGCCGUGUCCCGGUCUGACUCGCCCCCGCUGAAGCUUCGUGCAC	144	83	Human 5UTR library	ACSS2
RSL-V2-349	BA001669_1	CCGCGCTAATACGACTCACTATAG	GGTTTGATTAGGCGATGAACAACCC	GGTGTACGAAGTTTCAGC	CAGTGGAATGCAGTGGAAGAGACCCAGGCCTCCGGCCACCCAGATTAGAGAGTTTTGTGCTGAGGTCCCTATATGGTTGTGTTAGACTG	GCTGAAGCTTCGTGCAC	GGGUUUGAUUAGGCGAUGAACAACCCGGUGUACGAAGUUUCAGCCAGUGGAAUGCAGUGGAAGAGACCCAGGCCUCCGGCCACCCAGAUUAGAGAGUUUUGUGCUGAGGUCCCUAUAUGGUUGUGUUAGACUGGCUGAAGCUUCGUGCAC	150	89	Human 5UTR library	ACTA2
RSL-V2-350	BA001669_1	CCGCGCTAATACGACTCACTATAG	GTGCGTAGGGGCATTACCATCACCA	GGTGTACGAAGTTTCAGC	CAGTGGAATGCAGTGGAAGAGACCCAGGCCTCCGGCCACCCAGATTAGAGAGTTTTGTGCTGAGGTCCCTATATGGTTGTGTTAGACTG	GCTGAAGCTTCGTGCAC	GGUGCGUAGGGGCAUUACCAUCACCAGGUGUACGAAGUUUCAGCCAGUGGAAUGCAGUGGAAGAGACCCAGGCCUCCGGCCACCCAGAUUAGAGAGUUUUGUGCUGAGGUCCCUAUAUGGUUGUGUUAGACUGGCUGAAGCUUCGUGCAC	150	89	Human 5UTR library	ACTA2
RSL-V2-351	BA001669_1	CCGCGCTAATACGACTCACTATAG	ACACTACGGAGGCATACCGTTGTCA	GGTGTACGAAGTTTCAGC	CAGTGGAATGCAGTGGAAGAGACCCAGGCCTCCGGCCACCCAGATTAGAGAGTTTTGTGCTGAGGTCCCTATATGGTTGTGTTAGACTG	GCTGAAGCTTCGTGCAC	GACACUACGGAGGCAUACCGUUGUCAGGUGUACGAAGUUUCAGCCAGUGGAAUGCAGUGGAAGAGACCCAGGCCUCCGGCCACCCAGAUUAGAGAGUUUUGUGCUGAGGUCCCUAUAUGGUUGUGUUAGACUGGCUGAAGCUUCGUGCAC	150	89	Human 5UTR library	ACTA2
RSL-V2-352	BA001686_Multi	CCGCGCTAATACGACTCACTATAG	ACCGTAATATGGTGTCAGCGTAAAT	GGTGTACGAAGTTTCAGC	GGGGTGTGTGGACGCCGCTTTGTTGCCTGAGGTGGGTGGCGGTGGAAGTTAAGGGAGTCAGGGGCTATCGCTCCTCGAGACTCGCAGTCGCGGCCACTGCAGTCACTTC	GCTGAAGCTTCGTGCAC	GACCGUAAUAUGGUGUCAGCGUAAAUGGUGUACGAAGUUUCAGCGGGGUGUGUGGACGCCGCUUUGUUGCCUGAGGUGGGUGGCGGUGGAAGUUAAGGGAGUCAGGGGCUAUCGCUCCUCGAGACUCGCAGUCGCGGCCACUGCAGUCACUUCGCUGAAGCUUCGUGCAC	170	109	Human 5UTR library	ACTL6A
RSL-V2-353	BA001686_Multi	CCGCGCTAATACGACTCACTATAG	GCATCGGCCAGCGAGAAATATTGAC	GGTGTACGAAGTTTCAGC	GGGGTGTGTGGACGCCGCTTTGTTGCCTGAGGTGGGTGGCGGTGGAAGTTAAGGGAGTCAGGGGCTATCGCTCCTCGAGACTCGCAGTCGCGGCCACTGCAGTCACTTC	GCTGAAGCTTCGTGCAC	GGCAUCGGCCAGCGAGAAAUAUUGACGGUGUACGAAGUUUCAGCGGGGUGUGUGGACGCCGCUUUGUUGCCUGAGGUGGGUGGCGGUGGAAGUUAAGGGAGUCAGGGGCUAUCGCUCCUCGAGACUCGCAGUCGCGGCCACUGCAGUCACUUCGCUGAAGCUUCGUGCAC	170	109	Human 5UTR library	ACTL6A
RSL-V2-354	BA001686_Multi	CCGCGCTAATACGACTCACTATAG	ATACGGGACCGCGTCCACTATCCAT	GGTGTACGAAGTTTCAGC	GGGGTGTGTGGACGCCGCTTTGTTGCCTGAGGTGGGTGGCGGTGGAAGTTAAGGGAGTCAGGGGCTATCGCTCCTCGAGACTCGCAGTCGCGGCCACTGCAGTCACTTC	GCTGAAGCTTCGTGCAC	GAUACGGGACCGCGUCCACUAUCCAUGGUGUACGAAGUUUCAGCGGGGUGUGUGGACGCCGCUUUGUUGCCUGAGGUGGGUGGCGGUGGAAGUUAAGGGAGUCAGGGGCUAUCGCUCCUCGAGACUCGCAGUCGCGGCCACUGCAGUCACUUCGCUGAAGCUUCGUGCAC	170	109	Human 5UTR library	ACTL6A
RSL-V2-355	BA001688_1_Multi	CCGCGCTAATACGACTCACTATAG	GGATCTATACACAACGGTTGGTGGC	GGTGTACGAAGTTTCAGC	CTCCGGGGTGTGTGGACGCCGCTTTGTTGCCTGAGGTGGGTGGCGGTGGAAGTTAAGGGAG	GCTGAAGCTTCGTGCAC	GGGAUCUAUACACAACGGUUGGUGGCGGUGUACGAAGUUUCAGCCUCCGGGGUGUGUGGACGCCGCUUUGUUGCCUGAGGUGGGUGGCGGUGGAAGUUAAGGGAGGCUGAAGCUUCGUGCAC	122	61	Human 5UTR library	ACTL6A
RSL-V2-356	BA001688_1_Multi	CCGCGCTAATACGACTCACTATAG	GAGTTGAGACTTCCATAATCGTCGG	GGTGTACGAAGTTTCAGC	CTCCGGGGTGTGTGGACGCCGCTTTGTTGCCTGAGGTGGGTGGCGGTGGAAGTTAAGGGAG	GCTGAAGCTTCGTGCAC	GGAGUUGAGACUUCCAUAAUCGUCGGGGUGUACGAAGUUUCAGCCUCCGGGGUGUGUGGACGCCGCUUUGUUGCCUGAGGUGGGUGGCGGUGGAAGUUAAGGGAGGCUGAAGCUUCGUGCAC	122	61	Human 5UTR library	ACTL6A
RSL-V2-357	BA001688_1_Multi	CCGCGCTAATACGACTCACTATAG	GTTATCAGTCTGTCCCACCGTGAAA	GGTGTACGAAGTTTCAGC	CTCCGGGGTGTGTGGACGCCGCTTTGTTGCCTGAGGTGGGTGGCGGTGGAAGTTAAGGGAG	GCTGAAGCTTCGTGCAC	GGUUAUCAGUCUGUCCCACCGUGAAAGGUGUACGAAGUUUCAGCCUCCGGGGUGUGUGGACGCCGCUUUGUUGCCUGAGGUGGGUGGCGGUGGAAGUUAAGGGAGGCUGAAGCUUCGUGCAC	122	61	Human 5UTR library	ACTL6A
RSL-V2-358	BA001688_2_Multi	CCGCGCTAATACGACTCACTATAG	CCCGCGATCGGAAGCAATCGTGATA	GGTGTACGAAGTTTCAGC	CGGCCACTGCAGTCACTTCGCCAGTTAGCCCTTAGGGTAGGAGTCGCGCCGGCAGCAGCCATGAGCGGCGGCGTGTACGGGGGAGGTGAGTGAGTGCGGCCG	GCTGAAGCTTCGTGCAC	GCCCGCGAUCGGAAGCAAUCGUGAUAGGUGUACGAAGUUUCAGCCGGCCACUGCAGUCACUUCGCCAGUUAGCCCUUAGGGUAGGAGUCGCGCCGGCAGCAGCCAUGAGCGGCGGCGUGUACGGGGGAGGUGAGUGAGUGCGGCCGGCUGAAGCUUCGUGCAC	163	102	Human 5UTR library	ACTL6A
RSL-V2-359	BA001688_2_Multi	CCGCGCTAATACGACTCACTATAG	CTAGGACCGTAATCCGATTCTAGAC	GGTGTACGAAGTTTCAGC	CGGCCACTGCAGTCACTTCGCCAGTTAGCCCTTAGGGTAGGAGTCGCGCCGGCAGCAGCCATGAGCGGCGGCGTGTACGGGGGAGGTGAGTGAGTGCGGCCG	GCTGAAGCTTCGTGCAC	GCUAGGACCGUAAUCCGAUUCUAGACGGUGUACGAAGUUUCAGCCGGCCACUGCAGUCACUUCGCCAGUUAGCCCUUAGGGUAGGAGUCGCGCCGGCAGCAGCCAUGAGCGGCGGCGUGUACGGGGGAGGUGAGUGAGUGCGGCCGGCUGAAGCUUCGUGCAC	163	102	Human 5UTR library	ACTL6A
RSL-V2-360	BA001688_2_Multi	CCGCGCTAATACGACTCACTATAG	GAGGTCCGGCGTATCCCATTCATCT	GGTGTACGAAGTTTCAGC	CGGCCACTGCAGTCACTTCGCCAGTTAGCCCTTAGGGTAGGAGTCGCGCCGGCAGCAGCCATGAGCGGCGGCGTGTACGGGGGAGGTGAGTGAGTGCGGCCG	GCTGAAGCTTCGTGCAC	GGAGGUCCGGCGUAUCCCAUUCAUCUGGUGUACGAAGUUUCAGCCGGCCACUGCAGUCACUUCGCCAGUUAGCCCUUAGGGUAGGAGUCGCGCCGGCAGCAGCCAUGAGCGGCGGCGUGUACGGGGGAGGUGAGUGAGUGCGGCCGGCUGAAGCUUCGUGCAC	163	102	Human 5UTR library	ACTL6A
RSL-V2-361	BA001714_Multi	CCGCGCTAATACGACTCACTATAG	GCTACCTTAACTCGATGCACAGGTT	GGTGTACGAAGTTTCAGC	TGGCCGCTGAGAGTCCCGCCCCGCCAGGGATCCCGGGAGCTGTCCGGCCGCCTCGGTGCTGATCCCGCCACCGCCCACGGGCCGCTAGCAGCGCAGCGGGCA	GCTGAAGCTTCGTGCAC	GGCUACCUUAACUCGAUGCACAGGUUGGUGUACGAAGUUUCAGCUGGCCGCUGAGAGUCCCGCCCCGCCAGGGAUCCCGGGAGCUGUCCGGCCGCCUCGGUGCUGAUCCCGCCACCGCCCACGGGCCGCUAGCAGCGCAGCGGGCAGCUGAAGCUUCGUGCAC	163	102	Human 5UTR library	ACTL6B
RSL-V2-362	BA001714_Multi	CCGCGCTAATACGACTCACTATAG	CGCGGTGGAACGACATACTTGCTAA	GGTGTACGAAGTTTCAGC	TGGCCGCTGAGAGTCCCGCCCCGCCAGGGATCCCGGGAGCTGTCCGGCCGCCTCGGTGCTGATCCCGCCACCGCCCACGGGCCGCTAGCAGCGCAGCGGGCA	GCTGAAGCTTCGTGCAC	GCGCGGUGGAACGACAUACUUGCUAAGGUGUACGAAGUUUCAGCUGGCCGCUGAGAGUCCCGCCCCGCCAGGGAUCCCGGGAGCUGUCCGGCCGCCUCGGUGCUGAUCCCGCCACCGCCCACGGGCCGCUAGCAGCGCAGCGGGCAGCUGAAGCUUCGUGCAC	163	102	Human 5UTR library	ACTL6B
RSL-V2-363	BA001714_Multi	CCGCGCTAATACGACTCACTATAG	ATAGATGTACGACGGGCCACCACAT	GGTGTACGAAGTTTCAGC	TGGCCGCTGAGAGTCCCGCCCCGCCAGGGATCCCGGGAGCTGTCCGGCCGCCTCGGTGCTGATCCCGCCACCGCCCACGGGCCGCTAGCAGCGCAGCGGGCA	GCTGAAGCTTCGTGCAC	GAUAGAUGUACGACGGGCCACCACAUGGUGUACGAAGUUUCAGCUGGCCGCUGAGAGUCCCGCCCCGCCAGGGAUCCCGGGAGCUGUCCGGCCGCCUCGGUGCUGAUCCCGCCACCGCCCACGGGCCGCUAGCAGCGCAGCGGGCAGCUGAAGCUUCGUGCAC	163	102	Human 5UTR library	ACTL6B
RSL-V2-364	BA001717_Multi	CCGCGCTAATACGACTCACTATAG	ACAATAGTGTCAAGCGCTGCCCCTA	GGTGTACGAAGTTTCAGC	GCTCTCGTGCAGGCGTTTGCAGTGTGCAGCTGAGTTCGGCAGCTCACACAGCACCCCTTTCAAGTTGTTTTGCAGTGGGTGCCTCTTGTGAGACACTGTTTCTGAGAGC	GCTGAAGCTTCGTGCAC	GACAAUAGUGUCAAGCGCUGCCCCUAGGUGUACGAAGUUUCAGCGCUCUCGUGCAGGCGUUUGCAGUGUGCAGCUGAGUUCGGCAGCUCACACAGCACCCCUUUCAAGUUGUUUUGCAGUGGGUGCCUCUUGUGAGACACUGUUUCUGAGAGCGCUGAAGCUUCGUGCAC	170	109	Human 5UTR library	ACTL8
RSL-V2-365	BA001717_Multi	CCGCGCTAATACGACTCACTATAG	AAACCTCAGCGATCGTCGAATACGA	GGTGTACGAAGTTTCAGC	GCTCTCGTGCAGGCGTTTGCAGTGTGCAGCTGAGTTCGGCAGCTCACACAGCACCCCTTTCAAGTTGTTTTGCAGTGGGTGCCTCTTGTGAGACACTGTTTCTGAGAGC	GCTGAAGCTTCGTGCAC	GAAACCUCAGCGAUCGUCGAAUACGAGGUGUACGAAGUUUCAGCGCUCUCGUGCAGGCGUUUGCAGUGUGCAGCUGAGUUCGGCAGCUCACACAGCACCCCUUUCAAGUUGUUUUGCAGUGGGUGCCUCUUGUGAGACACUGUUUCUGAGAGCGCUGAAGCUUCGUGCAC	170	109	Human 5UTR library	ACTL8
RSL-V2-366	BA001717_Multi	CCGCGCTAATACGACTCACTATAG	CGATGACGTGAATGCTTACGGAAAC	GGTGTACGAAGTTTCAGC	GCTCTCGTGCAGGCGTTTGCAGTGTGCAGCTGAGTTCGGCAGCTCACACAGCACCCCTTTCAAGTTGTTTTGCAGTGGGTGCCTCTTGTGAGACACTGTTTCTGAGAGC	GCTGAAGCTTCGTGCAC	GCGAUGACGUGAAUGCUUACGGAAACGGUGUACGAAGUUUCAGCGCUCUCGUGCAGGCGUUUGCAGUGUGCAGCUGAGUUCGGCAGCUCACACAGCACCCCUUUCAAGUUGUUUUGCAGUGGGUGCCUCUUGUGAGACACUGUUUCUGAGAGCGCUGAAGCUUCGUGCAC	170	109	Human 5UTR library	ACTL8
RSL-V2-367	BA001718_1	CCGCGCTAATACGACTCACTATAG	ATGTGATCTGCCTCGACGCACTCAA	GGTGTACGAAGTTTCAGC	GGGGAGCGAGCCCGGCCCCGCCAGCCCAGCCCAGCCCAGCCCTACTCCCTCCCC	GCTGAAGCTTCGTGCAC	GAUGUGAUCUGCCUCGACGCACUCAAGGUGUACGAAGUUUCAGCGGGGAGCGAGCCCGGCCCCGCCAGCCCAGCCCAGCCCAGCCCUACUCCCUCCCCGCUGAAGCUUCGUGCAC	115	54	Human 5UTR library	ACTN1
RSL-V2-368	BA001718_1	CCGCGCTAATACGACTCACTATAG	GCACCACAGGTACTGAATAATGCAT	GGTGTACGAAGTTTCAGC	GGGGAGCGAGCCCGGCCCCGCCAGCCCAGCCCAGCCCAGCCCTACTCCCTCCCC	GCTGAAGCTTCGTGCAC	GGCACCACAGGUACUGAAUAAUGCAUGGUGUACGAAGUUUCAGCGGGGAGCGAGCCCGGCCCCGCCAGCCCAGCCCAGCCCAGCCCUACUCCCUCCCCGCUGAAGCUUCGUGCAC	115	54	Human 5UTR library	ACTN1
RSL-V2-369	BA001718_1	CCGCGCTAATACGACTCACTATAG	ACACGTCTAAGCTGAATAGGGCCAC	GGTGTACGAAGTTTCAGC	GGGGAGCGAGCCCGGCCCCGCCAGCCCAGCCCAGCCCAGCCCTACTCCCTCCCC	GCTGAAGCTTCGTGCAC	GACACGUCUAAGCUGAAUAGGGCCACGGUGUACGAAGUUUCAGCGGGGAGCGAGCCCGGCCCCGCCAGCCCAGCCCAGCCCAGCCCUACUCCCUCCCCGCUGAAGCUUCGUGCAC	115	54	Human 5UTR library	ACTN1
RSL-V2-370	BA001728_1	CCGCGCTAATACGACTCACTATAG	GGGTCCATGAGCGTGAATACCCATA	GGTGTACGAAGTTTCAGC	GAGCCCGATC	GCTGAAGCTTCGTGCAC	GGGGUCCAUGAGCGUGAAUACCCAUAGGUGUACGAAGUUUCAGCGAGCCCGAUCGCUGAAGCUUCGUGCAC	71	10	Human 5UTR library	ACTN3
RSL-V2-371	BA001728_1	CCGCGCTAATACGACTCACTATAG	GTCCATGTCAAGCATCGCGTCCACT	GGTGTACGAAGTTTCAGC	GAGCCCGATC	GCTGAAGCTTCGTGCAC	GGUCCAUGUCAAGCAUCGCGUCCACUGGUGUACGAAGUUUCAGCGAGCCCGAUCGCUGAAGCUUCGUGCAC	71	10	Human 5UTR library	ACTN3
RSL-V2-372	BA001728_1	CCGCGCTAATACGACTCACTATAG	GACACCTGCCAGCTCTCATAGGTAC	GGTGTACGAAGTTTCAGC	GAGCCCGATC	GCTGAAGCTTCGTGCAC	GGACACCUGCCAGCUCUCAUAGGUACGGUGUACGAAGUUUCAGCGAGCCCGAUCGCUGAAGCUUCGUGCAC	71	10	Human 5UTR library	ACTN3
RSL-V2-373	BA001752_1	CCGCGCTAATACGACTCACTATAG	CTATCGGTGCGAGTCACTAAAGTTG	GGTGTACGAAGTTTCAGC	GGGATTGTAGTTCTT	GCTGAAGCTTCGTGCAC	GCUAUCGGUGCGAGUCACUAAAGUUGGGUGUACGAAGUUUCAGCGGGAUUGUAGUUCUUGCUGAAGCUUCGUGCAC	76	15	Human 5UTR library	ACTR1A
RSL-V2-374	BA001752_1	CCGCGCTAATACGACTCACTATAG	GATTGCACTGAAGAGTTAAGGCAAT	GGTGTACGAAGTTTCAGC	GGGATTGTAGTTCTT	GCTGAAGCTTCGTGCAC	GGAUUGCACUGAAGAGUUAAGGCAAUGGUGUACGAAGUUUCAGCGGGAUUGUAGUUCUUGCUGAAGCUUCGUGCAC	76	15	Human 5UTR library	ACTR1A
RSL-V2-375	BA001752_1	CCGCGCTAATACGACTCACTATAG	GTCAAGTGATACCCTATTCTGCAAC	GGTGTACGAAGTTTCAGC	GGGATTGTAGTTCTT	GCTGAAGCTTCGTGCAC	GGUCAAGUGAUACCCUAUUCUGCAACGGUGUACGAAGUUUCAGCGGGAUUGUAGUUCUUGCUGAAGCUUCGUGCAC	76	15	Human 5UTR library	ACTR1A
RSL-V2-376	BA001764_Multi	CCGCGCTAATACGACTCACTATAG	AATACGAAGACCTAAGACGCACGAT	GGTGTACGAAGTTTCAGC	CAGTGGCGCTAGCGGCGGACCCGGCTGGGCAGTTCCTTCCCCAGAAGGAGAGATTCCTCTG	GCTGAAGCTTCGTGCAC	GAAUACGAAGACCUAAGACGCACGAUGGUGUACGAAGUUUCAGCCAGUGGCGCUAGCGGCGGACCCGGCUGGGCAGUUCCUUCCCCAGAAGGAGAGAUUCCUCUGGCUGAAGCUUCGUGCAC	122	61	Human 5UTR library	ACTR1A
RSL-V2-377	BA001764_Multi	CCGCGCTAATACGACTCACTATAG	AAGGTTTCAGAGACGGCTGTACCCA	GGTGTACGAAGTTTCAGC	CAGTGGCGCTAGCGGCGGACCCGGCTGGGCAGTTCCTTCCCCAGAAGGAGAGATTCCTCTG	GCTGAAGCTTCGTGCAC	GAAGGUUUCAGAGACGGCUGUACCCAGGUGUACGAAGUUUCAGCCAGUGGCGCUAGCGGCGGACCCGGCUGGGCAGUUCCUUCCCCAGAAGGAGAGAUUCCUCUGGCUGAAGCUUCGUGCAC	122	61	Human 5UTR library	ACTR1A
RSL-V2-378	BA001764_Multi	CCGCGCTAATACGACTCACTATAG	CAGTTCGTCATATAAAACCAGCAGT	GGTGTACGAAGTTTCAGC	CAGTGGCGCTAGCGGCGGACCCGGCTGGGCAGTTCCTTCCCCAGAAGGAGAGATTCCTCTG	GCTGAAGCTTCGTGCAC	GCAGUUCGUCAUAUAAAACCAGCAGUGGUGUACGAAGUUUCAGCCAGUGGCGCUAGCGGCGGACCCGGCUGGGCAGUUCCUUCCCCAGAAGGAGAGAUUCCUCUGGCUGAAGCUUCGUGCAC	122	61	Human 5UTR library	ACTR1A
RSL-V2-379	BA001774_1	CCGCGCTAATACGACTCACTATAG	AACAGGCTCATGTGCGGACGCATAC	GGTGTACGAAGTTTCAGC	CTGTGGATGGTCAG	GCTGAAGCTTCGTGCAC	GAACAGGCUCAUGUGCGGACGCAUACGGUGUACGAAGUUUCAGCCUGUGGAUGGUCAGGCUGAAGCUUCGUGCAC	75	14	Human 5UTR library	ACTR3
RSL-V2-380	BA001774_1	CCGCGCTAATACGACTCACTATAG	GCGAAGCCAACTGCGCAATCCTATC	GGTGTACGAAGTTTCAGC	CTGTGGATGGTCAG	GCTGAAGCTTCGTGCAC	GGCGAAGCCAACUGCGCAAUCCUAUCGGUGUACGAAGUUUCAGCCUGUGGAUGGUCAGGCUGAAGCUUCGUGCAC	75	14	Human 5UTR library	ACTR3
RSL-V2-381	BA001774_1	CCGCGCTAATACGACTCACTATAG	CTACGCGCAGTCAAGAACCCTTTGT	GGTGTACGAAGTTTCAGC	CTGTGGATGGTCAG	GCTGAAGCTTCGTGCAC	GCUACGCGCAGUCAAGAACCCUUUGUGGUGUACGAAGUUUCAGCCUGUGGAUGGUCAGGCUGAAGCUUCGUGCAC	75	14	Human 5UTR library	ACTR3
RSL-V2-382	BA001817_1	CCGCGCTAATACGACTCACTATAG	CGTGATGCATTGGAGCCTCAAGTCT	GGTGTACGAAGTTTCAGC	CGCTGCTGGGCTGCGGCGGCGGCGGCGGCGGCG	GCTGAAGCTTCGTGCAC	GCGUGAUGCAUUGGAGCCUCAAGUCUGGUGUACGAAGUUUCAGCCGCUGCUGGGCUGCGGCGGCGGCGGCGGCGGCGGCUGAAGCUUCGUGCAC	94	33	Human 5UTR library	ACVR1B
RSL-V2-383	BA001817_1	CCGCGCTAATACGACTCACTATAG	CGACAGCCGCAACGGAGCATAAAAT	GGTGTACGAAGTTTCAGC	CGCTGCTGGGCTGCGGCGGCGGCGGCGGCGGCG	GCTGAAGCTTCGTGCAC	GCGACAGCCGCAACGGAGCAUAAAAUGGUGUACGAAGUUUCAGCCGCUGCUGGGCUGCGGCGGCGGCGGCGGCGGCGGCUGAAGCUUCGUGCAC	94	33	Human 5UTR library	ACVR1B
RSL-V2-384	BA001817_1	CCGCGCTAATACGACTCACTATAG	CCTAAAAGATCGTAGACGGACCATC	GGTGTACGAAGTTTCAGC	CGCTGCTGGGCTGCGGCGGCGGCGGCGGCGGCG	GCTGAAGCTTCGTGCAC	GCCUAAAAGAUCGUAGACGGACCAUCGGUGUACGAAGUUUCAGCCGCUGCUGGGCUGCGGCGGCGGCGGCGGCGGCGGCUGAAGCUUCGUGCAC	94	33	Human 5UTR library	ACVR1B
RSL-V2-385	BA001821_1	CCGCGCTAATACGACTCACTATAG	AAAACGGAGAATCTGCCGCAGTAAA	GGTGTACGAAGTTTCAGC	CGCGGCCCGGGAACTTCAAAGCGGGCCGTG	GCTGAAGCTTCGTGCAC	GAAAACGGAGAAUCUGCCGCAGUAAAGGUGUACGAAGUUUCAGCCGCGGCCCGGGAACUUCAAAGCGGGCCGUGGCUGAAGCUUCGUGCAC	91	30	Human 5UTR library	ACVR1C
RSL-V2-386	BA001821_1	CCGCGCTAATACGACTCACTATAG	CTAAAGAAAGCCGTGGCCCTGGGTA	GGTGTACGAAGTTTCAGC	CGCGGCCCGGGAACTTCAAAGCGGGCCGTG	GCTGAAGCTTCGTGCAC	GCUAAAGAAAGCCGUGGCCCUGGGUAGGUGUACGAAGUUUCAGCCGCGGCCCGGGAACUUCAAAGCGGGCCGUGGCUGAAGCUUCGUGCAC	91	30	Human 5UTR library	ACVR1C
RSL-V2-387	BA001821_1	CCGCGCTAATACGACTCACTATAG	CGGCGGGTACCTAAGTAAGCCATTA	GGTGTACGAAGTTTCAGC	CGCGGCCCGGGAACTTCAAAGCGGGCCGTG	GCTGAAGCTTCGTGCAC	GCGGCGGGUACCUAAGUAAGCCAUUAGGUGUACGAAGUUUCAGCCGCGGCCCGGGAACUUCAAAGCGGGCCGUGGCUGAAGCUUCGUGCAC	91	30	Human 5UTR library	ACVR1C
RSL-V2-388	BA001827_1	CCGCGCTAATACGACTCACTATAG	CTTTCTGGTGACAAACCGACGTAGG	GGTGTACGAAGTTTCAGC	CGCGGGGCGGCGCCGCG	GCTGAAGCTTCGTGCAC	GCUUUCUGGUGACAAACCGACGUAGGGGUGUACGAAGUUUCAGCCGCGGGGCGGCGCCGCGGCUGAAGCUUCGUGCAC	78	17	Human 5UTR library	ACVR2B
RSL-V2-389	BA001827_1	CCGCGCTAATACGACTCACTATAG	CATGAGGTCACGTTCTGAACCTGAC	GGTGTACGAAGTTTCAGC	CGCGGGGCGGCGCCGCG	GCTGAAGCTTCGTGCAC	GCAUGAGGUCACGUUCUGAACCUGACGGUGUACGAAGUUUCAGCCGCGGGGCGGCGCCGCGGCUGAAGCUUCGUGCAC	78	17	Human 5UTR library	ACVR2B
RSL-V2-390	BA001827_1	CCGCGCTAATACGACTCACTATAG	CTACCAAAGAAGGGCTACCGGACCT	GGTGTACGAAGTTTCAGC	CGCGGGGCGGCGCCGCG	GCTGAAGCTTCGTGCAC	GCUACCAAAGAAGGGCUACCGGACCUGGUGUACGAAGUUUCAGCCGCGGGGCGGCGCCGCGGCUGAAGCUUCGUGCAC	78	17	Human 5UTR library	ACVR2B
RSL-V2-391	BA001865_1_Multi	CCGCGCTAATACGACTCACTATAG	AGCTAGGTGATGCAATCCGGTACAC	GGTGTACGAAGTTTCAGC	GGCGTCCCCGGCTGCCCTCGCTCCCAGGCCCCGCAGTCTCATTTGCCGCTTCCGACGCGTGACCCCGGCGCGCTAGCGTCCGGGACCGGTGACAGGCGCGGGGTGCGCC	GCTGAAGCTTCGTGCAC	GAGCUAGGUGAUGCAAUCCGGUACACGGUGUACGAAGUUUCAGCGGCGUCCCCGGCUGCCCUCGCUCCCAGGCCCCGCAGUCUCAUUUGCCGCUUCCGACGCGUGACCCCGGCGCGCUAGCGUCCGGGACCGGUGACAGGCGCGGGGUGCGCCGCUGAAGCUUCGUGCAC	170	109	Human 5UTR library	ACYP2
RSL-V2-392	BA001865_1_Multi	CCGCGCTAATACGACTCACTATAG	GTCTTATTCTGCAGCCGGTGAGATT	GGTGTACGAAGTTTCAGC	GGCGTCCCCGGCTGCCCTCGCTCCCAGGCCCCGCAGTCTCATTTGCCGCTTCCGACGCGTGACCCCGGCGCGCTAGCGTCCGGGACCGGTGACAGGCGCGGGGTGCGCC	GCTGAAGCTTCGTGCAC	GGUCUUAUUCUGCAGCCGGUGAGAUUGGUGUACGAAGUUUCAGCGGCGUCCCCGGCUGCCCUCGCUCCCAGGCCCCGCAGUCUCAUUUGCCGCUUCCGACGCGUGACCCCGGCGCGCUAGCGUCCGGGACCGGUGACAGGCGCGGGGUGCGCCGCUGAAGCUUCGUGCAC	170	109	Human 5UTR library	ACYP2
RSL-V2-393	BA001865_1_Multi	CCGCGCTAATACGACTCACTATAG	ACAATTTGATCGGGGCCGAATCTCT	GGTGTACGAAGTTTCAGC	GGCGTCCCCGGCTGCCCTCGCTCCCAGGCCCCGCAGTCTCATTTGCCGCTTCCGACGCGTGACCCCGGCGCGCTAGCGTCCGGGACCGGTGACAGGCGCGGGGTGCGCC	GCTGAAGCTTCGTGCAC	GACAAUUUGAUCGGGGCCGAAUCUCUGGUGUACGAAGUUUCAGCGGCGUCCCCGGCUGCCCUCGCUCCCAGGCCCCGCAGUCUCAUUUGCCGCUUCCGACGCGUGACCCCGGCGCGCUAGCGUCCGGGACCGGUGACAGGCGCGGGGUGCGCCGCUGAAGCUUCGUGCAC	170	109	Human 5UTR library	ACYP2
RSL-V2-394	BA001935_Multi	CCGCGCTAATACGACTCACTATAG	GTGCATGTGCGTACTGAACTCACGA	GGTGTACGAAGTTTCAGC	CTTCAGCTTCTCCCTCCGGATCGATGTGCTGCTGTTAACCCGTGAGGAGGCGGCGGCGGCGGCAGCGGCAGCGGAAG	GCTGAAGCTTCGTGCAC	GGUGCAUGUGCGUACUGAACUCACGAGGUGUACGAAGUUUCAGCCUUCAGCUUCUCCCUCCGGAUCGAUGUGCUGCUGUUAACCCGUGAGGAGGCGGCGGCGGCGGCAGCGGCAGCGGAAGGCUGAAGCUUCGUGCAC	138	77	Human 5UTR library	ADAM10
RSL-V2-395	BA001935_Multi	CCGCGCTAATACGACTCACTATAG	CGGTAGTACGGGTGAGAACATCATA	GGTGTACGAAGTTTCAGC	CTTCAGCTTCTCCCTCCGGATCGATGTGCTGCTGTTAACCCGTGAGGAGGCGGCGGCGGCGGCAGCGGCAGCGGAAG	GCTGAAGCTTCGTGCAC	GCGGUAGUACGGGUGAGAACAUCAUAGGUGUACGAAGUUUCAGCCUUCAGCUUCUCCCUCCGGAUCGAUGUGCUGCUGUUAACCCGUGAGGAGGCGGCGGCGGCGGCAGCGGCAGCGGAAGGCUGAAGCUUCGUGCAC	138	77	Human 5UTR library	ADAM10
RSL-V2-396	BA001935_Multi	CCGCGCTAATACGACTCACTATAG	CGATGCGGCCCACCGATTACTACAG	GGTGTACGAAGTTTCAGC	CTTCAGCTTCTCCCTCCGGATCGATGTGCTGCTGTTAACCCGTGAGGAGGCGGCGGCGGCGGCAGCGGCAGCGGAAG	GCTGAAGCTTCGTGCAC	GCGAUGCGGCCCACCGAUUACUACAGGGUGUACGAAGUUUCAGCCUUCAGCUUCUCCCUCCGGAUCGAUGUGCUGCUGUUAACCCGUGAGGAGGCGGCGGCGGCGGCAGCGGCAGCGGAAGGCUGAAGCUUCGUGCAC	138	77	Human 5UTR library	ADAM10
RSL-V2-397	BA001955_Multi	CCGCGCTAATACGACTCACTATAG	CCCTTATTAGGGATGCTACACTACG	GGTGTACGAAGTTTCAGC	GCGCGGCGCTGCTGGGTTCTCCGAGGCGACCTGGCCGCCGGCCGCTCCTCCGCGCGCTGTTCCGCACTTGCTGCCCTCGCCCGGCCCGGAGCGCCGCTGC	GCTGAAGCTTCGTGCAC	GCCCUUAUUAGGGAUGCUACACUACGGGUGUACGAAGUUUCAGCGCGCGGCGCUGCUGGGUUCUCCGAGGCGACCUGGCCGCCGGCCGCUCCUCCGCGCGCUGUUCCGCACUUGCUGCCCUCGCCCGGCCCGGAGCGCCGCUGCGCUGAAGCUUCGUGCAC	161	100	Human 5UTR library	ADAM15
RSL-V2-398	BA001955_Multi	CCGCGCTAATACGACTCACTATAG	GGCTATCGTTGGGTAACGAACATTC	GGTGTACGAAGTTTCAGC	GCGCGGCGCTGCTGGGTTCTCCGAGGCGACCTGGCCGCCGGCCGCTCCTCCGCGCGCTGTTCCGCACTTGCTGCCCTCGCCCGGCCCGGAGCGCCGCTGC	GCTGAAGCTTCGTGCAC	GGGCUAUCGUUGGGUAACGAACAUUCGGUGUACGAAGUUUCAGCGCGCGGCGCUGCUGGGUUCUCCGAGGCGACCUGGCCGCCGGCCGCUCCUCCGCGCGCUGUUCCGCACUUGCUGCCCUCGCCCGGCCCGGAGCGCCGCUGCGCUGAAGCUUCGUGCAC	161	100	Human 5UTR library	ADAM15
RSL-V2-399	BA001955_Multi	CCGCGCTAATACGACTCACTATAG	AAAGGCTTGTGATTAGGCAGCAAGC	GGTGTACGAAGTTTCAGC	GCGCGGCGCTGCTGGGTTCTCCGAGGCGACCTGGCCGCCGGCCGCTCCTCCGCGCGCTGTTCCGCACTTGCTGCCCTCGCCCGGCCCGGAGCGCCGCTGC	GCTGAAGCTTCGTGCAC	GAAAGGCUUGUGAUUAGGCAGCAAGCGGUGUACGAAGUUUCAGCGCGCGGCGCUGCUGGGUUCUCCGAGGCGACCUGGCCGCCGGCCGCUCCUCCGCGCGCUGUUCCGCACUUGCUGCCCUCGCCCGGCCCGGAGCGCCGCUGCGCUGAAGCUUCGUGCAC	161	100	Human 5UTR library	ADAM15
RSL-V2-400	BA001958_Multi	CCGCGCTAATACGACTCACTATAG	CGAGTCCCCGCCTGACAATCAGATC	GGTGTACGAAGTTTCAGC	GGGGCCTGGTGGCCGCGCGGCGCTGCTGGGTTCTCCGAGGCGACCTGGCCGCCGGCCGCTCCTCCGCGCGCTGTTCCGCACTTGCTGCCCTCGCCCGGCCCGGAGCGCCGCTGCC	GCTGAAGCTTCGTGCAC	GCGAGUCCCCGCCUGACAAUCAGAUCGGUGUACGAAGUUUCAGCGGGGCCUGGUGGCCGCGCGGCGCUGCUGGGUUCUCCGAGGCGACCUGGCCGCCGGCCGCUCCUCCGCGCGCUGUUCCGCACUUGCUGCCCUCGCCCGGCCCGGAGCGCCGCUGCCGCUGAAGCUUCGUGCAC	176	115	Human 5UTR library	ADAM15
RSL-V2-401	BA001958_Multi	CCGCGCTAATACGACTCACTATAG	CGTCTCCAAGAGCATTCGTTCCAAG	GGTGTACGAAGTTTCAGC	GGGGCCTGGTGGCCGCGCGGCGCTGCTGGGTTCTCCGAGGCGACCTGGCCGCCGGCCGCTCCTCCGCGCGCTGTTCCGCACTTGCTGCCCTCGCCCGGCCCGGAGCGCCGCTGCC	GCTGAAGCTTCGTGCAC	GCGUCUCCAAGAGCAUUCGUUCCAAGGGUGUACGAAGUUUCAGCGGGGCCUGGUGGCCGCGCGGCGCUGCUGGGUUCUCCGAGGCGACCUGGCCGCCGGCCGCUCCUCCGCGCGCUGUUCCGCACUUGCUGCCCUCGCCCGGCCCGGAGCGCCGCUGCCGCUGAAGCUUCGUGCAC	176	115	Human 5UTR library	ADAM15
RSL-V2-402	BA001958_Multi	CCGCGCTAATACGACTCACTATAG	ATCAGAATGGCAGCATTATACCCTA	GGTGTACGAAGTTTCAGC	GGGGCCTGGTGGCCGCGCGGCGCTGCTGGGTTCTCCGAGGCGACCTGGCCGCCGGCCGCTCCTCCGCGCGCTGTTCCGCACTTGCTGCCCTCGCCCGGCCCGGAGCGCCGCTGCC	GCTGAAGCTTCGTGCAC	GAUCAGAAUGGCAGCAUUAUACCCUAGGUGUACGAAGUUUCAGCGGGGCCUGGUGGCCGCGCGGCGCUGCUGGGUUCUCCGAGGCGACCUGGCCGCCGGCCGCUCCUCCGCGCGCUGUUCCGCACUUGCUGCCCUCGCCCGGCCCGGAGCGCCGCUGCCGCUGAAGCUUCGUGCAC	176	115	Human 5UTR library	ADAM15
RSL-V2-403	BA001959_1	CCGCGCTAATACGACTCACTATAG	AGCGCAGCAAAAGGTCCATGCTAAT	GGTGTACGAAGTTTCAGC	GCTGCCCTCGCCCGGCCCGGAGCGCCGCTGC	GCTGAAGCTTCGTGCAC	GAGCGCAGCAAAAGGUCCAUGCUAAUGGUGUACGAAGUUUCAGCGCUGCCCUCGCCCGGCCCGGAGCGCCGCUGCGCUGAAGCUUCGUGCAC	92	31	Human 5UTR library	ADAM15
RSL-V2-404	BA001959_1	CCGCGCTAATACGACTCACTATAG	ATTCCTCGCGGCGCTTTATTGGAAC	GGTGTACGAAGTTTCAGC	GCTGCCCTCGCCCGGCCCGGAGCGCCGCTGC	GCTGAAGCTTCGTGCAC	GAUUCCUCGCGGCGCUUUAUUGGAACGGUGUACGAAGUUUCAGCGCUGCCCUCGCCCGGCCCGGAGCGCCGCUGCGCUGAAGCUUCGUGCAC	92	31	Human 5UTR library	ADAM15
RSL-V2-405	BA001959_1	CCGCGCTAATACGACTCACTATAG	GTTTGACGAAGTGACCTACTCCGCC	GGTGTACGAAGTTTCAGC	GCTGCCCTCGCCCGGCCCGGAGCGCCGCTGC	GCTGAAGCTTCGTGCAC	GGUUUGACGAAGUGACCUACUCCGCCGGUGUACGAAGUUUCAGCGCUGCCCUCGCCCGGCCCGGAGCGCCGCUGCGCUGAAGCUUCGUGCAC	92	31	Human 5UTR library	ADAM15
RSL-V2-406	BA002119_Multi	CCGCGCTAATACGACTCACTATAG	CACGAGCGAGGAATCGATATAACAG	GGTGTACGAAGTTTCAGC	CGGCAGGGTTGGAAAATGATGGAAGAGGCGGAGGTGGAGGCGACCGAGTGCTGAGAGGAACCTGCGGAATCGGCCG	GCTGAAGCTTCGTGCAC	GCACGAGCGAGGAAUCGAUAUAACAGGGUGUACGAAGUUUCAGCCGGCAGGGUUGGAAAAUGAUGGAAGAGGCGGAGGUGGAGGCGACCGAGUGCUGAGAGGAACCUGCGGAAUCGGCCGGCUGAAGCUUCGUGCAC	137	76	Human 5UTR library	ADAM9
RSL-V2-407	BA002119_Multi	CCGCGCTAATACGACTCACTATAG	CGCGCAGACCTCTATTAACTGGATT	GGTGTACGAAGTTTCAGC	CGGCAGGGTTGGAAAATGATGGAAGAGGCGGAGGTGGAGGCGACCGAGTGCTGAGAGGAACCTGCGGAATCGGCCG	GCTGAAGCTTCGTGCAC	GCGCGCAGACCUCUAUUAACUGGAUUGGUGUACGAAGUUUCAGCCGGCAGGGUUGGAAAAUGAUGGAAGAGGCGGAGGUGGAGGCGACCGAGUGCUGAGAGGAACCUGCGGAAUCGGCCGGCUGAAGCUUCGUGCAC	137	76	Human 5UTR library	ADAM9
RSL-V2-408	BA002119_Multi	CCGCGCTAATACGACTCACTATAG	CCGGCTCTAAAACTAACAGCCTGGC	GGTGTACGAAGTTTCAGC	CGGCAGGGTTGGAAAATGATGGAAGAGGCGGAGGTGGAGGCGACCGAGTGCTGAGAGGAACCTGCGGAATCGGCCG	GCTGAAGCTTCGTGCAC	GCCGGCUCUAAAACUAACAGCCUGGCGGUGUACGAAGUUUCAGCCGGCAGGGUUGGAAAAUGAUGGAAGAGGCGGAGGUGGAGGCGACCGAGUGCUGAGAGGAACCUGCGGAAUCGGCCGGCUGAAGCUUCGUGCAC	137	76	Human 5UTR library	ADAM9
RSL-V2-409	BA002150_1	CCGCGCTAATACGACTCACTATAG	CGACAATCTATATGGGCGAAATGGA	GGTGTACGAAGTTTCAGC	GCTTTGCCCAGTAGTTGGAAAGT	GCTGAAGCTTCGTGCAC	GCGACAAUCUAUAUGGGCGAAAUGGAGGUGUACGAAGUUUCAGCGCUUUGCCCAGUAGUUGGAAAGUGCUGAAGCUUCGUGCAC	84	23	Human 5UTR library	ADAMTS3
RSL-V2-410	BA002150_1	CCGCGCTAATACGACTCACTATAG	CTGATGCACAGAATGACAGCGCCTC	GGTGTACGAAGTTTCAGC	GCTTTGCCCAGTAGTTGGAAAGT	GCTGAAGCTTCGTGCAC	GCUGAUGCACAGAAUGACAGCGCCUCGGUGUACGAAGUUUCAGCGCUUUGCCCAGUAGUUGGAAAGUGCUGAAGCUUCGUGCAC	84	23	Human 5UTR library	ADAMTS3
RSL-V2-411	BA002150_1	CCGCGCTAATACGACTCACTATAG	ATCCCCGAGACATGCGTACTCAGTA	GGTGTACGAAGTTTCAGC	GCTTTGCCCAGTAGTTGGAAAGT	GCTGAAGCTTCGTGCAC	GAUCCCCGAGACAUGCGUACUCAGUAGGUGUACGAAGUUUCAGCGCUUUGCCCAGUAGUUGGAAAGUGCUGAAGCUUCGUGCAC	84	23	Human 5UTR library	ADAMTS3
RSL-V2-412	BA002163_1	CCGCGCTAATACGACTCACTATAG	AATCTGGAATGGTCTAAGCCCAAAG	GGTGTACGAAGTTTCAGC	GGTGGGAAGCACC	GCTGAAGCTTCGTGCAC	GAAUCUGGAAUGGUCUAAGCCCAAAGGGUGUACGAAGUUUCAGCGGUGGGAAGCACCGCUGAAGCUUCGUGCAC	74	13	Human 5UTR library	ADAMTS9
RSL-V2-413	BA002163_1	CCGCGCTAATACGACTCACTATAG	ACCTACGCAACTAGCCTCCGTTACC	GGTGTACGAAGTTTCAGC	GGTGGGAAGCACC	GCTGAAGCTTCGTGCAC	GACCUACGCAACUAGCCUCCGUUACCGGUGUACGAAGUUUCAGCGGUGGGAAGCACCGCUGAAGCUUCGUGCAC	74	13	Human 5UTR library	ADAMTS9
RSL-V2-414	BA002163_1	CCGCGCTAATACGACTCACTATAG	GGGATGCACCCTCCTTACAGAGTTC	GGTGTACGAAGTTTCAGC	GGTGGGAAGCACC	GCTGAAGCTTCGTGCAC	GGGGAUGCACCCUCCUUACAGAGUUCGGUGUACGAAGUUUCAGCGGUGGGAAGCACCGCUGAAGCUUCGUGCAC	74	13	Human 5UTR library	ADAMTS9
RSL-V2-415	BA002164_Multi	CCGCGCTAATACGACTCACTATAG	ATCTGTAATCGGAAGTTCCTAGACA	GGTGTACGAAGTTTCAGC	GGGCTGATGGAAGCTGATAGGCAGGACTGGAGTGTTAGCACCAGTACTGGATGTGACAGCAGGCAGAGGAGCACTTAGCAGCTTATTCAGTGTCC	GCTGAAGCTTCGTGCAC	GAUCUGUAAUCGGAAGUUCCUAGACAGGUGUACGAAGUUUCAGCGGGCUGAUGGAAGCUGAUAGGCAGGACUGGAGUGUUAGCACCAGUACUGGAUGUGACAGCAGGCAGAGGAGCACUUAGCAGCUUAUUCAGUGUCCGCUGAAGCUUCGUGCAC	156	95	Human 5UTR library	ADAMTSL1
RSL-V2-416	BA002164_Multi	CCGCGCTAATACGACTCACTATAG	GGGAGGTTATCCATGAGACTTACTA	GGTGTACGAAGTTTCAGC	GGGCTGATGGAAGCTGATAGGCAGGACTGGAGTGTTAGCACCAGTACTGGATGTGACAGCAGGCAGAGGAGCACTTAGCAGCTTATTCAGTGTCC	GCTGAAGCTTCGTGCAC	GGGGAGGUUAUCCAUGAGACUUACUAGGUGUACGAAGUUUCAGCGGGCUGAUGGAAGCUGAUAGGCAGGACUGGAGUGUUAGCACCAGUACUGGAUGUGACAGCAGGCAGAGGAGCACUUAGCAGCUUAUUCAGUGUCCGCUGAAGCUUCGUGCAC	156	95	Human 5UTR library	ADAMTSL1
RSL-V2-417	BA002164_Multi	CCGCGCTAATACGACTCACTATAG	ACGGCAGGAACGACCTAGACTTACG	GGTGTACGAAGTTTCAGC	GGGCTGATGGAAGCTGATAGGCAGGACTGGAGTGTTAGCACCAGTACTGGATGTGACAGCAGGCAGAGGAGCACTTAGCAGCTTATTCAGTGTCC	GCTGAAGCTTCGTGCAC	GACGGCAGGAACGACCUAGACUUACGGGUGUACGAAGUUUCAGCGGGCUGAUGGAAGCUGAUAGGCAGGACUGGAGUGUUAGCACCAGUACUGGAUGUGACAGCAGGCAGAGGAGCACUUAGCAGCUUAUUCAGUGUCCGCUGAAGCUUCGUGCAC	156	95	Human 5UTR library	ADAMTSL1
RSL-V2-418	BA002171_1_Multi	CCGCGCTAATACGACTCACTATAG	GGGACTGTGCGAGACCCATTACCAT	GGTGTACGAAGTTTCAGC	CCAGCCCCATTTAACTTCGCGGCGGCGGCGGCGACTGCGGCGCCGCGGGCTGG	GCTGAAGCTTCGTGCAC	GGGGACUGUGCGAGACCCAUUACCAUGGUGUACGAAGUUUCAGCCCAGCCCCAUUUAACUUCGCGGCGGCGGCGGCGACUGCGGCGCCGCGGGCUGGGCUGAAGCUUCGUGCAC	114	53	Human 5UTR library	ADAMTSL3
RSL-V2-419	BA002171_1_Multi	CCGCGCTAATACGACTCACTATAG	GTTTGTCGCGCGATCCTATACGAGC	GGTGTACGAAGTTTCAGC	CCAGCCCCATTTAACTTCGCGGCGGCGGCGGCGACTGCGGCGCCGCGGGCTGG	GCTGAAGCTTCGTGCAC	GGUUUGUCGCGCGAUCCUAUACGAGCGGUGUACGAAGUUUCAGCCCAGCCCCAUUUAACUUCGCGGCGGCGGCGGCGACUGCGGCGCCGCGGGCUGGGCUGAAGCUUCGUGCAC	114	53	Human 5UTR library	ADAMTSL3
RSL-V2-420	BA002171_1_Multi	CCGCGCTAATACGACTCACTATAG	CATCGTAAGTTCTTCACGAGCGACG	GGTGTACGAAGTTTCAGC	CCAGCCCCATTTAACTTCGCGGCGGCGGCGGCGACTGCGGCGCCGCGGGCTGG	GCTGAAGCTTCGTGCAC	GCAUCGUAAGUUCUUCACGAGCGACGGGUGUACGAAGUUUCAGCCCAGCCCCAUUUAACUUCGCGGCGGCGGCGGCGACUGCGGCGCCGCGGGCUGGGCUGAAGCUUCGUGCAC	114	53	Human 5UTR library	ADAMTSL3
RSL-V2-421	BA002206_Multi	CCGCGCTAATACGACTCACTATAG	AACTAATCCCGTTACATGCACGAAA	GGTGTACGAAGTTTCAGC	CACCACAACGACTGAATAGAATAGTTCCCTAGGCACAGATGTTAAAGATGCCAAGGTGATAAGTGTTTCTACAGGAACAAAATGTATTAATGGTG	GCTGAAGCTTCGTGCAC	GAACUAAUCCCGUUACAUGCACGAAAGGUGUACGAAGUUUCAGCCACCACAACGACUGAAUAGAAUAGUUCCCUAGGCACAGAUGUUAAAGAUGCCAAGGUGAUAAGUGUUUCUACAGGAACAAAAUGUAUUAAUGGUGGCUGAAGCUUCGUGCAC	156	95	Human 5UTR library	ADARB1
RSL-V2-422	BA002206_Multi	CCGCGCTAATACGACTCACTATAG	AGAAGTTGACCCTTTGTAGGCCACC	GGTGTACGAAGTTTCAGC	CACCACAACGACTGAATAGAATAGTTCCCTAGGCACAGATGTTAAAGATGCCAAGGTGATAAGTGTTTCTACAGGAACAAAATGTATTAATGGTG	GCTGAAGCTTCGTGCAC	GAGAAGUUGACCCUUUGUAGGCCACCGGUGUACGAAGUUUCAGCCACCACAACGACUGAAUAGAAUAGUUCCCUAGGCACAGAUGUUAAAGAUGCCAAGGUGAUAAGUGUUUCUACAGGAACAAAAUGUAUUAAUGGUGGCUGAAGCUUCGUGCAC	156	95	Human 5UTR library	ADARB1
RSL-V2-423	BA002206_Multi	CCGCGCTAATACGACTCACTATAG	GCTCGATGCCCAGATTATCCTCGCA	GGTGTACGAAGTTTCAGC	CACCACAACGACTGAATAGAATAGTTCCCTAGGCACAGATGTTAAAGATGCCAAGGTGATAAGTGTTTCTACAGGAACAAAATGTATTAATGGTG	GCTGAAGCTTCGTGCAC	GGCUCGAUGCCCAGAUUAUCCUCGCAGGUGUACGAAGUUUCAGCCACCACAACGACUGAAUAGAAUAGUUCCCUAGGCACAGAUGUUAAAGAUGCCAAGGUGAUAAGUGUUUCUACAGGAACAAAAUGUAUUAAUGGUGGCUGAAGCUUCGUGCAC	156	95	Human 5UTR library	ADARB1
RSL-V2-424	BA002253_1	CCGCGCTAATACGACTCACTATAG	CGGTCAATTCACGCCTCCGTAAACT	GGTGTACGAAGTTTCAGC	CGGAGGCTGAGAGCAGTGGGTGCTTAGCAACG	GCTGAAGCTTCGTGCAC	GCGGUCAAUUCACGCCUCCGUAAACUGGUGUACGAAGUUUCAGCCGGAGGCUGAGAGCAGUGGGUGCUUAGCAACGGCUGAAGCUUCGUGCAC	93	32	Human 5UTR library	ADCK4
RSL-V2-425	BA002253_1	CCGCGCTAATACGACTCACTATAG	ATTAGGGGCCGATCCTACTAGTGAC	GGTGTACGAAGTTTCAGC	CGGAGGCTGAGAGCAGTGGGTGCTTAGCAACG	GCTGAAGCTTCGTGCAC	GAUUAGGGGCCGAUCCUACUAGUGACGGUGUACGAAGUUUCAGCCGGAGGCUGAGAGCAGUGGGUGCUUAGCAACGGCUGAAGCUUCGUGCAC	93	32	Human 5UTR library	ADCK4
RSL-V2-426	BA002253_1	CCGCGCTAATACGACTCACTATAG	GGTGAAACCCTTTTCTCCGACGCAT	GGTGTACGAAGTTTCAGC	CGGAGGCTGAGAGCAGTGGGTGCTTAGCAACG	GCTGAAGCTTCGTGCAC	GGGUGAAACCCUUUUCUCCGACGCAUGGUGUACGAAGUUUCAGCCGGAGGCUGAGAGCAGUGGGUGCUUAGCAACGGCUGAAGCUUCGUGCAC	93	32	Human 5UTR library	ADCK4
RSL-V2-427	BA002258_1	CCGCGCTAATACGACTCACTATAG	CTATGTATATGGAGGTAGCCCGGTT	GGTGTACGAAGTTTCAGC	CGCTGCATGGCG	GCTGAAGCTTCGTGCAC	GCUAUGUAUAUGGAGGUAGCCCGGUUGGUGUACGAAGUUUCAGCCGCUGCAUGGCGGCUGAAGCUUCGUGCAC	73	12	Human 5UTR library	ADCY1
RSL-V2-428	BA002258_1	CCGCGCTAATACGACTCACTATAG	GTAATGACCCGCTCAATGTGCACTT	GGTGTACGAAGTTTCAGC	CGCTGCATGGCG	GCTGAAGCTTCGTGCAC	GGUAAUGACCCGCUCAAUGUGCACUUGGUGUACGAAGUUUCAGCCGCUGCAUGGCGGCUGAAGCUUCGUGCAC	73	12	Human 5UTR library	ADCY1
RSL-V2-429	BA002258_1	CCGCGCTAATACGACTCACTATAG	ATGACACAGCGGCTCGTATAAAAGT	GGTGTACGAAGTTTCAGC	CGCTGCATGGCG	GCTGAAGCTTCGTGCAC	GAUGACACAGCGGCUCGUAUAAAAGUGGUGUACGAAGUUUCAGCCGCUGCAUGGCGGCUGAAGCUUCGUGCAC	73	12	Human 5UTR library	ADCY1
RSL-V2-430	BA002273_Multi	CCGCGCTAATACGACTCACTATAG	CTGAGCGGGCGACAAATCCTTCAAC	GGTGTACGAAGTTTCAGC	GTGAGAAACAGTTACCCTATTGAGCAGCTCTTTCTGTCTCTTTAGATCCTGGCCAATGTGATCATTTTCATCTGTGGGAACCTGGCGGGAGCCTACCATAAGCAC	GCTGAAGCTTCGTGCAC	GCUGAGCGGGCGACAAAUCCUUCAACGGUGUACGAAGUUUCAGCGUGAGAAACAGUUACCCUAUUGAGCAGCUCUUUCUGUCUCUUUAGAUCCUGGCCAAUGUGAUCAUUUUCAUCUGUGGGAACCUGGCGGGAGCCUACCAUAAGCACGCUGAAGCUUCGUGCAC	166	105	Human 5UTR library	ADCY2
RSL-V2-431	BA002273_Multi	CCGCGCTAATACGACTCACTATAG	GACCTGTTACCCCAGACGTTTTGGA	GGTGTACGAAGTTTCAGC	GTGAGAAACAGTTACCCTATTGAGCAGCTCTTTCTGTCTCTTTAGATCCTGGCCAATGTGATCATTTTCATCTGTGGGAACCTGGCGGGAGCCTACCATAAGCAC	GCTGAAGCTTCGTGCAC	GGACCUGUUACCCCAGACGUUUUGGAGGUGUACGAAGUUUCAGCGUGAGAAACAGUUACCCUAUUGAGCAGCUCUUUCUGUCUCUUUAGAUCCUGGCCAAUGUGAUCAUUUUCAUCUGUGGGAACCUGGCGGGAGCCUACCAUAAGCACGCUGAAGCUUCGUGCAC	166	105	Human 5UTR library	ADCY2
RSL-V2-432	BA002273_Multi	CCGCGCTAATACGACTCACTATAG	AGGAAATCCTATCTGGGTAACAACC	GGTGTACGAAGTTTCAGC	GTGAGAAACAGTTACCCTATTGAGCAGCTCTTTCTGTCTCTTTAGATCCTGGCCAATGTGATCATTTTCATCTGTGGGAACCTGGCGGGAGCCTACCATAAGCAC	GCTGAAGCTTCGTGCAC	GAGGAAAUCCUAUCUGGGUAACAACCGGUGUACGAAGUUUCAGCGUGAGAAACAGUUACCCUAUUGAGCAGCUCUUUCUGUCUCUUUAGAUCCUGGCCAAUGUGAUCAUUUUCAUCUGUGGGAACCUGGCGGGAGCCUACCAUAAGCACGCUGAAGCUUCGUGCAC	166	105	Human 5UTR library	ADCY2
RSL-V2-433	BA002318_2_Multi	CCGCGCTAATACGACTCACTATAG	GATAGACCTAAAAGTTCGGCGTGGC	GGTGTACGAAGTTTCAGC	CGGAGACACAGGAATAGAAATGATCCGATCAGAGTAATTAAAGGCTTTTAACTGAGCTCTGAGGTCCCAAACAGGGCACACTCCG	GCTGAAGCTTCGTGCAC	GGAUAGACCUAAAAGUUCGGCGUGGCGGUGUACGAAGUUUCAGCCGGAGACACAGGAAUAGAAAUGAUCCGAUCAGAGUAAUUAAAGGCUUUUAACUGAGCUCUGAGGUCCCAAACAGGGCACACUCCGGCUGAAGCUUCGUGCAC	146	85	Human 5UTR library	ADD1
RSL-V2-434	BA002318_2_Multi	CCGCGCTAATACGACTCACTATAG	ATCGGTACTCACAGTATCTTGGATT	GGTGTACGAAGTTTCAGC	CGGAGACACAGGAATAGAAATGATCCGATCAGAGTAATTAAAGGCTTTTAACTGAGCTCTGAGGTCCCAAACAGGGCACACTCCG	GCTGAAGCTTCGTGCAC	GAUCGGUACUCACAGUAUCUUGGAUUGGUGUACGAAGUUUCAGCCGGAGACACAGGAAUAGAAAUGAUCCGAUCAGAGUAAUUAAAGGCUUUUAACUGAGCUCUGAGGUCCCAAACAGGGCACACUCCGGCUGAAGCUUCGUGCAC	146	85	Human 5UTR library	ADD1
RSL-V2-435	BA002318_2_Multi	CCGCGCTAATACGACTCACTATAG	GAGCATAGTCTGACCAGGTCGAATG	GGTGTACGAAGTTTCAGC	CGGAGACACAGGAATAGAAATGATCCGATCAGAGTAATTAAAGGCTTTTAACTGAGCTCTGAGGTCCCAAACAGGGCACACTCCG	GCTGAAGCTTCGTGCAC	GGAGCAUAGUCUGACCAGGUCGAAUGGGUGUACGAAGUUUCAGCCGGAGACACAGGAAUAGAAAUGAUCCGAUCAGAGUAAUUAAAGGCUUUUAACUGAGCUCUGAGGUCCCAAACAGGGCACACUCCGGCUGAAGCUUCGUGCAC	146	85	Human 5UTR library	ADD1
RSL-V2-436	BA002406_1_Multi	CCGCGCTAATACGACTCACTATAG	GACCCATACTCGCGGGATTCTAGTA	GGTGTACGAAGTTTCAGC	CGCCAGAGGCGTCGGCATCCCAGGTGTCGCCGCTTCCTGCTGCACAGGGCTCGGCG	GCTGAAGCTTCGTGCAC	GGACCCAUACUCGCGGGAUUCUAGUAGGUGUACGAAGUUUCAGCCGCCAGAGGCGUCGGCAUCCCAGGUGUCGCCGCUUCCUGCUGCACAGGGCUCGGCGGCUGAAGCUUCGUGCAC	117	56	Human 5UTR library	ADD3
RSL-V2-437	BA002406_1_Multi	CCGCGCTAATACGACTCACTATAG	GCCCGCTCGTTCACATAAACGTCTC	GGTGTACGAAGTTTCAGC	CGCCAGAGGCGTCGGCATCCCAGGTGTCGCCGCTTCCTGCTGCACAGGGCTCGGCG	GCTGAAGCTTCGTGCAC	GGCCCGCUCGUUCACAUAAACGUCUCGGUGUACGAAGUUUCAGCCGCCAGAGGCGUCGGCAUCCCAGGUGUCGCCGCUUCCUGCUGCACAGGGCUCGGCGGCUGAAGCUUCGUGCAC	117	56	Human 5UTR library	ADD3
RSL-V2-438	BA002406_1_Multi	CCGCGCTAATACGACTCACTATAG	CGTGACCCCGTAGAGCAGAGAATTA	GGTGTACGAAGTTTCAGC	CGCCAGAGGCGTCGGCATCCCAGGTGTCGCCGCTTCCTGCTGCACAGGGCTCGGCG	GCTGAAGCTTCGTGCAC	GCGUGACCCCGUAGAGCAGAGAAUUAGGUGUACGAAGUUUCAGCCGCCAGAGGCGUCGGCAUCCCAGGUGUCGCCGCUUCCUGCUGCACAGGGCUCGGCGGCUGAAGCUUCGUGCAC	117	56	Human 5UTR library	ADD3
RSL-V2-439	BA002408_1	CCGCGCTAATACGACTCACTATAG	AAGAATCGCTAACCGTGCGGTGCTT	GGTGTACGAAGTTTCAGC	CTGGTGTGCTGGTGTTTGGGGCACGTCCAG	GCTGAAGCTTCGTGCAC	GAAGAAUCGCUAACCGUGCGGUGCUUGGUGUACGAAGUUUCAGCCUGGUGUGCUGGUGUUUGGGGCACGUCCAGGCUGAAGCUUCGUGCAC	91	30	Human 5UTR library	ADD3
RSL-V2-440	BA002408_1	CCGCGCTAATACGACTCACTATAG	ACACAACATAGGCGATAATGAATTG	GGTGTACGAAGTTTCAGC	CTGGTGTGCTGGTGTTTGGGGCACGTCCAG	GCTGAAGCTTCGTGCAC	GACACAACAUAGGCGAUAAUGAAUUGGGUGUACGAAGUUUCAGCCUGGUGUGCUGGUGUUUGGGGCACGUCCAGGCUGAAGCUUCGUGCAC	91	30	Human 5UTR library	ADD3
RSL-V2-441	BA002408_1	CCGCGCTAATACGACTCACTATAG	AAGACCCATATGCTTTAAGTGGTAG	GGTGTACGAAGTTTCAGC	CTGGTGTGCTGGTGTTTGGGGCACGTCCAG	GCTGAAGCTTCGTGCAC	GAAGACCCAUAUGCUUUAAGUGGUAGGGUGUACGAAGUUUCAGCCUGGUGUGCUGGUGUUUGGGGCACGUCCAGGCUGAAGCUUCGUGCAC	91	30	Human 5UTR library	ADD3
RSL-V2-442	BA002493_1	CCGCGCTAATACGACTCACTATAG	GTATCACCGAACTCCAGGCATGTGA	GGTGTACGAAGTTTCAGC	GGGAGATCTCTGCCCCCTGGGGCTGAGAGACCC	GCTGAAGCTTCGTGCAC	GGUAUCACCGAACUCCAGGCAUGUGAGGUGUACGAAGUUUCAGCGGGAGAUCUCUGCCCCCUGGGGCUGAGAGACCCGCUGAAGCUUCGUGCAC	94	33	Human 5UTR library	ADIPOR1
RSL-V2-443	BA002493_1	CCGCGCTAATACGACTCACTATAG	AGGGAGCAATAAAACATAGTCGCCC	GGTGTACGAAGTTTCAGC	GGGAGATCTCTGCCCCCTGGGGCTGAGAGACCC	GCTGAAGCTTCGTGCAC	GAGGGAGCAAUAAAACAUAGUCGCCCGGUGUACGAAGUUUCAGCGGGAGAUCUCUGCCCCCUGGGGCUGAGAGACCCGCUGAAGCUUCGUGCAC	94	33	Human 5UTR library	ADIPOR1
RSL-V2-444	BA002493_1	CCGCGCTAATACGACTCACTATAG	CAGCTGTGAACCTATGCTAGTTGAT	GGTGTACGAAGTTTCAGC	GGGAGATCTCTGCCCCCTGGGGCTGAGAGACCC	GCTGAAGCTTCGTGCAC	GCAGCUGUGAACCUAUGCUAGUUGAUGGUGUACGAAGUUUCAGCGGGAGAUCUCUGCCCCCUGGGGCUGAGAGACCCGCUGAAGCUUCGUGCAC	94	33	Human 5UTR library	ADIPOR1
RSL-V2-445	BA002494_2_Multi	CCGCGCTAATACGACTCACTATAG	GTCTCTGGTATAATGGCTCGGGGCG	GGTGTACGAAGTTTCAGC	ACCTCCATTTGTCTACCATCAGAGGGAGATCTCTGCCCCCTGGGGCTGAGAGACCCCAACCTTTCCCCAAGCTGAAGCTGCAGGGTATTGAGGT	GCTGAAGCTTCGTGCAC	GGUCUCUGGUAUAAUGGCUCGGGGCGGGUGUACGAAGUUUCAGCACCUCCAUUUGUCUACCAUCAGAGGGAGAUCUCUGCCCCCUGGGGCUGAGAGACCCCAACCUUUCCCCAAGCUGAAGCUGCAGGGUAUUGAGGUGCUGAAGCUUCGUGCAC	155	94	Human 5UTR library	ADIPOR1
RSL-V2-446	BA002494_2_Multi	CCGCGCTAATACGACTCACTATAG	GAACTCGCCCCAAGGCAAAATGTTT	GGTGTACGAAGTTTCAGC	ACCTCCATTTGTCTACCATCAGAGGGAGATCTCTGCCCCCTGGGGCTGAGAGACCCCAACCTTTCCCCAAGCTGAAGCTGCAGGGTATTGAGGT	GCTGAAGCTTCGTGCAC	GGAACUCGCCCCAAGGCAAAAUGUUUGGUGUACGAAGUUUCAGCACCUCCAUUUGUCUACCAUCAGAGGGAGAUCUCUGCCCCCUGGGGCUGAGAGACCCCAACCUUUCCCCAAGCUGAAGCUGCAGGGUAUUGAGGUGCUGAAGCUUCGUGCAC	155	94	Human 5UTR library	ADIPOR1
RSL-V2-447	BA002494_2_Multi	CCGCGCTAATACGACTCACTATAG	GGTCACTACCACTGGGCCGACTTAC	GGTGTACGAAGTTTCAGC	ACCTCCATTTGTCTACCATCAGAGGGAGATCTCTGCCCCCTGGGGCTGAGAGACCCCAACCTTTCCCCAAGCTGAAGCTGCAGGGTATTGAGGT	GCTGAAGCTTCGTGCAC	GGGUCACUACCACUGGGCCGACUUACGGUGUACGAAGUUUCAGCACCUCCAUUUGUCUACCAUCAGAGGGAGAUCUCUGCCCCCUGGGGCUGAGAGACCCCAACCUUUCCCCAAGCUGAAGCUGCAGGGUAUUGAGGUGCUGAAGCUUCGUGCAC	155	94	Human 5UTR library	ADIPOR1
RSL-V2-448	BA002496_Multi	CCGCGCTAATACGACTCACTATAG	ATAACGCGATAAGCATGCCAAGTGG	GGTGTACGAAGTTTCAGC	CCTCCATTTGTCTACCATCAGAGGGAGATCTCTGCCCCCTGGGGCTGAGAGACCCCAACCTTTCCCCAAGCTGAAGCTGCAGGGTATTGAGG	GCTGAAGCTTCGTGCAC	GAUAACGCGAUAAGCAUGCCAAGUGGGGUGUACGAAGUUUCAGCCCUCCAUUUGUCUACCAUCAGAGGGAGAUCUCUGCCCCCUGGGGCUGAGAGACCCCAACCUUUCCCCAAGCUGAAGCUGCAGGGUAUUGAGGGCUGAAGCUUCGUGCAC	153	92	Human 5UTR library	ADIPOR1
RSL-V2-449	BA002496_Multi	CCGCGCTAATACGACTCACTATAG	AGCATCTAGTAGTCTCCGTACCGTT	GGTGTACGAAGTTTCAGC	CCTCCATTTGTCTACCATCAGAGGGAGATCTCTGCCCCCTGGGGCTGAGAGACCCCAACCTTTCCCCAAGCTGAAGCTGCAGGGTATTGAGG	GCTGAAGCTTCGTGCAC	GAGCAUCUAGUAGUCUCCGUACCGUUGGUGUACGAAGUUUCAGCCCUCCAUUUGUCUACCAUCAGAGGGAGAUCUCUGCCCCCUGGGGCUGAGAGACCCCAACCUUUCCCCAAGCUGAAGCUGCAGGGUAUUGAGGGCUGAAGCUUCGUGCAC	153	92	Human 5UTR library	ADIPOR1
RSL-V2-450	BA002496_Multi	CCGCGCTAATACGACTCACTATAG	GGCTGCTGAGAAGCCATATAATCGC	GGTGTACGAAGTTTCAGC	CCTCCATTTGTCTACCATCAGAGGGAGATCTCTGCCCCCTGGGGCTGAGAGACCCCAACCTTTCCCCAAGCTGAAGCTGCAGGGTATTGAGG	GCTGAAGCTTCGTGCAC	GGGCUGCUGAGAAGCCAUAUAAUCGCGGUGUACGAAGUUUCAGCCCUCCAUUUGUCUACCAUCAGAGGGAGAUCUCUGCCCCCUGGGGCUGAGAGACCCCAACCUUUCCCCAAGCUGAAGCUGCAGGGUAUUGAGGGCUGAAGCUUCGUGCAC	153	92	Human 5UTR library	ADIPOR1
RSL-V2-451	BA002498_1	CCGCGCTAATACGACTCACTATAG	GATAAAGGGATACGGTTCCCGCACG	GGTGTACGAAGTTTCAGC	GGAGATCTCTGCCCCCTGGGGCTGAGAGACC	GCTGAAGCTTCGTGCAC	GGAUAAAGGGAUACGGUUCCCGCACGGGUGUACGAAGUUUCAGCGGAGAUCUCUGCCCCCUGGGGCUGAGAGACCGCUGAAGCUUCGUGCAC	92	31	Human 5UTR library	ADIPOR1
RSL-V2-452	BA002498_1	CCGCGCTAATACGACTCACTATAG	AGATATCCAGCGCATGCACTGACAC	GGTGTACGAAGTTTCAGC	GGAGATCTCTGCCCCCTGGGGCTGAGAGACC	GCTGAAGCTTCGTGCAC	GAGAUAUCCAGCGCAUGCACUGACACGGUGUACGAAGUUUCAGCGGAGAUCUCUGCCCCCUGGGGCUGAGAGACCGCUGAAGCUUCGUGCAC	92	31	Human 5UTR library	ADIPOR1
RSL-V2-453	BA002498_1	CCGCGCTAATACGACTCACTATAG	CCCATAAGGCCGTAAAGGTACAACC	GGTGTACGAAGTTTCAGC	GGAGATCTCTGCCCCCTGGGGCTGAGAGACC	GCTGAAGCTTCGTGCAC	GCCCAUAAGGCCGUAAAGGUACAACCGGUGUACGAAGUUUCAGCGGAGAUCUCUGCCCCCUGGGGCUGAGAGACCGCUGAAGCUUCGUGCAC	92	31	Human 5UTR library	ADIPOR1
RSL-V2-454	BA002498_2	CCGCGCTAATACGACTCACTATAG	AAGATAAAGATTCCGGTTAGCACTT	GGTGTACGAAGTTTCAGC	GGTACCAGCC	GCTGAAGCTTCGTGCAC	GAAGAUAAAGAUUCCGGUUAGCACUUGGUGUACGAAGUUUCAGCGGUACCAGCCGCUGAAGCUUCGUGCAC	71	10	Human 5UTR library	ADIPOR1
RSL-V2-455	BA002498_2	CCGCGCTAATACGACTCACTATAG	ATCTTCTCGTCACTATGGGCTCACG	GGTGTACGAAGTTTCAGC	GGTACCAGCC	GCTGAAGCTTCGTGCAC	GAUCUUCUCGUCACUAUGGGCUCACGGGUGUACGAAGUUUCAGCGGUACCAGCCGCUGAAGCUUCGUGCAC	71	10	Human 5UTR library	ADIPOR1
RSL-V2-456	BA002498_2	CCGCGCTAATACGACTCACTATAG	GTATGGGTATCGCAGTGCCTCGTAC	GGTGTACGAAGTTTCAGC	GGTACCAGCC	GCTGAAGCTTCGTGCAC	GGUAUGGGUAUCGCAGUGCCUCGUACGGUGUACGAAGUUUCAGCGGUACCAGCCGCUGAAGCUUCGUGCAC	71	10	Human 5UTR library	ADIPOR1
RSL-V2-457	BA002498_Multi	CCGCGCTAATACGACTCACTATAG	CATCTGGGTGCGTCCCGTACTATCC	GGTGTACGAAGTTTCAGC	GGGAAGGGAGGTTGGTGATCGCTCTGCAGGGTTAAGTGTCTACCATCAGAGGGAGATCTCTGCCCCCTGGGGCTGAGAGACCCCAACCTTTCCCC	GCTGAAGCTTCGTGCAC	GCAUCUGGGUGCGUCCCGUACUAUCCGGUGUACGAAGUUUCAGCGGGAAGGGAGGUUGGUGAUCGCUCUGCAGGGUUAAGUGUCUACCAUCAGAGGGAGAUCUCUGCCCCCUGGGGCUGAGAGACCCCAACCUUUCCCCGCUGAAGCUUCGUGCAC	156	95	Human 5UTR library	ADIPOR1
RSL-V2-458	BA002498_Multi	CCGCGCTAATACGACTCACTATAG	GTGTAGGGACGGTCAGTAGGTCTAA	GGTGTACGAAGTTTCAGC	GGGAAGGGAGGTTGGTGATCGCTCTGCAGGGTTAAGTGTCTACCATCAGAGGGAGATCTCTGCCCCCTGGGGCTGAGAGACCCCAACCTTTCCCC	GCTGAAGCTTCGTGCAC	GGUGUAGGGACGGUCAGUAGGUCUAAGGUGUACGAAGUUUCAGCGGGAAGGGAGGUUGGUGAUCGCUCUGCAGGGUUAAGUGUCUACCAUCAGAGGGAGAUCUCUGCCCCCUGGGGCUGAGAGACCCCAACCUUUCCCCGCUGAAGCUUCGUGCAC	156	95	Human 5UTR library	ADIPOR1
RSL-V2-459	BA002498_Multi	CCGCGCTAATACGACTCACTATAG	AATAAAGACTAGTGGTGCTAGCATT	GGTGTACGAAGTTTCAGC	GGGAAGGGAGGTTGGTGATCGCTCTGCAGGGTTAAGTGTCTACCATCAGAGGGAGATCTCTGCCCCCTGGGGCTGAGAGACCCCAACCTTTCCCC	GCTGAAGCTTCGTGCAC	GAAUAAAGACUAGUGGUGCUAGCAUUGGUGUACGAAGUUUCAGCGGGAAGGGAGGUUGGUGAUCGCUCUGCAGGGUUAAGUGUCUACCAUCAGAGGGAGAUCUCUGCCCCCUGGGGCUGAGAGACCCCAACCUUUCCCCGCUGAAGCUUCGUGCAC	156	95	Human 5UTR library	ADIPOR1
RSL-V2-460	BA002500_2_Multi	CCGCGCTAATACGACTCACTATAG	AAATGCAACGGCCATGGAATGTCGC	GGTGTACGAAGTTTCAGC	GGGAGGGACGTTGGAGGGTCATCCCATATGATGTGCTCCCTGACTGGCTAAAGGACAACGACTATCTGCTACATGGTCATAGACCTCCC	GCTGAAGCTTCGTGCAC	GAAAUGCAACGGCCAUGGAAUGUCGCGGUGUACGAAGUUUCAGCGGGAGGGACGUUGGAGGGUCAUCCCAUAUGAUGUGCUCCCUGACUGGCUAAAGGACAACGACUAUCUGCUACAUGGUCAUAGACCUCCCGCUGAAGCUUCGUGCAC	150	89	Human 5UTR library	ADIPOR1
RSL-V2-461	BA002500_2_Multi	CCGCGCTAATACGACTCACTATAG	GTAACCAGCTTAGGCATGAATCAAC	GGTGTACGAAGTTTCAGC	GGGAGGGACGTTGGAGGGTCATCCCATATGATGTGCTCCCTGACTGGCTAAAGGACAACGACTATCTGCTACATGGTCATAGACCTCCC	GCTGAAGCTTCGTGCAC	GGUAACCAGCUUAGGCAUGAAUCAACGGUGUACGAAGUUUCAGCGGGAGGGACGUUGGAGGGUCAUCCCAUAUGAUGUGCUCCCUGACUGGCUAAAGGACAACGACUAUCUGCUACAUGGUCAUAGACCUCCCGCUGAAGCUUCGUGCAC	150	89	Human 5UTR library	ADIPOR1
RSL-V2-462	BA002500_2_Multi	CCGCGCTAATACGACTCACTATAG	AAGCTTGTACGATTGGCCTCAGCTC	GGTGTACGAAGTTTCAGC	GGGAGGGACGTTGGAGGGTCATCCCATATGATGTGCTCCCTGACTGGCTAAAGGACAACGACTATCTGCTACATGGTCATAGACCTCCC	GCTGAAGCTTCGTGCAC	GAAGCUUGUACGAUUGGCCUCAGCUCGGUGUACGAAGUUUCAGCGGGAGGGACGUUGGAGGGUCAUCCCAUAUGAUGUGCUCCCUGACUGGCUAAAGGACAACGACUAUCUGCUACAUGGUCAUAGACCUCCCGCUGAAGCUUCGUGCAC	150	89	Human 5UTR library	ADIPOR1
RSL-V2-463	BA002511_1	CCGCGCTAATACGACTCACTATAG	AAACCCATGAGTCCCGATGCAACAA	GGTGTACGAAGTTTCAGC	CCCAAGAAGAGGGGACAGAAAGACAGATCTATTTGTAAGAAAGGCTTGGG	GCTGAAGCTTCGTGCAC	GAAACCCAUGAGUCCCGAUGCAACAAGGUGUACGAAGUUUCAGCCCCAAGAAGAGGGGACAGAAAGACAGAUCUAUUUGUAAGAAAGGCUUGGGGCUGAAGCUUCGUGCAC	111	50	Human 5UTR library	ADIPOR2
RSL-V2-464	BA002511_1	CCGCGCTAATACGACTCACTATAG	GGTTTCCAGTACTCTAACAGGTCGC	GGTGTACGAAGTTTCAGC	CCCAAGAAGAGGGGACAGAAAGACAGATCTATTTGTAAGAAAGGCTTGGG	GCTGAAGCTTCGTGCAC	GGGUUUCCAGUACUCUAACAGGUCGCGGUGUACGAAGUUUCAGCCCCAAGAAGAGGGGACAGAAAGACAGAUCUAUUUGUAAGAAAGGCUUGGGGCUGAAGCUUCGUGCAC	111	50	Human 5UTR library	ADIPOR2
RSL-V2-465	BA002511_1	CCGCGCTAATACGACTCACTATAG	GCAAAACGGAACGGTTCTCACCACT	GGTGTACGAAGTTTCAGC	CCCAAGAAGAGGGGACAGAAAGACAGATCTATTTGTAAGAAAGGCTTGGG	GCTGAAGCTTCGTGCAC	GGCAAAACGGAACGGUUCUCACCACUGGUGUACGAAGUUUCAGCCCCAAGAAGAGGGGACAGAAAGACAGAUCUAUUUGUAAGAAAGGCUUGGGGCUGAAGCUUCGUGCAC	111	50	Human 5UTR library	ADIPOR2
RSL-V2-466	BA002516_1	CCGCGCTAATACGACTCACTATAG	ACAGTGGTATGTGAGGTCTGTACCG	GGTGTACGAAGTTTCAGC	AAGCTCCTCAGGAAGATGAGGGCTT	GCTGAAGCTTCGTGCAC	GACAGUGGUAUGUGAGGUCUGUACCGGGUGUACGAAGUUUCAGCAAGCUCCUCAGGAAGAUGAGGGCUUGCUGAAGCUUCGUGCAC	86	25	Human 5UTR library	ADIPOR2
RSL-V2-467	BA002516_1	CCGCGCTAATACGACTCACTATAG	CTTGGCCCCAAGTAGGTAACCATAT	GGTGTACGAAGTTTCAGC	AAGCTCCTCAGGAAGATGAGGGCTT	GCTGAAGCTTCGTGCAC	GCUUGGCCCCAAGUAGGUAACCAUAUGGUGUACGAAGUUUCAGCAAGCUCCUCAGGAAGAUGAGGGCUUGCUGAAGCUUCGUGCAC	86	25	Human 5UTR library	ADIPOR2
RSL-V2-468	BA002516_1	CCGCGCTAATACGACTCACTATAG	GCCGAAGTCGCATTAATTGGAGAAT	GGTGTACGAAGTTTCAGC	AAGCTCCTCAGGAAGATGAGGGCTT	GCTGAAGCTTCGTGCAC	GGCCGAAGUCGCAUUAAUUGGAGAAUGGUGUACGAAGUUUCAGCAAGCUCCUCAGGAAGAUGAGGGCUUGCUGAAGCUUCGUGCAC	86	25	Human 5UTR library	ADIPOR2
RSL-V2-469	BA002528_1_Multi	CCGCGCTAATACGACTCACTATAG	GCTTACGAGCCCACGTGAGTCATTA	GGTGTACGAAGTTTCAGC	GCTGAAGTATTTCTGATACCAACAATGTTGGAAGTAAACCACAATTTTGGATAGGCTTCAGT	GCTGAAGCTTCGTGCAC	GGCUUACGAGCCCACGUGAGUCAUUAGGUGUACGAAGUUUCAGCGCUGAAGUAUUUCUGAUACCAACAAUGUUGGAAGUAAACCACAAUUUUGGAUAGGCUUCAGUGCUGAAGCUUCGUGCAC	123	62	Human 5UTR library	ADIPOR2
RSL-V2-470	BA002528_1_Multi	CCGCGCTAATACGACTCACTATAG	AGGGTCATGTAGTCTACCCAGAGTT	GGTGTACGAAGTTTCAGC	GCTGAAGTATTTCTGATACCAACAATGTTGGAAGTAAACCACAATTTTGGATAGGCTTCAGT	GCTGAAGCTTCGTGCAC	GAGGGUCAUGUAGUCUACCCAGAGUUGGUGUACGAAGUUUCAGCGCUGAAGUAUUUCUGAUACCAACAAUGUUGGAAGUAAACCACAAUUUUGGAUAGGCUUCAGUGCUGAAGCUUCGUGCAC	123	62	Human 5UTR library	ADIPOR2
RSL-V2-471	BA002528_1_Multi	CCGCGCTAATACGACTCACTATAG	CCCACAGAAACAGGGTATTGCTGTA	GGTGTACGAAGTTTCAGC	GCTGAAGTATTTCTGATACCAACAATGTTGGAAGTAAACCACAATTTTGGATAGGCTTCAGT	GCTGAAGCTTCGTGCAC	GCCCACAGAAACAGGGUAUUGCUGUAGGUGUACGAAGUUUCAGCGCUGAAGUAUUUCUGAUACCAACAAUGUUGGAAGUAAACCACAAUUUUGGAUAGGCUUCAGUGCUGAAGCUUCGUGCAC	123	62	Human 5UTR library	ADIPOR2
RSL-V2-472	BA002530_2	CCGCGCTAATACGACTCACTATAG	ACTTTCCCAACGCCCACGTACGTTA	GGTGTACGAAGTTTCAGC	CGGGAAGCAGTTGCTGTGGTACCTGCTGCTGCCCG	GCTGAAGCTTCGTGCAC	GACUUUCCCAACGCCCACGUACGUUAGGUGUACGAAGUUUCAGCCGGGAAGCAGUUGCUGUGGUACCUGCUGCUGCCCGGCUGAAGCUUCGUGCAC	96	35	Human 5UTR library	ADK
RSL-V2-473	BA002530_2	CCGCGCTAATACGACTCACTATAG	CTGGAGGCCTACAGTTTCGCGTCTT	GGTGTACGAAGTTTCAGC	CGGGAAGCAGTTGCTGTGGTACCTGCTGCTGCCCG	GCTGAAGCTTCGTGCAC	GCUGGAGGCCUACAGUUUCGCGUCUUGGUGUACGAAGUUUCAGCCGGGAAGCAGUUGCUGUGGUACCUGCUGCUGCCCGGCUGAAGCUUCGUGCAC	96	35	Human 5UTR library	ADK
RSL-V2-474	BA002530_2	CCGCGCTAATACGACTCACTATAG	CAAGAAACGGTAGCACAAGGCGTCG	GGTGTACGAAGTTTCAGC	CGGGAAGCAGTTGCTGTGGTACCTGCTGCTGCCCG	GCTGAAGCTTCGTGCAC	GCAAGAAACGGUAGCACAAGGCGUCGGGUGUACGAAGUUUCAGCCGGGAAGCAGUUGCUGUGGUACCUGCUGCUGCCCGGCUGAAGCUUCGUGCAC	96	35	Human 5UTR library	ADK
RSL-V2-475	BA002534_1_Multi	CCGCGCTAATACGACTCACTATAG	CATGGGATAGAAGCTAGTCCTCTAA	GGTGTACGAAGTTTCAGC	GACGCTGTTACTAGGACTCAAGATGGCCACCGCGCCCGCTAGTCATCTCGCTAGCCCGCGCGCCAGTGAGCTGGCACGAGACACGCGGTGGCCCACGGCGTC	GCTGAAGCTTCGTGCAC	GCAUGGGAUAGAAGCUAGUCCUCUAAGGUGUACGAAGUUUCAGCGACGCUGUUACUAGGACUCAAGAUGGCCACCGCGCCCGCUAGUCAUCUCGCUAGCCCGCGCGCCAGUGAGCUGGCACGAGACACGCGGUGGCCCACGGCGUCGCUGAAGCUUCGUGCAC	163	102	Human 5UTR library	ADK
RSL-V2-476	BA002534_1_Multi	CCGCGCTAATACGACTCACTATAG	GGCGTAAGATAAGCCAATCGGATCT	GGTGTACGAAGTTTCAGC	GACGCTGTTACTAGGACTCAAGATGGCCACCGCGCCCGCTAGTCATCTCGCTAGCCCGCGCGCCAGTGAGCTGGCACGAGACACGCGGTGGCCCACGGCGTC	GCTGAAGCTTCGTGCAC	GGGCGUAAGAUAAGCCAAUCGGAUCUGGUGUACGAAGUUUCAGCGACGCUGUUACUAGGACUCAAGAUGGCCACCGCGCCCGCUAGUCAUCUCGCUAGCCCGCGCGCCAGUGAGCUGGCACGAGACACGCGGUGGCCCACGGCGUCGCUGAAGCUUCGUGCAC	163	102	Human 5UTR library	ADK
RSL-V2-477	BA002534_1_Multi	CCGCGCTAATACGACTCACTATAG	GCGAGCAATAGTAGAAATGACATGC	GGTGTACGAAGTTTCAGC	GACGCTGTTACTAGGACTCAAGATGGCCACCGCGCCCGCTAGTCATCTCGCTAGCCCGCGCGCCAGTGAGCTGGCACGAGACACGCGGTGGCCCACGGCGTC	GCTGAAGCTTCGTGCAC	GGCGAGCAAUAGUAGAAAUGACAUGCGGUGUACGAAGUUUCAGCGACGCUGUUACUAGGACUCAAGAUGGCCACCGCGCCCGCUAGUCAUCUCGCUAGCCCGCGCGCCAGUGAGCUGGCACGAGACACGCGGUGGCCCACGGCGUCGCUGAAGCUUCGUGCAC	163	102	Human 5UTR library	ADK
RSL-V2-478	BA002534_1	CCGCGCTAATACGACTCACTATAG	GTAGTCGCCATGCCAAGTCCCAGTA	GGTGTACGAAGTTTCAGC	GGGGTGTGTGAGGACGCGCTCC	GCTGAAGCTTCGTGCAC	GGUAGUCGCCAUGCCAAGUCCCAGUAGGUGUACGAAGUUUCAGCGGGGUGUGUGAGGACGCGCUCCGCUGAAGCUUCGUGCAC	83	22	Human 5UTR library	ADK
RSL-V2-479	BA002534_1	CCGCGCTAATACGACTCACTATAG	CGCGAGATAAGTAAAACGCGATACC	GGTGTACGAAGTTTCAGC	GGGGTGTGTGAGGACGCGCTCC	GCTGAAGCTTCGTGCAC	GCGCGAGAUAAGUAAAACGCGAUACCGGUGUACGAAGUUUCAGCGGGGUGUGUGAGGACGCGCUCCGCUGAAGCUUCGUGCAC	83	22	Human 5UTR library	ADK
RSL-V2-480	BA002534_1	CCGCGCTAATACGACTCACTATAG	GTACGGAAGCCTAGAAATTCGCAAC	GGTGTACGAAGTTTCAGC	GGGGTGTGTGAGGACGCGCTCC	GCTGAAGCTTCGTGCAC	GGUACGGAAGCCUAGAAAUUCGCAACGGUGUACGAAGUUUCAGCGGGGUGUGUGAGGACGCGCUCCGCUGAAGCUUCGUGCAC	83	22	Human 5UTR library	ADK
RSL-V2-481	BA002534_2_Multi	CCGCGCTAATACGACTCACTATAG	GAAGGGTGCTAGCCGGATAGAGTAT	GGTGTACGAAGTTTCAGC	TCAGCACGCCGGGCCGGCTAGCCAGGGGCCGCCCGCGCGCGGGGTGTGTGAGGACGCGCTCCCAGTCGCTGA	GCTGAAGCTTCGTGCAC	GGAAGGGUGCUAGCCGGAUAGAGUAUGGUGUACGAAGUUUCAGCUCAGCACGCCGGGCCGGCUAGCCAGGGGCCGCCCGCGCGCGGGGUGUGUGAGGACGCGCUCCCAGUCGCUGAGCUGAAGCUUCGUGCAC	133	72	Human 5UTR library	ADK
RSL-V2-482	BA002534_2_Multi	CCGCGCTAATACGACTCACTATAG	CCAGATGCCGCGAAGTTGAACTAAC	GGTGTACGAAGTTTCAGC	TCAGCACGCCGGGCCGGCTAGCCAGGGGCCGCCCGCGCGCGGGGTGTGTGAGGACGCGCTCCCAGTCGCTGA	GCTGAAGCTTCGTGCAC	GCCAGAUGCCGCGAAGUUGAACUAACGGUGUACGAAGUUUCAGCUCAGCACGCCGGGCCGGCUAGCCAGGGGCCGCCCGCGCGCGGGGUGUGUGAGGACGCGCUCCCAGUCGCUGAGCUGAAGCUUCGUGCAC	133	72	Human 5UTR library	ADK
RSL-V2-483	BA002534_2_Multi	CCGCGCTAATACGACTCACTATAG	CCACCGAAGGATTTGTCCATGCTCA	GGTGTACGAAGTTTCAGC	TCAGCACGCCGGGCCGGCTAGCCAGGGGCCGCCCGCGCGCGGGGTGTGTGAGGACGCGCTCCCAGTCGCTGA	GCTGAAGCTTCGTGCAC	GCCACCGAAGGAUUUGUCCAUGCUCAGGUGUACGAAGUUUCAGCUCAGCACGCCGGGCCGGCUAGCCAGGGGCCGCCCGCGCGCGGGGUGUGUGAGGACGCGCUCCCAGUCGCUGAGCUGAAGCUUCGUGCAC	133	72	Human 5UTR library	ADK
RSL-V2-484	BA002534_3_Multi	CCGCGCTAATACGACTCACTATAG	GAAGTCTCCGCACCAGCAATCGACT	GGTGTACGAAGTTTCAGC	TGCCTGAGCCGGGAAGCAGTTGCTGTGGTACCTGCTGCTGCCCGAGCGGACGTAGAGCATCGGACGCGGGCGCCGTGGCGCTGGGCA	GCTGAAGCTTCGTGCAC	GGAAGUCUCCGCACCAGCAAUCGACUGGUGUACGAAGUUUCAGCUGCCUGAGCCGGGAAGCAGUUGCUGUGGUACCUGCUGCUGCCCGAGCGGACGUAGAGCAUCGGACGCGGGCGCCGUGGCGCUGGGCAGCUGAAGCUUCGUGCAC	148	87	Human 5UTR library	ADK
RSL-V2-485	BA002534_3_Multi	CCGCGCTAATACGACTCACTATAG	AGCTCTAAAGGTATGCCTATGACTC	GGTGTACGAAGTTTCAGC	TGCCTGAGCCGGGAAGCAGTTGCTGTGGTACCTGCTGCTGCCCGAGCGGACGTAGAGCATCGGACGCGGGCGCCGTGGCGCTGGGCA	GCTGAAGCTTCGTGCAC	GAGCUCUAAAGGUAUGCCUAUGACUCGGUGUACGAAGUUUCAGCUGCCUGAGCCGGGAAGCAGUUGCUGUGGUACCUGCUGCUGCCCGAGCGGACGUAGAGCAUCGGACGCGGGCGCCGUGGCGCUGGGCAGCUGAAGCUUCGUGCAC	148	87	Human 5UTR library	ADK
RSL-V2-486	BA002534_3_Multi	CCGCGCTAATACGACTCACTATAG	ATTGGTAATGGGGACATGTCACCTG	GGTGTACGAAGTTTCAGC	TGCCTGAGCCGGGAAGCAGTTGCTGTGGTACCTGCTGCTGCCCGAGCGGACGTAGAGCATCGGACGCGGGCGCCGTGGCGCTGGGCA	GCTGAAGCTTCGTGCAC	GAUUGGUAAUGGGGACAUGUCACCUGGGUGUACGAAGUUUCAGCUGCCUGAGCCGGGAAGCAGUUGCUGUGGUACCUGCUGCUGCCCGAGCGGACGUAGAGCAUCGGACGCGGGCGCCGUGGCGCUGGGCAGCUGAAGCUUCGUGCAC	148	87	Human 5UTR library	ADK
RSL-V2-487	BA002574_1	CCGCGCTAATACGACTCACTATAG	CATGGATAGGTCATAAACTCGCAAT	GGTGTACGAAGTTTCAGC	CTCGGGCGAGTGGGTGGTGCTCCGCCCAGCCCGAG	GCTGAAGCTTCGTGCAC	GCAUGGAUAGGUCAUAAACUCGCAAUGGUGUACGAAGUUUCAGCCUCGGGCGAGUGGGUGGUGCUCCGCCCAGCCCGAGGCUGAAGCUUCGUGCAC	96	35	Human 5UTR library	ADORA2B
RSL-V2-488	BA002574_1	CCGCGCTAATACGACTCACTATAG	CATGGAGTCCGAAAAGCATCTCCAG	GGTGTACGAAGTTTCAGC	CTCGGGCGAGTGGGTGGTGCTCCGCCCAGCCCGAG	GCTGAAGCTTCGTGCAC	GCAUGGAGUCCGAAAAGCAUCUCCAGGGUGUACGAAGUUUCAGCCUCGGGCGAGUGGGUGGUGCUCCGCCCAGCCCGAGGCUGAAGCUUCGUGCAC	96	35	Human 5UTR library	ADORA2B
RSL-V2-489	BA002574_1	CCGCGCTAATACGACTCACTATAG	CCACTAGCCTTGGACCTTAGATCCT	GGTGTACGAAGTTTCAGC	CTCGGGCGAGTGGGTGGTGCTCCGCCCAGCCCGAG	GCTGAAGCTTCGTGCAC	GCCACUAGCCUUGGACCUUAGAUCCUGGUGUACGAAGUUUCAGCCUCGGGCGAGUGGGUGGUGCUCCGCCCAGCCCGAGGCUGAAGCUUCGUGCAC	96	35	Human 5UTR library	ADORA2B
RSL-V2-490	BA002586_Multi	CCGCGCTAATACGACTCACTATAG	AGCGCCTGGTCTGGCTCAGTATATC	GGTGTACGAAGTTTCAGC	GCCAGGACGCTCCGCAGCTGTTGGGGAAGAGGAGCTGCCTCCTGGGATGGAGAAATTTAAGGCTGCGATGTTGCTGGGGAGCGTCGGC	GCTGAAGCTTCGTGCAC	GAGCGCCUGGUCUGGCUCAGUAUAUCGGUGUACGAAGUUUCAGCGCCAGGACGCUCCGCAGCUGUUGGGGAAGAGGAGCUGCCUCCUGGGAUGGAGAAAUUUAAGGCUGCGAUGUUGCUGGGGAGCGUCGGCGCUGAAGCUUCGUGCAC	149	88	Human 5UTR library	ADPRHL1
RSL-V2-491	BA002586_Multi	CCGCGCTAATACGACTCACTATAG	ACCCAAGCCGGGTTACTCAACTTTC	GGTGTACGAAGTTTCAGC	GCCAGGACGCTCCGCAGCTGTTGGGGAAGAGGAGCTGCCTCCTGGGATGGAGAAATTTAAGGCTGCGATGTTGCTGGGGAGCGTCGGC	GCTGAAGCTTCGTGCAC	GACCCAAGCCGGGUUACUCAACUUUCGGUGUACGAAGUUUCAGCGCCAGGACGCUCCGCAGCUGUUGGGGAAGAGGAGCUGCCUCCUGGGAUGGAGAAAUUUAAGGCUGCGAUGUUGCUGGGGAGCGUCGGCGCUGAAGCUUCGUGCAC	149	88	Human 5UTR library	ADPRHL1
RSL-V2-492	BA002586_Multi	CCGCGCTAATACGACTCACTATAG	AGTTCGGTTTGTTTATCGTACCGCG	GGTGTACGAAGTTTCAGC	GCCAGGACGCTCCGCAGCTGTTGGGGAAGAGGAGCTGCCTCCTGGGATGGAGAAATTTAAGGCTGCGATGTTGCTGGGGAGCGTCGGC	GCTGAAGCTTCGTGCAC	GAGUUCGGUUUGUUUAUCGUACCGCGGGUGUACGAAGUUUCAGCGCCAGGACGCUCCGCAGCUGUUGGGGAAGAGGAGCUGCCUCCUGGGAUGGAGAAAUUUAAGGCUGCGAUGUUGCUGGGGAGCGUCGGCGCUGAAGCUUCGUGCAC	149	88	Human 5UTR library	ADPRHL1
RSL-V2-493	BA002593_1	CCGCGCTAATACGACTCACTATAG	ATCGGAGCCATCTATTTAGAGCAAA	GGTGTACGAAGTTTCAGC	GGGGAGATGACTCCTC	GCTGAAGCTTCGTGCAC	GAUCGGAGCCAUCUAUUUAGAGCAAAGGUGUACGAAGUUUCAGCGGGGAGAUGACUCCUCGCUGAAGCUUCGUGCAC	77	16	Human 5UTR library	ADRA1B
RSL-V2-494	BA002593_1	CCGCGCTAATACGACTCACTATAG	CATCACAGGACCGGGTAAATCGGTA	GGTGTACGAAGTTTCAGC	GGGGAGATGACTCCTC	GCTGAAGCTTCGTGCAC	GCAUCACAGGACCGGGUAAAUCGGUAGGUGUACGAAGUUUCAGCGGGGAGAUGACUCCUCGCUGAAGCUUCGUGCAC	77	16	Human 5UTR library	ADRA1B
RSL-V2-495	BA002593_1	CCGCGCTAATACGACTCACTATAG	CTAAATTCGGCTCCTAGCTGTCCAC	GGTGTACGAAGTTTCAGC	GGGGAGATGACTCCTC	GCTGAAGCTTCGTGCAC	GCUAAAUUCGGCUCCUAGCUGUCCACGGUGUACGAAGUUUCAGCGGGGAGAUGACUCCUCGCUGAAGCUUCGUGCAC	77	16	Human 5UTR library	ADRA1B
RSL-V2-496	BA002593_2	CCGCGCTAATACGACTCACTATAG	GCTCGCTGGTCAACTAAAATGCGCG	GGTGTACGAAGTTTCAGC	CCGAGCCCAATCATCCCCCTGGCTATGGAGGGCGG	GCTGAAGCTTCGTGCAC	GGCUCGCUGGUCAACUAAAAUGCGCGGGUGUACGAAGUUUCAGCCCGAGCCCAAUCAUCCCCCUGGCUAUGGAGGGCGGGCUGAAGCUUCGUGCAC	96	35	Human 5UTR library	ADRA1B
RSL-V2-497	BA002593_2	CCGCGCTAATACGACTCACTATAG	CTGTTACGATCAGTAACACACTAGG	GGTGTACGAAGTTTCAGC	CCGAGCCCAATCATCCCCCTGGCTATGGAGGGCGG	GCTGAAGCTTCGTGCAC	GCUGUUACGAUCAGUAACACACUAGGGGUGUACGAAGUUUCAGCCCGAGCCCAAUCAUCCCCCUGGCUAUGGAGGGCGGGCUGAAGCUUCGUGCAC	96	35	Human 5UTR library	ADRA1B
RSL-V2-498	BA002593_2	CCGCGCTAATACGACTCACTATAG	GTAACCTCTAGCGCATCTGGTAAAC	GGTGTACGAAGTTTCAGC	CCGAGCCCAATCATCCCCCTGGCTATGGAGGGCGG	GCTGAAGCTTCGTGCAC	GGUAACCUCUAGCGCAUCUGGUAAACGGUGUACGAAGUUUCAGCCCGAGCCCAAUCAUCCCCCUGGCUAUGGAGGGCGGGCUGAAGCUUCGUGCAC	96	35	Human 5UTR library	ADRA1B
RSL-V2-499	BA002593_Multi	CCGCGCTAATACGACTCACTATAG	GAAACGCCGCGAAGACACCACTATA	GGTGTACGAAGTTTCAGC	GGGCTGGGCTGCCCGGGGGAGATGACTCCTCGCCAGGAGGGCGCCTCTGGGAAGAAGACCACGGGGGAAGCAAAGTTTCAGGGCAGCTGAGGAGCCTTCGCCGCAGCCC	GCTGAAGCTTCGTGCAC	GGAAACGCCGCGAAGACACCACUAUAGGUGUACGAAGUUUCAGCGGGCUGGGCUGCCCGGGGGAGAUGACUCCUCGCCAGGAGGGCGCCUCUGGGAAGAAGACCACGGGGGAAGCAAAGUUUCAGGGCAGCUGAGGAGCCUUCGCCGCAGCCCGCUGAAGCUUCGUGCAC	170	109	Human 5UTR library	ADRA1B
RSL-V2-500	BA002593_Multi	CCGCGCTAATACGACTCACTATAG	ATCTTAATCAGACAAGGTGCGATTC	GGTGTACGAAGTTTCAGC	GGGCTGGGCTGCCCGGGGGAGATGACTCCTCGCCAGGAGGGCGCCTCTGGGAAGAAGACCACGGGGGAAGCAAAGTTTCAGGGCAGCTGAGGAGCCTTCGCCGCAGCCC	GCTGAAGCTTCGTGCAC	GAUCUUAAUCAGACAAGGUGCGAUUCGGUGUACGAAGUUUCAGCGGGCUGGGCUGCCCGGGGGAGAUGACUCCUCGCCAGGAGGGCGCCUCUGGGAAGAAGACCACGGGGGAAGCAAAGUUUCAGGGCAGCUGAGGAGCCUUCGCCGCAGCCCGCUGAAGCUUCGUGCAC	170	109	Human 5UTR library	ADRA1B
RSL-V2-501	BA002593_Multi	CCGCGCTAATACGACTCACTATAG	CGCTTCACACGTGCATATTATCGGG	GGTGTACGAAGTTTCAGC	GGGCTGGGCTGCCCGGGGGAGATGACTCCTCGCCAGGAGGGCGCCTCTGGGAAGAAGACCACGGGGGAAGCAAAGTTTCAGGGCAGCTGAGGAGCCTTCGCCGCAGCCC	GCTGAAGCTTCGTGCAC	GCGCUUCACACGUGCAUAUUAUCGGGGGUGUACGAAGUUUCAGCGGGCUGGGCUGCCCGGGGGAGAUGACUCCUCGCCAGGAGGGCGCCUCUGGGAAGAAGACCACGGGGGAAGCAAAGUUUCAGGGCAGCUGAGGAGCCUUCGCCGCAGCCCGCUGAAGCUUCGUGCAC	170	109	Human 5UTR library	ADRA1B
RSL-V2-502	BA002594_1	CCGCGCTAATACGACTCACTATAG	GTTTGGGACTATAGGCCCGGTGGAC	GGTGTACGAAGTTTCAGC	GCCCTTCCGAGCCCAATCATCCCCCTGGCTATGGAGGGC	GCTGAAGCTTCGTGCAC	GGUUUGGGACUAUAGGCCCGGUGGACGGUGUACGAAGUUUCAGCGCCCUUCCGAGCCCAAUCAUCCCCCUGGCUAUGGAGGGCGCUGAAGCUUCGUGCAC	100	39	Human 5UTR library	ADRA1B
RSL-V2-503	BA002594_1	CCGCGCTAATACGACTCACTATAG	AAGGGTAGGCTGCATCACGTAAACG	GGTGTACGAAGTTTCAGC	GCCCTTCCGAGCCCAATCATCCCCCTGGCTATGGAGGGC	GCTGAAGCTTCGTGCAC	GAAGGGUAGGCUGCAUCACGUAAACGGGUGUACGAAGUUUCAGCGCCCUUCCGAGCCCAAUCAUCCCCCUGGCUAUGGAGGGCGCUGAAGCUUCGUGCAC	100	39	Human 5UTR library	ADRA1B
RSL-V2-504	BA002594_1	CCGCGCTAATACGACTCACTATAG	CCGTAAGGCACTGCACACTAATGAA	GGTGTACGAAGTTTCAGC	GCCCTTCCGAGCCCAATCATCCCCCTGGCTATGGAGGGC	GCTGAAGCTTCGTGCAC	GCCGUAAGGCACUGCACACUAAUGAAGGUGUACGAAGUUUCAGCGCCCUUCCGAGCCCAAUCAUCCCCCUGGCUAUGGAGGGCGCUGAAGCUUCGUGCAC	100	39	Human 5UTR library	ADRA1B
RSL-V2-505	BA002596_1	CCGCGCTAATACGACTCACTATAG	AGTTGTTGGCATCGAACGACTCCAA	GGTGTACGAAGTTTCAGC	GGGAGAGGGCGGGAGGAAGAGGGACGCCGCTGAGGGCCAAGGGGCGTGGGCGTCTTCCTGGCAGCCTTCATCCT	GCTGAAGCTTCGTGCAC	GAGUUGUUGGCAUCGAACGACUCCAAGGUGUACGAAGUUUCAGCGGGAGAGGGCGGGAGGAAGAGGGACGCCGCUGAGGGCCAAGGGGCGUGGGCGUCUUCCUGGCAGCCUUCAUCCUGCUGAAGCUUCGUGCAC	135	74	Human 5UTR library	ADRA1D
RSL-V2-506	BA002596_1	CCGCGCTAATACGACTCACTATAG	CCGTTAGGTAAAGTGACAGTTAGAC	GGTGTACGAAGTTTCAGC	GGGAGAGGGCGGGAGGAAGAGGGACGCCGCTGAGGGCCAAGGGGCGTGGGCGTCTTCCTGGCAGCCTTCATCCT	GCTGAAGCTTCGTGCAC	GCCGUUAGGUAAAGUGACAGUUAGACGGUGUACGAAGUUUCAGCGGGAGAGGGCGGGAGGAAGAGGGACGCCGCUGAGGGCCAAGGGGCGUGGGCGUCUUCCUGGCAGCCUUCAUCCUGCUGAAGCUUCGUGCAC	135	74	Human 5UTR library	ADRA1D
RSL-V2-507	BA002596_1	CCGCGCTAATACGACTCACTATAG	AAATAGCGAGTGCTTCGTATGACCC	GGTGTACGAAGTTTCAGC	GGGAGAGGGCGGGAGGAAGAGGGACGCCGCTGAGGGCCAAGGGGCGTGGGCGTCTTCCTGGCAGCCTTCATCCT	GCTGAAGCTTCGTGCAC	GAAAUAGCGAGUGCUUCGUAUGACCCGGUGUACGAAGUUUCAGCGGGAGAGGGCGGGAGGAAGAGGGACGCCGCUGAGGGCCAAGGGGCGUGGGCGUCUUCCUGGCAGCCUUCAUCCUGCUGAAGCUUCGUGCAC	135	74	Human 5UTR library	ADRA1D
RSL-V2-508	BA002597_1	CCGCGCTAATACGACTCACTATAG	AGCATTAAAGACTAGCACGGTTTTA	GGTGTACGAAGTTTCAGC	CTGCCGCGGCTGCGCCCCGGCTCCAGGAGGGACGGCGTAGCTCGCGGGAG	GCTGAAGCTTCGTGCAC	GAGCAUUAAAGACUAGCACGGUUUUAGGUGUACGAAGUUUCAGCCUGCCGCGGCUGCGCCCCGGCUCCAGGAGGGACGGCGUAGCUCGCGGGAGGCUGAAGCUUCGUGCAC	111	50	Human 5UTR library	ADRA2C
RSL-V2-509	BA002597_1	CCGCGCTAATACGACTCACTATAG	ACAAGCCTGATCGCAACTGGCCTAC	GGTGTACGAAGTTTCAGC	CTGCCGCGGCTGCGCCCCGGCTCCAGGAGGGACGGCGTAGCTCGCGGGAG	GCTGAAGCTTCGTGCAC	GACAAGCCUGAUCGCAACUGGCCUACGGUGUACGAAGUUUCAGCCUGCCGCGGCUGCGCCCCGGCUCCAGGAGGGACGGCGUAGCUCGCGGGAGGCUGAAGCUUCGUGCAC	111	50	Human 5UTR library	ADRA2C
RSL-V2-510	BA002597_1	CCGCGCTAATACGACTCACTATAG	AGATCAGCCGGCGACGTAGAAGACA	GGTGTACGAAGTTTCAGC	CTGCCGCGGCTGCGCCCCGGCTCCAGGAGGGACGGCGTAGCTCGCGGGAG	GCTGAAGCTTCGTGCAC	GAGAUCAGCCGGCGACGUAGAAGACAGGUGUACGAAGUUUCAGCCUGCCGCGGCUGCGCCCCGGCUCCAGGAGGGACGGCGUAGCUCGCGGGAGGCUGAAGCUUCGUGCAC	111	50	Human 5UTR library	ADRA2C
RSL-V2-511	BA002638_2_Multi	CCGCGCTAATACGACTCACTATAG	CGGGGTATCACAGTTCATAAGGTGT	GGTGTACGAAGTTTCAGC	GGCGCGGCGGGCGGCGGCGGCGGGCGCGCGTCCCGTCCAGGTCCGGAGTAACCGCCGCCGCCGCCGCCAAAGCTCGCC	GCTGAAGCTTCGTGCAC	GCGGGGUAUCACAGUUCAUAAGGUGUGGUGUACGAAGUUUCAGCGGCGCGGCGGGCGGCGGCGGCGGGCGCGCGUCCCGUCCAGGUCCGGAGUAACCGCCGCCGCCGCCGCCAAAGCUCGCCGCUGAAGCUUCGUGCAC	139	78	Human 5UTR library	ADRBK2
RSL-V2-512	BA002638_2_Multi	CCGCGCTAATACGACTCACTATAG	CTGTTATTCGACGGCCATGTCGGTG	GGTGTACGAAGTTTCAGC	GGCGCGGCGGGCGGCGGCGGCGGGCGCGCGTCCCGTCCAGGTCCGGAGTAACCGCCGCCGCCGCCGCCAAAGCTCGCC	GCTGAAGCTTCGTGCAC	GCUGUUAUUCGACGGCCAUGUCGGUGGGUGUACGAAGUUUCAGCGGCGCGGCGGGCGGCGGCGGCGGGCGCGCGUCCCGUCCAGGUCCGGAGUAACCGCCGCCGCCGCCGCCAAAGCUCGCCGCUGAAGCUUCGUGCAC	139	78	Human 5UTR library	ADRBK2
RSL-V2-513	BA002638_2_Multi	CCGCGCTAATACGACTCACTATAG	GCGCGTCTATGACTTAACCTAGCAA	GGTGTACGAAGTTTCAGC	GGCGCGGCGGGCGGCGGCGGCGGGCGCGCGTCCCGTCCAGGTCCGGAGTAACCGCCGCCGCCGCCGCCAAAGCTCGCC	GCTGAAGCTTCGTGCAC	GGCGCGUCUAUGACUUAACCUAGCAAGGUGUACGAAGUUUCAGCGGCGCGGCGGGCGGCGGCGGCGGGCGCGCGUCCCGUCCAGGUCCGGAGUAACCGCCGCCGCCGCCGCCAAAGCUCGCCGCUGAAGCUUCGUGCAC	139	78	Human 5UTR library	ADRBK2
RSL-V2-514	BA002647_2_Multi	CCGCGCTAATACGACTCACTATAG	GCCAACACACGCCAGGTAATACAGC	GGTGTACGAAGTTTCAGC	CAAGTTTCCAGGAAGATACAACCTAACAATGATAACTTTAAAAAACCTAGATAAAGGAATATGAAAAACTTG	GCTGAAGCTTCGTGCAC	GGCCAACACACGCCAGGUAAUACAGCGGUGUACGAAGUUUCAGCCAAGUUUCCAGGAAGAUACAACCUAACAAUGAUAACUUUAAAAAACCUAGAUAAAGGAAUAUGAAAAACUUGGCUGAAGCUUCGUGCAC	133	72	Human 5UTR library	ADRBK2
RSL-V2-515	BA002647_2_Multi	CCGCGCTAATACGACTCACTATAG	GGTCCGATCCCAGGCAACTTATTAA	GGTGTACGAAGTTTCAGC	CAAGTTTCCAGGAAGATACAACCTAACAATGATAACTTTAAAAAACCTAGATAAAGGAATATGAAAAACTTG	GCTGAAGCTTCGTGCAC	GGGUCCGAUCCCAGGCAACUUAUUAAGGUGUACGAAGUUUCAGCCAAGUUUCCAGGAAGAUACAACCUAACAAUGAUAACUUUAAAAAACCUAGAUAAAGGAAUAUGAAAAACUUGGCUGAAGCUUCGUGCAC	133	72	Human 5UTR library	ADRBK2
RSL-V2-516	BA002647_2_Multi	CCGCGCTAATACGACTCACTATAG	GGGCTGAAATTTACCAGTGGTCAGT	GGTGTACGAAGTTTCAGC	CAAGTTTCCAGGAAGATACAACCTAACAATGATAACTTTAAAAAACCTAGATAAAGGAATATGAAAAACTTG	GCTGAAGCTTCGTGCAC	GGGGCUGAAAUUUACCAGUGGUCAGUGGUGUACGAAGUUUCAGCCAAGUUUCCAGGAAGAUACAACCUAACAAUGAUAACUUUAAAAAACCUAGAUAAAGGAAUAUGAAAAACUUGGCUGAAGCUUCGUGCAC	133	72	Human 5UTR library	ADRBK2
RSL-V2-517	BA002656_Multi	CCGCGCTAATACGACTCACTATAG	CTACGGTTCGGAATCCAATCAGCGT	GGTGTACGAAGTTTCAGC	CCGGCGGGGCCCGGCAGGCGCCGAGGAGGAAGAGCGAGCCCGGACGGCGCCTCTCGAACGAGTGTGGGCGCGAGG	GCTGAAGCTTCGTGCAC	GCUACGGUUCGGAAUCCAAUCAGCGUGGUGUACGAAGUUUCAGCCCGGCGGGGCCCGGCAGGCGCCGAGGAGGAAGAGCGAGCCCGGACGGCGCCUCUCGAACGAGUGUGGGCGCGAGGGCUGAAGCUUCGUGCAC	136	75	Human 5UTR library	ADRM1
RSL-V2-518	BA002656_Multi	CCGCGCTAATACGACTCACTATAG	GTGACGTGCAGGGCATATCCAGTGT	GGTGTACGAAGTTTCAGC	CCGGCGGGGCCCGGCAGGCGCCGAGGAGGAAGAGCGAGCCCGGACGGCGCCTCTCGAACGAGTGTGGGCGCGAGG	GCTGAAGCTTCGTGCAC	GGUGACGUGCAGGGCAUAUCCAGUGUGGUGUACGAAGUUUCAGCCCGGCGGGGCCCGGCAGGCGCCGAGGAGGAAGAGCGAGCCCGGACGGCGCCUCUCGAACGAGUGUGGGCGCGAGGGCUGAAGCUUCGUGCAC	136	75	Human 5UTR library	ADRM1
RSL-V2-519	BA002656_Multi	CCGCGCTAATACGACTCACTATAG	GTAACAGGACCAACCTCAGTCCCTG	GGTGTACGAAGTTTCAGC	CCGGCGGGGCCCGGCAGGCGCCGAGGAGGAAGAGCGAGCCCGGACGGCGCCTCTCGAACGAGTGTGGGCGCGAGG	GCTGAAGCTTCGTGCAC	GGUAACAGGACCAACCUCAGUCCCUGGGUGUACGAAGUUUCAGCCCGGCGGGGCCCGGCAGGCGCCGAGGAGGAAGAGCGAGCCCGGACGGCGCCUCUCGAACGAGUGUGGGCGCGAGGGCUGAAGCUUCGUGCAC	136	75	Human 5UTR library	ADRM1
RSL-V2-520	BA002657_2_Multi	CCGCGCTAATACGACTCACTATAG	ACTACGCTAATACAGGCACCGTCGG	GGTGTACGAAGTTTCAGC	GCCCGGCAGGCGCCGAGGAGGAAGAGCGAGCCCGGACGGCGCCTCTCGAACGAGTGTGGGC	GCTGAAGCTTCGTGCAC	GACUACGCUAAUACAGGCACCGUCGGGGUGUACGAAGUUUCAGCGCCCGGCAGGCGCCGAGGAGGAAGAGCGAGCCCGGACGGCGCCUCUCGAACGAGUGUGGGCGCUGAAGCUUCGUGCAC	122	61	Human 5UTR library	ADRM1
RSL-V2-521	BA002657_2_Multi	CCGCGCTAATACGACTCACTATAG	CCTTAATCGTGGCGCGTACATTCCA	GGTGTACGAAGTTTCAGC	GCCCGGCAGGCGCCGAGGAGGAAGAGCGAGCCCGGACGGCGCCTCTCGAACGAGTGTGGGC	GCTGAAGCTTCGTGCAC	GCCUUAAUCGUGGCGCGUACAUUCCAGGUGUACGAAGUUUCAGCGCCCGGCAGGCGCCGAGGAGGAAGAGCGAGCCCGGACGGCGCCUCUCGAACGAGUGUGGGCGCUGAAGCUUCGUGCAC	122	61	Human 5UTR library	ADRM1
RSL-V2-522	BA002657_2_Multi	CCGCGCTAATACGACTCACTATAG	GAGCAGTGATACCTTAGTCTCACAC	GGTGTACGAAGTTTCAGC	GCCCGGCAGGCGCCGAGGAGGAAGAGCGAGCCCGGACGGCGCCTCTCGAACGAGTGTGGGC	GCTGAAGCTTCGTGCAC	GGAGCAGUGAUACCUUAGUCUCACACGGUGUACGAAGUUUCAGCGCCCGGCAGGCGCCGAGGAGGAAGAGCGAGCCCGGACGGCGCCUCUCGAACGAGUGUGGGCGCUGAAGCUUCGUGCAC	122	61	Human 5UTR library	ADRM1
RSL-V2-523	BA002659_Multi	CCGCGCTAATACGACTCACTATAG	ATAGAGCTACAATGGTCAGCTGAGC	GGTGTACGAAGTTTCAGC	GCGGGTTTCCGGCGGGGCCCGGCAGGCGCCGAGGAGGAAGAGCGAGCCCGGACGGCGCCTCTCGAACGAGTGTGGGCGC	GCTGAAGCTTCGTGCAC	GAUAGAGCUACAAUGGUCAGCUGAGCGGUGUACGAAGUUUCAGCGCGGGUUUCCGGCGGGGCCCGGCAGGCGCCGAGGAGGAAGAGCGAGCCCGGACGGCGCCUCUCGAACGAGUGUGGGCGCGCUGAAGCUUCGUGCAC	140	79	Human 5UTR library	ADRM1
RSL-V2-524	BA002659_Multi	CCGCGCTAATACGACTCACTATAG	AGGATTATACCCCGTGCCCATAGCC	GGTGTACGAAGTTTCAGC	GCGGGTTTCCGGCGGGGCCCGGCAGGCGCCGAGGAGGAAGAGCGAGCCCGGACGGCGCCTCTCGAACGAGTGTGGGCGC	GCTGAAGCTTCGTGCAC	GAGGAUUAUACCCCGUGCCCAUAGCCGGUGUACGAAGUUUCAGCGCGGGUUUCCGGCGGGGCCCGGCAGGCGCCGAGGAGGAAGAGCGAGCCCGGACGGCGCCUCUCGAACGAGUGUGGGCGCGCUGAAGCUUCGUGCAC	140	79	Human 5UTR library	ADRM1
RSL-V2-525	BA002659_Multi	CCGCGCTAATACGACTCACTATAG	GAGGACGTAGCTAAATTAAATGGGT	GGTGTACGAAGTTTCAGC	GCGGGTTTCCGGCGGGGCCCGGCAGGCGCCGAGGAGGAAGAGCGAGCCCGGACGGCGCCTCTCGAACGAGTGTGGGCGC	GCTGAAGCTTCGTGCAC	GGAGGACGUAGCUAAAUUAAAUGGGUGGUGUACGAAGUUUCAGCGCGGGUUUCCGGCGGGGCCCGGCAGGCGCCGAGGAGGAAGAGCGAGCCCGGACGGCGCCUCUCGAACGAGUGUGGGCGCGCUGAAGCUUCGUGCAC	140	79	Human 5UTR library	ADRM1
RSL-V2-526	BA002724_2_Multi	CCGCGCTAATACGACTCACTATAG	AGAAAACAAGGTCCGATACCATGTA	GGTGTACGAAGTTTCAGC	GTGGCGGCCCGGCGGGGCGGGGGCGGGGCCGGCCTCTGGCTCCTTCTTCCTCTGCATGTGGCTGGCGGCCGCAGAGCAGTTCAGTTCGCTCACTCCTCGCCGGCCGCCTC	GCTGAAGCTTCGTGCAC	GAGAAAACAAGGUCCGAUACCAUGUAGGUGUACGAAGUUUCAGCGUGGCGGCCCGGCGGGGCGGGGGCGGGGCCGGCCUCUGGCUCCUUCUUCCUCUGCAUGUGGCUGGCGGCCGCAGAGCAGUUCAGUUCGCUCACUCCUCGCCGGCCGCCUCGCUGAAGCUUCGUGCAC	171	110	Human 5UTR library	ADSS
RSL-V2-527	BA002724_2_Multi	CCGCGCTAATACGACTCACTATAG	AGTTGCTACCCTTAGCGGAAACTCT	GGTGTACGAAGTTTCAGC	GTGGCGGCCCGGCGGGGCGGGGGCGGGGCCGGCCTCTGGCTCCTTCTTCCTCTGCATGTGGCTGGCGGCCGCAGAGCAGTTCAGTTCGCTCACTCCTCGCCGGCCGCCTC	GCTGAAGCTTCGTGCAC	GAGUUGCUACCCUUAGCGGAAACUCUGGUGUACGAAGUUUCAGCGUGGCGGCCCGGCGGGGCGGGGGCGGGGCCGGCCUCUGGCUCCUUCUUCCUCUGCAUGUGGCUGGCGGCCGCAGAGCAGUUCAGUUCGCUCACUCCUCGCCGGCCGCCUCGCUGAAGCUUCGUGCAC	171	110	Human 5UTR library	ADSS
RSL-V2-528	BA002724_2_Multi	CCGCGCTAATACGACTCACTATAG	GATCCAGGCGTTAGAGATAACACAC	GGTGTACGAAGTTTCAGC	GTGGCGGCCCGGCGGGGCGGGGGCGGGGCCGGCCTCTGGCTCCTTCTTCCTCTGCATGTGGCTGGCGGCCGCAGAGCAGTTCAGTTCGCTCACTCCTCGCCGGCCGCCTC	GCTGAAGCTTCGTGCAC	GGAUCCAGGCGUUAGAGAUAACACACGGUGUACGAAGUUUCAGCGUGGCGGCCCGGCGGGGCGGGGGCGGGGCCGGCCUCUGGCUCCUUCUUCCUCUGCAUGUGGCUGGCGGCCGCAGAGCAGUUCAGUUCGCUCACUCCUCGCCGGCCGCCUCGCUGAAGCUUCGUGCAC	171	110	Human 5UTR library	ADSS
RSL-V2-529	BA002806_1	CCGCGCTAATACGACTCACTATAG	GCAGTCAAGACTTGTCTTCGCGACG	GGTGTACGAAGTTTCAGC	CCCGGGGAGTCAGTTCCTCCCCGGG	GCTGAAGCTTCGTGCAC	GGCAGUCAAGACUUGUCUUCGCGACGGGUGUACGAAGUUUCAGCCCCGGGGAGUCAGUUCCUCCCCGGGGCUGAAGCUUCGUGCAC	86	25	Human 5UTR library	AFTPH
RSL-V2-530	BA002806_1	CCGCGCTAATACGACTCACTATAG	CGGACAAGCTCGATCGCAATGAATG	GGTGTACGAAGTTTCAGC	CCCGGGGAGTCAGTTCCTCCCCGGG	GCTGAAGCTTCGTGCAC	GCGGACAAGCUCGAUCGCAAUGAAUGGGUGUACGAAGUUUCAGCCCCGGGGAGUCAGUUCCUCCCCGGGGCUGAAGCUUCGUGCAC	86	25	Human 5UTR library	AFTPH
RSL-V2-531	BA002806_1	CCGCGCTAATACGACTCACTATAG	CTTTGCATGCCTACGTAGGGACGCA	GGTGTACGAAGTTTCAGC	CCCGGGGAGTCAGTTCCTCCCCGGG	GCTGAAGCTTCGTGCAC	GCUUUGCAUGCCUACGUAGGGACGCAGGUGUACGAAGUUUCAGCCCCGGGGAGUCAGUUCCUCCCCGGGGCUGAAGCUUCGUGCAC	86	25	Human 5UTR library	AFTPH
RSL-V2-532	BA002815_1	CCGCGCTAATACGACTCACTATAG	AGTGCGCACAATCTATTCTACGGCC	GGTGTACGAAGTTTCAGC	CCCCATTAAAGGCTAATATTCCTTTTTCAGGG	GCTGAAGCTTCGTGCAC	GAGUGCGCACAAUCUAUUCUACGGCCGGUGUACGAAGUUUCAGCCCCCAUUAAAGGCUAAUAUUCCUUUUUCAGGGGCUGAAGCUUCGUGCAC	93	32	Human 5UTR library	AFTPH
RSL-V2-533	BA002815_1	CCGCGCTAATACGACTCACTATAG	CTGAAGGCGCATTGAATGTACTCAT	GGTGTACGAAGTTTCAGC	CCCCATTAAAGGCTAATATTCCTTTTTCAGGG	GCTGAAGCTTCGTGCAC	GCUGAAGGCGCAUUGAAUGUACUCAUGGUGUACGAAGUUUCAGCCCCCAUUAAAGGCUAAUAUUCCUUUUUCAGGGGCUGAAGCUUCGUGCAC	93	32	Human 5UTR library	AFTPH
RSL-V2-534	BA002815_1	CCGCGCTAATACGACTCACTATAG	GCAGCGAGTCGGTTCATCATGGTCT	GGTGTACGAAGTTTCAGC	CCCCATTAAAGGCTAATATTCCTTTTTCAGGG	GCTGAAGCTTCGTGCAC	GGCAGCGAGUCGGUUCAUCAUGGUCUGGUGUACGAAGUUUCAGCCCCCAUUAAAGGCUAAUAUUCCUUUUUCAGGGGCUGAAGCUUCGUGCAC	93	32	Human 5UTR library	AFTPH
RSL-V2-535	BA002815_Multi	CCGCGCTAATACGACTCACTATAG	GCATTGTGCAGACGCACGCTACAAC	GGTGTACGAAGTTTCAGC	GAGGCCAGCCTGGGCAACTAGTGAGACCTTGTCTCTTAAAAAAAAAAAAAGACTAGTTCCTTTTTGTCTTCAGTACTTTCCAAGTGACCTGTTTTTTACCTT	GCTGAAGCTTCGTGCAC	GGCAUUGUGCAGACGCACGCUACAACGGUGUACGAAGUUUCAGCGAGGCCAGCCUGGGCAACUAGUGAGACCUUGUCUCUUAAAAAAAAAAAAAGACUAGUUCCUUUUUGUCUUCAGUACUUUCCAAGUGACCUGUUUUUUACCUUGCUGAAGCUUCGUGCAC	163	102	Human 5UTR library	AFTPH
RSL-V2-536	BA002815_Multi	CCGCGCTAATACGACTCACTATAG	AATAGTGAGTGACTGAGCAAACGTG	GGTGTACGAAGTTTCAGC	GAGGCCAGCCTGGGCAACTAGTGAGACCTTGTCTCTTAAAAAAAAAAAAAGACTAGTTCCTTTTTGTCTTCAGTACTTTCCAAGTGACCTGTTTTTTACCTT	GCTGAAGCTTCGTGCAC	GAAUAGUGAGUGACUGAGCAAACGUGGGUGUACGAAGUUUCAGCGAGGCCAGCCUGGGCAACUAGUGAGACCUUGUCUCUUAAAAAAAAAAAAAGACUAGUUCCUUUUUGUCUUCAGUACUUUCCAAGUGACCUGUUUUUUACCUUGCUGAAGCUUCGUGCAC	163	102	Human 5UTR library	AFTPH
RSL-V2-537	BA002815_Multi	CCGCGCTAATACGACTCACTATAG	GATGCAATGTATAGGCAAAGCCCGC	GGTGTACGAAGTTTCAGC	GAGGCCAGCCTGGGCAACTAGTGAGACCTTGTCTCTTAAAAAAAAAAAAAGACTAGTTCCTTTTTGTCTTCAGTACTTTCCAAGTGACCTGTTTTTTACCTT	GCTGAAGCTTCGTGCAC	GGAUGCAAUGUAUAGGCAAAGCCCGCGGUGUACGAAGUUUCAGCGAGGCCAGCCUGGGCAACUAGUGAGACCUUGUCUCUUAAAAAAAAAAAAAGACUAGUUCCUUUUUGUCUUCAGUACUUUCCAAGUGACCUGUUUUUUACCUUGCUGAAGCUUCGUGCAC	163	102	Human 5UTR library	AFTPH
RSL-V2-538	BA002826_1	CCGCGCTAATACGACTCACTATAG	CATTATGACGCAGGGTTTCAAGGCC	GGTGTACGAAGTTTCAGC	TTGTTAGCCTGGCAAGACAGGTCTGGGCAA	GCTGAAGCTTCGTGCAC	GCAUUAUGACGCAGGGUUUCAAGGCCGGUGUACGAAGUUUCAGCUUGUUAGCCUGGCAAGACAGGUCUGGGCAAGCUGAAGCUUCGUGCAC	91	30	Human 5UTR library	AGAP2
RSL-V2-539	BA002826_1	CCGCGCTAATACGACTCACTATAG	GTCAGCATCTACACGTATTACCCCA	GGTGTACGAAGTTTCAGC	TTGTTAGCCTGGCAAGACAGGTCTGGGCAA	GCTGAAGCTTCGTGCAC	GGUCAGCAUCUACACGUAUUACCCCAGGUGUACGAAGUUUCAGCUUGUUAGCCUGGCAAGACAGGUCUGGGCAAGCUGAAGCUUCGUGCAC	91	30	Human 5UTR library	AGAP2
RSL-V2-540	BA002826_1	CCGCGCTAATACGACTCACTATAG	GTACTTCGAAGTGTCCTCCACGATA	GGTGTACGAAGTTTCAGC	TTGTTAGCCTGGCAAGACAGGTCTGGGCAA	GCTGAAGCTTCGTGCAC	GGUACUUCGAAGUGUCCUCCACGAUAGGUGUACGAAGUUUCAGCUUGUUAGCCUGGCAAGACAGGUCUGGGCAAGCUGAAGCUUCGUGCAC	91	30	Human 5UTR library	AGAP2
RSL-V2-541	BA002832_Multi	CCGCGCTAATACGACTCACTATAG	GTACTGAGTTTCTAAGGTCACAACC	GGTGTACGAAGTTTCAGC	GCGGAGCCGGGGGCTGCGGGAGCCGGGGCGCAGTGGCCTCTCCGGCGCCGGCCGAGGGCTCCACAGGCCGTGCCTGGC	GCTGAAGCTTCGTGCAC	GGUACUGAGUUUCUAAGGUCACAACCGGUGUACGAAGUUUCAGCGCGGAGCCGGGGGCUGCGGGAGCCGGGGCGCAGUGGCCUCUCCGGCGCCGGCCGAGGGCUCCACAGGCCGUGCCUGGCGCUGAAGCUUCGUGCAC	139	78	Human 5UTR library	AGAP3
RSL-V2-542	BA002832_Multi	CCGCGCTAATACGACTCACTATAG	GTGTCCGACGCGAGACATGACACAA	GGTGTACGAAGTTTCAGC	GCGGAGCCGGGGGCTGCGGGAGCCGGGGCGCAGTGGCCTCTCCGGCGCCGGCCGAGGGCTCCACAGGCCGTGCCTGGC	GCTGAAGCTTCGTGCAC	GGUGUCCGACGCGAGACAUGACACAAGGUGUACGAAGUUUCAGCGCGGAGCCGGGGGCUGCGGGAGCCGGGGCGCAGUGGCCUCUCCGGCGCCGGCCGAGGGCUCCACAGGCCGUGCCUGGCGCUGAAGCUUCGUGCAC	139	78	Human 5UTR library	AGAP3
RSL-V2-543	BA002832_Multi	CCGCGCTAATACGACTCACTATAG	CGGTACACTAATGCTCCACCGCTTC	GGTGTACGAAGTTTCAGC	GCGGAGCCGGGGGCTGCGGGAGCCGGGGCGCAGTGGCCTCTCCGGCGCCGGCCGAGGGCTCCACAGGCCGTGCCTGGC	GCTGAAGCTTCGTGCAC	GCGGUACACUAAUGCUCCACCGCUUCGGUGUACGAAGUUUCAGCGCGGAGCCGGGGGCUGCGGGAGCCGGGGCGCAGUGGCCUCUCCGGCGCCGGCCGAGGGCUCCACAGGCCGUGCCUGGCGCUGAAGCUUCGUGCAC	139	78	Human 5UTR library	AGAP3
RSL-V2-544	BA002834_Multi	CCGCGCTAATACGACTCACTATAG	ACAACGGTCGTACTGTGACTTAGCT	GGTGTACGAAGTTTCAGC	GCCGGAGGTCCGTGCGCCCCGGCCGCGGCCCCGGCCCGGGCCCAGCCCCGTGCCCCTCGCCATGGGCCTGGCCCGCGCCCGCCGGC	GCTGAAGCTTCGTGCAC	GACAACGGUCGUACUGUGACUUAGCUGGUGUACGAAGUUUCAGCGCCGGAGGUCCGUGCGCCCCGGCCGCGGCCCCGGCCCGGGCCCAGCCCCGUGCCCCUCGCCAUGGGCCUGGCCCGCGCCCGCCGGCGCUGAAGCUUCGUGCAC	147	86	Human 5UTR library	AGAP3
RSL-V2-545	BA002834_Multi	CCGCGCTAATACGACTCACTATAG	CTAAGGTCAGGTTTGTACCCACGCA	GGTGTACGAAGTTTCAGC	GCCGGAGGTCCGTGCGCCCCGGCCGCGGCCCCGGCCCGGGCCCAGCCCCGTGCCCCTCGCCATGGGCCTGGCCCGCGCCCGCCGGC	GCTGAAGCTTCGTGCAC	GCUAAGGUCAGGUUUGUACCCACGCAGGUGUACGAAGUUUCAGCGCCGGAGGUCCGUGCGCCCCGGCCGCGGCCCCGGCCCGGGCCCAGCCCCGUGCCCCUCGCCAUGGGCCUGGCCCGCGCCCGCCGGCGCUGAAGCUUCGUGCAC	147	86	Human 5UTR library	AGAP3
RSL-V2-546	BA002834_Multi	CCGCGCTAATACGACTCACTATAG	CTTGGCTGGTACCGCTCTACAGAGA	GGTGTACGAAGTTTCAGC	GCCGGAGGTCCGTGCGCCCCGGCCGCGGCCCCGGCCCGGGCCCAGCCCCGTGCCCCTCGCCATGGGCCTGGCCCGCGCCCGCCGGC	GCTGAAGCTTCGTGCAC	GCUUGGCUGGUACCGCUCUACAGAGAGGUGUACGAAGUUUCAGCGCCGGAGGUCCGUGCGCCCCGGCCGCGGCCCCGGCCCGGGCCCAGCCCCGUGCCCCUCGCCAUGGGCCUGGCCCGCGCCCGCCGGCGCUGAAGCUUCGUGCAC	147	86	Human 5UTR library	AGAP3
RSL-V2-547	BA002871_Multi	CCGCGCTAATACGACTCACTATAG	GATGACGATTCGCACATCCTGCAAA	GGTGTACGAAGTTTCAGC	CTTGGGAGGCCGGCGGATCAGCAATTGCAGAAGCAGGCAGCGGCAGAGAGGGAATGGTGCAGGCAGGCGCTGAGAAGGACGCGCAGTCCATCTCTCTCAGG	GCTGAAGCTTCGTGCAC	GGAUGACGAUUCGCACAUCCUGCAAAGGUGUACGAAGUUUCAGCCUUGGGAGGCCGGCGGAUCAGCAAUUGCAGAAGCAGGCAGCGGCAGAGAGGGAAUGGUGCAGGCAGGCGCUGAGAAGGACGCGCAGUCCAUCUCUCUCAGGGCUGAAGCUUCGUGCAC	162	101	Human 5UTR library	AGAP8
RSL-V2-548	BA002871_Multi	CCGCGCTAATACGACTCACTATAG	CTAACCCGACACGGATTGCGTCTAT	GGTGTACGAAGTTTCAGC	CTTGGGAGGCCGGCGGATCAGCAATTGCAGAAGCAGGCAGCGGCAGAGAGGGAATGGTGCAGGCAGGCGCTGAGAAGGACGCGCAGTCCATCTCTCTCAGG	GCTGAAGCTTCGTGCAC	GCUAACCCGACACGGAUUGCGUCUAUGGUGUACGAAGUUUCAGCCUUGGGAGGCCGGCGGAUCAGCAAUUGCAGAAGCAGGCAGCGGCAGAGAGGGAAUGGUGCAGGCAGGCGCUGAGAAGGACGCGCAGUCCAUCUCUCUCAGGGCUGAAGCUUCGUGCAC	162	101	Human 5UTR library	AGAP8
RSL-V2-549	BA002871_Multi	CCGCGCTAATACGACTCACTATAG	GTTCGCGTTCTACAGGTTCCTCAAT	GGTGTACGAAGTTTCAGC	CTTGGGAGGCCGGCGGATCAGCAATTGCAGAAGCAGGCAGCGGCAGAGAGGGAATGGTGCAGGCAGGCGCTGAGAAGGACGCGCAGTCCATCTCTCTCAGG	GCTGAAGCTTCGTGCAC	GGUUCGCGUUCUACAGGUUCCUCAAUGGUGUACGAAGUUUCAGCCUUGGGAGGCCGGCGGAUCAGCAAUUGCAGAAGCAGGCAGCGGCAGAGAGGGAAUGGUGCAGGCAGGCGCUGAGAAGGACGCGCAGUCCAUCUCUCUCAGGGCUGAAGCUUCGUGCAC	162	101	Human 5UTR library	AGAP8
RSL-V2-550	BA002888_1	CCGCGCTAATACGACTCACTATAG	CCCACGTAAGAAATCCTTGCTCAGA	GGTGTACGAAGTTTCAGC	GGCCGTTAACCGTCTTCCGGAAGACGCTGCTAGAACCCTCCGGCC	GCTGAAGCTTCGTGCAC	GCCCACGUAAGAAAUCCUUGCUCAGAGGUGUACGAAGUUUCAGCGGCCGUUAACCGUCUUCCGGAAGACGCUGCUAGAACCCUCCGGCCGCUGAAGCUUCGUGCAC	106	45	Human 5UTR library	AGBL5
RSL-V2-551	BA002888_1	CCGCGCTAATACGACTCACTATAG	CAAATTCGGGAACTGATGTCGTCCA	GGTGTACGAAGTTTCAGC	GGCCGTTAACCGTCTTCCGGAAGACGCTGCTAGAACCCTCCGGCC	GCTGAAGCTTCGTGCAC	GCAAAUUCGGGAACUGAUGUCGUCCAGGUGUACGAAGUUUCAGCGGCCGUUAACCGUCUUCCGGAAGACGCUGCUAGAACCCUCCGGCCGCUGAAGCUUCGUGCAC	106	45	Human 5UTR library	AGBL5
RSL-V2-552	BA002888_1	CCGCGCTAATACGACTCACTATAG	CGAAAAGACAGAGTATAAATGGTCC	GGTGTACGAAGTTTCAGC	GGCCGTTAACCGTCTTCCGGAAGACGCTGCTAGAACCCTCCGGCC	GCTGAAGCTTCGTGCAC	GCGAAAAGACAGAGUAUAAAUGGUCCGGUGUACGAAGUUUCAGCGGCCGUUAACCGUCUUCCGGAAGACGCUGCUAGAACCCUCCGGCCGCUGAAGCUUCGUGCAC	106	45	Human 5UTR library	AGBL5
RSL-V2-553	BA002904_1	CCGCGCTAATACGACTCACTATAG	CCCTAAAAGACGGGGCACATGTACA	GGTGTACGAAGTTTCAGC	GCTGAGGAGGC	GCTGAAGCTTCGTGCAC	GCCCUAAAAGACGGGGCACAUGUACAGGUGUACGAAGUUUCAGCGCUGAGGAGGCGCUGAAGCUUCGUGCAC	72	11	Human 5UTR library	AGFG2
RSL-V2-554	BA002904_1	CCGCGCTAATACGACTCACTATAG	GTTATACGCCAGAAGCGAGGCCGAT	GGTGTACGAAGTTTCAGC	GCTGAGGAGGC	GCTGAAGCTTCGTGCAC	GGUUAUACGCCAGAAGCGAGGCCGAUGGUGUACGAAGUUUCAGCGCUGAGGAGGCGCUGAAGCUUCGUGCAC	72	11	Human 5UTR library	AGFG2
RSL-V2-555	BA002904_1	CCGCGCTAATACGACTCACTATAG	GATGCAGGCTCCAGTATCCGTTACC	GGTGTACGAAGTTTCAGC	GCTGAGGAGGC	GCTGAAGCTTCGTGCAC	GGAUGCAGGCUCCAGUAUCCGUUACCGGUGUACGAAGUUUCAGCGCUGAGGAGGCGCUGAAGCUUCGUGCAC	72	11	Human 5UTR library	AGFG2
RSL-V2-556	BA002933_1	CCGCGCTAATACGACTCACTATAG	CGGTAAGCCGATCGATTCCGTGCTC	GGTGTACGAAGTTTCAGC	CTCCCTTTTAGTTAAGGGAG	GCTGAAGCTTCGTGCAC	GCGGUAAGCCGAUCGAUUCCGUGCUCGGUGUACGAAGUUUCAGCCUCCCUUUUAGUUAAGGGAGGCUGAAGCUUCGUGCAC	81	20	Human 5UTR library	AGPAT1
RSL-V2-557	BA002933_1	CCGCGCTAATACGACTCACTATAG	CCGCTTAGAACGCCACGAGACATAC	GGTGTACGAAGTTTCAGC	CTCCCTTTTAGTTAAGGGAG	GCTGAAGCTTCGTGCAC	GCCGCUUAGAACGCCACGAGACAUACGGUGUACGAAGUUUCAGCCUCCCUUUUAGUUAAGGGAGGCUGAAGCUUCGUGCAC	81	20	Human 5UTR library	AGPAT1
RSL-V2-558	BA002933_1	CCGCGCTAATACGACTCACTATAG	AAAATAACAGAAGTGGCCGCCTATT	GGTGTACGAAGTTTCAGC	CTCCCTTTTAGTTAAGGGAG	GCTGAAGCTTCGTGCAC	GAAAAUAACAGAAGUGGCCGCCUAUUGGUGUACGAAGUUUCAGCCUCCCUUUUAGUUAAGGGAGGCUGAAGCUUCGUGCAC	81	20	Human 5UTR library	AGPAT1
RSL-V2-559	BA002933_2_Multi	CCGCGCTAATACGACTCACTATAG	ACTTGTACCAATGCGTCAGTGTAAC	GGTGTACGAAGTTTCAGC	CGTAGAGAGCAGAACTTGGGTCTGCCCCTCCCTTTTAGTTAAGGGAGCAGAACTGGGATTAGCCCGACG	GCTGAAGCTTCGTGCAC	GACUUGUACCAAUGCGUCAGUGUAACGGUGUACGAAGUUUCAGCCGUAGAGAGCAGAACUUGGGUCUGCCCCUCCCUUUUAGUUAAGGGAGCAGAACUGGGAUUAGCCCGACGGCUGAAGCUUCGUGCAC	130	69	Human 5UTR library	AGPAT1
RSL-V2-560	BA002933_2_Multi	CCGCGCTAATACGACTCACTATAG	CCAGGGAGATAGCTATATCGGAAGT	GGTGTACGAAGTTTCAGC	CGTAGAGAGCAGAACTTGGGTCTGCCCCTCCCTTTTAGTTAAGGGAGCAGAACTGGGATTAGCCCGACG	GCTGAAGCTTCGTGCAC	GCCAGGGAGAUAGCUAUAUCGGAAGUGGUGUACGAAGUUUCAGCCGUAGAGAGCAGAACUUGGGUCUGCCCCUCCCUUUUAGUUAAGGGAGCAGAACUGGGAUUAGCCCGACGGCUGAAGCUUCGUGCAC	130	69	Human 5UTR library	AGPAT1
RSL-V2-561	BA002933_2_Multi	CCGCGCTAATACGACTCACTATAG	ATCCAAGCGTACCCCGAAGGATCTA	GGTGTACGAAGTTTCAGC	CGTAGAGAGCAGAACTTGGGTCTGCCCCTCCCTTTTAGTTAAGGGAGCAGAACTGGGATTAGCCCGACG	GCTGAAGCTTCGTGCAC	GAUCCAAGCGUACCCCGAAGGAUCUAGGUGUACGAAGUUUCAGCCGUAGAGAGCAGAACUUGGGUCUGCCCCUCCCUUUUAGUUAAGGGAGCAGAACUGGGAUUAGCCCGACGGCUGAAGCUUCGUGCAC	130	69	Human 5UTR library	AGPAT1
RSL-V2-562	BA002941_1	CCGCGCTAATACGACTCACTATAG	GAAGCTAGTCGATAACACCCCTATT	GGTGTACGAAGTTTCAGC	GACTTTGGAGCGTATGGCTCCAAATC	GCTGAAGCTTCGTGCAC	GGAAGCUAGUCGAUAACACCCCUAUUGGUGUACGAAGUUUCAGCGACUUUGGAGCGUAUGGCUCCAAAUCGCUGAAGCUUCGUGCAC	87	26	Human 5UTR library	AGPAT1
RSL-V2-563	BA002941_1	CCGCGCTAATACGACTCACTATAG	ATTCCAGGATCCTGATATGACCACG	GGTGTACGAAGTTTCAGC	GACTTTGGAGCGTATGGCTCCAAATC	GCTGAAGCTTCGTGCAC	GAUUCCAGGAUCCUGAUAUGACCACGGGUGUACGAAGUUUCAGCGACUUUGGAGCGUAUGGCUCCAAAUCGCUGAAGCUUCGUGCAC	87	26	Human 5UTR library	AGPAT1
RSL-V2-564	BA002941_1	CCGCGCTAATACGACTCACTATAG	GAGAAAGGTTATTCGCCAATTACCA	GGTGTACGAAGTTTCAGC	GACTTTGGAGCGTATGGCTCCAAATC	GCTGAAGCTTCGTGCAC	GGAGAAAGGUUAUUCGCCAAUUACCAGGUGUACGAAGUUUCAGCGACUUUGGAGCGUAUGGCUCCAAAUCGCUGAAGCUUCGUGCAC	87	26	Human 5UTR library	AGPAT1
RSL-V2-565	BA002999_1	CCGCGCTAATACGACTCACTATAG	GATTGGCATAAGCAGCGTTAGTTCC	GGTGTACGAAGTTTCAGC	CCGCGCCCAGCGGTTCCGGGCGGCAGCACAAGGCGG	GCTGAAGCTTCGTGCAC	GGAUUGGCAUAAGCAGCGUUAGUUCCGGUGUACGAAGUUUCAGCCCGCGCCCAGCGGUUCCGGGCGGCAGCACAAGGCGGGCUGAAGCUUCGUGCAC	97	36	Human 5UTR library	AGPS
RSL-V2-566	BA002999_1	CCGCGCTAATACGACTCACTATAG	GGAAGCCCATGCCACAAGACAACTC	GGTGTACGAAGTTTCAGC	CCGCGCCCAGCGGTTCCGGGCGGCAGCACAAGGCGG	GCTGAAGCTTCGTGCAC	GGGAAGCCCAUGCCACAAGACAACUCGGUGUACGAAGUUUCAGCCCGCGCCCAGCGGUUCCGGGCGGCAGCACAAGGCGGGCUGAAGCUUCGUGCAC	97	36	Human 5UTR library	AGPS
RSL-V2-567	BA002999_1	CCGCGCTAATACGACTCACTATAG	CGGCTGACACCTTTCATAGCAGCAC	GGTGTACGAAGTTTCAGC	CCGCGCCCAGCGGTTCCGGGCGGCAGCACAAGGCGG	GCTGAAGCTTCGTGCAC	GCGGCUGACACCUUUCAUAGCAGCACGGUGUACGAAGUUUCAGCCCGCGCCCAGCGGUUCCGGGCGGCAGCACAAGGCGGGCUGAAGCUUCGUGCAC	97	36	Human 5UTR library	AGPS
RSL-V2-568	BA003000_Multi	CCGCGCTAATACGACTCACTATAG	ACTTAATGATGGCAATCGACACAAG	GGTGTACGAAGTTTCAGC	CTGCCGGGATGCGCCGCAGCGAATGGTCGCGCCGGGCGCCGCTCTGAGTGACCTTTCACCCGCGCCCAGCGGTTCCGGGCGGCAG	GCTGAAGCTTCGTGCAC	GACUUAAUGAUGGCAAUCGACACAAGGGUGUACGAAGUUUCAGCCUGCCGGGAUGCGCCGCAGCGAAUGGUCGCGCCGGGCGCCGCUCUGAGUGACCUUUCACCCGCGCCCAGCGGUUCCGGGCGGCAGGCUGAAGCUUCGUGCAC	146	85	Human 5UTR library	AGPS
RSL-V2-569	BA003000_Multi	CCGCGCTAATACGACTCACTATAG	AACTTTGCGAGCTCGGGGACATGAT	GGTGTACGAAGTTTCAGC	CTGCCGGGATGCGCCGCAGCGAATGGTCGCGCCGGGCGCCGCTCTGAGTGACCTTTCACCCGCGCCCAGCGGTTCCGGGCGGCAG	GCTGAAGCTTCGTGCAC	GAACUUUGCGAGCUCGGGGACAUGAUGGUGUACGAAGUUUCAGCCUGCCGGGAUGCGCCGCAGCGAAUGGUCGCGCCGGGCGCCGCUCUGAGUGACCUUUCACCCGCGCCCAGCGGUUCCGGGCGGCAGGCUGAAGCUUCGUGCAC	146	85	Human 5UTR library	AGPS
RSL-V2-570	BA003000_Multi	CCGCGCTAATACGACTCACTATAG	CGATCGCTAGCAACTTTATCAAGGC	GGTGTACGAAGTTTCAGC	CTGCCGGGATGCGCCGCAGCGAATGGTCGCGCCGGGCGCCGCTCTGAGTGACCTTTCACCCGCGCCCAGCGGTTCCGGGCGGCAG	GCTGAAGCTTCGTGCAC	GCGAUCGCUAGCAACUUUAUCAAGGCGGUGUACGAAGUUUCAGCCUGCCGGGAUGCGCCGCAGCGAAUGGUCGCGCCGGGCGCCGCUCUGAGUGACCUUUCACCCGCGCCCAGCGGUUCCGGGCGGCAGGCUGAAGCUUCGUGCAC	146	85	Human 5UTR library	AGPS
RSL-V2-571	BA003013_1	CCGCGCTAATACGACTCACTATAG	AATTTCGTGCGAGCGGAGTACAATT	GGTGTACGAAGTTTCAGC	CAGCACTAGTGGGTGGGATTGAGGTATGCCCTGGTGCATAAATAGAGACTCAGCTGTGCTG	GCTGAAGCTTCGTGCAC	GAAUUUCGUGCGAGCGGAGUACAAUUGGUGUACGAAGUUUCAGCCAGCACUAGUGGGUGGGAUUGAGGUAUGCCCUGGUGCAUAAAUAGAGACUCAGCUGUGCUGGCUGAAGCUUCGUGCAC	122	61	Human 5UTR library	AGR2
RSL-V2-572	BA003013_1	CCGCGCTAATACGACTCACTATAG	ATACATTACAGACGGCAAAGGCCAC	GGTGTACGAAGTTTCAGC	CAGCACTAGTGGGTGGGATTGAGGTATGCCCTGGTGCATAAATAGAGACTCAGCTGTGCTG	GCTGAAGCTTCGTGCAC	GAUACAUUACAGACGGCAAAGGCCACGGUGUACGAAGUUUCAGCCAGCACUAGUGGGUGGGAUUGAGGUAUGCCCUGGUGCAUAAAUAGAGACUCAGCUGUGCUGGCUGAAGCUUCGUGCAC	122	61	Human 5UTR library	AGR2
RSL-V2-573	BA003013_1	CCGCGCTAATACGACTCACTATAG	GAGAGTATGCATGCCCAGAGCCTCA	GGTGTACGAAGTTTCAGC	CAGCACTAGTGGGTGGGATTGAGGTATGCCCTGGTGCATAAATAGAGACTCAGCTGTGCTG	GCTGAAGCTTCGTGCAC	GGAGAGUAUGCAUGCCCAGAGCCUCAGGUGUACGAAGUUUCAGCCAGCACUAGUGGGUGGGAUUGAGGUAUGCCCUGGUGCAUAAAUAGAGACUCAGCUGUGCUGGCUGAAGCUUCGUGCAC	122	61	Human 5UTR library	AGR2
RSL-V2-574	BA003013_Multi	CCGCGCTAATACGACTCACTATAG	AGAACGGATGTGTAGGGTCCTACCG	GGTGTACGAAGTTTCAGC	GGTTCGTTTCTGAGTTAGCAACAAGTAAATGCAGCACTAGTGGGTGGGATTGAGGTATGCCCTGGTGCATAAATAGAGACTCAGCTGTGCTGGCACACTCAGAAGCTTGGACC	GCTGAAGCTTCGTGCAC	GAGAACGGAUGUGUAGGGUCCUACCGGGUGUACGAAGUUUCAGCGGUUCGUUUCUGAGUUAGCAACAAGUAAAUGCAGCACUAGUGGGUGGGAUUGAGGUAUGCCCUGGUGCAUAAAUAGAGACUCAGCUGUGCUGGCACACUCAGAAGCUUGGACCGCUGAAGCUUCGUGCAC	174	113	Human 5UTR library	AGR2
RSL-V2-575	BA003013_Multi	CCGCGCTAATACGACTCACTATAG	ATGCGGCAGGAAAGAGCGATGAGAG	GGTGTACGAAGTTTCAGC	GGTTCGTTTCTGAGTTAGCAACAAGTAAATGCAGCACTAGTGGGTGGGATTGAGGTATGCCCTGGTGCATAAATAGAGACTCAGCTGTGCTGGCACACTCAGAAGCTTGGACC	GCTGAAGCTTCGTGCAC	GAUGCGGCAGGAAAGAGCGAUGAGAGGGUGUACGAAGUUUCAGCGGUUCGUUUCUGAGUUAGCAACAAGUAAAUGCAGCACUAGUGGGUGGGAUUGAGGUAUGCCCUGGUGCAUAAAUAGAGACUCAGCUGUGCUGGCACACUCAGAAGCUUGGACCGCUGAAGCUUCGUGCAC	174	113	Human 5UTR library	AGR2
RSL-V2-576	BA003013_Multi	CCGCGCTAATACGACTCACTATAG	ATGACCCATATCTAACGCCCGGGTG	GGTGTACGAAGTTTCAGC	GGTTCGTTTCTGAGTTAGCAACAAGTAAATGCAGCACTAGTGGGTGGGATTGAGGTATGCCCTGGTGCATAAATAGAGACTCAGCTGTGCTGGCACACTCAGAAGCTTGGACC	GCTGAAGCTTCGTGCAC	GAUGACCCAUAUCUAACGCCCGGGUGGGUGUACGAAGUUUCAGCGGUUCGUUUCUGAGUUAGCAACAAGUAAAUGCAGCACUAGUGGGUGGGAUUGAGGUAUGCCCUGGUGCAUAAAUAGAGACUCAGCUGUGCUGGCACACUCAGAAGCUUGGACCGCUGAAGCUUCGUGCAC	174	113	Human 5UTR library	AGR2
RSL-V2-577	BA003030_1	CCGCGCTAATACGACTCACTATAG	ATGTTACCGGTCGTCGGACACTTCG	GGTGTACGAAGTTTCAGC	GCCCTGCCATATAAGCCAAGGGC	GCTGAAGCTTCGTGCAC	GAUGUUACCGGUCGUCGGACACUUCGGGUGUACGAAGUUUCAGCGCCCUGCCAUAUAAGCCAAGGGCGCUGAAGCUUCGUGCAC	84	23	Human 5UTR library	AGRP
RSL-V2-578	BA003030_1	CCGCGCTAATACGACTCACTATAG	AGTCTATGGACCCTACTGGGTGTCC	GGTGTACGAAGTTTCAGC	GCCCTGCCATATAAGCCAAGGGC	GCTGAAGCTTCGTGCAC	GAGUCUAUGGACCCUACUGGGUGUCCGGUGUACGAAGUUUCAGCGCCCUGCCAUAUAAGCCAAGGGCGCUGAAGCUUCGUGCAC	84	23	Human 5UTR library	AGRP
RSL-V2-579	BA003030_1	CCGCGCTAATACGACTCACTATAG	ACATGTTACTCTAGGCCGAAACACC	GGTGTACGAAGTTTCAGC	GCCCTGCCATATAAGCCAAGGGC	GCTGAAGCTTCGTGCAC	GACAUGUUACUCUAGGCCGAAACACCGGUGUACGAAGUUUCAGCGCCCUGCCAUAUAAGCCAAGGGCGCUGAAGCUUCGUGCAC	84	23	Human 5UTR library	AGRP
RSL-V2-580	BA003030_Multi	CCGCGCTAATACGACTCACTATAG	AAAATTAAACGGCCGACGAGCTACA	GGTGTACGAAGTTTCAGC	CCACCCTCCAGGAAGGGTCCTTCACGGCCTGGCTGCAGGGATCAGTCACGTGTGGCCCTTCATTAGGCCCTGCCATATAAGCCAAGGGCACGGGGTGG	GCTGAAGCTTCGTGCAC	GAAAAUUAAACGGCCGACGAGCUACAGGUGUACGAAGUUUCAGCCCACCCUCCAGGAAGGGUCCUUCACGGCCUGGCUGCAGGGAUCAGUCACGUGUGGCCCUUCAUUAGGCCCUGCCAUAUAAGCCAAGGGCACGGGGUGGGCUGAAGCUUCGUGCAC	159	98	Human 5UTR library	AGRP
RSL-V2-581	BA003030_Multi	CCGCGCTAATACGACTCACTATAG	AGTTCTCCGCACGAGAACCTGAACA	GGTGTACGAAGTTTCAGC	CCACCCTCCAGGAAGGGTCCTTCACGGCCTGGCTGCAGGGATCAGTCACGTGTGGCCCTTCATTAGGCCCTGCCATATAAGCCAAGGGCACGGGGTGG	GCTGAAGCTTCGTGCAC	GAGUUCUCCGCACGAGAACCUGAACAGGUGUACGAAGUUUCAGCCCACCCUCCAGGAAGGGUCCUUCACGGCCUGGCUGCAGGGAUCAGUCACGUGUGGCCCUUCAUUAGGCCCUGCCAUAUAAGCCAAGGGCACGGGGUGGGCUGAAGCUUCGUGCAC	159	98	Human 5UTR library	AGRP
RSL-V2-582	BA003030_Multi	CCGCGCTAATACGACTCACTATAG	CAAGTCGACTGTAGCGTTCCTATGG	GGTGTACGAAGTTTCAGC	CCACCCTCCAGGAAGGGTCCTTCACGGCCTGGCTGCAGGGATCAGTCACGTGTGGCCCTTCATTAGGCCCTGCCATATAAGCCAAGGGCACGGGGTGG	GCTGAAGCTTCGTGCAC	GCAAGUCGACUGUAGCGUUCCUAUGGGGUGUACGAAGUUUCAGCCCACCCUCCAGGAAGGGUCCUUCACGGCCUGGCUGCAGGGAUCAGUCACGUGUGGCCCUUCAUUAGGCCCUGCCAUAUAAGCCAAGGGCACGGGGUGGGCUGAAGCUUCGUGCAC	159	98	Human 5UTR library	AGRP
RSL-V2-583	BA003038_1	CCGCGCTAATACGACTCACTATAG	GTACCATTGATACCGTGATACGGCC	GGTGTACGAAGTTTCAGC	GCCTCGCCTGCCACCGGGGTTTGTATGAAAACACCGGGCGGCGGGCGGC	GCTGAAGCTTCGTGCAC	GGUACCAUUGAUACCGUGAUACGGCCGGUGUACGAAGUUUCAGCGCCUCGCCUGCCACCGGGGUUUGUAUGAAAACACCGGGCGGCGGGCGGCGCUGAAGCUUCGUGCAC	110	49	Human 5UTR library	AGTPBP1
RSL-V2-584	BA003038_1	CCGCGCTAATACGACTCACTATAG	GCGCGGCACACGACAATGAATAGAA	GGTGTACGAAGTTTCAGC	GCCTCGCCTGCCACCGGGGTTTGTATGAAAACACCGGGCGGCGGGCGGC	GCTGAAGCTTCGTGCAC	GGCGCGGCACACGACAAUGAAUAGAAGGUGUACGAAGUUUCAGCGCCUCGCCUGCCACCGGGGUUUGUAUGAAAACACCGGGCGGCGGGCGGCGCUGAAGCUUCGUGCAC	110	49	Human 5UTR library	AGTPBP1
RSL-V2-585	BA003038_1	CCGCGCTAATACGACTCACTATAG	AGGGACTCAATACAACGATAACACA	GGTGTACGAAGTTTCAGC	GCCTCGCCTGCCACCGGGGTTTGTATGAAAACACCGGGCGGCGGGCGGC	GCTGAAGCTTCGTGCAC	GAGGGACUCAAUACAACGAUAACACAGGUGUACGAAGUUUCAGCGCCUCGCCUGCCACCGGGGUUUGUAUGAAAACACCGGGCGGCGGGCGGCGCUGAAGCUUCGUGCAC	110	49	Human 5UTR library	AGTPBP1
RSL-V2-586	BA003038_Multi	CCGCGCTAATACGACTCACTATAG	ACTGATCAGGACAACCGTACGACAA	GGTGTACGAAGTTTCAGC	CGCCGCCGCCGCAGCTGCCGCCGCCGCCGCCTCCGCCTCGCCTGCCACCGGGGTTTGTATGAAAACACCGGGCGGCGGGCGGCGAGGGATCCGCCGTGATCCAGGTG	GCTGAAGCTTCGTGCAC	GACUGAUCAGGACAACCGUACGACAAGGUGUACGAAGUUUCAGCCGCCGCCGCCGCAGCUGCCGCCGCCGCCGCCUCCGCCUCGCCUGCCACCGGGGUUUGUAUGAAAACACCGGGCGGCGGGCGGCGAGGGAUCCGCCGUGAUCCAGGUGGCUGAAGCUUCGUGCAC	168	107	Human 5UTR library	AGTPBP1
RSL-V2-587	BA003038_Multi	CCGCGCTAATACGACTCACTATAG	CATAGTACTCGGTCACCAAGAATTG	GGTGTACGAAGTTTCAGC	CGCCGCCGCCGCAGCTGCCGCCGCCGCCGCCTCCGCCTCGCCTGCCACCGGGGTTTGTATGAAAACACCGGGCGGCGGGCGGCGAGGGATCCGCCGTGATCCAGGTG	GCTGAAGCTTCGTGCAC	GCAUAGUACUCGGUCACCAAGAAUUGGGUGUACGAAGUUUCAGCCGCCGCCGCCGCAGCUGCCGCCGCCGCCGCCUCCGCCUCGCCUGCCACCGGGGUUUGUAUGAAAACACCGGGCGGCGGGCGGCGAGGGAUCCGCCGUGAUCCAGGUGGCUGAAGCUUCGUGCAC	168	107	Human 5UTR library	AGTPBP1
RSL-V2-588	BA003038_Multi	CCGCGCTAATACGACTCACTATAG	CTAACCACGATGCACTGGAGCTGAT	GGTGTACGAAGTTTCAGC	CGCCGCCGCCGCAGCTGCCGCCGCCGCCGCCTCCGCCTCGCCTGCCACCGGGGTTTGTATGAAAACACCGGGCGGCGGGCGGCGAGGGATCCGCCGTGATCCAGGTG	GCTGAAGCTTCGTGCAC	GCUAACCACGAUGCACUGGAGCUGAUGGUGUACGAAGUUUCAGCCGCCGCCGCCGCAGCUGCCGCCGCCGCCGCCUCCGCCUCGCCUGCCACCGGGGUUUGUAUGAAAACACCGGGCGGCGGGCGGCGAGGGAUCCGCCGUGAUCCAGGUGGCUGAAGCUUCGUGCAC	168	107	Human 5UTR library	AGTPBP1
RSL-V2-589	BA003039_Multi	CCGCGCTAATACGACTCACTATAG	AGCGTTATTATTTGGACAGGGCCGC	GGTGTACGAAGTTTCAGC	GTTGCCCGGGATGCGGACAGGTTCCGCCGCCTCCAGCGCCCCATCCTGAGCCGATTATCTGCAATTATGAAATGAAGTAAC	GCTGAAGCTTCGTGCAC	GAGCGUUAUUAUUUGGACAGGGCCGCGGUGUACGAAGUUUCAGCGUUGCCCGGGAUGCGGACAGGUUCCGCCGCCUCCAGCGCCCCAUCCUGAGCCGAUUAUCUGCAAUUAUGAAAUGAAGUAACGCUGAAGCUUCGUGCAC	142	81	Human 5UTR library	AGTPBP1
RSL-V2-590	BA003039_Multi	CCGCGCTAATACGACTCACTATAG	CATGTCGGCATCAAGAGTTGACGCT	GGTGTACGAAGTTTCAGC	GTTGCCCGGGATGCGGACAGGTTCCGCCGCCTCCAGCGCCCCATCCTGAGCCGATTATCTGCAATTATGAAATGAAGTAAC	GCTGAAGCTTCGTGCAC	GCAUGUCGGCAUCAAGAGUUGACGCUGGUGUACGAAGUUUCAGCGUUGCCCGGGAUGCGGACAGGUUCCGCCGCCUCCAGCGCCCCAUCCUGAGCCGAUUAUCUGCAAUUAUGAAAUGAAGUAACGCUGAAGCUUCGUGCAC	142	81	Human 5UTR library	AGTPBP1
RSL-V2-591	BA003039_Multi	CCGCGCTAATACGACTCACTATAG	GTCTATAAGAAACGTCGTCAACGCA	GGTGTACGAAGTTTCAGC	GTTGCCCGGGATGCGGACAGGTTCCGCCGCCTCCAGCGCCCCATCCTGAGCCGATTATCTGCAATTATGAAATGAAGTAAC	GCTGAAGCTTCGTGCAC	GGUCUAUAAGAAACGUCGUCAACGCAGGUGUACGAAGUUUCAGCGUUGCCCGGGAUGCGGACAGGUUCCGCCGCCUCCAGCGCCCCAUCCUGAGCCGAUUAUCUGCAAUUAUGAAAUGAAGUAACGCUGAAGCUUCGUGCAC	142	81	Human 5UTR library	AGTPBP1
RSL-V2-592	BA003041_1	CCGCGCTAATACGACTCACTATAG	CAGCTGCGCGTAGGTAAATAGATTA	GGTGTACGAAGTTTCAGC	GGATGCGGACAGGTTCCGCCGCCTCC	GCTGAAGCTTCGTGCAC	GCAGCUGCGCGUAGGUAAAUAGAUUAGGUGUACGAAGUUUCAGCGGAUGCGGACAGGUUCCGCCGCCUCCGCUGAAGCUUCGUGCAC	87	26	Human 5UTR library	AGTPBP1
RSL-V2-593	BA003041_1	CCGCGCTAATACGACTCACTATAG	GTCGTAAATAGGAGCAAGCCCTACG	GGTGTACGAAGTTTCAGC	GGATGCGGACAGGTTCCGCCGCCTCC	GCTGAAGCTTCGTGCAC	GGUCGUAAAUAGGAGCAAGCCCUACGGGUGUACGAAGUUUCAGCGGAUGCGGACAGGUUCCGCCGCCUCCGCUGAAGCUUCGUGCAC	87	26	Human 5UTR library	AGTPBP1
RSL-V2-594	BA003041_1	CCGCGCTAATACGACTCACTATAG	AGAAGCATTATCACAGGGCGCAGAT	GGTGTACGAAGTTTCAGC	GGATGCGGACAGGTTCCGCCGCCTCC	GCTGAAGCTTCGTGCAC	GAGAAGCAUUAUCACAGGGCGCAGAUGGUGUACGAAGUUUCAGCGGAUGCGGACAGGUUCCGCCGCCUCCGCUGAAGCUUCGUGCAC	87	26	Human 5UTR library	AGTPBP1
RSL-V2-595	BA003041_Multi	CCGCGCTAATACGACTCACTATAG	GTCCACTGAGGGCCACATAGTCTAC	GGTGTACGAAGTTTCAGC	CAGCTGCCGCCGCCGCCGCCTCCGCCTCGCCTGCCACCGGGGTTTGTATGAAAACACCGGGCGGCGGGCGGCGAGGGATCCGCCGTGATCCAGATTATCTG	GCTGAAGCTTCGTGCAC	GGUCCACUGAGGGCCACAUAGUCUACGGUGUACGAAGUUUCAGCCAGCUGCCGCCGCCGCCGCCUCCGCCUCGCCUGCCACCGGGGUUUGUAUGAAAACACCGGGCGGCGGGCGGCGAGGGAUCCGCCGUGAUCCAGAUUAUCUGGCUGAAGCUUCGUGCAC	162	101	Human 5UTR library	AGTPBP1
RSL-V2-596	BA003041_Multi	CCGCGCTAATACGACTCACTATAG	ACATCAGGTGGGAACACAATGTTAA	GGTGTACGAAGTTTCAGC	CAGCTGCCGCCGCCGCCGCCTCCGCCTCGCCTGCCACCGGGGTTTGTATGAAAACACCGGGCGGCGGGCGGCGAGGGATCCGCCGTGATCCAGATTATCTG	GCTGAAGCTTCGTGCAC	GACAUCAGGUGGGAACACAAUGUUAAGGUGUACGAAGUUUCAGCCAGCUGCCGCCGCCGCCGCCUCCGCCUCGCCUGCCACCGGGGUUUGUAUGAAAACACCGGGCGGCGGGCGGCGAGGGAUCCGCCGUGAUCCAGAUUAUCUGGCUGAAGCUUCGUGCAC	162	101	Human 5UTR library	AGTPBP1
RSL-V2-597	BA003041_Multi	CCGCGCTAATACGACTCACTATAG	ATTCTGATATACGATGTTTCGTGGC	GGTGTACGAAGTTTCAGC	CAGCTGCCGCCGCCGCCGCCTCCGCCTCGCCTGCCACCGGGGTTTGTATGAAAACACCGGGCGGCGGGCGGCGAGGGATCCGCCGTGATCCAGATTATCTG	GCTGAAGCTTCGTGCAC	GAUUCUGAUAUACGAUGUUUCGUGGCGGUGUACGAAGUUUCAGCCAGCUGCCGCCGCCGCCGCCUCCGCCUCGCCUGCCACCGGGGUUUGUAUGAAAACACCGGGCGGCGGGCGGCGAGGGAUCCGCCGUGAUCCAGAUUAUCUGGCUGAAGCUUCGUGCAC	162	101	Human 5UTR library	AGTPBP1
RSL-V2-598	BA003052_1	CCGCGCTAATACGACTCACTATAG	GTGCACCATCAGGTCATCACACCTG	GGTGTACGAAGTTTCAGC	CAGACCAAACATATAAGAAGGAAACCAGAGATCTGGTGCTATTACGTCCCAGCGTCTG	GCTGAAGCTTCGTGCAC	GGUGCACCAUCAGGUCAUCACACCUGGGUGUACGAAGUUUCAGCCAGACCAAACAUAUAAGAAGGAAACCAGAGAUCUGGUGCUAUUACGUCCCAGCGUCUGGCUGAAGCUUCGUGCAC	119	58	Human 5UTR library	AGTR2
RSL-V2-599	BA003052_1	CCGCGCTAATACGACTCACTATAG	GACCTTCACCATGTGCGTTGCGATA	GGTGTACGAAGTTTCAGC	CAGACCAAACATATAAGAAGGAAACCAGAGATCTGGTGCTATTACGTCCCAGCGTCTG	GCTGAAGCTTCGTGCAC	GGACCUUCACCAUGUGCGUUGCGAUAGGUGUACGAAGUUUCAGCCAGACCAAACAUAUAAGAAGGAAACCAGAGAUCUGGUGCUAUUACGUCCCAGCGUCUGGCUGAAGCUUCGUGCAC	119	58	Human 5UTR library	AGTR2
RSL-V2-600	BA003052_1	CCGCGCTAATACGACTCACTATAG	CGTCCGGAGGGTTTGCAGTAGGATC	GGTGTACGAAGTTTCAGC	CAGACCAAACATATAAGAAGGAAACCAGAGATCTGGTGCTATTACGTCCCAGCGTCTG	GCTGAAGCTTCGTGCAC	GCGUCCGGAGGGUUUGCAGUAGGAUCGGUGUACGAAGUUUCAGCCAGACCAAACAUAUAAGAAGGAAACCAGAGAUCUGGUGCUAUUACGUCCCAGCGUCUGGCUGAAGCUUCGUGCAC	119	58	Human 5UTR library	AGTR2
RSL-V2-601	BA003064_1	CCGCGCTAATACGACTCACTATAG	AAAATGTCCACGCTGATACGTGCAC	GGTGTACGAAGTTTCAGC	CTTAATCTCAAAG	GCTGAAGCTTCGTGCAC	GAAAAUGUCCACGCUGAUACGUGCACGGUGUACGAAGUUUCAGCCUUAAUCUCAAAGGCUGAAGCUUCGUGCAC	74	13	Human 5UTR library	AGXT2
RSL-V2-602	BA003064_1	CCGCGCTAATACGACTCACTATAG	CTTCCTCGCATCCTTCCCCAATGAC	GGTGTACGAAGTTTCAGC	CTTAATCTCAAAG	GCTGAAGCTTCGTGCAC	GCUUCCUCGCAUCCUUCCCCAAUGACGGUGUACGAAGUUUCAGCCUUAAUCUCAAAGGCUGAAGCUUCGUGCAC	74	13	Human 5UTR library	AGXT2
RSL-V2-603	BA003064_1	CCGCGCTAATACGACTCACTATAG	GGTGCAAGAGCTTATATAATGCTGA	GGTGTACGAAGTTTCAGC	CTTAATCTCAAAG	GCTGAAGCTTCGTGCAC	GGGUGCAAGAGCUUAUAUAAUGCUGAGGUGUACGAAGUUUCAGCCUUAAUCUCAAAGGCUGAAGCUUCGUGCAC	74	13	Human 5UTR library	AGXT2
RSL-V2-604	BA003064_Multi	CCGCGCTAATACGACTCACTATAG	CTATGGACGTATATGGGAAAGCTCC	GGTGTACGAAGTTTCAGC	CTGGGGCTTGCCTGAAGCCATGGGCAGTCACCACTCCAGGATTCCCCTTTTAGCGCCTCCTCCCCATCTTAATCTCAAAGTCCAG	GCTGAAGCTTCGTGCAC	GCUAUGGACGUAUAUGGGAAAGCUCCGGUGUACGAAGUUUCAGCCUGGGGCUUGCCUGAAGCCAUGGGCAGUCACCACUCCAGGAUUCCCCUUUUAGCGCCUCCUCCCCAUCUUAAUCUCAAAGUCCAGGCUGAAGCUUCGUGCAC	146	85	Human 5UTR library	AGXT2
RSL-V2-605	BA003064_Multi	CCGCGCTAATACGACTCACTATAG	CACGATCTAGATACTAAGCCGTGAA	GGTGTACGAAGTTTCAGC	CTGGGGCTTGCCTGAAGCCATGGGCAGTCACCACTCCAGGATTCCCCTTTTAGCGCCTCCTCCCCATCTTAATCTCAAAGTCCAG	GCTGAAGCTTCGTGCAC	GCACGAUCUAGAUACUAAGCCGUGAAGGUGUACGAAGUUUCAGCCUGGGGCUUGCCUGAAGCCAUGGGCAGUCACCACUCCAGGAUUCCCCUUUUAGCGCCUCCUCCCCAUCUUAAUCUCAAAGUCCAGGCUGAAGCUUCGUGCAC	146	85	Human 5UTR library	AGXT2
RSL-V2-606	BA003064_Multi	CCGCGCTAATACGACTCACTATAG	GCGTGTTCAATACAGGCCAACGCAT	GGTGTACGAAGTTTCAGC	CTGGGGCTTGCCTGAAGCCATGGGCAGTCACCACTCCAGGATTCCCCTTTTAGCGCCTCCTCCCCATCTTAATCTCAAAGTCCAG	GCTGAAGCTTCGTGCAC	GGCGUGUUCAAUACAGGCCAACGCAUGGUGUACGAAGUUUCAGCCUGGGGCUUGCCUGAAGCCAUGGGCAGUCACCACUCCAGGAUUCCCCUUUUAGCGCCUCCUCCCCAUCUUAAUCUCAAAGUCCAGGCUGAAGCUUCGUGCAC	146	85	Human 5UTR library	AGXT2
RSL-V2-607	BA003066_Multi	CCGCGCTAATACGACTCACTATAG	CACAATCACCCAGCTCAGCGGAAGA	GGTGTACGAAGTTTCAGC	GCTCTGGGGCTTGCCTGAAGCCATGGGCAGTCACCACTCCAGGATTCCCCTTTTAGCGCCTCCTCCCCATCTTAATCTCAAAGTCCAGCAGGATAGTGAGCAGTTAGAGC	GCTGAAGCTTCGTGCAC	GCACAAUCACCCAGCUCAGCGGAAGAGGUGUACGAAGUUUCAGCGCUCUGGGGCUUGCCUGAAGCCAUGGGCAGUCACCACUCCAGGAUUCCCCUUUUAGCGCCUCCUCCCCAUCUUAAUCUCAAAGUCCAGCAGGAUAGUGAGCAGUUAGAGCGCUGAAGCUUCGUGCAC	171	110	Human 5UTR library	AGXT2
RSL-V2-608	BA003066_Multi	CCGCGCTAATACGACTCACTATAG	CGATCTGAATAGAGCGGAACATTCA	GGTGTACGAAGTTTCAGC	GCTCTGGGGCTTGCCTGAAGCCATGGGCAGTCACCACTCCAGGATTCCCCTTTTAGCGCCTCCTCCCCATCTTAATCTCAAAGTCCAGCAGGATAGTGAGCAGTTAGAGC	GCTGAAGCTTCGTGCAC	GCGAUCUGAAUAGAGCGGAACAUUCAGGUGUACGAAGUUUCAGCGCUCUGGGGCUUGCCUGAAGCCAUGGGCAGUCACCACUCCAGGAUUCCCCUUUUAGCGCCUCCUCCCCAUCUUAAUCUCAAAGUCCAGCAGGAUAGUGAGCAGUUAGAGCGCUGAAGCUUCGUGCAC	171	110	Human 5UTR library	AGXT2
RSL-V2-609	BA003066_Multi	CCGCGCTAATACGACTCACTATAG	CGTAGTCGACGGAATGCTCACATGT	GGTGTACGAAGTTTCAGC	GCTCTGGGGCTTGCCTGAAGCCATGGGCAGTCACCACTCCAGGATTCCCCTTTTAGCGCCTCCTCCCCATCTTAATCTCAAAGTCCAGCAGGATAGTGAGCAGTTAGAGC	GCTGAAGCTTCGTGCAC	GCGUAGUCGACGGAAUGCUCACAUGUGGUGUACGAAGUUUCAGCGCUCUGGGGCUUGCCUGAAGCCAUGGGCAGUCACCACUCCAGGAUUCCCCUUUUAGCGCCUCCUCCCCAUCUUAAUCUCAAAGUCCAGCAGGAUAGUGAGCAGUUAGAGCGCUGAAGCUUCGUGCAC	171	110	Human 5UTR library	AGXT2
RSL-V2-610	BA003074_1	CCGCGCTAATACGACTCACTATAG	AGATTCCTCGGCTCCCAAAAGTCCG	GGTGTACGAAGTTTCAGC	GGAGATGATCC	GCTGAAGCTTCGTGCAC	GAGAUUCCUCGGCUCCCAAAAGUCCGGGUGUACGAAGUUUCAGCGGAGAUGAUCCGCUGAAGCUUCGUGCAC	72	11	Human 5UTR library	AGXT2L1
RSL-V2-611	BA003074_1	CCGCGCTAATACGACTCACTATAG	CTCGAACATGGAACTATTAGTACAG	GGTGTACGAAGTTTCAGC	GGAGATGATCC	GCTGAAGCTTCGTGCAC	GCUCGAACAUGGAACUAUUAGUACAGGGUGUACGAAGUUUCAGCGGAGAUGAUCCGCUGAAGCUUCGUGCAC	72	11	Human 5UTR library	AGXT2L1
RSL-V2-612	BA003074_1	CCGCGCTAATACGACTCACTATAG	CCGTCCCACATCGTCTAACTTGTGC	GGTGTACGAAGTTTCAGC	GGAGATGATCC	GCTGAAGCTTCGTGCAC	GCCGUCCCACAUCGUCUAACUUGUGCGGUGUACGAAGUUUCAGCGGAGAUGAUCCGCUGAAGCUUCGUGCAC	72	11	Human 5UTR library	AGXT2L1
RSL-V2-613	BA003080_1	CCGCGCTAATACGACTCACTATAG	CCTGACCTGCGTGAGACACCTTCTA	GGTGTACGAAGTTTCAGC	TGGTCAAAGCTG	GCTGAAGCTTCGTGCAC	GCCUGACCUGCGUGAGACACCUUCUAGGUGUACGAAGUUUCAGCUGGUCAAAGCUGGCUGAAGCUUCGUGCAC	73	12	Human 5UTR library	AGXT2L1
RSL-V2-614	BA003080_1	CCGCGCTAATACGACTCACTATAG	CACTCTGAGATTGCCGCCAATCGTG	GGTGTACGAAGTTTCAGC	TGGTCAAAGCTG	GCTGAAGCTTCGTGCAC	GCACUCUGAGAUUGCCGCCAAUCGUGGGUGUACGAAGUUUCAGCUGGUCAAAGCUGGCUGAAGCUUCGUGCAC	73	12	Human 5UTR library	AGXT2L1
RSL-V2-615	BA003080_1	CCGCGCTAATACGACTCACTATAG	ACGTCGACAGTACGGGCATAGCCTT	GGTGTACGAAGTTTCAGC	TGGTCAAAGCTG	GCTGAAGCTTCGTGCAC	GACGUCGACAGUACGGGCAUAGCCUUGGUGUACGAAGUUUCAGCUGGUCAAAGCUGGCUGAAGCUUCGUGCAC	73	12	Human 5UTR library	AGXT2L1
RSL-V2-616	BA003104_Multi	CCGCGCTAATACGACTCACTATAG	AGCGATACCCGGTTGGAACTGATAT	GGTGTACGAAGTTTCAGC	GCGAGGAAGATATTTAAAGGCGTCGGCGCCACGCGCATATCCCTGCTCGGCGCTGCCCGCCCAGTTCCTGTTCCCAGACTGAGGCCCAGCCCCCTTCGC	GCTGAAGCTTCGTGCAC	GAGCGAUACCCGGUUGGAACUGAUAUGGUGUACGAAGUUUCAGCGCGAGGAAGAUAUUUAAAGGCGUCGGCGCCACGCGCAUAUCCCUGCUCGGCGCUGCCCGCCCAGUUCCUGUUCCCAGACUGAGGCCCAGCCCCCUUCGCGCUGAAGCUUCGUGCAC	160	99	Human 5UTR library	AHCY
RSL-V2-617	BA003104_Multi	CCGCGCTAATACGACTCACTATAG	ACACCAGGACCGTAAGTCTTTGCCA	GGTGTACGAAGTTTCAGC	GCGAGGAAGATATTTAAAGGCGTCGGCGCCACGCGCATATCCCTGCTCGGCGCTGCCCGCCCAGTTCCTGTTCCCAGACTGAGGCCCAGCCCCCTTCGC	GCTGAAGCTTCGTGCAC	GACACCAGGACCGUAAGUCUUUGCCAGGUGUACGAAGUUUCAGCGCGAGGAAGAUAUUUAAAGGCGUCGGCGCCACGCGCAUAUCCCUGCUCGGCGCUGCCCGCCCAGUUCCUGUUCCCAGACUGAGGCCCAGCCCCCUUCGCGCUGAAGCUUCGUGCAC	160	99	Human 5UTR library	AHCY
RSL-V2-618	BA003104_Multi	CCGCGCTAATACGACTCACTATAG	ACTCAGCATTCCGGACCTTAGTGTA	GGTGTACGAAGTTTCAGC	GCGAGGAAGATATTTAAAGGCGTCGGCGCCACGCGCATATCCCTGCTCGGCGCTGCCCGCCCAGTTCCTGTTCCCAGACTGAGGCCCAGCCCCCTTCGC	GCTGAAGCTTCGTGCAC	GACUCAGCAUUCCGGACCUUAGUGUAGGUGUACGAAGUUUCAGCGCGAGGAAGAUAUUUAAAGGCGUCGGCGCCACGCGCAUAUCCCUGCUCGGCGCUGCCCGCCCAGUUCCUGUUCCCAGACUGAGGCCCAGCCCCCUUCGCGCUGAAGCUUCGUGCAC	160	99	Human 5UTR library	AHCY
RSL-V2-619	BA003114_1	CCGCGCTAATACGACTCACTATAG	AACTAAGGCGTCCTGAAAATTAGTT	GGTGTACGAAGTTTCAGC	CTGCAGAAAG	GCTGAAGCTTCGTGCAC	GAACUAAGGCGUCCUGAAAAUUAGUUGGUGUACGAAGUUUCAGCCUGCAGAAAGGCUGAAGCUUCGUGCAC	71	10	Human 5UTR library	AHCYL2
RSL-V2-620	BA003114_1	CCGCGCTAATACGACTCACTATAG	CAACTAAGGACACGGTCTCGACTCT	GGTGTACGAAGTTTCAGC	CTGCAGAAAG	GCTGAAGCTTCGTGCAC	GCAACUAAGGACACGGUCUCGACUCUGGUGUACGAAGUUUCAGCCUGCAGAAAGGCUGAAGCUUCGUGCAC	71	10	Human 5UTR library	AHCYL2
RSL-V2-621	BA003114_1	CCGCGCTAATACGACTCACTATAG	AAATGCTAGTGGGAAAGCGCTATCC	GGTGTACGAAGTTTCAGC	CTGCAGAAAG	GCTGAAGCTTCGTGCAC	GAAAUGCUAGUGGGAAAGCGCUAUCCGGUGUACGAAGUUUCAGCCUGCAGAAAGGCUGAAGCUUCGUGCAC	71	10	Human 5UTR library	AHCYL2
RSL-V2-622	BA003114_Multi	CCGCGCTAATACGACTCACTATAG	ATGACCCATAAGAGTCGAAAATCAG	GGTGTACGAAGTTTCAGC	CACAGAAGGCTTTGAAGCCGGCCAGTAAGGGGTTGTCAGGCAGTTGACTAATGCTCTTGATTTGAATCGGAGGCTGCTGTGAAAAGGGATGCAGCTTCTGCTAGCCACTGTG	GCTGAAGCTTCGTGCAC	GAUGACCCAUAAGAGUCGAAAAUCAGGGUGUACGAAGUUUCAGCCACAGAAGGCUUUGAAGCCGGCCAGUAAGGGGUUGUCAGGCAGUUGACUAAUGCUCUUGAUUUGAAUCGGAGGCUGCUGUGAAAAGGGAUGCAGCUUCUGCUAGCCACUGUGGCUGAAGCUUCGUGCAC	173	112	Human 5UTR library	AHCYL2
RSL-V2-623	BA003114_Multi	CCGCGCTAATACGACTCACTATAG	ACGAAGGATTTTGCGAAGCACTCTT	GGTGTACGAAGTTTCAGC	CACAGAAGGCTTTGAAGCCGGCCAGTAAGGGGTTGTCAGGCAGTTGACTAATGCTCTTGATTTGAATCGGAGGCTGCTGTGAAAAGGGATGCAGCTTCTGCTAGCCACTGTG	GCTGAAGCTTCGTGCAC	GACGAAGGAUUUUGCGAAGCACUCUUGGUGUACGAAGUUUCAGCCACAGAAGGCUUUGAAGCCGGCCAGUAAGGGGUUGUCAGGCAGUUGACUAAUGCUCUUGAUUUGAAUCGGAGGCUGCUGUGAAAAGGGAUGCAGCUUCUGCUAGCCACUGUGGCUGAAGCUUCGUGCAC	173	112	Human 5UTR library	AHCYL2
RSL-V2-624	BA003114_Multi	CCGCGCTAATACGACTCACTATAG	GCGTGCGACATCGGTTAAACTACGA	GGTGTACGAAGTTTCAGC	CACAGAAGGCTTTGAAGCCGGCCAGTAAGGGGTTGTCAGGCAGTTGACTAATGCTCTTGATTTGAATCGGAGGCTGCTGTGAAAAGGGATGCAGCTTCTGCTAGCCACTGTG	GCTGAAGCTTCGTGCAC	GGCGUGCGACAUCGGUUAAACUACGAGGUGUACGAAGUUUCAGCCACAGAAGGCUUUGAAGCCGGCCAGUAAGGGGUUGUCAGGCAGUUGACUAAUGCUCUUGAUUUGAAUCGGAGGCUGCUGUGAAAAGGGAUGCAGCUUCUGCUAGCCACUGUGGCUGAAGCUUCGUGCAC	173	112	Human 5UTR library	AHCYL2
RSL-V2-625	BA003115_1	CCGCGCTAATACGACTCACTATAG	CAAGTTAGTCGTGCAACAGCCACGC	GGTGTACGAAGTTTCAGC	GCCGACCAAGAGCAGGAGCTGGAGTCTGAGCCGGTGGTTGCAGCGGAGGCGGT	GCTGAAGCTTCGTGCAC	GCAAGUUAGUCGUGCAACAGCCACGCGGUGUACGAAGUUUCAGCGCCGACCAAGAGCAGGAGCUGGAGUCUGAGCCGGUGGUUGCAGCGGAGGCGGUGCUGAAGCUUCGUGCAC	114	53	Human 5UTR library	AHCYL2
RSL-V2-626	BA003115_1	CCGCGCTAATACGACTCACTATAG	CCTGCAACGAGTGCGTTTTAGCTAG	GGTGTACGAAGTTTCAGC	GCCGACCAAGAGCAGGAGCTGGAGTCTGAGCCGGTGGTTGCAGCGGAGGCGGT	GCTGAAGCTTCGTGCAC	GCCUGCAACGAGUGCGUUUUAGCUAGGGUGUACGAAGUUUCAGCGCCGACCAAGAGCAGGAGCUGGAGUCUGAGCCGGUGGUUGCAGCGGAGGCGGUGCUGAAGCUUCGUGCAC	114	53	Human 5UTR library	AHCYL2
RSL-V2-627	BA003115_1	CCGCGCTAATACGACTCACTATAG	GTGGGCTTCAAAATCTACTGAACAA	GGTGTACGAAGTTTCAGC	GCCGACCAAGAGCAGGAGCTGGAGTCTGAGCCGGTGGTTGCAGCGGAGGCGGT	GCTGAAGCTTCGTGCAC	GGUGGGCUUCAAAAUCUACUGAACAAGGUGUACGAAGUUUCAGCGCCGACCAAGAGCAGGAGCUGGAGUCUGAGCCGGUGGUUGCAGCGGAGGCGGUGCUGAAGCUUCGUGCAC	114	53	Human 5UTR library	AHCYL2
RSL-V2-628	BA003132_1	CCGCGCTAATACGACTCACTATAG	CGGTAAGTCTAGGCGATAACTCACC	GGTGTACGAAGTTTCAGC	CCCTCAGGTTGTGACCGAGATTCCCGACGAGAGAGACTGAGGG	GCTGAAGCTTCGTGCAC	GCGGUAAGUCUAGGCGAUAACUCACCGGUGUACGAAGUUUCAGCCCCUCAGGUUGUGACCGAGAUUCCCGACGAGAGAGACUGAGGGGCUGAAGCUUCGUGCAC	104	43	Human 5UTR library	AHNAK
RSL-V2-629	BA003132_1	CCGCGCTAATACGACTCACTATAG	AATGAGTCGGAACTAAGCACAATTA	GGTGTACGAAGTTTCAGC	CCCTCAGGTTGTGACCGAGATTCCCGACGAGAGAGACTGAGGG	GCTGAAGCTTCGTGCAC	GAAUGAGUCGGAACUAAGCACAAUUAGGUGUACGAAGUUUCAGCCCCUCAGGUUGUGACCGAGAUUCCCGACGAGAGAGACUGAGGGGCUGAAGCUUCGUGCAC	104	43	Human 5UTR library	AHNAK
RSL-V2-630	BA003132_1	CCGCGCTAATACGACTCACTATAG	GCGTCAAAGTGTGGCAAAATCCAAA	GGTGTACGAAGTTTCAGC	CCCTCAGGTTGTGACCGAGATTCCCGACGAGAGAGACTGAGGG	GCTGAAGCTTCGTGCAC	GGCGUCAAAGUGUGGCAAAAUCCAAAGGUGUACGAAGUUUCAGCCCCUCAGGUUGUGACCGAGAUUCCCGACGAGAGAGACUGAGGGGCUGAAGCUUCGUGCAC	104	43	Human 5UTR library	AHNAK
RSL-V2-631	BA003134_2_Multi	CCGCGCTAATACGACTCACTATAG	ACTCGGGGTATATCGCATAAATCTA	GGTGTACGAAGTTTCAGC	CCGAGATTCCCGACGAGAGAGACTGAGGGGAAGAGAGGAAGGAGGGGCGGGCTCCTGGCAAGGCATTCGCTCCTGAGCGG	GCTGAAGCTTCGTGCAC	GACUCGGGGUAUAUCGCAUAAAUCUAGGUGUACGAAGUUUCAGCCCGAGAUUCCCGACGAGAGAGACUGAGGGGAAGAGAGGAAGGAGGGGCGGGCUCCUGGCAAGGCAUUCGCUCCUGAGCGGGCUGAAGCUUCGUGCAC	141	80	Human 5UTR library	AHNAK
RSL-V2-632	BA003134_2_Multi	CCGCGCTAATACGACTCACTATAG	GGCCAGAAAGGCGAACTCCGACATA	GGTGTACGAAGTTTCAGC	CCGAGATTCCCGACGAGAGAGACTGAGGGGAAGAGAGGAAGGAGGGGCGGGCTCCTGGCAAGGCATTCGCTCCTGAGCGG	GCTGAAGCTTCGTGCAC	GGGCCAGAAAGGCGAACUCCGACAUAGGUGUACGAAGUUUCAGCCCGAGAUUCCCGACGAGAGAGACUGAGGGGAAGAGAGGAAGGAGGGGCGGGCUCCUGGCAAGGCAUUCGCUCCUGAGCGGGCUGAAGCUUCGUGCAC	141	80	Human 5UTR library	AHNAK
RSL-V2-633	BA003134_2_Multi	CCGCGCTAATACGACTCACTATAG	AAGAGAAGGCTATTCCCGATAAAGT	GGTGTACGAAGTTTCAGC	CCGAGATTCCCGACGAGAGAGACTGAGGGGAAGAGAGGAAGGAGGGGCGGGCTCCTGGCAAGGCATTCGCTCCTGAGCGG	GCTGAAGCTTCGTGCAC	GAAGAGAAGGCUAUUCCCGAUAAAGUGGUGUACGAAGUUUCAGCCCGAGAUUCCCGACGAGAGAGACUGAGGGGAAGAGAGGAAGGAGGGGCGGGCUCCUGGCAAGGCAUUCGCUCCUGAGCGGGCUGAAGCUUCGUGCAC	141	80	Human 5UTR library	AHNAK
RSL-V2-634	BA003165_Multi	CCGCGCTAATACGACTCACTATAG	ATGAGCCCGGAAGTCAAACAAAATC	GGTGTACGAAGTTTCAGC	TGCTTTTCCAGGGCTGATGTTTGCAGGGTGTTTTTTTTTTTCTTTTGAACCAAAGCA	GCTGAAGCTTCGTGCAC	GAUGAGCCCGGAAGUCAAACAAAAUCGGUGUACGAAGUUUCAGCUGCUUUUCCAGGGCUGAUGUUUGCAGGGUGUUUUUUUUUUUCUUUUGAACCAAAGCAGCUGAAGCUUCGUGCAC	118	57	Human 5UTR library	AHSG
RSL-V2-635	BA003165_Multi	CCGCGCTAATACGACTCACTATAG	CAGGATTGAGTTAACCTACTGATGC	GGTGTACGAAGTTTCAGC	TGCTTTTCCAGGGCTGATGTTTGCAGGGTGTTTTTTTTTTTCTTTTGAACCAAAGCA	GCTGAAGCTTCGTGCAC	GCAGGAUUGAGUUAACCUACUGAUGCGGUGUACGAAGUUUCAGCUGCUUUUCCAGGGCUGAUGUUUGCAGGGUGUUUUUUUUUUUCUUUUGAACCAAAGCAGCUGAAGCUUCGUGCAC	118	57	Human 5UTR library	AHSG
RSL-V2-636	BA003165_Multi	CCGCGCTAATACGACTCACTATAG	ATTATGTAGAAGGGCCAGGCTGCAC	GGTGTACGAAGTTTCAGC	TGCTTTTCCAGGGCTGATGTTTGCAGGGTGTTTTTTTTTTTCTTTTGAACCAAAGCA	GCTGAAGCTTCGTGCAC	GAUUAUGUAGAAGGGCCAGGCUGCACGGUGUACGAAGUUUCAGCUGCUUUUCCAGGGCUGAUGUUUGCAGGGUGUUUUUUUUUUUCUUUUGAACCAAAGCAGCUGAAGCUUCGUGCAC	118	57	Human 5UTR library	AHSG
RSL-V2-637	BA003166_1	CCGCGCTAATACGACTCACTATAG	AGGTGCGAATAGGGGATTTTAAGTA	GGTGTACGAAGTTTCAGC	GGGGCAGCCATGAAGTCCC	GCTGAAGCTTCGTGCAC	GAGGUGCGAAUAGGGGAUUUUAAGUAGGUGUACGAAGUUUCAGCGGGGCAGCCAUGAAGUCCCGCUGAAGCUUCGUGCAC	80	19	Human 5UTR library	AHSG
RSL-V2-638	BA003166_1	CCGCGCTAATACGACTCACTATAG	AGTTGCAGTGCCCAAGTGAAACAAC	GGTGTACGAAGTTTCAGC	GGGGCAGCCATGAAGTCCC	GCTGAAGCTTCGTGCAC	GAGUUGCAGUGCCCAAGUGAAACAACGGUGUACGAAGUUUCAGCGGGGCAGCCAUGAAGUCCCGCUGAAGCUUCGUGCAC	80	19	Human 5UTR library	AHSG
RSL-V2-639	BA003166_1	CCGCGCTAATACGACTCACTATAG	ACATACACTAGAACTAACCTAGCTG	GGTGTACGAAGTTTCAGC	GGGGCAGCCATGAAGTCCC	GCTGAAGCTTCGTGCAC	GACAUACACUAGAACUAACCUAGCUGGGUGUACGAAGUUUCAGCGGGGCAGCCAUGAAGUCCCGCUGAAGCUUCGUGCAC	80	19	Human 5UTR library	AHSG
RSL-V2-640	BA003166_Multi	CCGCGCTAATACGACTCACTATAG	ACATGGGGAAGTAGAATCTGATGAT	GGTGTACGAAGTTTCAGC	CCTTTGTCTTGCTCAGCTCTGGGGCTGCCACTCAGCCCCACATGGCCCAGGGCTGATTTATAGACAACCGAACTGCGATGATCCAGAAACTGAGG	GCTGAAGCTTCGTGCAC	GACAUGGGGAAGUAGAAUCUGAUGAUGGUGUACGAAGUUUCAGCCCUUUGUCUUGCUCAGCUCUGGGGCUGCCACUCAGCCCCACAUGGCCCAGGGCUGAUUUAUAGACAACCGAACUGCGAUGAUCCAGAAACUGAGGGCUGAAGCUUCGUGCAC	156	95	Human 5UTR library	AHSG
RSL-V2-641	BA003166_Multi	CCGCGCTAATACGACTCACTATAG	ATCGGATATGCACGTTATCGCGGGA	GGTGTACGAAGTTTCAGC	CCTTTGTCTTGCTCAGCTCTGGGGCTGCCACTCAGCCCCACATGGCCCAGGGCTGATTTATAGACAACCGAACTGCGATGATCCAGAAACTGAGG	GCTGAAGCTTCGTGCAC	GAUCGGAUAUGCACGUUAUCGCGGGAGGUGUACGAAGUUUCAGCCCUUUGUCUUGCUCAGCUCUGGGGCUGCCACUCAGCCCCACAUGGCCCAGGGCUGAUUUAUAGACAACCGAACUGCGAUGAUCCAGAAACUGAGGGCUGAAGCUUCGUGCAC	156	95	Human 5UTR library	AHSG
RSL-V2-642	BA003166_Multi	CCGCGCTAATACGACTCACTATAG	ACCCGACCACCGAAGTATAAACCTT	GGTGTACGAAGTTTCAGC	CCTTTGTCTTGCTCAGCTCTGGGGCTGCCACTCAGCCCCACATGGCCCAGGGCTGATTTATAGACAACCGAACTGCGATGATCCAGAAACTGAGG	GCTGAAGCTTCGTGCAC	GACCCGACCACCGAAGUAUAAACCUUGGUGUACGAAGUUUCAGCCCUUUGUCUUGCUCAGCUCUGGGGCUGCCACUCAGCCCCACAUGGCCCAGGGCUGAUUUAUAGACAACCGAACUGCGAUGAUCCAGAAACUGAGGGCUGAAGCUUCGUGCAC	156	95	Human 5UTR library	AHSG
RSL-V2-643	BA003168_1	CCGCGCTAATACGACTCACTATAG	CTTGAATCGCACGTGGACTCGATAT	GGTGTACGAAGTTTCAGC	CAGCCATGAAG	GCTGAAGCTTCGTGCAC	GCUUGAAUCGCACGUGGACUCGAUAUGGUGUACGAAGUUUCAGCCAGCCAUGAAGGCUGAAGCUUCGUGCAC	72	11	Human 5UTR library	AHSG
RSL-V2-644	BA003168_1	CCGCGCTAATACGACTCACTATAG	AGTATCCGGACGACCCACAGTACTC	GGTGTACGAAGTTTCAGC	CAGCCATGAAG	GCTGAAGCTTCGTGCAC	GAGUAUCCGGACGACCCACAGUACUCGGUGUACGAAGUUUCAGCCAGCCAUGAAGGCUGAAGCUUCGUGCAC	72	11	Human 5UTR library	AHSG
RSL-V2-645	BA003168_1	CCGCGCTAATACGACTCACTATAG	CCTCGCGACAGACTTTCGGATATTC	GGTGTACGAAGTTTCAGC	CAGCCATGAAG	GCTGAAGCTTCGTGCAC	GCCUCGCGACAGACUUUCGGAUAUUCGGUGUACGAAGUUUCAGCCAGCCAUGAAGGCUGAAGCUUCGUGCAC	72	11	Human 5UTR library	AHSG
RSL-V2-646	BA003169_Multi	CCGCGCTAATACGACTCACTATAG	AAAAGAATATTTCGCCCGAGGCAAC	GGTGTACGAAGTTTCAGC	GGCAGGCTCCAACAGATAAATAAAGCCCACCACCCTCCATGGGTCTACCTTTCCCAGCAGAGCACCTGGGTTGGTCCCGAAGCCTCCAACCACCTGCACGCCTGCC	GCTGAAGCTTCGTGCAC	GAAAAGAAUAUUUCGCCCGAGGCAACGGUGUACGAAGUUUCAGCGGCAGGCUCCAACAGAUAAAUAAAGCCCACCACCCUCCAUGGGUCUACCUUUCCCAGCAGAGCACCUGGGUUGGUCCCGAAGCCUCCAACCACCUGCACGCCUGCCGCUGAAGCUUCGUGCAC	167	106	Human 5UTR library	AHSG
RSL-V2-647	BA003169_Multi	CCGCGCTAATACGACTCACTATAG	GTACTCGCGAGTGCACAACGGTCAT	GGTGTACGAAGTTTCAGC	GGCAGGCTCCAACAGATAAATAAAGCCCACCACCCTCCATGGGTCTACCTTTCCCAGCAGAGCACCTGGGTTGGTCCCGAAGCCTCCAACCACCTGCACGCCTGCC	GCTGAAGCTTCGTGCAC	GGUACUCGCGAGUGCACAACGGUCAUGGUGUACGAAGUUUCAGCGGCAGGCUCCAACAGAUAAAUAAAGCCCACCACCCUCCAUGGGUCUACCUUUCCCAGCAGAGCACCUGGGUUGGUCCCGAAGCCUCCAACCACCUGCACGCCUGCCGCUGAAGCUUCGUGCAC	167	106	Human 5UTR library	AHSG
RSL-V2-648	BA003169_Multi	CCGCGCTAATACGACTCACTATAG	CTTGAAAGGACGCGAGTGACTTCCA	GGTGTACGAAGTTTCAGC	GGCAGGCTCCAACAGATAAATAAAGCCCACCACCCTCCATGGGTCTACCTTTCCCAGCAGAGCACCTGGGTTGGTCCCGAAGCCTCCAACCACCTGCACGCCTGCC	GCTGAAGCTTCGTGCAC	GCUUGAAAGGACGCGAGUGACUUCCAGGUGUACGAAGUUUCAGCGGCAGGCUCCAACAGAUAAAUAAAGCCCACCACCCUCCAUGGGUCUACCUUUCCCAGCAGAGCACCUGGGUUGGUCCCGAAGCCUCCAACCACCUGCACGCCUGCCGCUGAAGCUUCGUGCAC	167	106	Human 5UTR library	AHSG
RSL-V2-649	BA003219_Multi	CCGCGCTAATACGACTCACTATAG	CTGATATTACACGCTCCGTCAGACT	GGTGTACGAAGTTTCAGC	CCCTCAACCAAAATGGCGCTAGCTCGGAAGCTGCCGAGGTGCTAGGAGTTGCCGAAGCAAGTCCGGAAGCTACCGAGCGAGTCCGGAAGTTGCCGAAAGGGAGCAGCGGGG	GCTGAAGCTTCGTGCAC	GCUGAUAUUACACGCUCCGUCAGACUGGUGUACGAAGUUUCAGCCCCUCAACCAAAAUGGCGCUAGCUCGGAAGCUGCCGAGGUGCUAGGAGUUGCCGAAGCAAGUCCGGAAGCUACCGAGCGAGUCCGGAAGUUGCCGAAAGGGAGCAGCGGGGGCUGAAGCUUCGUGCAC	172	111	Human 5UTR library	AIP
RSL-V2-650	BA003219_Multi	CCGCGCTAATACGACTCACTATAG	CCAAAGCGAGCAAAACCAGATCGTT	GGTGTACGAAGTTTCAGC	CCCTCAACCAAAATGGCGCTAGCTCGGAAGCTGCCGAGGTGCTAGGAGTTGCCGAAGCAAGTCCGGAAGCTACCGAGCGAGTCCGGAAGTTGCCGAAAGGGAGCAGCGGGG	GCTGAAGCTTCGTGCAC	GCCAAAGCGAGCAAAACCAGAUCGUUGGUGUACGAAGUUUCAGCCCCUCAACCAAAAUGGCGCUAGCUCGGAAGCUGCCGAGGUGCUAGGAGUUGCCGAAGCAAGUCCGGAAGCUACCGAGCGAGUCCGGAAGUUGCCGAAAGGGAGCAGCGGGGGCUGAAGCUUCGUGCAC	172	111	Human 5UTR library	AIP
RSL-V2-651	BA003219_Multi	CCGCGCTAATACGACTCACTATAG	GCCCGCAACCATTGTAGTCTTCGTA	GGTGTACGAAGTTTCAGC	CCCTCAACCAAAATGGCGCTAGCTCGGAAGCTGCCGAGGTGCTAGGAGTTGCCGAAGCAAGTCCGGAAGCTACCGAGCGAGTCCGGAAGTTGCCGAAAGGGAGCAGCGGGG	GCTGAAGCTTCGTGCAC	GGCCCGCAACCAUUGUAGUCUUCGUAGGUGUACGAAGUUUCAGCCCCUCAACCAAAAUGGCGCUAGCUCGGAAGCUGCCGAGGUGCUAGGAGUUGCCGAAGCAAGUCCGGAAGCUACCGAGCGAGUCCGGAAGUUGCCGAAAGGGAGCAGCGGGGGCUGAAGCUUCGUGCAC	172	111	Human 5UTR library	AIP
RSL-V2-652	BA003221_1	CCGCGCTAATACGACTCACTATAG	ATGTAGCTGTCCCATCCGACCGAAT	GGTGTACGAAGTTTCAGC	GGGCACCGTGCTGGACGACAGCCGGGCTC	GCTGAAGCTTCGTGCAC	GAUGUAGCUGUCCCAUCCGACCGAAUGGUGUACGAAGUUUCAGCGGGCACCGUGCUGGACGACAGCCGGGCUCGCUGAAGCUUCGUGCAC	90	29	Human 5UTR library	AIP
RSL-V2-653	BA003221_1	CCGCGCTAATACGACTCACTATAG	GACCGTACTGATCTAATCTACCAGG	GGTGTACGAAGTTTCAGC	GGGCACCGTGCTGGACGACAGCCGGGCTC	GCTGAAGCTTCGTGCAC	GGACCGUACUGAUCUAAUCUACCAGGGGUGUACGAAGUUUCAGCGGGCACCGUGCUGGACGACAGCCGGGCUCGCUGAAGCUUCGUGCAC	90	29	Human 5UTR library	AIP
RSL-V2-654	BA003221_1	CCGCGCTAATACGACTCACTATAG	CCGAGTGTAGTGACATCTATAGGTC	GGTGTACGAAGTTTCAGC	GGGCACCGTGCTGGACGACAGCCGGGCTC	GCTGAAGCTTCGTGCAC	GCCGAGUGUAGUGACAUCUAUAGGUCGGUGUACGAAGUUUCAGCGGGCACCGUGCUGGACGACAGCCGGGCUCGCUGAAGCUUCGUGCAC	90	29	Human 5UTR library	AIP
RSL-V2-655	BA003240_1	CCGCGCTAATACGACTCACTATAG	GTGTACGAATCCTAGTCCGGAATAC	GGTGTACGAAGTTTCAGC	CGCGGGCGCCGCG	GCTGAAGCTTCGTGCAC	GGUGUACGAAUCCUAGUCCGGAAUACGGUGUACGAAGUUUCAGCCGCGGGCGCCGCGGCUGAAGCUUCGUGCAC	74	13	Human 5UTR library	AJAP1
RSL-V2-656	BA003240_1	CCGCGCTAATACGACTCACTATAG	AGTATTGGCAAGCCCGAACTACGCA	GGTGTACGAAGTTTCAGC	CGCGGGCGCCGCG	GCTGAAGCTTCGTGCAC	GAGUAUUGGCAAGCCCGAACUACGCAGGUGUACGAAGUUUCAGCCGCGGGCGCCGCGGCUGAAGCUUCGUGCAC	74	13	Human 5UTR library	AJAP1
RSL-V2-657	BA003240_1	CCGCGCTAATACGACTCACTATAG	AATTTGTGATAACGCAGCGGCACTG	GGTGTACGAAGTTTCAGC	CGCGGGCGCCGCG	GCTGAAGCTTCGTGCAC	GAAUUUGUGAUAACGCAGCGGCACUGGGUGUACGAAGUUUCAGCCGCGGGCGCCGCGGCUGAAGCUUCGUGCAC	74	13	Human 5UTR library	AJAP1
RSL-V2-658	BA003240_3_Multi	CCGCGCTAATACGACTCACTATAG	AAAGTTAACGAGACGTATCCGGCCC	GGTGTACGAAGTTTCAGC	GAGCGGGCGCGGGCGCCGCGCAGATGGCCTGGGCGAGCCAGGTCTGAGGCCCCGCTC	GCTGAAGCTTCGTGCAC	GAAAGUUAACGAGACGUAUCCGGCCCGGUGUACGAAGUUUCAGCGAGCGGGCGCGGGCGCCGCGCAGAUGGCCUGGGCGAGCCAGGUCUGAGGCCCCGCUCGCUGAAGCUUCGUGCAC	118	57	Human 5UTR library	AJAP1
RSL-V2-659	BA003240_3_Multi	CCGCGCTAATACGACTCACTATAG	CTTTAAGTTCGCGTGATCCGGCCAT	GGTGTACGAAGTTTCAGC	GAGCGGGCGCGGGCGCCGCGCAGATGGCCTGGGCGAGCCAGGTCTGAGGCCCCGCTC	GCTGAAGCTTCGTGCAC	GCUUUAAGUUCGCGUGAUCCGGCCAUGGUGUACGAAGUUUCAGCGAGCGGGCGCGGGCGCCGCGCAGAUGGCCUGGGCGAGCCAGGUCUGAGGCCCCGCUCGCUGAAGCUUCGUGCAC	118	57	Human 5UTR library	AJAP1
RSL-V2-660	BA003240_3_Multi	CCGCGCTAATACGACTCACTATAG	AGTGCTTTGCCTGAGACAAGTGTAC	GGTGTACGAAGTTTCAGC	GAGCGGGCGCGGGCGCCGCGCAGATGGCCTGGGCGAGCCAGGTCTGAGGCCCCGCTC	GCTGAAGCTTCGTGCAC	GAGUGCUUUGCCUGAGACAAGUGUACGGUGUACGAAGUUUCAGCGAGCGGGCGCGGGCGCCGCGCAGAUGGCCUGGGCGAGCCAGGUCUGAGGCCCCGCUCGCUGAAGCUUCGUGCAC	118	57	Human 5UTR library	AJAP1
RSL-V2-661	BA003243_Multi	CCGCGCTAATACGACTCACTATAG	ATGCACTGGTAGTAGCCATGTACCT	GGTGTACGAAGTTTCAGC	GGACGGGCAGGGCACGCACTGGCCCCGGCGCCCACCCGCACCCCTCC	GCTGAAGCTTCGTGCAC	GAUGCACUGGUAGUAGCCAUGUACCUGGUGUACGAAGUUUCAGCGGACGGGCAGGGCACGCACUGGCCCCGGCGCCCACCCGCACCCCUCCGCUGAAGCUUCGUGCAC	108	47	Human 5UTR library	AK1
RSL-V2-662	BA003243_Multi	CCGCGCTAATACGACTCACTATAG	GGGTTATCTCTAACCACGCACCTAG	GGTGTACGAAGTTTCAGC	GGACGGGCAGGGCACGCACTGGCCCCGGCGCCCACCCGCACCCCTCC	GCTGAAGCTTCGTGCAC	GGGGUUAUCUCUAACCACGCACCUAGGGUGUACGAAGUUUCAGCGGACGGGCAGGGCACGCACUGGCCCCGGCGCCCACCCGCACCCCUCCGCUGAAGCUUCGUGCAC	108	47	Human 5UTR library	AK1
RSL-V2-663	BA003243_Multi	CCGCGCTAATACGACTCACTATAG	ATACCGCGTCATAGCTCTCTATATT	GGTGTACGAAGTTTCAGC	GGACGGGCAGGGCACGCACTGGCCCCGGCGCCCACCCGCACCCCTCC	GCTGAAGCTTCGTGCAC	GAUACCGCGUCAUAGCUCUCUAUAUUGGUGUACGAAGUUUCAGCGGACGGGCAGGGCACGCACUGGCCCCGGCGCCCACCCGCACCCCUCCGCUGAAGCUUCGUGCAC	108	47	Human 5UTR library	AK1
RSL-V2-664	BA003280_1_Multi	CCGCGCTAATACGACTCACTATAG	CACCTGCAATATGGGACCTCATGCT	GGTGTACGAAGTTTCAGC	CGCCTGCGAGGCTGACCCGAGCGCGTCCCACCCAAGGTCGCCCAGCCCCGCGGGCG	GCTGAAGCTTCGTGCAC	GCACCUGCAAUAUGGGACCUCAUGCUGGUGUACGAAGUUUCAGCCGCCUGCGAGGCUGACCCGAGCGCGUCCCACCCAAGGUCGCCCAGCCCCGCGGGCGGCUGAAGCUUCGUGCAC	117	56	Human 5UTR library	AKAP1
RSL-V2-665	BA003280_1_Multi	CCGCGCTAATACGACTCACTATAG	GATGATTACTCAGGCACACCTAAGT	GGTGTACGAAGTTTCAGC	CGCCTGCGAGGCTGACCCGAGCGCGTCCCACCCAAGGTCGCCCAGCCCCGCGGGCG	GCTGAAGCTTCGTGCAC	GGAUGAUUACUCAGGCACACCUAAGUGGUGUACGAAGUUUCAGCCGCCUGCGAGGCUGACCCGAGCGCGUCCCACCCAAGGUCGCCCAGCCCCGCGGGCGGCUGAAGCUUCGUGCAC	117	56	Human 5UTR library	AKAP1
RSL-V2-666	BA003280_1_Multi	CCGCGCTAATACGACTCACTATAG	GTCAATCGTGAGCTAGCCGATCAAC	GGTGTACGAAGTTTCAGC	CGCCTGCGAGGCTGACCCGAGCGCGTCCCACCCAAGGTCGCCCAGCCCCGCGGGCG	GCTGAAGCTTCGTGCAC	GGUCAAUCGUGAGCUAGCCGAUCAACGGUGUACGAAGUUUCAGCCGCCUGCGAGGCUGACCCGAGCGCGUCCCACCCAAGGUCGCCCAGCCCCGCGGGCGGCUGAAGCUUCGUGCAC	117	56	Human 5UTR library	AKAP1
RSL-V2-667	BA003280_1	CCGCGCTAATACGACTCACTATAG	GCTTGACCGGACAGCAGATTACGCA	GGTGTACGAAGTTTCAGC	GCGTCCCACCCAAGGTCGC	GCTGAAGCTTCGTGCAC	GGCUUGACCGGACAGCAGAUUACGCAGGUGUACGAAGUUUCAGCGCGUCCCACCCAAGGUCGCGCUGAAGCUUCGUGCAC	80	19	Human 5UTR library	AKAP1
RSL-V2-668	BA003280_1	CCGCGCTAATACGACTCACTATAG	CTAGCTAGCACCGTTCCAAGTCTTG	GGTGTACGAAGTTTCAGC	GCGTCCCACCCAAGGTCGC	GCTGAAGCTTCGTGCAC	GCUAGCUAGCACCGUUCCAAGUCUUGGGUGUACGAAGUUUCAGCGCGUCCCACCCAAGGUCGCGCUGAAGCUUCGUGCAC	80	19	Human 5UTR library	AKAP1
RSL-V2-669	BA003280_1	CCGCGCTAATACGACTCACTATAG	GTTTGTACGCTCGGGAACACACTTT	GGTGTACGAAGTTTCAGC	GCGTCCCACCCAAGGTCGC	GCTGAAGCTTCGTGCAC	GGUUUGUACGCUCGGGAACACACUUUGGUGUACGAAGUUUCAGCGCGUCCCACCCAAGGUCGCGCUGAAGCUUCGUGCAC	80	19	Human 5UTR library	AKAP1
RSL-V2-670	BA003300_1_Multi	CCGCGCTAATACGACTCACTATAG	GTCTGACCATAATCGTCCTTATGCT	GGTGTACGAAGTTTCAGC	GCTGCATCATCTGAACTGATGTCACAGCATCATGCAGC	GCTGAAGCTTCGTGCAC	GGUCUGACCAUAAUCGUCCUUAUGCUGGUGUACGAAGUUUCAGCGCUGCAUCAUCUGAACUGAUGUCACAGCAUCAUGCAGCGCUGAAGCUUCGUGCAC	99	38	Human 5UTR library	AKAP6
RSL-V2-671	BA003300_1_Multi	CCGCGCTAATACGACTCACTATAG	AGCGCTCAGTTGCCGTAGATAACCG	GGTGTACGAAGTTTCAGC	GCTGCATCATCTGAACTGATGTCACAGCATCATGCAGC	GCTGAAGCTTCGTGCAC	GAGCGCUCAGUUGCCGUAGAUAACCGGGUGUACGAAGUUUCAGCGCUGCAUCAUCUGAACUGAUGUCACAGCAUCAUGCAGCGCUGAAGCUUCGUGCAC	99	38	Human 5UTR library	AKAP6
RSL-V2-672	BA003300_1_Multi	CCGCGCTAATACGACTCACTATAG	CCGCCCGAGCAGATGAGTCTATAGT	GGTGTACGAAGTTTCAGC	GCTGCATCATCTGAACTGATGTCACAGCATCATGCAGC	GCTGAAGCTTCGTGCAC	GCCGCCCGAGCAGAUGAGUCUAUAGUGGUGUACGAAGUUUCAGCGCUGCAUCAUCUGAACUGAUGUCACAGCAUCAUGCAGCGCUGAAGCUUCGUGCAC	99	38	Human 5UTR library	AKAP6
RSL-V2-673	BA003305_1	CCGCGCTAATACGACTCACTATAG	CTAAGGAGCCTAAGCGCAAATTCTA	GGTGTACGAAGTTTCAGC	GGCTGCTGGTGGGCC	GCTGAAGCTTCGTGCAC	GCUAAGGAGCCUAAGCGCAAAUUCUAGGUGUACGAAGUUUCAGCGGCUGCUGGUGGGCCGCUGAAGCUUCGUGCAC	76	15	Human 5UTR library	AKAP8
RSL-V2-674	BA003305_1	CCGCGCTAATACGACTCACTATAG	ATGGACTAGAGAAACCTCATAAGTC	GGTGTACGAAGTTTCAGC	GGCTGCTGGTGGGCC	GCTGAAGCTTCGTGCAC	GAUGGACUAGAGAAACCUCAUAAGUCGGUGUACGAAGUUUCAGCGGCUGCUGGUGGGCCGCUGAAGCUUCGUGCAC	76	15	Human 5UTR library	AKAP8
RSL-V2-675	BA003305_1	CCGCGCTAATACGACTCACTATAG	CGTTTTGCGACGATAATGCCATCAA	GGTGTACGAAGTTTCAGC	GGCTGCTGGTGGGCC	GCTGAAGCTTCGTGCAC	GCGUUUUGCGACGAUAAUGCCAUCAAGGUGUACGAAGUUUCAGCGGCUGCUGGUGGGCCGCUGAAGCUUCGUGCAC	76	15	Human 5UTR library	AKAP8
RSL-V2-676	BA003314_1	CCGCGCTAATACGACTCACTATAG	AATGTCAATGCCGTCAACAACTCTA	GGTGTACGAAGTTTCAGC	CTTTATTTTCCTCATGAAAATAAAG	GCTGAAGCTTCGTGCAC	GAAUGUCAAUGCCGUCAACAACUCUAGGUGUACGAAGUUUCAGCCUUUAUUUUCCUCAUGAAAAUAAAGGCUGAAGCUUCGUGCAC	86	25	Human 5UTR library	AKD1
RSL-V2-677	BA003314_1	CCGCGCTAATACGACTCACTATAG	ATTGTGCTGCCACGATAGCAAATTG	GGTGTACGAAGTTTCAGC	CTTTATTTTCCTCATGAAAATAAAG	GCTGAAGCTTCGTGCAC	GAUUGUGCUGCCACGAUAGCAAAUUGGGUGUACGAAGUUUCAGCCUUUAUUUUCCUCAUGAAAAUAAAGGCUGAAGCUUCGUGCAC	86	25	Human 5UTR library	AKD1
RSL-V2-678	BA003314_1	CCGCGCTAATACGACTCACTATAG	ACACCCAGCGCCAGTATCGATGAAC	GGTGTACGAAGTTTCAGC	CTTTATTTTCCTCATGAAAATAAAG	GCTGAAGCTTCGTGCAC	GACACCCAGCGCCAGUAUCGAUGAACGGUGUACGAAGUUUCAGCCUUUAUUUUCCUCAUGAAAAUAAAGGCUGAAGCUUCGUGCAC	86	25	Human 5UTR library	AKD1
RSL-V2-679	BA003332_Multi	CCGCGCTAATACGACTCACTATAG	CACTCCAAGGGGCGGTGACTTCTAT	GGTGTACGAAGTTTCAGC	GGGCACAGGCAGGATGGCCGATGCTGACAGGAACCAGCGGTGACTCTGGGGCCCCTGGCAGCAGCTCTGTCTCCTGAAGATGAAGTGGCCCAGGTGAAGCCCAGGCCAGCCC	GCTGAAGCTTCGTGCAC	GCACUCCAAGGGGCGGUGACUUCUAUGGUGUACGAAGUUUCAGCGGGCACAGGCAGGAUGGCCGAUGCUGACAGGAACCAGCGGUGACUCUGGGGCCCCUGGCAGCAGCUCUGUCUCCUGAAGAUGAAGUGGCCCAGGUGAAGCCCAGGCCAGCCCGCUGAAGCUUCGUGCAC	173	112	Human 5UTR library	AKNA
RSL-V2-680	BA003332_Multi	CCGCGCTAATACGACTCACTATAG	GGGTCATCCCCGTAATTCAACGTGC	GGTGTACGAAGTTTCAGC	GGGCACAGGCAGGATGGCCGATGCTGACAGGAACCAGCGGTGACTCTGGGGCCCCTGGCAGCAGCTCTGTCTCCTGAAGATGAAGTGGCCCAGGTGAAGCCCAGGCCAGCCC	GCTGAAGCTTCGTGCAC	GGGGUCAUCCCCGUAAUUCAACGUGCGGUGUACGAAGUUUCAGCGGGCACAGGCAGGAUGGCCGAUGCUGACAGGAACCAGCGGUGACUCUGGGGCCCCUGGCAGCAGCUCUGUCUCCUGAAGAUGAAGUGGCCCAGGUGAAGCCCAGGCCAGCCCGCUGAAGCUUCGUGCAC	173	112	Human 5UTR library	AKNA
RSL-V2-681	BA003332_Multi	CCGCGCTAATACGACTCACTATAG	AATACACATGGAATGGCCACGGTAA	GGTGTACGAAGTTTCAGC	GGGCACAGGCAGGATGGCCGATGCTGACAGGAACCAGCGGTGACTCTGGGGCCCCTGGCAGCAGCTCTGTCTCCTGAAGATGAAGTGGCCCAGGTGAAGCCCAGGCCAGCCC	GCTGAAGCTTCGTGCAC	GAAUACACAUGGAAUGGCCACGGUAAGGUGUACGAAGUUUCAGCGGGCACAGGCAGGAUGGCCGAUGCUGACAGGAACCAGCGGUGACUCUGGGGCCCCUGGCAGCAGCUCUGUCUCCUGAAGAUGAAGUGGCCCAGGUGAAGCCCAGGCCAGCCCGCUGAAGCUUCGUGCAC	173	112	Human 5UTR library	AKNA
RSL-V2-682	BA003333_1	CCGCGCTAATACGACTCACTATAG	ACGTACTATTCGGGGAGCACAAGCA	GGTGTACGAAGTTTCAGC	AGGGGGCTCCCTGGGTTTGGAACAAAGAATTCACAGGCAGGTCCCCT	GCTGAAGCTTCGTGCAC	GACGUACUAUUCGGGGAGCACAAGCAGGUGUACGAAGUUUCAGCAGGGGGCUCCCUGGGUUUGGAACAAAGAAUUCACAGGCAGGUCCCCUGCUGAAGCUUCGUGCAC	108	47	Human 5UTR library	AKNA
RSL-V2-683	BA003333_1	CCGCGCTAATACGACTCACTATAG	GAGGTAATTGGAGCGATCAAGGTTG	GGTGTACGAAGTTTCAGC	AGGGGGCTCCCTGGGTTTGGAACAAAGAATTCACAGGCAGGTCCCCT	GCTGAAGCTTCGTGCAC	GGAGGUAAUUGGAGCGAUCAAGGUUGGGUGUACGAAGUUUCAGCAGGGGGCUCCCUGGGUUUGGAACAAAGAAUUCACAGGCAGGUCCCCUGCUGAAGCUUCGUGCAC	108	47	Human 5UTR library	AKNA
RSL-V2-684	BA003333_1	CCGCGCTAATACGACTCACTATAG	AGGGATGCCTTTCATTGAACGAACA	GGTGTACGAAGTTTCAGC	AGGGGGCTCCCTGGGTTTGGAACAAAGAATTCACAGGCAGGTCCCCT	GCTGAAGCTTCGTGCAC	GAGGGAUGCCUUUCAUUGAACGAACAGGUGUACGAAGUUUCAGCAGGGGGCUCCCUGGGUUUGGAACAAAGAAUUCACAGGCAGGUCCCCUGCUGAAGCUUCGUGCAC	108	47	Human 5UTR library	AKNA
RSL-V2-685	BA003349_1_Multi	CCGCGCTAATACGACTCACTATAG	CATTGGGGAATCATGATCAATAGCG	GGTGTACGAAGTTTCAGC	TTGAACAAACCTGGACTGAAATATAAACCAGTGACTAACCAGGTAAATTCTATTCAGTTTAAGGGTAAGGGTCCTGCCCTATTACTTCTTAAACATTGCGGGAGGAATGTTCAA	GCTGAAGCTTCGTGCAC	GCAUUGGGGAAUCAUGAUCAAUAGCGGGUGUACGAAGUUUCAGCUUGAACAAACCUGGACUGAAAUAUAAACCAGUGACUAACCAGGUAAAUUCUAUUCAGUUUAAGGGUAAGGGUCCUGCCCUAUUACUUCUUAAACAUUGCGGGAGGAAUGUUCAAGCUGAAGCUUCGUGCAC	175	114	Human 5UTR library	AKR1B10
RSL-V2-686	BA003349_1_Multi	CCGCGCTAATACGACTCACTATAG	GTCCCTGCGCATCGAAGTAATACTC	GGTGTACGAAGTTTCAGC	TTGAACAAACCTGGACTGAAATATAAACCAGTGACTAACCAGGTAAATTCTATTCAGTTTAAGGGTAAGGGTCCTGCCCTATTACTTCTTAAACATTGCGGGAGGAATGTTCAA	GCTGAAGCTTCGTGCAC	GGUCCCUGCGCAUCGAAGUAAUACUCGGUGUACGAAGUUUCAGCUUGAACAAACCUGGACUGAAAUAUAAACCAGUGACUAACCAGGUAAAUUCUAUUCAGUUUAAGGGUAAGGGUCCUGCCCUAUUACUUCUUAAACAUUGCGGGAGGAAUGUUCAAGCUGAAGCUUCGUGCAC	175	114	Human 5UTR library	AKR1B10
RSL-V2-687	BA003349_1_Multi	CCGCGCTAATACGACTCACTATAG	AAAACCGGGCGCTTGAAATGTTTGA	GGTGTACGAAGTTTCAGC	TTGAACAAACCTGGACTGAAATATAAACCAGTGACTAACCAGGTAAATTCTATTCAGTTTAAGGGTAAGGGTCCTGCCCTATTACTTCTTAAACATTGCGGGAGGAATGTTCAA	GCTGAAGCTTCGTGCAC	GAAAACCGGGCGCUUGAAAUGUUUGAGGUGUACGAAGUUUCAGCUUGAACAAACCUGGACUGAAAUAUAAACCAGUGACUAACCAGGUAAAUUCUAUUCAGUUUAAGGGUAAGGGUCCUGCCCUAUUACUUCUUAAACAUUGCGGGAGGAAUGUUCAAGCUGAAGCUUCGUGCAC	175	114	Human 5UTR library	AKR1B10
RSL-V2-688	BA003349_1	CCGCGCTAATACGACTCACTATAG	GCTGATTAAGCCTGAACACATTTGC	GGTGTACGAAGTTTCAGC	ACCTGGACTGAAATATAAACCAGTGACTAACCAGGT	GCTGAAGCTTCGTGCAC	GGCUGAUUAAGCCUGAACACAUUUGCGGUGUACGAAGUUUCAGCACCUGGACUGAAAUAUAAACCAGUGACUAACCAGGUGCUGAAGCUUCGUGCAC	97	36	Human 5UTR library	AKR1B10
RSL-V2-689	BA003349_1	CCGCGCTAATACGACTCACTATAG	CAAAGTGCGCAATATCAGTAGCAGG	GGTGTACGAAGTTTCAGC	ACCTGGACTGAAATATAAACCAGTGACTAACCAGGT	GCTGAAGCTTCGTGCAC	GCAAAGUGCGCAAUAUCAGUAGCAGGGGUGUACGAAGUUUCAGCACCUGGACUGAAAUAUAAACCAGUGACUAACCAGGUGCUGAAGCUUCGUGCAC	97	36	Human 5UTR library	AKR1B10
RSL-V2-690	BA003349_1	CCGCGCTAATACGACTCACTATAG	GGTACACCTCAGCTTCGAATGGATT	GGTGTACGAAGTTTCAGC	ACCTGGACTGAAATATAAACCAGTGACTAACCAGGT	GCTGAAGCTTCGTGCAC	GGGUACACCUCAGCUUCGAAUGGAUUGGUGUACGAAGUUUCAGCACCUGGACUGAAAUAUAAACCAGUGACUAACCAGGUGCUGAAGCUUCGUGCAC	97	36	Human 5UTR library	AKR1B10
RSL-V2-691	BA003392_1	CCGCGCTAATACGACTCACTATAG	CGGATGGTGTTGTCTCACGAGTTAA	GGTGTACGAAGTTTCAGC	GCCTTGAAGCTGAACTATTTGGACCTCTACCTCATACACTGGCCCATGGGTTTCAAGGT	GCTGAAGCTTCGTGCAC	GCGGAUGGUGUUGUCUCACGAGUUAAGGUGUACGAAGUUUCAGCGCCUUGAAGCUGAACUAUUUGGACCUCUACCUCAUACACUGGCCCAUGGGUUUCAAGGUGCUGAAGCUUCGUGCAC	120	59	Human 5UTR library	AKR1CL2
RSL-V2-692	BA003392_1	CCGCGCTAATACGACTCACTATAG	GCTGAGATTAGCGGTGCTGACTAGC	GGTGTACGAAGTTTCAGC	GCCTTGAAGCTGAACTATTTGGACCTCTACCTCATACACTGGCCCATGGGTTTCAAGGT	GCTGAAGCTTCGTGCAC	GGCUGAGAUUAGCGGUGCUGACUAGCGGUGUACGAAGUUUCAGCGCCUUGAAGCUGAACUAUUUGGACCUCUACCUCAUACACUGGCCCAUGGGUUUCAAGGUGCUGAAGCUUCGUGCAC	120	59	Human 5UTR library	AKR1CL2
RSL-V2-693	BA003392_1	CCGCGCTAATACGACTCACTATAG	GCGGTATAGCCAATTCGAATATCGG	GGTGTACGAAGTTTCAGC	GCCTTGAAGCTGAACTATTTGGACCTCTACCTCATACACTGGCCCATGGGTTTCAAGGT	GCTGAAGCTTCGTGCAC	GGCGGUAUAGCCAAUUCGAAUAUCGGGGUGUACGAAGUUUCAGCGCCUUGAAGCUGAACUAUUUGGACCUCUACCUCAUACACUGGCCCAUGGGUUUCAAGGUGCUGAAGCUUCGUGCAC	120	59	Human 5UTR library	AKR1CL2
RSL-V2-694	BA003432_Multi	CCGCGCTAATACGACTCACTATAG	ATTTTCGAGTACGCTACACCAGACG	GGTGTACGAAGTTTCAGC	GCTCTTTACTGTGCCCTGTCCACGGTGCCTCCTGCATGTCCTGCTGCCCTGAGC	GCTGAAGCTTCGTGCAC	GAUUUUCGAGUACGCUACACCAGACGGGUGUACGAAGUUUCAGCGCUCUUUACUGUGCCCUGUCCACGGUGCCUCCUGCAUGUCCUGCUGCCCUGAGCGCUGAAGCUUCGUGCAC	115	54	Human 5UTR library	AKT2
RSL-V2-695	BA003432_Multi	CCGCGCTAATACGACTCACTATAG	CATTTGCACGCACGAGTCAACCGTT	GGTGTACGAAGTTTCAGC	GCTCTTTACTGTGCCCTGTCCACGGTGCCTCCTGCATGTCCTGCTGCCCTGAGC	GCTGAAGCTTCGTGCAC	GCAUUUGCACGCACGAGUCAACCGUUGGUGUACGAAGUUUCAGCGCUCUUUACUGUGCCCUGUCCACGGUGCCUCCUGCAUGUCCUGCUGCCCUGAGCGCUGAAGCUUCGUGCAC	115	54	Human 5UTR library	AKT2
RSL-V2-696	BA003432_Multi	CCGCGCTAATACGACTCACTATAG	GTACTGGATTAGCCCCAACCTCAGT	GGTGTACGAAGTTTCAGC	GCTCTTTACTGTGCCCTGTCCACGGTGCCTCCTGCATGTCCTGCTGCCCTGAGC	GCTGAAGCTTCGTGCAC	GGUACUGGAUUAGCCCCAACCUCAGUGGUGUACGAAGUUUCAGCGCUCUUUACUGUGCCCUGUCCACGGUGCCUCCUGCAUGUCCUGCUGCCCUGAGCGCUGAAGCUUCGUGCAC	115	54	Human 5UTR library	AKT2
RSL-V2-697	BA003511_1	CCGCGCTAATACGACTCACTATAG	CGAGCCTCACGGAATATAAGCAGAA	GGTGTACGAAGTTTCAGC	CATCAGTGCTGTCCTTAGGCATTTTTG	GCTGAAGCTTCGTGCAC	GCGAGCCUCACGGAAUAUAAGCAGAAGGUGUACGAAGUUUCAGCCAUCAGUGCUGUCCUUAGGCAUUUUUGGCUGAAGCUUCGUGCAC	88	27	Human 5UTR library	ALAS1
RSL-V2-698	BA003511_1	CCGCGCTAATACGACTCACTATAG	CTCACAGGTCCGTCTCAGAAAGAGA	GGTGTACGAAGTTTCAGC	CATCAGTGCTGTCCTTAGGCATTTTTG	GCTGAAGCTTCGTGCAC	GCUCACAGGUCCGUCUCAGAAAGAGAGGUGUACGAAGUUUCAGCCAUCAGUGCUGUCCUUAGGCAUUUUUGGCUGAAGCUUCGUGCAC	88	27	Human 5UTR library	ALAS1
RSL-V2-699	BA003511_1	CCGCGCTAATACGACTCACTATAG	CACATGGCACGCCCAAGAACAATCG	GGTGTACGAAGTTTCAGC	CATCAGTGCTGTCCTTAGGCATTTTTG	GCTGAAGCTTCGTGCAC	GCACAUGGCACGCCCAAGAACAAUCGGGUGUACGAAGUUUCAGCCAUCAGUGCUGUCCUUAGGCAUUUUUGGCUGAAGCUUCGUGCAC	88	27	Human 5UTR library	ALAS1
RSL-V2-700	BA003579_Multi	CCGCGCTAATACGACTCACTATAG	AGAATAACACCATAAGACTCTAGGG	GGTGTACGAAGTTTCAGC	CTCGCCCCACGTCAACAGCGTAGGGCCGGCTGCCCAGGTTTACTCTTACGCCACTGACGTAACGTCATCGTGCGGGACGTGGACGGAAGAAAAAAGAGAGTGAGCGAG	GCTGAAGCTTCGTGCAC	GAGAAUAACACCAUAAGACUCUAGGGGGUGUACGAAGUUUCAGCCUCGCCCCACGUCAACAGCGUAGGGCCGGCUGCCCAGGUUUACUCUUACGCCACUGACGUAACGUCAUCGUGCGGGACGUGGACGGAAGAAAAAAGAGAGUGAGCGAGGCUGAAGCUUCGUGCAC	169	108	Human 5UTR library	ALDH18A1
RSL-V2-701	BA003579_Multi	CCGCGCTAATACGACTCACTATAG	AGTAGGCGGTCAGACACTTTCGCAG	GGTGTACGAAGTTTCAGC	CTCGCCCCACGTCAACAGCGTAGGGCCGGCTGCCCAGGTTTACTCTTACGCCACTGACGTAACGTCATCGTGCGGGACGTGGACGGAAGAAAAAAGAGAGTGAGCGAG	GCTGAAGCTTCGTGCAC	GAGUAGGCGGUCAGACACUUUCGCAGGGUGUACGAAGUUUCAGCCUCGCCCCACGUCAACAGCGUAGGGCCGGCUGCCCAGGUUUACUCUUACGCCACUGACGUAACGUCAUCGUGCGGGACGUGGACGGAAGAAAAAAGAGAGUGAGCGAGGCUGAAGCUUCGUGCAC	169	108	Human 5UTR library	ALDH18A1
RSL-V2-702	BA003579_Multi	CCGCGCTAATACGACTCACTATAG	CCTATTCGTACACTATGCACCGTGA	GGTGTACGAAGTTTCAGC	CTCGCCCCACGTCAACAGCGTAGGGCCGGCTGCCCAGGTTTACTCTTACGCCACTGACGTAACGTCATCGTGCGGGACGTGGACGGAAGAAAAAAGAGAGTGAGCGAG	GCTGAAGCTTCGTGCAC	GCCUAUUCGUACACUAUGCACCGUGAGGUGUACGAAGUUUCAGCCUCGCCCCACGUCAACAGCGUAGGGCCGGCUGCCCAGGUUUACUCUUACGCCACUGACGUAACGUCAUCGUGCGGGACGUGGACGGAAGAAAAAAGAGAGUGAGCGAGGCUGAAGCUUCGUGCAC	169	108	Human 5UTR library	ALDH18A1
RSL-V2-703	BA003581_1	CCGCGCTAATACGACTCACTATAG	GGCTAGGTGCCGACAGACCAATTAT	GGTGTACGAAGTTTCAGC	GCGGGACGTGGACGGAAGAAAAAAGAGAGTGAGCGAGCGCCGGAATCAGCCCGGCGTGGAGTGCGGACCCGC	GCTGAAGCTTCGTGCAC	GGGCUAGGUGCCGACAGACCAAUUAUGGUGUACGAAGUUUCAGCGCGGGACGUGGACGGAAGAAAAAAGAGAGUGAGCGAGCGCCGGAAUCAGCCCGGCGUGGAGUGCGGACCCGCGCUGAAGCUUCGUGCAC	133	72	Human 5UTR library	ALDH18A1
RSL-V2-704	BA003581_1	CCGCGCTAATACGACTCACTATAG	CCAAAAGAGAGTGACGCGCCAATAT	GGTGTACGAAGTTTCAGC	GCGGGACGTGGACGGAAGAAAAAAGAGAGTGAGCGAGCGCCGGAATCAGCCCGGCGTGGAGTGCGGACCCGC	GCTGAAGCTTCGTGCAC	GCCAAAAGAGAGUGACGCGCCAAUAUGGUGUACGAAGUUUCAGCGCGGGACGUGGACGGAAGAAAAAAGAGAGUGAGCGAGCGCCGGAAUCAGCCCGGCGUGGAGUGCGGACCCGCGCUGAAGCUUCGUGCAC	133	72	Human 5UTR library	ALDH18A1
RSL-V2-705	BA003581_1	CCGCGCTAATACGACTCACTATAG	ACATTGGGAGCCCGTGATTCGTGTT	GGTGTACGAAGTTTCAGC	GCGGGACGTGGACGGAAGAAAAAAGAGAGTGAGCGAGCGCCGGAATCAGCCCGGCGTGGAGTGCGGACCCGC	GCTGAAGCTTCGTGCAC	GACAUUGGGAGCCCGUGAUUCGUGUUGGUGUACGAAGUUUCAGCGCGGGACGUGGACGGAAGAAAAAAGAGAGUGAGCGAGCGCCGGAAUCAGCCCGGCGUGGAGUGCGGACCCGCGCUGAAGCUUCGUGCAC	133	72	Human 5UTR library	ALDH18A1
RSL-V2-706	BA003581_Multi	CCGCGCTAATACGACTCACTATAG	CCACATGCTGGTTTACAATAGTCAC	GGTGTACGAAGTTTCAGC	CGTCATCGTGCGGGACGTGGACGGAAGAAAAAAGAGAGTGAGCGAGCGCCGGAATCAGCCCGGCGTGGAGTGCGGACCCGCGGTAGTGCCAGGGGGCGAAGGCG	GCTGAAGCTTCGTGCAC	GCCACAUGCUGGUUUACAAUAGUCACGGUGUACGAAGUUUCAGCCGUCAUCGUGCGGGACGUGGACGGAAGAAAAAAGAGAGUGAGCGAGCGCCGGAAUCAGCCCGGCGUGGAGUGCGGACCCGCGGUAGUGCCAGGGGGCGAAGGCGGCUGAAGCUUCGUGCAC	165	104	Human 5UTR library	ALDH18A1
RSL-V2-707	BA003581_Multi	CCGCGCTAATACGACTCACTATAG	ATTAACGGCTTACACCAATCCCAGC	GGTGTACGAAGTTTCAGC	CGTCATCGTGCGGGACGTGGACGGAAGAAAAAAGAGAGTGAGCGAGCGCCGGAATCAGCCCGGCGTGGAGTGCGGACCCGCGGTAGTGCCAGGGGGCGAAGGCG	GCTGAAGCTTCGTGCAC	GAUUAACGGCUUACACCAAUCCCAGCGGUGUACGAAGUUUCAGCCGUCAUCGUGCGGGACGUGGACGGAAGAAAAAAGAGAGUGAGCGAGCGCCGGAAUCAGCCCGGCGUGGAGUGCGGACCCGCGGUAGUGCCAGGGGGCGAAGGCGGCUGAAGCUUCGUGCAC	165	104	Human 5UTR library	ALDH18A1
RSL-V2-708	BA003581_Multi	CCGCGCTAATACGACTCACTATAG	GGTGCCAGTGTTCGATATCCATAGT	GGTGTACGAAGTTTCAGC	CGTCATCGTGCGGGACGTGGACGGAAGAAAAAAGAGAGTGAGCGAGCGCCGGAATCAGCCCGGCGTGGAGTGCGGACCCGCGGTAGTGCCAGGGGGCGAAGGCG	GCTGAAGCTTCGTGCAC	GGGUGCCAGUGUUCGAUAUCCAUAGUGGUGUACGAAGUUUCAGCCGUCAUCGUGCGGGACGUGGACGGAAGAAAAAAGAGAGUGAGCGAGCGCCGGAAUCAGCCCGGCGUGGAGUGCGGACCCGCGGUAGUGCCAGGGGGCGAAGGCGGCUGAAGCUUCGUGCAC	165	104	Human 5UTR library	ALDH18A1
RSL-V2-709	BA003585_1	CCGCGCTAATACGACTCACTATAG	CCGTGGGGACAACTACATTCCGATA	GGTGTACGAAGTTTCAGC	GGACGTGGACGGAAGAAAAAAGAGAGTGAGCGAGCGCCGGAATCAGCCCGGCGTGGAGTGCGGACC	GCTGAAGCTTCGTGCAC	GCCGUGGGGACAACUACAUUCCGAUAGGUGUACGAAGUUUCAGCGGACGUGGACGGAAGAAAAAAGAGAGUGAGCGAGCGCCGGAAUCAGCCCGGCGUGGAGUGCGGACCGCUGAAGCUUCGUGCAC	127	66	Human 5UTR library	ALDH18A1
RSL-V2-710	BA003585_1	CCGCGCTAATACGACTCACTATAG	CTAGACGCACCTCAGCATGAATACG	GGTGTACGAAGTTTCAGC	GGACGTGGACGGAAGAAAAAAGAGAGTGAGCGAGCGCCGGAATCAGCCCGGCGTGGAGTGCGGACC	GCTGAAGCTTCGTGCAC	GCUAGACGCACCUCAGCAUGAAUACGGGUGUACGAAGUUUCAGCGGACGUGGACGGAAGAAAAAAGAGAGUGAGCGAGCGCCGGAAUCAGCCCGGCGUGGAGUGCGGACCGCUGAAGCUUCGUGCAC	127	66	Human 5UTR library	ALDH18A1
RSL-V2-711	BA003585_1	CCGCGCTAATACGACTCACTATAG	AATAGACAGGAGCAACTTTGGACAC	GGTGTACGAAGTTTCAGC	GGACGTGGACGGAAGAAAAAAGAGAGTGAGCGAGCGCCGGAATCAGCCCGGCGTGGAGTGCGGACC	GCTGAAGCTTCGTGCAC	GAAUAGACAGGAGCAACUUUGGACACGGUGUACGAAGUUUCAGCGGACGUGGACGGAAGAAAAAAGAGAGUGAGCGAGCGCCGGAAUCAGCCCGGCGUGGAGUGCGGACCGCUGAAGCUUCGUGCAC	127	66	Human 5UTR library	ALDH18A1
RSL-V2-712	BA003585_Multi	CCGCGCTAATACGACTCACTATAG	AACGTCATTATGTAGGAATCGGCAG	GGTGTACGAAGTTTCAGC	TGCGGGACGTGGACGGAAGAAAAAAGAGAGTGAGCGAGCGCCGGAATCAGCCCGGCGTGGAGTGCGGACCCGCGATACTTTGGTTAGTGACCACATCGCA	GCTGAAGCTTCGTGCAC	GAACGUCAUUAUGUAGGAAUCGGCAGGGUGUACGAAGUUUCAGCUGCGGGACGUGGACGGAAGAAAAAAGAGAGUGAGCGAGCGCCGGAAUCAGCCCGGCGUGGAGUGCGGACCCGCGAUACUUUGGUUAGUGACCACAUCGCAGCUGAAGCUUCGUGCAC	161	100	Human 5UTR library	ALDH18A1
RSL-V2-713	BA003585_Multi	CCGCGCTAATACGACTCACTATAG	AAGGAATTGGCATGCCGTCAGCATC	GGTGTACGAAGTTTCAGC	TGCGGGACGTGGACGGAAGAAAAAAGAGAGTGAGCGAGCGCCGGAATCAGCCCGGCGTGGAGTGCGGACCCGCGATACTTTGGTTAGTGACCACATCGCA	GCTGAAGCTTCGTGCAC	GAAGGAAUUGGCAUGCCGUCAGCAUCGGUGUACGAAGUUUCAGCUGCGGGACGUGGACGGAAGAAAAAAGAGAGUGAGCGAGCGCCGGAAUCAGCCCGGCGUGGAGUGCGGACCCGCGAUACUUUGGUUAGUGACCACAUCGCAGCUGAAGCUUCGUGCAC	161	100	Human 5UTR library	ALDH18A1
RSL-V2-714	BA003585_Multi	CCGCGCTAATACGACTCACTATAG	AGGGTACGCTCAAGACAGCACTCTG	GGTGTACGAAGTTTCAGC	TGCGGGACGTGGACGGAAGAAAAAAGAGAGTGAGCGAGCGCCGGAATCAGCCCGGCGTGGAGTGCGGACCCGCGATACTTTGGTTAGTGACCACATCGCA	GCTGAAGCTTCGTGCAC	GAGGGUACGCUCAAGACAGCACUCUGGGUGUACGAAGUUUCAGCUGCGGGACGUGGACGGAAGAAAAAAGAGAGUGAGCGAGCGCCGGAAUCAGCCCGGCGUGGAGUGCGGACCCGCGAUACUUUGGUUAGUGACCACAUCGCAGCUGAAGCUUCGUGCAC	161	100	Human 5UTR library	ALDH18A1
RSL-V2-715	BA003631_1	CCGCGCTAATACGACTCACTATAG	ACCTGTGGGGCCTTCTCATAGGTAC	GGTGTACGAAGTTTCAGC	GGCGGGGAGCTGCC	GCTGAAGCTTCGTGCAC	GACCUGUGGGGCCUUCUCAUAGGUACGGUGUACGAAGUUUCAGCGGCGGGGAGCUGCCGCUGAAGCUUCGUGCAC	75	14	Human 5UTR library	ALDH1A3
RSL-V2-716	BA003631_1	CCGCGCTAATACGACTCACTATAG	AATGTCGGAAGCTCTCATTTCCTGT	GGTGTACGAAGTTTCAGC	GGCGGGGAGCTGCC	GCTGAAGCTTCGTGCAC	GAAUGUCGGAAGCUCUCAUUUCCUGUGGUGUACGAAGUUUCAGCGGCGGGGAGCUGCCGCUGAAGCUUCGUGCAC	75	14	Human 5UTR library	ALDH1A3
RSL-V2-717	BA003631_1	CCGCGCTAATACGACTCACTATAG	GAAGAAGTAAGGCACGACTCCGTTT	GGTGTACGAAGTTTCAGC	GGCGGGGAGCTGCC	GCTGAAGCTTCGTGCAC	GGAAGAAGUAAGGCACGACUCCGUUUGGUGUACGAAGUUUCAGCGGCGGGGAGCUGCCGCUGAAGCUUCGUGCAC	75	14	Human 5UTR library	ALDH1A3
RSL-V2-718	BA003633_1_Multi	CCGCGCTAATACGACTCACTATAG	GTGAGGGCTACTCATACAAGCGACC	GGTGTACGAAGTTTCAGC	GCAGCCCGCCCTCCCTTCCTCCGGTCCCGCAGCCAATTAGGCGGCCCCCTCGGGCGGGAGGCGTGGGGCGCTGCATAAAGCGGCGGGGAGCTGCCACCCCGGGAGCGGGCTGC	GCTGAAGCTTCGTGCAC	GGUGAGGGCUACUCAUACAAGCGACCGGUGUACGAAGUUUCAGCGCAGCCCGCCCUCCCUUCCUCCGGUCCCGCAGCCAAUUAGGCGGCCCCCUCGGGCGGGAGGCGUGGGGCGCUGCAUAAAGCGGCGGGGAGCUGCCACCCCGGGAGCGGGCUGCGCUGAAGCUUCGUGCAC	174	113	Human 5UTR library	ALDH1A3
RSL-V2-719	BA003633_1_Multi	CCGCGCTAATACGACTCACTATAG	GGTGATAATACGTTGCGCATCACCC	GGTGTACGAAGTTTCAGC	GCAGCCCGCCCTCCCTTCCTCCGGTCCCGCAGCCAATTAGGCGGCCCCCTCGGGCGGGAGGCGTGGGGCGCTGCATAAAGCGGCGGGGAGCTGCCACCCCGGGAGCGGGCTGC	GCTGAAGCTTCGTGCAC	GGGUGAUAAUACGUUGCGCAUCACCCGGUGUACGAAGUUUCAGCGCAGCCCGCCCUCCCUUCCUCCGGUCCCGCAGCCAAUUAGGCGGCCCCCUCGGGCGGGAGGCGUGGGGCGCUGCAUAAAGCGGCGGGGAGCUGCCACCCCGGGAGCGGGCUGCGCUGAAGCUUCGUGCAC	174	113	Human 5UTR library	ALDH1A3
RSL-V2-720	BA003633_1_Multi	CCGCGCTAATACGACTCACTATAG	ATCAGCATGAAGGCAGGCCGAAGTA	GGTGTACGAAGTTTCAGC	GCAGCCCGCCCTCCCTTCCTCCGGTCCCGCAGCCAATTAGGCGGCCCCCTCGGGCGGGAGGCGTGGGGCGCTGCATAAAGCGGCGGGGAGCTGCCACCCCGGGAGCGGGCTGC	GCTGAAGCTTCGTGCAC	GAUCAGCAUGAAGGCAGGCCGAAGUAGGUGUACGAAGUUUCAGCGCAGCCCGCCCUCCCUUCCUCCGGUCCCGCAGCCAAUUAGGCGGCCCCCUCGGGCGGGAGGCGUGGGGCGCUGCAUAAAGCGGCGGGGAGCUGCCACCCCGGGAGCGGGCUGCGCUGAAGCUUCGUGCAC	174	113	Human 5UTR library	ALDH1A3
RSL-V2-721	BA003633_1	CCGCGCTAATACGACTCACTATAG	ACAACTTCCGGTTATTTGTAGAGCG	GGTGTACGAAGTTTCAGC	GGGGCGCTGCATAAAGCGGCGGGGAGCTGCCACCCC	GCTGAAGCTTCGTGCAC	GACAACUUCCGGUUAUUUGUAGAGCGGGUGUACGAAGUUUCAGCGGGGCGCUGCAUAAAGCGGCGGGGAGCUGCCACCCCGCUGAAGCUUCGUGCAC	97	36	Human 5UTR library	ALDH1A3
RSL-V2-722	BA003633_1	CCGCGCTAATACGACTCACTATAG	CCTCGCCGATGGAGATTTGTAAGAT	GGTGTACGAAGTTTCAGC	GGGGCGCTGCATAAAGCGGCGGGGAGCTGCCACCCC	GCTGAAGCTTCGTGCAC	GCCUCGCCGAUGGAGAUUUGUAAGAUGGUGUACGAAGUUUCAGCGGGGCGCUGCAUAAAGCGGCGGGGAGCUGCCACCCCGCUGAAGCUUCGUGCAC	97	36	Human 5UTR library	ALDH1A3
RSL-V2-723	BA003633_1	CCGCGCTAATACGACTCACTATAG	GCCAACCGAATGCTCTTAGACTGTA	GGTGTACGAAGTTTCAGC	GGGGCGCTGCATAAAGCGGCGGGGAGCTGCCACCCC	GCTGAAGCTTCGTGCAC	GGCCAACCGAAUGCUCUUAGACUGUAGGUGUACGAAGUUUCAGCGGGGCGCUGCAUAAAGCGGCGGGGAGCUGCCACCCCGCUGAAGCUUCGUGCAC	97	36	Human 5UTR library	ALDH1A3
RSL-V2-724	BA003699_1	CCGCGCTAATACGACTCACTATAG	CGGGCGCAATGTCACATGCTATTCA	GGTGTACGAAGTTTCAGC	TTGTTATTAA	GCTGAAGCTTCGTGCAC	GCGGGCGCAAUGUCACAUGCUAUUCAGGUGUACGAAGUUUCAGCUUGUUAUUAAGCUGAAGCUUCGUGCAC	71	10	Human 5UTR library	ALDH3A2
RSL-V2-725	BA003699_1	CCGCGCTAATACGACTCACTATAG	ACACAAGGTACCGCGACAGGCTTAG	GGTGTACGAAGTTTCAGC	TTGTTATTAA	GCTGAAGCTTCGTGCAC	GACACAAGGUACCGCGACAGGCUUAGGGUGUACGAAGUUUCAGCUUGUUAUUAAGCUGAAGCUUCGUGCAC	71	10	Human 5UTR library	ALDH3A2
RSL-V2-726	BA003699_1	CCGCGCTAATACGACTCACTATAG	AAGGTCCCCACGACTACACAAAGCG	GGTGTACGAAGTTTCAGC	TTGTTATTAA	GCTGAAGCTTCGTGCAC	GAAGGUCCCCACGACUACACAAAGCGGGUGUACGAAGUUUCAGCUUGUUAUUAAGCUGAAGCUUCGUGCAC	71	10	Human 5UTR library	ALDH3A2
RSL-V2-727	BA003699_2_Multi	CCGCGCTAATACGACTCACTATAG	CTTGCGACCCTTAGTTCTGACCGAC	GGTGTACGAAGTTTCAGC	CTTTGAGGATCTCTATATTGTTATTAATGGTGGTGTTGAGGAAACCACGGAGCTCCTGAAG	GCTGAAGCTTCGTGCAC	GCUUGCGACCCUUAGUUCUGACCGACGGUGUACGAAGUUUCAGCCUUUGAGGAUCUCUAUAUUGUUAUUAAUGGUGGUGUUGAGGAAACCACGGAGCUCCUGAAGGCUGAAGCUUCGUGCAC	122	61	Human 5UTR library	ALDH3A2
RSL-V2-728	BA003699_2_Multi	CCGCGCTAATACGACTCACTATAG	CGTCGAACGATGAGTCGCATCAGAC	GGTGTACGAAGTTTCAGC	CTTTGAGGATCTCTATATTGTTATTAATGGTGGTGTTGAGGAAACCACGGAGCTCCTGAAG	GCTGAAGCTTCGTGCAC	GCGUCGAACGAUGAGUCGCAUCAGACGGUGUACGAAGUUUCAGCCUUUGAGGAUCUCUAUAUUGUUAUUAAUGGUGGUGUUGAGGAAACCACGGAGCUCCUGAAGGCUGAAGCUUCGUGCAC	122	61	Human 5UTR library	ALDH3A2
RSL-V2-729	BA003699_2_Multi	CCGCGCTAATACGACTCACTATAG	GCCACGTACACAAGATTGCAAGAAC	GGTGTACGAAGTTTCAGC	CTTTGAGGATCTCTATATTGTTATTAATGGTGGTGTTGAGGAAACCACGGAGCTCCTGAAG	GCTGAAGCTTCGTGCAC	GGCCACGUACACAAGAUUGCAAGAACGGUGUACGAAGUUUCAGCCUUUGAGGAUCUCUAUAUUGUUAUUAAUGGUGGUGUUGAGGAAACCACGGAGCUCCUGAAGGCUGAAGCUUCGUGCAC	122	61	Human 5UTR library	ALDH3A2
RSL-V2-730	BA003830_Multi	CCGCGCTAATACGACTCACTATAG	GCGAGCCCTGTTGTTAATTCAGCCC	GGTGTACGAAGTTTCAGC	TGATGAGAAGTCTATAAAAATTGTGTGCTACCAAAGATCTGTCTTATTTGGCAGCTGCTGCCTCACCCACAGCTTTTGATATCTAGGAGGACTCTTCTCTCCCAAACTACCTGTCA	GCTGAAGCTTCGTGCAC	GGCGAGCCCUGUUGUUAAUUCAGCCCGGUGUACGAAGUUUCAGCUGAUGAGAAGUCUAUAAAAAUUGUGUGCUACCAAAGAUCUGUCUUAUUUGGCAGCUGCUGCCUCACCCACAGCUUUUGAUAUCUAGGAGGACUCUUCUCUCCCAAACUACCUGUCAGCUGAAGCUUCGUGCAC	177	116	Human 5UTR library	ALDOB
RSL-V2-731	BA003830_Multi	CCGCGCTAATACGACTCACTATAG	CTTTTAAAGCGTTCATCCCGAGGTG	GGTGTACGAAGTTTCAGC	TGATGAGAAGTCTATAAAAATTGTGTGCTACCAAAGATCTGTCTTATTTGGCAGCTGCTGCCTCACCCACAGCTTTTGATATCTAGGAGGACTCTTCTCTCCCAAACTACCTGTCA	GCTGAAGCTTCGTGCAC	GCUUUUAAAGCGUUCAUCCCGAGGUGGGUGUACGAAGUUUCAGCUGAUGAGAAGUCUAUAAAAAUUGUGUGCUACCAAAGAUCUGUCUUAUUUGGCAGCUGCUGCCUCACCCACAGCUUUUGAUAUCUAGGAGGACUCUUCUCUCCCAAACUACCUGUCAGCUGAAGCUUCGUGCAC	177	116	Human 5UTR library	ALDOB
RSL-V2-732	BA003830_Multi	CCGCGCTAATACGACTCACTATAG	GATATAAGATAAGCCTAGTCCCGAA	GGTGTACGAAGTTTCAGC	TGATGAGAAGTCTATAAAAATTGTGTGCTACCAAAGATCTGTCTTATTTGGCAGCTGCTGCCTCACCCACAGCTTTTGATATCTAGGAGGACTCTTCTCTCCCAAACTACCTGTCA	GCTGAAGCTTCGTGCAC	GGAUAUAAGAUAAGCCUAGUCCCGAAGGUGUACGAAGUUUCAGCUGAUGAGAAGUCUAUAAAAAUUGUGUGCUACCAAAGAUCUGUCUUAUUUGGCAGCUGCUGCCUCACCCACAGCUUUUGAUAUCUAGGAGGACUCUUCUCUCCCAAACUACCUGUCAGCUGAAGCUUCGUGCAC	177	116	Human 5UTR library	ALDOB
RSL-V2-733	BA003902_1	CCGCGCTAATACGACTCACTATAG	GTAGGGCACGGGTTGTGTATTTCCA	GGTGTACGAAGTTTCAGC	AGCGGCGCACCGTT	GCTGAAGCTTCGTGCAC	GGUAGGGCACGGGUUGUGUAUUUCCAGGUGUACGAAGUUUCAGCAGCGGCGCACCGUUGCUGAAGCUUCGUGCAC	75	14	Human 5UTR library	ALG3
RSL-V2-734	BA003902_1	CCGCGCTAATACGACTCACTATAG	GCATGTAGCGAGTTAGAAGTGAAAC	GGTGTACGAAGTTTCAGC	AGCGGCGCACCGTT	GCTGAAGCTTCGTGCAC	GGCAUGUAGCGAGUUAGAAGUGAAACGGUGUACGAAGUUUCAGCAGCGGCGCACCGUUGCUGAAGCUUCGUGCAC	75	14	Human 5UTR library	ALG3
RSL-V2-735	BA003902_1	CCGCGCTAATACGACTCACTATAG	CGAGGGCGAGTCAGAGGCCAATATT	GGTGTACGAAGTTTCAGC	AGCGGCGCACCGTT	GCTGAAGCTTCGTGCAC	GCGAGGGCGAGUCAGAGGCCAAUAUUGGUGUACGAAGUUUCAGCAGCGGCGCACCGUUGCUGAAGCUUCGUGCAC	75	14	Human 5UTR library	ALG3
RSL-V2-736	BA003954_1	CCGCGCTAATACGACTCACTATAG	GACCATCACTACGGGCCAATCTTAA	GGTGTACGAAGTTTCAGC	CAGCATTCCTTCCTAGTAGCTTCTG	GCTGAAGCTTCGTGCAC	GGACCAUCACUACGGGCCAAUCUUAAGGUGUACGAAGUUUCAGCCAGCAUUCCUUCCUAGUAGCUUCUGGCUGAAGCUUCGUGCAC	86	25	Human 5UTR library	ALG9
RSL-V2-737	BA003954_1	CCGCGCTAATACGACTCACTATAG	CTGAGGCAAGTCATCTCTCATACGG	GGTGTACGAAGTTTCAGC	CAGCATTCCTTCCTAGTAGCTTCTG	GCTGAAGCTTCGTGCAC	GCUGAGGCAAGUCAUCUCUCAUACGGGGUGUACGAAGUUUCAGCCAGCAUUCCUUCCUAGUAGCUUCUGGCUGAAGCUUCGUGCAC	86	25	Human 5UTR library	ALG9
RSL-V2-738	BA003954_1	CCGCGCTAATACGACTCACTATAG	GATGACAGGGAAACCCTCAGGTATC	GGTGTACGAAGTTTCAGC	CAGCATTCCTTCCTAGTAGCTTCTG	GCTGAAGCTTCGTGCAC	GGAUGACAGGGAAACCCUCAGGUAUCGGUGUACGAAGUUUCAGCCAGCAUUCCUUCCUAGUAGCUUCUGGCUGAAGCUUCGUGCAC	86	25	Human 5UTR library	ALG9
RSL-V2-739	BA003995_Multi	CCGCGCTAATACGACTCACTATAG	CTGCTGTTTGGTAACACCCTATCCC	GGTGTACGAAGTTTCAGC	GCCTGTGAGGGACCCTTACGAAAACATACCGTTTCATTTACTGC	GCTGAAGCTTCGTGCAC	GCUGCUGUUUGGUAACACCCUAUCCCGGUGUACGAAGUUUCAGCGCCUGUGAGGGACCCUUACGAAAACAUACCGUUUCAUUUACUGCGCUGAAGCUUCGUGCAC	105	44	Human 5UTR library	ALKBH4
RSL-V2-740	BA003995_Multi	CCGCGCTAATACGACTCACTATAG	GTTAGTTACTCACAGTACGCGGATC	GGTGTACGAAGTTTCAGC	GCCTGTGAGGGACCCTTACGAAAACATACCGTTTCATTTACTGC	GCTGAAGCTTCGTGCAC	GGUUAGUUACUCACAGUACGCGGAUCGGUGUACGAAGUUUCAGCGCCUGUGAGGGACCCUUACGAAAACAUACCGUUUCAUUUACUGCGCUGAAGCUUCGUGCAC	105	44	Human 5UTR library	ALKBH4
RSL-V2-741	BA003995_Multi	CCGCGCTAATACGACTCACTATAG	GGGCTTGCAGAGATTGGTTATCGCA	GGTGTACGAAGTTTCAGC	GCCTGTGAGGGACCCTTACGAAAACATACCGTTTCATTTACTGC	GCTGAAGCTTCGTGCAC	GGGGCUUGCAGAGAUUGGUUAUCGCAGGUGUACGAAGUUUCAGCGCCUGUGAGGGACCCUUACGAAAACAUACCGUUUCAUUUACUGCGCUGAAGCUUCGUGCAC	105	44	Human 5UTR library	ALKBH4
RSL-V2-742	BA003998_Multi	CCGCGCTAATACGACTCACTATAG	AACAACTCCTATAGCTGCGTGGCCC	GGTGTACGAAGTTTCAGC	GGCTGCCCGTGACGTCGTGCGGAGAGCTTTAAAGTGCGGGCCGGGCCGGGCGTCCGAGGGTCTGGTCGGGAGTCGGGCCGCGTCTCCGCAGCAGCC	GCTGAAGCTTCGTGCAC	GAACAACUCCUAUAGCUGCGUGGCCCGGUGUACGAAGUUUCAGCGGCUGCCCGUGACGUCGUGCGGAGAGCUUUAAAGUGCGGGCCGGGCCGGGCGUCCGAGGGUCUGGUCGGGAGUCGGGCCGCGUCUCCGCAGCAGCCGCUGAAGCUUCGUGCAC	157	96	Human 5UTR library	ALKBH5
RSL-V2-743	BA003998_Multi	CCGCGCTAATACGACTCACTATAG	GTGACGTACATCGAGTTGGTTACAC	GGTGTACGAAGTTTCAGC	GGCTGCCCGTGACGTCGTGCGGAGAGCTTTAAAGTGCGGGCCGGGCCGGGCGTCCGAGGGTCTGGTCGGGAGTCGGGCCGCGTCTCCGCAGCAGCC	GCTGAAGCTTCGTGCAC	GGUGACGUACAUCGAGUUGGUUACACGGUGUACGAAGUUUCAGCGGCUGCCCGUGACGUCGUGCGGAGAGCUUUAAAGUGCGGGCCGGGCCGGGCGUCCGAGGGUCUGGUCGGGAGUCGGGCCGCGUCUCCGCAGCAGCCGCUGAAGCUUCGUGCAC	157	96	Human 5UTR library	ALKBH5
RSL-V2-744	BA003998_Multi	CCGCGCTAATACGACTCACTATAG	GTCTATGATTCCGCGCGACAGTCTG	GGTGTACGAAGTTTCAGC	GGCTGCCCGTGACGTCGTGCGGAGAGCTTTAAAGTGCGGGCCGGGCCGGGCGTCCGAGGGTCTGGTCGGGAGTCGGGCCGCGTCTCCGCAGCAGCC	GCTGAAGCTTCGTGCAC	GGUCUAUGAUUCCGCGCGACAGUCUGGGUGUACGAAGUUUCAGCGGCUGCCCGUGACGUCGUGCGGAGAGCUUUAAAGUGCGGGCCGGGCCGGGCGUCCGAGGGUCUGGUCGGGAGUCGGGCCGCGUCUCCGCAGCAGCCGCUGAAGCUUCGUGCAC	157	96	Human 5UTR library	ALKBH5
RSL-V2-745	BA004022_1	CCGCGCTAATACGACTCACTATAG	AAAGGCCTGACCGTGATCGATCTAT	GGTGTACGAAGTTTCAGC	ATGGTTGAGGAAAGGTTACATTAAACATAAACCTGATCAAATGACCAT	GCTGAAGCTTCGTGCAC	GAAAGGCCUGACCGUGAUCGAUCUAUGGUGUACGAAGUUUCAGCAUGGUUGAGGAAAGGUUACAUUAAACAUAAACCUGAUCAAAUGACCAUGCUGAAGCUUCGUGCAC	109	48	Human 5UTR library	ALKBH8
RSL-V2-746	BA004022_1	CCGCGCTAATACGACTCACTATAG	CTTCACGAAAACGCGAGCGTTACCA	GGTGTACGAAGTTTCAGC	ATGGTTGAGGAAAGGTTACATTAAACATAAACCTGATCAAATGACCAT	GCTGAAGCTTCGTGCAC	GCUUCACGAAAACGCGAGCGUUACCAGGUGUACGAAGUUUCAGCAUGGUUGAGGAAAGGUUACAUUAAACAUAAACCUGAUCAAAUGACCAUGCUGAAGCUUCGUGCAC	109	48	Human 5UTR library	ALKBH8
RSL-V2-747	BA004022_1	CCGCGCTAATACGACTCACTATAG	CTGATGCACTTGCACAATTCCGTCG	GGTGTACGAAGTTTCAGC	ATGGTTGAGGAAAGGTTACATTAAACATAAACCTGATCAAATGACCAT	GCTGAAGCTTCGTGCAC	GCUGAUGCACUUGCACAAUUCCGUCGGGUGUACGAAGUUUCAGCAUGGUUGAGGAAAGGUUACAUUAAACAUAAACCUGAUCAAAUGACCAUGCUGAAGCUUCGUGCAC	109	48	Human 5UTR library	ALKBH8
RSL-V2-748	BA004022_Multi	CCGCGCTAATACGACTCACTATAG	GGGATCCAAACTGACTTTACAGAAG	GGTGTACGAAGTTTCAGC	CTGACATTTGTGAAAGCTTTTTGGAGAAATGGTTGAGGAAAGGTTACATTAAACATAAACCTGATCAAATGACCATAAATCAG	GCTGAAGCTTCGTGCAC	GGGGAUCCAAACUGACUUUACAGAAGGGUGUACGAAGUUUCAGCCUGACAUUUGUGAAAGCUUUUUGGAGAAAUGGUUGAGGAAAGGUUACAUUAAACAUAAACCUGAUCAAAUGACCAUAAAUCAGGCUGAAGCUUCGUGCAC	144	83	Human 5UTR library	ALKBH8
RSL-V2-749	BA004022_Multi	CCGCGCTAATACGACTCACTATAG	CATAAGGTTATGGAGTGCACATTGC	GGTGTACGAAGTTTCAGC	CTGACATTTGTGAAAGCTTTTTGGAGAAATGGTTGAGGAAAGGTTACATTAAACATAAACCTGATCAAATGACCATAAATCAG	GCTGAAGCTTCGTGCAC	GCAUAAGGUUAUGGAGUGCACAUUGCGGUGUACGAAGUUUCAGCCUGACAUUUGUGAAAGCUUUUUGGAGAAAUGGUUGAGGAAAGGUUACAUUAAACAUAAACCUGAUCAAAUGACCAUAAAUCAGGCUGAAGCUUCGUGCAC	144	83	Human 5UTR library	ALKBH8
RSL-V2-750	BA004022_Multi	CCGCGCTAATACGACTCACTATAG	GATCACTCGTGGGTTTACCGCTCAA	GGTGTACGAAGTTTCAGC	CTGACATTTGTGAAAGCTTTTTGGAGAAATGGTTGAGGAAAGGTTACATTAAACATAAACCTGATCAAATGACCATAAATCAG	GCTGAAGCTTCGTGCAC	GGAUCACUCGUGGGUUUACCGCUCAAGGUGUACGAAGUUUCAGCCUGACAUUUGUGAAAGCUUUUUGGAGAAAUGGUUGAGGAAAGGUUACAUUAAACAUAAACCUGAUCAAAUGACCAUAAAUCAGGCUGAAGCUUCGUGCAC	144	83	Human 5UTR library	ALKBH8
RSL-V2-751	BA004023_Multi	CCGCGCTAATACGACTCACTATAG	GTTAGATGGAAACGAGAAACCGGCA	GGTGTACGAAGTTTCAGC	GCTGGGAAGCACGGCTGATGCTCCGAAGGAGGGAAGACTGACCCGGTTTCTGGACTTCACCCAGC	GCTGAAGCTTCGTGCAC	GGUUAGAUGGAAACGAGAAACCGGCAGGUGUACGAAGUUUCAGCGCUGGGAAGCACGGCUGAUGCUCCGAAGGAGGGAAGACUGACCCGGUUUCUGGACUUCACCCAGCGCUGAAGCUUCGUGCAC	126	65	Human 5UTR library	ALLC
RSL-V2-752	BA004023_Multi	CCGCGCTAATACGACTCACTATAG	CCCTTAGTTGGGGATATCGGAAAAT	GGTGTACGAAGTTTCAGC	GCTGGGAAGCACGGCTGATGCTCCGAAGGAGGGAAGACTGACCCGGTTTCTGGACTTCACCCAGC	GCTGAAGCTTCGTGCAC	GCCCUUAGUUGGGGAUAUCGGAAAAUGGUGUACGAAGUUUCAGCGCUGGGAAGCACGGCUGAUGCUCCGAAGGAGGGAAGACUGACCCGGUUUCUGGACUUCACCCAGCGCUGAAGCUUCGUGCAC	126	65	Human 5UTR library	ALLC
RSL-V2-753	BA004023_Multi	CCGCGCTAATACGACTCACTATAG	GTTCGGCATCCCGGGAACTAAAAGC	GGTGTACGAAGTTTCAGC	GCTGGGAAGCACGGCTGATGCTCCGAAGGAGGGAAGACTGACCCGGTTTCTGGACTTCACCCAGC	GCTGAAGCTTCGTGCAC	GGUUCGGCAUCCCGGGAACUAAAAGCGGUGUACGAAGUUUCAGCGCUGGGAAGCACGGCUGAUGCUCCGAAGGAGGGAAGACUGACCCGGUUUCUGGACUUCACCCAGCGCUGAAGCUUCGUGCAC	126	65	Human 5UTR library	ALLC
RSL-V2-754	BA004043_Multi	CCGCGCTAATACGACTCACTATAG	CTGCGTAGAACAGCCAGGCTTAGAT	GGTGTACGAAGTTTCAGC	CTTCCCCTTCCTGTACAGGGCAGGTTGTGCAGCTGGAGGCAGAGCAGTCCTCTCTGGGGAG	GCTGAAGCTTCGTGCAC	GCUGCGUAGAACAGCCAGGCUUAGAUGGUGUACGAAGUUUCAGCCUUCCCCUUCCUGUACAGGGCAGGUUGUGCAGCUGGAGGCAGAGCAGUCCUCUCUGGGGAGGCUGAAGCUUCGUGCAC	122	61	Human 5UTR library	ALOX5AP
RSL-V2-755	BA004043_Multi	CCGCGCTAATACGACTCACTATAG	ATGCAAATGGGGAGTCCTCTATCCA	GGTGTACGAAGTTTCAGC	CTTCCCCTTCCTGTACAGGGCAGGTTGTGCAGCTGGAGGCAGAGCAGTCCTCTCTGGGGAG	GCTGAAGCTTCGTGCAC	GAUGCAAAUGGGGAGUCCUCUAUCCAGGUGUACGAAGUUUCAGCCUUCCCCUUCCUGUACAGGGCAGGUUGUGCAGCUGGAGGCAGAGCAGUCCUCUCUGGGGAGGCUGAAGCUUCGUGCAC	122	61	Human 5UTR library	ALOX5AP
RSL-V2-756	BA004043_Multi	CCGCGCTAATACGACTCACTATAG	CGAGTGGGTACCTGATTACCACGTT	GGTGTACGAAGTTTCAGC	CTTCCCCTTCCTGTACAGGGCAGGTTGTGCAGCTGGAGGCAGAGCAGTCCTCTCTGGGGAG	GCTGAAGCTTCGTGCAC	GCGAGUGGGUACCUGAUUACCACGUUGGUGUACGAAGUUUCAGCCUUCCCCUUCCUGUACAGGGCAGGUUGUGCAGCUGGAGGCAGAGCAGUCCUCUCUGGGGAGGCUGAAGCUUCGUGCAC	122	61	Human 5UTR library	ALOX5AP
RSL-V2-757	BA004045_Multi	CCGCGCTAATACGACTCACTATAG	GCAGGGAACATGCCGGGTAGTATTT	GGTGTACGAAGTTTCAGC	GATGAAAGAGTGCAAGCTCTCACTTCCCCTTCCTGTACAGGGCAGGTTGTGCAGCTGGAGGCAGAGCAGTCCTCTCTGGGGAGCCTGAAGC	GCTGAAGCTTCGTGCAC	GGCAGGGAACAUGCCGGGUAGUAUUUGGUGUACGAAGUUUCAGCGAUGAAAGAGUGCAAGCUCUCACUUCCCCUUCCUGUACAGGGCAGGUUGUGCAGCUGGAGGCAGAGCAGUCCUCUCUGGGGAGCCUGAAGCGCUGAAGCUUCGUGCAC	152	91	Human 5UTR library	ALOX5AP
RSL-V2-758	BA004045_Multi	CCGCGCTAATACGACTCACTATAG	CAGTTTGACACGCTACGGCTGAGTG	GGTGTACGAAGTTTCAGC	GATGAAAGAGTGCAAGCTCTCACTTCCCCTTCCTGTACAGGGCAGGTTGTGCAGCTGGAGGCAGAGCAGTCCTCTCTGGGGAGCCTGAAGC	GCTGAAGCTTCGTGCAC	GCAGUUUGACACGCUACGGCUGAGUGGGUGUACGAAGUUUCAGCGAUGAAAGAGUGCAAGCUCUCACUUCCCCUUCCUGUACAGGGCAGGUUGUGCAGCUGGAGGCAGAGCAGUCCUCUCUGGGGAGCCUGAAGCGCUGAAGCUUCGUGCAC	152	91	Human 5UTR library	ALOX5AP
RSL-V2-759	BA004045_Multi	CCGCGCTAATACGACTCACTATAG	ATAGGTCGAGTGAACCCACCTAGCG	GGTGTACGAAGTTTCAGC	GATGAAAGAGTGCAAGCTCTCACTTCCCCTTCCTGTACAGGGCAGGTTGTGCAGCTGGAGGCAGAGCAGTCCTCTCTGGGGAGCCTGAAGC	GCTGAAGCTTCGTGCAC	GAUAGGUCGAGUGAACCCACCUAGCGGGUGUACGAAGUUUCAGCGAUGAAAGAGUGCAAGCUCUCACUUCCCCUUCCUGUACAGGGCAGGUUGUGCAGCUGGAGGCAGAGCAGUCCUCUCUGGGGAGCCUGAAGCGCUGAAGCUUCGUGCAC	152	91	Human 5UTR library	ALOX5AP
RSL-V2-760	BA004049_1	CCGCGCTAATACGACTCACTATAG	GTAGGCCCGCTTCTTACGTATACAG	GGTGTACGAAGTTTCAGC	CAGCCAGAGGGACCGGCTG	GCTGAAGCTTCGTGCAC	GGUAGGCCCGCUUCUUACGUAUACAGGGUGUACGAAGUUUCAGCCAGCCAGAGGGACCGGCUGGCUGAAGCUUCGUGCAC	80	19	Human 5UTR library	ALOXE3
RSL-V2-761	BA004049_1	CCGCGCTAATACGACTCACTATAG	ATGGCGAACGCACAACTTCATACTG	GGTGTACGAAGTTTCAGC	CAGCCAGAGGGACCGGCTG	GCTGAAGCTTCGTGCAC	GAUGGCGAACGCACAACUUCAUACUGGGUGUACGAAGUUUCAGCCAGCCAGAGGGACCGGCUGGCUGAAGCUUCGUGCAC	80	19	Human 5UTR library	ALOXE3
RSL-V2-762	BA004049_1	CCGCGCTAATACGACTCACTATAG	GGTGACTTATGGCCTAGCAAGCATC	GGTGTACGAAGTTTCAGC	CAGCCAGAGGGACCGGCTG	GCTGAAGCTTCGTGCAC	GGGUGACUUAUGGCCUAGCAAGCAUCGGUGUACGAAGUUUCAGCCAGCCAGAGGGACCGGCUGGCUGAAGCUUCGUGCAC	80	19	Human 5UTR library	ALOXE3
RSL-V2-763	BA004078_1	CCGCGCTAATACGACTCACTATAG	CGTAGCGCCACAAGATATTTTACGG	GGTGTACGAAGTTTCAGC	AATGATTTGGTGATGGAGTGTT	GCTGAAGCTTCGTGCAC	GCGUAGCGCCACAAGAUAUUUUACGGGGUGUACGAAGUUUCAGCAAUGAUUUGGUGAUGGAGUGUUGCUGAAGCUUCGUGCAC	83	22	Human 5UTR library	ALS2
RSL-V2-764	BA004078_1	CCGCGCTAATACGACTCACTATAG	AATGCTGTGTCGACTTGGGCCTATA	GGTGTACGAAGTTTCAGC	AATGATTTGGTGATGGAGTGTT	GCTGAAGCTTCGTGCAC	GAAUGCUGUGUCGACUUGGGCCUAUAGGUGUACGAAGUUUCAGCAAUGAUUUGGUGAUGGAGUGUUGCUGAAGCUUCGUGCAC	83	22	Human 5UTR library	ALS2
RSL-V2-765	BA004078_1	CCGCGCTAATACGACTCACTATAG	GGGGCCATACTCTAAAACGTAGACT	GGTGTACGAAGTTTCAGC	AATGATTTGGTGATGGAGTGTT	GCTGAAGCTTCGTGCAC	GGGGGCCAUACUCUAAAACGUAGACUGGUGUACGAAGUUUCAGCAAUGAUUUGGUGAUGGAGUGUUGCUGAAGCUUCGUGCAC	83	22	Human 5UTR library	ALS2
RSL-V2-766	BA004078_3_Multi	CCGCGCTAATACGACTCACTATAG	CGTCTGTTCAGACTCCATGACCGCG	GGTGTACGAAGTTTCAGC	GGTCTTGATAGACTTTCTGTAAAGAAGGAATGATTTGGTGATGGAGTGTTCCCACTGACC	GCTGAAGCTTCGTGCAC	GCGUCUGUUCAGACUCCAUGACCGCGGGUGUACGAAGUUUCAGCGGUCUUGAUAGACUUUCUGUAAAGAAGGAAUGAUUUGGUGAUGGAGUGUUCCCACUGACCGCUGAAGCUUCGUGCAC	121	60	Human 5UTR library	ALS2
RSL-V2-767	BA004078_3_Multi	CCGCGCTAATACGACTCACTATAG	GTACTAGGATTCAACCGCACCGGTC	GGTGTACGAAGTTTCAGC	GGTCTTGATAGACTTTCTGTAAAGAAGGAATGATTTGGTGATGGAGTGTTCCCACTGACC	GCTGAAGCTTCGTGCAC	GGUACUAGGAUUCAACCGCACCGGUCGGUGUACGAAGUUUCAGCGGUCUUGAUAGACUUUCUGUAAAGAAGGAAUGAUUUGGUGAUGGAGUGUUCCCACUGACCGCUGAAGCUUCGUGCAC	121	60	Human 5UTR library	ALS2
RSL-V2-768	BA004078_3_Multi	CCGCGCTAATACGACTCACTATAG	GGCTGCGAGACCTGTCGTACCTAAC	GGTGTACGAAGTTTCAGC	GGTCTTGATAGACTTTCTGTAAAGAAGGAATGATTTGGTGATGGAGTGTTCCCACTGACC	GCTGAAGCTTCGTGCAC	GGGCUGCGAGACCUGUCGUACCUAACGGUGUACGAAGUUUCAGCGGUCUUGAUAGACUUUCUGUAAAGAAGGAAUGAUUUGGUGAUGGAGUGUUCCCACUGACCGCUGAAGCUUCGUGCAC	121	60	Human 5UTR library	ALS2
RSL-V2-769	BA004079_2_Multi	CCGCGCTAATACGACTCACTATAG	AGTTAAGCACGAGGAGCATATAGAT	GGTGTACGAAGTTTCAGC	GCAGCCCCGCCCTGTCCGGAGGCCCCGCCCTCCATGAATCAGCTGATCCCGCGGACCCACTGGGTTGC	GCTGAAGCTTCGTGCAC	GAGUUAAGCACGAGGAGCAUAUAGAUGGUGUACGAAGUUUCAGCGCAGCCCCGCCCUGUCCGGAGGCCCCGCCCUCCAUGAAUCAGCUGAUCCCGCGGACCCACUGGGUUGCGCUGAAGCUUCGUGCAC	129	68	Human 5UTR library	ALS2
RSL-V2-770	BA004079_2_Multi	CCGCGCTAATACGACTCACTATAG	ATCCGTCGAGGATATAAGCCTCACC	GGTGTACGAAGTTTCAGC	GCAGCCCCGCCCTGTCCGGAGGCCCCGCCCTCCATGAATCAGCTGATCCCGCGGACCCACTGGGTTGC	GCTGAAGCTTCGTGCAC	GAUCCGUCGAGGAUAUAAGCCUCACCGGUGUACGAAGUUUCAGCGCAGCCCCGCCCUGUCCGGAGGCCCCGCCCUCCAUGAAUCAGCUGAUCCCGCGGACCCACUGGGUUGCGCUGAAGCUUCGUGCAC	129	68	Human 5UTR library	ALS2
RSL-V2-771	BA004079_2_Multi	CCGCGCTAATACGACTCACTATAG	CGGTTTAAGCAACTAATGACCAGCA	GGTGTACGAAGTTTCAGC	GCAGCCCCGCCCTGTCCGGAGGCCCCGCCCTCCATGAATCAGCTGATCCCGCGGACCCACTGGGTTGC	GCTGAAGCTTCGTGCAC	GCGGUUUAAGCAACUAAUGACCAGCAGGUGUACGAAGUUUCAGCGCAGCCCCGCCCUGUCCGGAGGCCCCGCCCUCCAUGAAUCAGCUGAUCCCGCGGACCCACUGGGUUGCGCUGAAGCUUCGUGCAC	129	68	Human 5UTR library	ALS2
RSL-V2-772	BA004125_1	CCGCGCTAATACGACTCACTATAG	CTCAAGCAGGGGTAATAAGAAGATC	GGTGTACGAAGTTTCAGC	CTGAAGCTATTAAATAATAGAAGAAAATGGAATTGAATATGATGTCAG	GCTGAAGCTTCGTGCAC	GCUCAAGCAGGGGUAAUAAGAAGAUCGGUGUACGAAGUUUCAGCCUGAAGCUAUUAAAUAAUAGAAGAAAAUGGAAUUGAAUAUGAUGUCAGGCUGAAGCUUCGUGCAC	109	48	Human 5UTR library	ALS2CR8
RSL-V2-773	BA004125_1	CCGCGCTAATACGACTCACTATAG	AGAACCATCTAGCAGAACGGTACAC	GGTGTACGAAGTTTCAGC	CTGAAGCTATTAAATAATAGAAGAAAATGGAATTGAATATGATGTCAG	GCTGAAGCTTCGTGCAC	GAGAACCAUCUAGCAGAACGGUACACGGUGUACGAAGUUUCAGCCUGAAGCUAUUAAAUAAUAGAAGAAAAUGGAAUUGAAUAUGAUGUCAGGCUGAAGCUUCGUGCAC	109	48	Human 5UTR library	ALS2CR8
RSL-V2-774	BA004125_1	CCGCGCTAATACGACTCACTATAG	ACGGAACAAACTACTTCCACGGTGA	GGTGTACGAAGTTTCAGC	CTGAAGCTATTAAATAATAGAAGAAAATGGAATTGAATATGATGTCAG	GCTGAAGCTTCGTGCAC	GACGGAACAAACUACUUCCACGGUGAGGUGUACGAAGUUUCAGCCUGAAGCUAUUAAAUAAUAGAAGAAAAUGGAAUUGAAUAUGAUGUCAGGCUGAAGCUUCGUGCAC	109	48	Human 5UTR library	ALS2CR8
RSL-V2-775	BA004138_1	CCGCGCTAATACGACTCACTATAG	ATGTTTCCGCCAGGCGTAATGAACT	GGTGTACGAAGTTTCAGC	CTGAGCCACTATCTGAAGCTATTAAATAATAGAAGAAAATGGAATTGAATATGATGTCAG	GCTGAAGCTTCGTGCAC	GAUGUUUCCGCCAGGCGUAAUGAACUGGUGUACGAAGUUUCAGCCUGAGCCACUAUCUGAAGCUAUUAAAUAAUAGAAGAAAAUGGAAUUGAAUAUGAUGUCAGGCUGAAGCUUCGUGCAC	121	60	Human 5UTR library	ALS2CR8
RSL-V2-776	BA004138_1	CCGCGCTAATACGACTCACTATAG	ATTCCAGTGGGTTAGGACAATTACA	GGTGTACGAAGTTTCAGC	CTGAGCCACTATCTGAAGCTATTAAATAATAGAAGAAAATGGAATTGAATATGATGTCAG	GCTGAAGCTTCGTGCAC	GAUUCCAGUGGGUUAGGACAAUUACAGGUGUACGAAGUUUCAGCCUGAGCCACUAUCUGAAGCUAUUAAAUAAUAGAAGAAAAUGGAAUUGAAUAUGAUGUCAGGCUGAAGCUUCGUGCAC	121	60	Human 5UTR library	ALS2CR8
RSL-V2-777	BA004138_1	CCGCGCTAATACGACTCACTATAG	GTTCTTGGATGGCTACTCCACACTA	GGTGTACGAAGTTTCAGC	CTGAGCCACTATCTGAAGCTATTAAATAATAGAAGAAAATGGAATTGAATATGATGTCAG	GCTGAAGCTTCGTGCAC	GGUUCUUGGAUGGCUACUCCACACUAGGUGUACGAAGUUUCAGCCUGAGCCACUAUCUGAAGCUAUUAAAUAAUAGAAGAAAAUGGAAUUGAAUAUGAUGUCAGGCUGAAGCUUCGUGCAC	121	60	Human 5UTR library	ALS2CR8
RSL-V2-778	BA004144_Multi	CCGCGCTAATACGACTCACTATAG	ATTGAGGGTATAGCGTAATCAGACT	GGTGTACGAAGTTTCAGC	GGCGGGCGCTCACAGGCGGCGCGGGCAGCGCGAGCCCCGGAGCCCCGGAGGCCTGTGCGCCCTGAGCC	GCTGAAGCTTCGTGCAC	GAUUGAGGGUAUAGCGUAAUCAGACUGGUGUACGAAGUUUCAGCGGCGGGCGCUCACAGGCGGCGCGGGCAGCGCGAGCCCCGGAGCCCCGGAGGCCUGUGCGCCCUGAGCCGCUGAAGCUUCGUGCAC	129	68	Human 5UTR library	ALX3
RSL-V2-779	BA004144_Multi	CCGCGCTAATACGACTCACTATAG	CCAGCGGTTACATCTACTCAGGTAC	GGTGTACGAAGTTTCAGC	GGCGGGCGCTCACAGGCGGCGCGGGCAGCGCGAGCCCCGGAGCCCCGGAGGCCTGTGCGCCCTGAGCC	GCTGAAGCTTCGTGCAC	GCCAGCGGUUACAUCUACUCAGGUACGGUGUACGAAGUUUCAGCGGCGGGCGCUCACAGGCGGCGCGGGCAGCGCGAGCCCCGGAGCCCCGGAGGCCUGUGCGCCCUGAGCCGCUGAAGCUUCGUGCAC	129	68	Human 5UTR library	ALX3
RSL-V2-780	BA004144_Multi	CCGCGCTAATACGACTCACTATAG	ATATCGGGGTTTTCGACGCAAATAG	GGTGTACGAAGTTTCAGC	GGCGGGCGCTCACAGGCGGCGCGGGCAGCGCGAGCCCCGGAGCCCCGGAGGCCTGTGCGCCCTGAGCC	GCTGAAGCTTCGTGCAC	GAUAUCGGGGUUUUCGACGCAAAUAGGGUGUACGAAGUUUCAGCGGCGGGCGCUCACAGGCGGCGCGGGCAGCGCGAGCCCCGGAGCCCCGGAGGCCUGUGCGCCCUGAGCCGCUGAAGCUUCGUGCAC	129	68	Human 5UTR library	ALX3
RSL-V2-781	BA004146_Multi	CCGCGCTAATACGACTCACTATAG	CTGCATGGGGCTGTTCGGAAAACTG	GGTGTACGAAGTTTCAGC	TCCAGGGAAGAACCCCACCCCCACTCCAACCATGTCACAATGGCTGGAGCTCTGAGGGGCCCAGGCTCCCTGAGCCAGGAGGAGAGGAGAAAGTCCAAGGA	GCTGAAGCTTCGTGCAC	GCUGCAUGGGGCUGUUCGGAAAACUGGGUGUACGAAGUUUCAGCUCCAGGGAAGAACCCCACCCCCACUCCAACCAUGUCACAAUGGCUGGAGCUCUGAGGGGCCCAGGCUCCCUGAGCCAGGAGGAGAGGAGAAAGUCCAAGGAGCUGAAGCUUCGUGCAC	162	101	Human 5UTR library	AMAC1L3
RSL-V2-782	BA004146_Multi	CCGCGCTAATACGACTCACTATAG	ATTAGTAGGCCACGCCTTGTGATGG	GGTGTACGAAGTTTCAGC	TCCAGGGAAGAACCCCACCCCCACTCCAACCATGTCACAATGGCTGGAGCTCTGAGGGGCCCAGGCTCCCTGAGCCAGGAGGAGAGGAGAAAGTCCAAGGA	GCTGAAGCTTCGTGCAC	GAUUAGUAGGCCACGCCUUGUGAUGGGGUGUACGAAGUUUCAGCUCCAGGGAAGAACCCCACCCCCACUCCAACCAUGUCACAAUGGCUGGAGCUCUGAGGGGCCCAGGCUCCCUGAGCCAGGAGGAGAGGAGAAAGUCCAAGGAGCUGAAGCUUCGUGCAC	162	101	Human 5UTR library	AMAC1L3
RSL-V2-783	BA004146_Multi	CCGCGCTAATACGACTCACTATAG	CTATATGCGTACTGAACACAGTCCG	GGTGTACGAAGTTTCAGC	TCCAGGGAAGAACCCCACCCCCACTCCAACCATGTCACAATGGCTGGAGCTCTGAGGGGCCCAGGCTCCCTGAGCCAGGAGGAGAGGAGAAAGTCCAAGGA	GCTGAAGCTTCGTGCAC	GCUAUAUGCGUACUGAACACAGUCCGGGUGUACGAAGUUUCAGCUCCAGGGAAGAACCCCACCCCCACUCCAACCAUGUCACAAUGGCUGGAGCUCUGAGGGGCCCAGGCUCCCUGAGCCAGGAGGAGAGGAGAAAGUCCAAGGAGCUGAAGCUUCGUGCAC	162	101	Human 5UTR library	AMAC1L3
RSL-V2-784	BA004157_1	CCGCGCTAATACGACTCACTATAG	GGGCTCTATGTGTCACCTAACGCCT	GGTGTACGAAGTTTCAGC	CTGAAAAAAATTTTAATCTTCTTTTCTTAGAACTATCTTGGTTGGCATCATCAGGCCCTGAGAGCACAG	GCTGAAGCTTCGTGCAC	GGGGCUCUAUGUGUCACCUAACGCCUGGUGUACGAAGUUUCAGCCUGAAAAAAAUUUUAAUCUUCUUUUCUUAGAACUAUCUUGGUUGGCAUCAUCAGGCCCUGAGAGCACAGGCUGAAGCUUCGUGCAC	130	69	Human 5UTR library	AMBN
RSL-V2-785	BA004157_1	CCGCGCTAATACGACTCACTATAG	GAGACCTAAGAGGTCGACTGGGCAC	GGTGTACGAAGTTTCAGC	CTGAAAAAAATTTTAATCTTCTTTTCTTAGAACTATCTTGGTTGGCATCATCAGGCCCTGAGAGCACAG	GCTGAAGCTTCGTGCAC	GGAGACCUAAGAGGUCGACUGGGCACGGUGUACGAAGUUUCAGCCUGAAAAAAAUUUUAAUCUUCUUUUCUUAGAACUAUCUUGGUUGGCAUCAUCAGGCCCUGAGAGCACAGGCUGAAGCUUCGUGCAC	130	69	Human 5UTR library	AMBN
RSL-V2-786	BA004157_1	CCGCGCTAATACGACTCACTATAG	CGTGAGTAGGTTCGATACGTACCTA	GGTGTACGAAGTTTCAGC	CTGAAAAAAATTTTAATCTTCTTTTCTTAGAACTATCTTGGTTGGCATCATCAGGCCCTGAGAGCACAG	GCTGAAGCTTCGTGCAC	GCGUGAGUAGGUUCGAUACGUACCUAGGUGUACGAAGUUUCAGCCUGAAAAAAAUUUUAAUCUUCUUUUCUUAGAACUAUCUUGGUUGGCAUCAUCAGGCCCUGAGAGCACAGGCUGAAGCUUCGUGCAC	130	69	Human 5UTR library	AMBN
RSL-V2-787	BA004158_1	CCGCGCTAATACGACTCACTATAG	GATTGTTAAGGCGGTCATAACCTAG	GGTGTACGAAGTTTCAGC	CACAGTCCTGAAAAAAATTTTAATCTTCTTTTCTTAGAACTATCTTGGTTGGCATCATCAGGCCCTGAGAGCACAGTG	GCTGAAGCTTCGTGCAC	GGAUUGUUAAGGCGGUCAUAACCUAGGGUGUACGAAGUUUCAGCCACAGUCCUGAAAAAAAUUUUAAUCUUCUUUUCUUAGAACUAUCUUGGUUGGCAUCAUCAGGCCCUGAGAGCACAGUGGCUGAAGCUUCGUGCAC	139	78	Human 5UTR library	AMBN
RSL-V2-788	BA004158_1	CCGCGCTAATACGACTCACTATAG	GATCCATACCGATGGGTCCGCATAA	GGTGTACGAAGTTTCAGC	CACAGTCCTGAAAAAAATTTTAATCTTCTTTTCTTAGAACTATCTTGGTTGGCATCATCAGGCCCTGAGAGCACAGTG	GCTGAAGCTTCGTGCAC	GGAUCCAUACCGAUGGGUCCGCAUAAGGUGUACGAAGUUUCAGCCACAGUCCUGAAAAAAAUUUUAAUCUUCUUUUCUUAGAACUAUCUUGGUUGGCAUCAUCAGGCCCUGAGAGCACAGUGGCUGAAGCUUCGUGCAC	139	78	Human 5UTR library	AMBN
RSL-V2-789	BA004158_1	CCGCGCTAATACGACTCACTATAG	GACAACTGCCCGCGCTCAATTCAAG	GGTGTACGAAGTTTCAGC	CACAGTCCTGAAAAAAATTTTAATCTTCTTTTCTTAGAACTATCTTGGTTGGCATCATCAGGCCCTGAGAGCACAGTG	GCTGAAGCTTCGTGCAC	GGACAACUGCCCGCGCUCAAUUCAAGGGUGUACGAAGUUUCAGCCACAGUCCUGAAAAAAAUUUUAAUCUUCUUUUCUUAGAACUAUCUUGGUUGGCAUCAUCAGGCCCUGAGAGCACAGUGGCUGAAGCUUCGUGCAC	139	78	Human 5UTR library	AMBN
RSL-V2-790	BA004169_Multi	CCGCGCTAATACGACTCACTATAG	GCCTCCGCTACCCGAGTATTGCTAT	GGTGTACGAAGTTTCAGC	TCCCGGGGTACAGGAAAGCAATAGCGGCAAGGAGTCTGCAACTGCTTCTTCTCTTTCTCTCCCCCGCAGAGAGTCCGGAGGGCTGTGCTACCCCAAGAAGAGGAAGGA	GCTGAAGCTTCGTGCAC	GGCCUCCGCUACCCGAGUAUUGCUAUGGUGUACGAAGUUUCAGCUCCCGGGGUACAGGAAAGCAAUAGCGGCAAGGAGUCUGCAACUGCUUCUUCUCUUUCUCUCCCCCGCAGAGAGUCCGGAGGGCUGUGCUACCCCAAGAAGAGGAAGGAGCUGAAGCUUCGUGCAC	169	108	Human 5UTR library	AMBP
RSL-V2-791	BA004169_Multi	CCGCGCTAATACGACTCACTATAG	GGATACACTGCGATGCAGAACCTCT	GGTGTACGAAGTTTCAGC	TCCCGGGGTACAGGAAAGCAATAGCGGCAAGGAGTCTGCAACTGCTTCTTCTCTTTCTCTCCCCCGCAGAGAGTCCGGAGGGCTGTGCTACCCCAAGAAGAGGAAGGA	GCTGAAGCTTCGTGCAC	GGGAUACACUGCGAUGCAGAACCUCUGGUGUACGAAGUUUCAGCUCCCGGGGUACAGGAAAGCAAUAGCGGCAAGGAGUCUGCAACUGCUUCUUCUCUUUCUCUCCCCCGCAGAGAGUCCGGAGGGCUGUGCUACCCCAAGAAGAGGAAGGAGCUGAAGCUUCGUGCAC	169	108	Human 5UTR library	AMBP
RSL-V2-792	BA004169_Multi	CCGCGCTAATACGACTCACTATAG	CTGCACCGTTAGGGGTAACTACGAG	GGTGTACGAAGTTTCAGC	TCCCGGGGTACAGGAAAGCAATAGCGGCAAGGAGTCTGCAACTGCTTCTTCTCTTTCTCTCCCCCGCAGAGAGTCCGGAGGGCTGTGCTACCCCAAGAAGAGGAAGGA	GCTGAAGCTTCGTGCAC	GCUGCACCGUUAGGGGUAACUACGAGGGUGUACGAAGUUUCAGCUCCCGGGGUACAGGAAAGCAAUAGCGGCAAGGAGUCUGCAACUGCUUCUUCUCUUUCUCUCCCCCGCAGAGAGUCCGGAGGGCUGUGCUACCCCAAGAAGAGGAAGGAGCUGAAGCUUCGUGCAC	169	108	Human 5UTR library	AMBP
RSL-V2-793	BA004170_1	CCGCGCTAATACGACTCACTATAG	AGCCTGACCGAAATTTTAAGCTCGT	GGTGTACGAAGTTTCAGC	GTGTTGGAGCTGTTACTTGCTCCTTCAT	GCTGAAGCTTCGTGCAC	GAGCCUGACCGAAAUUUUAAGCUCGUGGUGUACGAAGUUUCAGCGUGUUGGAGCUGUUACUUGCUCCUUCAUGCUGAAGCUUCGUGCAC	89	28	Human 5UTR library	AMBRA1
RSL-V2-794	BA004170_1	CCGCGCTAATACGACTCACTATAG	AGAGGAGAGGCCTCCGTGAAGTGAA	GGTGTACGAAGTTTCAGC	GTGTTGGAGCTGTTACTTGCTCCTTCAT	GCTGAAGCTTCGTGCAC	GAGAGGAGAGGCCUCCGUGAAGUGAAGGUGUACGAAGUUUCAGCGUGUUGGAGCUGUUACUUGCUCCUUCAUGCUGAAGCUUCGUGCAC	89	28	Human 5UTR library	AMBRA1
RSL-V2-795	BA004170_1	CCGCGCTAATACGACTCACTATAG	CCGAATAACACAAATGCCACTTTCC	GGTGTACGAAGTTTCAGC	GTGTTGGAGCTGTTACTTGCTCCTTCAT	GCTGAAGCTTCGTGCAC	GCCGAAUAACACAAAUGCCACUUUCCGGUGUACGAAGUUUCAGCGUGUUGGAGCUGUUACUUGCUCCUUCAUGCUGAAGCUUCGUGCAC	89	28	Human 5UTR library	AMBRA1
RSL-V2-796	BA004172_1_Multi	CCGCGCTAATACGACTCACTATAG	GTCACTAATTACGAGGAGACCAGTA	GGTGTACGAAGTTTCAGC	GGGGCGTTCTTGTATTCGGTGATCTTTTGCGCCGTCTTCTTGCTTGATGTCTCCTGAGCGGCGGCGGCGCCGGGTCGAGGGCTGAGTTGTCCGCGAGGCCCC	GCTGAAGCTTCGTGCAC	GGUCACUAAUUACGAGGAGACCAGUAGGUGUACGAAGUUUCAGCGGGGCGUUCUUGUAUUCGGUGAUCUUUUGCGCCGUCUUCUUGCUUGAUGUCUCCUGAGCGGCGGCGGCGCCGGGUCGAGGGCUGAGUUGUCCGCGAGGCCCCGCUGAAGCUUCGUGCAC	163	102	Human 5UTR library	AMBRA1
RSL-V2-797	BA004172_1_Multi	CCGCGCTAATACGACTCACTATAG	ACGGGTACGTCCCCTGCACTTAATG	GGTGTACGAAGTTTCAGC	GGGGCGTTCTTGTATTCGGTGATCTTTTGCGCCGTCTTCTTGCTTGATGTCTCCTGAGCGGCGGCGGCGCCGGGTCGAGGGCTGAGTTGTCCGCGAGGCCCC	GCTGAAGCTTCGTGCAC	GACGGGUACGUCCCCUGCACUUAAUGGGUGUACGAAGUUUCAGCGGGGCGUUCUUGUAUUCGGUGAUCUUUUGCGCCGUCUUCUUGCUUGAUGUCUCCUGAGCGGCGGCGGCGCCGGGUCGAGGGCUGAGUUGUCCGCGAGGCCCCGCUGAAGCUUCGUGCAC	163	102	Human 5UTR library	AMBRA1
RSL-V2-798	BA004172_1_Multi	CCGCGCTAATACGACTCACTATAG	GCTTAACGTGTTTGGCTGACTCAGG	GGTGTACGAAGTTTCAGC	GGGGCGTTCTTGTATTCGGTGATCTTTTGCGCCGTCTTCTTGCTTGATGTCTCCTGAGCGGCGGCGGCGCCGGGTCGAGGGCTGAGTTGTCCGCGAGGCCCC	GCTGAAGCTTCGTGCAC	GGCUUAACGUGUUUGGCUGACUCAGGGGUGUACGAAGUUUCAGCGGGGCGUUCUUGUAUUCGGUGAUCUUUUGCGCCGUCUUCUUGCUUGAUGUCUCCUGAGCGGCGGCGGCGCCGGGUCGAGGGCUGAGUUGUCCGCGAGGCCCCGCUGAAGCUUCGUGCAC	163	102	Human 5UTR library	AMBRA1
RSL-V2-799	BA004172_1	CCGCGCTAATACGACTCACTATAG	GCGTCGAGAAATGGCTAGCTACACC	GGTGTACGAAGTTTCAGC	CGGTGATCTTTTGCGCCGTCTTCTTGCTTGATGTCTCCTGAGCGGCGGCGGCGCCG	GCTGAAGCTTCGTGCAC	GGCGUCGAGAAAUGGCUAGCUACACCGGUGUACGAAGUUUCAGCCGGUGAUCUUUUGCGCCGUCUUCUUGCUUGAUGUCUCCUGAGCGGCGGCGGCGCCGGCUGAAGCUUCGUGCAC	117	56	Human 5UTR library	AMBRA1
RSL-V2-800	BA004172_1	CCGCGCTAATACGACTCACTATAG	CGTGCTCAACCCGGATACTGACGTA	GGTGTACGAAGTTTCAGC	CGGTGATCTTTTGCGCCGTCTTCTTGCTTGATGTCTCCTGAGCGGCGGCGGCGCCG	GCTGAAGCTTCGTGCAC	GCGUGCUCAACCCGGAUACUGACGUAGGUGUACGAAGUUUCAGCCGGUGAUCUUUUGCGCCGUCUUCUUGCUUGAUGUCUCCUGAGCGGCGGCGGCGCCGGCUGAAGCUUCGUGCAC	117	56	Human 5UTR library	AMBRA1
RSL-V2-801	BA004172_1	CCGCGCTAATACGACTCACTATAG	AGACATACCCACTTGTTGATTGTCC	GGTGTACGAAGTTTCAGC	CGGTGATCTTTTGCGCCGTCTTCTTGCTTGATGTCTCCTGAGCGGCGGCGGCGCCG	GCTGAAGCTTCGTGCAC	GAGACAUACCCACUUGUUGAUUGUCCGGUGUACGAAGUUUCAGCCGGUGAUCUUUUGCGCCGUCUUCUUGCUUGAUGUCUCCUGAGCGGCGGCGGCGCCGGCUGAAGCUUCGUGCAC	117	56	Human 5UTR library	AMBRA1
RSL-V2-802	BA004172_2	CCGCGCTAATACGACTCACTATAG	AATCATCCACGGGGCAACGCTACAT	GGTGTACGAAGTTTCAGC	CAGTGTGTTGGAGCTGTTACTTGCTCCTTCATTTCCTG	GCTGAAGCTTCGTGCAC	GAAUCAUCCACGGGGCAACGCUACAUGGUGUACGAAGUUUCAGCCAGUGUGUUGGAGCUGUUACUUGCUCCUUCAUUUCCUGGCUGAAGCUUCGUGCAC	99	38	Human 5UTR library	AMBRA1
RSL-V2-803	BA004172_2	CCGCGCTAATACGACTCACTATAG	AAGGTTTTGAAGAGGGACAAAACTG	GGTGTACGAAGTTTCAGC	CAGTGTGTTGGAGCTGTTACTTGCTCCTTCATTTCCTG	GCTGAAGCTTCGTGCAC	GAAGGUUUUGAAGAGGGACAAAACUGGGUGUACGAAGUUUCAGCCAGUGUGUUGGAGCUGUUACUUGCUCCUUCAUUUCCUGGCUGAAGCUUCGUGCAC	99	38	Human 5UTR library	AMBRA1
RSL-V2-804	BA004172_2	CCGCGCTAATACGACTCACTATAG	AACCGATCCATGGATGATCTCCAAC	GGTGTACGAAGTTTCAGC	CAGTGTGTTGGAGCTGTTACTTGCTCCTTCATTTCCTG	GCTGAAGCTTCGTGCAC	GAACCGAUCCAUGGAUGAUCUCCAACGGUGUACGAAGUUUCAGCCAGUGUGUUGGAGCUGUUACUUGCUCCUUCAUUUCCUGGCUGAAGCUUCGUGCAC	99	38	Human 5UTR library	AMBRA1
RSL-V2-805	BA004174_1	CCGCGCTAATACGACTCACTATAG	CTCTTGCTAGACAGTGCCTTCTGGT	GGTGTACGAAGTTTCAGC	ATTCGGTGATCTTTTGCGCCGTCTTCTTGCTTGATGTCTCCTGAGCGGCGGCGGCGCCGGGT	GCTGAAGCTTCGTGCAC	GCUCUUGCUAGACAGUGCCUUCUGGUGGUGUACGAAGUUUCAGCAUUCGGUGAUCUUUUGCGCCGUCUUCUUGCUUGAUGUCUCCUGAGCGGCGGCGGCGCCGGGUGCUGAAGCUUCGUGCAC	123	62	Human 5UTR library	AMBRA1
RSL-V2-806	BA004174_1	CCGCGCTAATACGACTCACTATAG	CTAAGTGGCAACAGGTGATTGTCTC	GGTGTACGAAGTTTCAGC	ATTCGGTGATCTTTTGCGCCGTCTTCTTGCTTGATGTCTCCTGAGCGGCGGCGGCGCCGGGT	GCTGAAGCTTCGTGCAC	GCUAAGUGGCAACAGGUGAUUGUCUCGGUGUACGAAGUUUCAGCAUUCGGUGAUCUUUUGCGCCGUCUUCUUGCUUGAUGUCUCCUGAGCGGCGGCGGCGCCGGGUGCUGAAGCUUCGUGCAC	123	62	Human 5UTR library	AMBRA1
RSL-V2-807	BA004174_1	CCGCGCTAATACGACTCACTATAG	GCGTGGTCATTTCTCACAAAGGCCA	GGTGTACGAAGTTTCAGC	ATTCGGTGATCTTTTGCGCCGTCTTCTTGCTTGATGTCTCCTGAGCGGCGGCGGCGCCGGGT	GCTGAAGCTTCGTGCAC	GGCGUGGUCAUUUCUCACAAAGGCCAGGUGUACGAAGUUUCAGCAUUCGGUGAUCUUUUGCGCCGUCUUCUUGCUUGAUGUCUCCUGAGCGGCGGCGGCGCCGGGUGCUGAAGCUUCGUGCAC	123	62	Human 5UTR library	AMBRA1
RSL-V2-808	BA004177_1	CCGCGCTAATACGACTCACTATAG	GAATCCCCGCCAACTACCAAACTTA	GGTGTACGAAGTTTCAGC	GCGCCGTCTTCTTGCTTGATGTCTCCTGAGCGGCGGCGGCGC	GCTGAAGCTTCGTGCAC	GGAAUCCCCGCCAACUACCAAACUUAGGUGUACGAAGUUUCAGCGCGCCGUCUUCUUGCUUGAUGUCUCCUGAGCGGCGGCGGCGCGCUGAAGCUUCGUGCAC	103	42	Human 5UTR library	AMBRA1
RSL-V2-809	BA004177_1	CCGCGCTAATACGACTCACTATAG	CTTAAAGCAGGCTGGCCCGACCTAT	GGTGTACGAAGTTTCAGC	GCGCCGTCTTCTTGCTTGATGTCTCCTGAGCGGCGGCGGCGC	GCTGAAGCTTCGTGCAC	GCUUAAAGCAGGCUGGCCCGACCUAUGGUGUACGAAGUUUCAGCGCGCCGUCUUCUUGCUUGAUGUCUCCUGAGCGGCGGCGGCGCGCUGAAGCUUCGUGCAC	103	42	Human 5UTR library	AMBRA1
RSL-V2-810	BA004177_1	CCGCGCTAATACGACTCACTATAG	GGGACGGTTCGACCAATGACAATTA	GGTGTACGAAGTTTCAGC	GCGCCGTCTTCTTGCTTGATGTCTCCTGAGCGGCGGCGGCGC	GCTGAAGCTTCGTGCAC	GGGGACGGUUCGACCAAUGACAAUUAGGUGUACGAAGUUUCAGCGCGCCGUCUUCUUGCUUGAUGUCUCCUGAGCGGCGGCGGCGCGCUGAAGCUUCGUGCAC	103	42	Human 5UTR library	AMBRA1
RSL-V2-811	BA004193_1	CCGCGCTAATACGACTCACTATAG	GTGTAGCAGGGATGGCACGAATAGC	GGTGTACGAAGTTTCAGC	GGATCAAGCATCC	GCTGAAGCTTCGTGCAC	GGUGUAGCAGGGAUGGCACGAAUAGCGGUGUACGAAGUUUCAGCGGAUCAAGCAUCCGCUGAAGCUUCGUGCAC	74	13	Human 5UTR library	AMELX
RSL-V2-812	BA004193_1	CCGCGCTAATACGACTCACTATAG	GCGGTGTAACATAGCCTCCTAGTGT	GGTGTACGAAGTTTCAGC	GGATCAAGCATCC	GCTGAAGCTTCGTGCAC	GGCGGUGUAACAUAGCCUCCUAGUGUGGUGUACGAAGUUUCAGCGGAUCAAGCAUCCGCUGAAGCUUCGUGCAC	74	13	Human 5UTR library	AMELX
RSL-V2-813	BA004193_1	CCGCGCTAATACGACTCACTATAG	GACCGGCTAACCGTTAAAGTCACAG	GGTGTACGAAGTTTCAGC	GGATCAAGCATCC	GCTGAAGCTTCGTGCAC	GGACCGGCUAACCGUUAAAGUCACAGGGUGUACGAAGUUUCAGCGGAUCAAGCAUCCGCUGAAGCUUCGUGCAC	74	13	Human 5UTR library	AMELX
RSL-V2-814	BA004196_1	CCGCGCTAATACGACTCACTATAG	CAACGCCAGGCATCATAACTCGGTT	GGTGTACGAAGTTTCAGC	GAGGACCAAGCCTC	GCTGAAGCTTCGTGCAC	GCAACGCCAGGCAUCAUAACUCGGUUGGUGUACGAAGUUUCAGCGAGGACCAAGCCUCGCUGAAGCUUCGUGCAC	75	14	Human 5UTR library	AMELY
RSL-V2-815	BA004196_1	CCGCGCTAATACGACTCACTATAG	GAGCTACCACGCTAGTTGACATCTC	GGTGTACGAAGTTTCAGC	GAGGACCAAGCCTC	GCTGAAGCTTCGTGCAC	GGAGCUACCACGCUAGUUGACAUCUCGGUGUACGAAGUUUCAGCGAGGACCAAGCCUCGCUGAAGCUUCGUGCAC	75	14	Human 5UTR library	AMELY
RSL-V2-816	BA004196_1	CCGCGCTAATACGACTCACTATAG	GAAAGAACACTAAGTCTGACGTTTT	GGTGTACGAAGTTTCAGC	GAGGACCAAGCCTC	GCTGAAGCTTCGTGCAC	GGAAAGAACACUAAGUCUGACGUUUUGGUGUACGAAGUUUCAGCGAGGACCAAGCCUCGCUGAAGCUUCGUGCAC	75	14	Human 5UTR library	AMELY
RSL-V2-817	BA004198_1_Multi	CCGCGCTAATACGACTCACTATAG	GTTCGTGTTCTAACAGCCCAGTGCA	GGTGTACGAAGTTTCAGC	CGCGCCGGCAGGGGCAGCAGCGGGAGCAGCGCGGGGCGGAGCGGCGCCAGCAGCCAGGAGCGGCCCGGCCCGGCCCGGCGCG	GCTGAAGCTTCGTGCAC	GGUUCGUGUUCUAACAGCCCAGUGCAGGUGUACGAAGUUUCAGCCGCGCCGGCAGGGGCAGCAGCGGGAGCAGCGCGGGGCGGAGCGGCGCCAGCAGCCAGGAGCGGCCCGGCCCGGCCCGGCGCGGCUGAAGCUUCGUGCAC	143	82	Human 5UTR library	AMFR
RSL-V2-818	BA004198_1_Multi	CCGCGCTAATACGACTCACTATAG	CAAACTAAGAGTGGGGCACGGAGAG	GGTGTACGAAGTTTCAGC	CGCGCCGGCAGGGGCAGCAGCGGGAGCAGCGCGGGGCGGAGCGGCGCCAGCAGCCAGGAGCGGCCCGGCCCGGCCCGGCGCG	GCTGAAGCTTCGTGCAC	GCAAACUAAGAGUGGGGCACGGAGAGGGUGUACGAAGUUUCAGCCGCGCCGGCAGGGGCAGCAGCGGGAGCAGCGCGGGGCGGAGCGGCGCCAGCAGCCAGGAGCGGCCCGGCCCGGCCCGGCGCGGCUGAAGCUUCGUGCAC	143	82	Human 5UTR library	AMFR
RSL-V2-819	BA004198_1_Multi	CCGCGCTAATACGACTCACTATAG	GTTTCCGGACAACGTGCCTACATCT	GGTGTACGAAGTTTCAGC	CGCGCCGGCAGGGGCAGCAGCGGGAGCAGCGCGGGGCGGAGCGGCGCCAGCAGCCAGGAGCGGCCCGGCCCGGCCCGGCGCG	GCTGAAGCTTCGTGCAC	GGUUUCCGGACAACGUGCCUACAUCUGGUGUACGAAGUUUCAGCCGCGCCGGCAGGGGCAGCAGCGGGAGCAGCGCGGGGCGGAGCGGCGCCAGCAGCCAGGAGCGGCCCGGCCCGGCCCGGCGCGGCUGAAGCUUCGUGCAC	143	82	Human 5UTR library	AMFR
RSL-V2-820	BA004245_2_Multi	CCGCGCTAATACGACTCACTATAG	GAACTTCCGCAACCCGACCTCATCT	GGTGTACGAAGTTTCAGC	GGAGCTCCCAGACCGGCCATGGGCTGAGACACGTCCTCGCCGAGCAGTGACCCTTCCGTACCCCACCAGAACATGCCCGGGTGACCTCCTCCCAGATCTTC	GCTGAAGCTTCGTGCAC	GGAACUUCCGCAACCCGACCUCAUCUGGUGUACGAAGUUUCAGCGGAGCUCCCAGACCGGCCAUGGGCUGAGACACGUCCUCGCCGAGCAGUGACCCUUCCGUACCCCACCAGAACAUGCCCGGGUGACCUCCUCCCAGAUCUUCGCUGAAGCUUCGUGCAC	162	101	Human 5UTR library	AMIGO1
RSL-V2-821	BA004245_2_Multi	CCGCGCTAATACGACTCACTATAG	CTGGCTTGAGCTATTTCACTGGTCT	GGTGTACGAAGTTTCAGC	GGAGCTCCCAGACCGGCCATGGGCTGAGACACGTCCTCGCCGAGCAGTGACCCTTCCGTACCCCACCAGAACATGCCCGGGTGACCTCCTCCCAGATCTTC	GCTGAAGCTTCGTGCAC	GCUGGCUUGAGCUAUUUCACUGGUCUGGUGUACGAAGUUUCAGCGGAGCUCCCAGACCGGCCAUGGGCUGAGACACGUCCUCGCCGAGCAGUGACCCUUCCGUACCCCACCAGAACAUGCCCGGGUGACCUCCUCCCAGAUCUUCGCUGAAGCUUCGUGCAC	162	101	Human 5UTR library	AMIGO1
RSL-V2-822	BA004245_2_Multi	CCGCGCTAATACGACTCACTATAG	AGTGTGAAGTAAGCACCCACCGAAC	GGTGTACGAAGTTTCAGC	GGAGCTCCCAGACCGGCCATGGGCTGAGACACGTCCTCGCCGAGCAGTGACCCTTCCGTACCCCACCAGAACATGCCCGGGTGACCTCCTCCCAGATCTTC	GCTGAAGCTTCGTGCAC	GAGUGUGAAGUAAGCACCCACCGAACGGUGUACGAAGUUUCAGCGGAGCUCCCAGACCGGCCAUGGGCUGAGACACGUCCUCGCCGAGCAGUGACCCUUCCGUACCCCACCAGAACAUGCCCGGGUGACCUCCUCCCAGAUCUUCGCUGAAGCUUCGUGCAC	162	101	Human 5UTR library	AMIGO1
RSL-V2-823	BA004246_Multi	CCGCGCTAATACGACTCACTATAG	GCGGATCATGCGATTTACCAAGCGA	GGTGTACGAAGTTTCAGC	GGTCGAGGCGGTGGCAGGTGACCCTTCCGTACCCCACCAGAACATGCCCGGGTGACCTCCTCCCAGATCTTCCTTGTGGCCTTCCTCGCCC	GCTGAAGCTTCGTGCAC	GGCGGAUCAUGCGAUUUACCAAGCGAGGUGUACGAAGUUUCAGCGGUCGAGGCGGUGGCAGGUGACCCUUCCGUACCCCACCAGAACAUGCCCGGGUGACCUCCUCCCAGAUCUUCCUUGUGGCCUUCCUCGCCCGCUGAAGCUUCGUGCAC	152	91	Human 5UTR library	AMIGO1
RSL-V2-824	BA004246_Multi	CCGCGCTAATACGACTCACTATAG	GATATCTCGCATTAATACGGGATGC	GGTGTACGAAGTTTCAGC	GGTCGAGGCGGTGGCAGGTGACCCTTCCGTACCCCACCAGAACATGCCCGGGTGACCTCCTCCCAGATCTTCCTTGTGGCCTTCCTCGCCC	GCTGAAGCTTCGTGCAC	GGAUAUCUCGCAUUAAUACGGGAUGCGGUGUACGAAGUUUCAGCGGUCGAGGCGGUGGCAGGUGACCCUUCCGUACCCCACCAGAACAUGCCCGGGUGACCUCCUCCCAGAUCUUCCUUGUGGCCUUCCUCGCCCGCUGAAGCUUCGUGCAC	152	91	Human 5UTR library	AMIGO1
RSL-V2-825	BA004246_Multi	CCGCGCTAATACGACTCACTATAG	ACGGTCGTCGTGTATGGTAACATAA	GGTGTACGAAGTTTCAGC	GGTCGAGGCGGTGGCAGGTGACCCTTCCGTACCCCACCAGAACATGCCCGGGTGACCTCCTCCCAGATCTTCCTTGTGGCCTTCCTCGCCC	GCTGAAGCTTCGTGCAC	GACGGUCGUCGUGUAUGGUAACAUAAGGUGUACGAAGUUUCAGCGGUCGAGGCGGUGGCAGGUGACCCUUCCGUACCCCACCAGAACAUGCCCGGGUGACCUCCUCCCAGAUCUUCCUUGUGGCCUUCCUCGCCCGCUGAAGCUUCGUGCAC	152	91	Human 5UTR library	AMIGO1
RSL-V2-826	BA004248_1	CCGCGCTAATACGACTCACTATAG	CGGCAACGGGCATAACACGTAATCG	GGTGTACGAAGTTTCAGC	CCCCCGCCGCCAGCTCGCCTCACTTATGGGTCGGAAACGCTGCGTGGGGG	GCTGAAGCTTCGTGCAC	GCGGCAACGGGCAUAACACGUAAUCGGGUGUACGAAGUUUCAGCCCCCCGCCGCCAGCUCGCCUCACUUAUGGGUCGGAAACGCUGCGUGGGGGGCUGAAGCUUCGUGCAC	111	50	Human 5UTR library	AMMECR1
RSL-V2-827	BA004248_1	CCGCGCTAATACGACTCACTATAG	AGGTGTGGCACAATGTAAACTAAAT	GGTGTACGAAGTTTCAGC	CCCCCGCCGCCAGCTCGCCTCACTTATGGGTCGGAAACGCTGCGTGGGGG	GCTGAAGCTTCGTGCAC	GAGGUGUGGCACAAUGUAAACUAAAUGGUGUACGAAGUUUCAGCCCCCCGCCGCCAGCUCGCCUCACUUAUGGGUCGGAAACGCUGCGUGGGGGGCUGAAGCUUCGUGCAC	111	50	Human 5UTR library	AMMECR1
RSL-V2-828	BA004248_1	CCGCGCTAATACGACTCACTATAG	ACCGCATGCGGTGCTCTTAGATTCG	GGTGTACGAAGTTTCAGC	CCCCCGCCGCCAGCTCGCCTCACTTATGGGTCGGAAACGCTGCGTGGGGG	GCTGAAGCTTCGTGCAC	GACCGCAUGCGGUGCUCUUAGAUUCGGGUGUACGAAGUUUCAGCCCCCCGCCGCCAGCUCGCCUCACUUAUGGGUCGGAAACGCUGCGUGGGGGGCUGAAGCUUCGUGCAC	111	50	Human 5UTR library	AMMECR1
RSL-V2-829	BA004253_1	CCGCGCTAATACGACTCACTATAG	GGGCAAAAGGTGCTTGTAACACACC	GGTGTACGAAGTTTCAGC	CCGGGGAATACCTCTAGTTCTTCCCGG	GCTGAAGCTTCGTGCAC	GGGGCAAAAGGUGCUUGUAACACACCGGUGUACGAAGUUUCAGCCCGGGGAAUACCUCUAGUUCUUCCCGGGCUGAAGCUUCGUGCAC	88	27	Human 5UTR library	AMMECR1L
RSL-V2-830	BA004253_1	CCGCGCTAATACGACTCACTATAG	ACGTTGACGATGCATAACAAATCCG	GGTGTACGAAGTTTCAGC	CCGGGGAATACCTCTAGTTCTTCCCGG	GCTGAAGCTTCGTGCAC	GACGUUGACGAUGCAUAACAAAUCCGGGUGUACGAAGUUUCAGCCCGGGGAAUACCUCUAGUUCUUCCCGGGCUGAAGCUUCGUGCAC	88	27	Human 5UTR library	AMMECR1L
RSL-V2-831	BA004253_1	CCGCGCTAATACGACTCACTATAG	CGTAGCGTGCGAGAGTTGCTCTACG	GGTGTACGAAGTTTCAGC	CCGGGGAATACCTCTAGTTCTTCCCGG	GCTGAAGCTTCGTGCAC	GCGUAGCGUGCGAGAGUUGCUCUACGGGUGUACGAAGUUUCAGCCCGGGGAAUACCUCUAGUUCUUCCCGGGCUGAAGCUUCGUGCAC	88	27	Human 5UTR library	AMMECR1L
RSL-V2-832	BA004260_Multi	CCGCGCTAATACGACTCACTATAG	CCCTAAATGGATATCTGGAGTGTTC	GGTGTACGAAGTTTCAGC	CGGGAGCGCGCGAGAAGCTCTAGGACCCAGCAGCGGTTGTCGGGTTTGGGGCTGGAGGTGAAGCCCTGTGTGAATGGGGTTGATTGTCCGGCGCCACTTCCCCGCGCTGCCCG	GCTGAAGCTTCGTGCAC	GCCCUAAAUGGAUAUCUGGAGUGUUCGGUGUACGAAGUUUCAGCCGGGAGCGCGCGAGAAGCUCUAGGACCCAGCAGCGGUUGUCGGGUUUGGGGCUGGAGGUGAAGCCCUGUGUGAAUGGGGUUGAUUGUCCGGCGCCACUUCCCCGCGCUGCCCGGCUGAAGCUUCGUGCAC	174	113	Human 5UTR library	AMOTL1
RSL-V2-833	BA004260_Multi	CCGCGCTAATACGACTCACTATAG	GCGCGACTAAATTAACGCTACGTTT	GGTGTACGAAGTTTCAGC	CGGGAGCGCGCGAGAAGCTCTAGGACCCAGCAGCGGTTGTCGGGTTTGGGGCTGGAGGTGAAGCCCTGTGTGAATGGGGTTGATTGTCCGGCGCCACTTCCCCGCGCTGCCCG	GCTGAAGCTTCGTGCAC	GGCGCGACUAAAUUAACGCUACGUUUGGUGUACGAAGUUUCAGCCGGGAGCGCGCGAGAAGCUCUAGGACCCAGCAGCGGUUGUCGGGUUUGGGGCUGGAGGUGAAGCCCUGUGUGAAUGGGGUUGAUUGUCCGGCGCCACUUCCCCGCGCUGCCCGGCUGAAGCUUCGUGCAC	174	113	Human 5UTR library	AMOTL1
RSL-V2-834	BA004260_Multi	CCGCGCTAATACGACTCACTATAG	CTAAATCGCGTCGGAGAATGACACG	GGTGTACGAAGTTTCAGC	CGGGAGCGCGCGAGAAGCTCTAGGACCCAGCAGCGGTTGTCGGGTTTGGGGCTGGAGGTGAAGCCCTGTGTGAATGGGGTTGATTGTCCGGCGCCACTTCCCCGCGCTGCCCG	GCTGAAGCTTCGTGCAC	GCUAAAUCGCGUCGGAGAAUGACACGGGUGUACGAAGUUUCAGCCGGGAGCGCGCGAGAAGCUCUAGGACCCAGCAGCGGUUGUCGGGUUUGGGGCUGGAGGUGAAGCCCUGUGUGAAUGGGGUUGAUUGUCCGGCGCCACUUCCCCGCGCUGCCCGGCUGAAGCUUCGUGCAC	174	113	Human 5UTR library	AMOTL1
RSL-V2-835	BA004261_1	CCGCGCTAATACGACTCACTATAG	GCTGAAGGCGCTATTAGAGAATGCG	GGTGTACGAAGTTTCAGC	AGCTCTAGGACCCAGCAGCGGTTGTCGGGTTTGGGGCT	GCTGAAGCTTCGTGCAC	GGCUGAAGGCGCUAUUAGAGAAUGCGGGUGUACGAAGUUUCAGCAGCUCUAGGACCCAGCAGCGGUUGUCGGGUUUGGGGCUGCUGAAGCUUCGUGCAC	99	38	Human 5UTR library	AMOTL1
RSL-V2-836	BA004261_1	CCGCGCTAATACGACTCACTATAG	AGGGACAGCTAATTAACCACATGTT	GGTGTACGAAGTTTCAGC	AGCTCTAGGACCCAGCAGCGGTTGTCGGGTTTGGGGCT	GCTGAAGCTTCGTGCAC	GAGGGACAGCUAAUUAACCACAUGUUGGUGUACGAAGUUUCAGCAGCUCUAGGACCCAGCAGCGGUUGUCGGGUUUGGGGCUGCUGAAGCUUCGUGCAC	99	38	Human 5UTR library	AMOTL1
RSL-V2-837	BA004261_1	CCGCGCTAATACGACTCACTATAG	AATCGTGTACGGACAATTTATACGC	GGTGTACGAAGTTTCAGC	AGCTCTAGGACCCAGCAGCGGTTGTCGGGTTTGGGGCT	GCTGAAGCTTCGTGCAC	GAAUCGUGUACGGACAAUUUAUACGCGGUGUACGAAGUUUCAGCAGCUCUAGGACCCAGCAGCGGUUGUCGGGUUUGGGGCUGCUGAAGCUUCGUGCAC	99	38	Human 5UTR library	AMOTL1
RSL-V2-838	BA004265_1_Multi	CCGCGCTAATACGACTCACTATAG	CCGACAGTTCCACCCTCGTTGTCAA	GGTGTACGAAGTTTCAGC	GCCTCCGGCGCGGGCCGACCCTGGGGCTGCGCGCTGGGGCGCGAACAGCCAGAGCGTCGGCGCCACGGCCGAGAACACATCTTCGCCGCCGAGCTGAGCTGGGCCGAGCCGGAGGT	GCTGAAGCTTCGTGCAC	GCCGACAGUUCCACCCUCGUUGUCAAGGUGUACGAAGUUUCAGCGCCUCCGGCGCGGGCCGACCCUGGGGCUGCGCGCUGGGGCGCGAACAGCCAGAGCGUCGGCGCCACGGCCGAGAACACAUCUUCGCCGCCGAGCUGAGCUGGGCCGAGCCGGAGGUGCUGAAGCUUCGUGCAC	177	116	Human 5UTR library	AMOTL2
RSL-V2-839	BA004265_1_Multi	CCGCGCTAATACGACTCACTATAG	ATGTGTGTCGCAAATTCCGCAGTCT	GGTGTACGAAGTTTCAGC	GCCTCCGGCGCGGGCCGACCCTGGGGCTGCGCGCTGGGGCGCGAACAGCCAGAGCGTCGGCGCCACGGCCGAGAACACATCTTCGCCGCCGAGCTGAGCTGGGCCGAGCCGGAGGT	GCTGAAGCTTCGTGCAC	GAUGUGUGUCGCAAAUUCCGCAGUCUGGUGUACGAAGUUUCAGCGCCUCCGGCGCGGGCCGACCCUGGGGCUGCGCGCUGGGGCGCGAACAGCCAGAGCGUCGGCGCCACGGCCGAGAACACAUCUUCGCCGCCGAGCUGAGCUGGGCCGAGCCGGAGGUGCUGAAGCUUCGUGCAC	177	116	Human 5UTR library	AMOTL2
RSL-V2-840	BA004265_1_Multi	CCGCGCTAATACGACTCACTATAG	CACACATCCAATCTAGGTGATCAGT	GGTGTACGAAGTTTCAGC	GCCTCCGGCGCGGGCCGACCCTGGGGCTGCGCGCTGGGGCGCGAACAGCCAGAGCGTCGGCGCCACGGCCGAGAACACATCTTCGCCGCCGAGCTGAGCTGGGCCGAGCCGGAGGT	GCTGAAGCTTCGTGCAC	GCACACAUCCAAUCUAGGUGAUCAGUGGUGUACGAAGUUUCAGCGCCUCCGGCGCGGGCCGACCCUGGGGCUGCGCGCUGGGGCGCGAACAGCCAGAGCGUCGGCGCCACGGCCGAGAACACAUCUUCGCCGCCGAGCUGAGCUGGGCCGAGCCGGAGGUGCUGAAGCUUCGUGCAC	177	116	Human 5UTR library	AMOTL2
RSL-V2-841	BA004265_1	CCGCGCTAATACGACTCACTATAG	AGAACGCACTTCCGAGTTCAACCTA	GGTGTACGAAGTTTCAGC	GCCGACCCTGGGGCTGCGCGCTGGGGCGCGAACAGCCAGAGCGTCGGC	GCTGAAGCTTCGTGCAC	GAGAACGCACUUCCGAGUUCAACCUAGGUGUACGAAGUUUCAGCGCCGACCCUGGGGCUGCGCGCUGGGGCGCGAACAGCCAGAGCGUCGGCGCUGAAGCUUCGUGCAC	109	48	Human 5UTR library	AMOTL2
RSL-V2-842	BA004265_1	CCGCGCTAATACGACTCACTATAG	GAGCCAGGCGTCTCATACATGGATG	GGTGTACGAAGTTTCAGC	GCCGACCCTGGGGCTGCGCGCTGGGGCGCGAACAGCCAGAGCGTCGGC	GCTGAAGCTTCGTGCAC	GGAGCCAGGCGUCUCAUACAUGGAUGGGUGUACGAAGUUUCAGCGCCGACCCUGGGGCUGCGCGCUGGGGCGCGAACAGCCAGAGCGUCGGCGCUGAAGCUUCGUGCAC	109	48	Human 5UTR library	AMOTL2
RSL-V2-843	BA004265_1	CCGCGCTAATACGACTCACTATAG	GTAGTGCGAACAGCACCGGAAGGAT	GGTGTACGAAGTTTCAGC	GCCGACCCTGGGGCTGCGCGCTGGGGCGCGAACAGCCAGAGCGTCGGC	GCTGAAGCTTCGTGCAC	GGUAGUGCGAACAGCACCGGAAGGAUGGUGUACGAAGUUUCAGCGCCGACCCUGGGGCUGCGCGCUGGGGCGCGAACAGCCAGAGCGUCGGCGCUGAAGCUUCGUGCAC	109	48	Human 5UTR library	AMOTL2
RSL-V2-844	BA004270_1	CCGCGCTAATACGACTCACTATAG	ATCGATTATCAAGGCAGAGGAACCG	GGTGTACGAAGTTTCAGC	TGCTATCCTAGAATCAAGGATTTCAGCA	GCTGAAGCTTCGTGCAC	GAUCGAUUAUCAAGGCAGAGGAACCGGGUGUACGAAGUUUCAGCUGCUAUCCUAGAAUCAAGGAUUUCAGCAGCUGAAGCUUCGUGCAC	89	28	Human 5UTR library	AMPD1
RSL-V2-845	BA004270_1	CCGCGCTAATACGACTCACTATAG	CACGCTAATAACCTCTCCCGGCTAC	GGTGTACGAAGTTTCAGC	TGCTATCCTAGAATCAAGGATTTCAGCA	GCTGAAGCTTCGTGCAC	GCACGCUAAUAACCUCUCCCGGCUACGGUGUACGAAGUUUCAGCUGCUAUCCUAGAAUCAAGGAUUUCAGCAGCUGAAGCUUCGUGCAC	89	28	Human 5UTR library	AMPD1
RSL-V2-846	BA004270_1	CCGCGCTAATACGACTCACTATAG	CCCATCGTAACGGGTAGTGCTACGG	GGTGTACGAAGTTTCAGC	TGCTATCCTAGAATCAAGGATTTCAGCA	GCTGAAGCTTCGTGCAC	GCCCAUCGUAACGGGUAGUGCUACGGGGUGUACGAAGUUUCAGCUGCUAUCCUAGAAUCAAGGAUUUCAGCAGCUGAAGCUUCGUGCAC	89	28	Human 5UTR library	AMPD1
RSL-V2-847	BA004301_1	CCGCGCTAATACGACTCACTATAG	ACCAGGTGACATCTATGCAATCGCT	GGTGTACGAAGTTTCAGC	CAGGAATATAAATAGTTTCTG	GCTGAAGCTTCGTGCAC	GACCAGGUGACAUCUAUGCAAUCGCUGGUGUACGAAGUUUCAGCCAGGAAUAUAAAUAGUUUCUGGCUGAAGCUUCGUGCAC	82	21	Human 5UTR library	AMY2A
RSL-V2-848	BA004301_1	CCGCGCTAATACGACTCACTATAG	CGGCACGAGACCGCTCAACATAACT	GGTGTACGAAGTTTCAGC	CAGGAATATAAATAGTTTCTG	GCTGAAGCTTCGTGCAC	GCGGCACGAGACCGCUCAACAUAACUGGUGUACGAAGUUUCAGCCAGGAAUAUAAAUAGUUUCUGGCUGAAGCUUCGUGCAC	82	21	Human 5UTR library	AMY2A
RSL-V2-849	BA004301_1	CCGCGCTAATACGACTCACTATAG	CTAAGTAGACCACGGTTCCGCTTCA	GGTGTACGAAGTTTCAGC	CAGGAATATAAATAGTTTCTG	GCTGAAGCTTCGTGCAC	GCUAAGUAGACCACGGUUCCGCUUCAGGUGUACGAAGUUUCAGCCAGGAAUAUAAAUAGUUUCUGGCUGAAGCUUCGUGCAC	82	21	Human 5UTR library	AMY2A
RSL-V2-850	BA004301_Multi	CCGCGCTAATACGACTCACTATAG	ATTAACCAGCGACAGTTAAGTAGCC	GGTGTACGAAGTTTCAGC	TGCTTCTTACAGGAATATAAATAGTTTCTGGAAAGGACACTGACAACTTCAAAGCA	GCTGAAGCTTCGTGCAC	GAUUAACCAGCGACAGUUAAGUAGCCGGUGUACGAAGUUUCAGCUGCUUCUUACAGGAAUAUAAAUAGUUUCUGGAAAGGACACUGACAACUUCAAAGCAGCUGAAGCUUCGUGCAC	117	56	Human 5UTR library	AMY2A
RSL-V2-851	BA004301_Multi	CCGCGCTAATACGACTCACTATAG	GCCAGGTCATATGCTAGAACAGTCC	GGTGTACGAAGTTTCAGC	TGCTTCTTACAGGAATATAAATAGTTTCTGGAAAGGACACTGACAACTTCAAAGCA	GCTGAAGCTTCGTGCAC	GGCCAGGUCAUAUGCUAGAACAGUCCGGUGUACGAAGUUUCAGCUGCUUCUUACAGGAAUAUAAAUAGUUUCUGGAAAGGACACUGACAACUUCAAAGCAGCUGAAGCUUCGUGCAC	117	56	Human 5UTR library	AMY2A
RSL-V2-852	BA004301_Multi	CCGCGCTAATACGACTCACTATAG	GAAATATCACGGGATGCCACACTCC	GGTGTACGAAGTTTCAGC	TGCTTCTTACAGGAATATAAATAGTTTCTGGAAAGGACACTGACAACTTCAAAGCA	GCTGAAGCTTCGTGCAC	GGAAAUAUCACGGGAUGCCACACUCCGGUGUACGAAGUUUCAGCUGCUUCUUACAGGAAUAUAAAUAGUUUCUGGAAAGGACACUGACAACUUCAAAGCAGCUGAAGCUUCGUGCAC	117	56	Human 5UTR library	AMY2A
RSL-V2-853	BA004374_1	CCGCGCTAATACGACTCACTATAG	ATTAATACACGACCGGCTACCTGAT	GGTGTACGAAGTTTCAGC	TCTCCGGGCTATTCACGTACCTGGAGA	GCTGAAGCTTCGTGCAC	GAUUAAUACACGACCGGCUACCUGAUGGUGUACGAAGUUUCAGCUCUCCGGGCUAUUCACGUACCUGGAGAGCUGAAGCUUCGUGCAC	88	27	Human 5UTR library	ANAPC10
RSL-V2-854	BA004374_1	CCGCGCTAATACGACTCACTATAG	AACCCTCTAACCCACCACCATCAGC	GGTGTACGAAGTTTCAGC	TCTCCGGGCTATTCACGTACCTGGAGA	GCTGAAGCTTCGTGCAC	GAACCCUCUAACCCACCACCAUCAGCGGUGUACGAAGUUUCAGCUCUCCGGGCUAUUCACGUACCUGGAGAGCUGAAGCUUCGUGCAC	88	27	Human 5UTR library	ANAPC10
RSL-V2-855	BA004374_1	CCGCGCTAATACGACTCACTATAG	GTTTACACATACGGAGAGTAGGTAA	GGTGTACGAAGTTTCAGC	TCTCCGGGCTATTCACGTACCTGGAGA	GCTGAAGCTTCGTGCAC	GGUUUACACAUACGGAGAGUAGGUAAGGUGUACGAAGUUUCAGCUCUCCGGGCUAUUCACGUACCUGGAGAGCUGAAGCUUCGUGCAC	88	27	Human 5UTR library	ANAPC10
RSL-V2-856	BA004400_1	CCGCGCTAATACGACTCACTATAG	AGTAGGTATAGCGCCACCGTCAAGA	GGTGTACGAAGTTTCAGC	GGGGACTCTTGCAGGTACAGGCGCGGTCGGGGCTCCTCGTGGAGAGCCGGGGGCTCCTGCCGGCCTCTGACTGGGGTGTCGTTGCAGGGCCGTCCCC	GCTGAAGCTTCGTGCAC	GAGUAGGUAUAGCGCCACCGUCAAGAGGUGUACGAAGUUUCAGCGGGGACUCUUGCAGGUACAGGCGCGGUCGGGGCUCCUCGUGGAGAGCCGGGGGCUCCUGCCGGCCUCUGACUGGGGUGUCGUUGCAGGGCCGUCCCCGCUGAAGCUUCGUGCAC	158	97	Human 5UTR library	ANAPC4
RSL-V2-857	BA004400_1	CCGCGCTAATACGACTCACTATAG	AGAATCGGAAGAACTTTTGAATCAG	GGTGTACGAAGTTTCAGC	GGGGACTCTTGCAGGTACAGGCGCGGTCGGGGCTCCTCGTGGAGAGCCGGGGGCTCCTGCCGGCCTCTGACTGGGGTGTCGTTGCAGGGCCGTCCCC	GCTGAAGCTTCGTGCAC	GAGAAUCGGAAGAACUUUUGAAUCAGGGUGUACGAAGUUUCAGCGGGGACUCUUGCAGGUACAGGCGCGGUCGGGGCUCCUCGUGGAGAGCCGGGGGCUCCUGCCGGCCUCUGACUGGGGUGUCGUUGCAGGGCCGUCCCCGCUGAAGCUUCGUGCAC	158	97	Human 5UTR library	ANAPC4
RSL-V2-858	BA004400_1	CCGCGCTAATACGACTCACTATAG	GACTACCCGACTGACATTAATGCGC	GGTGTACGAAGTTTCAGC	GGGGACTCTTGCAGGTACAGGCGCGGTCGGGGCTCCTCGTGGAGAGCCGGGGGCTCCTGCCGGCCTCTGACTGGGGTGTCGTTGCAGGGCCGTCCCC	GCTGAAGCTTCGTGCAC	GGACUACCCGACUGACAUUAAUGCGCGGUGUACGAAGUUUCAGCGGGGACUCUUGCAGGUACAGGCGCGGUCGGGGCUCCUCGUGGAGAGCCGGGGGCUCCUGCCGGCCUCUGACUGGGGUGUCGUUGCAGGGCCGUCCCCGCUGAAGCUUCGUGCAC	158	97	Human 5UTR library	ANAPC4
RSL-V2-859	BA004422_1	CCGCGCTAATACGACTCACTATAG	ACTTGCATATAGAGGGCACTAGACA	GGTGTACGAAGTTTCAGC	TCGCTTGTCAGCGA	GCTGAAGCTTCGTGCAC	GACUUGCAUAUAGAGGGCACUAGACAGGUGUACGAAGUUUCAGCUCGCUUGUCAGCGAGCUGAAGCUUCGUGCAC	75	14	Human 5UTR library	ANGEL1
RSL-V2-860	BA004422_1	CCGCGCTAATACGACTCACTATAG	CCTTTTCAGTCTGGAAACACGTCCC	GGTGTACGAAGTTTCAGC	TCGCTTGTCAGCGA	GCTGAAGCTTCGTGCAC	GCCUUUUCAGUCUGGAAACACGUCCCGGUGUACGAAGUUUCAGCUCGCUUGUCAGCGAGCUGAAGCUUCGUGCAC	75	14	Human 5UTR library	ANGEL1
RSL-V2-861	BA004422_1	CCGCGCTAATACGACTCACTATAG	GCTATGAACGAGAGATAGTCGTATC	GGTGTACGAAGTTTCAGC	TCGCTTGTCAGCGA	GCTGAAGCTTCGTGCAC	GGCUAUGAACGAGAGAUAGUCGUAUCGGUGUACGAAGUUUCAGCUCGCUUGUCAGCGAGCUGAAGCUUCGUGCAC	75	14	Human 5UTR library	ANGEL1
RSL-V2-862	BA004424_1	CCGCGCTAATACGACTCACTATAG	AGGACATGCGGACAGGATTTCTGCA	GGTGTACGAAGTTTCAGC	CTCATATGTCTACTGGGGCCAAGCCCAGGCTTGGCTGTGAG	GCTGAAGCTTCGTGCAC	GAGGACAUGCGGACAGGAUUUCUGCAGGUGUACGAAGUUUCAGCCUCAUAUGUCUACUGGGGCCAAGCCCAGGCUUGGCUGUGAGGCUGAAGCUUCGUGCAC	102	41	Human 5UTR library	ANGEL1
RSL-V2-863	BA004424_1	CCGCGCTAATACGACTCACTATAG	ATAAACTCCTGGGTGATCCGATTTG	GGTGTACGAAGTTTCAGC	CTCATATGTCTACTGGGGCCAAGCCCAGGCTTGGCTGTGAG	GCTGAAGCTTCGTGCAC	GAUAAACUCCUGGGUGAUCCGAUUUGGGUGUACGAAGUUUCAGCCUCAUAUGUCUACUGGGGCCAAGCCCAGGCUUGGCUGUGAGGCUGAAGCUUCGUGCAC	102	41	Human 5UTR library	ANGEL1
RSL-V2-864	BA004424_1	CCGCGCTAATACGACTCACTATAG	CCATTCCCGTTTGGAGTTTTCGGAG	GGTGTACGAAGTTTCAGC	CTCATATGTCTACTGGGGCCAAGCCCAGGCTTGGCTGTGAG	GCTGAAGCTTCGTGCAC	GCCAUUCCCGUUUGGAGUUUUCGGAGGGUGUACGAAGUUUCAGCCUCAUAUGUCUACUGGGGCCAAGCCCAGGCUUGGCUGUGAGGCUGAAGCUUCGUGCAC	102	41	Human 5UTR library	ANGEL1
RSL-V2-865	BA004426_1_Multi	CCGCGCTAATACGACTCACTATAG	GCGCAGCCCGAGACCGATATTAACT	GGTGTACGAAGTTTCAGC	AAGGCATTCAGGGACTCTGACTGCGCAAGATGGAGTGTAGGCCGGCCGGCGAGACTGCACCTCCCAGCATGCCTT	GCTGAAGCTTCGTGCAC	GGCGCAGCCCGAGACCGAUAUUAACUGGUGUACGAAGUUUCAGCAAGGCAUUCAGGGACUCUGACUGCGCAAGAUGGAGUGUAGGCCGGCCGGCGAGACUGCACCUCCCAGCAUGCCUUGCUGAAGCUUCGUGCAC	136	75	Human 5UTR library	ANGEL2
RSL-V2-866	BA004426_1_Multi	CCGCGCTAATACGACTCACTATAG	ATGTGGTCCTGACGAGCTAACTCCA	GGTGTACGAAGTTTCAGC	AAGGCATTCAGGGACTCTGACTGCGCAAGATGGAGTGTAGGCCGGCCGGCGAGACTGCACCTCCCAGCATGCCTT	GCTGAAGCTTCGTGCAC	GAUGUGGUCCUGACGAGCUAACUCCAGGUGUACGAAGUUUCAGCAAGGCAUUCAGGGACUCUGACUGCGCAAGAUGGAGUGUAGGCCGGCCGGCGAGACUGCACCUCCCAGCAUGCCUUGCUGAAGCUUCGUGCAC	136	75	Human 5UTR library	ANGEL2
RSL-V2-867	BA004426_1_Multi	CCGCGCTAATACGACTCACTATAG	GCGTAAGGATGGCCTAAGCTTCTAA	GGTGTACGAAGTTTCAGC	AAGGCATTCAGGGACTCTGACTGCGCAAGATGGAGTGTAGGCCGGCCGGCGAGACTGCACCTCCCAGCATGCCTT	GCTGAAGCTTCGTGCAC	GGCGUAAGGAUGGCCUAAGCUUCUAAGGUGUACGAAGUUUCAGCAAGGCAUUCAGGGACUCUGACUGCGCAAGAUGGAGUGUAGGCCGGCCGGCGAGACUGCACCUCCCAGCAUGCCUUGCUGAAGCUUCGUGCAC	136	75	Human 5UTR library	ANGEL2
RSL-V2-868	BA004448_1	CCGCGCTAATACGACTCACTATAG	AGCGAGCGTTCTTGCAGTATCTCGA	GGTGTACGAAGTTTCAGC	TGCCTCTGTGAGTTTACCATCTGAAAGGAGGCA	GCTGAAGCTTCGTGCAC	GAGCGAGCGUUCUUGCAGUAUCUCGAGGUGUACGAAGUUUCAGCUGCCUCUGUGAGUUUACCAUCUGAAAGGAGGCAGCUGAAGCUUCGUGCAC	94	33	Human 5UTR library	ANGPTL1
RSL-V2-869	BA004448_1	CCGCGCTAATACGACTCACTATAG	GGTGGCCCATGACTTACAAACCACC	GGTGTACGAAGTTTCAGC	TGCCTCTGTGAGTTTACCATCTGAAAGGAGGCA	GCTGAAGCTTCGTGCAC	GGGUGGCCCAUGACUUACAAACCACCGGUGUACGAAGUUUCAGCUGCCUCUGUGAGUUUACCAUCUGAAAGGAGGCAGCUGAAGCUUCGUGCAC	94	33	Human 5UTR library	ANGPTL1
RSL-V2-870	BA004448_1	CCGCGCTAATACGACTCACTATAG	GGCTTCGGAAATTGCTATGCGCCTC	GGTGTACGAAGTTTCAGC	TGCCTCTGTGAGTTTACCATCTGAAAGGAGGCA	GCTGAAGCTTCGTGCAC	GGGCUUCGGAAAUUGCUAUGCGCCUCGGUGUACGAAGUUUCAGCUGCCUCUGUGAGUUUACCAUCUGAAAGGAGGCAGCUGAAGCUUCGUGCAC	94	33	Human 5UTR library	ANGPTL1
RSL-V2-871	BA004448_Multi	CCGCGCTAATACGACTCACTATAG	CTGGCTGATTTGCAGCGAACCGAAC	GGTGTACGAAGTTTCAGC	GCCAGTTAAATGCCTCTGTGAGTTTACCATCTGAAAGGAGGCAAATCCTGACTTTCGTTTCTTCTCTCTACTAGCTGGC	GCTGAAGCTTCGTGCAC	GCUGGCUGAUUUGCAGCGAACCGAACGGUGUACGAAGUUUCAGCGCCAGUUAAAUGCCUCUGUGAGUUUACCAUCUGAAAGGAGGCAAAUCCUGACUUUCGUUUCUUCUCUCUACUAGCUGGCGCUGAAGCUUCGUGCAC	140	79	Human 5UTR library	ANGPTL1
RSL-V2-872	BA004448_Multi	CCGCGCTAATACGACTCACTATAG	ATTCTCGTCCCGATGCGGTGTAGAG	GGTGTACGAAGTTTCAGC	GCCAGTTAAATGCCTCTGTGAGTTTACCATCTGAAAGGAGGCAAATCCTGACTTTCGTTTCTTCTCTCTACTAGCTGGC	GCTGAAGCTTCGTGCAC	GAUUCUCGUCCCGAUGCGGUGUAGAGGGUGUACGAAGUUUCAGCGCCAGUUAAAUGCCUCUGUGAGUUUACCAUCUGAAAGGAGGCAAAUCCUGACUUUCGUUUCUUCUCUCUACUAGCUGGCGCUGAAGCUUCGUGCAC	140	79	Human 5UTR library	ANGPTL1
RSL-V2-873	BA004448_Multi	CCGCGCTAATACGACTCACTATAG	GTCGAAGTAGGGTCAAACATTCCTT	GGTGTACGAAGTTTCAGC	GCCAGTTAAATGCCTCTGTGAGTTTACCATCTGAAAGGAGGCAAATCCTGACTTTCGTTTCTTCTCTCTACTAGCTGGC	GCTGAAGCTTCGTGCAC	GGUCGAAGUAGGGUCAAACAUUCCUUGGUGUACGAAGUUUCAGCGCCAGUUAAAUGCCUCUGUGAGUUUACCAUCUGAAAGGAGGCAAAUCCUGACUUUCGUUUCUUCUCUCUACUAGCUGGCGCUGAAGCUUCGUGCAC	140	79	Human 5UTR library	ANGPTL1
RSL-V2-874	BA004471_1_Multi	CCGCGCTAATACGACTCACTATAG	AAGTGGCTGGTTCACGTAGACTCGG	GGTGTACGAAGTTTCAGC	CCCGCCGAAAGCACATGGATTACAGTCTGAGGCTGTAATGGG	GCTGAAGCTTCGTGCAC	GAAGUGGCUGGUUCACGUAGACUCGGGGUGUACGAAGUUUCAGCCCCGCCGAAAGCACAUGGAUUACAGUCUGAGGCUGUAAUGGGGCUGAAGCUUCGUGCAC	103	42	Human 5UTR library	ANK2
RSL-V2-875	BA004471_1_Multi	CCGCGCTAATACGACTCACTATAG	GCGGAGAAATTTGCAAACTGATACC	GGTGTACGAAGTTTCAGC	CCCGCCGAAAGCACATGGATTACAGTCTGAGGCTGTAATGGG	GCTGAAGCTTCGTGCAC	GGCGGAGAAAUUUGCAAACUGAUACCGGUGUACGAAGUUUCAGCCCCGCCGAAAGCACAUGGAUUACAGUCUGAGGCUGUAAUGGGGCUGAAGCUUCGUGCAC	103	42	Human 5UTR library	ANK2
RSL-V2-876	BA004471_1_Multi	CCGCGCTAATACGACTCACTATAG	GGTACCCGACATTGCGTCAAGCTTC	GGTGTACGAAGTTTCAGC	CCCGCCGAAAGCACATGGATTACAGTCTGAGGCTGTAATGGG	GCTGAAGCTTCGTGCAC	GGGUACCCGACAUUGCGUCAAGCUUCGGUGUACGAAGUUUCAGCCCCGCCGAAAGCACAUGGAUUACAGUCUGAGGCUGUAAUGGGGCUGAAGCUUCGUGCAC	103	42	Human 5UTR library	ANK2
RSL-V2-877	BA004471_1	CCGCGCTAATACGACTCACTATAG	GGACCTGTGTCTCAGCCATACTCAT	GGTGTACGAAGTTTCAGC	ATTACAGTCTGAGGCTGTAAT	GCTGAAGCTTCGTGCAC	GGGACCUGUGUCUCAGCCAUACUCAUGGUGUACGAAGUUUCAGCAUUACAGUCUGAGGCUGUAAUGCUGAAGCUUCGUGCAC	82	21	Human 5UTR library	ANK2
RSL-V2-878	BA004471_1	CCGCGCTAATACGACTCACTATAG	CCTCAGAAAGCCCTGTACCACACGA	GGTGTACGAAGTTTCAGC	ATTACAGTCTGAGGCTGTAAT	GCTGAAGCTTCGTGCAC	GCCUCAGAAAGCCCUGUACCACACGAGGUGUACGAAGUUUCAGCAUUACAGUCUGAGGCUGUAAUGCUGAAGCUUCGUGCAC	82	21	Human 5UTR library	ANK2
RSL-V2-879	BA004471_1	CCGCGCTAATACGACTCACTATAG	CGCTAATTGGCCGGATATGACATAG	GGTGTACGAAGTTTCAGC	ATTACAGTCTGAGGCTGTAAT	GCTGAAGCTTCGTGCAC	GCGCUAAUUGGCCGGAUAUGACAUAGGGUGUACGAAGUUUCAGCAUUACAGUCUGAGGCUGUAAUGCUGAAGCUUCGUGCAC	82	21	Human 5UTR library	ANK2
RSL-V2-880	BA004473_1	CCGCGCTAATACGACTCACTATAG	GTCCGTTGGCACTTGTCTCCTAAAG	GGTGTACGAAGTTTCAGC	GCGGGTGAGCTCATTGGCTCACATCGC	GCTGAAGCTTCGTGCAC	GGUCCGUUGGCACUUGUCUCCUAAAGGGUGUACGAAGUUUCAGCGCGGGUGAGCUCAUUGGCUCACAUCGCGCUGAAGCUUCGUGCAC	88	27	Human 5UTR library	ANK2
RSL-V2-881	BA004473_1	CCGCGCTAATACGACTCACTATAG	ATAGGGTCGGCACTGTGCTAATTCT	GGTGTACGAAGTTTCAGC	GCGGGTGAGCTCATTGGCTCACATCGC	GCTGAAGCTTCGTGCAC	GAUAGGGUCGGCACUGUGCUAAUUCUGGUGUACGAAGUUUCAGCGCGGGUGAGCUCAUUGGCUCACAUCGCGCUGAAGCUUCGUGCAC	88	27	Human 5UTR library	ANK2
RSL-V2-882	BA004473_1	CCGCGCTAATACGACTCACTATAG	ACGGGTCGGCTTGTTTCTTTCATGG	GGTGTACGAAGTTTCAGC	GCGGGTGAGCTCATTGGCTCACATCGC	GCTGAAGCTTCGTGCAC	GACGGGUCGGCUUGUUUCUUUCAUGGGGUGUACGAAGUUUCAGCGCGGGUGAGCUCAUUGGCUCACAUCGCGCUGAAGCUUCGUGCAC	88	27	Human 5UTR library	ANK2
RSL-V2-883	BA004548_Multi	CCGCGCTAATACGACTCACTATAG	ACAGTCGCAAGCAAAGTCCAGTACA	GGTGTACGAAGTTTCAGC	CTCTGTCCAAAGTGTTAACTAATTGAGTTATCAGGTTTCTTACTTGGCCACAGAG	GCTGAAGCTTCGTGCAC	GACAGUCGCAAGCAAAGUCCAGUACAGGUGUACGAAGUUUCAGCCUCUGUCCAAAGUGUUAACUAAUUGAGUUAUCAGGUUUCUUACUUGGCCACAGAGGCUGAAGCUUCGUGCAC	116	55	Human 5UTR library	ANK3
RSL-V2-884	BA004548_Multi	CCGCGCTAATACGACTCACTATAG	ATTAGACCTAGTGCTTGGGCTAAGC	GGTGTACGAAGTTTCAGC	CTCTGTCCAAAGTGTTAACTAATTGAGTTATCAGGTTTCTTACTTGGCCACAGAG	GCTGAAGCTTCGTGCAC	GAUUAGACCUAGUGCUUGGGCUAAGCGGUGUACGAAGUUUCAGCCUCUGUCCAAAGUGUUAACUAAUUGAGUUAUCAGGUUUCUUACUUGGCCACAGAGGCUGAAGCUUCGUGCAC	116	55	Human 5UTR library	ANK3
RSL-V2-885	BA004548_Multi	CCGCGCTAATACGACTCACTATAG	CGGTAGGCCACCGAGCAACTTAGTC	GGTGTACGAAGTTTCAGC	CTCTGTCCAAAGTGTTAACTAATTGAGTTATCAGGTTTCTTACTTGGCCACAGAG	GCTGAAGCTTCGTGCAC	GCGGUAGGCCACCGAGCAACUUAGUCGGUGUACGAAGUUUCAGCCUCUGUCCAAAGUGUUAACUAAUUGAGUUAUCAGGUUUCUUACUUGGCCACAGAGGCUGAAGCUUCGUGCAC	116	55	Human 5UTR library	ANK3
RSL-V2-886	BA004561_Multi	CCGCGCTAATACGACTCACTATAG	GAGGGAATGAGCCTTCAAACCTGAC	GGTGTACGAAGTTTCAGC	GGAGGATGTGTCTCGGGTCCTCATCCACGCAGGAGGCTGCGCCAACGTGGTTGATCATCAGGGTGCCTCTCCTCTGCACCTCGCTGTGAGGCACAACTTCC	GCTGAAGCTTCGTGCAC	GGAGGGAAUGAGCCUUCAAACCUGACGGUGUACGAAGUUUCAGCGGAGGAUGUGUCUCGGGUCCUCAUCCACGCAGGAGGCUGCGCCAACGUGGUUGAUCAUCAGGGUGCCUCUCCUCUGCACCUCGCUGUGAGGCACAACUUCCGCUGAAGCUUCGUGCAC	162	101	Human 5UTR library	ANKDD1A
RSL-V2-887	BA004561_Multi	CCGCGCTAATACGACTCACTATAG	CCTTCTACAGGATTTCCCATGCCCA	GGTGTACGAAGTTTCAGC	GGAGGATGTGTCTCGGGTCCTCATCCACGCAGGAGGCTGCGCCAACGTGGTTGATCATCAGGGTGCCTCTCCTCTGCACCTCGCTGTGAGGCACAACTTCC	GCTGAAGCTTCGTGCAC	GCCUUCUACAGGAUUUCCCAUGCCCAGGUGUACGAAGUUUCAGCGGAGGAUGUGUCUCGGGUCCUCAUCCACGCAGGAGGCUGCGCCAACGUGGUUGAUCAUCAGGGUGCCUCUCCUCUGCACCUCGCUGUGAGGCACAACUUCCGCUGAAGCUUCGUGCAC	162	101	Human 5UTR library	ANKDD1A
RSL-V2-888	BA004561_Multi	CCGCGCTAATACGACTCACTATAG	ATAGGAACGCTGCTCGTTATTACAC	GGTGTACGAAGTTTCAGC	GGAGGATGTGTCTCGGGTCCTCATCCACGCAGGAGGCTGCGCCAACGTGGTTGATCATCAGGGTGCCTCTCCTCTGCACCTCGCTGTGAGGCACAACTTCC	GCTGAAGCTTCGTGCAC	GAUAGGAACGCUGCUCGUUAUUACACGGUGUACGAAGUUUCAGCGGAGGAUGUGUCUCGGGUCCUCAUCCACGCAGGAGGCUGCGCCAACGUGGUUGAUCAUCAGGGUGCCUCUCCUCUGCACCUCGCUGUGAGGCACAACUUCCGCUGAAGCUUCGUGCAC	162	101	Human 5UTR library	ANKDD1A
RSL-V2-889	BA004563_1	CCGCGCTAATACGACTCACTATAG	CTAGGTCATCCGCGACGCCAACTTA	GGTGTACGAAGTTTCAGC	CTCTTTCAACTCAAGAG	GCTGAAGCTTCGTGCAC	GCUAGGUCAUCCGCGACGCCAACUUAGGUGUACGAAGUUUCAGCCUCUUUCAACUCAAGAGGCUGAAGCUUCGUGCAC	78	17	Human 5UTR library	ANKFN1
RSL-V2-890	BA004563_1	CCGCGCTAATACGACTCACTATAG	CACCTTAGTATACACAGGAGTGGAT	GGTGTACGAAGTTTCAGC	CTCTTTCAACTCAAGAG	GCTGAAGCTTCGTGCAC	GCACCUUAGUAUACACAGGAGUGGAUGGUGUACGAAGUUUCAGCCUCUUUCAACUCAAGAGGCUGAAGCUUCGUGCAC	78	17	Human 5UTR library	ANKFN1
RSL-V2-891	BA004563_1	CCGCGCTAATACGACTCACTATAG	CGAGGAGAGTCTCTGAATACAATTA	GGTGTACGAAGTTTCAGC	CTCTTTCAACTCAAGAG	GCTGAAGCTTCGTGCAC	GCGAGGAGAGUCUCUGAAUACAAUUAGGUGUACGAAGUUUCAGCCUCUUUCAACUCAAGAGGCUGAAGCUUCGUGCAC	78	17	Human 5UTR library	ANKFN1
RSL-V2-892	BA004566_Multi	CCGCGCTAATACGACTCACTATAG	GAGCGATCGCTTACACAATGAGAGA	GGTGTACGAAGTTTCAGC	GCCGGGCGTGGTTGCATGGGGGCTCCGCGGGTCTCGCGAGCCTTCCTGTCTAGCCTCTCCGGAGCTTCTCGGGCCGGGGTCCGGAGCGCGGTTCCTATGACAACGTCCCTCCCGC	GCTGAAGCTTCGTGCAC	GGAGCGAUCGCUUACACAAUGAGAGAGGUGUACGAAGUUUCAGCGCCGGGCGUGGUUGCAUGGGGGCUCCGCGGGUCUCGCGAGCCUUCCUGUCUAGCCUCUCCGGAGCUUCUCGGGCCGGGGUCCGGAGCGCGGUUCCUAUGACAACGUCCCUCCCGCGCUGAAGCUUCGUGCAC	176	115	Human 5UTR library	ANKFY1
RSL-V2-893	BA004566_Multi	CCGCGCTAATACGACTCACTATAG	ACCGCCTGGCGGATGAAATCTAAGT	GGTGTACGAAGTTTCAGC	GCCGGGCGTGGTTGCATGGGGGCTCCGCGGGTCTCGCGAGCCTTCCTGTCTAGCCTCTCCGGAGCTTCTCGGGCCGGGGTCCGGAGCGCGGTTCCTATGACAACGTCCCTCCCGC	GCTGAAGCTTCGTGCAC	GACCGCCUGGCGGAUGAAAUCUAAGUGGUGUACGAAGUUUCAGCGCCGGGCGUGGUUGCAUGGGGGCUCCGCGGGUCUCGCGAGCCUUCCUGUCUAGCCUCUCCGGAGCUUCUCGGGCCGGGGUCCGGAGCGCGGUUCCUAUGACAACGUCCCUCCCGCGCUGAAGCUUCGUGCAC	176	115	Human 5UTR library	ANKFY1
RSL-V2-894	BA004566_Multi	CCGCGCTAATACGACTCACTATAG	CGGATGAGAAAACAAGCTACGCTCT	GGTGTACGAAGTTTCAGC	GCCGGGCGTGGTTGCATGGGGGCTCCGCGGGTCTCGCGAGCCTTCCTGTCTAGCCTCTCCGGAGCTTCTCGGGCCGGGGTCCGGAGCGCGGTTCCTATGACAACGTCCCTCCCGC	GCTGAAGCTTCGTGCAC	GCGGAUGAGAAAACAAGCUACGCUCUGGUGUACGAAGUUUCAGCGCCGGGCGUGGUUGCAUGGGGGCUCCGCGGGUCUCGCGAGCCUUCCUGUCUAGCCUCUCCGGAGCUUCUCGGGCCGGGGUCCGGAGCGCGGUUCCUAUGACAACGUCCCUCCCGCGCUGAAGCUUCGUGCAC	176	115	Human 5UTR library	ANKFY1
RSL-V2-895	BA004568_1_Multi	CCGCGCTAATACGACTCACTATAG	ACATTGATCAGAGGTCGCACATCTT	GGTGTACGAAGTTTCAGC	CCGTCCCTCCTCTTTTTTTTCCCGGCAGATCTTTGTTGTGTGGGAGGGCAGCAGGGATGG	GCTGAAGCTTCGTGCAC	GACAUUGAUCAGAGGUCGCACAUCUUGGUGUACGAAGUUUCAGCCCGUCCCUCCUCUUUUUUUUCCCGGCAGAUCUUUGUUGUGUGGGAGGGCAGCAGGGAUGGGCUGAAGCUUCGUGCAC	121	60	Human 5UTR library	ANKH
RSL-V2-896	BA004568_1_Multi	CCGCGCTAATACGACTCACTATAG	GGACAAATATTTCTGGCGTGTCGAG	GGTGTACGAAGTTTCAGC	CCGTCCCTCCTCTTTTTTTTCCCGGCAGATCTTTGTTGTGTGGGAGGGCAGCAGGGATGG	GCTGAAGCTTCGTGCAC	GGGACAAAUAUUUCUGGCGUGUCGAGGGUGUACGAAGUUUCAGCCCGUCCCUCCUCUUUUUUUUCCCGGCAGAUCUUUGUUGUGUGGGAGGGCAGCAGGGAUGGGCUGAAGCUUCGUGCAC	121	60	Human 5UTR library	ANKH
RSL-V2-897	BA004568_1_Multi	CCGCGCTAATACGACTCACTATAG	CTAATTCAAGGGACGTACACACCAG	GGTGTACGAAGTTTCAGC	CCGTCCCTCCTCTTTTTTTTCCCGGCAGATCTTTGTTGTGTGGGAGGGCAGCAGGGATGG	GCTGAAGCTTCGTGCAC	GCUAAUUCAAGGGACGUACACACCAGGGUGUACGAAGUUUCAGCCCGUCCCUCCUCUUUUUUUUCCCGGCAGAUCUUUGUUGUGUGGGAGGGCAGCAGGGAUGGGCUGAAGCUUCGUGCAC	121	60	Human 5UTR library	ANKH
RSL-V2-898	BA004597_1	CCGCGCTAATACGACTCACTATAG	CATTGTACTGGGACGCGACCTTGAC	GGTGTACGAAGTTTCAGC	CTTGGCATGGCAAAACCTGATGTTTCAGCCAAG	GCTGAAGCTTCGTGCAC	GCAUUGUACUGGGACGCGACCUUGACGGUGUACGAAGUUUCAGCCUUGGCAUGGCAAAACCUGAUGUUUCAGCCAAGGCUGAAGCUUCGUGCAC	94	33	Human 5UTR library	ANKIB1
RSL-V2-899	BA004597_1	CCGCGCTAATACGACTCACTATAG	ACCTAATCCGCGGATAGCACCGTAC	GGTGTACGAAGTTTCAGC	CTTGGCATGGCAAAACCTGATGTTTCAGCCAAG	GCTGAAGCTTCGTGCAC	GACCUAAUCCGCGGAUAGCACCGUACGGUGUACGAAGUUUCAGCCUUGGCAUGGCAAAACCUGAUGUUUCAGCCAAGGCUGAAGCUUCGUGCAC	94	33	Human 5UTR library	ANKIB1
RSL-V2-900	BA004597_1	CCGCGCTAATACGACTCACTATAG	CCGGTGATAAACAAAGGATACATTT	GGTGTACGAAGTTTCAGC	CTTGGCATGGCAAAACCTGATGTTTCAGCCAAG	GCTGAAGCTTCGTGCAC	GCCGGUGAUAAACAAAGGAUACAUUUGGUGUACGAAGUUUCAGCCUUGGCAUGGCAAAACCUGAUGUUUCAGCCAAGGCUGAAGCUUCGUGCAC	94	33	Human 5UTR library	ANKIB1
RSL-V2-901	BA004630_1_Multi	CCGCGCTAATACGACTCACTATAG	GATGACCTGTCTCCCCACGCCATAA	GGTGTACGAAGTTTCAGC	CGGTGCCGCATGAGGTACGCGGTGCAGACGGCGGCCGAGCGGCTGCGGCCGTTCTTGCAGTAGACTAGGCAGGCGCCGCCGGCGCGCACCGCGGCCTCCATGGCGGCGCACG	GCTGAAGCTTCGTGCAC	GGAUGACCUGUCUCCCCACGCCAUAAGGUGUACGAAGUUUCAGCCGGUGCCGCAUGAGGUACGCGGUGCAGACGGCGGCCGAGCGGCUGCGGCCGUUCUUGCAGUAGACUAGGCAGGCGCCGCCGGCGCGCACCGCGGCCUCCAUGGCGGCGCACGGCUGAAGCUUCGUGCAC	173	112	Human 5UTR library	ANKMY1
RSL-V2-902	BA004630_1_Multi	CCGCGCTAATACGACTCACTATAG	AGATAGCCCTACCGGTCTGTGTTAA	GGTGTACGAAGTTTCAGC	CGGTGCCGCATGAGGTACGCGGTGCAGACGGCGGCCGAGCGGCTGCGGCCGTTCTTGCAGTAGACTAGGCAGGCGCCGCCGGCGCGCACCGCGGCCTCCATGGCGGCGCACG	GCTGAAGCTTCGTGCAC	GAGAUAGCCCUACCGGUCUGUGUUAAGGUGUACGAAGUUUCAGCCGGUGCCGCAUGAGGUACGCGGUGCAGACGGCGGCCGAGCGGCUGCGGCCGUUCUUGCAGUAGACUAGGCAGGCGCCGCCGGCGCGCACCGCGGCCUCCAUGGCGGCGCACGGCUGAAGCUUCGUGCAC	173	112	Human 5UTR library	ANKMY1
RSL-V2-903	BA004630_1_Multi	CCGCGCTAATACGACTCACTATAG	ATTTCTGGGACTCAACACGTTTAGT	GGTGTACGAAGTTTCAGC	CGGTGCCGCATGAGGTACGCGGTGCAGACGGCGGCCGAGCGGCTGCGGCCGTTCTTGCAGTAGACTAGGCAGGCGCCGCCGGCGCGCACCGCGGCCTCCATGGCGGCGCACG	GCTGAAGCTTCGTGCAC	GAUUUCUGGGACUCAACACGUUUAGUGGUGUACGAAGUUUCAGCCGGUGCCGCAUGAGGUACGCGGUGCAGACGGCGGCCGAGCGGCUGCGGCCGUUCUUGCAGUAGACUAGGCAGGCGCCGCCGGCGCGCACCGCGGCCUCCAUGGCGGCGCACGGCUGAAGCUUCGUGCAC	173	112	Human 5UTR library	ANKMY1
RSL-V2-904	BA004630_1	CCGCGCTAATACGACTCACTATAG	GAGGACAAACGATCAAAACTTCGTA	GGTGTACGAAGTTTCAGC	AGGCCCGCCCACCTGGAAGGCCT	GCTGAAGCTTCGTGCAC	GGAGGACAAACGAUCAAAACUUCGUAGGUGUACGAAGUUUCAGCAGGCCCGCCCACCUGGAAGGCCUGCUGAAGCUUCGUGCAC	84	23	Human 5UTR library	ANKMY1
RSL-V2-905	BA004630_1	CCGCGCTAATACGACTCACTATAG	ACAGCTACGATGCGTCTACAGCAGA	GGTGTACGAAGTTTCAGC	AGGCCCGCCCACCTGGAAGGCCT	GCTGAAGCTTCGTGCAC	GACAGCUACGAUGCGUCUACAGCAGAGGUGUACGAAGUUUCAGCAGGCCCGCCCACCUGGAAGGCCUGCUGAAGCUUCGUGCAC	84	23	Human 5UTR library	ANKMY1
RSL-V2-906	BA004630_1	CCGCGCTAATACGACTCACTATAG	GTTCGCTCGCGAGACAAACCTCTAG	GGTGTACGAAGTTTCAGC	AGGCCCGCCCACCTGGAAGGCCT	GCTGAAGCTTCGTGCAC	GGUUCGCUCGCGAGACAAACCUCUAGGGUGUACGAAGUUUCAGCAGGCCCGCCCACCUGGAAGGCCUGCUGAAGCUUCGUGCAC	84	23	Human 5UTR library	ANKMY1
RSL-V2-907	BA004630_2_Multi	CCGCGCTAATACGACTCACTATAG	CGATCGGGACTCCACACATACGCAA	GGTGTACGAAGTTTCAGC	CGGGCGCGCGCGGGCCGGGCTGCTGGCGGGAGACGTTGACGCACAGCGTGACTCCCGCGCGCGCCAGCTGCTCCTCCGCGCCCGCGGCTCGCGCGCTCCCG	GCTGAAGCTTCGTGCAC	GCGAUCGGGACUCCACACAUACGCAAGGUGUACGAAGUUUCAGCCGGGCGCGCGCGGGCCGGGCUGCUGGCGGGAGACGUUGACGCACAGCGUGACUCCCGCGCGCGCCAGCUGCUCCUCCGCGCCCGCGGCUCGCGCGCUCCCGGCUGAAGCUUCGUGCAC	162	101	Human 5UTR library	ANKMY1
RSL-V2-908	BA004630_2_Multi	CCGCGCTAATACGACTCACTATAG	AGAACCGCATCAGGAAAGTTTGCCC	GGTGTACGAAGTTTCAGC	CGGGCGCGCGCGGGCCGGGCTGCTGGCGGGAGACGTTGACGCACAGCGTGACTCCCGCGCGCGCCAGCTGCTCCTCCGCGCCCGCGGCTCGCGCGCTCCCG	GCTGAAGCTTCGTGCAC	GAGAACCGCAUCAGGAAAGUUUGCCCGGUGUACGAAGUUUCAGCCGGGCGCGCGCGGGCCGGGCUGCUGGCGGGAGACGUUGACGCACAGCGUGACUCCCGCGCGCGCCAGCUGCUCCUCCGCGCCCGCGGCUCGCGCGCUCCCGGCUGAAGCUUCGUGCAC	162	101	Human 5UTR library	ANKMY1
RSL-V2-909	BA004630_2_Multi	CCGCGCTAATACGACTCACTATAG	ATATCGGAACTATCGAGAGCTAAGG	GGTGTACGAAGTTTCAGC	CGGGCGCGCGCGGGCCGGGCTGCTGGCGGGAGACGTTGACGCACAGCGTGACTCCCGCGCGCGCCAGCTGCTCCTCCGCGCCCGCGGCTCGCGCGCTCCCG	GCTGAAGCTTCGTGCAC	GAUAUCGGAACUAUCGAGAGCUAAGGGGUGUACGAAGUUUCAGCCGGGCGCGCGCGGGCCGGGCUGCUGGCGGGAGACGUUGACGCACAGCGUGACUCCCGCGCGCGCCAGCUGCUCCUCCGCGCCCGCGGCUCGCGCGCUCCCGGCUGAAGCUUCGUGCAC	162	101	Human 5UTR library	ANKMY1
RSL-V2-910	BA004648_1_Multi	CCGCGCTAATACGACTCACTATAG	CTATTAGGGGTCCTGGCCATATAGA	GGTGTACGAAGTTTCAGC	CAGCAGGGTTAGCTTGTCCTCCCCTCCCTCTTCAGCTTCCCAGACACTGAGTCTGGAATGAAAATTCACCTGCCTCTG	GCTGAAGCTTCGTGCAC	GCUAUUAGGGGUCCUGGCCAUAUAGAGGUGUACGAAGUUUCAGCCAGCAGGGUUAGCUUGUCCUCCCCUCCCUCUUCAGCUUCCCAGACACUGAGUCUGGAAUGAAAAUUCACCUGCCUCUGGCUGAAGCUUCGUGCAC	139	78	Human 5UTR library	ANKRD1
RSL-V2-911	BA004648_1_Multi	CCGCGCTAATACGACTCACTATAG	GGAACGGGTATGACTCAGTCGTGGA	GGTGTACGAAGTTTCAGC	CAGCAGGGTTAGCTTGTCCTCCCCTCCCTCTTCAGCTTCCCAGACACTGAGTCTGGAATGAAAATTCACCTGCCTCTG	GCTGAAGCTTCGTGCAC	GGGAACGGGUAUGACUCAGUCGUGGAGGUGUACGAAGUUUCAGCCAGCAGGGUUAGCUUGUCCUCCCCUCCCUCUUCAGCUUCCCAGACACUGAGUCUGGAAUGAAAAUUCACCUGCCUCUGGCUGAAGCUUCGUGCAC	139	78	Human 5UTR library	ANKRD1
RSL-V2-912	BA004648_1_Multi	CCGCGCTAATACGACTCACTATAG	CGCTACGAACTATGTGAATCCTAAG	GGTGTACGAAGTTTCAGC	CAGCAGGGTTAGCTTGTCCTCCCCTCCCTCTTCAGCTTCCCAGACACTGAGTCTGGAATGAAAATTCACCTGCCTCTG	GCTGAAGCTTCGTGCAC	GCGCUACGAACUAUGUGAAUCCUAAGGGUGUACGAAGUUUCAGCCAGCAGGGUUAGCUUGUCCUCCCCUCCCUCUUCAGCUUCCCAGACACUGAGUCUGGAAUGAAAAUUCACCUGCCUCUGGCUGAAGCUUCGUGCAC	139	78	Human 5UTR library	ANKRD1
RSL-V2-913	BA004697_Multi	CCGCGCTAATACGACTCACTATAG	ATCGAGGAGTGAGACCGCGTTCAAA	GGTGTACGAAGTTTCAGC	GCCCCGCGAGCAGGCAGCGCCGGCCCCCCGCCCCGCGGCCCCGGGCCCCGGCTCCGGCGCCGTCCCTCCTCCCCGGCCGGGCGCCGCGGCCCCGGCATGAGGAGCGGGC	GCTGAAGCTTCGTGCAC	GAUCGAGGAGUGAGACCGCGUUCAAAGGUGUACGAAGUUUCAGCGCCCCGCGAGCAGGCAGCGCCGGCCCCCCGCCCCGCGGCCCCGGGCCCCGGCUCCGGCGCCGUCCCUCCUCCCCGGCCGGGCGCCGCGGCCCCGGCAUGAGGAGCGGGCGCUGAAGCUUCGUGCAC	170	109	Human 5UTR library	ANKRD13B
RSL-V2-914	BA004697_Multi	CCGCGCTAATACGACTCACTATAG	CGTCGACTCAAACCTGGTACAATAC	GGTGTACGAAGTTTCAGC	GCCCCGCGAGCAGGCAGCGCCGGCCCCCCGCCCCGCGGCCCCGGGCCCCGGCTCCGGCGCCGTCCCTCCTCCCCGGCCGGGCGCCGCGGCCCCGGCATGAGGAGCGGGC	GCTGAAGCTTCGTGCAC	GCGUCGACUCAAACCUGGUACAAUACGGUGUACGAAGUUUCAGCGCCCCGCGAGCAGGCAGCGCCGGCCCCCCGCCCCGCGGCCCCGGGCCCCGGCUCCGGCGCCGUCCCUCCUCCCCGGCCGGGCGCCGCGGCCCCGGCAUGAGGAGCGGGCGCUGAAGCUUCGUGCAC	170	109	Human 5UTR library	ANKRD13B
RSL-V2-915	BA004697_Multi	CCGCGCTAATACGACTCACTATAG	AATACAGACCATCAGCCAGGGACAC	GGTGTACGAAGTTTCAGC	GCCCCGCGAGCAGGCAGCGCCGGCCCCCCGCCCCGCGGCCCCGGGCCCCGGCTCCGGCGCCGTCCCTCCTCCCCGGCCGGGCGCCGCGGCCCCGGCATGAGGAGCGGGC	GCTGAAGCTTCGTGCAC	GAAUACAGACCAUCAGCCAGGGACACGGUGUACGAAGUUUCAGCGCCCCGCGAGCAGGCAGCGCCGGCCCCCCGCCCCGCGGCCCCGGGCCCCGGCUCCGGCGCCGUCCCUCCUCCCCGGCCGGGCGCCGCGGCCCCGGCAUGAGGAGCGGGCGCUGAAGCUUCGUGCAC	170	109	Human 5UTR library	ANKRD13B
RSL-V2-916	BA004698_1	CCGCGCTAATACGACTCACTATAG	AACACGTCTGTCGGAACGACGCTTT	GGTGTACGAAGTTTCAGC	CTCTCGCGAGAGGAGCAAGAG	GCTGAAGCTTCGTGCAC	GAACACGUCUGUCGGAACGACGCUUUGGUGUACGAAGUUUCAGCCUCUCGCGAGAGGAGCAAGAGGCUGAAGCUUCGUGCAC	82	21	Human 5UTR library	ANKRD13C
RSL-V2-917	BA004698_1	CCGCGCTAATACGACTCACTATAG	GAAAAGAATATCGGGGAAATCTGTA	GGTGTACGAAGTTTCAGC	CTCTCGCGAGAGGAGCAAGAG	GCTGAAGCTTCGTGCAC	GGAAAAGAAUAUCGGGGAAAUCUGUAGGUGUACGAAGUUUCAGCCUCUCGCGAGAGGAGCAAGAGGCUGAAGCUUCGUGCAC	82	21	Human 5UTR library	ANKRD13C
RSL-V2-918	BA004698_1	CCGCGCTAATACGACTCACTATAG	AGGACCATGGCTAAGCCCAAGAAAT	GGTGTACGAAGTTTCAGC	CTCTCGCGAGAGGAGCAAGAG	GCTGAAGCTTCGTGCAC	GAGGACCAUGGCUAAGCCCAAGAAAUGGUGUACGAAGUUUCAGCCUCUCGCGAGAGGAGCAAGAGGCUGAAGCUUCGUGCAC	82	21	Human 5UTR library	ANKRD13C
RSL-V2-919	BA004713_1	CCGCGCTAATACGACTCACTATAG	ACACATGTACGAGCGTGTTTTAAGC	GGTGTACGAAGTTTCAGC	GTCTCTGGGAAACCTGGAGTC	GCTGAAGCTTCGTGCAC	GACACAUGUACGAGCGUGUUUUAAGCGGUGUACGAAGUUUCAGCGUCUCUGGGAAACCUGGAGUCGCUGAAGCUUCGUGCAC	82	21	Human 5UTR library	ANKRD13D
RSL-V2-920	BA004713_1	CCGCGCTAATACGACTCACTATAG	CTAGTGGTCAAGTCGGTGGCTATAG	GGTGTACGAAGTTTCAGC	GTCTCTGGGAAACCTGGAGTC	GCTGAAGCTTCGTGCAC	GCUAGUGGUCAAGUCGGUGGCUAUAGGGUGUACGAAGUUUCAGCGUCUCUGGGAAACCUGGAGUCGCUGAAGCUUCGUGCAC	82	21	Human 5UTR library	ANKRD13D
RSL-V2-921	BA004713_1	CCGCGCTAATACGACTCACTATAG	GACGGCGAACCATGTTTAAACCACC	GGTGTACGAAGTTTCAGC	GTCTCTGGGAAACCTGGAGTC	GCTGAAGCTTCGTGCAC	GGACGGCGAACCAUGUUUAAACCACCGGUGUACGAAGUUUCAGCGUCUCUGGGAAACCUGGAGUCGCUGAAGCUUCGUGCAC	82	21	Human 5UTR library	ANKRD13D
RSL-V2-922	BA004713_Multi	CCGCGCTAATACGACTCACTATAG	CATAAGTACACAGAAACGGGGACCT	GGTGTACGAAGTTTCAGC	GGCCGTGTCTCTGGGAAACCTGGAGTCTGTGAGAGTGCTCCTTCGACACAATGCC	GCTGAAGCTTCGTGCAC	GCAUAAGUACACAGAAACGGGGACCUGGUGUACGAAGUUUCAGCGGCCGUGUCUCUGGGAAACCUGGAGUCUGUGAGAGUGCUCCUUCGACACAAUGCCGCUGAAGCUUCGUGCAC	116	55	Human 5UTR library	ANKRD13D
RSL-V2-923	BA004713_Multi	CCGCGCTAATACGACTCACTATAG	CGTTCCGAGACCCACGTTACTTCAT	GGTGTACGAAGTTTCAGC	GGCCGTGTCTCTGGGAAACCTGGAGTCTGTGAGAGTGCTCCTTCGACACAATGCC	GCTGAAGCTTCGTGCAC	GCGUUCCGAGACCCACGUUACUUCAUGGUGUACGAAGUUUCAGCGGCCGUGUCUCUGGGAAACCUGGAGUCUGUGAGAGUGCUCCUUCGACACAAUGCCGCUGAAGCUUCGUGCAC	116	55	Human 5UTR library	ANKRD13D
RSL-V2-924	BA004713_Multi	CCGCGCTAATACGACTCACTATAG	GCTACGAGCAAATCTTAGAATCGCT	GGTGTACGAAGTTTCAGC	GGCCGTGTCTCTGGGAAACCTGGAGTCTGTGAGAGTGCTCCTTCGACACAATGCC	GCTGAAGCTTCGTGCAC	GGCUACGAGCAAAUCUUAGAAUCGCUGGUGUACGAAGUUUCAGCGGCCGUGUCUCUGGGAAACCUGGAGUCUGUGAGAGUGCUCCUUCGACACAAUGCCGCUGAAGCUUCGUGCAC	116	55	Human 5UTR library	ANKRD13D
RSL-V2-925	BA004739_Multi	CCGCGCTAATACGACTCACTATAG	AAAGGACAGCCTGGTTACTTTGATG	GGTGTACGAAGTTTCAGC	GGCGGTGGCGGCGGAGGCGGCACCGATTGCTGTGTCGGCCCCAGTGCGGCCGAAGTCGCGGTAGAGCGTAGCCCCACGCCCCTCCCCCGTCCGCGCC	GCTGAAGCTTCGTGCAC	GAAAGGACAGCCUGGUUACUUUGAUGGGUGUACGAAGUUUCAGCGGCGGUGGCGGCGGAGGCGGCACCGAUUGCUGUGUCGGCCCCAGUGCGGCCGAAGUCGCGGUAGAGCGUAGCCCCACGCCCCUCCCCCGUCCGCGCCGCUGAAGCUUCGUGCAC	158	97	Human 5UTR library	ANKRD17
RSL-V2-926	BA004739_Multi	CCGCGCTAATACGACTCACTATAG	CGGTATCACCTTCGGAAACGATCAC	GGTGTACGAAGTTTCAGC	GGCGGTGGCGGCGGAGGCGGCACCGATTGCTGTGTCGGCCCCAGTGCGGCCGAAGTCGCGGTAGAGCGTAGCCCCACGCCCCTCCCCCGTCCGCGCC	GCTGAAGCTTCGTGCAC	GCGGUAUCACCUUCGGAAACGAUCACGGUGUACGAAGUUUCAGCGGCGGUGGCGGCGGAGGCGGCACCGAUUGCUGUGUCGGCCCCAGUGCGGCCGAAGUCGCGGUAGAGCGUAGCCCCACGCCCCUCCCCCGUCCGCGCCGCUGAAGCUUCGUGCAC	158	97	Human 5UTR library	ANKRD17
RSL-V2-927	BA004739_Multi	CCGCGCTAATACGACTCACTATAG	CTAAAATCTAGTCGGACGGGTCACA	GGTGTACGAAGTTTCAGC	GGCGGTGGCGGCGGAGGCGGCACCGATTGCTGTGTCGGCCCCAGTGCGGCCGAAGTCGCGGTAGAGCGTAGCCCCACGCCCCTCCCCCGTCCGCGCC	GCTGAAGCTTCGTGCAC	GCUAAAAUCUAGUCGGACGGGUCACAGGUGUACGAAGUUUCAGCGGCGGUGGCGGCGGAGGCGGCACCGAUUGCUGUGUCGGCCCCAGUGCGGCCGAAGUCGCGGUAGAGCGUAGCCCCACGCCCCUCCCCCGUCCGCGCCGCUGAAGCUUCGUGCAC	158	97	Human 5UTR library	ANKRD17
RSL-V2-928	BA004742_Multi	CCGCGCTAATACGACTCACTATAG	AGGAAGTCACATTCGATACGGTTAT	GGTGTACGAAGTTTCAGC	CCTGTTCCCTTGCTGACACAGAGGAGTGTTCCTGCTGGCAATGATCTAATCATAGTGCAGTAAGAAACATGG	GCTGAAGCTTCGTGCAC	GAGGAAGUCACAUUCGAUACGGUUAUGGUGUACGAAGUUUCAGCCCUGUUCCCUUGCUGACACAGAGGAGUGUUCCUGCUGGCAAUGAUCUAAUCAUAGUGCAGUAAGAAACAUGGGCUGAAGCUUCGUGCAC	133	72	Human 5UTR library	ANKRD17
RSL-V2-929	BA004742_Multi	CCGCGCTAATACGACTCACTATAG	GAGCCTTATACCCCTGCCCGATTTA	GGTGTACGAAGTTTCAGC	CCTGTTCCCTTGCTGACACAGAGGAGTGTTCCTGCTGGCAATGATCTAATCATAGTGCAGTAAGAAACATGG	GCTGAAGCTTCGTGCAC	GGAGCCUUAUACCCCUGCCCGAUUUAGGUGUACGAAGUUUCAGCCCUGUUCCCUUGCUGACACAGAGGAGUGUUCCUGCUGGCAAUGAUCUAAUCAUAGUGCAGUAAGAAACAUGGGCUGAAGCUUCGUGCAC	133	72	Human 5UTR library	ANKRD17
RSL-V2-930	BA004742_Multi	CCGCGCTAATACGACTCACTATAG	GTCATCCCGGAATTGCGCTTAACAT	GGTGTACGAAGTTTCAGC	CCTGTTCCCTTGCTGACACAGAGGAGTGTTCCTGCTGGCAATGATCTAATCATAGTGCAGTAAGAAACATGG	GCTGAAGCTTCGTGCAC	GGUCAUCCCGGAAUUGCGCUUAACAUGGUGUACGAAGUUUCAGCCCUGUUCCCUUGCUGACACAGAGGAGUGUUCCUGCUGGCAAUGAUCUAAUCAUAGUGCAGUAAGAAACAUGGGCUGAAGCUUCGUGCAC	133	72	Human 5UTR library	ANKRD17
RSL-V2-931	BA004748_2_Multi	CCGCGCTAATACGACTCACTATAG	GGGACTCGGAATATAACATCGACAT	GGTGTACGAAGTTTCAGC	GCTCCCTGGCCCTGGCTCCCCCTGCTCCCTGGGGCTGCCCGAGGTGAAGGTGACAGGTGGGGGAGGCAGGTGGAGAATTGGGCCAGTGAGC	GCTGAAGCTTCGTGCAC	GGGGACUCGGAAUAUAACAUCGACAUGGUGUACGAAGUUUCAGCGCUCCCUGGCCCUGGCUCCCCCUGCUCCCUGGGGCUGCCCGAGGUGAAGGUGACAGGUGGGGGAGGCAGGUGGAGAAUUGGGCCAGUGAGCGCUGAAGCUUCGUGCAC	152	91	Human 5UTR library	ANKRD2
RSL-V2-932	BA004748_2_Multi	CCGCGCTAATACGACTCACTATAG	ATCTTCAAATCGTGGAAAATAAGGT	GGTGTACGAAGTTTCAGC	GCTCCCTGGCCCTGGCTCCCCCTGCTCCCTGGGGCTGCCCGAGGTGAAGGTGACAGGTGGGGGAGGCAGGTGGAGAATTGGGCCAGTGAGC	GCTGAAGCTTCGTGCAC	GAUCUUCAAAUCGUGGAAAAUAAGGUGGUGUACGAAGUUUCAGCGCUCCCUGGCCCUGGCUCCCCCUGCUCCCUGGGGCUGCCCGAGGUGAAGGUGACAGGUGGGGGAGGCAGGUGGAGAAUUGGGCCAGUGAGCGCUGAAGCUUCGUGCAC	152	91	Human 5UTR library	ANKRD2
RSL-V2-933	BA004748_2_Multi	CCGCGCTAATACGACTCACTATAG	GGTTGGAGTGGAGCTTCCCTACTCG	GGTGTACGAAGTTTCAGC	GCTCCCTGGCCCTGGCTCCCCCTGCTCCCTGGGGCTGCCCGAGGTGAAGGTGACAGGTGGGGGAGGCAGGTGGAGAATTGGGCCAGTGAGC	GCTGAAGCTTCGTGCAC	GGGUUGGAGUGGAGCUUCCCUACUCGGGUGUACGAAGUUUCAGCGCUCCCUGGCCCUGGCUCCCCCUGCUCCCUGGGGCUGCCCGAGGUGAAGGUGACAGGUGGGGGAGGCAGGUGGAGAAUUGGGCCAGUGAGCGCUGAAGCUUCGUGCAC	152	91	Human 5UTR library	ANKRD2
RSL-V2-934	BA004775_1_Multi	CCGCGCTAATACGACTCACTATAG	GTGGCGAACCCATGAGTCAAAGTAC	GGTGTACGAAGTTTCAGC	CTTCTTAAGTATTGCAGTAATCCAACAGAAATAATAGAATTTCGTTATATTTAGGAAG	GCTGAAGCTTCGTGCAC	GGUGGCGAACCCAUGAGUCAAAGUACGGUGUACGAAGUUUCAGCCUUCUUAAGUAUUGCAGUAAUCCAACAGAAAUAAUAGAAUUUCGUUAUAUUUAGGAAGGCUGAAGCUUCGUGCAC	119	58	Human 5UTR library	ANKRD28
RSL-V2-935	BA004775_1_Multi	CCGCGCTAATACGACTCACTATAG	AGGTGTGGCCGTCATGGTCTATTTC	GGTGTACGAAGTTTCAGC	CTTCTTAAGTATTGCAGTAATCCAACAGAAATAATAGAATTTCGTTATATTTAGGAAG	GCTGAAGCTTCGTGCAC	GAGGUGUGGCCGUCAUGGUCUAUUUCGGUGUACGAAGUUUCAGCCUUCUUAAGUAUUGCAGUAAUCCAACAGAAAUAAUAGAAUUUCGUUAUAUUUAGGAAGGCUGAAGCUUCGUGCAC	119	58	Human 5UTR library	ANKRD28
RSL-V2-936	BA004775_1_Multi	CCGCGCTAATACGACTCACTATAG	GTGGAAGCCGTACCCTCGCATTCTA	GGTGTACGAAGTTTCAGC	CTTCTTAAGTATTGCAGTAATCCAACAGAAATAATAGAATTTCGTTATATTTAGGAAG	GCTGAAGCTTCGTGCAC	GGUGGAAGCCGUACCCUCGCAUUCUAGGUGUACGAAGUUUCAGCCUUCUUAAGUAUUGCAGUAAUCCAACAGAAAUAAUAGAAUUUCGUUAUAUUUAGGAAGGCUGAAGCUUCGUGCAC	119	58	Human 5UTR library	ANKRD28
RSL-V2-937	BA004787_Multi	CCGCGCTAATACGACTCACTATAG	GGCAGTAGCGAGTACTAGCATGTCC	GGTGTACGAAGTTTCAGC	CCAGCAACGACTCCTACATCGTCCACTCTGGGGATCTTAGAAAGATCCATAAAGCTGCCTCCCGGGGACAAGTCCGGAAGCTGG	GCTGAAGCTTCGTGCAC	GGGCAGUAGCGAGUACUAGCAUGUCCGGUGUACGAAGUUUCAGCCCAGCAACGACUCCUACAUCGUCCACUCUGGGGAUCUUAGAAAGAUCCAUAAAGCUGCCUCCCGGGGACAAGUCCGGAAGCUGGGCUGAAGCUUCGUGCAC	145	84	Human 5UTR library	ANKRD30A
RSL-V2-938	BA004787_Multi	CCGCGCTAATACGACTCACTATAG	AAGGGACTGATCTGTTAGAGCCCCT	GGTGTACGAAGTTTCAGC	CCAGCAACGACTCCTACATCGTCCACTCTGGGGATCTTAGAAAGATCCATAAAGCTGCCTCCCGGGGACAAGTCCGGAAGCTGG	GCTGAAGCTTCGTGCAC	GAAGGGACUGAUCUGUUAGAGCCCCUGGUGUACGAAGUUUCAGCCCAGCAACGACUCCUACAUCGUCCACUCUGGGGAUCUUAGAAAGAUCCAUAAAGCUGCCUCCCGGGGACAAGUCCGGAAGCUGGGCUGAAGCUUCGUGCAC	145	84	Human 5UTR library	ANKRD30A
RSL-V2-939	BA004787_Multi	CCGCGCTAATACGACTCACTATAG	CAGAAGAACGATGCAACGCTCTCAG	GGTGTACGAAGTTTCAGC	CCAGCAACGACTCCTACATCGTCCACTCTGGGGATCTTAGAAAGATCCATAAAGCTGCCTCCCGGGGACAAGTCCGGAAGCTGG	GCTGAAGCTTCGTGCAC	GCAGAAGAACGAUGCAACGCUCUCAGGGUGUACGAAGUUUCAGCCCAGCAACGACUCCUACAUCGUCCACUCUGGGGAUCUUAGAAAGAUCCAUAAAGCUGCCUCCCGGGGACAAGUCCGGAAGCUGGGCUGAAGCUUCGUGCAC	145	84	Human 5UTR library	ANKRD30A
RSL-V2-940	BA004812_Multi	CCGCGCTAATACGACTCACTATAG	CCATTCGGGGACCCTAGCATCTGTC	GGTGTACGAAGTTTCAGC	CCGGTGGGTTCGGGAACCTGTGGCCCGGCTCTCTGCGCGTCCCCATCCCCCGTGGCCCCGACCCCGG	GCTGAAGCTTCGTGCAC	GCCAUUCGGGGACCCUAGCAUCUGUCGGUGUACGAAGUUUCAGCCCGGUGGGUUCGGGAACCUGUGGCCCGGCUCUCUGCGCGUCCCCAUCCCCCGUGGCCCCGACCCCGGGCUGAAGCUUCGUGCAC	128	67	Human 5UTR library	ANKRD35
RSL-V2-941	BA004812_Multi	CCGCGCTAATACGACTCACTATAG	GCGATATAGAACTACCCCTAGCAGC	GGTGTACGAAGTTTCAGC	CCGGTGGGTTCGGGAACCTGTGGCCCGGCTCTCTGCGCGTCCCCATCCCCCGTGGCCCCGACCCCGG	GCTGAAGCTTCGTGCAC	GGCGAUAUAGAACUACCCCUAGCAGCGGUGUACGAAGUUUCAGCCCGGUGGGUUCGGGAACCUGUGGCCCGGCUCUCUGCGCGUCCCCAUCCCCCGUGGCCCCGACCCCGGGCUGAAGCUUCGUGCAC	128	67	Human 5UTR library	ANKRD35
RSL-V2-942	BA004812_Multi	CCGCGCTAATACGACTCACTATAG	GTGATACAGTTAGCGCGAGGAATAC	GGTGTACGAAGTTTCAGC	CCGGTGGGTTCGGGAACCTGTGGCCCGGCTCTCTGCGCGTCCCCATCCCCCGTGGCCCCGACCCCGG	GCTGAAGCTTCGTGCAC	GGUGAUACAGUUAGCGCGAGGAAUACGGUGUACGAAGUUUCAGCCCGGUGGGUUCGGGAACCUGUGGCCCGGCUCUCUGCGCGUCCCCAUCCCCCGUGGCCCCGACCCCGGGCUGAAGCUUCGUGCAC	128	67	Human 5UTR library	ANKRD35
RSL-V2-943	BA004813_Multi	CCGCGCTAATACGACTCACTATAG	GGCTTTGGACGATAATGAAAAGTGA	GGTGTACGAAGTTTCAGC	GCCGCAGCCAAGTCCGGTGGGTTCGGGAACCTGTGGCCCGGCTCTCTGCGCGTCCCCATCCCCCGTGGCCCCGACCCCGGC	GCTGAAGCTTCGTGCAC	GGGCUUUGGACGAUAAUGAAAAGUGAGGUGUACGAAGUUUCAGCGCCGCAGCCAAGUCCGGUGGGUUCGGGAACCUGUGGCCCGGCUCUCUGCGCGUCCCCAUCCCCCGUGGCCCCGACCCCGGCGCUGAAGCUUCGUGCAC	142	81	Human 5UTR library	ANKRD35
RSL-V2-944	BA004813_Multi	CCGCGCTAATACGACTCACTATAG	ACTGTATCAGGCCGGCTGTGAGAAT	GGTGTACGAAGTTTCAGC	GCCGCAGCCAAGTCCGGTGGGTTCGGGAACCTGTGGCCCGGCTCTCTGCGCGTCCCCATCCCCCGTGGCCCCGACCCCGGC	GCTGAAGCTTCGTGCAC	GACUGUAUCAGGCCGGCUGUGAGAAUGGUGUACGAAGUUUCAGCGCCGCAGCCAAGUCCGGUGGGUUCGGGAACCUGUGGCCCGGCUCUCUGCGCGUCCCCAUCCCCCGUGGCCCCGACCCCGGCGCUGAAGCUUCGUGCAC	142	81	Human 5UTR library	ANKRD35
RSL-V2-945	BA004813_Multi	CCGCGCTAATACGACTCACTATAG	ACGCCTGCCTGGAAACCGTTGATAT	GGTGTACGAAGTTTCAGC	GCCGCAGCCAAGTCCGGTGGGTTCGGGAACCTGTGGCCCGGCTCTCTGCGCGTCCCCATCCCCCGTGGCCCCGACCCCGGC	GCTGAAGCTTCGTGCAC	GACGCCUGCCUGGAAACCGUUGAUAUGGUGUACGAAGUUUCAGCGCCGCAGCCAAGUCCGGUGGGUUCGGGAACCUGUGGCCCGGCUCUCUGCGCGUCCCCAUCCCCCGUGGCCCCGACCCCGGCGCUGAAGCUUCGUGCAC	142	81	Human 5UTR library	ANKRD35
RSL-V2-946	BA004822_2	CCGCGCTAATACGACTCACTATAG	AGCAGATGACACGATCTGTGAGTTC	GGTGTACGAAGTTTCAGC	AGCGGGCCGCGGCGACGGCGGCGGCGCT	GCTGAAGCTTCGTGCAC	GAGCAGAUGACACGAUCUGUGAGUUCGGUGUACGAAGUUUCAGCAGCGGGCCGCGGCGACGGCGGCGGCGCUGCUGAAGCUUCGUGCAC	89	28	Human 5UTR library	ANKRD40
RSL-V2-947	BA004822_2	CCGCGCTAATACGACTCACTATAG	AGCGGCTTGCGCAGCTACAATATCT	GGTGTACGAAGTTTCAGC	AGCGGGCCGCGGCGACGGCGGCGGCGCT	GCTGAAGCTTCGTGCAC	GAGCGGCUUGCGCAGCUACAAUAUCUGGUGUACGAAGUUUCAGCAGCGGGCCGCGGCGACGGCGGCGGCGCUGCUGAAGCUUCGUGCAC	89	28	Human 5UTR library	ANKRD40
RSL-V2-948	BA004822_2	CCGCGCTAATACGACTCACTATAG	AGAACTTGAGGAACGCAAGCGCTTC	GGTGTACGAAGTTTCAGC	AGCGGGCCGCGGCGACGGCGGCGGCGCT	GCTGAAGCTTCGTGCAC	GAGAACUUGAGGAACGCAAGCGCUUCGGUGUACGAAGUUUCAGCAGCGGGCCGCGGCGACGGCGGCGGCGCUGCUGAAGCUUCGUGCAC	89	28	Human 5UTR library	ANKRD40
RSL-V2-949	BA004823_1	CCGCGCTAATACGACTCACTATAG	ATCAAGATGCCTCTGTAAGTAGTAC	GGTGTACGAAGTTTCAGC	GGCCTTCGGGAGGCGC	GCTGAAGCTTCGTGCAC	GAUCAAGAUGCCUCUGUAAGUAGUACGGUGUACGAAGUUUCAGCGGCCUUCGGGAGGCGCGCUGAAGCUUCGUGCAC	77	16	Human 5UTR library	ANKRD40
RSL-V2-950	BA004823_1	CCGCGCTAATACGACTCACTATAG	CAAGTGCTGTGCGTAGAAACTACCG	GGTGTACGAAGTTTCAGC	GGCCTTCGGGAGGCGC	GCTGAAGCTTCGTGCAC	GCAAGUGCUGUGCGUAGAAACUACCGGGUGUACGAAGUUUCAGCGGCCUUCGGGAGGCGCGCUGAAGCUUCGUGCAC	77	16	Human 5UTR library	ANKRD40
RSL-V2-951	BA004823_1	CCGCGCTAATACGACTCACTATAG	CCCTAAAGTGGCAATCCCAGGAATC	GGTGTACGAAGTTTCAGC	GGCCTTCGGGAGGCGC	GCTGAAGCTTCGTGCAC	GCCCUAAAGUGGCAAUCCCAGGAAUCGGUGUACGAAGUUUCAGCGGCCUUCGGGAGGCGCGCUGAAGCUUCGUGCAC	77	16	Human 5UTR library	ANKRD40
RSL-V2-952	BA004823_2_Multi	CCGCGCTAATACGACTCACTATAG	AGCTTATCCGACGACAGTTCCTTGC	GGTGTACGAAGTTTCAGC	CATGGCCGGGAGCGGGCCGCGGCGACGGCGGCGGCGCTGACAGGCCCCGGGCGGGGCGGGGCAGGCGGGCCTGGGCGGGGGCCTGGGGCTGTG	GCTGAAGCTTCGTGCAC	GAGCUUAUCCGACGACAGUUCCUUGCGGUGUACGAAGUUUCAGCCAUGGCCGGGAGCGGGCCGCGGCGACGGCGGCGGCGCUGACAGGCCCCGGGCGGGGCGGGGCAGGCGGGCCUGGGCGGGGGCCUGGGGCUGUGGCUGAAGCUUCGUGCAC	154	93	Human 5UTR library	ANKRD40
RSL-V2-953	BA004823_2_Multi	CCGCGCTAATACGACTCACTATAG	GCCGAAGAGAGCTAGGTAACAGCCT	GGTGTACGAAGTTTCAGC	CATGGCCGGGAGCGGGCCGCGGCGACGGCGGCGGCGCTGACAGGCCCCGGGCGGGGCGGGGCAGGCGGGCCTGGGCGGGGGCCTGGGGCTGTG	GCTGAAGCTTCGTGCAC	GGCCGAAGAGAGCUAGGUAACAGCCUGGUGUACGAAGUUUCAGCCAUGGCCGGGAGCGGGCCGCGGCGACGGCGGCGGCGCUGACAGGCCCCGGGCGGGGCGGGGCAGGCGGGCCUGGGCGGGGGCCUGGGGCUGUGGCUGAAGCUUCGUGCAC	154	93	Human 5UTR library	ANKRD40
RSL-V2-954	BA004823_2_Multi	CCGCGCTAATACGACTCACTATAG	GCTTTCTGGATTTGGAACAGTCCCC	GGTGTACGAAGTTTCAGC	CATGGCCGGGAGCGGGCCGCGGCGACGGCGGCGGCGCTGACAGGCCCCGGGCGGGGCGGGGCAGGCGGGCCTGGGCGGGGGCCTGGGGCTGTG	GCTGAAGCTTCGTGCAC	GGCUUUCUGGAUUUGGAACAGUCCCCGGUGUACGAAGUUUCAGCCAUGGCCGGGAGCGGGCCGCGGCGACGGCGGCGGCGCUGACAGGCCCCGGGCGGGGCGGGGCAGGCGGGCCUGGGCGGGGGCCUGGGGCUGUGGCUGAAGCUUCGUGCAC	154	93	Human 5UTR library	ANKRD40
RSL-V2-955	BA004851_1	CCGCGCTAATACGACTCACTATAG	CAGCGATGTCACCTATAGCGTCCAC	GGTGTACGAAGTTTCAGC	TTTTATTTAGAATAGTAGTAAAA	GCTGAAGCTTCGTGCAC	GCAGCGAUGUCACCUAUAGCGUCCACGGUGUACGAAGUUUCAGCUUUUAUUUAGAAUAGUAGUAAAAGCUGAAGCUUCGUGCAC	84	23	Human 5UTR library	ANKRD49
RSL-V2-956	BA004851_1	CCGCGCTAATACGACTCACTATAG	GATCAACTTCCGCGTTACGTGGGTG	GGTGTACGAAGTTTCAGC	TTTTATTTAGAATAGTAGTAAAA	GCTGAAGCTTCGTGCAC	GGAUCAACUUCCGCGUUACGUGGGUGGGUGUACGAAGUUUCAGCUUUUAUUUAGAAUAGUAGUAAAAGCUGAAGCUUCGUGCAC	84	23	Human 5UTR library	ANKRD49
RSL-V2-957	BA004851_1	CCGCGCTAATACGACTCACTATAG	CTGTAAGTGTAATCGTCCCAAAGAT	GGTGTACGAAGTTTCAGC	TTTTATTTAGAATAGTAGTAAAA	GCTGAAGCTTCGTGCAC	GCUGUAAGUGUAAUCGUCCCAAAGAUGGUGUACGAAGUUUCAGCUUUUAUUUAGAAUAGUAGUAAAAGCUGAAGCUUCGUGCAC	84	23	Human 5UTR library	ANKRD49
RSL-V2-958	BA004858_1	CCGCGCTAATACGACTCACTATAG	CGAATCTTGCGACGGTGACATGAAA	GGTGTACGAAGTTTCAGC	GAAAGCATTTTC	GCTGAAGCTTCGTGCAC	GCGAAUCUUGCGACGGUGACAUGAAAGGUGUACGAAGUUUCAGCGAAAGCAUUUUCGCUGAAGCUUCGUGCAC	73	12	Human 5UTR library	ANKRD5
RSL-V2-959	BA004858_1	CCGCGCTAATACGACTCACTATAG	GATCTGGGCGTGGATGAGCTCTTCG	GGTGTACGAAGTTTCAGC	GAAAGCATTTTC	GCTGAAGCTTCGTGCAC	GGAUCUGGGCGUGGAUGAGCUCUUCGGGUGUACGAAGUUUCAGCGAAAGCAUUUUCGCUGAAGCUUCGUGCAC	73	12	Human 5UTR library	ANKRD5
RSL-V2-960	BA004858_1	CCGCGCTAATACGACTCACTATAG	CCCCTATGGTCATGGATACTCCGTG	GGTGTACGAAGTTTCAGC	GAAAGCATTTTC	GCTGAAGCTTCGTGCAC	GCCCCUAUGGUCAUGGAUACUCCGUGGGUGUACGAAGUUUCAGCGAAAGCAUUUUCGCUGAAGCUUCGUGCAC	73	12	Human 5UTR library	ANKRD5
RSL-V2-961	BA004867_1	CCGCGCTAATACGACTCACTATAG	CTGACTAATAGCGTGTGTTGGGCGG	GGTGTACGAAGTTTCAGC	GCCGCCGCCTGGGCCGCTCCGTGTCCCCGGTGGAGCCGCCGCCGCCGCCGCCGGGAGCTCGATGCGGACGGAGCCCGGGCCGAGC	GCTGAAGCTTCGTGCAC	GCUGACUAAUAGCGUGUGUUGGGCGGGGUGUACGAAGUUUCAGCGCCGCCGCCUGGGCCGCUCCGUGUCCCCGGUGGAGCCGCCGCCGCCGCCGCCGGGAGCUCGAUGCGGACGGAGCCCGGGCCGAGCGCUGAAGCUUCGUGCAC	146	85	Human 5UTR library	ANKRD52
RSL-V2-962	BA004867_1	CCGCGCTAATACGACTCACTATAG	GGTTGTGACTGATCAATGAGCCATA	GGTGTACGAAGTTTCAGC	GCCGCCGCCTGGGCCGCTCCGTGTCCCCGGTGGAGCCGCCGCCGCCGCCGCCGGGAGCTCGATGCGGACGGAGCCCGGGCCGAGC	GCTGAAGCTTCGTGCAC	GGGUUGUGACUGAUCAAUGAGCCAUAGGUGUACGAAGUUUCAGCGCCGCCGCCUGGGCCGCUCCGUGUCCCCGGUGGAGCCGCCGCCGCCGCCGCCGGGAGCUCGAUGCGGACGGAGCCCGGGCCGAGCGCUGAAGCUUCGUGCAC	146	85	Human 5UTR library	ANKRD52
RSL-V2-963	BA004867_1	CCGCGCTAATACGACTCACTATAG	CTGTACTATAGGACTGAGTTTTGCG	GGTGTACGAAGTTTCAGC	GCCGCCGCCTGGGCCGCTCCGTGTCCCCGGTGGAGCCGCCGCCGCCGCCGCCGGGAGCTCGATGCGGACGGAGCCCGGGCCGAGC	GCTGAAGCTTCGTGCAC	GCUGUACUAUAGGACUGAGUUUUGCGGGUGUACGAAGUUUCAGCGCCGCCGCCUGGGCCGCUCCGUGUCCCCGGUGGAGCCGCCGCCGCCGCCGCCGGGAGCUCGAUGCGGACGGAGCCCGGGCCGAGCGCUGAAGCUUCGUGCAC	146	85	Human 5UTR library	ANKRD52
RSL-V2-964	BA004882_Multi	CCGCGCTAATACGACTCACTATAG	CCGACGTTGGCGGAGGCTATATATT	GGTGTACGAAGTTTCAGC	AGGAAGACTGCGACTGTACAGTGTTGTCAGATTTTCCACTTTTTGCTAAATGTTCTCTGTGTTCTCAGAAGACGTTCTGTATTTCAGCTTCCT	GCTGAAGCTTCGTGCAC	GCCGACGUUGGCGGAGGCUAUAUAUUGGUGUACGAAGUUUCAGCAGGAAGACUGCGACUGUACAGUGUUGUCAGAUUUUCCACUUUUUGCUAAAUGUUCUCUGUGUUCUCAGAAGACGUUCUGUAUUUCAGCUUCCUGCUGAAGCUUCGUGCAC	154	93	Human 5UTR library	ANKRD55
RSL-V2-965	BA004882_Multi	CCGCGCTAATACGACTCACTATAG	CCCGCGTATAGTGATGGACTTACTC	GGTGTACGAAGTTTCAGC	AGGAAGACTGCGACTGTACAGTGTTGTCAGATTTTCCACTTTTTGCTAAATGTTCTCTGTGTTCTCAGAAGACGTTCTGTATTTCAGCTTCCT	GCTGAAGCTTCGTGCAC	GCCCGCGUAUAGUGAUGGACUUACUCGGUGUACGAAGUUUCAGCAGGAAGACUGCGACUGUACAGUGUUGUCAGAUUUUCCACUUUUUGCUAAAUGUUCUCUGUGUUCUCAGAAGACGUUCUGUAUUUCAGCUUCCUGCUGAAGCUUCGUGCAC	154	93	Human 5UTR library	ANKRD55
RSL-V2-966	BA004882_Multi	CCGCGCTAATACGACTCACTATAG	GGAGGAACAATGTTGCAGTCGAGTC	GGTGTACGAAGTTTCAGC	AGGAAGACTGCGACTGTACAGTGTTGTCAGATTTTCCACTTTTTGCTAAATGTTCTCTGTGTTCTCAGAAGACGTTCTGTATTTCAGCTTCCT	GCTGAAGCTTCGTGCAC	GGGAGGAACAAUGUUGCAGUCGAGUCGGUGUACGAAGUUUCAGCAGGAAGACUGCGACUGUACAGUGUUGUCAGAUUUUCCACUUUUUGCUAAAUGUUCUCUGUGUUCUCAGAAGACGUUCUGUAUUUCAGCUUCCUGCUGAAGCUUCGUGCAC	154	93	Human 5UTR library	ANKRD55
RSL-V2-967	BA004885_1	CCGCGCTAATACGACTCACTATAG	CAATCCTGCGGAGGGGTACTCACAC	GGTGTACGAAGTTTCAGC	CCAGTGACTTCGTGTTGAGCTGAAGGAACTTG	GCTGAAGCTTCGTGCAC	GCAAUCCUGCGGAGGGGUACUCACACGGUGUACGAAGUUUCAGCCCAGUGACUUCGUGUUGAGCUGAAGGAACUUGGCUGAAGCUUCGUGCAC	93	32	Human 5UTR library	ANKRD6
RSL-V2-968	BA004885_1	CCGCGCTAATACGACTCACTATAG	GAATGAGTAAACTGGATCCCCATCC	GGTGTACGAAGTTTCAGC	CCAGTGACTTCGTGTTGAGCTGAAGGAACTTG	GCTGAAGCTTCGTGCAC	GGAAUGAGUAAACUGGAUCCCCAUCCGGUGUACGAAGUUUCAGCCCAGUGACUUCGUGUUGAGCUGAAGGAACUUGGCUGAAGCUUCGUGCAC	93	32	Human 5UTR library	ANKRD6
RSL-V2-969	BA004885_1	CCGCGCTAATACGACTCACTATAG	GAGTCAGCCGATGTCGCCTCAAGAA	GGTGTACGAAGTTTCAGC	CCAGTGACTTCGTGTTGAGCTGAAGGAACTTG	GCTGAAGCTTCGTGCAC	GGAGUCAGCCGAUGUCGCCUCAAGAAGGUGUACGAAGUUUCAGCCCAGUGACUUCGUGUUGAGCUGAAGGAACUUGGCUGAAGCUUCGUGCAC	93	32	Human 5UTR library	ANKRD6
RSL-V2-970	BA004887_1	CCGCGCTAATACGACTCACTATAG	GCAAATATAGGCCCCACAAGCCCAG	GGTGTACGAAGTTTCAGC	CTTCGTGTTGAGCTGAAG	GCTGAAGCTTCGTGCAC	GGCAAAUAUAGGCCCCACAAGCCCAGGGUGUACGAAGUUUCAGCCUUCGUGUUGAGCUGAAGGCUGAAGCUUCGUGCAC	79	18	Human 5UTR library	ANKRD6
RSL-V2-971	BA004887_1	CCGCGCTAATACGACTCACTATAG	ATAGTCCTGTGTGATACCGGATCAA	GGTGTACGAAGTTTCAGC	CTTCGTGTTGAGCTGAAG	GCTGAAGCTTCGTGCAC	GAUAGUCCUGUGUGAUACCGGAUCAAGGUGUACGAAGUUUCAGCCUUCGUGUUGAGCUGAAGGCUGAAGCUUCGUGCAC	79	18	Human 5UTR library	ANKRD6
RSL-V2-972	BA004887_1	CCGCGCTAATACGACTCACTATAG	GCACTCCTAGTGTCGTTCGGCAATA	GGTGTACGAAGTTTCAGC	CTTCGTGTTGAGCTGAAG	GCTGAAGCTTCGTGCAC	GGCACUCCUAGUGUCGUUCGGCAAUAGGUGUACGAAGUUUCAGCCUUCGUGUUGAGCUGAAGGCUGAAGCUUCGUGCAC	79	18	Human 5UTR library	ANKRD6
RSL-V2-973	BA004888_1	CCGCGCTAATACGACTCACTATAG	CCTTGCTCTATCGGAGACCACGCAT	GGTGTACGAAGTTTCAGC	AGTGACTTCGTGTTGAGCTGAAGGAACT	GCTGAAGCTTCGTGCAC	GCCUUGCUCUAUCGGAGACCACGCAUGGUGUACGAAGUUUCAGCAGUGACUUCGUGUUGAGCUGAAGGAACUGCUGAAGCUUCGUGCAC	89	28	Human 5UTR library	ANKRD6
RSL-V2-974	BA004888_1	CCGCGCTAATACGACTCACTATAG	GTAAGTATAAGGACCCGTGGCCCGC	GGTGTACGAAGTTTCAGC	AGTGACTTCGTGTTGAGCTGAAGGAACT	GCTGAAGCTTCGTGCAC	GGUAAGUAUAAGGACCCGUGGCCCGCGGUGUACGAAGUUUCAGCAGUGACUUCGUGUUGAGCUGAAGGAACUGCUGAAGCUUCGUGCAC	89	28	Human 5UTR library	ANKRD6
RSL-V2-975	BA004888_1	CCGCGCTAATACGACTCACTATAG	GTAGGGTCTACCAAAACTGTCAATT	GGTGTACGAAGTTTCAGC	AGTGACTTCGTGTTGAGCTGAAGGAACT	GCTGAAGCTTCGTGCAC	GGUAGGGUCUACCAAAACUGUCAAUUGGUGUACGAAGUUUCAGCAGUGACUUCGUGUUGAGCUGAAGGAACUGCUGAAGCUUCGUGCAC	89	28	Human 5UTR library	ANKRD6
RSL-V2-976	BA004891_1	CCGCGCTAATACGACTCACTATAG	AAATCAAGGTCCCACCCGTACGTAA	GGTGTACGAAGTTTCAGC	GCCAGTGACTTCGTGTTGAGCTGAAGGAACTTGT	GCTGAAGCTTCGTGCAC	GAAAUCAAGGUCCCACCCGUACGUAAGGUGUACGAAGUUUCAGCGCCAGUGACUUCGUGUUGAGCUGAAGGAACUUGUGCUGAAGCUUCGUGCAC	95	34	Human 5UTR library	ANKRD6
RSL-V2-977	BA004891_1	CCGCGCTAATACGACTCACTATAG	GGATCTCATGATTCCGAACTGTCCA	GGTGTACGAAGTTTCAGC	GCCAGTGACTTCGTGTTGAGCTGAAGGAACTTGT	GCTGAAGCTTCGTGCAC	GGGAUCUCAUGAUUCCGAACUGUCCAGGUGUACGAAGUUUCAGCGCCAGUGACUUCGUGUUGAGCUGAAGGAACUUGUGCUGAAGCUUCGUGCAC	95	34	Human 5UTR library	ANKRD6
RSL-V2-978	BA004891_1	CCGCGCTAATACGACTCACTATAG	ACAAATAGGGTGTGATTGCCGCAAA	GGTGTACGAAGTTTCAGC	GCCAGTGACTTCGTGTTGAGCTGAAGGAACTTGT	GCTGAAGCTTCGTGCAC	GACAAAUAGGGUGUGAUUGCCGCAAAGGUGUACGAAGUUUCAGCGCCAGUGACUUCGUGUUGAGCUGAAGGAACUUGUGCUGAAGCUUCGUGCAC	95	34	Human 5UTR library	ANKRD6
RSL-V2-979	BA004901_1_Multi	CCGCGCTAATACGACTCACTATAG	GTGTACCATTGGACTAACTGAGACA	GGTGTACGAAGTTTCAGC	GCCGCCCGCCGCCCGCCGCCCGCCGCCCGCCGCCGGCGACGGCACCGCCGCCCTGCGATCCGGCCGCGGCGGCTCAGAGCGCGGCTGCGGCGGGCGCGGGCGGCGGTGGC	GCTGAAGCTTCGTGCAC	GGUGUACCAUUGGACUAACUGAGACAGGUGUACGAAGUUUCAGCGCCGCCCGCCGCCCGCCGCCCGCCGCCCGCCGCCGGCGACGGCACCGCCGCCCUGCGAUCCGGCCGCGGCGGCUCAGAGCGCGGCUGCGGCGGGCGCGGGCGGCGGUGGCGCUGAAGCUUCGUGCAC	171	110	Human 5UTR library	ANKRD9
RSL-V2-980	BA004901_1_Multi	CCGCGCTAATACGACTCACTATAG	AATGAACTTCCGGACAACTACTAGG	GGTGTACGAAGTTTCAGC	GCCGCCCGCCGCCCGCCGCCCGCCGCCCGCCGCCGGCGACGGCACCGCCGCCCTGCGATCCGGCCGCGGCGGCTCAGAGCGCGGCTGCGGCGGGCGCGGGCGGCGGTGGC	GCTGAAGCTTCGTGCAC	GAAUGAACUUCCGGACAACUACUAGGGGUGUACGAAGUUUCAGCGCCGCCCGCCGCCCGCCGCCCGCCGCCCGCCGCCGGCGACGGCACCGCCGCCCUGCGAUCCGGCCGCGGCGGCUCAGAGCGCGGCUGCGGCGGGCGCGGGCGGCGGUGGCGCUGAAGCUUCGUGCAC	171	110	Human 5UTR library	ANKRD9
RSL-V2-981	BA004901_1_Multi	CCGCGCTAATACGACTCACTATAG	CTGATTACTCGAACGGACTGAACAA	GGTGTACGAAGTTTCAGC	GCCGCCCGCCGCCCGCCGCCCGCCGCCCGCCGCCGGCGACGGCACCGCCGCCCTGCGATCCGGCCGCGGCGGCTCAGAGCGCGGCTGCGGCGGGCGCGGGCGGCGGTGGC	GCTGAAGCTTCGTGCAC	GCUGAUUACUCGAACGGACUGAACAAGGUGUACGAAGUUUCAGCGCCGCCCGCCGCCCGCCGCCCGCCGCCCGCCGCCGGCGACGGCACCGCCGCCCUGCGAUCCGGCCGCGGCGGCUCAGAGCGCGGCUGCGGCGGGCGCGGGCGGCGGUGGCGCUGAAGCUUCGUGCAC	171	110	Human 5UTR library	ANKRD9
RSL-V2-982	BA004907_1	CCGCGCTAATACGACTCACTATAG	CATGCGTGCAACTGCATAGAATTAC	GGTGTACGAAGTTTCAGC	GCCCTCCCGCAACTACTTCCGGGGCGGGT	GCTGAAGCTTCGTGCAC	GCAUGCGUGCAACUGCAUAGAAUUACGGUGUACGAAGUUUCAGCGCCCUCCCGCAACUACUUCCGGGGCGGGUGCUGAAGCUUCGUGCAC	90	29	Human 5UTR library	ANKS3
RSL-V2-983	BA004907_1	CCGCGCTAATACGACTCACTATAG	AGCAATGACGACTACGCGAACATAA	GGTGTACGAAGTTTCAGC	GCCCTCCCGCAACTACTTCCGGGGCGGGT	GCTGAAGCTTCGTGCAC	GAGCAAUGACGACUACGCGAACAUAAGGUGUACGAAGUUUCAGCGCCCUCCCGCAACUACUUCCGGGGCGGGUGCUGAAGCUUCGUGCAC	90	29	Human 5UTR library	ANKS3
RSL-V2-984	BA004907_1	CCGCGCTAATACGACTCACTATAG	ATGTCGATTGCGAAGCAGTGAACCT	GGTGTACGAAGTTTCAGC	GCCCTCCCGCAACTACTTCCGGGGCGGGT	GCTGAAGCTTCGTGCAC	GAUGUCGAUUGCGAAGCAGUGAACCUGGUGUACGAAGUUUCAGCGCCCUCCCGCAACUACUUCCGGGGCGGGUGCUGAAGCUUCGUGCAC	90	29	Human 5UTR library	ANKS3
RSL-V2-985	BA004907_Multi	CCGCGCTAATACGACTCACTATAG	GGTCCTTAGAACGAACATGCACAAT	GGTGTACGAAGTTTCAGC	GCTTCCCGGCGTGCTCCGCGCCCTCCCGCAACTACTTCCGGGGCGGGTGCCGGGGGCGGTGCCCCGGCGAGGGAGCGTGGCGGCGAGC	GCTGAAGCTTCGTGCAC	GGGUCCUUAGAACGAACAUGCACAAUGGUGUACGAAGUUUCAGCGCUUCCCGGCGUGCUCCGCGCCCUCCCGCAACUACUUCCGGGGCGGGUGCCGGGGGCGGUGCCCCGGCGAGGGAGCGUGGCGGCGAGCGCUGAAGCUUCGUGCAC	149	88	Human 5UTR library	ANKS3
RSL-V2-986	BA004907_Multi	CCGCGCTAATACGACTCACTATAG	ATATTCGAACCACGCGAGCTTTGAC	GGTGTACGAAGTTTCAGC	GCTTCCCGGCGTGCTCCGCGCCCTCCCGCAACTACTTCCGGGGCGGGTGCCGGGGGCGGTGCCCCGGCGAGGGAGCGTGGCGGCGAGC	GCTGAAGCTTCGTGCAC	GAUAUUCGAACCACGCGAGCUUUGACGGUGUACGAAGUUUCAGCGCUUCCCGGCGUGCUCCGCGCCCUCCCGCAACUACUUCCGGGGCGGGUGCCGGGGGCGGUGCCCCGGCGAGGGAGCGUGGCGGCGAGCGCUGAAGCUUCGUGCAC	149	88	Human 5UTR library	ANKS3
RSL-V2-987	BA004907_Multi	CCGCGCTAATACGACTCACTATAG	GTAATGTGCGCCCACTACATGACGT	GGTGTACGAAGTTTCAGC	GCTTCCCGGCGTGCTCCGCGCCCTCCCGCAACTACTTCCGGGGCGGGTGCCGGGGGCGGTGCCCCGGCGAGGGAGCGTGGCGGCGAGC	GCTGAAGCTTCGTGCAC	GGUAAUGUGCGCCCACUACAUGACGUGGUGUACGAAGUUUCAGCGCUUCCCGGCGUGCUCCGCGCCCUCCCGCAACUACUUCCGGGGCGGGUGCCGGGGGCGGUGCCCCGGCGAGGGAGCGUGGCGGCGAGCGCUGAAGCUUCGUGCAC	149	88	Human 5UTR library	ANKS3
RSL-V2-988	BA004909_Multi	CCGCGCTAATACGACTCACTATAG	GGATTAGTCTCTACCGGTCGTCTAA	GGTGTACGAAGTTTCAGC	CTGCCTGGAGAGACATCTGGCCAAGTTCTGGTGAGCAG	GCTGAAGCTTCGTGCAC	GGGAUUAGUCUCUACCGGUCGUCUAAGGUGUACGAAGUUUCAGCCUGCCUGGAGAGACAUCUGGCCAAGUUCUGGUGAGCAGGCUGAAGCUUCGUGCAC	99	38	Human 5UTR library	ANKS4B
RSL-V2-989	BA004909_Multi	CCGCGCTAATACGACTCACTATAG	ATCTGACACGGTTGCAACGTGAAGA	GGTGTACGAAGTTTCAGC	CTGCCTGGAGAGACATCTGGCCAAGTTCTGGTGAGCAG	GCTGAAGCTTCGTGCAC	GAUCUGACACGGUUGCAACGUGAAGAGGUGUACGAAGUUUCAGCCUGCCUGGAGAGACAUCUGGCCAAGUUCUGGUGAGCAGGCUGAAGCUUCGUGCAC	99	38	Human 5UTR library	ANKS4B
RSL-V2-990	BA004909_Multi	CCGCGCTAATACGACTCACTATAG	AAGGATAACAACCCAACCTCGGGCG	GGTGTACGAAGTTTCAGC	CTGCCTGGAGAGACATCTGGCCAAGTTCTGGTGAGCAG	GCTGAAGCTTCGTGCAC	GAAGGAUAACAACCCAACCUCGGGCGGGUGUACGAAGUUUCAGCCUGCCUGGAGAGACAUCUGGCCAAGUUCUGGUGAGCAGGCUGAAGCUUCGUGCAC	99	38	Human 5UTR library	ANKS4B
RSL-V2-991	BA004931_1	CCGCGCTAATACGACTCACTATAG	ATCTGGTGTACTCAACGCCTACAGA	GGTGTACGAAGTTTCAGC	CGGGAGGCGGCCACGTCCCCG	GCTGAAGCTTCGTGCAC	GAUCUGGUGUACUCAACGCCUACAGAGGUGUACGAAGUUUCAGCCGGGAGGCGGCCACGUCCCCGGCUGAAGCUUCGUGCAC	82	21	Human 5UTR library	ANO1
RSL-V2-992	BA004931_1	CCGCGCTAATACGACTCACTATAG	GCCGAAAATACACACGCCCCGTAAA	GGTGTACGAAGTTTCAGC	CGGGAGGCGGCCACGTCCCCG	GCTGAAGCTTCGTGCAC	GGCCGAAAAUACACACGCCCCGUAAAGGUGUACGAAGUUUCAGCCGGGAGGCGGCCACGUCCCCGGCUGAAGCUUCGUGCAC	82	21	Human 5UTR library	ANO1
RSL-V2-993	BA004931_1	CCGCGCTAATACGACTCACTATAG	AAGGCTTCGATACCACGGCTCATGT	GGTGTACGAAGTTTCAGC	CGGGAGGCGGCCACGTCCCCG	GCTGAAGCTTCGTGCAC	GAAGGCUUCGAUACCACGGCUCAUGUGGUGUACGAAGUUUCAGCCGGGAGGCGGCCACGUCCCCGGCUGAAGCUUCGUGCAC	82	21	Human 5UTR library	ANO1
RSL-V2-994	BA004931_2_Multi	CCGCGCTAATACGACTCACTATAG	ACTTAAGCGCTCCTACCGCGAAGAC	GGTGTACGAAGTTTCAGC	GCGGGCGGAGCGGGAGGCGGCCACGTCCCCGGCGGGCCTGGGCGCGGGGAGGCCCGGCCCCCTGCGAGCGCGCCGCGAACGCTGCGGTCTCCGCCCGC	GCTGAAGCTTCGTGCAC	GACUUAAGCGCUCCUACCGCGAAGACGGUGUACGAAGUUUCAGCGCGGGCGGAGCGGGAGGCGGCCACGUCCCCGGCGGGCCUGGGCGCGGGGAGGCCCGGCCCCCUGCGAGCGCGCCGCGAACGCUGCGGUCUCCGCCCGCGCUGAAGCUUCGUGCAC	159	98	Human 5UTR library	ANO1
RSL-V2-995	BA004931_2_Multi	CCGCGCTAATACGACTCACTATAG	AGTCTATGCACGCATGTAAGACCAA	GGTGTACGAAGTTTCAGC	GCGGGCGGAGCGGGAGGCGGCCACGTCCCCGGCGGGCCTGGGCGCGGGGAGGCCCGGCCCCCTGCGAGCGCGCCGCGAACGCTGCGGTCTCCGCCCGC	GCTGAAGCTTCGTGCAC	GAGUCUAUGCACGCAUGUAAGACCAAGGUGUACGAAGUUUCAGCGCGGGCGGAGCGGGAGGCGGCCACGUCCCCGGCGGGCCUGGGCGCGGGGAGGCCCGGCCCCCUGCGAGCGCGCCGCGAACGCUGCGGUCUCCGCCCGCGCUGAAGCUUCGUGCAC	159	98	Human 5UTR library	ANO1
RSL-V2-996	BA004931_2_Multi	CCGCGCTAATACGACTCACTATAG	GGTTAAGTTTAGGACCGAATCTAGA	GGTGTACGAAGTTTCAGC	GCGGGCGGAGCGGGAGGCGGCCACGTCCCCGGCGGGCCTGGGCGCGGGGAGGCCCGGCCCCCTGCGAGCGCGCCGCGAACGCTGCGGTCTCCGCCCGC	GCTGAAGCTTCGTGCAC	GGGUUAAGUUUAGGACCGAAUCUAGAGGUGUACGAAGUUUCAGCGCGGGCGGAGCGGGAGGCGGCCACGUCCCCGGCGGGCCUGGGCGCGGGGAGGCCCGGCCCCCUGCGAGCGCGCCGCGAACGCUGCGGUCUCCGCCCGCGCUGAAGCUUCGUGCAC	159	98	Human 5UTR library	ANO1
RSL-V2-997	BA004952_1_Multi	CCGCGCTAATACGACTCACTATAG	GTCATGGCAGTAATTAGAGTAAGCG	GGTGTACGAAGTTTCAGC	AGGCGACTACGGCAAGGACTTCTGTGTAGATTACACTTGAAAGTATTTTGGAGAAAAAATTGGACTGTATTTTGCCT	GCTGAAGCTTCGTGCAC	GGUCAUGGCAGUAAUUAGAGUAAGCGGGUGUACGAAGUUUCAGCAGGCGACUACGGCAAGGACUUCUGUGUAGAUUACACUUGAAAGUAUUUUGGAGAAAAAAUUGGACUGUAUUUUGCCUGCUGAAGCUUCGUGCAC	138	77	Human 5UTR library	ANO2
RSL-V2-998	BA004952_1_Multi	CCGCGCTAATACGACTCACTATAG	CACGTATCTTTACTGTTACGGAGAC	GGTGTACGAAGTTTCAGC	AGGCGACTACGGCAAGGACTTCTGTGTAGATTACACTTGAAAGTATTTTGGAGAAAAAATTGGACTGTATTTTGCCT	GCTGAAGCTTCGTGCAC	GCACGUAUCUUUACUGUUACGGAGACGGUGUACGAAGUUUCAGCAGGCGACUACGGCAAGGACUUCUGUGUAGAUUACACUUGAAAGUAUUUUGGAGAAAAAAUUGGACUGUAUUUUGCCUGCUGAAGCUUCGUGCAC	138	77	Human 5UTR library	ANO2
RSL-V2-999	BA004952_1_Multi	CCGCGCTAATACGACTCACTATAG	CAGCACCGGCATATGTCCACGTTAC	GGTGTACGAAGTTTCAGC	AGGCGACTACGGCAAGGACTTCTGTGTAGATTACACTTGAAAGTATTTTGGAGAAAAAATTGGACTGTATTTTGCCT	GCTGAAGCTTCGTGCAC	GCAGCACCGGCAUAUGUCCACGUUACGGUGUACGAAGUUUCAGCAGGCGACUACGGCAAGGACUUCUGUGUAGAUUACACUUGAAAGUAUUUUGGAGAAAAAAUUGGACUGUAUUUUGCCUGCUGAAGCUUCGUGCAC	138	77	Human 5UTR library	ANO2
RSL-V2-1000	BA004965_1	CCGCGCTAATACGACTCACTATAG	AGAACGCTAGCCACCCAAGCGATTT	GGTGTACGAAGTTTCAGC	CTGCCTGTGGTCAGGCATTCCTCACTCCCACCAGGCAG	GCTGAAGCTTCGTGCAC	GAGAACGCUAGCCACCCAAGCGAUUUGGUGUACGAAGUUUCAGCCUGCCUGUGGUCAGGCAUUCCUCACUCCCACCAGGCAGGCUGAAGCUUCGUGCAC	99	38	Human 5UTR library	ANO4
RSL-V2-1001	BA004965_1	CCGCGCTAATACGACTCACTATAG	CAGTAGATAGGGACCCCGAACTACC	GGTGTACGAAGTTTCAGC	CTGCCTGTGGTCAGGCATTCCTCACTCCCACCAGGCAG	GCTGAAGCTTCGTGCAC	GCAGUAGAUAGGGACCCCGAACUACCGGUGUACGAAGUUUCAGCCUGCCUGUGGUCAGGCAUUCCUCACUCCCACCAGGCAGGCUGAAGCUUCGUGCAC	99	38	Human 5UTR library	ANO4
RSL-V2-1002	BA004965_1	CCGCGCTAATACGACTCACTATAG	ACGGTTAGTCAACCTTACAGGAAGA	GGTGTACGAAGTTTCAGC	CTGCCTGTGGTCAGGCATTCCTCACTCCCACCAGGCAG	GCTGAAGCTTCGTGCAC	GACGGUUAGUCAACCUUACAGGAAGAGGUGUACGAAGUUUCAGCCUGCCUGUGGUCAGGCAUUCCUCACUCCCACCAGGCAGGCUGAAGCUUCGUGCAC	99	38	Human 5UTR library	ANO4
RSL-V2-1003	BA004977_1	CCGCGCTAATACGACTCACTATAG	CAAGACTGGATCGTGCATTTCCGCC	GGTGTACGAAGTTTCAGC	GGCCGGCGCGGGCGGGCGCGGCCTTTGTCTCCTCCTCCCGCGCGCTCCGCGGCTGCACCGGCC	GCTGAAGCTTCGTGCAC	GCAAGACUGGAUCGUGCAUUUCCGCCGGUGUACGAAGUUUCAGCGGCCGGCGCGGGCGGGCGCGGCCUUUGUCUCCUCCUCCCGCGCGCUCCGCGGCUGCACCGGCCGCUGAAGCUUCGUGCAC	124	63	Human 5UTR library	ANO8
RSL-V2-1004	BA004977_1	CCGCGCTAATACGACTCACTATAG	GTGGGCCGGGTTAACGCTTTATCAT	GGTGTACGAAGTTTCAGC	GGCCGGCGCGGGCGGGCGCGGCCTTTGTCTCCTCCTCCCGCGCGCTCCGCGGCTGCACCGGCC	GCTGAAGCTTCGTGCAC	GGUGGGCCGGGUUAACGCUUUAUCAUGGUGUACGAAGUUUCAGCGGCCGGCGCGGGCGGGCGCGGCCUUUGUCUCCUCCUCCCGCGCGCUCCGCGGCUGCACCGGCCGCUGAAGCUUCGUGCAC	124	63	Human 5UTR library	ANO8
RSL-V2-1005	BA004977_1	CCGCGCTAATACGACTCACTATAG	GCAAACCACTCCGAGACCTGTTTTA	GGTGTACGAAGTTTCAGC	GGCCGGCGCGGGCGGGCGCGGCCTTTGTCTCCTCCTCCCGCGCGCTCCGCGGCTGCACCGGCC	GCTGAAGCTTCGTGCAC	GGCAAACCACUCCGAGACCUGUUUUAGGUGUACGAAGUUUCAGCGGCCGGCGCGGGCGGGCGCGGCCUUUGUCUCCUCCUCCCGCGCGCUCCGCGGCUGCACCGGCCGCUGAAGCUUCGUGCAC	124	63	Human 5UTR library	ANO8
RSL-V2-1006	BA004985_Multi	CCGCGCTAATACGACTCACTATAG	CTATGTTGCAGGCGTTGCGGTTATA	GGTGTACGAAGTTTCAGC	GTGAGCCCAGCGCTGCGCTCCAGCCCCCTTTTCCCTCCATGGTTTCTCTCCGCTCCCGTGAGTAACTTGGCTCCGGGGGCTCCGCTCGC	GCTGAAGCTTCGTGCAC	GCUAUGUUGCAGGCGUUGCGGUUAUAGGUGUACGAAGUUUCAGCGUGAGCCCAGCGCUGCGCUCCAGCCCCCUUUUCCCUCCAUGGUUUCUCUCCGCUCCCGUGAGUAACUUGGCUCCGGGGGCUCCGCUCGCGCUGAAGCUUCGUGCAC	150	89	Human 5UTR library	ANP32B
RSL-V2-1007	BA004985_Multi	CCGCGCTAATACGACTCACTATAG	AAAAGTTGACCTGTGCAAACTGCCC	GGTGTACGAAGTTTCAGC	GTGAGCCCAGCGCTGCGCTCCAGCCCCCTTTTCCCTCCATGGTTTCTCTCCGCTCCCGTGAGTAACTTGGCTCCGGGGGCTCCGCTCGC	GCTGAAGCTTCGTGCAC	GAAAAGUUGACCUGUGCAAACUGCCCGGUGUACGAAGUUUCAGCGUGAGCCCAGCGCUGCGCUCCAGCCCCCUUUUCCCUCCAUGGUUUCUCUCCGCUCCCGUGAGUAACUUGGCUCCGGGGGCUCCGCUCGCGCUGAAGCUUCGUGCAC	150	89	Human 5UTR library	ANP32B
RSL-V2-1008	BA004985_Multi	CCGCGCTAATACGACTCACTATAG	AGAATGGCGAAATTGACTTGCCGGA	GGTGTACGAAGTTTCAGC	GTGAGCCCAGCGCTGCGCTCCAGCCCCCTTTTCCCTCCATGGTTTCTCTCCGCTCCCGTGAGTAACTTGGCTCCGGGGGCTCCGCTCGC	GCTGAAGCTTCGTGCAC	GAGAAUGGCGAAAUUGACUUGCCGGAGGUGUACGAAGUUUCAGCGUGAGCCCAGCGCUGCGCUCCAGCCCCCUUUUCCCUCCAUGGUUUCUCUCCGCUCCCGUGAGUAACUUGGCUCCGGGGGCUCCGCUCGCGCUGAAGCUUCGUGCAC	150	89	Human 5UTR library	ANP32B
RSL-V2-1009	BA004986_1	CCGCGCTAATACGACTCACTATAG	AGGTCCACAAAGACGGGGAACAATC	GGTGTACGAAGTTTCAGC	CCTCTCCCCCCTCCGCCCCCGCCGCGGAAAGTTAAGTTTGAAGAGGGGGGAAGAGG	GCTGAAGCTTCGTGCAC	GAGGUCCACAAAGACGGGGAACAAUCGGUGUACGAAGUUUCAGCCCUCUCCCCCCUCCGCCCCCGCCGCGGAAAGUUAAGUUUGAAGAGGGGGGAAGAGGGCUGAAGCUUCGUGCAC	117	56	Human 5UTR library	ANP32B
RSL-V2-1010	BA004986_1	CCGCGCTAATACGACTCACTATAG	GAGACCGTTCAGGCCATAACACTCA	GGTGTACGAAGTTTCAGC	CCTCTCCCCCCTCCGCCCCCGCCGCGGAAAGTTAAGTTTGAAGAGGGGGGAAGAGG	GCTGAAGCTTCGTGCAC	GGAGACCGUUCAGGCCAUAACACUCAGGUGUACGAAGUUUCAGCCCUCUCCCCCCUCCGCCCCCGCCGCGGAAAGUUAAGUUUGAAGAGGGGGGAAGAGGGCUGAAGCUUCGUGCAC	117	56	Human 5UTR library	ANP32B
RSL-V2-1011	BA004986_1	CCGCGCTAATACGACTCACTATAG	CGATTCGGCCCTACGATATCATCCG	GGTGTACGAAGTTTCAGC	CCTCTCCCCCCTCCGCCCCCGCCGCGGAAAGTTAAGTTTGAAGAGGGGGGAAGAGG	GCTGAAGCTTCGTGCAC	GCGAUUCGGCCCUACGAUAUCAUCCGGGUGUACGAAGUUUCAGCCCUCUCCCCCCUCCGCCCCCGCCGCGGAAAGUUAAGUUUGAAGAGGGGGGAAGAGGGCUGAAGCUUCGUGCAC	117	56	Human 5UTR library	ANP32B
RSL-V2-1012	BA004987_1	CCGCGCTAATACGACTCACTATAG	AAATATTAGCGAGAGTCCAGCAAGA	GGTGTACGAAGTTTCAGC	GCTCCCGTGAGTAACTTGGCTCCGGGGGC	GCTGAAGCTTCGTGCAC	GAAAUAUUAGCGAGAGUCCAGCAAGAGGUGUACGAAGUUUCAGCGCUCCCGUGAGUAACUUGGCUCCGGGGGCGCUGAAGCUUCGUGCAC	90	29	Human 5UTR library	ANP32B
RSL-V2-1013	BA004987_1	CCGCGCTAATACGACTCACTATAG	ATGGCGAAATCCCTTGGGTGAATAC	GGTGTACGAAGTTTCAGC	GCTCCCGTGAGTAACTTGGCTCCGGGGGC	GCTGAAGCTTCGTGCAC	GAUGGCGAAAUCCCUUGGGUGAAUACGGUGUACGAAGUUUCAGCGCUCCCGUGAGUAACUUGGCUCCGGGGGCGCUGAAGCUUCGUGCAC	90	29	Human 5UTR library	ANP32B
RSL-V2-1014	BA004987_1	CCGCGCTAATACGACTCACTATAG	CCTATAGTGGCGATTGGCAGCCTAG	GGTGTACGAAGTTTCAGC	GCTCCCGTGAGTAACTTGGCTCCGGGGGC	GCTGAAGCTTCGTGCAC	GCCUAUAGUGGCGAUUGGCAGCCUAGGGUGUACGAAGUUUCAGCGCUCCCGUGAGUAACUUGGCUCCGGGGGCGCUGAAGCUUCGUGCAC	90	29	Human 5UTR library	ANP32B
RSL-V2-1015	BA005006_Multi	CCGCGCTAATACGACTCACTATAG	GTTGTGTCGTCCATGACCGTCAGAC	GGTGTACGAAGTTTCAGC	TCCCCCACACCTATCTGGTGGTGGTAGTGGGCGTTTATATTTGCGTTCCTTTTCATTCATTTCTAAATCTCTTAAAAATTTTGGGTTGGGGGTATTGGGGAAGGCAGGAAAGGGA	GCTGAAGCTTCGTGCAC	GGUUGUGUCGUCCAUGACCGUCAGACGGUGUACGAAGUUUCAGCUCCCCCACACCUAUCUGGUGGUGGUAGUGGGCGUUUAUAUUUGCGUUCCUUUUCAUUCAUUUCUAAAUCUCUUAAAAAUUUUGGGUUGGGGGUAUUGGGGAAGGCAGGAAAGGGAGCUGAAGCUUCGUGCAC	176	115	Human 5UTR library	ANP32E
RSL-V2-1016	BA005006_Multi	CCGCGCTAATACGACTCACTATAG	GTATAGTGCCGGTTAATACATAGGA	GGTGTACGAAGTTTCAGC	TCCCCCACACCTATCTGGTGGTGGTAGTGGGCGTTTATATTTGCGTTCCTTTTCATTCATTTCTAAATCTCTTAAAAATTTTGGGTTGGGGGTATTGGGGAAGGCAGGAAAGGGA	GCTGAAGCTTCGTGCAC	GGUAUAGUGCCGGUUAAUACAUAGGAGGUGUACGAAGUUUCAGCUCCCCCACACCUAUCUGGUGGUGGUAGUGGGCGUUUAUAUUUGCGUUCCUUUUCAUUCAUUUCUAAAUCUCUUAAAAAUUUUGGGUUGGGGGUAUUGGGGAAGGCAGGAAAGGGAGCUGAAGCUUCGUGCAC	176	115	Human 5UTR library	ANP32E
RSL-V2-1017	BA005006_Multi	CCGCGCTAATACGACTCACTATAG	AAGGTAGGGACTGCACAATTCGACC	GGTGTACGAAGTTTCAGC	TCCCCCACACCTATCTGGTGGTGGTAGTGGGCGTTTATATTTGCGTTCCTTTTCATTCATTTCTAAATCTCTTAAAAATTTTGGGTTGGGGGTATTGGGGAAGGCAGGAAAGGGA	GCTGAAGCTTCGTGCAC	GAAGGUAGGGACUGCACAAUUCGACCGGUGUACGAAGUUUCAGCUCCCCCACACCUAUCUGGUGGUGGUAGUGGGCGUUUAUAUUUGCGUUCCUUUUCAUUCAUUUCUAAAUCUCUUAAAAAUUUUGGGUUGGGGGUAUUGGGGAAGGCAGGAAAGGGAGCUGAAGCUUCGUGCAC	176	115	Human 5UTR library	ANP32E
RSL-V2-1018	BA005008_2_Multi	CCGCGCTAATACGACTCACTATAG	GGTAGGCATAGCGCAAATCCACCCT	GGTGTACGAAGTTTCAGC	GCCCCTGCCCAGTCCAGTGACCTTCGCCTGTTGGAGCCCTGGTTAATTTTTGCCCAGTCTGCCTGTTGTGGGGCTCCTCCCCTTTGGGGATATAAGCCCGGCCTGGGGC	GCTGAAGCTTCGTGCAC	GGGUAGGCAUAGCGCAAAUCCACCCUGGUGUACGAAGUUUCAGCGCCCCUGCCCAGUCCAGUGACCUUCGCCUGUUGGAGCCCUGGUUAAUUUUUGCCCAGUCUGCCUGUUGUGGGGCUCCUCCCCUUUGGGGAUAUAAGCCCGGCCUGGGGCGCUGAAGCUUCGUGCAC	170	109	Human 5UTR library	ANPEP
RSL-V2-1019	BA005008_2_Multi	CCGCGCTAATACGACTCACTATAG	GCGAGGCCACTAAAACATGATTGTC	GGTGTACGAAGTTTCAGC	GCCCCTGCCCAGTCCAGTGACCTTCGCCTGTTGGAGCCCTGGTTAATTTTTGCCCAGTCTGCCTGTTGTGGGGCTCCTCCCCTTTGGGGATATAAGCCCGGCCTGGGGC	GCTGAAGCTTCGTGCAC	GGCGAGGCCACUAAAACAUGAUUGUCGGUGUACGAAGUUUCAGCGCCCCUGCCCAGUCCAGUGACCUUCGCCUGUUGGAGCCCUGGUUAAUUUUUGCCCAGUCUGCCUGUUGUGGGGCUCCUCCCCUUUGGGGAUAUAAGCCCGGCCUGGGGCGCUGAAGCUUCGUGCAC	170	109	Human 5UTR library	ANPEP
RSL-V2-1020	BA005008_2_Multi	CCGCGCTAATACGACTCACTATAG	AGTTCAAAATGTCGTATCTCCAGGA	GGTGTACGAAGTTTCAGC	GCCCCTGCCCAGTCCAGTGACCTTCGCCTGTTGGAGCCCTGGTTAATTTTTGCCCAGTCTGCCTGTTGTGGGGCTCCTCCCCTTTGGGGATATAAGCCCGGCCTGGGGC	GCTGAAGCTTCGTGCAC	GAGUUCAAAAUGUCGUAUCUCCAGGAGGUGUACGAAGUUUCAGCGCCCCUGCCCAGUCCAGUGACCUUCGCCUGUUGGAGCCCUGGUUAAUUUUUGCCCAGUCUGCCUGUUGUGGGGCUCCUCCCCUUUGGGGAUAUAAGCCCGGCCUGGGGCGCUGAAGCUUCGUGCAC	170	109	Human 5UTR library	ANPEP
RSL-V2-1021	BA005111_1_Multi	CCGCGCTAATACGACTCACTATAG	GTCTAGCGCGGACGAGTTAAGAAGA	GGTGTACGAAGTTTCAGC	ACTGTATGGAATGTAGCAAAAGTGTTTCACAATTTCTAGAAAGCTCTCAAAAAGAGGACTAGCAGT	GCTGAAGCTTCGTGCAC	GGUCUAGCGCGGACGAGUUAAGAAGAGGUGUACGAAGUUUCAGCACUGUAUGGAAUGUAGCAAAAGUGUUUCACAAUUUCUAGAAAGCUCUCAAAAAGAGGACUAGCAGUGCUGAAGCUUCGUGCAC	127	66	Human 5UTR library	ANXA5
RSL-V2-1022	BA005111_1_Multi	CCGCGCTAATACGACTCACTATAG	GGCGAACCATCCCTGCGCTATATAC	GGTGTACGAAGTTTCAGC	ACTGTATGGAATGTAGCAAAAGTGTTTCACAATTTCTAGAAAGCTCTCAAAAAGAGGACTAGCAGT	GCTGAAGCTTCGTGCAC	GGGCGAACCAUCCCUGCGCUAUAUACGGUGUACGAAGUUUCAGCACUGUAUGGAAUGUAGCAAAAGUGUUUCACAAUUUCUAGAAAGCUCUCAAAAAGAGGACUAGCAGUGCUGAAGCUUCGUGCAC	127	66	Human 5UTR library	ANXA5
RSL-V2-1023	BA005111_1_Multi	CCGCGCTAATACGACTCACTATAG	CAACTCGTGATAAGGAGACATATCC	GGTGTACGAAGTTTCAGC	ACTGTATGGAATGTAGCAAAAGTGTTTCACAATTTCTAGAAAGCTCTCAAAAAGAGGACTAGCAGT	GCTGAAGCTTCGTGCAC	GCAACUCGUGAUAAGGAGACAUAUCCGGUGUACGAAGUUUCAGCACUGUAUGGAAUGUAGCAAAAGUGUUUCACAAUUUCUAGAAAGCUCUCAAAAAGAGGACUAGCAGUGCUGAAGCUUCGUGCAC	127	66	Human 5UTR library	ANXA5
RSL-V2-1024	BA005129_Multi	CCGCGCTAATACGACTCACTATAG	CGGTACTCTATGCCCGGACTCCATA	GGTGTACGAAGTTTCAGC	GTGGGGTGGAGGAGGGAGGCGGGCGCGCCGGATTGGCCTCTGCGCGCCACGTGTCCGGCTCGGAGCCCACGGCTGTCCTCCCGGTCCGCCCCGC	GCTGAAGCTTCGTGCAC	GCGGUACUCUAUGCCCGGACUCCAUAGGUGUACGAAGUUUCAGCGUGGGGUGGAGGAGGGAGGCGGGCGCGCCGGAUUGGCCUCUGCGCGCCACGUGUCCGGCUCGGAGCCCACGGCUGUCCUCCCGGUCCGCCCCGCGCUGAAGCUUCGUGCAC	155	94	Human 5UTR library	ANXA6
RSL-V2-1025	BA005129_Multi	CCGCGCTAATACGACTCACTATAG	ATTCCTACCTTGTGAGTGGGCAGAC	GGTGTACGAAGTTTCAGC	GTGGGGTGGAGGAGGGAGGCGGGCGCGCCGGATTGGCCTCTGCGCGCCACGTGTCCGGCTCGGAGCCCACGGCTGTCCTCCCGGTCCGCCCCGC	GCTGAAGCTTCGTGCAC	GAUUCCUACCUUGUGAGUGGGCAGACGGUGUACGAAGUUUCAGCGUGGGGUGGAGGAGGGAGGCGGGCGCGCCGGAUUGGCCUCUGCGCGCCACGUGUCCGGCUCGGAGCCCACGGCUGUCCUCCCGGUCCGCCCCGCGCUGAAGCUUCGUGCAC	155	94	Human 5UTR library	ANXA6
RSL-V2-1026	BA005129_Multi	CCGCGCTAATACGACTCACTATAG	AAAGACGGACATGTGCGAGTTGGCT	GGTGTACGAAGTTTCAGC	GTGGGGTGGAGGAGGGAGGCGGGCGCGCCGGATTGGCCTCTGCGCGCCACGTGTCCGGCTCGGAGCCCACGGCTGTCCTCCCGGTCCGCCCCGC	GCTGAAGCTTCGTGCAC	GAAAGACGGACAUGUGCGAGUUGGCUGGUGUACGAAGUUUCAGCGUGGGGUGGAGGAGGGAGGCGGGCGCGCCGGAUUGGCCUCUGCGCGCCACGUGUCCGGCUCGGAGCCCACGGCUGUCCUCCCGGUCCGCCCCGCGCUGAAGCUUCGUGCAC	155	94	Human 5UTR library	ANXA6
RSL-V2-1027	BA005131_Multi	CCGCGCTAATACGACTCACTATAG	GTCCCTAAAGTGCTGTTACCGATCT	GGTGTACGAAGTTTCAGC	CCTTGAAGCCATCTCTCCTTGGAAAGGGGAGCTCCTCCAGATGGGCCTGGGCTGCAGCCAGCAGCTGAAATTGCCAGCAACAAGCCCAGAGGAAAGTGCTTCAAGG	GCTGAAGCTTCGTGCAC	GGUCCCUAAAGUGCUGUUACCGAUCUGGUGUACGAAGUUUCAGCCCUUGAAGCCAUCUCUCCUUGGAAAGGGGAGCUCCUCCAGAUGGGCCUGGGCUGCAGCCAGCAGCUGAAAUUGCCAGCAACAAGCCCAGAGGAAAGUGCUUCAAGGGCUGAAGCUUCGUGCAC	167	106	Human 5UTR library	ANXA6
RSL-V2-1028	BA005131_Multi	CCGCGCTAATACGACTCACTATAG	ACTTATTAACTCAAGCACAACGACG	GGTGTACGAAGTTTCAGC	CCTTGAAGCCATCTCTCCTTGGAAAGGGGAGCTCCTCCAGATGGGCCTGGGCTGCAGCCAGCAGCTGAAATTGCCAGCAACAAGCCCAGAGGAAAGTGCTTCAAGG	GCTGAAGCTTCGTGCAC	GACUUAUUAACUCAAGCACAACGACGGGUGUACGAAGUUUCAGCCCUUGAAGCCAUCUCUCCUUGGAAAGGGGAGCUCCUCCAGAUGGGCCUGGGCUGCAGCCAGCAGCUGAAAUUGCCAGCAACAAGCCCAGAGGAAAGUGCUUCAAGGGCUGAAGCUUCGUGCAC	167	106	Human 5UTR library	ANXA6
RSL-V2-1029	BA005131_Multi	CCGCGCTAATACGACTCACTATAG	ATCACGATACGAGTCTCCAGAGAAC	GGTGTACGAAGTTTCAGC	CCTTGAAGCCATCTCTCCTTGGAAAGGGGAGCTCCTCCAGATGGGCCTGGGCTGCAGCCAGCAGCTGAAATTGCCAGCAACAAGCCCAGAGGAAAGTGCTTCAAGG	GCTGAAGCTTCGTGCAC	GAUCACGAUACGAGUCUCCAGAGAACGGUGUACGAAGUUUCAGCCCUUGAAGCCAUCUCUCCUUGGAAAGGGGAGCUCCUCCAGAUGGGCCUGGGCUGCAGCCAGCAGCUGAAAUUGCCAGCAACAAGCCCAGAGGAAAGUGCUUCAAGGGCUGAAGCUUCGUGCAC	167	106	Human 5UTR library	ANXA6
RSL-V2-1030	BA005155_1	CCGCGCTAATACGACTCACTATAG	GAAAATTTCGAGGCACACGCACTGA	GGTGTACGAAGTTTCAGC	CCTCTACAAAGCCATGAAGGGG	GCTGAAGCTTCGTGCAC	GGAAAAUUUCGAGGCACACGCACUGAGGUGUACGAAGUUUCAGCCCUCUACAAAGCCAUGAAGGGGGCUGAAGCUUCGUGCAC	83	22	Human 5UTR library	ANXA8
RSL-V2-1031	BA005155_1	CCGCGCTAATACGACTCACTATAG	GCAAAAGCGCACAACTACCAAATTC	GGTGTACGAAGTTTCAGC	CCTCTACAAAGCCATGAAGGGG	GCTGAAGCTTCGTGCAC	GGCAAAAGCGCACAACUACCAAAUUCGGUGUACGAAGUUUCAGCCCUCUACAAAGCCAUGAAGGGGGCUGAAGCUUCGUGCAC	83	22	Human 5UTR library	ANXA8
RSL-V2-1032	BA005155_1	CCGCGCTAATACGACTCACTATAG	GGTTGGACCAGATTCAACGACTGTA	GGTGTACGAAGTTTCAGC	CCTCTACAAAGCCATGAAGGGG	GCTGAAGCTTCGTGCAC	GGGUUGGACCAGAUUCAACGACUGUAGGUGUACGAAGUUUCAGCCCUCUACAAAGCCAUGAAGGGGGCUGAAGCUUCGUGCAC	83	22	Human 5UTR library	ANXA8
RSL-V2-1033	BA005155_2_Multi	CCGCGCTAATACGACTCACTATAG	ATGTTATCTGGCCGGTGCTAAGGCT	GGTGTACGAAGTTTCAGC	CCTGATGCAGAGACCCTCTACAAAGCCATGAAGGGGATCGGGACCAACGAGCAGG	GCTGAAGCTTCGTGCAC	GAUGUUAUCUGGCCGGUGCUAAGGCUGGUGUACGAAGUUUCAGCCCUGAUGCAGAGACCCUCUACAAAGCCAUGAAGGGGAUCGGGACCAACGAGCAGGGCUGAAGCUUCGUGCAC	116	55	Human 5UTR library	ANXA8
RSL-V2-1034	BA005155_2_Multi	CCGCGCTAATACGACTCACTATAG	CGCGGACTAAACGTCTATCCATGAA	GGTGTACGAAGTTTCAGC	CCTGATGCAGAGACCCTCTACAAAGCCATGAAGGGGATCGGGACCAACGAGCAGG	GCTGAAGCTTCGTGCAC	GCGCGGACUAAACGUCUAUCCAUGAAGGUGUACGAAGUUUCAGCCCUGAUGCAGAGACCCUCUACAAAGCCAUGAAGGGGAUCGGGACCAACGAGCAGGGCUGAAGCUUCGUGCAC	116	55	Human 5UTR library	ANXA8
RSL-V2-1035	BA005155_2_Multi	CCGCGCTAATACGACTCACTATAG	ATGCCGTGGCTAACTAGCACTTGAT	GGTGTACGAAGTTTCAGC	CCTGATGCAGAGACCCTCTACAAAGCCATGAAGGGGATCGGGACCAACGAGCAGG	GCTGAAGCTTCGTGCAC	GAUGCCGUGGCUAACUAGCACUUGAUGGUGUACGAAGUUUCAGCCCUGAUGCAGAGACCCUCUACAAAGCCAUGAAGGGGAUCGGGACCAACGAGCAGGGCUGAAGCUUCGUGCAC	116	55	Human 5UTR library	ANXA8
RSL-V2-1036	BA005157_1	CCGCGCTAATACGACTCACTATAG	CCTGGGTGCTAACCTATCAGCAGTC	GGTGTACGAAGTTTCAGC	GGTGGAAATC	GCTGAAGCTTCGTGCAC	GCCUGGGUGCUAACCUAUCAGCAGUCGGUGUACGAAGUUUCAGCGGUGGAAAUCGCUGAAGCUUCGUGCAC	71	10	Human 5UTR library	ANXA8
RSL-V2-1037	BA005157_1	CCGCGCTAATACGACTCACTATAG	AGTTTAACTACGCGCTATAACGGAA	GGTGTACGAAGTTTCAGC	GGTGGAAATC	GCTGAAGCTTCGTGCAC	GAGUUUAACUACGCGCUAUAACGGAAGGUGUACGAAGUUUCAGCGGUGGAAAUCGCUGAAGCUUCGUGCAC	71	10	Human 5UTR library	ANXA8
RSL-V2-1038	BA005157_1	CCGCGCTAATACGACTCACTATAG	GATATTAAACCGATCCCTGGGTTTG	GGTGTACGAAGTTTCAGC	GGTGGAAATC	GCTGAAGCTTCGTGCAC	GGAUAUUAAACCGAUCCCUGGGUUUGGGUGUACGAAGUUUCAGCGGUGGAAAUCGCUGAAGCUUCGUGCAC	71	10	Human 5UTR library	ANXA8
RSL-V2-1039	BA005158_1	CCGCGCTAATACGACTCACTATAG	AGAGTTACTGAGTCCATCAACGGCT	GGTGTACGAAGTTTCAGC	CTACAAAGCCATGAAG	GCTGAAGCTTCGTGCAC	GAGAGUUACUGAGUCCAUCAACGGCUGGUGUACGAAGUUUCAGCCUACAAAGCCAUGAAGGCUGAAGCUUCGUGCAC	77	16	Human 5UTR library	ANXA8
RSL-V2-1040	BA005158_1	CCGCGCTAATACGACTCACTATAG	GCTTCAGCTAATGAGAAAGCCACAG	GGTGTACGAAGTTTCAGC	CTACAAAGCCATGAAG	GCTGAAGCTTCGTGCAC	GGCUUCAGCUAAUGAGAAAGCCACAGGGUGUACGAAGUUUCAGCCUACAAAGCCAUGAAGGCUGAAGCUUCGUGCAC	77	16	Human 5UTR library	ANXA8
RSL-V2-1041	BA005158_1	CCGCGCTAATACGACTCACTATAG	GAATTGATTTCGGCAAGTGCGAAGT	GGTGTACGAAGTTTCAGC	CTACAAAGCCATGAAG	GCTGAAGCTTCGTGCAC	GGAAUUGAUUUCGGCAAGUGCGAAGUGGUGUACGAAGUUUCAGCCUACAAAGCCAUGAAGGCUGAAGCUUCGUGCAC	77	16	Human 5UTR library	ANXA8
RSL-V2-1042	BA005158_2_Multi	CCGCGCTAATACGACTCACTATAG	CTTAAGACGCCCTACCCGGTTACTG	GGTGTACGAAGTTTCAGC	CTGATGCAGAGACCCTCTACAAAGCCATGAAGGGGATCGGTGTCGGGTCCCAACTGCTCAG	GCTGAAGCTTCGTGCAC	GCUUAAGACGCCCUACCCGGUUACUGGGUGUACGAAGUUUCAGCCUGAUGCAGAGACCCUCUACAAAGCCAUGAAGGGGAUCGGUGUCGGGUCCCAACUGCUCAGGCUGAAGCUUCGUGCAC	122	61	Human 5UTR library	ANXA8
RSL-V2-1043	BA005158_2_Multi	CCGCGCTAATACGACTCACTATAG	CGGACCTTGGCAAACCCTGTATCGT	GGTGTACGAAGTTTCAGC	CTGATGCAGAGACCCTCTACAAAGCCATGAAGGGGATCGGTGTCGGGTCCCAACTGCTCAG	GCTGAAGCTTCGTGCAC	GCGGACCUUGGCAAACCCUGUAUCGUGGUGUACGAAGUUUCAGCCUGAUGCAGAGACCCUCUACAAAGCCAUGAAGGGGAUCGGUGUCGGGUCCCAACUGCUCAGGCUGAAGCUUCGUGCAC	122	61	Human 5UTR library	ANXA8
RSL-V2-1044	BA005158_2_Multi	CCGCGCTAATACGACTCACTATAG	GTCTTCTCGGCAGGCCACTGAAAGA	GGTGTACGAAGTTTCAGC	CTGATGCAGAGACCCTCTACAAAGCCATGAAGGGGATCGGTGTCGGGTCCCAACTGCTCAG	GCTGAAGCTTCGTGCAC	GGUCUUCUCGGCAGGCCACUGAAAGAGGUGUACGAAGUUUCAGCCUGAUGCAGAGACCCUCUACAAAGCCAUGAAGGGGAUCGGUGUCGGGUCCCAACUGCUCAGGCUGAAGCUUCGUGCAC	122	61	Human 5UTR library	ANXA8
RSL-V2-1045	BA005193_1	CCGCGCTAATACGACTCACTATAG	AACAGAGTAGTGAGGCCTAACCGTA	GGTGTACGAAGTTTCAGC	CCCCAACTCTCTGGTG	GCTGAAGCTTCGTGCAC	GAACAGAGUAGUGAGGCCUAACCGUAGGUGUACGAAGUUUCAGCCCCCAACUCUCUGGUGGCUGAAGCUUCGUGCAC	77	16	Human 5UTR library	AOAH
RSL-V2-1046	BA005193_1	CCGCGCTAATACGACTCACTATAG	GTATACCTGAGCGCACCCTTAGGAC	GGTGTACGAAGTTTCAGC	CCCCAACTCTCTGGTG	GCTGAAGCTTCGTGCAC	GGUAUACCUGAGCGCACCCUUAGGACGGUGUACGAAGUUUCAGCCCCCAACUCUCUGGUGGCUGAAGCUUCGUGCAC	77	16	Human 5UTR library	AOAH
RSL-V2-1047	BA005193_1	CCGCGCTAATACGACTCACTATAG	CAATCAAGCCGGGTGTATTAGGAAT	GGTGTACGAAGTTTCAGC	CCCCAACTCTCTGGTG	GCTGAAGCTTCGTGCAC	GCAAUCAAGCCGGGUGUAUUAGGAAUGGUGUACGAAGUUUCAGCCCCCAACUCUCUGGUGGCUGAAGCUUCGUGCAC	77	16	Human 5UTR library	AOAH
RSL-V2-1048	BA005194_1	CCGCGCTAATACGACTCACTATAG	AGGGTCCAGTTGCTATCTCCCATAG	GGTGTACGAAGTTTCAGC	CCAACAGCCCTTACCAACGAGCTTGACTGGCCCCAACTCTCTGGTGCTACAGGATTTCTGGACTCCACTGTTGG	GCTGAAGCTTCGTGCAC	GAGGGUCCAGUUGCUAUCUCCCAUAGGGUGUACGAAGUUUCAGCCCAACAGCCCUUACCAACGAGCUUGACUGGCCCCAACUCUCUGGUGCUACAGGAUUUCUGGACUCCACUGUUGGGCUGAAGCUUCGUGCAC	135	74	Human 5UTR library	AOAH
RSL-V2-1049	BA005194_1	CCGCGCTAATACGACTCACTATAG	CTGGTAGATCCTGATACAACCGTGC	GGTGTACGAAGTTTCAGC	CCAACAGCCCTTACCAACGAGCTTGACTGGCCCCAACTCTCTGGTGCTACAGGATTTCTGGACTCCACTGTTGG	GCTGAAGCTTCGTGCAC	GCUGGUAGAUCCUGAUACAACCGUGCGGUGUACGAAGUUUCAGCCCAACAGCCCUUACCAACGAGCUUGACUGGCCCCAACUCUCUGGUGCUACAGGAUUUCUGGACUCCACUGUUGGGCUGAAGCUUCGUGCAC	135	74	Human 5UTR library	AOAH
RSL-V2-1050	BA005194_1	CCGCGCTAATACGACTCACTATAG	CGGCACGCTTTGTGTTATCCGATGA	GGTGTACGAAGTTTCAGC	CCAACAGCCCTTACCAACGAGCTTGACTGGCCCCAACTCTCTGGTGCTACAGGATTTCTGGACTCCACTGTTGG	GCTGAAGCTTCGTGCAC	GCGGCACGCUUUGUGUUAUCCGAUGAGGUGUACGAAGUUUCAGCCCAACAGCCCUUACCAACGAGCUUGACUGGCCCCAACUCUCUGGUGCUACAGGAUUUCUGGACUCCACUGUUGGGCUGAAGCUUCGUGCAC	135	74	Human 5UTR library	AOAH
RSL-V2-1051	BA005204_1_Multi	CCGCGCTAATACGACTCACTATAG	ATTGCGTGAAAGACATCTGACGAAA	GGTGTACGAAGTTTCAGC	CCCGCGCGCGGGCAGCTCACTTCCGCCCGGCAGGTGACAGCCGCGGG	GCTGAAGCTTCGTGCAC	GAUUGCGUGAAAGACAUCUGACGAAAGGUGUACGAAGUUUCAGCCCCGCGCGCGGGCAGCUCACUUCCGCCCGGCAGGUGACAGCCGCGGGGCUGAAGCUUCGUGCAC	108	47	Human 5UTR library	AP1B1
RSL-V2-1052	BA005204_1_Multi	CCGCGCTAATACGACTCACTATAG	CAACGACAAGTCAGCAGTCCATGCA	GGTGTACGAAGTTTCAGC	CCCGCGCGCGGGCAGCTCACTTCCGCCCGGCAGGTGACAGCCGCGGG	GCTGAAGCTTCGTGCAC	GCAACGACAAGUCAGCAGUCCAUGCAGGUGUACGAAGUUUCAGCCCCGCGCGCGGGCAGCUCACUUCCGCCCGGCAGGUGACAGCCGCGGGGCUGAAGCUUCGUGCAC	108	47	Human 5UTR library	AP1B1
RSL-V2-1053	BA005204_1_Multi	CCGCGCTAATACGACTCACTATAG	AAGGCAAACCGGGAGAAAGGCTGTA	GGTGTACGAAGTTTCAGC	CCCGCGCGCGGGCAGCTCACTTCCGCCCGGCAGGTGACAGCCGCGGG	GCTGAAGCTTCGTGCAC	GAAGGCAAACCGGGAGAAAGGCUGUAGGUGUACGAAGUUUCAGCCCCGCGCGCGGGCAGCUCACUUCCGCCCGGCAGGUGACAGCCGCGGGGCUGAAGCUUCGUGCAC	108	47	Human 5UTR library	AP1B1
RSL-V2-1054	BA005204_2_Multi	CCGCGCTAATACGACTCACTATAG	ACCTCAGGTTAAACCGCTAACCGAC	GGTGTACGAAGTTTCAGC	GCTCCGAGCCGCCGGCAGCCCGGACGCACCGGGAGAGCGAGAGGTGGAGGCCGCGGACATTTTGGTGCCAAGCCGAACCGAGCCGGGGCGCCGGGAGC	GCTGAAGCTTCGTGCAC	GACCUCAGGUUAAACCGCUAACCGACGGUGUACGAAGUUUCAGCGCUCCGAGCCGCCGGCAGCCCGGACGCACCGGGAGAGCGAGAGGUGGAGGCCGCGGACAUUUUGGUGCCAAGCCGAACCGAGCCGGGGCGCCGGGAGCGCUGAAGCUUCGUGCAC	159	98	Human 5UTR library	AP1B1
RSL-V2-1055	BA005204_2_Multi	CCGCGCTAATACGACTCACTATAG	GCTAAACCTGAGCAAGCGCCTGTAC	GGTGTACGAAGTTTCAGC	GCTCCGAGCCGCCGGCAGCCCGGACGCACCGGGAGAGCGAGAGGTGGAGGCCGCGGACATTTTGGTGCCAAGCCGAACCGAGCCGGGGCGCCGGGAGC	GCTGAAGCTTCGTGCAC	GGCUAAACCUGAGCAAGCGCCUGUACGGUGUACGAAGUUUCAGCGCUCCGAGCCGCCGGCAGCCCGGACGCACCGGGAGAGCGAGAGGUGGAGGCCGCGGACAUUUUGGUGCCAAGCCGAACCGAGCCGGGGCGCCGGGAGCGCUGAAGCUUCGUGCAC	159	98	Human 5UTR library	AP1B1
RSL-V2-1056	BA005204_2_Multi	CCGCGCTAATACGACTCACTATAG	CCCGTAGAGGTTAAGTACAACCGTC	GGTGTACGAAGTTTCAGC	GCTCCGAGCCGCCGGCAGCCCGGACGCACCGGGAGAGCGAGAGGTGGAGGCCGCGGACATTTTGGTGCCAAGCCGAACCGAGCCGGGGCGCCGGGAGC	GCTGAAGCTTCGTGCAC	GCCCGUAGAGGUUAAGUACAACCGUCGGUGUACGAAGUUUCAGCGCUCCGAGCCGCCGGCAGCCCGGACGCACCGGGAGAGCGAGAGGUGGAGGCCGCGGACAUUUUGGUGCCAAGCCGAACCGAGCCGGGGCGCCGGGAGCGCUGAAGCUUCGUGCAC	159	98	Human 5UTR library	AP1B1
RSL-V2-1057	BA005214_1_Multi	CCGCGCTAATACGACTCACTATAG	CTCAGAACACAAGCCTATCATCAAT	GGTGTACGAAGTTTCAGC	GACAGCACCTCCCGGACCGGACATAACGGTCCCCGCGCGGCTCCCCGAACCGGAAGTGGAGGTGAGCTGTC	GCTGAAGCTTCGTGCAC	GCUCAGAACACAAGCCUAUCAUCAAUGGUGUACGAAGUUUCAGCGACAGCACCUCCCGGACCGGACAUAACGGUCCCCGCGCGGCUCCCCGAACCGGAAGUGGAGGUGAGCUGUCGCUGAAGCUUCGUGCAC	132	71	Human 5UTR library	AP1M1
RSL-V2-1058	BA005214_1_Multi	CCGCGCTAATACGACTCACTATAG	GCACGTACCAGCTTACACAACGATG	GGTGTACGAAGTTTCAGC	GACAGCACCTCCCGGACCGGACATAACGGTCCCCGCGCGGCTCCCCGAACCGGAAGTGGAGGTGAGCTGTC	GCTGAAGCTTCGTGCAC	GGCACGUACCAGCUUACACAACGAUGGGUGUACGAAGUUUCAGCGACAGCACCUCCCGGACCGGACAUAACGGUCCCCGCGCGGCUCCCCGAACCGGAAGUGGAGGUGAGCUGUCGCUGAAGCUUCGUGCAC	132	71	Human 5UTR library	AP1M1
RSL-V2-1059	BA005214_1_Multi	CCGCGCTAATACGACTCACTATAG	GATAATAGGCATCTCATCCGTCCGC	GGTGTACGAAGTTTCAGC	GACAGCACCTCCCGGACCGGACATAACGGTCCCCGCGCGGCTCCCCGAACCGGAAGTGGAGGTGAGCTGTC	GCTGAAGCTTCGTGCAC	GGAUAAUAGGCAUCUCAUCCGUCCGCGGUGUACGAAGUUUCAGCGACAGCACCUCCCGGACCGGACAUAACGGUCCCCGCGCGGCUCCCCGAACCGGAAGUGGAGGUGAGCUGUCGCUGAAGCUUCGUGCAC	132	71	Human 5UTR library	AP1M1
RSL-V2-1060	BA005218_2_Multi	CCGCGCTAATACGACTCACTATAG	GTTAAAACATGTCGTTAGGAACCCC	GGTGTACGAAGTTTCAGC	GCGCACAGTCCGTCCTGCGCCTGCGCATTCCTGACAGCACCTCCCGGACCGGACATAACGGTCCCCGCGCGGCTCCCCGAACCGGAAGTGGAGGTGAGCTGTCGCGGGCGGCGC	GCTGAAGCTTCGTGCAC	GGUUAAAACAUGUCGUUAGGAACCCCGGUGUACGAAGUUUCAGCGCGCACAGUCCGUCCUGCGCCUGCGCAUUCCUGACAGCACCUCCCGGACCGGACAUAACGGUCCCCGCGCGGCUCCCCGAACCGGAAGUGGAGGUGAGCUGUCGCGGGCGGCGCGCUGAAGCUUCGUGCAC	175	114	Human 5UTR library	AP1M1
RSL-V2-1061	BA005218_2_Multi	CCGCGCTAATACGACTCACTATAG	GTGTGTGATAGCGTGGACTGTCGGG	GGTGTACGAAGTTTCAGC	GCGCACAGTCCGTCCTGCGCCTGCGCATTCCTGACAGCACCTCCCGGACCGGACATAACGGTCCCCGCGCGGCTCCCCGAACCGGAAGTGGAGGTGAGCTGTCGCGGGCGGCGC	GCTGAAGCTTCGTGCAC	GGUGUGUGAUAGCGUGGACUGUCGGGGGUGUACGAAGUUUCAGCGCGCACAGUCCGUCCUGCGCCUGCGCAUUCCUGACAGCACCUCCCGGACCGGACAUAACGGUCCCCGCGCGGCUCCCCGAACCGGAAGUGGAGGUGAGCUGUCGCGGGCGGCGCGCUGAAGCUUCGUGCAC	175	114	Human 5UTR library	AP1M1
RSL-V2-1062	BA005218_2_Multi	CCGCGCTAATACGACTCACTATAG	GTGACCGGAGTACCCGTACGTTTAT	GGTGTACGAAGTTTCAGC	GCGCACAGTCCGTCCTGCGCCTGCGCATTCCTGACAGCACCTCCCGGACCGGACATAACGGTCCCCGCGCGGCTCCCCGAACCGGAAGTGGAGGTGAGCTGTCGCGGGCGGCGC	GCTGAAGCTTCGTGCAC	GGUGACCGGAGUACCCGUACGUUUAUGGUGUACGAAGUUUCAGCGCGCACAGUCCGUCCUGCGCCUGCGCAUUCCUGACAGCACCUCCCGGACCGGACAUAACGGUCCCCGCGCGGCUCCCCGAACCGGAAGUGGAGGUGAGCUGUCGCGGGCGGCGCGCUGAAGCUUCGUGCAC	175	114	Human 5UTR library	AP1M1
RSL-V2-1063	BA005222_1	CCGCGCTAATACGACTCACTATAG	AACGTCTAGCCTCGTTAAAAGGAAC	GGTGTACGAAGTTTCAGC	GCTTCCGCAGGAAGAAGGAAGC	GCTGAAGCTTCGTGCAC	GAACGUCUAGCCUCGUUAAAAGGAACGGUGUACGAAGUUUCAGCGCUUCCGCAGGAAGAAGGAAGCGCUGAAGCUUCGUGCAC	83	22	Human 5UTR library	AP1M2
RSL-V2-1064	BA005222_1	CCGCGCTAATACGACTCACTATAG	AGAGCTATATAGCTATGGCATCCCC	GGTGTACGAAGTTTCAGC	GCTTCCGCAGGAAGAAGGAAGC	GCTGAAGCTTCGTGCAC	GAGAGCUAUAUAGCUAUGGCAUCCCCGGUGUACGAAGUUUCAGCGCUUCCGCAGGAAGAAGGAAGCGCUGAAGCUUCGUGCAC	83	22	Human 5UTR library	AP1M2
RSL-V2-1065	BA005222_1	CCGCGCTAATACGACTCACTATAG	GCCTGGAGTAGGTCAGGAGAGATGA	GGTGTACGAAGTTTCAGC	GCTTCCGCAGGAAGAAGGAAGC	GCTGAAGCTTCGTGCAC	GGCCUGGAGUAGGUCAGGAGAGAUGAGGUGUACGAAGUUUCAGCGCUUCCGCAGGAAGAAGGAAGCGCUGAAGCUUCGUGCAC	83	22	Human 5UTR library	AP1M2
RSL-V2-1066	BA005222_Multi	CCGCGCTAATACGACTCACTATAG	CGCGTAGTGAATTAAAAGTCCGAAC	GGTGTACGAAGTTTCAGC	GGCGCTTCCGCAGGAAGAAGGAAGCGGCGCCGCCATCGCCTCCCGGCGCTCCCTCCCCGACTCCTAAGTCCTTCGGCCGCC	GCTGAAGCTTCGTGCAC	GCGCGUAGUGAAUUAAAAGUCCGAACGGUGUACGAAGUUUCAGCGGCGCUUCCGCAGGAAGAAGGAAGCGGCGCCGCCAUCGCCUCCCGGCGCUCCCUCCCCGACUCCUAAGUCCUUCGGCCGCCGCUGAAGCUUCGUGCAC	142	81	Human 5UTR library	AP1M2
RSL-V2-1067	BA005222_Multi	CCGCGCTAATACGACTCACTATAG	GTAATTACAGACAGGCTCCTACAAG	GGTGTACGAAGTTTCAGC	GGCGCTTCCGCAGGAAGAAGGAAGCGGCGCCGCCATCGCCTCCCGGCGCTCCCTCCCCGACTCCTAAGTCCTTCGGCCGCC	GCTGAAGCTTCGTGCAC	GGUAAUUACAGACAGGCUCCUACAAGGGUGUACGAAGUUUCAGCGGCGCUUCCGCAGGAAGAAGGAAGCGGCGCCGCCAUCGCCUCCCGGCGCUCCCUCCCCGACUCCUAAGUCCUUCGGCCGCCGCUGAAGCUUCGUGCAC	142	81	Human 5UTR library	AP1M2
RSL-V2-1068	BA005222_Multi	CCGCGCTAATACGACTCACTATAG	ACATGCCGATAAGCTTATGCGTCAC	GGTGTACGAAGTTTCAGC	GGCGCTTCCGCAGGAAGAAGGAAGCGGCGCCGCCATCGCCTCCCGGCGCTCCCTCCCCGACTCCTAAGTCCTTCGGCCGCC	GCTGAAGCTTCGTGCAC	GACAUGCCGAUAAGCUUAUGCGUCACGGUGUACGAAGUUUCAGCGGCGCUUCCGCAGGAAGAAGGAAGCGGCGCCGCCAUCGCCUCCCGGCGCUCCCUCCCCGACUCCUAAGUCCUUCGGCCGCCGCUGAAGCUUCGUGCAC	142	81	Human 5UTR library	AP1M2
RSL-V2-1069	BA005253_1	CCGCGCTAATACGACTCACTATAG	AAGCGCCGCATCTCTTGTCACATAG	GGTGTACGAAGTTTCAGC	CGCTCCAGGCCCCTGCCTGTCACG	GCTGAAGCTTCGTGCAC	GAAGCGCCGCAUCUCUUGUCACAUAGGGUGUACGAAGUUUCAGCCGCUCCAGGCCCCUGCCUGUCACGGCUGAAGCUUCGUGCAC	85	24	Human 5UTR library	AP2A1
RSL-V2-1070	BA005253_1	CCGCGCTAATACGACTCACTATAG	GAACCCAAGGGATTGAACGGAATGA	GGTGTACGAAGTTTCAGC	CGCTCCAGGCCCCTGCCTGTCACG	GCTGAAGCTTCGTGCAC	GGAACCCAAGGGAUUGAACGGAAUGAGGUGUACGAAGUUUCAGCCGCUCCAGGCCCCUGCCUGUCACGGCUGAAGCUUCGUGCAC	85	24	Human 5UTR library	AP2A1
RSL-V2-1071	BA005253_1	CCGCGCTAATACGACTCACTATAG	CGTATACGTGCAAACTGGATCAGGC	GGTGTACGAAGTTTCAGC	CGCTCCAGGCCCCTGCCTGTCACG	GCTGAAGCTTCGTGCAC	GCGUAUACGUGCAAACUGGAUCAGGCGGUGUACGAAGUUUCAGCCGCUCCAGGCCCCUGCCUGUCACGGCUGAAGCUUCGUGCAC	85	24	Human 5UTR library	AP2A1
RSL-V2-1072	BA005254_1	CCGCGCTAATACGACTCACTATAG	ATATTCAAGTCTCAAGCGCGCGGGT	GGTGTACGAAGTTTCAGC	CTCCTCCTGACCCGAACTGACCTTCCCCACCCCGACCGCGCCAGGCCACGGTGCTGGAGGAG	GCTGAAGCTTCGTGCAC	GAUAUUCAAGUCUCAAGCGCGCGGGUGGUGUACGAAGUUUCAGCCUCCUCCUGACCCGAACUGACCUUCCCCACCCCGACCGCGCCAGGCCACGGUGCUGGAGGAGGCUGAAGCUUCGUGCAC	123	62	Human 5UTR library	AP2A1
RSL-V2-1073	BA005254_1	CCGCGCTAATACGACTCACTATAG	ATAGCGTTAGGCAGAGTGCAGCATT	GGTGTACGAAGTTTCAGC	CTCCTCCTGACCCGAACTGACCTTCCCCACCCCGACCGCGCCAGGCCACGGTGCTGGAGGAG	GCTGAAGCTTCGTGCAC	GAUAGCGUUAGGCAGAGUGCAGCAUUGGUGUACGAAGUUUCAGCCUCCUCCUGACCCGAACUGACCUUCCCCACCCCGACCGCGCCAGGCCACGGUGCUGGAGGAGGCUGAAGCUUCGUGCAC	123	62	Human 5UTR library	AP2A1
RSL-V2-1074	BA005254_1	CCGCGCTAATACGACTCACTATAG	CTACGTCGGGATGTGCGGTCACATT	GGTGTACGAAGTTTCAGC	CTCCTCCTGACCCGAACTGACCTTCCCCACCCCGACCGCGCCAGGCCACGGTGCTGGAGGAG	GCTGAAGCTTCGTGCAC	GCUACGUCGGGAUGUGCGGUCACAUUGGUGUACGAAGUUUCAGCCUCCUCCUGACCCGAACUGACCUUCCCCACCCCGACCGCGCCAGGCCACGGUGCUGGAGGAGGCUGAAGCUUCGUGCAC	123	62	Human 5UTR library	AP2A1
RSL-V2-1075	BA005263_Multi	CCGCGCTAATACGACTCACTATAG	CGCAAGCTCCGATGTGATACTAAAC	GGTGTACGAAGTTTCAGC	GTTTCCTGCCCACCATCTTTGTCCCTGGCAAAGTGGGTTTTGCGCAGTGGCTTAGACCTAGAAAAGAATCGTGACGGGCAGGAAAC	GCTGAAGCTTCGTGCAC	GCGCAAGCUCCGAUGUGAUACUAAACGGUGUACGAAGUUUCAGCGUUUCCUGCCCACCAUCUUUGUCCCUGGCAAAGUGGGUUUUGCGCAGUGGCUUAGACCUAGAAAAGAAUCGUGACGGGCAGGAAACGCUGAAGCUUCGUGCAC	147	86	Human 5UTR library	AP2B1
RSL-V2-1076	BA005263_Multi	CCGCGCTAATACGACTCACTATAG	GAAAGAGCGACCTTTAACCTATAGC	GGTGTACGAAGTTTCAGC	GTTTCCTGCCCACCATCTTTGTCCCTGGCAAAGTGGGTTTTGCGCAGTGGCTTAGACCTAGAAAAGAATCGTGACGGGCAGGAAAC	GCTGAAGCTTCGTGCAC	GGAAAGAGCGACCUUUAACCUAUAGCGGUGUACGAAGUUUCAGCGUUUCCUGCCCACCAUCUUUGUCCCUGGCAAAGUGGGUUUUGCGCAGUGGCUUAGACCUAGAAAAGAAUCGUGACGGGCAGGAAACGCUGAAGCUUCGUGCAC	147	86	Human 5UTR library	AP2B1
RSL-V2-1077	BA005263_Multi	CCGCGCTAATACGACTCACTATAG	ACCGACAATGGAGGGACCCTTATGC	GGTGTACGAAGTTTCAGC	GTTTCCTGCCCACCATCTTTGTCCCTGGCAAAGTGGGTTTTGCGCAGTGGCTTAGACCTAGAAAAGAATCGTGACGGGCAGGAAAC	GCTGAAGCTTCGTGCAC	GACCGACAAUGGAGGGACCCUUAUGCGGUGUACGAAGUUUCAGCGUUUCCUGCCCACCAUCUUUGUCCCUGGCAAAGUGGGUUUUGCGCAGUGGCUUAGACCUAGAAAAGAAUCGUGACGGGCAGGAAACGCUGAAGCUUCGUGCAC	147	86	Human 5UTR library	AP2B1
RSL-V2-1078	BA005264_1_Multi	CCGCGCTAATACGACTCACTATAG	GCAGGGAATCTACCTCACCAAAGGC	GGTGTACGAAGTTTCAGC	CTCCGCCTCCGGTGAGTTCAGGGCGGTTGCCTTTAGGGTGTGTCCCTAATTGACGGGGTCGGGGACGGAG	GCTGAAGCTTCGTGCAC	GGCAGGGAAUCUACCUCACCAAAGGCGGUGUACGAAGUUUCAGCCUCCGCCUCCGGUGAGUUCAGGGCGGUUGCCUUUAGGGUGUGUCCCUAAUUGACGGGGUCGGGGACGGAGGCUGAAGCUUCGUGCAC	131	70	Human 5UTR library	AP2B1
RSL-V2-1079	BA005264_1_Multi	CCGCGCTAATACGACTCACTATAG	AGTGGATAGCGCTTCATCCGATCGC	GGTGTACGAAGTTTCAGC	CTCCGCCTCCGGTGAGTTCAGGGCGGTTGCCTTTAGGGTGTGTCCCTAATTGACGGGGTCGGGGACGGAG	GCTGAAGCTTCGTGCAC	GAGUGGAUAGCGCUUCAUCCGAUCGCGGUGUACGAAGUUUCAGCCUCCGCCUCCGGUGAGUUCAGGGCGGUUGCCUUUAGGGUGUGUCCCUAAUUGACGGGGUCGGGGACGGAGGCUGAAGCUUCGUGCAC	131	70	Human 5UTR library	AP2B1
RSL-V2-1080	BA005264_1_Multi	CCGCGCTAATACGACTCACTATAG	ACTGTGGCATACGGCATACACTAAG	GGTGTACGAAGTTTCAGC	CTCCGCCTCCGGTGAGTTCAGGGCGGTTGCCTTTAGGGTGTGTCCCTAATTGACGGGGTCGGGGACGGAG	GCTGAAGCTTCGTGCAC	GACUGUGGCAUACGGCAUACACUAAGGGUGUACGAAGUUUCAGCCUCCGCCUCCGGUGAGUUCAGGGCGGUUGCCUUUAGGGUGUGUCCCUAAUUGACGGGGUCGGGGACGGAGGCUGAAGCUUCGUGCAC	131	70	Human 5UTR library	AP2B1
RSL-V2-1081	BA005358_1	CCGCGCTAATACGACTCACTATAG	GAATTCATAGCACTTCAACCCATGA	GGTGTACGAAGTTTCAGC	TTGGTGAAACTACAACTCCCAG	GCTGAAGCTTCGTGCAC	GGAAUUCAUAGCACUUCAACCCAUGAGGUGUACGAAGUUUCAGCUUGGUGAAACUACAACUCCCAGGCUGAAGCUUCGUGCAC	83	22	Human 5UTR library	AP2S1
RSL-V2-1082	BA005358_1	CCGCGCTAATACGACTCACTATAG	GTAGCAGCCGAAAACCAAAAGATCC	GGTGTACGAAGTTTCAGC	TTGGTGAAACTACAACTCCCAG	GCTGAAGCTTCGTGCAC	GGUAGCAGCCGAAAACCAAAAGAUCCGGUGUACGAAGUUUCAGCUUGGUGAAACUACAACUCCCAGGCUGAAGCUUCGUGCAC	83	22	Human 5UTR library	AP2S1
RSL-V2-1083	BA005358_1	CCGCGCTAATACGACTCACTATAG	GAAATCCGGTCGAAATGTTAGACTC	GGTGTACGAAGTTTCAGC	TTGGTGAAACTACAACTCCCAG	GCTGAAGCTTCGTGCAC	GGAAAUCCGGUCGAAAUGUUAGACUCGGUGUACGAAGUUUCAGCUUGGUGAAACUACAACUCCCAGGCUGAAGCUUCGUGCAC	83	22	Human 5UTR library	AP2S1
RSL-V2-1084	BA005359_1	CCGCGCTAATACGACTCACTATAG	GTAGAAGCCCAAGGACCAAACTCAC	GGTGTACGAAGTTTCAGC	TTTGGTGAAACTACAACTCCCAGG	GCTGAAGCTTCGTGCAC	GGUAGAAGCCCAAGGACCAAACUCACGGUGUACGAAGUUUCAGCUUUGGUGAAACUACAACUCCCAGGGCUGAAGCUUCGUGCAC	85	24	Human 5UTR library	AP2S1
RSL-V2-1085	BA005359_1	CCGCGCTAATACGACTCACTATAG	GTTGTCACAGGGACCTTGGAAAACC	GGTGTACGAAGTTTCAGC	TTTGGTGAAACTACAACTCCCAGG	GCTGAAGCTTCGTGCAC	GGUUGUCACAGGGACCUUGGAAAACCGGUGUACGAAGUUUCAGCUUUGGUGAAACUACAACUCCCAGGGCUGAAGCUUCGUGCAC	85	24	Human 5UTR library	AP2S1
RSL-V2-1086	BA005359_1	CCGCGCTAATACGACTCACTATAG	GACGACTCCGTGCTCCCAAAGCAAT	GGTGTACGAAGTTTCAGC	TTTGGTGAAACTACAACTCCCAGG	GCTGAAGCTTCGTGCAC	GGACGACUCCGUGCUCCCAAAGCAAUGGUGUACGAAGUUUCAGCUUUGGUGAAACUACAACUCCCAGGGCUGAAGCUUCGUGCAC	85	24	Human 5UTR library	AP2S1
RSL-V2-1087	BA005359_Multi	CCGCGCTAATACGACTCACTATAG	CGCAACGGTTAGCCCTCAGATCCAT	GGTGTACGAAGTTTCAGC	TGTGCGCGAGAAGGCAGGCGGGTTTTTCTACCGGAAGTCCGCTCTAGCTCTGGGCCCTACAACTGCACCCTGAGCCGGAGCTGCCCAGTCGCCGCG	GCTGAAGCTTCGTGCAC	GCGCAACGGUUAGCCCUCAGAUCCAUGGUGUACGAAGUUUCAGCUGUGCGCGAGAAGGCAGGCGGGUUUUUCUACCGGAAGUCCGCUCUAGCUCUGGGCCCUACAACUGCACCCUGAGCCGGAGCUGCCCAGUCGCCGCGGCUGAAGCUUCGUGCAC	157	96	Human 5UTR library	AP2S1
RSL-V2-1088	BA005359_Multi	CCGCGCTAATACGACTCACTATAG	AATTCGGAAAGACGGGTCCGAATAA	GGTGTACGAAGTTTCAGC	TGTGCGCGAGAAGGCAGGCGGGTTTTTCTACCGGAAGTCCGCTCTAGCTCTGGGCCCTACAACTGCACCCTGAGCCGGAGCTGCCCAGTCGCCGCG	GCTGAAGCTTCGTGCAC	GAAUUCGGAAAGACGGGUCCGAAUAAGGUGUACGAAGUUUCAGCUGUGCGCGAGAAGGCAGGCGGGUUUUUCUACCGGAAGUCCGCUCUAGCUCUGGGCCCUACAACUGCACCCUGAGCCGGAGCUGCCCAGUCGCCGCGGCUGAAGCUUCGUGCAC	157	96	Human 5UTR library	AP2S1
RSL-V2-1089	BA005359_Multi	CCGCGCTAATACGACTCACTATAG	AGCACCGGGCGTACCTCTCTATACT	GGTGTACGAAGTTTCAGC	TGTGCGCGAGAAGGCAGGCGGGTTTTTCTACCGGAAGTCCGCTCTAGCTCTGGGCCCTACAACTGCACCCTGAGCCGGAGCTGCCCAGTCGCCGCG	GCTGAAGCTTCGTGCAC	GAGCACCGGGCGUACCUCUCUAUACUGGUGUACGAAGUUUCAGCUGUGCGCGAGAAGGCAGGCGGGUUUUUCUACCGGAAGUCCGCUCUAGCUCUGGGCCCUACAACUGCACCCUGAGCCGGAGCUGCCCAGUCGCCGCGGCUGAAGCUUCGUGCAC	157	96	Human 5UTR library	AP2S1
RSL-V2-1090	BA005363_Multi	CCGCGCTAATACGACTCACTATAG	GCTCTCCGGCTATCAGTAGTCAAAT	GGTGTACGAAGTTTCAGC	AGTCCGGAAGCGCCTGCGCGCGCTCCTCCGTACGAGAACTAGTTTTGTTCCGTGCCCTCTGGACT	GCTGAAGCTTCGTGCAC	GGCUCUCCGGCUAUCAGUAGUCAAAUGGUGUACGAAGUUUCAGCAGUCCGGAAGCGCCUGCGCGCGCUCCUCCGUACGAGAACUAGUUUUGUUCCGUGCCCUCUGGACUGCUGAAGCUUCGUGCAC	126	65	Human 5UTR library	AP3B1
RSL-V2-1091	BA005363_Multi	CCGCGCTAATACGACTCACTATAG	CGGGTGAGTTAATAGATTACCTGGC	GGTGTACGAAGTTTCAGC	AGTCCGGAAGCGCCTGCGCGCGCTCCTCCGTACGAGAACTAGTTTTGTTCCGTGCCCTCTGGACT	GCTGAAGCTTCGTGCAC	GCGGGUGAGUUAAUAGAUUACCUGGCGGUGUACGAAGUUUCAGCAGUCCGGAAGCGCCUGCGCGCGCUCCUCCGUACGAGAACUAGUUUUGUUCCGUGCCCUCUGGACUGCUGAAGCUUCGUGCAC	126	65	Human 5UTR library	AP3B1
RSL-V2-1092	BA005363_Multi	CCGCGCTAATACGACTCACTATAG	ATGTCGAGACTTAGCGTACCGTGAT	GGTGTACGAAGTTTCAGC	AGTCCGGAAGCGCCTGCGCGCGCTCCTCCGTACGAGAACTAGTTTTGTTCCGTGCCCTCTGGACT	GCTGAAGCTTCGTGCAC	GAUGUCGAGACUUAGCGUACCGUGAUGGUGUACGAAGUUUCAGCAGUCCGGAAGCGCCUGCGCGCGCUCCUCCGUACGAGAACUAGUUUUGUUCCGUGCCCUCUGGACUGCUGAAGCUUCGUGCAC	126	65	Human 5UTR library	AP3B1
RSL-V2-1093	BA005379_1_Multi	CCGCGCTAATACGACTCACTATAG	GGAAGATTTCCAAGCTTGGGGCACA	GGTGTACGAAGTTTCAGC	GCCGCCGCCCTGGCCTGGGAGCTTGCCCCGCCGCAGCGGCCGGCAGCGCGGCGCTCCGCGGGCGGCAGGC	GCTGAAGCTTCGTGCAC	GGGAAGAUUUCCAAGCUUGGGGCACAGGUGUACGAAGUUUCAGCGCCGCCGCCCUGGCCUGGGAGCUUGCCCCGCCGCAGCGGCCGGCAGCGCGGCGCUCCGCGGGCGGCAGGCGCUGAAGCUUCGUGCAC	131	70	Human 5UTR library	AP3D1
RSL-V2-1094	BA005379_1_Multi	CCGCGCTAATACGACTCACTATAG	ACTCGGGCGATCGGGTTAAATCCTC	GGTGTACGAAGTTTCAGC	GCCGCCGCCCTGGCCTGGGAGCTTGCCCCGCCGCAGCGGCCGGCAGCGCGGCGCTCCGCGGGCGGCAGGC	GCTGAAGCTTCGTGCAC	GACUCGGGCGAUCGGGUUAAAUCCUCGGUGUACGAAGUUUCAGCGCCGCCGCCCUGGCCUGGGAGCUUGCCCCGCCGCAGCGGCCGGCAGCGCGGCGCUCCGCGGGCGGCAGGCGCUGAAGCUUCGUGCAC	131	70	Human 5UTR library	AP3D1
RSL-V2-1095	BA005379_1_Multi	CCGCGCTAATACGACTCACTATAG	CTTAGTATGGTACGTGCAACCCCAG	GGTGTACGAAGTTTCAGC	GCCGCCGCCCTGGCCTGGGAGCTTGCCCCGCCGCAGCGGCCGGCAGCGCGGCGCTCCGCGGGCGGCAGGC	GCTGAAGCTTCGTGCAC	GCUUAGUAUGGUACGUGCAACCCCAGGGUGUACGAAGUUUCAGCGCCGCCGCCCUGGCCUGGGAGCUUGCCCCGCCGCAGCGGCCGGCAGCGCGGCGCUCCGCGGGCGGCAGGCGCUGAAGCUUCGUGCAC	131	70	Human 5UTR library	AP3D1
RSL-V2-1096	BA005379_1	CCGCGCTAATACGACTCACTATAG	ACATCCGACGTTAGGACCTTTGACG	GGTGTACGAAGTTTCAGC	GCCATTTGC	GCTGAAGCTTCGTGCAC	GACAUCCGACGUUAGGACCUUUGACGGGUGUACGAAGUUUCAGCGCCAUUUGCGCUGAAGCUUCGUGCAC	70	9	Human 5UTR library	AP3D1
RSL-V2-1097	BA005379_1	CCGCGCTAATACGACTCACTATAG	GTCGGGTTGTGACCCACATGTATAA	GGTGTACGAAGTTTCAGC	GCCATTTGC	GCTGAAGCTTCGTGCAC	GGUCGGGUUGUGACCCACAUGUAUAAGGUGUACGAAGUUUCAGCGCCAUUUGCGCUGAAGCUUCGUGCAC	70	9	Human 5UTR library	AP3D1
RSL-V2-1098	BA005379_1	CCGCGCTAATACGACTCACTATAG	GTGTGGGCGGTAACATCAGCTTTCT	GGTGTACGAAGTTTCAGC	GCCATTTGC	GCTGAAGCTTCGTGCAC	GGUGUGGGCGGUAACAUCAGCUUUCUGGUGUACGAAGUUUCAGCGCCAUUUGCGCUGAAGCUUCGUGCAC	70	9	Human 5UTR library	AP3D1
RSL-V2-1099	BA005442_3_Multi	CCGCGCTAATACGACTCACTATAG	GGTCATGTAGGAAAACCGCATCCTC	GGTGTACGAAGTTTCAGC	GTCTGGTTGCAATCCCAGTGTATGTCAAACATAACATCAGTTTCCGGGACAGTAGTTCCCTTGGACGCTTTGAAATAACGGTGGGACCCAAGCAGAC	GCTGAAGCTTCGTGCAC	GGGUCAUGUAGGAAAACCGCAUCCUCGGUGUACGAAGUUUCAGCGUCUGGUUGCAAUCCCAGUGUAUGUCAAACAUAACAUCAGUUUCCGGGACAGUAGUUCCCUUGGACGCUUUGAAAUAACGGUGGGACCCAAGCAGACGCUGAAGCUUCGUGCAC	158	97	Human 5UTR library	AP3M2
RSL-V2-1100	BA005442_3_Multi	CCGCGCTAATACGACTCACTATAG	CCTATACTTGAGTGGTTTTAGCCTT	GGTGTACGAAGTTTCAGC	GTCTGGTTGCAATCCCAGTGTATGTCAAACATAACATCAGTTTCCGGGACAGTAGTTCCCTTGGACGCTTTGAAATAACGGTGGGACCCAAGCAGAC	GCTGAAGCTTCGTGCAC	GCCUAUACUUGAGUGGUUUUAGCCUUGGUGUACGAAGUUUCAGCGUCUGGUUGCAAUCCCAGUGUAUGUCAAACAUAACAUCAGUUUCCGGGACAGUAGUUCCCUUGGACGCUUUGAAAUAACGGUGGGACCCAAGCAGACGCUGAAGCUUCGUGCAC	158	97	Human 5UTR library	AP3M2
RSL-V2-1101	BA005442_3_Multi	CCGCGCTAATACGACTCACTATAG	GCGGGCGCTTAAAGAGACCTAAACT	GGTGTACGAAGTTTCAGC	GTCTGGTTGCAATCCCAGTGTATGTCAAACATAACATCAGTTTCCGGGACAGTAGTTCCCTTGGACGCTTTGAAATAACGGTGGGACCCAAGCAGAC	GCTGAAGCTTCGTGCAC	GGCGGGCGCUUAAAGAGACCUAAACUGGUGUACGAAGUUUCAGCGUCUGGUUGCAAUCCCAGUGUAUGUCAAACAUAACAUCAGUUUCCGGGACAGUAGUUCCCUUGGACGCUUUGAAAUAACGGUGGGACCCAAGCAGACGCUGAAGCUUCGUGCAC	158	97	Human 5UTR library	AP3M2
RSL-V2-1102	BA005446_1	CCGCGCTAATACGACTCACTATAG	AATTCGCTCGCGGCTAGGCATAACA	GGTGTACGAAGTTTCAGC	GGTCGCGTGCGGGAGGGGGCGGGTGGGGAAGGATCGCAGGCGAGATTACGAGGCGAGGCTCGCGCGCCCGCCCCCGCCCTGGCCCCCAGTGCCCACCCGGTCGGCCCGGCACAGCC	GCTGAAGCTTCGTGCAC	GAAUUCGCUCGCGGCUAGGCAUAACAGGUGUACGAAGUUUCAGCGGUCGCGUGCGGGAGGGGGCGGGUGGGGAAGGAUCGCAGGCGAGAUUACGAGGCGAGGCUCGCGCGCCCGCCCCCGCCCUGGCCCCCAGUGCCCACCCGGUCGGCCCGGCACAGCCGCUGAAGCUUCGUGCAC	177	116	Human 5UTR library	AP3S1
RSL-V2-1103	BA005446_1	CCGCGCTAATACGACTCACTATAG	ATTATGTGTAGGCTGCCGTGCGGAA	GGTGTACGAAGTTTCAGC	GGTCGCGTGCGGGAGGGGGCGGGTGGGGAAGGATCGCAGGCGAGATTACGAGGCGAGGCTCGCGCGCCCGCCCCCGCCCTGGCCCCCAGTGCCCACCCGGTCGGCCCGGCACAGCC	GCTGAAGCTTCGTGCAC	GAUUAUGUGUAGGCUGCCGUGCGGAAGGUGUACGAAGUUUCAGCGGUCGCGUGCGGGAGGGGGCGGGUGGGGAAGGAUCGCAGGCGAGAUUACGAGGCGAGGCUCGCGCGCCCGCCCCCGCCCUGGCCCCCAGUGCCCACCCGGUCGGCCCGGCACAGCCGCUGAAGCUUCGUGCAC	177	116	Human 5UTR library	AP3S1
RSL-V2-1104	BA005446_1	CCGCGCTAATACGACTCACTATAG	ATACGTTATCAAGAGCATGTGCGCG	GGTGTACGAAGTTTCAGC	GGTCGCGTGCGGGAGGGGGCGGGTGGGGAAGGATCGCAGGCGAGATTACGAGGCGAGGCTCGCGCGCCCGCCCCCGCCCTGGCCCCCAGTGCCCACCCGGTCGGCCCGGCACAGCC	GCTGAAGCTTCGTGCAC	GAUACGUUAUCAAGAGCAUGUGCGCGGGUGUACGAAGUUUCAGCGGUCGCGUGCGGGAGGGGGCGGGUGGGGAAGGAUCGCAGGCGAGAUUACGAGGCGAGGCUCGCGCGCCCGCCCCCGCCCUGGCCCCCAGUGCCCACCCGGUCGGCCCGGCACAGCCGCUGAAGCUUCGUGCAC	177	116	Human 5UTR library	AP3S1
RSL-V2-1105	BA005452_1	CCGCGCTAATACGACTCACTATAG	GCGGTAAATCCTGCAGCCTTGACAA	GGTGTACGAAGTTTCAGC	GTCGCGTGCGGGAGGGGGCGGGTGGGGAAGGATCGCAGGCGAGATTACGAGGCGAGGCTCGCGCGCCCGCCCCCGCCCTGGCCCCCAGTGCCCACCCGGTCGGCCCGGCACAGC	GCTGAAGCTTCGTGCAC	GGCGGUAAAUCCUGCAGCCUUGACAAGGUGUACGAAGUUUCAGCGUCGCGUGCGGGAGGGGGCGGGUGGGGAAGGAUCGCAGGCGAGAUUACGAGGCGAGGCUCGCGCGCCCGCCCCCGCCCUGGCCCCCAGUGCCCACCCGGUCGGCCCGGCACAGCGCUGAAGCUUCGUGCAC	175	114	Human 5UTR library	AP3S1
RSL-V2-1106	BA005452_1	CCGCGCTAATACGACTCACTATAG	AGGGCAGATAACGACTTTTCGCTCC	GGTGTACGAAGTTTCAGC	GTCGCGTGCGGGAGGGGGCGGGTGGGGAAGGATCGCAGGCGAGATTACGAGGCGAGGCTCGCGCGCCCGCCCCCGCCCTGGCCCCCAGTGCCCACCCGGTCGGCCCGGCACAGC	GCTGAAGCTTCGTGCAC	GAGGGCAGAUAACGACUUUUCGCUCCGGUGUACGAAGUUUCAGCGUCGCGUGCGGGAGGGGGCGGGUGGGGAAGGAUCGCAGGCGAGAUUACGAGGCGAGGCUCGCGCGCCCGCCCCCGCCCUGGCCCCCAGUGCCCACCCGGUCGGCCCGGCACAGCGCUGAAGCUUCGUGCAC	175	114	Human 5UTR library	AP3S1
RSL-V2-1107	BA005452_1	CCGCGCTAATACGACTCACTATAG	ACCTTTTGCAGCCGGTGTTGACATG	GGTGTACGAAGTTTCAGC	GTCGCGTGCGGGAGGGGGCGGGTGGGGAAGGATCGCAGGCGAGATTACGAGGCGAGGCTCGCGCGCCCGCCCCCGCCCTGGCCCCCAGTGCCCACCCGGTCGGCCCGGCACAGC	GCTGAAGCTTCGTGCAC	GACCUUUUGCAGCCGGUGUUGACAUGGGUGUACGAAGUUUCAGCGUCGCGUGCGGGAGGGGGCGGGUGGGGAAGGAUCGCAGGCGAGAUUACGAGGCGAGGCUCGCGCGCCCGCCCCCGCCCUGGCCCCCAGUGCCCACCCGGUCGGCCCGGCACAGCGCUGAAGCUUCGUGCAC	175	114	Human 5UTR library	AP3S1
RSL-V2-1108	BA005534_1	CCGCGCTAATACGACTCACTATAG	GAGGCAAACGAGCAATGGTCGAAAG	GGTGTACGAAGTTTCAGC	GCAAAATGAGAGC	GCTGAAGCTTCGTGCAC	GGAGGCAAACGAGCAAUGGUCGAAAGGGUGUACGAAGUUUCAGCGCAAAAUGAGAGCGCUGAAGCUUCGUGCAC	74	13	Human 5UTR library	APBA1
RSL-V2-1109	BA005534_1	CCGCGCTAATACGACTCACTATAG	CGGATTCATGGGGCATGTAGCCATA	GGTGTACGAAGTTTCAGC	GCAAAATGAGAGC	GCTGAAGCTTCGTGCAC	GCGGAUUCAUGGGGCAUGUAGCCAUAGGUGUACGAAGUUUCAGCGCAAAAUGAGAGCGCUGAAGCUUCGUGCAC	74	13	Human 5UTR library	APBA1
RSL-V2-1110	BA005534_1	CCGCGCTAATACGACTCACTATAG	GTGTGAAGCTCTTAACCAAGCGCCT	GGTGTACGAAGTTTCAGC	GCAAAATGAGAGC	GCTGAAGCTTCGTGCAC	GGUGUGAAGCUCUUAACCAAGCGCCUGGUGUACGAAGUUUCAGCGCAAAAUGAGAGCGCUGAAGCUUCGUGCAC	74	13	Human 5UTR library	APBA1
RSL-V2-1111	BA005534_2_Multi	CCGCGCTAATACGACTCACTATAG	CTTAGATGGAACTGGACTGACACAA	GGTGTACGAAGTTTCAGC	GGCAAGCCCAGTGGAGCAAAATGAGAGCGCAGTGAGCC	GCTGAAGCTTCGTGCAC	GCUUAGAUGGAACUGGACUGACACAAGGUGUACGAAGUUUCAGCGGCAAGCCCAGUGGAGCAAAAUGAGAGCGCAGUGAGCCGCUGAAGCUUCGUGCAC	99	38	Human 5UTR library	APBA1
RSL-V2-1112	BA005534_2_Multi	CCGCGCTAATACGACTCACTATAG	ATAGCGCTCGCATGACATTAGAAGA	GGTGTACGAAGTTTCAGC	GGCAAGCCCAGTGGAGCAAAATGAGAGCGCAGTGAGCC	GCTGAAGCTTCGTGCAC	GAUAGCGCUCGCAUGACAUUAGAAGAGGUGUACGAAGUUUCAGCGGCAAGCCCAGUGGAGCAAAAUGAGAGCGCAGUGAGCCGCUGAAGCUUCGUGCAC	99	38	Human 5UTR library	APBA1
RSL-V2-1113	BA005534_2_Multi	CCGCGCTAATACGACTCACTATAG	GAGACCTAAGATAAACCTGCTTCGA	GGTGTACGAAGTTTCAGC	GGCAAGCCCAGTGGAGCAAAATGAGAGCGCAGTGAGCC	GCTGAAGCTTCGTGCAC	GGAGACCUAAGAUAAACCUGCUUCGAGGUGUACGAAGUUUCAGCGGCAAGCCCAGUGGAGCAAAAUGAGAGCGCAGUGAGCCGCUGAAGCUUCGUGCAC	99	38	Human 5UTR library	APBA1
RSL-V2-1114	BA005562_1	CCGCGCTAATACGACTCACTATAG	GACTACGTAAGCGTTAAGTTTGAGC	GGTGTACGAAGTTTCAGC	GGCGGGGTGTGGCCGCC	GCTGAAGCTTCGTGCAC	GGACUACGUAAGCGUUAAGUUUGAGCGGUGUACGAAGUUUCAGCGGCGGGGUGUGGCCGCCGCUGAAGCUUCGUGCAC	78	17	Human 5UTR library	APC
RSL-V2-1115	BA005562_1	CCGCGCTAATACGACTCACTATAG	AGAGAGCCATTAAGCCCGCCATTTG	GGTGTACGAAGTTTCAGC	GGCGGGGTGTGGCCGCC	GCTGAAGCTTCGTGCAC	GAGAGAGCCAUUAAGCCCGCCAUUUGGGUGUACGAAGUUUCAGCGGCGGGGUGUGGCCGCCGCUGAAGCUUCGUGCAC	78	17	Human 5UTR library	APC
RSL-V2-1116	BA005562_1	CCGCGCTAATACGACTCACTATAG	CTGGAATGCCACTTCGGTACAATGC	GGTGTACGAAGTTTCAGC	GGCGGGGTGTGGCCGCC	GCTGAAGCTTCGTGCAC	GCUGGAAUGCCACUUCGGUACAAUGCGGUGUACGAAGUUUCAGCGGCGGGGUGUGGCCGCCGCUGAAGCUUCGUGCAC	78	17	Human 5UTR library	APC
RSL-V2-1117	BA005637_1_Multi	CCGCGCTAATACGACTCACTATAG	CCGAGGCTCGCAACTACTTCCAAAG	GGTGTACGAAGTTTCAGC	CTGCCGCTCCCGGAGCCGCCGAGGCCAGCTTCGCGGCGCTGCCCCGCGGCGGGAGAGGAGGCTGCAGAAGAGCGGAGGCGGCCAGCGGGAGCGGCGG	GCTGAAGCTTCGTGCAC	GCCGAGGCUCGCAACUACUUCCAAAGGGUGUACGAAGUUUCAGCCUGCCGCUCCCGGAGCCGCCGAGGCCAGCUUCGCGGCGCUGCCCCGCGGCGGGAGAGGAGGCUGCAGAAGAGCGGAGGCGGCCAGCGGGAGCGGCGGGCUGAAGCUUCGUGCAC	158	97	Human 5UTR library	APLN
RSL-V2-1118	BA005637_1_Multi	CCGCGCTAATACGACTCACTATAG	AGGACTGTTAGGTGCTTTCCGCAAC	GGTGTACGAAGTTTCAGC	CTGCCGCTCCCGGAGCCGCCGAGGCCAGCTTCGCGGCGCTGCCCCGCGGCGGGAGAGGAGGCTGCAGAAGAGCGGAGGCGGCCAGCGGGAGCGGCGG	GCTGAAGCTTCGTGCAC	GAGGACUGUUAGGUGCUUUCCGCAACGGUGUACGAAGUUUCAGCCUGCCGCUCCCGGAGCCGCCGAGGCCAGCUUCGCGGCGCUGCCCCGCGGCGGGAGAGGAGGCUGCAGAAGAGCGGAGGCGGCCAGCGGGAGCGGCGGGCUGAAGCUUCGUGCAC	158	97	Human 5UTR library	APLN
RSL-V2-1119	BA005637_1_Multi	CCGCGCTAATACGACTCACTATAG	ATGTTCAGATCAACGGTATCAAGCT	GGTGTACGAAGTTTCAGC	CTGCCGCTCCCGGAGCCGCCGAGGCCAGCTTCGCGGCGCTGCCCCGCGGCGGGAGAGGAGGCTGCAGAAGAGCGGAGGCGGCCAGCGGGAGCGGCGG	GCTGAAGCTTCGTGCAC	GAUGUUCAGAUCAACGGUAUCAAGCUGGUGUACGAAGUUUCAGCCUGCCGCUCCCGGAGCCGCCGAGGCCAGCUUCGCGGCGCUGCCCCGCGGCGGGAGAGGAGGCUGCAGAAGAGCGGAGGCGGCCAGCGGGAGCGGCGGGCUGAAGCUUCGUGCAC	158	97	Human 5UTR library	APLN
RSL-V2-1120	BA005638_1_Multi	CCGCGCTAATACGACTCACTATAG	CGTAAATAGCTGAATAACGTACCAC	GGTGTACGAAGTTTCAGC	CCGTCAGTCCCGGTACCCCGCCAGGAAATGTCTTCTTCCTGGGAAGACGG	GCTGAAGCTTCGTGCAC	GCGUAAAUAGCUGAAUAACGUACCACGGUGUACGAAGUUUCAGCCCGUCAGUCCCGGUACCCCGCCAGGAAAUGUCUUCUUCCUGGGAAGACGGGCUGAAGCUUCGUGCAC	111	50	Human 5UTR library	APLN
RSL-V2-1121	BA005638_1_Multi	CCGCGCTAATACGACTCACTATAG	GATGACGCGGACCCCACTCTAACTT	GGTGTACGAAGTTTCAGC	CCGTCAGTCCCGGTACCCCGCCAGGAAATGTCTTCTTCCTGGGAAGACGG	GCTGAAGCTTCGTGCAC	GGAUGACGCGGACCCCACUCUAACUUGGUGUACGAAGUUUCAGCCCGUCAGUCCCGGUACCCCGCCAGGAAAUGUCUUCUUCCUGGGAAGACGGGCUGAAGCUUCGUGCAC	111	50	Human 5UTR library	APLN
RSL-V2-1122	BA005638_1_Multi	CCGCGCTAATACGACTCACTATAG	GATGTAAGTTGAGGTCGTGCACGTG	GGTGTACGAAGTTTCAGC	CCGTCAGTCCCGGTACCCCGCCAGGAAATGTCTTCTTCCTGGGAAGACGG	GCTGAAGCTTCGTGCAC	GGAUGUAAGUUGAGGUCGUGCACGUGGGUGUACGAAGUUUCAGCCCGUCAGUCCCGGUACCCCGCCAGGAAAUGUCUUCUUCCUGGGAAGACGGGCUGAAGCUUCGUGCAC	111	50	Human 5UTR library	APLN
RSL-V2-1123	BA005638_1	CCGCGCTAATACGACTCACTATAG	ACTCGCTAATGACATTGACGTCGAC	GGTGTACGAAGTTTCAGC	CCAGGAAATGTCTTCTTCCTGG	GCTGAAGCTTCGTGCAC	GACUCGCUAAUGACAUUGACGUCGACGGUGUACGAAGUUUCAGCCCAGGAAAUGUCUUCUUCCUGGGCUGAAGCUUCGUGCAC	83	22	Human 5UTR library	APLN
RSL-V2-1124	BA005638_1	CCGCGCTAATACGACTCACTATAG	GGATCCGGAGTAACTTACGCGATAC	GGTGTACGAAGTTTCAGC	CCAGGAAATGTCTTCTTCCTGG	GCTGAAGCTTCGTGCAC	GGGAUCCGGAGUAACUUACGCGAUACGGUGUACGAAGUUUCAGCCCAGGAAAUGUCUUCUUCCUGGGCUGAAGCUUCGUGCAC	83	22	Human 5UTR library	APLN
RSL-V2-1125	BA005638_1	CCGCGCTAATACGACTCACTATAG	ACCGCGAACATCTGGTCGTAAAGCA	GGTGTACGAAGTTTCAGC	CCAGGAAATGTCTTCTTCCTGG	GCTGAAGCTTCGTGCAC	GACCGCGAACAUCUGGUCGUAAAGCAGGUGUACGAAGUUUCAGCCCAGGAAAUGUCUUCUUCCUGGGCUGAAGCUUCGUGCAC	83	22	Human 5UTR library	APLN
RSL-V2-1126	BA005644_Multi	CCGCGCTAATACGACTCACTATAG	GTGGATGAACTCAGCTTACTACATC	GGTGTACGAAGTTTCAGC	CTGGGAGCTCCTGTCACCGCTGGGGCCGGGCCGGGCGGGAGTGCAGGGGACGTGAGGGCGCAAGGGCCGG	GCTGAAGCTTCGTGCAC	GGUGGAUGAACUCAGCUUACUACAUCGGUGUACGAAGUUUCAGCCUGGGAGCUCCUGUCACCGCUGGGGCCGGGCCGGGCGGGAGUGCAGGGGACGUGAGGGCGCAAGGGCCGGGCUGAAGCUUCGUGCAC	131	70	Human 5UTR library	APLP1
RSL-V2-1127	BA005644_Multi	CCGCGCTAATACGACTCACTATAG	ATCGTGCTGGCATATATAAGGCACA	GGTGTACGAAGTTTCAGC	CTGGGAGCTCCTGTCACCGCTGGGGCCGGGCCGGGCGGGAGTGCAGGGGACGTGAGGGCGCAAGGGCCGG	GCTGAAGCTTCGTGCAC	GAUCGUGCUGGCAUAUAUAAGGCACAGGUGUACGAAGUUUCAGCCUGGGAGCUCCUGUCACCGCUGGGGCCGGGCCGGGCGGGAGUGCAGGGGACGUGAGGGCGCAAGGGCCGGGCUGAAGCUUCGUGCAC	131	70	Human 5UTR library	APLP1
RSL-V2-1128	BA005644_Multi	CCGCGCTAATACGACTCACTATAG	AAACGCCCTTACCTAGAAAACACGT	GGTGTACGAAGTTTCAGC	CTGGGAGCTCCTGTCACCGCTGGGGCCGGGCCGGGCGGGAGTGCAGGGGACGTGAGGGCGCAAGGGCCGG	GCTGAAGCTTCGTGCAC	GAAACGCCCUUACCUAGAAAACACGUGGUGUACGAAGUUUCAGCCUGGGAGCUCCUGUCACCGCUGGGGCCGGGCCGGGCGGGAGUGCAGGGGACGUGAGGGCGCAAGGGCCGGGCUGAAGCUUCGUGCAC	131	70	Human 5UTR library	APLP1
RSL-V2-1129	BA005654_1_Multi	CCGCGCTAATACGACTCACTATAG	GAAATTCTGATGAGGTCAGTTACAA	GGTGTACGAAGTTTCAGC	GGCGTGGTAATATGAAGTCAGTTCCGGTTGGTGTAAAACCCCCGGGGCGGCGGCGAACTGGCTTTAGATGCT	GCTGAAGCTTCGTGCAC	GGAAAUUCUGAUGAGGUCAGUUACAAGGUGUACGAAGUUUCAGCGGCGUGGUAAUAUGAAGUCAGUUCCGGUUGGUGUAAAACCCCCGGGGCGGCGGCGAACUGGCUUUAGAUGCUGCUGAAGCUUCGUGCAC	133	72	Human 5UTR library	APLP2
RSL-V2-1130	BA005654_1_Multi	CCGCGCTAATACGACTCACTATAG	GTTTAAACATATCGGGATCAGCTGA	GGTGTACGAAGTTTCAGC	GGCGTGGTAATATGAAGTCAGTTCCGGTTGGTGTAAAACCCCCGGGGCGGCGGCGAACTGGCTTTAGATGCT	GCTGAAGCTTCGTGCAC	GGUUUAAACAUAUCGGGAUCAGCUGAGGUGUACGAAGUUUCAGCGGCGUGGUAAUAUGAAGUCAGUUCCGGUUGGUGUAAAACCCCCGGGGCGGCGGCGAACUGGCUUUAGAUGCUGCUGAAGCUUCGUGCAC	133	72	Human 5UTR library	APLP2
RSL-V2-1131	BA005654_1_Multi	CCGCGCTAATACGACTCACTATAG	GGTAGGTTAGGTCAGTTCATGCTTG	GGTGTACGAAGTTTCAGC	GGCGTGGTAATATGAAGTCAGTTCCGGTTGGTGTAAAACCCCCGGGGCGGCGGCGAACTGGCTTTAGATGCT	GCTGAAGCTTCGTGCAC	GGGUAGGUUAGGUCAGUUCAUGCUUGGGUGUACGAAGUUUCAGCGGCGUGGUAAUAUGAAGUCAGUUCCGGUUGGUGUAAAACCCCCGGGGCGGCGGCGAACUGGCUUUAGAUGCUGCUGAAGCUUCGUGCAC	133	72	Human 5UTR library	APLP2
RSL-V2-1132	BA005672_1_Multi	CCGCGCTAATACGACTCACTATAG	CGCCACCAATGGAATAAACGGCTTC	GGTGTACGAAGTTTCAGC	TGAAGTCAGTTCCGGTTGGTGTAAAACCCCCGGGGCGGCGGCGAACTGGCTTTA	GCTGAAGCTTCGTGCAC	GCGCCACCAAUGGAAUAAACGGCUUCGGUGUACGAAGUUUCAGCUGAAGUCAGUUCCGGUUGGUGUAAAACCCCCGGGGCGGCGGCGAACUGGCUUUAGCUGAAGCUUCGUGCAC	115	54	Human 5UTR library	APLP2
RSL-V2-1133	BA005672_1_Multi	CCGCGCTAATACGACTCACTATAG	GTCAGACGTTTGACATTCACATGCC	GGTGTACGAAGTTTCAGC	TGAAGTCAGTTCCGGTTGGTGTAAAACCCCCGGGGCGGCGGCGAACTGGCTTTA	GCTGAAGCTTCGTGCAC	GGUCAGACGUUUGACAUUCACAUGCCGGUGUACGAAGUUUCAGCUGAAGUCAGUUCCGGUUGGUGUAAAACCCCCGGGGCGGCGGCGAACUGGCUUUAGCUGAAGCUUCGUGCAC	115	54	Human 5UTR library	APLP2
RSL-V2-1134	BA005672_1_Multi	CCGCGCTAATACGACTCACTATAG	GTGAATCTCGGCACTATCCAAATGG	GGTGTACGAAGTTTCAGC	TGAAGTCAGTTCCGGTTGGTGTAAAACCCCCGGGGCGGCGGCGAACTGGCTTTA	GCTGAAGCTTCGTGCAC	GGUGAAUCUCGGCACUAUCCAAAUGGGGUGUACGAAGUUUCAGCUGAAGUCAGUUCCGGUUGGUGUAAAACCCCCGGGGCGGCGGCGAACUGGCUUUAGCUGAAGCUUCGUGCAC	115	54	Human 5UTR library	APLP2
RSL-V2-1135	BA005690_1	CCGCGCTAATACGACTCACTATAG	CTGTGGTGCATACCCACGGAAAGAC	GGTGTACGAAGTTTCAGC	TACCTGAGGTA	GCTGAAGCTTCGTGCAC	GCUGUGGUGCAUACCCACGGAAAGACGGUGUACGAAGUUUCAGCUACCUGAGGUAGCUGAAGCUUCGUGCAC	72	11	Human 5UTR library	APOA1BP
RSL-V2-1136	BA005690_1	CCGCGCTAATACGACTCACTATAG	AATTACACTGCGTTCCTTTCCCGGC	GGTGTACGAAGTTTCAGC	TACCTGAGGTA	GCTGAAGCTTCGTGCAC	GAAUUACACUGCGUUCCUUUCCCGGCGGUGUACGAAGUUUCAGCUACCUGAGGUAGCUGAAGCUUCGUGCAC	72	11	Human 5UTR library	APOA1BP
RSL-V2-1137	BA005690_1	CCGCGCTAATACGACTCACTATAG	GTACTCACCAGATGGGAATCAACGC	GGTGTACGAAGTTTCAGC	TACCTGAGGTA	GCTGAAGCTTCGTGCAC	GGUACUCACCAGAUGGGAAUCAACGCGGUGUACGAAGUUUCAGCUACCUGAGGUAGCUGAAGCUUCGUGCAC	72	11	Human 5UTR library	APOA1BP
RSL-V2-1138	BA005730_1	CCGCGCTAATACGACTCACTATAG	CATTGCGTAGTTACGACCGAAGACC	GGTGTACGAAGTTTCAGC	GCTCAGTTCATCCCTAGAGGCAGCTGCTCCAGGAACAGAGGTGC	GCTGAAGCTTCGTGCAC	GCAUUGCGUAGUUACGACCGAAGACCGGUGUACGAAGUUUCAGCGCUCAGUUCAUCCCUAGAGGCAGCUGCUCCAGGAACAGAGGUGCGCUGAAGCUUCGUGCAC	105	44	Human 5UTR library	APOC3
RSL-V2-1139	BA005730_1	CCGCGCTAATACGACTCACTATAG	CTAAGGTATCTAGACTGATGACGAT	GGTGTACGAAGTTTCAGC	GCTCAGTTCATCCCTAGAGGCAGCTGCTCCAGGAACAGAGGTGC	GCTGAAGCTTCGTGCAC	GCUAAGGUAUCUAGACUGAUGACGAUGGUGUACGAAGUUUCAGCGCUCAGUUCAUCCCUAGAGGCAGCUGCUCCAGGAACAGAGGUGCGCUGAAGCUUCGUGCAC	105	44	Human 5UTR library	APOC3
RSL-V2-1140	BA005730_1	CCGCGCTAATACGACTCACTATAG	AGTTCCGTAGTTCAACCTCGCCATC	GGTGTACGAAGTTTCAGC	GCTCAGTTCATCCCTAGAGGCAGCTGCTCCAGGAACAGAGGTGC	GCTGAAGCTTCGTGCAC	GAGUUCCGUAGUUCAACCUCGCCAUCGGUGUACGAAGUUUCAGCGCUCAGUUCAUCCCUAGAGGCAGCUGCUCCAGGAACAGAGGUGCGCUGAAGCUUCGUGCAC	105	44	Human 5UTR library	APOC3
RSL-V2-1141	BA005732_1	CCGCGCTAATACGACTCACTATAG	ACCTAACGGTAGCGAGCACTAATTG	GGTGTACGAAGTTTCAGC	AAGCTTATAAAATAGCTT	GCTGAAGCTTCGTGCAC	GACCUAACGGUAGCGAGCACUAAUUGGGUGUACGAAGUUUCAGCAAGCUUAUAAAAUAGCUUGCUGAAGCUUCGUGCAC	79	18	Human 5UTR library	APOD
RSL-V2-1142	BA005732_1	CCGCGCTAATACGACTCACTATAG	CGATGCGGAATGCGTTATCACTCGT	GGTGTACGAAGTTTCAGC	AAGCTTATAAAATAGCTT	GCTGAAGCTTCGTGCAC	GCGAUGCGGAAUGCGUUAUCACUCGUGGUGUACGAAGUUUCAGCAAGCUUAUAAAAUAGCUUGCUGAAGCUUCGUGCAC	79	18	Human 5UTR library	APOD
RSL-V2-1143	BA005732_1	CCGCGCTAATACGACTCACTATAG	GATGAGAAAGAACCGAAGCGTCGTG	GGTGTACGAAGTTTCAGC	AAGCTTATAAAATAGCTT	GCTGAAGCTTCGTGCAC	GGAUGAGAAAGAACCGAAGCGUCGUGGGUGUACGAAGUUUCAGCAAGCUUAUAAAAUAGCUUGCUGAAGCUUCGUGCAC	79	18	Human 5UTR library	APOD
RSL-V2-1144	BA005739_Multi	CCGCGCTAATACGACTCACTATAG	AATGATTGCGGGCTTTAGAACGAGC	GGTGTACGAAGTTTCAGC	CCTACTCAGCCCCAGCGGAGGTGAAGGACGTCCTTCCCCAGGAGCCGTTTCTCCTTCCCCAGACTGGCCAATCACAGGCAGGAAGATGAAGGTTCTGTGGGCTGCGTTGCTGG	GCTGAAGCTTCGTGCAC	GAAUGAUUGCGGGCUUUAGAACGAGCGGUGUACGAAGUUUCAGCCCUACUCAGCCCCAGCGGAGGUGAAGGACGUCCUUCCCCAGGAGCCGUUUCUCCUUCCCCAGACUGGCCAAUCACAGGCAGGAAGAUGAAGGUUCUGUGGGCUGCGUUGCUGGGCUGAAGCUUCGUGCAC	174	113	Human 5UTR library	APOE
RSL-V2-1145	BA005739_Multi	CCGCGCTAATACGACTCACTATAG	CTTGCACGCTATAAAGCAAGTACGG	GGTGTACGAAGTTTCAGC	CCTACTCAGCCCCAGCGGAGGTGAAGGACGTCCTTCCCCAGGAGCCGTTTCTCCTTCCCCAGACTGGCCAATCACAGGCAGGAAGATGAAGGTTCTGTGGGCTGCGTTGCTGG	GCTGAAGCTTCGTGCAC	GCUUGCACGCUAUAAAGCAAGUACGGGGUGUACGAAGUUUCAGCCCUACUCAGCCCCAGCGGAGGUGAAGGACGUCCUUCCCCAGGAGCCGUUUCUCCUUCCCCAGACUGGCCAAUCACAGGCAGGAAGAUGAAGGUUCUGUGGGCUGCGUUGCUGGGCUGAAGCUUCGUGCAC	174	113	Human 5UTR library	APOE
RSL-V2-1146	BA005739_Multi	CCGCGCTAATACGACTCACTATAG	CCGGTGCTTGGCATTAAGCTAGTCA	GGTGTACGAAGTTTCAGC	CCTACTCAGCCCCAGCGGAGGTGAAGGACGTCCTTCCCCAGGAGCCGTTTCTCCTTCCCCAGACTGGCCAATCACAGGCAGGAAGATGAAGGTTCTGTGGGCTGCGTTGCTGG	GCTGAAGCTTCGTGCAC	GCCGGUGCUUGGCAUUAAGCUAGUCAGGUGUACGAAGUUUCAGCCCUACUCAGCCCCAGCGGAGGUGAAGGACGUCCUUCCCCAGGAGCCGUUUCUCCUUCCCCAGACUGGCCAAUCACAGGCAGGAAGAUGAAGGUUCUGUGGGCUGCGUUGCUGGGCUGAAGCUUCGUGCAC	174	113	Human 5UTR library	APOE
RSL-V2-1147	BA005792_1	CCGCGCTAATACGACTCACTATAG	AGAAAAGCACGGAAAACCGTCTCAG	GGTGTACGAAGTTTCAGC	GCAGTTAAGGC	GCTGAAGCTTCGTGCAC	GAGAAAAGCACGGAAAACCGUCUCAGGGUGUACGAAGUUUCAGCGCAGUUAAGGCGCUGAAGCUUCGUGCAC	72	11	Human 5UTR library	APOM
RSL-V2-1148	BA005792_1	CCGCGCTAATACGACTCACTATAG	GATTCTGTGCTTACCAATAGCAGAC	GGTGTACGAAGTTTCAGC	GCAGTTAAGGC	GCTGAAGCTTCGTGCAC	GGAUUCUGUGCUUACCAAUAGCAGACGGUGUACGAAGUUUCAGCGCAGUUAAGGCGCUGAAGCUUCGUGCAC	72	11	Human 5UTR library	APOM
RSL-V2-1149	BA005792_1	CCGCGCTAATACGACTCACTATAG	ATTCGGTACATCGCGTTGGGAGTTC	GGTGTACGAAGTTTCAGC	GCAGTTAAGGC	GCTGAAGCTTCGTGCAC	GAUUCGGUACAUCGCGUUGGGAGUUCGGUGUACGAAGUUUCAGCGCAGUUAAGGCGCUGAAGCUUCGUGCAC	72	11	Human 5UTR library	APOM
RSL-V2-1150	BA005792_Multi	CCGCGCTAATACGACTCACTATAG	CAGTCTTTCGCGAACGTCACCTGTG	GGTGTACGAAGTTTCAGC	GTAGGGGAGAGAGCAGTTAAGGCACACAGAGCACCAGCTCCCTCCTGC	GCTGAAGCTTCGTGCAC	GCAGUCUUUCGCGAACGUCACCUGUGGGUGUACGAAGUUUCAGCGUAGGGGAGAGAGCAGUUAAGGCACACAGAGCACCAGCUCCCUCCUGCGCUGAAGCUUCGUGCAC	109	48	Human 5UTR library	APOM
RSL-V2-1151	BA005792_Multi	CCGCGCTAATACGACTCACTATAG	AGGGGCCCTTCTAACAGGTCTTCTA	GGTGTACGAAGTTTCAGC	GTAGGGGAGAGAGCAGTTAAGGCACACAGAGCACCAGCTCCCTCCTGC	GCTGAAGCTTCGTGCAC	GAGGGGCCCUUCUAACAGGUCUUCUAGGUGUACGAAGUUUCAGCGUAGGGGAGAGAGCAGUUAAGGCACACAGAGCACCAGCUCCCUCCUGCGCUGAAGCUUCGUGCAC	109	48	Human 5UTR library	APOM
RSL-V2-1152	BA005792_Multi	CCGCGCTAATACGACTCACTATAG	GATTTGAAACGTTCAAGCCCAGTCA	GGTGTACGAAGTTTCAGC	GTAGGGGAGAGAGCAGTTAAGGCACACAGAGCACCAGCTCCCTCCTGC	GCTGAAGCTTCGTGCAC	GGAUUUGAAACGUUCAAGCCCAGUCAGGUGUACGAAGUUUCAGCGUAGGGGAGAGAGCAGUUAAGGCACACAGAGCACCAGCUCCCUCCUGCGCUGAAGCUUCGUGCAC	109	48	Human 5UTR library	APOM
RSL-V2-1153	BA005812_Multi	CCGCGCTAATACGACTCACTATAG	AAAACTAGAGTCGGGACAGAAAGCC	GGTGTACGAAGTTTCAGC	GAGGGCGGGCCGGGGTCAGCTGCGGCGGGCGGGCCGGCGCGGGGAGCTGTGGGCGGCAGCTGCGTCTCCTGCCACCGCCCTC	GCTGAAGCTTCGTGCAC	GAAAACUAGAGUCGGGACAGAAAGCCGGUGUACGAAGUUUCAGCGAGGGCGGGCCGGGGUCAGCUGCGGCGGGCGGGCCGGCGCGGGGAGCUGUGGGCGGCAGCUGCGUCUCCUGCCACCGCCCUCGCUGAAGCUUCGUGCAC	143	82	Human 5UTR library	APPL1
RSL-V2-1154	BA005812_Multi	CCGCGCTAATACGACTCACTATAG	GACTAGCTGATTCCAAATAACGCGA	GGTGTACGAAGTTTCAGC	GAGGGCGGGCCGGGGTCAGCTGCGGCGGGCGGGCCGGCGCGGGGAGCTGTGGGCGGCAGCTGCGTCTCCTGCCACCGCCCTC	GCTGAAGCTTCGTGCAC	GGACUAGCUGAUUCCAAAUAACGCGAGGUGUACGAAGUUUCAGCGAGGGCGGGCCGGGGUCAGCUGCGGCGGGCGGGCCGGCGCGGGGAGCUGUGGGCGGCAGCUGCGUCUCCUGCCACCGCCCUCGCUGAAGCUUCGUGCAC	143	82	Human 5UTR library	APPL1
RSL-V2-1155	BA005812_Multi	CCGCGCTAATACGACTCACTATAG	GTAAAATATTGGCCGCCCTGAAATA	GGTGTACGAAGTTTCAGC	GAGGGCGGGCCGGGGTCAGCTGCGGCGGGCGGGCCGGCGCGGGGAGCTGTGGGCGGCAGCTGCGTCTCCTGCCACCGCCCTC	GCTGAAGCTTCGTGCAC	GGUAAAAUAUUGGCCGCCCUGAAAUAGGUGUACGAAGUUUCAGCGAGGGCGGGCCGGGGUCAGCUGCGGCGGGCGGGCCGGCGCGGGGAGCUGUGGGCGGCAGCUGCGUCUCCUGCCACCGCCCUCGCUGAAGCUUCGUGCAC	143	82	Human 5UTR library	APPL1
RSL-V2-1156	BA005816_1	CCGCGCTAATACGACTCACTATAG	AAAATGTTGGTCGGCTAATACGGCT	GGTGTACGAAGTTTCAGC	ACACTTCCTGT	GCTGAAGCTTCGTGCAC	GAAAAUGUUGGUCGGCUAAUACGGCUGGUGUACGAAGUUUCAGCACACUUCCUGUGCUGAAGCUUCGUGCAC	72	11	Human 5UTR library	APPL2
RSL-V2-1157	BA005816_1	CCGCGCTAATACGACTCACTATAG	AGGCAATCTACTTGGCCTGCCTGAC	GGTGTACGAAGTTTCAGC	ACACTTCCTGT	GCTGAAGCTTCGTGCAC	GAGGCAAUCUACUUGGCCUGCCUGACGGUGUACGAAGUUUCAGCACACUUCCUGUGCUGAAGCUUCGUGCAC	72	11	Human 5UTR library	APPL2
RSL-V2-1158	BA005816_1	CCGCGCTAATACGACTCACTATAG	GACAGTAGTCATATTTTGAGACCAC	GGTGTACGAAGTTTCAGC	ACACTTCCTGT	GCTGAAGCTTCGTGCAC	GGACAGUAGUCAUAUUUUGAGACCACGGUGUACGAAGUUUCAGCACACUUCCUGUGCUGAAGCUUCGUGCAC	72	11	Human 5UTR library	APPL2
RSL-V2-1159	BA005854_1	CCGCGCTAATACGACTCACTATAG	GTACGACGACCACAGACGCACAACT	GGTGTACGAAGTTTCAGC	GATGCGGGTGTGCTGGTTGGTGAGACAGGACAGCCGGCACCAGCGAATC	GCTGAAGCTTCGTGCAC	GGUACGACGACCACAGACGCACAACUGGUGUACGAAGUUUCAGCGAUGCGGGUGUGCUGGUUGGUGAGACAGGACAGCCGGCACCAGCGAAUCGCUGAAGCUUCGUGCAC	110	49	Human 5UTR library	APTX
RSL-V2-1160	BA005854_1	CCGCGCTAATACGACTCACTATAG	CTGTCACAGACCGGTGCTAAGCTAT	GGTGTACGAAGTTTCAGC	GATGCGGGTGTGCTGGTTGGTGAGACAGGACAGCCGGCACCAGCGAATC	GCTGAAGCTTCGTGCAC	GCUGUCACAGACCGGUGCUAAGCUAUGGUGUACGAAGUUUCAGCGAUGCGGGUGUGCUGGUUGGUGAGACAGGACAGCCGGCACCAGCGAAUCGCUGAAGCUUCGUGCAC	110	49	Human 5UTR library	APTX
RSL-V2-1161	BA005854_1	CCGCGCTAATACGACTCACTATAG	CAATTTCACGATCGGCCCAGTAAGC	GGTGTACGAAGTTTCAGC	GATGCGGGTGTGCTGGTTGGTGAGACAGGACAGCCGGCACCAGCGAATC	GCTGAAGCTTCGTGCAC	GCAAUUUCACGAUCGGCCCAGUAAGCGGUGUACGAAGUUUCAGCGAUGCGGGUGUGCUGGUUGGUGAGACAGGACAGCCGGCACCAGCGAAUCGCUGAAGCUUCGUGCAC	110	49	Human 5UTR library	APTX
RSL-V2-1162	BA005879_1	CCGCGCTAATACGACTCACTATAG	GTTACTCATGCTGACGCGAGCTAGG	GGTGTACGAAGTTTCAGC	CTGGCCCTGAGACAGCTGGGCCAG	GCTGAAGCTTCGTGCAC	GGUUACUCAUGCUGACGCGAGCUAGGGGUGUACGAAGUUUCAGCCUGGCCCUGAGACAGCUGGGCCAGGCUGAAGCUUCGUGCAC	85	24	Human 5UTR library	AQP2
RSL-V2-1163	BA005879_1	CCGCGCTAATACGACTCACTATAG	GAATATAAACGATCAGGATCACCGT	GGTGTACGAAGTTTCAGC	CTGGCCCTGAGACAGCTGGGCCAG	GCTGAAGCTTCGTGCAC	GGAAUAUAAACGAUCAGGAUCACCGUGGUGUACGAAGUUUCAGCCUGGCCCUGAGACAGCUGGGCCAGGCUGAAGCUUCGUGCAC	85	24	Human 5UTR library	AQP2
RSL-V2-1164	BA005879_1	CCGCGCTAATACGACTCACTATAG	GGTCATCGGTTCCGGACGTGTTCTC	GGTGTACGAAGTTTCAGC	CTGGCCCTGAGACAGCTGGGCCAG	GCTGAAGCTTCGTGCAC	GGGUCAUCGGUUCCGGACGUGUUCUCGGUGUACGAAGUUUCAGCCUGGCCCUGAGACAGCUGGGCCAGGCUGAAGCUUCGUGCAC	85	24	Human 5UTR library	AQP2
RSL-V2-1165	BA005879_Multi	CCGCGCTAATACGACTCACTATAG	CGTGAGTGAGATTATAATCGCCGCA	GGTGTACGAAGTTTCAGC	CGGAGCATCCTGGCCCTGAGACAGCTGGGCCAGCCCCGCAGGGCTCTG	GCTGAAGCTTCGTGCAC	GCGUGAGUGAGAUUAUAAUCGCCGCAGGUGUACGAAGUUUCAGCCGGAGCAUCCUGGCCCUGAGACAGCUGGGCCAGCCCCGCAGGGCUCUGGCUGAAGCUUCGUGCAC	109	48	Human 5UTR library	AQP2
RSL-V2-1166	BA005879_Multi	CCGCGCTAATACGACTCACTATAG	AGATTATTATCGTCGGAACAACGCA	GGTGTACGAAGTTTCAGC	CGGAGCATCCTGGCCCTGAGACAGCTGGGCCAGCCCCGCAGGGCTCTG	GCTGAAGCTTCGTGCAC	GAGAUUAUUAUCGUCGGAACAACGCAGGUGUACGAAGUUUCAGCCGGAGCAUCCUGGCCCUGAGACAGCUGGGCCAGCCCCGCAGGGCUCUGGCUGAAGCUUCGUGCAC	109	48	Human 5UTR library	AQP2
RSL-V2-1167	BA005879_Multi	CCGCGCTAATACGACTCACTATAG	GAGTAGGATTACCCGATCGACGCAT	GGTGTACGAAGTTTCAGC	CGGAGCATCCTGGCCCTGAGACAGCTGGGCCAGCCCCGCAGGGCTCTG	GCTGAAGCTTCGTGCAC	GGAGUAGGAUUACCCGAUCGACGCAUGGUGUACGAAGUUUCAGCCGGAGCAUCCUGGCCCUGAGACAGCUGGGCCAGCCCCGCAGGGCUCUGGCUGAAGCUUCGUGCAC	109	48	Human 5UTR library	AQP2
RSL-V2-1168	BA005885_1	CCGCGCTAATACGACTCACTATAG	ACCCCTGCCAGAGACTTCTTAGGAT	GGTGTACGAAGTTTCAGC	CTCCCAGCACACAGGGAGCTGCGGGGCAGGCAATGAGAGCTGCACTCTGGCTGGGGAAG	GCTGAAGCTTCGTGCAC	GACCCCUGCCAGAGACUUCUUAGGAUGGUGUACGAAGUUUCAGCCUCCCAGCACACAGGGAGCUGCGGGGCAGGCAAUGAGAGCUGCACUCUGGCUGGGGAAGGCUGAAGCUUCGUGCAC	120	59	Human 5UTR library	AQP4
RSL-V2-1169	BA005885_1	CCGCGCTAATACGACTCACTATAG	GAACGCGAATACATGCAAGAGAATA	GGTGTACGAAGTTTCAGC	CTCCCAGCACACAGGGAGCTGCGGGGCAGGCAATGAGAGCTGCACTCTGGCTGGGGAAG	GCTGAAGCTTCGTGCAC	GGAACGCGAAUACAUGCAAGAGAAUAGGUGUACGAAGUUUCAGCCUCCCAGCACACAGGGAGCUGCGGGGCAGGCAAUGAGAGCUGCACUCUGGCUGGGGAAGGCUGAAGCUUCGUGCAC	120	59	Human 5UTR library	AQP4
RSL-V2-1170	BA005885_1	CCGCGCTAATACGACTCACTATAG	AGCTCGTCGCCATCGGTAAGCCTAA	GGTGTACGAAGTTTCAGC	CTCCCAGCACACAGGGAGCTGCGGGGCAGGCAATGAGAGCTGCACTCTGGCTGGGGAAG	GCTGAAGCTTCGTGCAC	GAGCUCGUCGCCAUCGGUAAGCCUAAGGUGUACGAAGUUUCAGCCUCCCAGCACACAGGGAGCUGCGGGGCAGGCAAUGAGAGCUGCACUCUGGCUGGGGAAGGCUGAAGCUUCGUGCAC	120	59	Human 5UTR library	AQP4
RSL-V2-1171	BA005886_1	CCGCGCTAATACGACTCACTATAG	GGGACTCGCGATACCACCCTATAAT	GGTGTACGAAGTTTCAGC	GCTGCACTCTGGCTGGGGAAGGC	GCTGAAGCTTCGTGCAC	GGGGACUCGCGAUACCACCCUAUAAUGGUGUACGAAGUUUCAGCGCUGCACUCUGGCUGGGGAAGGCGCUGAAGCUUCGUGCAC	84	23	Human 5UTR library	AQP4
RSL-V2-1172	BA005886_1	CCGCGCTAATACGACTCACTATAG	GAAATTCGAAGGGCAGTATGTTATG	GGTGTACGAAGTTTCAGC	GCTGCACTCTGGCTGGGGAAGGC	GCTGAAGCTTCGTGCAC	GGAAAUUCGAAGGGCAGUAUGUUAUGGGUGUACGAAGUUUCAGCGCUGCACUCUGGCUGGGGAAGGCGCUGAAGCUUCGUGCAC	84	23	Human 5UTR library	AQP4
RSL-V2-1173	BA005886_1	CCGCGCTAATACGACTCACTATAG	GTTTCAGCGTATACCCCACCATCCA	GGTGTACGAAGTTTCAGC	GCTGCACTCTGGCTGGGGAAGGC	GCTGAAGCTTCGTGCAC	GGUUUCAGCGUAUACCCCACCAUCCAGGUGUACGAAGUUUCAGCGCUGCACUCUGGCUGGGGAAGGCGCUGAAGCUUCGUGCAC	84	23	Human 5UTR library	AQP4
RSL-V2-1174	BA005888_1	CCGCGCTAATACGACTCACTATAG	CCAATGTACCGGCGATCCTGAAGTG	GGTGTACGAAGTTTCAGC	CTCTGGCTGGGG	GCTGAAGCTTCGTGCAC	GCCAAUGUACCGGCGAUCCUGAAGUGGGUGUACGAAGUUUCAGCCUCUGGCUGGGGGCUGAAGCUUCGUGCAC	73	12	Human 5UTR library	AQP4
RSL-V2-1175	BA005888_1	CCGCGCTAATACGACTCACTATAG	CCTCTCAAAAGTACACGAACTAGGC	GGTGTACGAAGTTTCAGC	CTCTGGCTGGGG	GCTGAAGCTTCGTGCAC	GCCUCUCAAAAGUACACGAACUAGGCGGUGUACGAAGUUUCAGCCUCUGGCUGGGGGCUGAAGCUUCGUGCAC	73	12	Human 5UTR library	AQP4
RSL-V2-1176	BA005888_1	CCGCGCTAATACGACTCACTATAG	GGAGGGCTAGACATAGTCGGTTAAG	GGTGTACGAAGTTTCAGC	CTCTGGCTGGGG	GCTGAAGCTTCGTGCAC	GGGAGGGCUAGACAUAGUCGGUUAAGGGUGUACGAAGUUUCAGCCUCUGGCUGGGGGCUGAAGCUUCGUGCAC	73	12	Human 5UTR library	AQP4
RSL-V2-1177	BA005901_1_Multi	CCGCGCTAATACGACTCACTATAG	GACAAGGGTAATGTTAGTCCACAAA	GGTGTACGAAGTTTCAGC	CATCTCTTTTCTCATCTCTTGAAAAAAACCAACAGAGAAAAAAGTACCTTGAGAATAAAGGTAATGATTAATCTGTCAGGCACAAAAGGGATTG	GCTGAAGCTTCGTGCAC	GGACAAGGGUAAUGUUAGUCCACAAAGGUGUACGAAGUUUCAGCCAUCUCUUUUCUCAUCUCUUGAAAAAAACCAACAGAGAAAAAAGUACCUUGAGAAUAAAGGUAAUGAUUAAUCUGUCAGGCACAAAAGGGAUUGGCUGAAGCUUCGUGCAC	155	94	Human 5UTR library	AQP9
RSL-V2-1178	BA005901_1_Multi	CCGCGCTAATACGACTCACTATAG	GCGCGAAGATATTCGGGTATCTAAC	GGTGTACGAAGTTTCAGC	CATCTCTTTTCTCATCTCTTGAAAAAAACCAACAGAGAAAAAAGTACCTTGAGAATAAAGGTAATGATTAATCTGTCAGGCACAAAAGGGATTG	GCTGAAGCTTCGTGCAC	GGCGCGAAGAUAUUCGGGUAUCUAACGGUGUACGAAGUUUCAGCCAUCUCUUUUCUCAUCUCUUGAAAAAAACCAACAGAGAAAAAAGUACCUUGAGAAUAAAGGUAAUGAUUAAUCUGUCAGGCACAAAAGGGAUUGGCUGAAGCUUCGUGCAC	155	94	Human 5UTR library	AQP9
RSL-V2-1179	BA005901_1_Multi	CCGCGCTAATACGACTCACTATAG	GGTGTTGAAATGGGGATCACACTAA	GGTGTACGAAGTTTCAGC	CATCTCTTTTCTCATCTCTTGAAAAAAACCAACAGAGAAAAAAGTACCTTGAGAATAAAGGTAATGATTAATCTGTCAGGCACAAAAGGGATTG	GCTGAAGCTTCGTGCAC	GGGUGUUGAAAUGGGGAUCACACUAAGGUGUACGAAGUUUCAGCCAUCUCUUUUCUCAUCUCUUGAAAAAAACCAACAGAGAAAAAAGUACCUUGAGAAUAAAGGUAAUGAUUAAUCUGUCAGGCACAAAAGGGAUUGGCUGAAGCUUCGUGCAC	155	94	Human 5UTR library	AQP9
RSL-V2-1180	BA005917_2_Multi	CCGCGCTAATACGACTCACTATAG	ACTGACGAAAAGCGAAATTGATATG	GGTGTACGAAGTTTCAGC	CTTGTGGGGGTTCCCTGCCTCCCCATGGCCCCTACCCAACCTCCCACTCATTCCTTTCCATGCCCCCTGCAGACGAAAGACGG	GCTGAAGCTTCGTGCAC	GACUGACGAAAAGCGAAAUUGAUAUGGGUGUACGAAGUUUCAGCCUUGUGGGGGUUCCCUGCCUCCCCAUGGCCCCUACCCAACCUCCCACUCAUUCCUUUCCAUGCCCCCUGCAGACGAAAGACGGGCUGAAGCUUCGUGCAC	144	83	Human 5UTR library	ARAF
RSL-V2-1181	BA005917_2_Multi	CCGCGCTAATACGACTCACTATAG	GACGCAGGGACTCTCAAACTACCTA	GGTGTACGAAGTTTCAGC	CTTGTGGGGGTTCCCTGCCTCCCCATGGCCCCTACCCAACCTCCCACTCATTCCTTTCCATGCCCCCTGCAGACGAAAGACGG	GCTGAAGCTTCGTGCAC	GGACGCAGGGACUCUCAAACUACCUAGGUGUACGAAGUUUCAGCCUUGUGGGGGUUCCCUGCCUCCCCAUGGCCCCUACCCAACCUCCCACUCAUUCCUUUCCAUGCCCCCUGCAGACGAAAGACGGGCUGAAGCUUCGUGCAC	144	83	Human 5UTR library	ARAF
RSL-V2-1182	BA005917_2_Multi	CCGCGCTAATACGACTCACTATAG	GCTAAAAGCCAGGACGAGACATCCA	GGTGTACGAAGTTTCAGC	CTTGTGGGGGTTCCCTGCCTCCCCATGGCCCCTACCCAACCTCCCACTCATTCCTTTCCATGCCCCCTGCAGACGAAAGACGG	GCTGAAGCTTCGTGCAC	GGCUAAAAGCCAGGACGAGACAUCCAGGUGUACGAAGUUUCAGCCUUGUGGGGGUUCCCUGCCUCCCCAUGGCCCCUACCCAACCUCCCACUCAUUCCUUUCCAUGCCCCCUGCAGACGAAAGACGGGCUGAAGCUUCGUGCAC	144	83	Human 5UTR library	ARAF
RSL-V2-1183	BA005924_Multi	CCGCGCTAATACGACTCACTATAG	CAAGATCCGCCGGGTCCGTCATATT	GGTGTACGAAGTTTCAGC	GCCGCTTCCGGTTGAAGACGTGGCTTGGGGCCGCCATCTTGGCAAGAGGCGAAGCGGC	GCTGAAGCTTCGTGCAC	GCAAGAUCCGCCGGGUCCGUCAUAUUGGUGUACGAAGUUUCAGCGCCGCUUCCGGUUGAAGACGUGGCUUGGGGCCGCCAUCUUGGCAAGAGGCGAAGCGGCGCUGAAGCUUCGUGCAC	119	58	Human 5UTR library	ARCN1
RSL-V2-1184	BA005924_Multi	CCGCGCTAATACGACTCACTATAG	CTAGTGCGGCAATTCTAGACAACTG	GGTGTACGAAGTTTCAGC	GCCGCTTCCGGTTGAAGACGTGGCTTGGGGCCGCCATCTTGGCAAGAGGCGAAGCGGC	GCTGAAGCTTCGTGCAC	GCUAGUGCGGCAAUUCUAGACAACUGGGUGUACGAAGUUUCAGCGCCGCUUCCGGUUGAAGACGUGGCUUGGGGCCGCCAUCUUGGCAAGAGGCGAAGCGGCGCUGAAGCUUCGUGCAC	119	58	Human 5UTR library	ARCN1
RSL-V2-1185	BA005924_Multi	CCGCGCTAATACGACTCACTATAG	CGTGTAGCTCGACTCACCAGTTGAA	GGTGTACGAAGTTTCAGC	GCCGCTTCCGGTTGAAGACGTGGCTTGGGGCCGCCATCTTGGCAAGAGGCGAAGCGGC	GCTGAAGCTTCGTGCAC	GCGUGUAGCUCGACUCACCAGUUGAAGGUGUACGAAGUUUCAGCGCCGCUUCCGGUUGAAGACGUGGCUUGGGGCCGCCAUCUUGGCAAGAGGCGAAGCGGCGCUGAAGCUUCGUGCAC	119	58	Human 5UTR library	ARCN1
RSL-V2-1186	BA005936_1_Multi	CCGCGCTAATACGACTCACTATAG	AATAGACAACTTGGGTCCAAAGCGT	GGTGTACGAAGTTTCAGC	CGCCCGGAGGCGCTGACGTGGCCGCCGTCAGAGCCGCCATCTTGTGGGAGCAAAACCAACGCCTGGCTCGGAGCAGCAGCCTCTGAGGTGAGGGCG	GCTGAAGCTTCGTGCAC	GAAUAGACAACUUGGGUCCAAAGCGUGGUGUACGAAGUUUCAGCCGCCCGGAGGCGCUGACGUGGCCGCCGUCAGAGCCGCCAUCUUGUGGGAGCAAAACCAACGCCUGGCUCGGAGCAGCAGCCUCUGAGGUGAGGGCGGCUGAAGCUUCGUGCAC	157	96	Human 5UTR library	ARF1
RSL-V2-1187	BA005936_1_Multi	CCGCGCTAATACGACTCACTATAG	ATCCGGAACTCGGCGACCTATCTTT	GGTGTACGAAGTTTCAGC	CGCCCGGAGGCGCTGACGTGGCCGCCGTCAGAGCCGCCATCTTGTGGGAGCAAAACCAACGCCTGGCTCGGAGCAGCAGCCTCTGAGGTGAGGGCG	GCTGAAGCTTCGTGCAC	GAUCCGGAACUCGGCGACCUAUCUUUGGUGUACGAAGUUUCAGCCGCCCGGAGGCGCUGACGUGGCCGCCGUCAGAGCCGCCAUCUUGUGGGAGCAAAACCAACGCCUGGCUCGGAGCAGCAGCCUCUGAGGUGAGGGCGGCUGAAGCUUCGUGCAC	157	96	Human 5UTR library	ARF1
RSL-V2-1188	BA005936_1_Multi	CCGCGCTAATACGACTCACTATAG	GTCGTGTCCTTACGGAAATAACCGG	GGTGTACGAAGTTTCAGC	CGCCCGGAGGCGCTGACGTGGCCGCCGTCAGAGCCGCCATCTTGTGGGAGCAAAACCAACGCCTGGCTCGGAGCAGCAGCCTCTGAGGTGAGGGCG	GCTGAAGCTTCGTGCAC	GGUCGUGUCCUUACGGAAAUAACCGGGGUGUACGAAGUUUCAGCCGCCCGGAGGCGCUGACGUGGCCGCCGUCAGAGCCGCCAUCUUGUGGGAGCAAAACCAACGCCUGGCUCGGAGCAGCAGCCUCUGAGGUGAGGGCGGCUGAAGCUUCGUGCAC	157	96	Human 5UTR library	ARF1
RSL-V2-1189	BA005964_1	CCGCGCTAATACGACTCACTATAG	CTGGTGTCGATCCGCGGTTGAAATC	GGTGTACGAAGTTTCAGC	GGCTTCCGGTGCTAGGTGGAGGGAAGGAAGGAGGGAGCC	GCTGAAGCTTCGTGCAC	GCUGGUGUCGAUCCGCGGUUGAAAUCGGUGUACGAAGUUUCAGCGGCUUCCGGUGCUAGGUGGAGGGAAGGAAGGAGGGAGCCGCUGAAGCUUCGUGCAC	100	39	Human 5UTR library	ARF3
RSL-V2-1190	BA005964_1	CCGCGCTAATACGACTCACTATAG	CACTAGGCTGCGTTCGCCAAATTGT	GGTGTACGAAGTTTCAGC	GGCTTCCGGTGCTAGGTGGAGGGAAGGAAGGAGGGAGCC	GCTGAAGCTTCGTGCAC	GCACUAGGCUGCGUUCGCCAAAUUGUGGUGUACGAAGUUUCAGCGGCUUCCGGUGCUAGGUGGAGGGAAGGAAGGAGGGAGCCGCUGAAGCUUCGUGCAC	100	39	Human 5UTR library	ARF3
RSL-V2-1191	BA005964_1	CCGCGCTAATACGACTCACTATAG	ATCATAGGGGCGGCCAACATAACAT	GGTGTACGAAGTTTCAGC	GGCTTCCGGTGCTAGGTGGAGGGAAGGAAGGAGGGAGCC	GCTGAAGCTTCGTGCAC	GAUCAUAGGGGCGGCCAACAUAACAUGGUGUACGAAGUUUCAGCGGCUUCCGGUGCUAGGUGGAGGGAAGGAAGGAGGGAGCCGCUGAAGCUUCGUGCAC	100	39	Human 5UTR library	ARF3
RSL-V2-1192	BA005965_1_Multi	CCGCGCTAATACGACTCACTATAG	GGCCGGAATACCACTTCTAGGCATC	GGTGTACGAAGTTTCAGC	GCGATCGGGGAGGTGGGAAGTATCCCGGGCTGGGGGTGGGGGTACGCCGCACAGCTCCAGTCGCCGTCGC	GCTGAAGCTTCGTGCAC	GGGCCGGAAUACCACUUCUAGGCAUCGGUGUACGAAGUUUCAGCGCGAUCGGGGAGGUGGGAAGUAUCCCGGGCUGGGGGUGGGGGUACGCCGCACAGCUCCAGUCGCCGUCGCGCUGAAGCUUCGUGCAC	131	70	Human 5UTR library	ARF3
RSL-V2-1193	BA005965_1_Multi	CCGCGCTAATACGACTCACTATAG	AATCACAAATAAGCTACCGCCGGTC	GGTGTACGAAGTTTCAGC	GCGATCGGGGAGGTGGGAAGTATCCCGGGCTGGGGGTGGGGGTACGCCGCACAGCTCCAGTCGCCGTCGC	GCTGAAGCTTCGTGCAC	GAAUCACAAAUAAGCUACCGCCGGUCGGUGUACGAAGUUUCAGCGCGAUCGGGGAGGUGGGAAGUAUCCCGGGCUGGGGGUGGGGGUACGCCGCACAGCUCCAGUCGCCGUCGCGCUGAAGCUUCGUGCAC	131	70	Human 5UTR library	ARF3
RSL-V2-1194	BA005965_1_Multi	CCGCGCTAATACGACTCACTATAG	ATAGTGAAAGCGGCAAACTACTAAC	GGTGTACGAAGTTTCAGC	GCGATCGGGGAGGTGGGAAGTATCCCGGGCTGGGGGTGGGGGTACGCCGCACAGCTCCAGTCGCCGTCGC	GCTGAAGCTTCGTGCAC	GAUAGUGAAAGCGGCAAACUACUAACGGUGUACGAAGUUUCAGCGCGAUCGGGGAGGUGGGAAGUAUCCCGGGCUGGGGGUGGGGGUACGCCGCACAGCUCCAGUCGCCGUCGCGCUGAAGCUUCGUGCAC	131	70	Human 5UTR library	ARF3
RSL-V2-1195	BA005984_Multi	CCGCGCTAATACGACTCACTATAG	GTGGCCATAGGGAACTATTACAAAC	GGTGTACGAAGTTTCAGC	AAGCTGGTGGCGGCTGGTGGGCGACCGGGCGCATCCTCATTGCAGTGCGGCGGCCCTACCTCGGCCCTGGCCTGACCCCGGCGGCCCTGCCCGCCCCTCCCTCCAGCAT	GCTGAAGCTTCGTGCAC	GGUGGCCAUAGGGAACUAUUACAAACGGUGUACGAAGUUUCAGCAAGCUGGUGGCGGCUGGUGGGCGACCGGGCGCAUCCUCAUUGCAGUGCGGCGGCCCUACCUCGGCCCUGGCCUGACCCCGGCGGCCCUGCCCGCCCCUCCCUCCAGCAUGCUGAAGCUUCGUGCAC	170	109	Human 5UTR library	ARFGAP1
RSL-V2-1196	BA005984_Multi	CCGCGCTAATACGACTCACTATAG	AGACTTGCAAATCGCATCGTGACTA	GGTGTACGAAGTTTCAGC	AAGCTGGTGGCGGCTGGTGGGCGACCGGGCGCATCCTCATTGCAGTGCGGCGGCCCTACCTCGGCCCTGGCCTGACCCCGGCGGCCCTGCCCGCCCCTCCCTCCAGCAT	GCTGAAGCTTCGTGCAC	GAGACUUGCAAAUCGCAUCGUGACUAGGUGUACGAAGUUUCAGCAAGCUGGUGGCGGCUGGUGGGCGACCGGGCGCAUCCUCAUUGCAGUGCGGCGGCCCUACCUCGGCCCUGGCCUGACCCCGGCGGCCCUGCCCGCCCCUCCCUCCAGCAUGCUGAAGCUUCGUGCAC	170	109	Human 5UTR library	ARFGAP1
RSL-V2-1197	BA005984_Multi	CCGCGCTAATACGACTCACTATAG	GAGCGTACTTGGACCTGGTGATGCA	GGTGTACGAAGTTTCAGC	AAGCTGGTGGCGGCTGGTGGGCGACCGGGCGCATCCTCATTGCAGTGCGGCGGCCCTACCTCGGCCCTGGCCTGACCCCGGCGGCCCTGCCCGCCCCTCCCTCCAGCAT	GCTGAAGCTTCGTGCAC	GGAGCGUACUUGGACCUGGUGAUGCAGGUGUACGAAGUUUCAGCAAGCUGGUGGCGGCUGGUGGGCGACCGGGCGCAUCCUCAUUGCAGUGCGGCGGCCCUACCUCGGCCCUGGCCUGACCCCGGCGGCCCUGCCCGCCCCUCCCUCCAGCAUGCUGAAGCUUCGUGCAC	170	109	Human 5UTR library	ARFGAP1
RSL-V2-1198	BA006052_1	CCGCGCTAATACGACTCACTATAG	AAAGCAGCCACAGAGTATGCACGTT	GGTGTACGAAGTTTCAGC	CTTCTCGGTGCCGCCCCGGAAG	GCTGAAGCTTCGTGCAC	GAAAGCAGCCACAGAGUAUGCACGUUGGUGUACGAAGUUUCAGCCUUCUCGGUGCCGCCCCGGAAGGCUGAAGCUUCGUGCAC	83	22	Human 5UTR library	ARFIP2
RSL-V2-1199	BA006052_1	CCGCGCTAATACGACTCACTATAG	CGCCGAGAACTATACACGCGCATTC	GGTGTACGAAGTTTCAGC	CTTCTCGGTGCCGCCCCGGAAG	GCTGAAGCTTCGTGCAC	GCGCCGAGAACUAUACACGCGCAUUCGGUGUACGAAGUUUCAGCCUUCUCGGUGCCGCCCCGGAAGGCUGAAGCUUCGUGCAC	83	22	Human 5UTR library	ARFIP2
RSL-V2-1200	BA006052_1	CCGCGCTAATACGACTCACTATAG	GAAAAGTAACCACGTTGACGATAGC	GGTGTACGAAGTTTCAGC	CTTCTCGGTGCCGCCCCGGAAG	GCTGAAGCTTCGTGCAC	GGAAAAGUAACCACGUUGACGAUAGCGGUGUACGAAGUUUCAGCCUUCUCGGUGCCGCCCCGGAAGGCUGAAGCUUCGUGCAC	83	22	Human 5UTR library	ARFIP2
RSL-V2-1201	BA006105_Multi	CCGCGCTAATACGACTCACTATAG	GCTAATTAGCCCAGATATGCAGCTA	GGTGTACGAAGTTTCAGC	CTCCTTGATGTGTTTCGCCTCTGCCTCTCTCCTCAGACCTTCCTGGAGCAGTCGAAAACCCGATTTAACAAGAACTACAAGGGG	GCTGAAGCTTCGTGCAC	GGCUAAUUAGCCCAGAUAUGCAGCUAGGUGUACGAAGUUUCAGCCUCCUUGAUGUGUUUCGCCUCUGCCUCUCUCCUCAGACCUUCCUGGAGCAGUCGAAAACCCGAUUUAACAAGAACUACAAGGGGGCUGAAGCUUCGUGCAC	145	84	Human 5UTR library	ARFRP1
RSL-V2-1202	BA006105_Multi	CCGCGCTAATACGACTCACTATAG	GGGAGGTCGATTTTGAAGCGTCTAC	GGTGTACGAAGTTTCAGC	CTCCTTGATGTGTTTCGCCTCTGCCTCTCTCCTCAGACCTTCCTGGAGCAGTCGAAAACCCGATTTAACAAGAACTACAAGGGG	GCTGAAGCTTCGTGCAC	GGGGAGGUCGAUUUUGAAGCGUCUACGGUGUACGAAGUUUCAGCCUCCUUGAUGUGUUUCGCCUCUGCCUCUCUCCUCAGACCUUCCUGGAGCAGUCGAAAACCCGAUUUAACAAGAACUACAAGGGGGCUGAAGCUUCGUGCAC	145	84	Human 5UTR library	ARFRP1
RSL-V2-1203	BA006105_Multi	CCGCGCTAATACGACTCACTATAG	CTCAGGCAAGACCAAACCGTCAGAC	GGTGTACGAAGTTTCAGC	CTCCTTGATGTGTTTCGCCTCTGCCTCTCTCCTCAGACCTTCCTGGAGCAGTCGAAAACCCGATTTAACAAGAACTACAAGGGG	GCTGAAGCTTCGTGCAC	GCUCAGGCAAGACCAAACCGUCAGACGGUGUACGAAGUUUCAGCCUCCUUGAUGUGUUUCGCCUCUGCCUCUCUCCUCAGACCUUCCUGGAGCAGUCGAAAACCCGAUUUAACAAGAACUACAAGGGGGCUGAAGCUUCGUGCAC	145	84	Human 5UTR library	ARFRP1
RSL-V2-1204	BA006110_Multi	CCGCGCTAATACGACTCACTATAG	GGATGCCCTATAATGAACTAATGGC	GGTGTACGAAGTTTCAGC	GGTGGAGCCAGCTGTCCTCATTAGATAAAGGTTGTTTATTCAACCCAAGTATAAATGGAAAAAAAAGATGCGCC	GCTGAAGCTTCGTGCAC	GGGAUGCCCUAUAAUGAACUAAUGGCGGUGUACGAAGUUUCAGCGGUGGAGCCAGCUGUCCUCAUUAGAUAAAGGUUGUUUAUUCAACCCAAGUAUAAAUGGAAAAAAAAGAUGCGCCGCUGAAGCUUCGUGCAC	135	74	Human 5UTR library	ARG1
RSL-V2-1205	BA006110_Multi	CCGCGCTAATACGACTCACTATAG	GAATGTGTCGCCGTGTAACACCTGA	GGTGTACGAAGTTTCAGC	GGTGGAGCCAGCTGTCCTCATTAGATAAAGGTTGTTTATTCAACCCAAGTATAAATGGAAAAAAAAGATGCGCC	GCTGAAGCTTCGTGCAC	GGAAUGUGUCGCCGUGUAACACCUGAGGUGUACGAAGUUUCAGCGGUGGAGCCAGCUGUCCUCAUUAGAUAAAGGUUGUUUAUUCAACCCAAGUAUAAAUGGAAAAAAAAGAUGCGCCGCUGAAGCUUCGUGCAC	135	74	Human 5UTR library	ARG1
RSL-V2-1206	BA006110_Multi	CCGCGCTAATACGACTCACTATAG	AGTGGCTTATCTGGAAAACAACGCA	GGTGTACGAAGTTTCAGC	GGTGGAGCCAGCTGTCCTCATTAGATAAAGGTTGTTTATTCAACCCAAGTATAAATGGAAAAAAAAGATGCGCC	GCTGAAGCTTCGTGCAC	GAGUGGCUUAUCUGGAAAACAACGCAGGUGUACGAAGUUUCAGCGGUGGAGCCAGCUGUCCUCAUUAGAUAAAGGUUGUUUAUUCAACCCAAGUAUAAAUGGAAAAAAAAGAUGCGCCGCUGAAGCUUCGUGCAC	135	74	Human 5UTR library	ARG1
RSL-V2-1207	BA006118_2_Multi	CCGCGCTAATACGACTCACTATAG	CTACACGCCAAGATGTCTAGGCTAG	GGTGTACGAAGTTTCAGC	GTCCATTTCTCCCTTTCATAGGTACCACAACTCCCAGGATTTTCCTGGATCAAACCTTGTATCTCTTCTGCAAGTATTGTGTATATTGGTCTGAGAGACGTGGAC	GCTGAAGCTTCGTGCAC	GCUACACGCCAAGAUGUCUAGGCUAGGGUGUACGAAGUUUCAGCGUCCAUUUCUCCCUUUCAUAGGUACCACAACUCCCAGGAUUUUCCUGGAUCAAACCUUGUAUCUCUUCUGCAAGUAUUGUGUAUAUUGGUCUGAGAGACGUGGACGCUGAAGCUUCGUGCAC	166	105	Human 5UTR library	ARG2
RSL-V2-1208	BA006118_2_Multi	CCGCGCTAATACGACTCACTATAG	AATGGGCCCATCGAACTTGACCGAA	GGTGTACGAAGTTTCAGC	GTCCATTTCTCCCTTTCATAGGTACCACAACTCCCAGGATTTTCCTGGATCAAACCTTGTATCTCTTCTGCAAGTATTGTGTATATTGGTCTGAGAGACGTGGAC	GCTGAAGCTTCGTGCAC	GAAUGGGCCCAUCGAACUUGACCGAAGGUGUACGAAGUUUCAGCGUCCAUUUCUCCCUUUCAUAGGUACCACAACUCCCAGGAUUUUCCUGGAUCAAACCUUGUAUCUCUUCUGCAAGUAUUGUGUAUAUUGGUCUGAGAGACGUGGACGCUGAAGCUUCGUGCAC	166	105	Human 5UTR library	ARG2
RSL-V2-1209	BA006118_2_Multi	CCGCGCTAATACGACTCACTATAG	AACGCAGTTTCATGGGTACTAACGT	GGTGTACGAAGTTTCAGC	GTCCATTTCTCCCTTTCATAGGTACCACAACTCCCAGGATTTTCCTGGATCAAACCTTGTATCTCTTCTGCAAGTATTGTGTATATTGGTCTGAGAGACGTGGAC	GCTGAAGCTTCGTGCAC	GAACGCAGUUUCAUGGGUACUAACGUGGUGUACGAAGUUUCAGCGUCCAUUUCUCCCUUUCAUAGGUACCACAACUCCCAGGAUUUUCCUGGAUCAAACCUUGUAUCUCUUCUGCAAGUAUUGUGUAUAUUGGUCUGAGAGACGUGGACGCUGAAGCUUCGUGCAC	166	105	Human 5UTR library	ARG2
RSL-V2-1210	BA006119_1	CCGCGCTAATACGACTCACTATAG	GCCATGGACTCTGCGTTAACTAACG	GGTGTACGAAGTTTCAGC	ACATATTTGT	GCTGAAGCTTCGTGCAC	GGCCAUGGACUCUGCGUUAACUAACGGGUGUACGAAGUUUCAGCACAUAUUUGUGCUGAAGCUUCGUGCAC	71	10	Human 5UTR library	ARG2
RSL-V2-1211	BA006119_1	CCGCGCTAATACGACTCACTATAG	CAACAGCCTTCAGAGCGCATTGACA	GGTGTACGAAGTTTCAGC	ACATATTTGT	GCTGAAGCTTCGTGCAC	GCAACAGCCUUCAGAGCGCAUUGACAGGUGUACGAAGUUUCAGCACAUAUUUGUGCUGAAGCUUCGUGCAC	71	10	Human 5UTR library	ARG2
RSL-V2-1212	BA006119_1	CCGCGCTAATACGACTCACTATAG	GCGGATATAGAGTGGAACGCCCTTG	GGTGTACGAAGTTTCAGC	ACATATTTGT	GCTGAAGCTTCGTGCAC	GGCGGAUAUAGAGUGGAACGCCCUUGGGUGUACGAAGUUUCAGCACAUAUUUGUGCUGAAGCUUCGUGCAC	71	10	Human 5UTR library	ARG2
RSL-V2-1213	BA006131_1	CCGCGCTAATACGACTCACTATAG	CCAAATACTTAGGAGGCGACCCCTA	GGTGTACGAAGTTTCAGC	TTTGCCGAGCCTTGACAGGCGTGGCAGA	GCTGAAGCTTCGTGCAC	GCCAAAUACUUAGGAGGCGACCCCUAGGUGUACGAAGUUUCAGCUUUGCCGAGCCUUGACAGGCGUGGCAGAGCUGAAGCUUCGUGCAC	89	28	Human 5UTR library	ARHGAP1
RSL-V2-1214	BA006131_1	CCGCGCTAATACGACTCACTATAG	AGCGGCGATTAGCCAGTTCACAAAC	GGTGTACGAAGTTTCAGC	TTTGCCGAGCCTTGACAGGCGTGGCAGA	GCTGAAGCTTCGTGCAC	GAGCGGCGAUUAGCCAGUUCACAAACGGUGUACGAAGUUUCAGCUUUGCCGAGCCUUGACAGGCGUGGCAGAGCUGAAGCUUCGUGCAC	89	28	Human 5UTR library	ARHGAP1
RSL-V2-1215	BA006131_1	CCGCGCTAATACGACTCACTATAG	CCGTGACCACGGAGAATTAAGGCAG	GGTGTACGAAGTTTCAGC	TTTGCCGAGCCTTGACAGGCGTGGCAGA	GCTGAAGCTTCGTGCAC	GCCGUGACCACGGAGAAUUAAGGCAGGGUGUACGAAGUUUCAGCUUUGCCGAGCCUUGACAGGCGUGGCAGAGCUGAAGCUUCGUGCAC	89	28	Human 5UTR library	ARHGAP1
RSL-V2-1216	BA006131_Multi	CCGCGCTAATACGACTCACTATAG	CCATTGAGGACATAAAATGGTTGCC	GGTGTACGAAGTTTCAGC	GCGGAGCCGGATGTTTGCCGAGCCTTGACAGGCGTGGCAGAGGGAGCAGTGCCCGAGCGCGGTTTCTCTTAAGGTTCTGC	GCTGAAGCTTCGTGCAC	GCCAUUGAGGACAUAAAAUGGUUGCCGGUGUACGAAGUUUCAGCGCGGAGCCGGAUGUUUGCCGAGCCUUGACAGGCGUGGCAGAGGGAGCAGUGCCCGAGCGCGGUUUCUCUUAAGGUUCUGCGCUGAAGCUUCGUGCAC	141	80	Human 5UTR library	ARHGAP1
RSL-V2-1217	BA006131_Multi	CCGCGCTAATACGACTCACTATAG	AGGGGTACACGCCTCCCTCTAAAGT	GGTGTACGAAGTTTCAGC	GCGGAGCCGGATGTTTGCCGAGCCTTGACAGGCGTGGCAGAGGGAGCAGTGCCCGAGCGCGGTTTCTCTTAAGGTTCTGC	GCTGAAGCTTCGTGCAC	GAGGGGUACACGCCUCCCUCUAAAGUGGUGUACGAAGUUUCAGCGCGGAGCCGGAUGUUUGCCGAGCCUUGACAGGCGUGGCAGAGGGAGCAGUGCCCGAGCGCGGUUUCUCUUAAGGUUCUGCGCUGAAGCUUCGUGCAC	141	80	Human 5UTR library	ARHGAP1
RSL-V2-1218	BA006131_Multi	CCGCGCTAATACGACTCACTATAG	AAGTGGTTCCTTACGCACTATGACG	GGTGTACGAAGTTTCAGC	GCGGAGCCGGATGTTTGCCGAGCCTTGACAGGCGTGGCAGAGGGAGCAGTGCCCGAGCGCGGTTTCTCTTAAGGTTCTGC	GCTGAAGCTTCGTGCAC	GAAGUGGUUCCUUACGCACUAUGACGGGUGUACGAAGUUUCAGCGCGGAGCCGGAUGUUUGCCGAGCCUUGACAGGCGUGGCAGAGGGAGCAGUGCCCGAGCGCGGUUUCUCUUAAGGUUCUGCGCUGAAGCUUCGUGCAC	141	80	Human 5UTR library	ARHGAP1
RSL-V2-1219	BA006140_Multi	CCGCGCTAATACGACTCACTATAG	CTGGACATGGCCCGATCATTTCAAA	GGTGTACGAAGTTTCAGC	GCCGCAGAAGTGCCAGACGGGGCCGGAAAGCAGCCGAGCGGAGTTCAAATTTGAGAGCGTTTGGAAATTGGAAGACTTGGTGGC	GCTGAAGCTTCGTGCAC	GCUGGACAUGGCCCGAUCAUUUCAAAGGUGUACGAAGUUUCAGCGCCGCAGAAGUGCCAGACGGGGCCGGAAAGCAGCCGAGCGGAGUUCAAAUUUGAGAGCGUUUGGAAAUUGGAAGACUUGGUGGCGCUGAAGCUUCGUGCAC	145	84	Human 5UTR library	ARHGAP11B
RSL-V2-1220	BA006140_Multi	CCGCGCTAATACGACTCACTATAG	ATCGTTTGAACCTCGTTACCCACAC	GGTGTACGAAGTTTCAGC	GCCGCAGAAGTGCCAGACGGGGCCGGAAAGCAGCCGAGCGGAGTTCAAATTTGAGAGCGTTTGGAAATTGGAAGACTTGGTGGC	GCTGAAGCTTCGTGCAC	GAUCGUUUGAACCUCGUUACCCACACGGUGUACGAAGUUUCAGCGCCGCAGAAGUGCCAGACGGGGCCGGAAAGCAGCCGAGCGGAGUUCAAAUUUGAGAGCGUUUGGAAAUUGGAAGACUUGGUGGCGCUGAAGCUUCGUGCAC	145	84	Human 5UTR library	ARHGAP11B
RSL-V2-1221	BA006140_Multi	CCGCGCTAATACGACTCACTATAG	GCGAACTTGGAAAACCCCACTAGTT	GGTGTACGAAGTTTCAGC	GCCGCAGAAGTGCCAGACGGGGCCGGAAAGCAGCCGAGCGGAGTTCAAATTTGAGAGCGTTTGGAAATTGGAAGACTTGGTGGC	GCTGAAGCTTCGTGCAC	GGCGAACUUGGAAAACCCCACUAGUUGGUGUACGAAGUUUCAGCGCCGCAGAAGUGCCAGACGGGGCCGGAAAGCAGCCGAGCGGAGUUCAAAUUUGAGAGCGUUUGGAAAUUGGAAGACUUGGUGGCGCUGAAGCUUCGUGCAC	145	84	Human 5UTR library	ARHGAP11B
RSL-V2-1222	BA006143_2	CCGCGCTAATACGACTCACTATAG	CTCCACCGCAAGGTGCATCAAGTAC	GGTGTACGAAGTTTCAGC	TTTTTGAGA	GCTGAAGCTTCGTGCAC	GCUCCACCGCAAGGUGCAUCAAGUACGGUGUACGAAGUUUCAGCUUUUUGAGAGCUGAAGCUUCGUGCAC	70	9	Human 5UTR library	ARHGAP12
RSL-V2-1223	BA006143_2	CCGCGCTAATACGACTCACTATAG	GACAGCGCAGAGCGTTATGGGCATA	GGTGTACGAAGTTTCAGC	TTTTTGAGA	GCTGAAGCTTCGTGCAC	GGACAGCGCAGAGCGUUAUGGGCAUAGGUGUACGAAGUUUCAGCUUUUUGAGAGCUGAAGCUUCGUGCAC	70	9	Human 5UTR library	ARHGAP12
RSL-V2-1224	BA006143_2	CCGCGCTAATACGACTCACTATAG	ACTAAGTACGTCTATGGGCAGTCCT	GGTGTACGAAGTTTCAGC	TTTTTGAGA	GCTGAAGCTTCGTGCAC	GACUAAGUACGUCUAUGGGCAGUCCUGGUGUACGAAGUUUCAGCUUUUUGAGAGCUGAAGCUUCGUGCAC	70	9	Human 5UTR library	ARHGAP12
RSL-V2-1225	BA006145_1	CCGCGCTAATACGACTCACTATAG	AACATCGGTGTCGGAAAACCGCTCT	GGTGTACGAAGTTTCAGC	CCATAAAGCCATAATGTGG	GCTGAAGCTTCGTGCAC	GAACAUCGGUGUCGGAAAACCGCUCUGGUGUACGAAGUUUCAGCCCAUAAAGCCAUAAUGUGGGCUGAAGCUUCGUGCAC	80	19	Human 5UTR library	ARHGAP12
RSL-V2-1226	BA006145_1	CCGCGCTAATACGACTCACTATAG	AAAGGGAATGTTTCTAACACAGCGC	GGTGTACGAAGTTTCAGC	CCATAAAGCCATAATGTGG	GCTGAAGCTTCGTGCAC	GAAAGGGAAUGUUUCUAACACAGCGCGGUGUACGAAGUUUCAGCCCAUAAAGCCAUAAUGUGGGCUGAAGCUUCGUGCAC	80	19	Human 5UTR library	ARHGAP12
RSL-V2-1227	BA006145_1	CCGCGCTAATACGACTCACTATAG	AAGGAATTACTAGCGACGCCCATCC	GGTGTACGAAGTTTCAGC	CCATAAAGCCATAATGTGG	GCTGAAGCTTCGTGCAC	GAAGGAAUUACUAGCGACGCCCAUCCGGUGUACGAAGUUUCAGCCCAUAAAGCCAUAAUGUGGGCUGAAGCUUCGUGCAC	80	19	Human 5UTR library	ARHGAP12
RSL-V2-1228	BA006154_Multi	CCGCGCTAATACGACTCACTATAG	GCAAATTAGTCGTTCTGATAGAGCT	GGTGTACGAAGTTTCAGC	ATATTCATCCAACAAGCCATAAAGCCATAATGTGGTATAACATCCTTTTTGAGAGGTGAATAT	GCTGAAGCTTCGTGCAC	GGCAAAUUAGUCGUUCUGAUAGAGCUGGUGUACGAAGUUUCAGCAUAUUCAUCCAACAAGCCAUAAAGCCAUAAUGUGGUAUAACAUCCUUUUUGAGAGGUGAAUAUGCUGAAGCUUCGUGCAC	124	63	Human 5UTR library	ARHGAP12
RSL-V2-1229	BA006154_Multi	CCGCGCTAATACGACTCACTATAG	GATGACTAAGGACACTTTCAATGCT	GGTGTACGAAGTTTCAGC	ATATTCATCCAACAAGCCATAAAGCCATAATGTGGTATAACATCCTTTTTGAGAGGTGAATAT	GCTGAAGCTTCGTGCAC	GGAUGACUAAGGACACUUUCAAUGCUGGUGUACGAAGUUUCAGCAUAUUCAUCCAACAAGCCAUAAAGCCAUAAUGUGGUAUAACAUCCUUUUUGAGAGGUGAAUAUGCUGAAGCUUCGUGCAC	124	63	Human 5UTR library	ARHGAP12
RSL-V2-1230	BA006154_Multi	CCGCGCTAATACGACTCACTATAG	CAGTAGTGGTGTCTGGTAGGCAGCC	GGTGTACGAAGTTTCAGC	ATATTCATCCAACAAGCCATAAAGCCATAATGTGGTATAACATCCTTTTTGAGAGGTGAATAT	GCTGAAGCTTCGTGCAC	GCAGUAGUGGUGUCUGGUAGGCAGCCGGUGUACGAAGUUUCAGCAUAUUCAUCCAACAAGCCAUAAAGCCAUAAUGUGGUAUAACAUCCUUUUUGAGAGGUGAAUAUGCUGAAGCUUCGUGCAC	124	63	Human 5UTR library	ARHGAP12
RSL-V2-1231	BA006178_1	CCGCGCTAATACGACTCACTATAG	GGGACTAGTAATATCGCACCTTCGC	GGTGTACGAAGTTTCAGC	AATATGCCACCATTCCCATAAGCGCTTGGTGGCATGTT	GCTGAAGCTTCGTGCAC	GGGGACUAGUAAUAUCGCACCUUCGCGGUGUACGAAGUUUCAGCAAUAUGCCACCAUUCCCAUAAGCGCUUGGUGGCAUGUUGCUGAAGCUUCGUGCAC	99	38	Human 5UTR library	ARHGAP17
RSL-V2-1232	BA006178_1	CCGCGCTAATACGACTCACTATAG	CCCCTAAACTCGGCGATCATGAATG	GGTGTACGAAGTTTCAGC	AATATGCCACCATTCCCATAAGCGCTTGGTGGCATGTT	GCTGAAGCTTCGTGCAC	GCCCCUAAACUCGGCGAUCAUGAAUGGGUGUACGAAGUUUCAGCAAUAUGCCACCAUUCCCAUAAGCGCUUGGUGGCAUGUUGCUGAAGCUUCGUGCAC	99	38	Human 5UTR library	ARHGAP17
RSL-V2-1233	BA006178_1	CCGCGCTAATACGACTCACTATAG	AACGACTCCGAAAGTTTGCATGCCT	GGTGTACGAAGTTTCAGC	AATATGCCACCATTCCCATAAGCGCTTGGTGGCATGTT	GCTGAAGCTTCGTGCAC	GAACGACUCCGAAAGUUUGCAUGCCUGGUGUACGAAGUUUCAGCAAUAUGCCACCAUUCCCAUAAGCGCUUGGUGGCAUGUUGCUGAAGCUUCGUGCAC	99	38	Human 5UTR library	ARHGAP17
[truncated: 25,737 more rows]
