# Supplementary material for: RNA structure-wide discovery of functional interactions with multiplexed RNA motif library
Source: Nat Commun. 2020 Dec 8;11:6275. doi: 10.1038/s41467-020-19699-5 (PMC7723054; doi:10.1038/s41467-020-19699-5)
Supplement: Supplementary file 7 — Supplementary Data 4 [file 41467_2020_19699_MOESM7_ESM.csv]

	Label	RNAID	MolecularID	2.000 ng	1.000 ng	0.500 ng	0.250 ng	0.125 ng	0.063 ng	0.031 ng	0.016 ng
0	RNA-Target-Spot	1444	7220	10.1458415	9.010288	7.82774185	6.656898	5.3727534	4.1610374	1.8865262500000002	1.41458685
1	RNA-Target-Spot	1600	7997	12.465581	11.376731	10.203165	9.0902555	7.90342635	6.69935085	5.310981999999999	3.9396968
2	RNA-Target-Spot	652	3256	12.513774	11.378979000000001	10.234244	9.128845	7.927054999999999	6.73652935	5.4861613	4.3944566
3	RNA-Target-Spot	358	1787	12.6346085	11.5195555	10.3768185	9.338965	8.097545499999999	6.958722999999999	5.64007045	4.5283064500000005
4	RNA-Target-Spot	400	1996	8.09048	6.865964399999999	5.345318000000001	4.4015787500000005	2.80328645	1.93107465	1.0400134699999999	1.3023435799999998
5	RNA-Target-Spot	421	2101	11.779452	10.5878215	9.433625750000001	8.289447500000001	7.0860353499999995	5.951258149999999	4.568812599999999	3.2884575
6	RNA-Target-Spot	2	9	12.554705	11.435567500000001	10.299656500000001	9.178026500000001	7.9903275	6.8354421	5.5365336	4.314788849999999
7	RNA-Target-Spot	1818	9090	10.239369	9.117120499999999	8.00171265	6.7819027	5.7001366	4.357764250000001	2.87137375	2.1657042
8	RNA-Target-Spot	1063	5314	11.174294499999998	10.049657	8.90562325	7.843915	6.495566799999999	5.2845986	4.028776049999999	3.1579843
9	RNA-Target-Spot	137	685	10.895793000000001	9.790482	8.5810955	7.46721745	6.21488665	5.078185100000001	3.5698747499999994	2.2977942999999996
10	RNA-Target-Spot	1121	5604	10.4903665	9.3987035	8.238874	7.0999751	5.84601	4.7849953	3.230299	2.00695545
11	RNA-Target-Spot	438	2186	13.174253	12.0446185	10.880928	9.8153785	8.6263155	7.5066255	6.0824132	5.02923515
12	RNA-Target-Spot	1582	7907	12.263262000000001	11.1668935	10.0416215	8.975722	7.738739750000001	6.6236894500000005	5.2871785	4.039865150000001
13	RNA-Target-Spot	389	1944	10.343145	9.179976	8.00866765	6.805296499999999	5.55689035	4.59886335	2.63230695	2.14869065
14	RNA-Target-Spot	962	4806	12.047234	10.9594615	9.806302	8.7306085	7.501261700000001	6.4104879	5.125117749999999	3.21556865
15	RNA-Target-Spot	1745	8725	11.7844125	10.667767	9.4688685	8.346422	7.1266897	5.950687	4.707410100000001	3.65263615
16	RNA-Target-Spot	1868	9339	12.6901775	11.549968999999999	10.449862499999998	9.381794	8.1888745	6.9972329	5.7716694	4.5129116499999995
17	RNA-Target-Spot	1118	5587	10.866232	9.664266	8.4801725	7.324508450000001	6.123827449999999	4.8959838	3.0852680999999995	2.3755534999999997
18	RNA-Target-Spot	528	2636	12.297038	11.1814515	10.039761500000001	8.9527035	7.764696000000001	6.6463683	5.349364	4.12933475
19	RNA-Target-Spot	1855	9272	11.044145499999999	9.91059875	8.721059749999998	7.6605998	6.3842275	5.3946985000000005	3.8694003	2.83382765
20	RNA-Target-Spot	327	1632	12.305466	11.1912005	10.072802750000001	8.953564	7.733990649999999	6.5865580999999995	5.2340546	3.57937335
21	RNA-Target-Spot	610	3046	11.9721925	10.840196500000001	9.7250835	8.6012325	7.4187013	6.251565449999999	4.88697375	3.6767100500000005
22	RNA-Target-Spot	1597	7984	11.727573	10.602646	9.447822500000001	8.3818925	7.141872	5.9176967000000005	4.655651499999999	3.47938945
23	RNA-Target-Spot	435	2173	11.467087	10.3702475	9.229085000000001	8.1493225	6.871069199999999	5.78398225	4.621690050000001	3.21431025
24	RNA-Target-Spot	674	3366	9.1605505	7.9677982499999995	6.72816875	5.4944693	4.4117433	2.959566	1.36695945	0.9778577850000001
25	RNA-Target-Spot	1804	9017	12.7429535	11.634072999999999	10.495786	9.438098	8.244178999999999	7.0402702	5.866086	4.726941500000001
26	RNA-Target-Spot	325	1622	12.380160499999999	11.2606415	10.089820500000002	9.0036995	7.81697385	6.591065200000001	5.382272799999999	3.9014464
27	RNA-Target-Spot	1110	5547	11.3544555	10.252991000000002	9.101574	8.0563197	6.71591385	5.7252115	4.3490273	2.9146159999999997
28	RNA-Target-Spot	312	1558	11.697819500000001	10.558945000000001	9.45191175	8.339481500000002	7.0223397499999995	5.98351475	4.44828225	2.898736
30	RNA-Target-Spot	1704	8518	11.855749	10.7426985	9.573618499999998	8.492708499999999	7.27089415	6.1254003	4.757322799999999	3.80019705
31	RNA-Target-Spot	594	2967	12.857765	11.757812000000001	10.61816	9.559689500000001	8.3422275	7.197746499999999	5.95858215	4.71189
32	RNA-Target-Spot	309	1543	11.132451	10.036786	8.8905645	7.7686829500000005	6.52292465	5.5309905	4.095845349999999	2.7002045
33	RNA-Target-Spot	1217	6084	10.883560249999999	9.7849525	8.6997715	7.562503750000001	6.3304383	5.11948115	3.87173075	2.5692446
34	RNA-Target-Spot	1351	6753	11.1108065	10.024058	8.925277	7.801725	6.59541285	5.430490750000001	4.11707015	3.2368678500000003
35	RNA-Target-Spot	1758	8788	12.141372	11.032174000000001	9.8927835	8.788712	7.569250650000001	6.35765285	5.214786350000001	3.72091465
36	RNA-Target-Spot	1437	7182	9.3014595	8.120370000000001	6.974766799999999	5.7977403	4.61835915	3.11349535	2.16797225	0.8462592
37	RNA-Target-Spot	235	1175	10.972247	9.878824999999999	8.764908	7.6000476	6.35220185	5.372159249999999	3.78032695	2.53845885
38	RNA-Target-Spot	1354	6767	11.0615415	9.900097	8.707259	7.558761499999999	6.3868415	5.08628825	3.7843866000000004	2.02907225
39	RNA-Target-Spot	535	2674	8.5289515	7.33239875	6.117185299999999	4.9830097	3.4273655499999998	2.2103279	1.00651425	0.9787567199999998
40	RNA-Target-Spot	460	2299	11.515074	10.4264055	9.2716965	8.199882500000001	6.9650354	5.7488315	4.511675	2.91013595
41	RNA-Target-Spot	1466	7326	12.420291	11.3263475	10.177578	9.058430000000001	7.8536874999999995	6.718937350000001	5.400565	4.1952667
42	RNA-Target-Spot	877	4385	12.17013575	11.0896475	9.931718	8.87083	7.66656515	6.645947700000001	5.39544535	4.5159426499999995
43	RNA-Target-Spot	1721	8604	11.164784000000001	10.0223645	8.873773499999999	7.697948950000001	6.503043249999999	5.3426609	4.07012675	2.7480165999999997
44	RNA-Target-Spot	287	1432	12.315137	11.200309	10.028173500000001	8.939635500000001	7.71759765	6.6072299999999995	5.275842900000001	3.8039664
45	RNA-Target-Spot	1205	6021	12.7085905	11.5861275	10.477769	9.3640505	8.15227175	7.071319600000001	5.7329621500000005	4.3463047999999995
47	RNA-Target-Spot	14	69	11.0569045	9.9028905	8.72298325	7.60080385	6.3881245	5.25843815	4.0316136	2.4870833
48	RNA-Target-Spot	590	2950	12.52017	11.4320085	10.3123485	9.207594499999999	7.9760723	6.908632050000001	5.588956099999999	4.363744
49	RNA-Target-Spot	1598	7990	11.56648075	10.455100999999999	9.268014	8.224489	6.9990082	5.7645343	4.4560315500000005	2.92574585
50	RNA-Target-Spot	180	899	11.546049499999999	10.443113499999999	9.2830625	8.1464	6.9523019999999995	5.7821947	4.651831	2.72446715
51	RNA-Target-Spot	1487	7435	11.074309499999998	9.915919	8.790509	7.6376112	6.4826043	5.321607500000001	3.9061218999999996	2.2651208
53	RNA-Target-Spot	690	3448	12.129099	11.033979	9.843367	8.774143	7.567936249999999	6.3994829499999994	4.9534681	3.6895781999999997
54	RNA-Target-Spot	1681	8401	12.924000249999999	11.829023249999999	10.651056	9.599840499999999	8.432842	7.28646585	5.9735472000000005	4.6027048
55	RNA-Target-Spot	1505	7525	10.910128	9.733343999999999	8.618845	7.4406058999999996	6.322370149999999	5.09483625	3.71013095	2.67652585
56	RNA-Target-Spot	1192	5959	10.954742	9.8307055	8.673655499999999	7.600490850000001	6.31575415	5.195906299999999	3.96472695	2.1413484
57	RNA-Target-Spot	1734	8668	12.771266	11.680460499999999	10.557977	9.43571725	8.279336999999998	7.1055955	5.81614075	4.5370635
59	RNA-Target-Spot	350	1749	9.7884895	8.597314	7.4565772	6.3521885	5.12039075	3.93969665	1.8314604	0.771154525
61	RNA-Target-Spot	373	1862	12.1163485	10.9630865	9.785993999999999	8.672990500000001	7.437154	6.2723913499999995	4.8786105	3.3107359499999998
62	RNA-Target-Spot	338	1689	8.9388	7.744147	6.6242942	5.61853965	3.9685425500000004	2.8993715	0.837686185	0.51684288
63	RNA-Target-Spot	1087	5433	12.625537999999999	11.5378045	10.427731999999999	9.3436935	8.158189	7.0382267	5.85907485	4.5580552
64	RNA-Target-Spot	846	4230	11.7757745	10.6770785	9.55532975	8.506722499999999	7.2652060999999994	6.2123170000000005	4.8432198500000005	3.57898845
65	RNA-Target-Spot	72	358	11.68244	10.5604285	9.419135	8.2670915	7.059203	5.8858371499999995	4.7000363	3.0564275999999997
67	RNA-Target-Spot	262	1310	11.2537375	10.1191745	8.9620575	7.88213875	6.618563399999999	5.421157299999999	4.09580985	2.67400745
68	RNA-Target-Spot	1748	8740	11.6763065	10.542717	9.359029	8.312459	7.1233983	5.910868499999999	4.5162815	3.3710711499999997
69	RNA-Target-Spot	603	3012	12.273306999999999	11.153135	10.030708	8.900517	7.685443299999999	6.4826353	5.146996250000001	3.83507625
70	RNA-Target-Spot	1321	6604	12.841013499999999	11.736502	10.6064845	9.5038345	8.321303999999998	7.168995499999999	5.852551	4.64741275
71	RNA-Target-Spot	1628	8139	10.727021	9.646282500000002	8.4713925	7.37116955	6.248595	5.00988985	3.7508067	2.1501194000000003
72	RNA-Target-Spot	1165	5821	11.5726245	10.41904025	9.2549875	8.1477145	6.9238225	5.77352365	4.436814350000001	3.13603715
73	RNA-Target-Spot	1048	5239	12.631983250000001	11.524218	10.3347655	9.29844875	8.08698115	6.9750409000000015	5.492290649999999	4.5281346
74	RNA-Target-Spot	77	385	12.3389235	11.223398	10.059521	9.011968	7.765769949999999	6.646803350000001	5.29087575	3.9776721000000004
75	RNA-Target-Spot	1327	6631	12.546244999999999	11.411822	10.2449635	9.156924499999999	7.9295195	6.87972495	5.6133132	4.1949749999999995
76	RNA-Target-Spot	329	1644	11.669931	10.5865165	9.455087	8.310266500000001	7.13316285	5.9534398	4.6811715	3.1753188999999997
77	RNA-Target-Spot	734	3670	10.0997825	8.9550235	7.717212	6.58306125	5.431898299999999	3.9991154	2.9101958	1.27556915
78	RNA-Target-Spot	645	3225	11.200233999999998	10.026827	8.857322499999999	7.810371799999999	6.50179415	5.42198735	4.03499925	2.6401874
79	RNA-Target-Spot	1626	8127	12.0637	10.924453	9.7640065	8.671861	7.42629515	6.316198249999999	4.854035	3.8475684999999995
80	RNA-Target-Spot	1427	7135	10.487158	9.378339	8.242221	7.08661795	5.9747888499999995	4.8664315	3.17259705	2.1932926000000004
81	RNA-Target-Spot	1341	6704	10.908400499999999	9.812821	8.660533000000001	7.523025049999999	6.22250015	5.09845815	3.5770018	2.37036735
82	RNA-Target-Spot	1389	6944	11.10204375	9.982305499999999	8.83580525	7.700283	6.366569	5.38175685	3.6730437	2.25745855
83	RNA-Target-Spot	1722	8610	9.091854	7.9616620000000005	6.7346103	5.7560158	4.32547185	3.07946395	1.48561985	0.80147422
84	RNA-Target-Spot	444	2216	11.814955	10.69472875	9.515400999999999	8.432252499999999	7.2501417	6.0794131	4.672382600000001	3.0289430499999996
85	RNA-Target-Spot	255	1272	11.675189	10.541135	9.4055565	8.2995385	7.0807458	5.953651799999999	4.7980765000000005	3.32362255
86	RNA-Target-Spot	389	1943	11.6036415	10.488496	9.323597	8.261134	6.9976675	5.824277700000001	4.633694650000001	3.53281745
87	RNA-Target-Spot	234	1168	12.970212	11.904537999999999	10.75660325	9.663809	8.4541845	7.2833141999999995	6.089829	4.93435265
88	RNA-Target-Spot	1721	8603	11.170045	9.970641	8.796949	7.737963	6.45072315	5.257035800000001	3.8285601000000002	2.6752672000000004
89	RNA-Target-Spot	1049	5241	12.632834	11.519095499999999	10.3968525	9.278559999999999	8.10411875	6.91034475	5.46479555	4.163634399999999
90	RNA-Target-Spot	708	3536	13.508221500000001	12.438800999999998	11.313136499999999	10.2457825	9.0753275	7.896184849999999	6.69694445	5.485331
91	RNA-Target-Spot	919	4593	11.7207935	10.615779750000002	9.490981999999999	8.352256	7.158872000000001	6.043495500000001	4.6756328499999995	3.22196765
92	RNA-Target-Spot	1877	9382	13.282475999999999	12.201451	11.100716	10.0036855	8.810558	7.7324338	6.4151423	5.2221642
93	RNA-Target-Spot	774	3869	10.773924999999998	9.6525495	8.504540500000001	7.36882125	6.1539898	4.9729570999999995	4.039452800000001	2.2699309
94	RNA-Target-Spot	1262	6308	12.562721	11.4728295	10.33200175	9.2276215	8.047515149999999	6.89460175	5.667381499999999	4.1781764
95	RNA-Target-Spot	1302	6506	11.823720000000002	10.744236	9.594221000000001	8.5311025	7.312016	6.09452775	4.959770000000001	3.8611461
96	RNA-Target-Spot	464	2317	12.2000335	11.091458	9.9196975	8.819321500000001	7.672977100000001	6.477408199999999	5.0662112	3.8180971
97	RNA-Target-Spot	250	1250	10.279836499999998	9.116338500000001	7.975643499999999	6.87024855	5.5008173000000005	4.421751499999999	3.0160235	1.2868841
98	RNA-Target-Spot	1159	5794	9.997859	8.862137	7.699272499999999	6.600165599999999	5.6085032	4.633588250000001	3.99019865	3.8484165500000005
99	RNA-Target-Spot	1743	8711	13.3246225	12.2664255	11.169712	10.1186925	8.9176955	7.78775165	6.4904593	5.39506245
100	RNA-Target-Spot	1588	7938	10.258868	9.131089	7.920769849999999	6.8724947499999995	5.64782095	4.5419670000000005	2.53684225	0.9851038700000001
101	RNA-Target-Spot	23	115	11.8161875	10.7553585	9.6280795	8.545121	7.337063799999999	6.16504025	4.764044500000001	3.87807645
103	RNA-Target-Spot	766	3826	13.0309015	11.951902500000001	10.811303500000001	9.7360255	8.51467	7.4358845	6.17245435	4.9486457999999995
104	RNA-Target-Spot	29	141	12.716220499999999	11.610642000000002	10.4511445	9.3885545	8.192421	7.056793750000001	5.739703799999999	4.5676505
105	RNA-Target-Spot	870	4348	10.059843	8.89938	7.69944405	6.5341735000000005	5.1983152	4.243705350000001	3.2365718500000002	0.822347535
106	RNA-Target-Spot	293	1461	11.409521250000001	10.3098285	9.1725065	8.0712073	6.922051	5.7899643	4.395613	2.47577195
107	RNA-Target-Spot	1699	8493	11.598818999999999	10.479138	9.305827999999998	8.227995	7.0097413500000005	5.91658	4.4239598	3.3304451999999998
108	RNA-Target-Spot	1370	6846	13.3580205	12.298307999999999	11.171972	10.0934655	8.8687905	7.80257265	6.5372792	5.43584965
110	RNA-Target-Spot	1192	5956	12.274292500000001	11.1955135	10.0499625	8.943691000000001	7.73433125	6.59371975	5.42795725	3.8633099499999997
111	RNA-Target-Spot	1198	5989	12.174817	11.057918	9.92214925	8.794887249999999	7.5999088	6.523305799999999	5.2927827	4.10742065
112	RNA-Target-Spot	1081	5403	12.081580500000001	10.963801	9.8484865	8.7551545	7.56102515	6.36888185	5.1740806	3.84813635
113	RNA-Target-Spot	821	4103	10.048591	8.903128500000001	7.760340149999999	6.67837025	5.4206608	4.5462825	2.5832389	1.7713773499999999
114	RNA-Target-Spot	423	2113	11.538744	10.423878	9.3049915	8.2313695	7.0487411	5.8681135	4.742547	2.87132715
115	RNA-Target-Spot	615	3075	10.602315	9.477853	8.2248655	7.202575250000001	5.93029915	4.6844402	3.2493334999999997	1.72788735
117	RNA-Target-Spot	928	4640	12.055265499999999	10.949497000000001	9.808094	8.715091000000001	7.46025755	6.4241905	4.863671549999999	3.5408122
119	RNA-Target-Spot	1273	6365	10.5504125	9.3795865	8.201987	7.0360323000000005	5.8332619999999995	4.6159489	2.86677205	1.58985165
120	RNA-Target-Spot	129	643	10.533099499999999	9.386207	8.1716345	7.0472375	5.82230445	4.4937483	2.77282835	2.1802864
121	RNA-Target-Spot	1517	7584	12.072323	10.964047	9.815008500000001	8.757325	7.5014793	6.435011	5.153067350000001	3.9996201000000005
122	RNA-Target-Spot	1480	7398	11.346355500000001	10.22239	9.06083	7.959411	6.77752585	5.643996	4.3744916499999995	2.8073526500000003
123	RNA-Target-Spot	1523	7615	10.693828499999999	9.579903999999999	8.421092	7.295590799999999	6.171025050000001	4.8188739	3.54030705	2.5621938999999996
125	RNA-Target-Spot	767	3832	10.538352	9.4017045	8.1849745	7.137210850000001	5.873113999999999	4.964119	3.0094545999999998	2.06791985
126	RNA-Target-Spot	217	1085	9.659023999999999	8.5431685	7.4038505	6.3398955	4.8544812	3.57680855	2.6431913	1.222640825
127	RNA-Target-Spot	1668	8340	10.8000325	9.6527665	8.496603499999999	7.333404	6.102377649999999	5.1269937500000005	3.4905437	1.9800350500000001
128	RNA-Target-Spot	115	572	11.231463	10.117185500000001	8.935992	7.871548	6.634852499999999	5.485579700000001	4.0849667499999995	2.5213876
129	RNA-Target-Spot	82	408	11.267081999999998	10.161256	9.041809	7.939144	6.762881999999999	5.56390595	4.0231464	2.93812075
130	RNA-Target-Spot	1373	6862	11.661777	10.503271999999999	9.3520035	8.340934	7.04118785	6.00777935	4.634352	2.9077401
131	RNA-Target-Spot	1730	8647	12.6728945	11.5465295	10.405851	9.3003775	8.07340765	6.98872425	5.627811299999999	4.444005000000001
132	RNA-Target-Spot	624	3118	11.48639925	10.35231625	9.11187	8.032409300000001	6.833076799999999	5.6133015	4.226298	2.68918265
133	RNA-Target-Spot	565	2824	11.847054	10.729095000000001	9.572851	8.489451500000001	7.2248802	6.1475112	4.85889885	3.3414693
134	RNA-Target-Spot	99	493	11.609477250000001	10.458140499999999	9.3512005	8.2268245	7.00017675	5.87432565	4.58583825	3.08514125
135	RNA-Target-Spot	450	2246	12.8169135	11.7201545	10.568471500000001	9.47453575	8.2956655	7.1383785	5.825929	4.56310675
136	RNA-Target-Spot	671	3355	12.096855	10.993584499999999	9.827819000000002	8.762357	7.5894361	6.36949175	5.1634771	3.5604445
137	RNA-Target-Spot	1519	7593	13.1317615	12.038977499999998	10.910248	9.858435	8.6440135	7.48816235	6.1525056	4.9478290000000005
138	RNA-Target-Spot	40	199	10.6494855	9.528596499999999	8.3329545	7.239079950000001	5.99707385	4.7654815	3.5067985000000004	1.7433269
139	RNA-Target-Spot	423	2112	12.669623000000001	11.5686785	10.4207615	9.331465	8.12915075	6.9449235	5.6236744000000005	4.42289885
140	RNA-Target-Spot	125	622	13.243389999999998	12.158171	11.032397	9.925587499999999	8.716508000000001	7.622393150000001	6.302385	5.159197600000001
141	RNA-Target-Spot	1618	8087	11.3472605	10.2186115	9.03948825	7.994965850000001	6.7623619999999995	5.63191375	4.22363485	2.8889297000000003
142	RNA-Target-Spot	1308	6538	11.1004465	10.013064	8.8632135	7.7370353	6.591378150000001	5.56785035	4.079013000000001	2.5706771999999996
143	RNA-Target-Spot	585	2921	12.65778825	11.616041000000001	10.4805195	9.412447	8.2397585	7.032088	5.79738	4.5914175
145	RNA-Target-Spot	1100	5500	11.865712	10.7135095	9.55519475	8.4220675	7.23723565	6.10252265	4.5355227	3.4027883
146	RNA-Target-Spot	1045	5222	12.4950945	11.343472	10.208029	9.1085535	7.9245135	6.7506968	5.4183747	4.18812445
147	RNA-Target-Spot	451	2254	10.806396	9.665307	8.549662999999999	7.37114635	6.179614	4.969019	3.4460925	1.9760638
149	RNA-Target-Spot	209	1045	10.8054885	9.703624	8.529613999999999	7.3751905	6.19216325	4.89975835	3.4904133	2.3128346000000004
150	RNA-Target-Spot	1737	8683	12.5682105	11.4712435	10.329072	9.2431155	8.051678200000001	6.80815985	5.6353562	4.3588707499999995
151	RNA-Target-Spot	1439	7191	12.95010325	11.841557	10.72847625	9.616172500000001	8.4326655	7.2979375	5.96535285	4.678395
152	RNA-Target-Spot	201	1001	12.462503	11.31134	10.1689285	9.057889	7.77562625	6.733854	5.3419455	4.1065301000000005
153	RNA-Target-Spot	377	1882	12.8117595	11.68762	10.534208	9.4331705	8.183822	7.05722715	5.73284975	4.6613948
154	RNA-Target-Spot	958	4788	11.502058	10.374363500000001	9.203916	8.0804758	6.8593103499999994	5.8651380500000005	4.371761	2.29413115
155	RNA-Target-Spot	990	4946	11.596915500000001	10.453255500000001	9.28237	8.119772000000001	6.893636750000001	5.75272935	4.2577472	2.8391626
156	RNA-Target-Spot	1836	9180	11.9059655	10.7785325	9.649698	8.5376275	7.2877693	6.050787100000001	4.80889335	3.5661455
157	RNA-Target-Spot	1328	6640	7.583353	6.421160499999999	5.06589435	4.0239568000000006	1.85187435	1.2850752	1.0699268499999999	1.44513235
158	RNA-Target-Spot	183	914	10.6161545	9.480191999999999	8.287993499999999	7.1923862	5.878576000000001	4.887646500000001	3.4068398	1.9884379
159	RNA-Target-Spot	1049	5242	12.3167785	11.186812499999998	10.0142905	8.9039105	7.7011743	6.606837	5.090369	3.7434168000000003
160	RNA-Target-Spot	278	1388	12.718627999999999	11.578836500000001	10.4257365	9.295045000000002	8.1587625	6.9210005	5.6634271499999995	4.5139715
162	RNA-Target-Spot	1344	6717	12.933440000000001	11.8472765	10.67546825	9.6056105	8.40396	7.2802602499999995	5.9525972	4.68982025
163	RNA-Target-Spot	1231	6154	11.551286000000001	10.414463000000001	9.262565500000001	8.1239435	6.8851905	5.78322085	4.371141	3.04965735
166	RNA-Target-Spot	601	3004	12.1097865	11.007586	9.88906025	8.779249499999999	7.558073050000001	6.4242880499999995	5.1556435	3.8794692
167	RNA-Target-Spot	296	1480	11.7037985	10.5438335	9.416114499999999	8.27518275	7.0818497	6.02687645	4.3938611000000005	2.8588466500000003
168	RNA-Target-Spot	1322	6606	11.874129499999999	10.743345999999999	9.626406	8.4778695	7.3250693	6.1279676	4.88176225	3.6637189999999995
170	RNA-Target-Spot	1823	9114	10.589778500000001	9.520824	8.294844999999999	7.210724150000001	5.9940431499999995	5.0791875	3.22310445	0.9576856499999999
171	RNA-Target-Spot	146	727	12.105436749999999	10.9817	9.7937965	8.6762125	7.495945	6.40435265	5.09603085	4.04079575
172	RNA-Target-Spot	1357	6782	11.6225345	10.508067	9.44020725	8.329953999999999	7.1225679	6.007479999999999	4.69802	3.5163101
174	RNA-Target-Spot	421	2105	10.459529999999999	9.296859	8.17974915	6.98389665	5.8443808	4.7237423	3.06530095	1.75366175
175	RNA-Target-Spot	798	3990	11.0260675	9.876096500000001	8.7036685	7.541123649999999	6.39146635	5.16654945	3.5535252999999996	2.1366790499999997
176	RNA-Target-Spot	1154	5770	10.3676065	9.256169	8.1004005	7.012680249999999	5.7266815	4.3514321	3.25156415	1.6465546999999998
177	RNA-Target-Spot	58	289	12.2991855	11.131945000000002	9.981577	8.8400665	7.651582149999999	6.4777872	5.20956385	4.0875905
178	RNA-Target-Spot	510	2549	9.81848	8.659948	7.5028813	6.30646655	5.0437218	3.8291329	1.9582519500000002	1.3132932999999998
179	RNA-Target-Spot	847	4235	9.8086945	8.71658425	7.56840865	6.3884782	5.174091799999999	4.139743350000001	2.4430544500000004	1.8538510999999998
180	RNA-Target-Spot	1252	6257	11.59597	10.434006	9.287765499999999	8.153049	6.8930620000000005	5.818120200000001	4.3765123	2.94100365
181	RNA-Target-Spot	1276	6379	12.9330555	11.8141045	10.670635	9.5835875	8.3803835	7.2801375	5.98089265	4.6699278500000005
182	RNA-Target-Spot	567	2834	9.729866000000001	8.57071	7.295435249999999	6.1419365	4.95984825	3.5271499000000004	2.01775035	1.27270145
183	RNA-Target-Spot	1528	7640	10.794958000000001	9.694425500000001	8.57733275	7.452305749999999	6.358340500000001	5.13107225	3.54869505	2.126374
185	RNA-Target-Spot	651	3252	11.8529465	10.769243	9.641734	8.5294805	7.298129599999999	6.2175638499999994	4.828619	3.7027616500000002
186	RNA-Target-Spot	649	3244	12.717037999999999	11.6608485	10.751607499999999	9.46353775	8.239952500000001	7.0725918	5.76521065	4.60981655
187	RNA-Target-Spot	498	2486	13.4342345	12.33011025	11.180503	10.1136135	8.902142000000001	7.826952899999999	6.57857865	5.39053225
188	RNA-Target-Spot	1095	5474	12.274761	11.1379585	9.9781835	8.8932215	7.657769999999999	6.555004	5.2975955	3.8453225
189	RNA-Target-Spot	1393	6961	10.961001	9.8532975	8.669459499999999	7.4776691500000005	6.306138799999999	5.232378499999999	3.6779249	2.4099760999999997
190	RNA-Target-Spot	1621	8102	10.414739749999999	9.240315	8.054719500000001	6.975474799999999	5.761164	4.48080665	3.23333265	1.5860448500000002
191	RNA-Target-Spot	160	796	10.2108785	9.067757	7.93456875	6.81313325	5.4332607500000005	4.11889795	2.5213408999999998	1.90833255
192	RNA-Target-Spot	1127	5633	10.602294	9.4868505	8.36012675	7.2729425	6.022366	4.7599249	3.62374655	2.5576483000000003
193	RNA-Target-Spot	546	2730	11.632066	10.518709	9.366899499999999	8.237250500000002	7.039554299999999	5.910639	4.665062799999999	3.16116975
194	RNA-Target-Spot	1833	9165	11.3540515	10.2021725	9.040121	7.916160700000001	6.7937600499999995	5.34612755	4.08101875	2.6804655000000004
195	RNA-Target-Spot	31	151	10.593889	9.411249999999999	8.18376575	7.06681985	5.8538440000000005	4.561586200000001	2.7112087000000002	1.32308632
196	RNA-Target-Spot	632	3158	12.083956	10.9421555	9.827950999999999	8.6945265	7.5268435	6.2665985	5.145361	3.8078139999999996
197	RNA-Target-Spot	249	1244	10.786358	9.6236825	8.466713500000001	7.31565905	6.0134857	5.00155775	3.3288541499999997	2.15548775
198	RNA-Target-Spot	623	3114	12.938600000000001	11.880888500000001	10.765388999999999	9.74120125	8.5047685	7.411222350000001	6.1932694999999995	4.9699683
199	RNA-Target-Spot	314	1570	11.449848	10.272001500000002	9.128729499999999	7.9779015	6.717268499999999	5.595174050000001	4.3575687	3.27804625
200	RNA-Target-Spot	80	398	12.3239065	11.21433125	10.0704025	9.00065	7.807665849999999	6.6503458	5.435888500000001	3.7443969
201	RNA-Target-Spot	950	4750	12.287263	11.1467025	10.023166499999999	8.898080499999999	7.6961388500000005	6.5164122	5.26470375	3.7515097
202	RNA-Target-Spot	1088	5436	11.451888499999999	10.331533	9.1448515	8.03891985	6.850791299999999	5.8255608	4.39935765	2.9494780499999997
204	RNA-Target-Spot	1140	5697	11.8807555	10.7499495	9.5798685	8.487062000000002	7.2492509	6.1997526	4.7524195	3.1361171
205	RNA-Target-Spot	1147	5733	10.769534	9.5908435	8.389838000000001	7.27765205	6.015098999999999	4.8121636	3.3186210000000003	1.7778247
206	RNA-Target-Spot	920	4600	11.522294500000001	10.416814500000001	9.22349	8.114088500000001	6.91770215	5.80018095	4.4088627	2.7246014499999998
207	RNA-Target-Spot	1709	8542	12.459014	11.380924499999999	10.2893225	9.196839	8.0203835	6.9121685	5.72035335	4.4929278
208	RNA-Target-Spot	1677	8385	12.384238	11.319294	10.169457	9.09053325	7.92463965	6.7332565	5.429766900000001	4.17318555
209	RNA-Target-Spot	792	3958	12.245722	11.123474000000002	9.995141	8.876583	7.65551635	6.5606022	5.2275883	4.03091055
210	RNA-Target-Spot	786	3928	12.5507585	11.481010999999999	10.371372000000001	9.2859515	8.04776335	6.91682875	5.531803399999999	4.359793399999999
211	RNA-Target-Spot	869	4344	12.262515	11.181512	10.021403	8.9429265	7.7443366000000005	6.5976856999999995	5.1869965	4.209918500000001
212	RNA-Target-Spot	914	4570	10.863779999999998	9.715917999999999	8.523944	7.40197025	6.1986485	5.0225458000000005	3.9330055	1.5838249
213	RNA-Target-Spot	1151	5752	12.615965	11.481676	10.349466750000001	9.255324000000002	8.067722	6.93467735	5.6366455	4.302729749999999
214	RNA-Target-Spot	870	4346	11.384139000000001	10.296541999999999	9.095001	8.0018035	6.709807799999999	5.65281225	4.349597299999999	2.76375405
215	RNA-Target-Spot	700	3497	12.357225499999998	11.239992	10.0890215	8.99413075	7.7858615	6.6995933	5.43179325	3.9558318999999997
216	RNA-Target-Spot	430	2148	10.825314	9.6890465	8.47151	7.351777200000001	6.241309149999999	4.89796585	3.50575995	1.8352509499999998
217	RNA-Target-Spot	954	4770	10.153713	9.032427	7.88896235	6.6446895	5.43870615	4.316537	2.75153495	1.659903785
218	RNA-Target-Spot	1747	8732	12.4189155	11.271906	10.1079785	9.002859	7.7709205	6.6004952	5.358863550000001	3.8351336
219	RNA-Target-Spot	1866	9328	11.647405000000001	10.532577	9.400485	8.2556345	7.100452000000001	5.95811655	4.5147067	3.51374985
220	RNA-Target-Spot	874	4368	12.057732	10.926968500000001	9.8056705	8.687712999999999	7.47758235	6.370858	4.894001	3.8999511
221	RNA-Target-Spot	120	600	10.8810255	9.7408635	8.65290875	7.474068000000001	6.34748325	5.1291493500000005	3.6179607999999996	2.4201268999999996
222	RNA-Target-Spot	1148	5738	10.86777275	9.680701	8.497535000000001	7.39264785	6.0937625	4.9569022	3.7854308	2.53083
223	RNA-Target-Spot	713	3561	10.9742855	9.800362	8.629188249999999	7.4393908500000006	6.26852985	5.137164200000001	3.8580430000000003	2.04633955
224	RNA-Target-Spot	1003	5014	11.235315	10.144494000000002	8.987548499999999	7.85612965	6.63349415	5.5808420000000005	4.3096052	2.5998969
225	RNA-Target-Spot	867	4331	11.507337	10.364735500000002	9.2127205	8.1165655	6.766865500000001	5.58637025	4.16991335	2.9586964
226	RNA-Target-Spot	961	4803	10.5452535	9.44449	8.299597250000001	7.15493535	5.9197215	4.885587	3.1732586499999997	1.9898134499999998
227	RNA-Target-Spot	1738	8690	12.525185	11.389597	10.2184955	9.0901135	7.90778585	6.7758027499999995	5.41482375	4.15002275
229	RNA-Target-Spot	1234	6167	10.075742	8.893745	7.7340307	6.6315592500000005	5.2290465	4.186455950000001	2.3245180000000003	1.49187125
231	RNA-Target-Spot	672	3359	12.660602	11.569628999999999	10.4458185	9.3518045	8.142718499999999	7.00805685	5.7335168	4.416193
232	RNA-Target-Spot	1031	5152	12.270357999999998	11.2060395	10.0987475	9.0086525	7.8175347	6.6675778	5.2129824	4.0739348
234	RNA-Target-Spot	86	430	11.879563000000001	10.7386775	9.6006435	8.473328500000001	7.174609200000001	6.06332415	4.7948925	3.6840843000000003
236	RNA-Target-Spot	1781	8902	12.916562250000002	11.8402675	10.712407500000001	9.644535000000001	8.4673105	7.33743725	6.04744435	4.70581225
238	RNA-Target-Spot	644	3219	11.175285	10.071653	8.9315645	7.784538750000001	6.6308627499999995	5.48023565	4.0731094	2.61719185
239	RNA-Target-Spot	756	3779	11.625383	10.531669999999998	9.420676	8.3532265	7.14377165	6.0652207	4.948175299999999	3.06426825
240	RNA-Target-Spot	890	4450	11.2936445	10.153388	9.0178505	7.87543915	6.63185835	5.499558449999999	4.3483743	2.8529590500000004
241	RNA-Target-Spot	1057	5282	11.160597	10.0125375	8.865728749999999	7.72077395	6.48935245	5.3520115	3.7793788	2.4701311500000003
242	RNA-Target-Spot	1335	6675	11.433077	10.3097885	9.1884975	8.08407465	6.951442849999999	5.7801809	4.360985149999999	2.9395754
243	RNA-Target-Spot	862	4307	12.47643	11.3871535	10.25418325	9.1664095	8.00571435	6.8787033	5.6181047	4.3029408
244	RNA-Target-Spot	157	784	11.716604499999999	10.6279615	9.506077000000001	8.355290499999999	7.176785649999999	5.9769494	4.5001378	3.0204673
245	RNA-Target-Spot	411	2054	10.549735	9.41591	8.2098605	7.1098017	5.844409949999999	4.796120999999999	3.33290945	2.30937285
246	RNA-Target-Spot	273	1363	11.3046895	10.1751055	9.024339999999999	7.926273500000001	6.785117850000001	5.5351555	4.1000882	2.7356229
247	RNA-Target-Spot	1662	8309	11.437852	10.32349875	9.13829325	8.059411	6.889018550000001	5.643606500000001	4.27136565	3.24281165
248	RNA-Target-Spot	115	575	12.581063	11.458062	10.322484500000002	9.2343695	8.045564299999999	6.9148565	5.5057277000000004	4.50860115
249	RNA-Target-Spot	452	2259	12.2692845	11.171462	10.039369	8.974637000000001	7.725026700000001	6.6219280000000005	5.15494775	4.07716455
250	RNA-Target-Spot	1030	5149	12.087164000000001	10.960372	9.818495	8.6923285	7.44843865	6.3373668	5.0999965	3.7507396999999996
251	RNA-Target-Spot	1412	7059	12.774206	11.6959705	10.541958750000001	9.473985500000001	8.275277	7.159302	5.8529005000000005	4.813185
252	RNA-Target-Spot	408	2039	12.345523499999999	11.257767000000001	10.1023245	9.0008935	7.756027	6.6636355	5.3191135	4.077956
253	RNA-Target-Spot	464	2316	12.0955455	10.9887205	9.85349375	8.7486335	7.514694950000001	6.439792299999999	5.12836935	3.9728829999999995
254	RNA-Target-Spot	1531	7651	11.385219	10.213618	9.018677	7.901522999999999	6.752545700000001	5.4931443	4.05056375	2.9354330500000003
255	RNA-Target-Spot	1840	9196	12.326281	11.213524	10.070968	8.9354405	7.7452237	6.64500725	5.25400125	3.69079565
256	RNA-Target-Spot	1408	7040	12.227511499999999	11.102971	9.9454175	8.8348015	7.671588900000001	6.4596743	5.1748791	3.99101375
257	RNA-Target-Spot	1342	6710	10.560145	9.4585275	8.199916	7.1156357	5.9472695	4.732844350000001	3.33380905	1.9986096
258	RNA-Target-Spot	1791	8952	10.703119999999998	9.590507500000001	8.463486999999999	7.3130355	6.16214635	4.87669775	3.5179369499999997	2.24664885
260	RNA-Target-Spot	493	2461	11.821351	10.6851555	9.544176499999999	8.4385885	7.268131200000001	6.1391515000000005	4.8167268	3.5141549999999997
262	RNA-Target-Spot	1239	6194	10.865858	9.713659750000001	8.5290575	7.40379685	6.1906881	4.9851065000000006	3.67850275	2.6360995000000003
263	RNA-Target-Spot	348	1739	11.674027500000001	10.515274000000002	9.3835525	8.247361999999999	7.002923749999999	5.869506099999999	4.8109798	3.4946580999999997
264	RNA-Target-Spot	1758	8790	13.3563495	12.271369	11.1459625	10.0380985	8.83995	7.6605217	6.4300065	5.0801608
265	RNA-Target-Spot	685	3424	12.286771	11.168049499999999	10.0175605	8.9079765	7.739304150000001	6.5048613	5.19119025	4.04469815
266	RNA-Target-Spot	1591	7955	11.9838565	10.898822	9.738149499999999	8.647975500000001	7.42581335	6.3146993	5.009534200000001	3.8944925000000006
267	RNA-Target-Spot	1249	6244	8.194586000000001	7.022125	5.766143250000001	4.623660299999999	2.9954666000000003	1.5295497	1.6920547	0.932554165
268	RNA-Target-Spot	746	3728	11.863007	10.757790499999999	9.610274	8.527757	7.2572861500000005	6.2133505	4.8634077	3.5871006999999997
269	RNA-Target-Spot	735	3671	12.6147545	11.5234655	10.3938615	9.3090245	8.111657000000001	7.0181648	5.681853	4.47216935
270	RNA-Target-Spot	1553	7762	11.229981000000002	10.087568000000001	8.9681445	7.883987	6.63043385	5.463252000000001	4.0082072	3.2768295
271	RNA-Target-Spot	982	4908	12.214865	11.1093565	9.972439999999999	8.888133999999999	7.60253735	6.4784255	5.30134385	3.6240889000000003
272	RNA-Target-Spot	1915	9573	12.74316775	11.6231255	10.504202750000001	9.398632	8.2502345	7.0695317	5.606707500000001	4.573798850000001
273	RNA-Target-Spot	1380	6900	10.966256	9.8504675	8.7464625	7.68638	6.3885615	5.296538999999999	3.93312235	2.607394
274	RNA-Target-Spot	1116	5577	10.3053285	9.154774	7.99186585	6.960631149999999	5.6124125	4.749578	3.02958625	1.0488651500000001
275	RNA-Target-Spot	1730	8646	12.237856	11.116335	9.9563905	8.86208925	7.57540135	6.51242875	5.166267700000001	3.8257775999999994
276	RNA-Target-Spot	625	3125	12.204735750000001	11.0736275	9.915961	8.85846625	7.661544999999999	6.561713750000001	5.1888752	3.58634655
277	RNA-Target-Spot	754	3767	12.126765500000001	11.029473	9.8687075	8.750477	7.51786375	6.3679372	5.0606145	3.96190625
278	RNA-Target-Spot	540	2696	10.6412185	9.5183745	8.400516	7.334458849999999	6.0677842	5.0290821	3.6595880000000003	2.11234975
279	RNA-Target-Spot	875	4371	12.656433	11.5592825	10.4397245	9.3473145	8.170385500000002	7.0813257499999995	5.65344075	4.43826825
280	RNA-Target-Spot	1785	8923	11.9648825	10.868217000000001	9.730235	8.663438249999999	7.3979062	6.254958149999999	4.8229535	3.4482162499999998
281	RNA-Target-Spot	606	3028	11.722029	10.592375500000001	9.490409	8.36336025	7.123541299999999	6.09546915	4.56299115	3.1197117
282	RNA-Target-Spot	1533	7665	11.913969999999999	10.7798515	9.618204500000001	8.556835500000002	7.3746685	6.23578775	4.6836296	3.5333847
283	RNA-Target-Spot	1198	5990	12.157466	11.0856015	9.96205	8.895985499999998	7.606984149999999	6.56988955	5.033976	4.034383399999999
284	RNA-Target-Spot	1868	9340	12.148563	11.0720685	9.928673	8.8701635	7.6350701999999995	6.48383425	5.2372455	4.061063450000001
286	RNA-Target-Spot	334	1670	11.4115205	10.3060265	9.22059675	8.12189795	6.98230715	6.116588	4.8949199	4.260522
287	RNA-Target-Spot	905	4522	12.854326	11.7600515	10.629234499999999	9.5553655	8.34902375	7.25295725	5.958967299999999	4.6827225
288	RNA-Target-Spot	451	2251	12.669254	11.58776	10.476552	9.392093	8.181552	7.13267335	5.8143417	4.5644860000000005
289	RNA-Target-Spot	519	2591	11.4595735	10.351165	9.199147	8.1268053	6.8899305	5.77465105	4.51968825	3.4363953999999994
290	RNA-Target-Spot	1449	7241	12.138342000000002	11.027379500000002	9.8739765	8.768912	7.50264325	6.34171295	5.099561700000001	3.735225
291	RNA-Target-Spot	1045	5223	12.32128075	11.2232065	10.0821255	8.988841	7.762685149999999	6.60746725	5.2766253999999995	4.0708856
292	RNA-Target-Spot	76	378	10.345994000000001	9.156777	7.9329565	6.794446799999999	5.5678544500000005	4.3947757	2.5113817	2.1035155
293	RNA-Target-Spot	996	4979	11.784656	10.665364	9.525762499999999	8.4396255	7.2360735	6.117434299999999	4.8478234	3.99757695
294	RNA-Target-Spot	420	2096	12.4924215	11.373620500000001	10.19464525	9.08266025	7.9421955	6.74638895	5.530348999999999	4.335910999999999
295	RNA-Target-Spot	432	2158	11.74561	10.645475	9.4968075	8.381250999999999	7.1543657	6.06048575	4.8028416	3.224028
296	RNA-Target-Spot	1286	6426	12.579732	11.456868	10.338206499999998	9.223185999999998	7.991963500000001	6.8271440000000005	5.55882735	4.3130674
298	RNA-Target-Spot	78	387	12.06874	10.9619125	9.8491395	8.736253999999999	7.498677750000001	6.345899	5.000363500000001	4.12378545
299	RNA-Target-Spot	146	726	12.571619	11.46448	10.322729500000001	9.1957255	7.996448200000001	6.8357537	5.4593588	4.257116399999999
301	RNA-Target-Spot	122	606	11.887154500000001	10.7714715	9.631672	8.520405499999999	7.3078888	6.1443467	4.75879455	3.546111
302	RNA-Target-Spot	921	4605	9.828163	8.730039000000001	7.5089141999999995	6.4092272999999995	5.18896	4.08286285	1.9168086	1.3472619000000001
303	RNA-Target-Spot	1764	8820	11.266654500000001	10.10493	8.943506	7.8237345000000005	6.653578749999999	5.43017975	4.3128018	2.77462065
304	RNA-Target-Spot	1905	9521	11.5811705	10.4682695	9.2820845	8.2092755	6.888728	5.8331018	4.37834385	2.5226100000000002
305	RNA-Target-Spot	240	1199	12.362798000000002	11.2829695	10.097948500000001	9.044704500000002	7.82081155	6.6937675	5.31783935	4.19361065
306	RNA-Target-Spot	1645	8225	10.68992425	9.588067	8.42050475	7.2704248499999995	6.21136045	4.691420000000001	3.71143555	2.00915005
307	RNA-Target-Spot	776	3879	11.2046725	10.08344	8.9438375	7.754666349999999	6.53608295	5.4218022999999995	4.1294266	2.60926975
309	RNA-Target-Spot	1886	9428	11.6382075	10.546071	9.3940815	8.280660000000001	7.08192025	5.8547484999999995	4.5458517	3.37444625
310	RNA-Target-Spot	1075	5374	12.0325425	10.911513	9.750947	8.624283	7.39757715	6.215438150000001	4.919595	3.5857748999999997
311	RNA-Target-Spot	938	4689	12.240722000000002	11.154011	10.0089845	8.925515	7.6837206	6.475009	5.2637775	3.81727505
312	RNA-Target-Spot	686	3430	6.3242674	4.8423777	3.53293275	2.6669848	0.8601857649999999	0.93109515	0.7159959499999999	0.9542564
313	RNA-Target-Spot	186	926	11.5340835	10.398111499999999	9.243941	8.11929215	6.9690085	5.9530005	4.5425663499999995	3.1724428
314	RNA-Target-Spot	1350	6749	10.6835585	9.5616565	8.37574525	7.299880149999999	5.968384	4.9923079	3.82461305	1.52035138
315	RNA-Target-Spot	1603	8013	12.728412500000001	11.640513	10.4733155	9.4159245	8.196685500000001	7.09938435	5.849354249999999	4.4612675
316	RNA-Target-Spot	737	3685	10.6393415	9.516644750000001	8.328130999999999	7.24165435	6.029833	4.7103373	3.44903755	2.28179635
317	RNA-Target-Spot	1440	7200	11.62573675	10.518996	9.3557165	8.2087565	7.0667889	5.96742135	4.75433265	3.8406502
318	RNA-Target-Spot	1270	6347	12.7723485	11.659699	10.553029500000001	9.404073499999999	8.221376	7.046909299999999	5.7505822	4.396594500000001
319	RNA-Target-Spot	437	2181	12.9604635	11.8946095	10.771325000000001	9.690389249999999	8.5506165	7.4190586000000005	6.0763655	4.9376418
320	RNA-Target-Spot	698	3489	11.363844499999999	10.22681425	9.075548000000001	7.995022499999999	6.81768765	5.7293875	4.41197225	2.7504889
321	RNA-Target-Spot	1221	6104	11.8223645	10.7126655	9.614952500000001	8.4705635	7.328764850000001	6.1189294	4.71621895	3.3208234
322	RNA-Target-Spot	625	3124	12.2634215	11.183861499999999	10.035514	8.936297	7.71579215	6.6662998	5.297008999999999	4.194106849999999
323	RNA-Target-Spot	793	3961	12.615088499999999	11.51793	10.3678405	9.2468835	8.08094185	6.9566295	5.74451185	4.252851649999999
324	RNA-Target-Spot	184	918	11.6002905	10.4599455	9.2977585	8.186070999999998	6.9156697000000005	5.80062235	4.61223145	3.0506221
325	RNA-Target-Spot	1832	9160	11.296976	10.15344675	9.0037595	7.9176947	6.72002865	5.5158236	4.0311917	2.6578185999999997
326	RNA-Target-Spot	1316	6577	12.1646355	11.108213	9.9768715	8.879983500000002	7.7154505	6.55581475	5.241350499999999	4.2153544499999995
327	RNA-Target-Spot	852	4256	12.2596765	11.152326500000001	10.0409945	8.9668905	7.72426915	6.558124100000001	5.35383465	4.31573725
328	RNA-Target-Spot	90	449	11.2031725	10.0515325	8.885812999999999	7.81425415	6.4947678	5.301466899999999	4.17780565	2.62068955
329	RNA-Target-Spot	921	4601	11.3387085	10.2205515	9.077357750000001	7.956773999999999	6.78174625	5.558935699999999	4.236206	2.9088097499999996
330	RNA-Target-Spot	413	2062	12.3115635	11.201226	10.0105665	8.94205	7.724722999999999	6.610240299999999	5.237963	4.2123925
331	RNA-Target-Spot	729	3644	11.082069	9.962869999999999	8.799043999999999	7.73935745	6.43646215	5.3608315	3.8958691500000002	2.155664
332	RNA-Target-Spot	908	4539	10.889465999999999	9.758999	8.619479	7.4832892	6.361087749999999	5.1840622000000005	3.7968976000000003	2.1821559500000003
333	RNA-Target-Spot	709	3545	8.7474525	7.6464372	6.423640000000001	5.24445965	4.22539815	2.7835902999999997	1.2366913	0.7330926
334	RNA-Target-Spot	4	18	12.862237	11.771694	10.624215	9.5842835	8.364901499999998	7.26524185	5.9576249	4.8444462999999995
335	RNA-Target-Spot	1684	8417	12.563957	11.4855695	10.3369415	9.244132	8.0734434	6.977835649999999	5.62355185	4.572407
336	RNA-Target-Spot	567	2835	11.082831	9.9295035	8.728873	7.6188095	6.3866818	5.2975695	3.73720845	2.67747035
337	RNA-Target-Spot	875	4374	10.561414	9.4757405	8.3088935	7.19369365	5.895777	4.909212999999999	3.3284838	1.49739285
338	RNA-Target-Spot	1549	7741	11.169865000000001	10.015427499999998	8.8820355	7.792417499999999	6.55009515	5.38120245	4.0543351	2.8476316
339	RNA-Target-Spot	814	4068	9.449213	8.300202	7.1729430999999995	6.123813999999999	4.689671499999999	3.6109227499999994	2.2729226000000002	1.27374655
340	RNA-Target-Spot	56	278	11.396945	10.252013999999999	9.077884000000001	8.0050285	6.798740649999999	5.565243	4.236754550000001	3.2117755500000005
341	RNA-Target-Spot	218	1090	11.3482755	10.275418	9.1148945	8.10157635	6.849576149999999	5.695704449999999	4.41381985	2.76768585
342	RNA-Target-Spot	1685	8422	11.953004499999999	10.7671265	9.6524155	8.4975965	7.33897965	6.0192265	4.84619215	3.4992634999999996
343	RNA-Target-Spot	1036	5177	12.1885285	11.0283785	9.9089265	8.7998655	7.5495133	6.23904635	5.10877285	3.7092734
344	RNA-Target-Spot	418	2088	12.620653	11.4799325	10.3584085	9.271386	8.11542795	6.9096177999999995	5.5492471000000005	4.53018915
345	RNA-Target-Spot	1699	8492	11.898902249999999	10.786685499999999	9.606663999999999	8.485729	7.38583465	6.1221461999999995	4.65355125	3.6272545999999997
346	RNA-Target-Spot	1047	5233	12.0721515	10.968769250000001	9.81532825	8.733604499999998	7.482217499999999	6.395084349999999	4.866842999999999	3.7255408
347	RNA-Target-Spot	1087	5435	10.950659250000001	9.785182	8.6299365	7.60937335	6.36001085	5.18294885	3.8138041000000005	2.9613374500000003
348	RNA-Target-Spot	322	1609	12.827128	11.7647835	10.6591645	9.5962555	8.40026825	7.251995	6.0451567	4.8195514500000005
349	RNA-Target-Spot	115	571	11.622664499999999	10.53432475	9.32067975	8.2135385	7.10171985	5.935689849999999	4.600901	3.3613652000000003
350	RNA-Target-Spot	668	3336	11.2054425	10.0755985	8.9703195	7.8499815	6.63010595	5.4371879	4.1885881	2.48444615
351	RNA-Target-Spot	280	1399	12.49914875	11.406159	10.274767	9.190042000000002	7.936535149999999	6.853998000000001	5.57339	4.23605945
352	RNA-Target-Spot	1429	7142	8.46124275	7.2517519	6.0408335	4.899276799999999	3.6625347	2.24890175	1.97460735	0.54162325
353	RNA-Target-Spot	862	4309	11.377644499999999	10.282005250000001	9.143049000000001	8.081033099999999	6.8036661	5.7036619	4.4058417500000004	2.7370205
355	RNA-Target-Spot	1181	5903	12.443268499999999	11.351265999999999	10.220152500000001	9.1297695	7.898346500000001	6.8024805	5.381936	3.7821130999999997
356	RNA-Target-Spot	162	807	11.0566715	9.9286405	8.771587499999999	7.6498077	6.469109	5.248272350000001	4.0220803	2.4409128
357	RNA-Target-Spot	1016	5079	10.495377	9.31088025	8.1804815	7.0044651	5.8441162	4.744793	3.1177107999999993	2.13434305
358	RNA-Target-Spot	1416	7080	8.928687	7.7843235	6.6011264999999995	5.39510035	4.10330315	2.99309935	1.3673204499999998	0.2824769135
359	RNA-Target-Spot	1794	8968	12.674871	11.577653000000002	10.438185	9.362273	8.152268	7.020149	5.8164203500000005	4.447135
360	RNA-Target-Spot	1835	9171	11.90931925	10.757115500000001	9.5832965	8.431463	7.163380999999999	6.019168799999999	4.624818749999999	2.8872628000000002
361	RNA-Target-Spot	424	2117	11.4961445	10.353382	9.179358749999999	8.083522	6.8219110999999995	5.6730325	4.53255605	2.90396535
362	RNA-Target-Spot	1292	6456	12.506689000000001	11.3999715	10.273005000000001	9.1790695	7.926252999999999	6.84782	5.625318999999999	4.183328749999999
363	RNA-Target-Spot	1736	8680	11.067646499999999	9.96881275	8.8104515	7.76570465	6.4431478	5.38338665	4.055752200000001	2.5687134499999997
364	RNA-Target-Spot	311	1555	8.0937835	6.99656875	5.7011981	4.60527865	3.0833513999999997	2.30076615	0.9350447500000001	0.6230409
365	RNA-Target-Spot	1325	6623	10.036752499999999	8.9332655	7.771898149999999	6.5046997	5.358090750000001	4.34210155	2.6902682	1.75589215
367	RNA-Target-Spot	503	2514	12.517134500000001	11.4078385	10.299908	9.173544499999998	8.032486	6.9008182	5.5892992	4.392271200000001
368	RNA-Target-Spot	252	1258	11.644169	10.528946999999999	9.3470785	8.1566345	7.0275853	5.80527985	4.4576703	3.1519816
370	RNA-Target-Spot	56	279	12.510468750000001	11.3735925	10.2504365	9.124114500000001	7.9227458	6.8202338	5.48661025	4.0870396499999995
371	RNA-Target-Spot	56	280	12.097472499999999	10.96049	9.867995	8.7326765	7.54693295	6.3242516	5.096301700000001	3.9138832
372	RNA-Target-Spot	1756	8776	10.9901565	9.83019	8.6783565	7.63686895	6.377947499999999	5.142360699999999	3.9554406	2.65385505
373	RNA-Target-Spot	1477	7383	12.860770500000001	11.730427500000001	10.630756	9.519761500000001	8.3063635	7.1383407000000005	5.869445649999999	4.758153999999999
374	RNA-Target-Spot	1382	6906	13.365951999999998	12.253771	11.1384215	10.0525635	8.859790499999999	7.76704595	6.4931395	5.2324573
375	RNA-Target-Spot	1324	6617	11.689148500000002	10.547696	9.3785735	8.2573555	7.020444149999999	5.80115005	4.550843	3.0395199
376	RNA-Target-Spot	1149	5745	12.7810275	11.6738265	10.53446175	9.4548865	8.202796	7.09949775	5.72384265	4.442069050000001
377	RNA-Target-Spot	957	4784	10.9861355	9.819158	8.648164	7.4775117	6.29515415	5.109368	3.70071115	1.346061
378	RNA-Target-Spot	451	2252	12.2762	11.178402	10.034587	8.945453999999998	7.71357325	6.5382549999999995	5.211756600000001	3.9843375500000002
379	RNA-Target-Spot	1811	9054	11.951507	10.9000545	9.790030999999999	8.7105305	7.4718541	6.36303375	5.0189802	3.9530858
380	RNA-Target-Spot	447	2234	12.325045	11.235199000000001	10.049025	8.998069000000001	7.739007	6.66058925	5.4666613	4.0378947499999995
382	RNA-Target-Spot	1400	6997	10.013275499999999	8.829170999999999	7.576084250000001	6.48742575	5.1381512	3.7184134999999996	2.64815185	1.1840686
383	RNA-Target-Spot	80	400	11.774629000000001	10.6379985	9.4886985	8.399265	7.1415489999999995	6.0260983	4.814726	3.6860480499999997
384	RNA-Target-Spot	1087	5431	12.490289	11.3206095	10.172420500000001	9.042351	7.8421327000000005	6.6954229000000005	5.224016150000001	4.397697750000001
385	RNA-Target-Spot	1250	6246	11.668754999999999	10.5304085	9.3432135	8.263607	7.02370535	5.9157855	4.514214299999999	3.3755371500000004
386	RNA-Target-Spot	1904	9519	11.527553999999999	10.371601	9.235418	8.157423999999999	6.895576999999999	5.6551499000000005	4.2968585	3.2971786
387	RNA-Target-Spot	233	1163	12.7033135	11.559116	10.412420999999998	9.2977415	8.12726865	6.90308515	5.682083	4.278839250000001
388	RNA-Target-Spot	1448	7238	13.017280249999999	11.936454000000001	10.822935999999999	9.748267499999999	8.5289015	7.4122147	6.1195368000000006	4.881263649999999
389	RNA-Target-Spot	195	971	12.378383	11.252198499999999	10.123736000000001	8.997973000000002	7.777010300000001	6.59942475	5.351639	3.9042287
391	RNA-Target-Spot	132	659	11.056652499999998	9.92108	8.7796645	7.688128	6.46163975	5.37976615	3.91208285	2.9764084
392	RNA-Target-Spot	419	2091	12.411949	11.307326	10.184802999999999	9.0762275	7.87034575	6.76711725	5.38010225	4.37206555
393	RNA-Target-Spot	1340	6698	12.743011249999999	11.663300249999999	10.5174545	9.421563500000001	8.214369000000001	7.072296849999999	5.7969267	4.5302655000000005
394	RNA-Target-Spot	1743	8714	12.38400325	11.330252	10.187579	9.117911	7.986642799999999	6.8400965000000005	5.56893565	4.2695898
397	RNA-Target-Spot	1293	6465	11.582579500000001	10.466994	9.3156	8.185508	6.9489783	5.819592500000001	4.3644455	3.20526805
398	RNA-Target-Spot	1133	5662	12.10914925	11.013642	9.831537999999998	8.691218500000002	7.49283385	6.3517370500000006	4.9774835	3.85148635
399	RNA-Target-Spot	1262	6307	12.564191000000001	11.463694	10.319040000000001	9.2957865	8.091381	7.0013349	5.7178445	4.24073925
400	RNA-Target-Spot	237	1184	12.579298999999999	11.460286	10.31131775	9.1895725	8.00843265	6.8227754	5.535296	4.451913
401	RNA-Target-Spot	942	4707	11.22433	10.091608999999998	8.947024500000001	7.833696	6.52241735	5.4669738	4.282409299999999	2.4560917
402	RNA-Target-Spot	231	1152	12.221996	11.1170575	9.9987325	8.865217	7.6497011	6.54062485	5.1336849	4.0533797499999995
403	RNA-Target-Spot	1127	5631	12.1100745	10.989149000000001	9.8538125	8.7530065	7.4983435	6.438748299999999	5.0542779	3.9411486499999997
404	RNA-Target-Spot	1899	9492	13.46482	12.3747075	11.289438	10.156962	8.9819555	7.876141350000001	6.565094	5.250788200000001
405	RNA-Target-Spot	1632	8160	11.374748	10.267627000000001	9.1256625	7.993385	6.74675425	5.6745951	4.32594655	3.0630678
406	RNA-Target-Spot	771	3854	12.7947735	11.7040945	10.518742	9.4498855	8.2896365	7.15414165	5.8245438	4.68680265
407	RNA-Target-Spot	1364	6816	12.5491405	11.4512805	10.3182735	9.22917575	8.0863262	6.8681	5.68952525	4.3227915
408	RNA-Target-Spot	569	2844	11.8574505	10.7510435	9.5648135	8.4583105	7.25283185	6.025234	4.7046808	3.0379925
409	RNA-Target-Spot	1037	5184	10.54929425	9.437801499999999	8.231163500000001	7.10014465	5.8627355	4.68042885	2.8146704	1.9811280500000001
410	RNA-Target-Spot	450	2248	11.7373885	10.632303	9.45503	8.3236375	7.130631200000001	5.892378	4.627059450000001	3.2103452499999996
411	RNA-Target-Spot	1159	5791	12.3403055	11.184453000000001	10.053382500000001	8.908203499999999	7.70647925	6.5876985	5.205425999999999	4.1476278
413	RNA-Target-Spot	1404	7020	11.261139	10.133652999999999	9.0002925	7.90484875	6.675527499999999	5.47860555	4.257395000000001	2.33042615
414	RNA-Target-Spot	1085	5425	11.165286	10.003112	8.828547499999999	7.750179999999999	6.470280200000001	5.257112	3.94586535	2.12091715
415	RNA-Target-Spot	129	642	11.828024500000001	10.694662000000001	9.57563075	8.450721999999999	7.165123	6.1516874999999995	4.8126312	3.3117538
417	RNA-Target-Spot	224	1120	11.2348485	10.1315705	8.964459	7.8934795	6.70484255	5.62538	4.2213775	2.7855809000000002
418	RNA-Target-Spot	1099	5491	12.414304000000001	11.298153	10.173926250000001	9.0455615	7.84528225	6.73796295	5.3405061	3.93391775
420	RNA-Target-Spot	1350	6748	12.2050755	11.130723	9.9957985	8.91156	7.67551615	6.574787799999999	5.26067725	4.21886465
421	RNA-Target-Spot	340	1697	11.889790000000001	10.751429	9.576064	8.525347	7.3301475	6.19957825	4.751812299999999	3.71078
423	RNA-Target-Spot	129	644	12.496372	11.377934	10.225546	9.158412	7.922994	6.795350200000001	5.3413322999999995	4.1627686
424	RNA-Target-Spot	782	3908	12.390444	11.28684	10.1442865	9.054426	7.7865158	6.6761345	5.22525375	4.07555415
425	RNA-Target-Spot	151	753	10.575652999999999	9.44040125	8.29449	7.135200749999999	5.7354503	4.7864281	2.98317095	1.96326575
426	RNA-Target-Spot	1192	5958	12.007363	10.876182	9.719870499999999	8.6356675	7.419789699999999	6.172692	4.89281965	3.43266115
427	RNA-Target-Spot	285	1422	11.211969999999999	10.08729	8.956313999999999	7.7789185	6.602183	5.4555416	4.0132641499999995	2.7317962500000004
428	RNA-Target-Spot	1186	5928	9.670214	8.560350499999998	7.4078205	6.240005	5.154685000000001	3.84396075	2.4943788500000004	1.0899805599999999
429	RNA-Target-Spot	1353	6765	9.857764249999999	8.655314	7.4456765	6.24336675	4.90989285	3.7709583	1.299207115	1.2004405999999999
430	RNA-Target-Spot	743	3711	12.972813	11.89048	10.7229365	9.689643499999999	8.4745885	7.3943791999999995	6.072642200000001	5.0233215
431	RNA-Target-Spot	1563	7813	9.621551	8.482730499999999	7.3147172000000005	6.2416555	4.921983	3.5512701	2.0279466999999998	1.14552095
432	RNA-Target-Spot	323	1615	10.14621	8.924802	7.728152550000001	6.6333305	5.3916699999999995	4.246264249999999	2.5452761	1.698105
433	RNA-Target-Spot	214	1068	12.6029955	11.502815	10.316282999999999	9.281251999999999	8.0408675	6.8739967	5.5793888	4.282795849999999
434	RNA-Target-Spot	282	1406	12.182490000000001	11.0728625	9.9336365	8.8454135	7.5811762499999995	6.481228	5.16210265	3.7904148500000003
435	RNA-Target-Spot	188	939	12.413232	11.268553	10.10431	9.018007	7.7436762	6.6981461499999995	5.318719850000001	3.8615861000000002
436	RNA-Target-Spot	1909	9541	12.72298175	11.613624	10.473244999999999	9.400408	8.16574365	7.0923991	5.6845957	4.3500065
437	RNA-Target-Spot	761	3805	10.3320875	9.159278	7.954761749999999	6.75077605	5.691421999999999	4.2852282	2.47895425	1.6559503000000002
438	RNA-Target-Spot	470	2348	11.5778585	10.448273499999999	9.273866250000001	8.132475499999998	6.9265019500000005	5.71495125	4.25307835	2.4846376
439	RNA-Target-Spot	1665	8325	12.8304195	11.70085925	10.5761445	9.4581035	8.286190999999999	7.1685871500000005	5.7921955	4.548819700000001
440	RNA-Target-Spot	1799	8992	10.7838295	9.595402	8.389874500000001	7.246887	6.0037222	4.7949195	3.3150890000000004	1.318915
441	RNA-Target-Spot	986	4926	11.9933975	10.858723000000001	9.69445	8.5811955	7.418890149999999	6.238281949999999	4.95811245	3.51827035
442	RNA-Target-Spot	767	3833	10.668205	9.5636035	8.392751	7.28675525	6.125132300000001	5.036993	3.3862563999999997	2.2205212999999997
443	RNA-Target-Spot	169	842	12.025430499999999	10.9075175	9.814155	8.679959	7.429243549999999	6.41874645	5.10586615	3.8518978500000003
444	RNA-Target-Spot	1532	7658	11.0213665	9.885838	8.713471	7.6958009999999994	6.38543295	5.249516	3.9779405	3.0173356
446	RNA-Target-Spot	1786	8929	11.3157135	10.1960515	9.056842	7.930310499999999	6.80832365	5.710103	4.2566915000000005	2.8922057500000005
447	RNA-Target-Spot	671	3353	10.669609999999999	9.5219455	8.325277499999999	7.1715374999999995	5.9682705	4.68790615	3.1287231	1.4839126500000002
448	RNA-Target-Spot	1674	8369	11.0468175	9.9146595	8.76351975	7.6876505	6.4965603000000005	5.38555865	3.8113779	2.86353665
450	RNA-Target-Spot	306	1529	11.7931885	10.648012	9.5219655	8.4338315	7.2445559500000005	6.08263685	4.7538598	3.6092292
451	RNA-Target-Spot	692	3459	12.817324	11.706664	10.5746495	9.46647625	8.293115499999999	7.07154085	5.87622085	4.443303
452	RNA-Target-Spot	1557	7781	12.6644665	11.556273000000001	10.4035265	9.258733	8.0710122	6.945909049999999	5.76393715	4.20224535
453	RNA-Target-Spot	982	4910	11.143925500000002	10.004419	8.828882499999999	7.78281235	6.55808715	5.3164178500000006	3.966326	2.9297227500000003
454	RNA-Target-Spot	641	3204	11.343392000000001	10.240069	9.058673500000001	7.9375932	6.817940999999999	5.74728375	4.4029772000000005	3.2067385
455	RNA-Target-Spot	826	4128	11.456734999999998	10.307371	9.142737499999999	8.00608585	6.6970297500000004	5.548169	4.138666	2.7473895500000003
456	RNA-Target-Spot	1540	7698	12.268748500000001	11.120224	9.9432775	8.84390775	7.6570552	6.43572835	5.0648025	3.99980935
457	RNA-Target-Spot	641	3205	11.5597975	10.44507825	9.247234	8.1605	6.930981000000001	5.82796005	4.4111555	2.8750852
458	RNA-Target-Spot	684	3420	11.224744000000001	10.025892500000001	8.874506	7.731994200000001	6.549528400000001	5.334785	3.9877267	2.13107085
459	RNA-Target-Spot	1019	5091	12.06690875	10.90799	9.752117	8.615199	7.457733	6.1959555	4.84016525	3.7887440000000003
460	RNA-Target-Spot	648	3236	12.157141	11.048497000000001	9.898607	8.8240805	7.62247475	6.3988905	5.10344775	3.8627861
461	RNA-Target-Spot	1411	7053	12.312068499999999	11.192287	10.0487415	8.936409	7.72870685	6.668516500000001	5.307516700000001	4.074719099999999
462	RNA-Target-Spot	688	3440	11.8241735	10.6874635	9.527942	8.4355925	7.2719905	5.9666961999999995	4.6907661	3.3606484
463	RNA-Target-Spot	722	3610	12.5359095	11.443967	10.3053945	9.18730125	8.0165352	6.85425285	5.5877729	4.44210115
464	RNA-Target-Spot	1686	8427	11.55634	10.393052	9.2741175	8.142158	6.833885850000001	5.882061	4.61266985	3.0913698000000003
465	RNA-Target-Spot	656	3278	12.910414	11.809307	10.70231025	9.634878	8.456670500000001	7.33213495	6.0143049	4.738219900000001
467	RNA-Target-Spot	181	903	10.5066785	9.3703045	8.26163	7.02784625	5.84320665	4.800227	3.5102563	2.2651655999999996
468	RNA-Target-Spot	186	927	11.0612995	9.939319000000001	8.795313499999999	7.719643100000001	6.4548315	5.28850795	4.02025165	3.0621123
469	RNA-Target-Spot	1852	9259	12.116125	11.0477275	9.917591999999999	8.818648	7.568768	6.50448025	5.1054777	3.82897085
470	RNA-Target-Spot	841	4204	12.846573	11.772851	10.630236499999999	9.556705749999999	8.4210145	7.2242482	5.9445346	4.75044875
471	RNA-Target-Spot	739	3691	11.406207	10.2341995	9.0682695	7.982329249999999	6.809295199999999	5.6700585	4.21494515	2.99196435
472	RNA-Target-Spot	1210	6047	10.9621075	9.8201285	8.619943	7.5864362	6.28436765	5.0855684	3.8953082500000002	1.9407484499999996
473	RNA-Target-Spot	1893	9464	10.342765499999999	9.256290499999999	8.037837	6.97784435	5.6380058	4.35804775	2.9362498500000003	1.78261225
474	RNA-Target-Spot	1635	8172	11.9792555	10.8475955	9.6599535	8.571045	7.34446715	6.120443249999999	4.9017178	3.6523255
475	RNA-Target-Spot	316	1580	12.1681435	11.097698999999999	9.990655	8.9127085	7.723673249999999	6.615759150000001	5.220106400000001	4.16188185
476	RNA-Target-Spot	1555	7774	12.080893499999998	10.943201	9.78927925	8.7105705	7.5176883	6.43885135	5.10071445	3.8459556
477	RNA-Target-Spot	1526	7627	11.8904435	10.76509975	9.633164999999998	8.53522025	7.33103895	6.221765700000001	4.8473508	3.3704781500000003
478	RNA-Target-Spot	1591	7954	11.2573775	10.1150375	8.933161	7.82636385	6.592813700000001	5.43289495	4.1810697	2.5675462500000004
479	RNA-Target-Spot	205	1022	12.218437000000002	11.139277	9.957862500000001	8.900633	7.71566665	6.5227435	5.285725299999999	3.7670176
480	RNA-Target-Spot	526	2630	10.9181795	9.81258975	8.6347185	7.5540847499999995	6.266614499999999	5.098515	3.9221438	1.66137785
481	RNA-Target-Spot	199	992	12.36004225	11.264141500000001	10.1224865	9.0311205	7.798117700000001	6.694566	5.3914335	4.17895575
482	RNA-Target-Spot	1655	8271	12.563083500000001	11.4518875	10.320426000000001	9.252979999999999	7.9998925	6.852162799999999	5.616733	4.3375538
483	RNA-Target-Spot	971	4852	12.175909	11.036269	9.880755	8.796624	7.55822435	6.364717150000001	4.9786684999999995	3.4494343499999998
484	RNA-Target-Spot	1605	8025	12.46988975	11.3747095	10.240538	9.1802655	7.951079200000001	6.8417991	5.56074875	4.40294065
485	RNA-Target-Spot	1767	8835	12.2628445	11.209971	10.1068695	9.017784500000001	7.79640365	6.5885075	5.40910055	4.0282247
486	RNA-Target-Spot	1301	6501	9.873952500000001	8.712508	7.52353285	6.42583215	5.0356027999999995	3.7945205	1.66207685	1.116978135
487	RNA-Target-Spot	1410	7050	8.3001375	7.058313500000001	5.954559	4.99096705	3.22784205	2.6257101	1.4432851000000002	0.186540365
488	RNA-Target-Spot	589	2942	10.218629	9.07925225	7.9501577	6.7895308	5.509712499999999	4.1163287	3.0408801	1.62495845
489	RNA-Target-Spot	1487	7431	12.441586000000001	11.326433	10.2242505	9.086401500000001	7.823011	6.75121475	5.439677	4.2028781
490	RNA-Target-Spot	1655	8274	12.308832500000001	11.2136335	10.0794785	9.0049055	7.85621935	6.699569	5.33861935	4.10157845
491	RNA-Target-Spot	1425	7122	12.591774000000001	11.472885	10.360493	9.242083000000001	8.0424252	6.94692165	5.5024795	4.56315335
492	RNA-Target-Spot	141	704	11.98073625	10.865865	9.7369235	8.621685	7.4040096	6.23355685	4.89225815	3.89172065
493	RNA-Target-Spot	504	2519	12.232177	11.1303385	10.008174	8.929609	7.71785365	6.671877	5.4154462	4.437670499999999
494	RNA-Target-Spot	918	4588	12.483915	11.383362	10.248021000000001	9.18943	7.92909725	6.85877535	5.49499985	4.3238827
495	RNA-Target-Spot	1618	8086	13.01592625	11.9434795	10.819395	9.747517	8.529114499999999	7.442299	6.137104750000001	4.9573705
496	RNA-Target-Spot	1631	8155	11.528596499999999	10.42286825	9.298309	8.199002499999999	7.0323827	5.7848448	4.5572695	3.33251005
497	RNA-Target-Spot	73	361	13.042181	11.907579	10.801662499999999	9.730336000000001	8.499403749999999	7.381416499999999	6.0632874999999995	4.99816185
498	RNA-Target-Spot	1597	7982	10.957850999999998	9.7927515	8.6819205	7.46655655	6.321648249999999	5.1249171	3.58927905	2.26748965
499	RNA-Target-Spot	644	3218	10.246644499999999	9.089446500000001	8.025027999999999	6.7747022999999995	5.571339	4.3010775	2.7318973499999997	0.8588326500000001
500	RNA-Target-Spot	1445	7221	12.9907655	11.895945999999999	10.78115	9.6911245	8.541260000000001	7.419233500000001	5.98569425	4.8975266500000005
501	RNA-Target-Spot	454	2268	11.211901000000001	10.1012745	8.995761	7.824418100000001	6.6004287	5.4355997	4.0549259	2.752395
502	RNA-Target-Spot	647	3235	11.57251975	10.5362045	9.444628	8.329436000000001	7.18290805	5.9866507	4.5652332	3.580081
503	RNA-Target-Spot	159	791	11.600346	10.48520775	9.3454135	8.23449475	6.9355116500000005	5.8911221000000005	4.625216999999999	3.0556104
504	RNA-Target-Spot	1910	9546	12.47078175	11.40059	10.247986000000001	9.167541499999999	7.994638999999999	6.952924299999999	5.5213681999999995	4.5062444
505	RNA-Target-Spot	1164	5816	11.2571225	10.104735999999999	8.952626	7.81879595	6.558199999999999	5.42796495	3.9176259	2.59967625
506	RNA-Target-Spot	1808	9036	11.79354575	10.645449	9.486235	8.379647499999999	7.2051265	6.017364499999999	4.56321735	3.29166865
507	RNA-Target-Spot	1497	7484	10.8472315	9.716080999999999	8.478593	7.4808603499999995	6.28353215	5.26223205	3.6849162500000006	2.1642974500000003
508	RNA-Target-Spot	568	2839	12.199067	11.017506000000001	9.8689035	8.72249025	7.568712	6.357825050000001	5.08847405	3.8710336499999998
509	RNA-Target-Spot	1269	6344	11.3707745	10.258422	9.115545000000001	7.9683645	6.7880213	5.590071	4.267317	3.33629915
511	RNA-Target-Spot	984	4920	11.507843000000001	10.3682305	9.205726	8.099069	6.88733285	5.5411752	4.3393811499999995	3.1904666
512	RNA-Target-Spot	49	241	12.336026	11.210204999999998	10.077911499999999	8.911426500000001	7.720951299999999	6.54620815	5.211183549999999	3.9768939
513	RNA-Target-Spot	821	4102	12.537576999999999	11.438991	10.305740499999999	9.212166	8.01115425	6.811143700000001	5.540799649999999	4.37740565
514	RNA-Target-Spot	639	3194	12.098189999999999	10.9726225	9.903117	8.781331	7.5842709500000005	6.451271350000001	5.10342115	3.7183539
515	RNA-Target-Spot	169	843	10.727649	9.54959275	8.405948	7.2030871	5.9803850999999995	4.91852685	3.49679435	1.73237415
517	RNA-Target-Spot	1070	5350	11.434643000000001	10.342837	9.2101225	8.1034675	6.8512161	5.806812	4.20015755	3.2862139
518	RNA-Target-Spot	1382	6907	13.0005825	11.926534	10.8197035	9.75612	8.53398	7.4899565	6.1768055	4.97417525
519	RNA-Target-Spot	1282	6406	12.131197	11.025602	9.89805	8.780681999999999	7.573876200000001	6.418325449999999	5.0971557999999995	3.8438708999999998
520	RNA-Target-Spot	1695	8475	10.1842875	9.015472	7.8159039	6.7036437499999995	5.49478435	4.276864999999999	2.8683783	1.1507751899999998
521	RNA-Target-Spot	647	3231	11.044752500000001	9.876833000000001	8.6980435	7.567425	6.323661550000001	5.221409100000001	3.7318572	2.7182889
522	RNA-Target-Spot	1870	9348	11.4364435	10.274441	9.0739605	7.987328700000001	6.7660956500000005	5.6806985	4.3989987	2.8897899500000004
523	RNA-Target-Spot	684	3417	12.6536775	11.5798895	10.4404035	9.342942749999999	8.164724	7.02235965	5.571804650000001	4.553045750000001
524	RNA-Target-Spot	1888	9437	12.917522	11.8452475	10.75445	9.667042250000002	8.4910175	7.33304665	6.0393057	4.8547919
525	RNA-Target-Spot	860	4297	12.4546165	11.3512685	10.210905499999999	9.130805500000001	7.91313025	6.7557592500000005	5.364435899999999	4.26271485
526	RNA-Target-Spot	1876	9379	11.245894499999999	10.1184335	8.955040499999999	7.8024582	6.612185500000001	5.47449215	4.046227249999999	2.63297305
527	RNA-Target-Spot	1592	7956	11.512426000000001	10.3621445	9.2445925	8.123184	6.88560665	5.838468199999999	4.404802500000001	3.30650475
528	RNA-Target-Spot	704	3516	12.4530485	11.338446000000001	10.2101825	9.1310065	7.887516349999999	6.7228593	5.354605	4.34210205
529	RNA-Target-Spot	1462	7307	11.243747500000001	10.1374545	8.9997075	7.84606475	6.55617425	5.3813857	4.201474299999999	2.9872382500000003
530	RNA-Target-Spot	751	3752	12.098136499999999	10.939778	9.7829735	8.642049	7.4526037	6.27139785	4.8729124	3.72080945
531	RNA-Target-Spot	1321	6601	13.515671000000001	12.468331000000001	11.3515585	10.263096749999999	9.087836500000002	7.95717915	6.6202364000000005	5.4536283
532	RNA-Target-Spot	182	907	12.389983500000001	11.3060725	10.173886499999998	9.10708	7.876758	6.70704525	5.4441913	4.25967915
533	RNA-Target-Spot	17	83	12.780722	11.6491085	10.521408000000001	9.4199145	8.225189	7.065761800000001	5.652414800000001	4.4762039
535	RNA-Target-Spot	52	257	11.317900999999999	10.1801105	9.02670475	7.94825735	6.70293765	5.610195750000001	4.267479	3.27959155
536	RNA-Target-Spot	1007	5033	9.976485	8.8394265	7.70898085	6.554910700000001	5.31885635	3.9978029499999996	3.21475255	1.3464079500000001
537	RNA-Target-Spot	1770	8847	11.561083	10.4631945	9.3357905	8.199591999999999	6.9796868	5.800957	4.3970457	3.5601841
538	RNA-Target-Spot	266	1329	10.342780999999999	9.2126645	7.9730867	6.8793192	5.6968651	4.65249425	2.9107518	1.6917056499999998
539	RNA-Target-Spot	477	2382	11.140021999999998	9.963959	8.782951	7.6471082	6.3636245	5.099308499999999	3.56469975	2.05594615
540	RNA-Target-Spot	1343	6715	11.953685	10.86435225	9.73953	8.635366000000001	7.5063983499999996	6.2896713	5.010224300000001	3.6080769999999998
541	RNA-Target-Spot	1893	9465	9.8452275	8.72868025	7.5808696	6.407127150000001	5.131033700000001	3.8908591	2.2924652500000002	1.0621243
543	RNA-Target-Spot	1611	8052	12.70272	11.561972	10.415277	9.340348500000001	8.147643500000001	7.0094905	5.68781135	4.34893025
544	RNA-Target-Spot	211	1053	12.524836	11.432563	10.277814	9.156015	8.0177055	6.8985199999999995	5.5036948500000005	4.30219515
545	RNA-Target-Spot	165	824	12.438485499999999	11.325128500000002	10.187854000000002	9.077514	7.826734500000001	6.7951729499999995	5.36669365	4.1836515
546	RNA-Target-Spot	1456	7276	11.2749265	10.151508499999998	9.013433500000001	7.892373	6.72983	5.4903852	4.164457799999999	2.76584815
547	RNA-Target-Spot	1808	9038	11.779934	10.6845045	9.541808500000002	8.463375500000001	7.2139015	6.0834639	4.68599465	3.2485422
548	RNA-Target-Spot	564	2818	11.458378	10.3389705	9.1891625	8.121913	6.8459765	5.637827	4.34475505	2.71659475
549	RNA-Target-Spot	284	1416	12.023419	10.8856225	9.78483975	8.7038725	7.467521849999999	6.285506	4.98800565	3.8703267500000003
550	RNA-Target-Spot	669	3343	12.051221	10.926433	9.807563000000002	8.701762500000001	7.4700162500000005	6.48307415	4.835852599999999	3.8320793999999996
551	RNA-Target-Spot	1150	5749	12.4806735	11.3784355	10.093375	9.154884	7.96036265	6.7815555	5.6248882	4.3130541000000004
552	RNA-Target-Spot	1070	5348	11.3294285	10.218549499999998	9.093232	7.95143775	6.732269700000001	5.462621949999999	4.26254405	2.7933086
553	RNA-Target-Spot	63	311	11.2509005	10.100971999999999	8.950747499999999	7.8428208	6.563688000000001	5.424117	4.1967003	2.6175337
554	RNA-Target-Spot	1411	7051	12.1319795	11.025943	9.876989	8.764034500000001	7.54356145	6.32986075	4.987496	3.54070235
555	RNA-Target-Spot	83	415	11.052441	9.95451175	8.80489275	7.6781593500000005	6.3887696	5.39488685	3.9470731499999996	2.3032357
556	RNA-Target-Spot	1720	8599	12.056350250000001	10.9162905	9.7754975	8.6897825	7.457523149999999	6.3025897	4.8319552	3.7392161
557	RNA-Target-Spot	1716	8579	12.3261395	11.21143175	10.103786750000001	8.984789499999998	7.7979400000000005	6.6691158	5.34049465	3.9299900500000007
558	RNA-Target-Spot	114	568	10.4877595	9.3499035	8.1718923	7.116080349999999	5.81367515	4.71037135	2.9666852	2.07025205
559	RNA-Target-Spot	881	4404	10.783456999999999	9.612771500000001	8.49891475	7.3749032	6.16017795	4.84563635	3.58879245	1.9400638999999997
560	RNA-Target-Spot	418	2090	12.5315625	11.430102000000002	10.26684475	9.1746815	8.013767	6.83288975	5.4297845	4.235878700000001
561	RNA-Target-Spot	267	1331	13.19284	12.0835345	10.9362385	9.8370855	8.6503915	7.526082649999999	6.191796	4.871481
562	RNA-Target-Spot	787	3932	12.2963235	11.2191395	10.0393895	8.9596755	7.797387850000001	6.7123913	5.265140049999999	4.04234865
564	RNA-Target-Spot	166	829	10.9643965	9.81970125	8.599559000000001	7.52720875	6.3270935	5.13670385	3.8987146499999996	1.6990327
565	RNA-Target-Spot	274	1367	11.902189	10.778567500000001	9.6304675	8.5035405	7.2945078	6.1002164	4.79094175	3.5218199500000003
566	RNA-Target-Spot	1053	5264	10.0231505	8.874334	7.747963449999999	6.532797	5.384699	4.26012275	2.70913195	1.4990620999999997
567	RNA-Target-Spot	191	955	11.648635500000001	10.543193	9.3459355	8.279506000000001	7.07272835	5.9214462999999995	4.65137425	3.3561966
568	RNA-Target-Spot	933	4664	12.376555	11.2648145	10.166402999999999	9.01212125	7.770609149999999	6.701962	5.403728000000001	4.202304499999999
569	RNA-Target-Spot	827	4135	10.908257	9.752455	8.605571000000001	7.54282615	6.2605417	5.033935	3.69968275	2.34105125
570	RNA-Target-Spot	736	3679	10.3150525	9.182781000000002	8.04163075	6.9150598	5.72607815	4.523647	3.34697815	1.87827665
571	RNA-Target-Spot	1187	5931	11.095695500000001	9.8773055	8.72009	7.52849715	6.2661941	5.153649550000001	3.62846945	2.1878636499999997
572	RNA-Target-Spot	1167	5832	12.5577385	11.45729	10.359060499999998	9.248187	8.0118215	6.869217	5.7279893	4.4831395
573	RNA-Target-Spot	1884	9420	10.0754535	8.9120975	7.7661967	6.5805185	5.3893211	3.8297131499999995	2.5944436499999997	1.67252775
574	RNA-Target-Spot	1293	6464	11.687609	10.575295	9.405546	8.3133185	7.122785499999999	5.9721452500000005	4.69517995	3.2762387000000004
575	RNA-Target-Spot	1417	7084	12.2335595	11.108667749999999	9.939331	8.802457	7.672834400000001	6.48177095	5.115778150000001	3.8962047
577	RNA-Target-Spot	1910	9547	12.103557	11.001279499999999	9.851052	8.763814	7.495744	6.30869825	4.9409807	3.5088771999999997
578	RNA-Target-Spot	557	2784	11.725147499999999	10.5983345	9.421877	8.334104	7.161665999999999	5.943213200000001	4.64358565	3.57970425
579	RNA-Target-Spot	1349	6744	13.1857275	12.092826500000001	10.9467275	9.8762455	8.685613	7.54166485	6.2454527	5.043773399999999
580	RNA-Target-Spot	940	4696	12.857254000000001	11.7607095	10.625652500000001	9.54541075	8.350973750000001	7.2022075	5.9067172	4.756394
581	RNA-Target-Spot	1106	5527	12.3190375	11.199198500000001	10.068547500000001	8.9647075	7.7589625	6.5489299999999995	5.3089568499999995	4.02693925
583	RNA-Target-Spot	1093	5461	10.799609	9.698262	8.545406	7.3985245	6.1714122499999995	5.19158015	3.3421813	1.73132215
584	RNA-Target-Spot	938	4690	10.909159500000001	9.740689	8.544080000000001	7.406874200000001	6.11322975	4.99944515	3.6146259999999995	2.42754555
585	RNA-Target-Spot	206	1029	9.050016249999999	7.889265999999999	6.53360365	5.6334519499999995	4.2214037	3.6275591499999997	1.43139335	1.9380328
586	RNA-Target-Spot	315	1574	10.0392835	8.806097000000001	7.58483695	6.46826065	5.1905258	4.05009615	2.7886517	1.4554093
587	RNA-Target-Spot	191	952	11.720713	10.627590999999999	9.48157075	8.3514685	7.233588599999999	6.11902015	4.5926849999999995	3.37741665
589	RNA-Target-Spot	1877	9381	12.868682499999998	11.780672	10.629999	9.5439575	8.38046	7.200686449999999	5.903406649999999	4.882236000000001
590	RNA-Target-Spot	1177	5881	11.637890500000001	10.529128499999999	9.417779	8.309296	7.0346665	5.896812499999999	4.4401375000000005	3.0469478499999996
591	RNA-Target-Spot	1454	7267	12.236307499999999	11.1402165	10.017328	8.9055255	7.7039975	6.49951605	5.25351095	4.08440535
592	RNA-Target-Spot	1865	9323	11.297336000000001	10.163976	9.00702425	7.8938307000000005	6.7129315	5.600065000000001	4.12940145	2.6530325
593	RNA-Target-Spot	200	998	12.779257000000001	11.700092	10.52932025	9.463656499999999	8.2848255	7.11779765	5.90897215	4.717309
594	RNA-Target-Spot	1311	6553	11.717787000000001	10.5778745	9.412647499999999	8.314912	7.0980004999999995	5.834724250000001	4.41899265	3.2261517
596	RNA-Target-Spot	1798	8989	12.566502499999999	11.45841	10.315305	9.25996025	8.00983385	6.969538	5.505309349999999	4.4180852999999995
597	RNA-Target-Spot	1422	7107	12.2687955	11.174324	10.059986	9.003241	7.74885165	6.675801	5.3612779999999995	3.8287028
598	RNA-Target-Spot	512	2560	11.583478	10.452389	9.277870499999999	8.207848	6.9383	5.6665031500000005	4.571156049999999	2.6265554499999997
599	RNA-Target-Spot	1625	8121	9.7345295	8.57211475	7.444184250000001	6.15520035	4.9375749	3.40898345	1.8427894500000002	1.9492189999999998
600	RNA-Target-Spot	198	988	12.5309665	11.4162405	10.297659	9.184267	8.06278075	6.851929650000001	5.6160335	4.49226545
601	RNA-Target-Spot	839	4192	13.23449825	12.153981000000002	10.995234499999999	9.929528000000001	8.71296175	7.653840499999999	6.265551050000001	5.0199754
602	RNA-Target-Spot	378	1888	11.519189	10.3429185	9.155299	8.09398265	6.8288972999999995	5.7036145000000005	4.33806445	2.8488557500000002
603	RNA-Target-Spot	935	4673	11.9808215	10.8767315	9.7162485	8.644877	7.4029848	6.3716965000000005	5.014355699999999	3.7683020000000003
604	RNA-Target-Spot	69	342	11.418591	10.291691499999999	9.08694475	8.0186675	6.75452565	5.5591175	4.3052322499999995	2.95656525
605	RNA-Target-Spot	140	697	12.1719005	11.0578985	9.971809	8.83413575	7.664574399999999	6.55120425	5.2128163	3.9425436499999997
606	RNA-Target-Spot	1557	7784	12.0753545	10.9406795	9.789081499999998	8.673390999999999	7.51336935	6.29703265	5.1365022499999995	3.8636556000000004
607	RNA-Target-Spot	717	3585	10.571101	9.44776375	8.27927775	7.1876842000000005	5.819138349999999	4.78104675	3.2563708	1.4268275000000001
608	RNA-Target-Spot	1782	8909	11.591555	10.4969985	9.3517805	8.213247	7.0363071	5.8745702500000005	4.53870025	2.923236
609	RNA-Target-Spot	240	1197	12.434683499999998	11.3509125	10.2161025	9.12388725	7.932778300000001	6.76452305	5.5393121999999995	4.35446695
610	RNA-Target-Spot	1804	9016	12.5998045	11.44592025	10.2486225	9.178376	7.9217505	6.76859285	5.36619495	4.1964258999999995
611	RNA-Target-Spot	457	2282	12.199342000000001	11.1224895	9.9997985	8.869405	7.7177595	6.559671700000001	5.1359862000000005	3.9793373000000005
612	RNA-Target-Spot	323	1613	11.403775	10.230792999999998	9.049078999999999	7.950643999999999	6.732318	5.5606225	3.9836785999999997	3.1969062499999996
614	RNA-Target-Spot	1542	7707	9.8574485	8.6730515	7.5130803	6.2786448	5.08376875	3.9063043	1.6735235	0.8630260499999999
616	RNA-Target-Spot	1128	5638	11.800385	10.6764425	9.5359335	8.4609585	7.18343635	6.13671685	4.84297515	3.08852
618	RNA-Target-Spot	1916	9578	12.120030999999999	11.0244875	9.8667685	8.769578	7.489175299999999	6.28098485	5.13689085	3.8349679
620	RNA-Target-Spot	1541	7703	10.5636855	9.4094635	8.236549750000002	7.06656075	5.93865825	4.7243455	3.5640716500000003	3.0122514999999996
621	RNA-Target-Spot	1446	7226	12.636209000000001	11.527438499999999	10.394474500000001	9.303528499999999	8.1340505	7.065543999999999	5.7708995000000005	4.3989803499999995
622	RNA-Target-Spot	1145	5722	10.161182499999999	9.015247249999998	7.91281765	6.721546	5.4615215	4.44138535	2.7335201	1.6458819
623	RNA-Target-Spot	1387	6935	12.020332499999999	10.910112000000002	9.707176999999998	8.6545035	7.4792632	6.196699000000001	4.934878149999999	3.6384776499999996
624	RNA-Target-Spot	48	237	12.521549	11.431175	10.298268	9.240934500000002	8.0025485	6.8402655	5.67215785	4.382337550000001
625	RNA-Target-Spot	1745	8723	12.517025499999999	11.395672	10.278022	9.1499865	8.002885000000001	6.8374314	5.5392472	4.29792785
626	RNA-Target-Spot	1422	7108	12.205586	11.1323605	10.0411175	8.923825	7.675708850000001	6.5711978	5.355118	4.113996
627	RNA-Target-Spot	82	410	12.406542	11.293352500000001	10.158941500000001	9.057831	7.859346649999999	6.714913600000001	5.3489068500000005	4.1552707
628	RNA-Target-Spot	729	3642	12.9358075	11.871361	10.731302	9.650678	8.455990499999999	7.317904649999999	5.974133849999999	4.84660815
629	RNA-Target-Spot	1663	8315	11.843886999999999	10.7282505	9.5495165	8.439377499999999	7.2359184999999995	6.02325845	4.7664207	3.6534812
630	RNA-Target-Spot	1701	8503	12.978514500000001	11.882052999999999	10.753155249999999	9.649875999999999	8.439197	7.32073355	6.027705	4.79616385
631	RNA-Target-Spot	1113	5561	11.551072999999999	10.3922125	9.2130325	8.063569999999999	6.850996800000001	5.6518406500000005	4.48248615	2.6257967499999997
632	RNA-Target-Spot	1835	9172	9.62695875	8.5097265	7.297791	6.15037755	4.84472415	3.58913625	1.8404542999999998	0.9957273199999999
633	RNA-Target-Spot	202	1006	10.732578	9.628699000000001	8.492806999999999	7.4025574999999995	6.2757797	5.3617545	4.451397	3.88666015
634	RNA-Target-Spot	975	4875	12.5594175	11.449084500000001	10.3134415	9.222177250000001	7.988032	6.844362299999999	5.68163675	4.2943649
635	RNA-Target-Spot	701	3501	10.479204	9.3465425	8.189252499999998	7.0892298	5.889896	4.687709	2.9217229	1.62758865
636	RNA-Target-Spot	1341	6705	11.704069	10.584893000000001	9.458554	8.369446	7.085793150000001	6.02352665	4.520004999999999	3.4271093500000003
637	RNA-Target-Spot	1187	5933	12.83125475	11.740601999999999	10.6032875	9.48611825	8.312626999999999	7.174446250000001	5.88055475	4.76098885
638	RNA-Target-Spot	563	2811	11.087785	9.9839825	8.8402255	7.6884867	6.490883500000001	5.2001815	3.8829943500000006	2.54675415
639	RNA-Target-Spot	1456	7279	12.783729000000001	11.673957000000001	10.5682285	9.474104	8.257671499999999	7.199025399999999	5.8329475	4.63454555
640	RNA-Target-Spot	954	4768	12.416853499999998	11.288742	10.1794095	9.063676	7.8723985	6.757064549999999	5.31188925	4.1841941
641	RNA-Target-Spot	184	920	10.2034345	9.0451695	7.90266765	6.765174350000001	5.4160452	4.20183875	2.7086049	1.9150283500000003
642	RNA-Target-Spot	1042	5210	10.540598	9.42103	8.302605499999999	7.166413799999999	5.8524525	4.9314883	3.4735556	2.6120457
643	RNA-Target-Spot	396	1979	11.910323	10.781337	9.6207895	8.523948	7.311245	5.9940204999999995	4.834514	3.60093355
644	RNA-Target-Spot	143	714	12.1370905	11.0403515	9.916906	8.807331999999999	7.565230700000001	6.4028972500000005	5.05116175	3.8714002499999998
645	RNA-Target-Spot	1191	5954	12.357667500000002	11.281201	10.174974500000001	9.064664749999999	7.880498299999999	6.7894207	5.565584900000001	4.17521765
646	RNA-Target-Spot	1577	7882	11.439144	10.31525925	9.1842335	8.0596065	6.8641925	5.8074465	4.3954568	3.2135956500000002
648	RNA-Target-Spot	904	4518	11.717722	10.61962325	9.479787000000002	8.390679500000001	7.11205885	6.1688092	4.6867982	3.523962
649	RNA-Target-Spot	552	2759	11.0221835	9.895968499999999	8.76042725	7.5679228	6.3529029	5.1686411	3.8255247	2.4983327500000003
650	RNA-Target-Spot	1800	9000	10.659529	9.514883000000001	8.3735245	7.301793	6.05247185	4.8231243	3.5726869	1.8574239500000003
651	RNA-Target-Spot	840	4199	12.287184499999999	11.183637000000001	10.0130825	8.946940999999999	7.73472185	6.615772199999999	5.2228117	4.25013565
652	RNA-Target-Spot	139	694	10.442749250000002	9.271126	8.118584	7.033345000000001	5.6468833	4.6333605	3.3519810000000003	2.01623545
653	RNA-Target-Spot	1240	6197	12.8254055	11.7387055	10.6351915	9.515663	8.3367705	7.13310875	5.95813225	4.544473
654	RNA-Target-Spot	593	2962	12.9285315	11.843857250000001	10.717203999999999	9.631340000000002	8.419988	7.30102115	5.992542049999999	4.712781
655	RNA-Target-Spot	114	569	12.4464395	11.3395005	10.2237875	9.127117	7.9100675	6.799848000000001	5.4235685	4.30505445
657	RNA-Target-Spot	1519	7594	12.327429500000001	11.238636	10.0980025	9.006406499999999	7.7673997	6.72269105	5.35832775	4.197291
658	RNA-Target-Spot	1470	7346	12.846447000000001	11.778699	10.6907675	9.607761	8.403960000000001	7.2703817	5.972157149999999	5.030962000000001
659	RNA-Target-Spot	1246	6227	12.483803	11.3785875	10.230928	9.163909499999999	7.944696499999999	6.70865175	5.46720555	4.14074175
660	RNA-Target-Spot	789	3941	12.0684225	10.932659	9.76318	8.682405500000002	7.3981514	6.11155035	5.20610785	3.36739715
662	RNA-Target-Spot	239	1191	11.6155635	10.513688	9.387002500000001	8.302404	7.081357200000001	5.946161	4.5602772	2.81886255
663	RNA-Target-Spot	1146	5727	8.5810535	7.435318499999999	6.25294165	5.07493835	4.00333165	2.4773087499999997	0.8532265500000001	0.8804208849999999
664	RNA-Target-Spot	1912	9558	12.580858	11.4720415	10.3341605	9.229972499999999	7.9771279999999996	6.8509407	5.5574665	4.3588875
665	RNA-Target-Spot	1639	8194	11.620253	10.4811835	9.313274750000001	8.2010495	6.99910815	5.8247713	4.318524	3.3720413999999996
667	RNA-Target-Spot	1450	7247	11.7617445	10.6557235	9.487646999999999	8.451763	7.211549649999999	6.0885503	4.65670735	3.3667982000000003
668	RNA-Target-Spot	1221	6103	12.274720499999999	11.1485265	9.977737000000001	8.879481499999999	7.68328905	6.55649925	5.0430044	3.58359225
669	RNA-Target-Spot	1229	6144	12.4165645	11.317131	10.167102499999999	9.081156	7.8883752000000005	6.7724875	5.4122176	4.2301722999999996
670	RNA-Target-Spot	1320	6600	9.321849499999999	8.2224	7.0203	6.013753250000001	4.74914115	3.2101272	2.0675783	0.9745775999999999
671	RNA-Target-Spot	654	3268	11.111711	10.040721000000001	8.9307035	7.808100850000001	6.509769800000001	5.420827299999999	4.0306207	2.9126367999999996
672	RNA-Target-Spot	357	1783	12.026722499999998	10.9235785	9.796734	8.6612165	7.395219000000001	6.28376835	4.868328	3.7398233
673	RNA-Target-Spot	900	4497	12.314084000000001	11.206746500000001	10.0467555	8.9637145	7.7743752	6.587984	5.295195	4.172754149999999
674	RNA-Target-Spot	1522	7608	12.297442	11.185951500000002	9.971003	8.9779935	7.7542175	6.63878865	5.31156975	4.01265365
675	RNA-Target-Spot	1428	7140	12.024602999999999	10.897256	9.7314815	8.611863	7.364874	6.216030100000001	4.73098465	3.7885014999999997
676	RNA-Target-Spot	1567	7834	12.152819999999998	11.069225500000002	9.928787499999999	8.825077750000002	7.6246613	6.517546149999999	5.23843935	3.93633715
677	RNA-Target-Spot	1043	5214	10.833254	9.680753500000002	8.5229465	7.39896635	6.135227499999999	5.01248765	3.26742555	2.26947725
678	RNA-Target-Spot	290	1447	12.041172499999998	10.921432	9.7934895	8.743052500000001	7.52317915	6.4123567999999995	5.087518299999999	3.83445165
679	RNA-Target-Spot	1370	6848	12.050473	10.908001	9.787684500000001	8.6457985	7.39135555	6.3456485	4.9790699499999995	3.36900115
680	RNA-Target-Spot	1000	4997	11.713555	10.583435	9.46586275	8.384366	7.15241825	5.87561535	4.58134685	2.8610437999999996
681	RNA-Target-Spot	1495	7475	7.5834	6.46024885	5.4406321	4.3317332	3.4076276	2.0330947	1.08617015	0.6818821999999999
682	RNA-Target-Spot	151	751	12.9419365	11.829066000000001	10.699847	9.629207	8.393347	7.28615535	6.0157787	4.823491649999999
683	RNA-Target-Spot	1166	5830	11.1387205	10.036538	8.904374	7.796704999999999	6.639232399999999	5.368775100000001	3.7710471	2.31984125
684	RNA-Target-Spot	388	1937	11.324518000000001	10.179518	9.0070965	7.92275	6.697017200000001	5.4476768	4.1087577	2.8944484
686	RNA-Target-Spot	367	1832	12.595492499999999	11.457942	10.370984	9.222311999999999	8.003422	6.902760649999999	5.56153575	4.22768295
687	RNA-Target-Spot	155	775	9.404706000000001	8.2756815	7.1154779999999995	5.95585525	4.6719965000000006	3.39609905	1.292916585	0.698000515
688	RNA-Target-Spot	243	1213	10.673684999999999	9.487881	8.3301555	7.2058522499999995	5.889612700000001	4.704322	3.3596157	2.1666678
689	RNA-Target-Spot	816	4076	12.632956	11.5344825	10.4073955	9.305954	8.0522615	6.9558232	5.6966009	4.45754785
690	RNA-Target-Spot	1069	5343	11.174761	10.030037	8.8880385	7.69536	6.5582665	5.3562578	3.9188026999999996	2.7419634
691	RNA-Target-Spot	436	2178	12.2123585	11.063891	9.9242125	8.8239415	7.540659	6.3841126	4.987867	3.9035482000000004
692	RNA-Target-Spot	1065	5322	12.8234365	11.707334	10.566904000000001	9.491021	8.242991	7.14772295	5.7594692	4.303715
693	RNA-Target-Spot	1559	7791	11.637610250000002	10.520714	9.378858000000001	8.308859499999999	7.09414315	6.0728532	4.96558405	4.0594854
694	RNA-Target-Spot	758	3789	10.728001	9.6145545	8.4787945	7.361763249999999	6.100490499999999	5.02223035	3.570856	2.3339925
695	RNA-Target-Spot	1673	8365	9.965757	8.837945000000001	7.60566015	6.4265144	5.3092015	3.7469385	1.7944090499999998	1.603202
696	RNA-Target-Spot	572	2857	12.2911895	11.2104365	10.104871500000002	9.058080499999999	7.85773775	6.72086075	5.4940425	3.9761132
697	RNA-Target-Spot	1365	6825	11.8014995	10.6786775	9.566467499999998	8.4856715	7.25699115	6.0745591999999995	4.757775200000001	3.4444387
698	RNA-Target-Spot	1451	7252	11.7230405	10.6080845	9.470099	8.344645	7.204435500000001	5.9369358000000005	4.66830735	3.5591486000000003
699	RNA-Target-Spot	369	1843	12.008837499999998	10.881922	9.7541525	8.65985	7.4072191499999995	6.3209563499999994	4.93390935	3.56613925
701	RNA-Target-Spot	481	2402	9.1049215	8.004813200000001	6.93738925	5.55176255	4.6001955	3.1846956	1.58718025	0.9683066300000001
702	RNA-Target-Spot	803	4015	12.3984575	11.2818105	10.134094000000001	9.032994500000001	7.861912	6.707176649999999	5.24440215	4.126915199999999
703	RNA-Target-Spot	1015	5072	13.104194	12.0336225	10.9280165	9.8431615	8.6137935	7.545595649999999	6.24123265	5.05040915
705	RNA-Target-Spot	1005	5022	11.428316	10.3040985	9.178851	8.052239499999999	6.8894423499999995	5.722980999999999	4.4752542	3.3965574500000004
706	RNA-Target-Spot	889	4441	12.7116535	11.604193500000001	10.434466	9.3755055	8.143003	7.01773145	5.6668913	4.2008228
707	RNA-Target-Spot	62	307	11.276436499999999	10.157491	8.9705455	7.84409315	6.7015876500000005	5.46263665	4.16213765	2.14129295
708	RNA-Target-Spot	373	1864	11.547214499999999	10.3901835	9.2001805	8.124819500000001	6.874905999999999	5.65545665	4.19726885	2.6641323000000003
709	RNA-Target-Spot	696	3479	11.549349	10.445065	9.304296	8.17911425	6.9964577	5.83012385	4.41302845	2.9766338
710	RNA-Target-Spot	665	3321	11.6088955	10.503747	9.3721575	8.249815	7.0927508	5.78036485	4.69066415	3.2133428000000004
711	RNA-Target-Spot	40	196	12.351147749999999	11.18492325	10.068775500000001	8.958647	7.763332	6.6252985	5.21535085	4.0624202
712	RNA-Target-Spot	1167	5834	10.337494499999998	9.131919	7.9347133	6.77392605	5.5333692	4.445281	2.82057515	1.2896527500000001
713	RNA-Target-Spot	1704	8520	12.6043925	11.511388	10.3867255	9.310865	8.119707	7.017578350000001	5.54790755	4.49458385
714	RNA-Target-Spot	1890	9448	11.243782	10.078293500000001	8.891752499999999	7.81212535	6.46456505	5.3842885	4.19310625	2.63258645
715	RNA-Target-Spot	903	4512	12.5334505	11.455968	10.3164385	9.249263249999998	8.079911	6.985655700000001	5.6132930000000005	4.2944170999999995
716	RNA-Target-Spot	576	2876	13.279725500000001	12.168569	11.0438465	9.935183	8.7262995	7.608237	6.29208885	5.13979035
717	RNA-Target-Spot	1525	7621	12.190330500000002	11.07228	9.9427405	8.856743	7.5878938	6.5826530000000005	5.147567	3.8956480000000004
718	RNA-Target-Spot	1409	7041	11.766948500000002	10.6339515	9.4554455	8.331381499999999	7.13377135	5.9354873	4.4707885	3.3310214499999997
719	RNA-Target-Spot	626	3129	7.8356107	6.62931895	5.561844000000001	4.3166733	2.9944612999999998	1.1766516	1.035707715	1.0209292
720	RNA-Target-Spot	944	4720	8.6613965	7.4563192	6.2211822	5.18815665	3.6728275999999997	1.9752898	1.69062695	0.9225352
721	RNA-Target-Spot	125	624	11.56927825	10.397602500000001	9.2231605	8.09555	6.85652065	5.69999675	4.1342796	2.55489805
722	RNA-Target-Spot	1156	5780	11.3363065	10.221995	9.096098	7.983378399999999	6.749651999999999	5.576111749999999	4.3794535	3.51564865
723	RNA-Target-Spot	325	1621	12.802585	11.707563	10.57925625	9.483242	8.2888695	7.161730500000001	5.783788449999999	4.74113975
724	RNA-Target-Spot	1066	5329	12.0062625	10.91719325	9.7596215	8.652058499999999	7.3751595000000005	6.3526083	4.8826375	3.7424039000000002
725	RNA-Target-Spot	1658	8290	10.241651000000001	9.122424	7.9456348000000006	6.793600400000001	5.564952	4.4184035	3.0675468500000003	1.355175675
726	RNA-Target-Spot	1594	7968	12.20961	11.09834925	9.953676000000002	8.8273745	7.6205493	6.336413	5.24198125	3.5996686999999996
727	RNA-Target-Spot	1379	6895	13.073789000000001	11.9766145	10.8355095	9.764764	8.520398	7.4348068000000005	6.03305315	4.79295625
728	RNA-Target-Spot	934	4667	11.3394975	10.2639225	9.112377500000001	7.9991293500000005	6.7400685000000005	5.4878657	4.24846505	2.9057115
729	RNA-Target-Spot	752	3760	9.5214805	8.43167925	7.21538735	6.1110358499999995	4.999912500000001	3.7968098999999995	1.49412995	0.9285615999999999
730	RNA-Target-Spot	1468	7338	10.480356	9.4180735	8.3213135	7.2220925000000005	5.8502573	4.61090815	3.7170070500000003	1.7002123
731	RNA-Target-Spot	719	3592	12.27601	11.1352865	10.00294975	8.8510715	7.6554713	6.549982999999999	5.244199049999999	3.90513285
732	RNA-Target-Spot	447	2233	11.264175	10.163232	8.993331	7.8934235500000005	6.714419299999999	5.5862285	4.41297775	2.6496073
733	RNA-Target-Spot	1689	8445	10.75584	9.6011785	8.4495805	7.25610135	6.0444002999999995	4.7598419	3.5093818999999993	2.14208345
734	RNA-Target-Spot	454	2269	10.723581	9.610862	8.49779675	7.36571125	6.26287415	5.42270125	4.4642565	3.9057163
735	RNA-Target-Spot	1487	7432	11.4499395	10.3345515	9.197411	8.081208	6.8313647	5.70206665	4.2575863	2.5635736
736	RNA-Target-Spot	1844	9216	13.239122	12.147307	11.04166	9.947945	8.7437925	7.6368792999999995	6.3524863	5.0255502
737	RNA-Target-Spot	829	4143	11.920728	10.7645825	9.59592	8.489035000000001	7.2507147000000005	6.1550255	4.714539	3.50721785
738	RNA-Target-Spot	1600	7999	12.256182500000001	11.149921500000001	9.9918605	8.938799249999999	7.7021605	6.623371000000001	5.304194900000001	4.0481971
739	RNA-Target-Spot	1162	5810	11.7683875	10.619833999999999	9.45	8.32341	7.0948457000000005	5.88640235	4.69617785	3.2209698
740	RNA-Target-Spot	726	3627	13.0582995	11.9643355	10.782301499999999	9.724761999999998	8.533849	7.38811515	6.1305955	4.8840604
741	RNA-Target-Spot	1436	7178	11.424586	10.328403999999999	9.17652575	8.029294799999999	6.813431850000001	5.7550605	4.52806775	2.77386545
742	RNA-Target-Spot	368	1839	11.807259000000002	10.696735499999999	9.566279999999999	8.464967999999999	7.2166542499999995	6.132770649999999	4.7071836	3.10137455
743	RNA-Target-Spot	107	533	11.407112000000001	10.259789999999999	9.088089	7.983963750000001	6.7524828999999995	5.5778245	4.319613499999999	2.52359235
744	RNA-Target-Spot	731	3655	10.1413815	8.9680615	7.79820035	6.659073299999999	5.44242955	4.12888535	2.9562468	1.305187125
745	RNA-Target-Spot	1135	5672	11.054934	9.898291	8.769847500000001	7.699597700000001	6.429361999999999	5.2516842	3.92279315	2.3010713
746	RNA-Target-Spot	871	4355	10.2349015	9.183091000000001	8.041525	6.99662025	5.632306	4.499041	3.54098815	1.5306172999999998
747	RNA-Target-Spot	543	2713	10.6815085	9.521271	8.383602	7.21618715	6.04066965	4.830462499999999	3.3774469	1.8130058
749	RNA-Target-Spot	1452	7257	10.5817125	9.4362755	8.3102005	7.1090955000000005	5.98581915	4.7062671	3.1854602	2.8176966
750	RNA-Target-Spot	1483	7413	11.441531000000001	10.343997	9.231615000000001	8.133186	6.84951085	5.70778265	4.4366398	3.3662607999999996
751	RNA-Target-Spot	505	2522	12.020056	10.919439	9.771693500000001	8.634630999999999	7.4829025499999995	6.29055765	4.9969914	3.6905848999999997
752	RNA-Target-Spot	332	1656	13.6110405	12.52776025	11.380669999999999	10.289441	9.049741000000001	7.96066915	6.7328508	5.59350165
753	RNA-Target-Spot	846	4226	13.030022	11.9368975	10.819907	9.726551	8.5732005	7.451836700000001	6.12403315	4.957096700000001
754	RNA-Target-Spot	1720	8596	12.7219655	11.6386325	10.494508	9.391145	8.1559352	7.0278485	5.67611675	4.5876415
756	RNA-Target-Spot	431	2152	12.2538035	11.13518725	9.977778	8.874461499999999	7.712461149999999	6.5711367	5.1743264	3.8292231500000007
757	RNA-Target-Spot	1882	9410	12.000946500000001	10.894572499999999	9.744146	8.621636500000001	7.38312245	6.23792435	4.9618945	3.7283711499999996
758	RNA-Target-Spot	866	4329	12.699635500000001	11.583112	10.520298499999999	9.374047000000001	8.174775499999999	6.9889378	5.71703665	4.4153215
759	RNA-Target-Spot	1545	7722	12.668966000000001	11.5740675	10.463260250000001	9.338315000000001	8.1474275	7.120638850000001	5.7459188	4.4874279999999995
760	RNA-Target-Spot	1692	8456	12.484707	11.318767999999999	10.176696499999998	9.046841	7.78279465	6.7365196	5.308977499999999	4.16928635
762	RNA-Target-Spot	490	2450	9.5531215	8.384644999999999	7.2309398	6.02685985	4.6525762	3.6528005500000003	1.91136615	0.93417675
763	RNA-Target-Spot	270	1347	12.797645000000001	11.695025000000001	10.567696	9.4860885	8.265215	7.1319277	5.7819423500000005	4.6325313999999995
764	RNA-Target-Spot	85	425	9.547974499999999	8.325746	7.1635652499999996	6.120381999999999	4.9112718	3.4220553500000004	1.45894945	1.1795302650000001
765	RNA-Target-Spot	1569	7844	11.076664000000001	9.966512	8.829490499999999	7.73978045	6.44469015	5.43504325	4.08352985	2.59331205
766	RNA-Target-Spot	1770	8850	12.271518	11.126518	9.9513205	8.8750325	7.6722288	6.478651050000001	5.08034875	3.9017047
767	RNA-Target-Spot	1063	5313	12.765091	11.646190999999998	10.5211385	9.421102000000001	8.2174387	7.03906875	5.763173999999999	4.603842500000001
770	RNA-Target-Spot	905	4525	12.3087375	11.2310085	10.067871	8.986449499999999	7.782586650000001	6.64981225	5.2908355	3.8930850999999995
771	RNA-Target-Spot	602	3009	10.184625	9.094138	7.909984	6.860209600000001	5.4338405000000005	4.3743807	3.0489573500000002	1.8898446999999998
772	RNA-Target-Spot	1046	5226	10.744109000000002	9.59854275	8.387239749999999	7.3044829	5.97110775	5.09716605	3.7476544	1.8376424500000001
773	RNA-Target-Spot	1666	8329	12.928323	11.821638	10.664233	9.595953	8.428594499999999	7.2716887	6.00634385	4.6010265
774	RNA-Target-Spot	1851	9254	12.882176000000001	11.769696	10.6347785	9.566809	8.328253499999999	7.2095337	5.872744	4.727157
775	RNA-Target-Spot	1584	7917	13.142255	12.062449	10.9425395	9.81718125	8.6262855	7.5532255	6.1818442000000005	4.89779045
777	RNA-Target-Spot	1636	8180	12.6678775	11.5423555	10.409931499999999	9.304590750000001	8.10527	6.93619075	5.6159415	4.4886775
778	RNA-Target-Spot	1904	9520	11.5725445	10.4546425	9.306962500000001	8.2190505	6.9893511	5.816542350000001	4.26850285	3.0385600999999998
779	RNA-Target-Spot	510	2550	12.4262385	11.33799025	10.1991615	9.1079735	7.92340675	6.73101905	5.4759618	4.2995788
780	RNA-Target-Spot	999	4993	12.1555295	11.0564435	9.9523345	8.857341	7.6006339999999994	6.5032139	5.2261007	3.95190215
783	RNA-Target-Spot	521	2601	12.6572785	11.57562875	10.432860999999999	9.329208999999999	8.1150117	6.9170783	5.5841794	4.43087935
784	RNA-Target-Spot	16	78	12.05860025	10.973028500000002	9.89733275	8.8044905	7.6013813	6.4030807	5.120131499999999	3.4558066
785	RNA-Target-Spot	1469	7345	12.4836235	11.41951	10.302619499999999	9.204622	7.9809935	6.8542968	5.582756700000001	4.32561035
786	RNA-Target-Spot	1650	8250	12.1513685	11.0297235	9.8721095	8.742429000000001	7.5540140000000005	6.39704515	5.1803906	3.6530101000000004
787	RNA-Target-Spot	1078	5386	12.7581855	11.659614999999999	10.542616	9.452843	8.2476005	7.10237455	5.7036417	4.497874749999999
788	RNA-Target-Spot	867	4332	12.8322445	11.7631865	10.664428000000001	9.551932	8.350902	7.266125500000001	5.914913200000001	4.7165775
789	RNA-Target-Spot	1637	8185	11.658396499999998	10.588435	9.441219499999999	8.334929500000001	7.1039219	5.9536358499999995	4.5656905000000005	3.3209655
791	RNA-Target-Spot	1858	9287	12.8320925	11.695215000000001	10.537143	9.468191	8.3054585	7.17038345	5.8427755	4.6743513
792	RNA-Target-Spot	1221	6101	11.371061	10.2441455	9.115806	7.9386127	6.69198185	5.6038232	3.9743843000000005	2.7315511
793	RNA-Target-Spot	316	1578	11.159380500000001	10.026410499999999	8.9205835	7.8228352	6.426762999999999	5.4037552	3.9832151000000002	2.58227565
794	RNA-Target-Spot	1060	5300	12.091633000000002	10.951509999999999	9.794543	8.684830000000002	7.472546149999999	6.3577619	4.839746	3.6621035500000003
795	RNA-Target-Spot	476	2379	12.3764	11.2570045	10.12882875	9.040924	7.7870285	6.703670000000001	5.4228964	4.01369885
796	RNA-Target-Spot	1322	6607	12.265093499999999	11.1644635	10.04151825	8.9487555	7.72917325	6.56566385	5.3738601	4.00591425
797	RNA-Target-Spot	1751	8751	13.5535365	12.453676	11.321769	10.232006	9.032859000000002	7.90882035	6.622508	5.4549975
798	RNA-Target-Spot	379	1895	9.03921175	7.829752750000001	6.5391118	5.5004577999999995	4.1285845000000005	2.6511214499999998	1.20279985	1.73159995
799	RNA-Target-Spot	1718	8586	12.8379875	11.741647999999998	10.606031000000002	9.544006750000001	8.352942500000001	7.2811327	5.9777225000000005	4.7678329999999995
800	RNA-Target-Spot	301	1501	11.9087365	10.8081835	9.6513415	8.6038745	7.39721715	6.2751410000000005	5.025079	3.7493793
802	RNA-Target-Spot	1679	8395	11.2977305	10.1823655	9.018994	7.9556807	6.6665908	5.48777415	4.0796902	2.85277495
804	RNA-Target-Spot	1624	8116	11.7991315	10.669955	9.537866	8.423610499999999	7.23108865	6.0451345	4.8673269999999995	3.49169265
805	RNA-Target-Spot	1065	5325	11.061385000000001	9.9628345	8.831907999999999	7.7543065	6.46074315	5.4016838	4.02751245	2.1526035
806	RNA-Target-Spot	1384	6918	11.60119525	10.474666	9.30287775	8.194833	6.8963593	5.87798415	4.27067025	3.0704410500000003
807	RNA-Target-Spot	1638	8189	10.3878265	9.254767	8.072719750000001	6.972383649999999	5.7749478	4.6725435	2.56114805	1.6435591999999999
808	RNA-Target-Spot	831	4153	10.988255500000001	9.8703485	8.7344545	7.63184905	6.357689499999999	5.28400525	3.92901995	2.43823385
809	RNA-Target-Spot	348	1738	10.786236500000001	9.648672999999999	8.432920000000001	7.40305135	6.1034747	4.79498165	3.4942307500000003	2.17187265
810	RNA-Target-Spot	1137	5683	9.821531	8.69622	7.4555880000000005	6.314527	5.1880574	3.7326855500000002	2.14103655	1.18863085
811	RNA-Target-Spot	1650	8249	11.632237499999999	10.551096999999999	9.40694825	8.314629499999999	7.0595262000000005	5.84937835	4.652011400000001	2.9881314000000003
812	RNA-Target-Spot	1458	7289	11.3130085	10.18195	9.072071000000001	7.915136	6.69259525	5.4806268	4.2186997	3.0075153000000006
813	RNA-Target-Spot	1626	8126	8.8862245	7.7376128	6.58553635	5.446468149999999	4.258793649999999	2.06599165	1.7530492999999998	0.6174465250000001
814	RNA-Target-Spot	1347	6734	10.9972095	9.87167	8.7586605	7.582683100000001	6.4121559	5.384012	3.9664598	2.70397435
815	RNA-Target-Spot	338	1687	12.6559235	11.5214205	10.38076075	9.2705215	8.0767578	6.96949	5.713968700000001	4.5475345
816	RNA-Target-Spot	964	4817	11.7466235	10.587764499999999	9.427089500000001	8.312175	7.0566025	5.8454757	4.584326000000001	3.6998569999999997
817	RNA-Target-Spot	1135	5674	12.139350499999999	11.031585	9.916455	8.7805905	7.5274462	6.443694799999999	5.0974012	3.8097021499999997
818	RNA-Target-Spot	1428	7136	12.1484115	11.06633725	9.935977000000001	8.8523165	7.675663650000001	6.519842150000001	5.167404899999999	3.85584045
819	RNA-Target-Spot	1736	8677	11.3603475	10.2397945	9.1216475	8.0557815	6.781941	5.7024175999999995	4.26941255	2.4530493
820	RNA-Target-Spot	76	380	11.8327025	10.713132	9.6022995	8.501566	7.2583150000000005	6.1507474	4.63403815	3.4597783000000004
822	RNA-Target-Spot	1264	6318	11.962782	10.870965	9.73568	8.6377575	7.377576299999999	6.2412718	4.6663637	3.4394972
823	RNA-Target-Spot	1755	8771	13.235824000000001	12.156410000000001	11.022580999999999	9.9279345	8.7352005	7.622766500000001	6.28709575	4.988106800000001
824	RNA-Target-Spot	1267	6331	12.573906000000001	11.4444305	10.314326999999999	9.2132515	8.08249065	6.851578	5.60245465	4.14409225
825	RNA-Target-Spot	15	74	12.207645	11.1207115	9.998746	8.8673155	7.70877585	6.504282	5.338794	3.96763535
826	RNA-Target-Spot	647	3234	10.53259875	9.414115500000001	8.2181165	7.1777128	5.89996325	4.7595315	3.3421004000000005	1.4835648849999998
827	RNA-Target-Spot	1526	7629	11.013376999999998	9.857204	8.687856750000002	7.541757649999999	6.31186565	5.089630700000001	3.7551508	1.9918928999999999
828	RNA-Target-Spot	803	4014	11.355392	10.2690165	9.1162655	8.02559	6.8159645	5.6003973	4.163584	2.9356816
829	RNA-Target-Spot	1280	6398	11.743792000000001	10.6307755	9.512212	8.4367985	7.2337585	6.1282894500000005	4.8664547	3.4385182
830	RNA-Target-Spot	628	3139	10.93478875	9.824361249999999	8.66903	7.569707149999999	6.38670575	5.10140335	3.6468584500000008	2.1531629499999996
831	RNA-Target-Spot	1623	8114	10.552916249999999	9.3793085	8.2700225	7.11302525	5.95823515	4.6943649999999995	3.1951373000000003	1.8188460499999999
832	RNA-Target-Spot	956	4778	11.8045715	10.665276	9.5445535	8.3949835	7.2377448	6.147645799999999	4.70203035	3.42909895
833	RNA-Target-Spot	44	217	10.432216	9.245113	8.0546295	6.8188308	5.6209883	4.493238	3.0664972500000003	1.30175025
834	RNA-Target-Spot	702	3509	11.321735499999999	10.158671	9.0587625	7.8765733	6.5626363	5.52417135	4.0351095	2.7219484
836	RNA-Target-Spot	616	3080	10.50638	9.32354125	8.1666995	7.00924945	5.830664649999999	4.77375425	2.8071829	2.31526605
837	RNA-Target-Spot	113	564	11.008539500000001	9.8653725	8.6970615	7.589483700000001	6.3701039999999995	5.3393584999999995	3.86481385	2.5456747
838	RNA-Target-Spot	256	1276	12.3038815	11.1730415	10.0133905	8.906137000000001	7.720166299999999	6.5726714	5.214488	3.7112610000000004
839	RNA-Target-Spot	918	4589	12.003507500000001	10.9036915	9.8308955	8.7358655	7.50619695	6.40316565	5.211013299999999	3.9080958
840	RNA-Target-Spot	760	3798	12.4352925	11.3232135	10.159399	9.0636825	7.8997632499999995	6.6861593	5.42853675	4.29428485
841	RNA-Target-Spot	413	2064	10.9978305	9.875891	8.714542999999999	7.643681149999999	6.41106	5.1941333	3.7662896000000003	2.5537116500000003
842	RNA-Target-Spot	1281	6403	11.241537749999999	10.10753275	8.9996805	7.83747245	6.6939402	5.458987649999999	4.113498999999999	2.22563925
843	RNA-Target-Spot	693	3463	11.004639000000001	9.9384825	8.7879635	7.633526799999999	6.43196425	5.28041	4.0766558999999996	2.61027365
844	RNA-Target-Spot	94	469	11.012592	9.9198795	8.802261000000001	7.6965182	6.4444868500000005	5.33533425	4.2075876	3.0079047
846	RNA-Target-Spot	1180	5900	12.4573725	11.350390749999999	10.212019000000002	9.099244	7.900466	6.72480625	5.3818905	3.9713728
847	RNA-Target-Spot	606	3030	10.8427785	9.738456	8.6465485	7.538243850000001	6.32895185	5.191562	3.9444190500000005	2.67199385
848	RNA-Target-Spot	1	3	12.3902705	11.282722	10.170589499999998	9.051839000000001	7.8909455	6.700165500000001	5.442662	4.3750558
849	RNA-Target-Spot	863	4311	12.0799345	10.9440955	9.8115175	8.716175	7.5075817	6.2154053000000005	5.052186	3.65967555
850	RNA-Target-Spot	1201	6003	11.386085000000001	10.230169499999999	9.101192000000001	8.0054125	6.7597092	5.6986705	4.1519195	3.0803613999999997
851	RNA-Target-Spot	363	1813	11.723039750000002	10.576934000000001	9.452058000000001	8.362685500000001	7.1500432499999995	5.93913315	4.6326535	3.2264612
852	RNA-Target-Spot	1461	7304	8.658712999999999	7.4208592499999995	6.1915829	5.1100454	3.6318470499999997	2.3585548000000003	1.7598667	0.28174020499999997
853	RNA-Target-Spot	1868	9337	12.874149500000001	11.76043525	10.610657	9.5417155	8.3561105	7.199374000000001	5.88966835	4.80251765
854	RNA-Target-Spot	309	1545	11.851222499999999	10.7954215	9.6930725	8.6122295	7.386693	6.328110799999999	5.013402	3.7881533000000003
855	RNA-Target-Spot	716	3579	12.485936	11.3904625	10.282508	9.195574	8.0449645	6.9414935	5.684079	4.5025265
856	RNA-Target-Spot	1029	5145	11.4155055	10.3096125	9.170161499999999	8.100563	6.8193801	5.67154455	4.4450178000000005	2.53345565
857	RNA-Target-Spot	658	3289	11.3374125	10.20045	9.0013465	7.87108615	6.7904702	5.5060135	4.259278549999999	2.7872475000000003
859	RNA-Target-Spot	375	1871	10.08159575	8.895278000000001	7.71161785	6.58047165	5.4639642	4.211341200000001	3.09038745	1.3579414
860	RNA-Target-Spot	480	2400	10.1794635	9.017667750000001	7.810385999999999	6.70898675	5.593761	4.2675202500000005	2.3828578	0.7841736
861	RNA-Target-Spot	1628	8136	12.1270195	10.9831545	9.8524685	8.70691475	7.48062125	6.22068405	4.795707500000001	3.6867965500000004
862	RNA-Target-Spot	634	3167	9.948286500000002	8.7735025	7.6099663500000005	6.5490973	5.272427499999999	3.8697946	2.5543663	1.2869799199999998
863	RNA-Target-Spot	642	3209	12.418303	11.320535750000001	10.161725	9.033321	7.8481295	6.631150249999999	5.29061175	3.97778865
864	RNA-Target-Spot	1888	9438	11.1171025	9.993579	8.823751999999999	7.68641905	6.45469175	5.23767275	4.16345815	2.04369345
865	RNA-Target-Spot	1601	8002	11.56988925	10.43294	9.30259	8.1228365	6.9436789	5.730650449999999	4.5022415	2.915496
866	RNA-Target-Spot	1293	6463	12.7732095	11.6493945	10.5592005	9.4797035	8.27726925	7.15086695	5.80774935	4.60203075
867	RNA-Target-Spot	1395	6973	11.62272775	10.532332499999999	9.359698	8.267396999999999	7.06532	5.93101285	4.58855035	3.4664896499999998
868	RNA-Target-Spot	110	550	10.4707465	9.326901	8.173153	7.0197387	5.7734475	4.6462555000000005	3.60578425	1.883921
869	RNA-Target-Spot	1549	7743	11.1826555	10.050510500000001	8.8760655	7.783672500000001	6.59003985	5.4011928000000005	4.2790567	3.03671385
872	RNA-Target-Spot	1887	9435	11.436198999999998	10.326249	9.170463000000002	8.049252	6.88121035	5.7380888500000005	4.4335465	3.3533691
873	RNA-Target-Spot	1768	8839	10.9855725	9.9214795	8.752111500000002	7.60608825	6.50519655	5.4244795	3.9300285500000003	2.44075095
874	RNA-Target-Spot	1304	6518	10.234591	9.1105765	7.93572785	6.8758608500000005	5.636661999999999	4.4628639	3.2885184499999998	1.73956175
875	RNA-Target-Spot	176	880	10.9181675	9.807439	8.682970000000001	7.5309112	6.407610350000001	5.25982635	3.8176517500000005	2.3226651
876	RNA-Target-Spot	586	2929	11.376683499999999	10.258632500000001	9.1002375	8.0278715	6.8478332	5.6643185	4.5127325	2.9488122
877	RNA-Target-Spot	1794	8966	10.39588625	9.244749	8.0690045	6.887197049999999	5.50496935	4.4196019	3.18398985	2.04229175
878	RNA-Target-Spot	715	3572	12.851977	11.781051	10.64719125	9.537546500000001	8.3467085	7.24536565	5.9761452	4.6493262
879	RNA-Target-Spot	1522	7606	13.4479325	12.357578	11.2197845	10.183956	8.934429	7.823882350000001	6.55798415	5.421075700000001
880	RNA-Target-Spot	947	4735	11.2796985	10.1054985	8.9920335	7.82070635	6.63318535	5.5635710000000005	4.06482435	2.9147599
881	RNA-Target-Spot	1466	7328	12.273049	11.1661355	10.019036	8.92923175	7.62985185	6.546870650000001	5.25080875	4.105063550000001
883	RNA-Target-Spot	1189	5941	11.785193249999999	10.6720485	9.528808999999999	8.3807905	7.1829903	6.07506135	4.7509445	3.52313685
884	RNA-Target-Spot	1482	7410	12.949904499999999	11.85432	10.7200335	9.6530875	8.4634555	7.347692050000001	6.03251585	4.81346935
885	RNA-Target-Spot	1080	5399	11.341133	10.232471499999999	9.119583500000001	7.9442375	6.8296054999999996	5.5916008999999995	4.2208355	2.4747576000000002
886	RNA-Target-Spot	1556	7780	10.695479500000001	9.56213525	8.426476	7.3650735	6.12352735	4.8730683500000005	3.7015782	1.8631397
888	RNA-Target-Spot	798	3986	12.7350025	11.626790249999999	10.494625500000001	9.4130575	8.1957035	7.0537399	5.7661868	4.615968950000001
889	RNA-Target-Spot	1557	7783	12.3963955	11.266976	10.099282500000001	8.977171499999999	7.8476934499999995	6.661533599999999	5.3955772500000005	4.0736685
890	RNA-Target-Spot	1560	7800	12.4955225	11.39367375	10.277049	9.190917249999998	7.990696499999999	6.89206455	5.645011	4.323879
891	RNA-Target-Spot	1199	5992	10.718095	9.6105985	8.440698999999999	7.375678550000001	6.0487400000000004	4.978652	3.5637642	2.28146895
892	RNA-Target-Spot	478	2390	10.81414	9.67558825	8.510966499999999	7.36838765	6.2040222499999995	4.990400299999999	3.8392920000000004	1.6482939499999998
893	RNA-Target-Spot	238	1188	12.179513	11.0668385	9.950713	8.845477500000001	7.5974387000000005	6.48274685	5.33139985	3.9299217000000004
894	RNA-Target-Spot	5	24	11.456360499999999	10.332136	9.231123	8.08618235	6.876125500000001	5.77090085	4.4251833000000005	3.2991082
895	RNA-Target-Spot	1508	7536	10.481684000000001	9.35261775	8.163147850000001	7.017697500000001	5.7608999999999995	4.3971085	3.4328567999999997	0.87592165
896	RNA-Target-Spot	93	464	12.911531499999999	11.804967999999999	10.687673499999999	9.6253855	8.429265999999998	7.2794995	5.9499759999999995	4.79167135
897	RNA-Target-Spot	1339	6691	12.8289285	11.712677	10.5644755	9.473164999999998	8.272890499999999	7.1993817	5.75263975	4.5519079
898	RNA-Target-Spot	438	2190	12.037092000000001	10.924817000000001	9.7936485	8.6855865	7.45895535	6.41715595	5.0936898	3.8285617499999995
899	RNA-Target-Spot	704	3518	10.773918	9.6495865	8.4789535	7.3348055	6.1374397	5.10718945	3.9891039999999998	2.14669005
900	RNA-Target-Spot	1484	7417	12.187158499999999	11.0923235	9.9514615	8.860015	7.6969238	6.4781773000000005	5.1945049999999995	4.0449155999999995
901	RNA-Target-Spot	107	534	10.70812575	9.5759305	8.4767205	7.3306112	6.1220684	5.045512	3.691324	1.776966725
902	RNA-Target-Spot	1126	5626	11.077393	9.969421	8.820767499999999	7.70050975	6.550991	5.3364235	3.93655735	2.22074445
903	RNA-Target-Spot	1572	7860	12.308159499999999	11.1766525	10.011922	8.918126	7.764771850000001	6.580465350000001	5.3100822999999995	4.1953695
904	RNA-Target-Spot	1890	9449	10.9273365	9.80163	8.603715000000001	7.518094850000001	6.338947500000001	5.2341393	3.7292886000000003	2.3071858
906	RNA-Target-Spot	1566	7826	11.659441	10.526416	9.338420249999999	8.24328	7.01390565	5.808040399999999	4.380603000000001	3.10871375
908	RNA-Target-Spot	643	3211	12.3106705	11.178429000000001	10.0202045	8.920447	7.721005	6.549202999999999	5.25030465	4.2493532
909	RNA-Target-Spot	591	2953	12.2977365	11.202047	10.0843735	8.993849	7.74028425	6.59677585	5.39485215	4.0084342
910	RNA-Target-Spot	1310	6547	11.0062945	9.833687999999999	8.68150525	7.5612639999999995	6.3173458	5.15615845	3.816481349999999	2.2198664499999996
911	RNA-Target-Spot	44	219	9.8131015	8.65253375	7.4641513	6.28500655	5.1205155	4.04921295	2.38249765	1.37930032
912	RNA-Target-Spot	141	702	12.6081145	11.5122755	10.3449295	9.254848	8.08595	6.855170450000001	5.44942835	4.2869583
913	RNA-Target-Spot	1706	8529	10.024468	8.8755615	7.602373149999999	6.56308915	5.38686465	4.1881511499999995	2.7163117999999997	1.3798316000000002
914	RNA-Target-Spot	1144	5720	12.308325	11.1980735	10.0461885	8.92693675	7.6996812	6.6148779	5.3079315000000005	3.6496266
915	RNA-Target-Spot	908	4536	12.2550285	11.164355	10.04716875	8.86871	7.7373815	6.50869475	5.187348500000001	4.05108815
916	RNA-Target-Spot	27	134	12.0858035	10.982091	9.863795499999998	8.763079999999999	7.5619471	6.44385525	5.187621	3.8832193499999996
917	RNA-Target-Spot	1494	7466	9.774086	8.652517499999998	7.570316500000001	6.39931895	5.1086457	4.23596285	3.2776423	2.5314494499999998
918	RNA-Target-Spot	32	156	10.988767500000002	9.805452	8.646009	7.5398695	6.2798827	5.1557751	3.66049305	2.22999655
920	RNA-Target-Spot	1867	9333	12.155694	11.0409535	9.9122595	8.7896725	7.646058250000001	6.45635285	4.9992432	3.9620934500000002
921	RNA-Target-Spot	587	2931	12.6878455	11.5985805	10.549926	9.3675185	8.17127	7.095022	5.7138469999999995	4.4991712
922	RNA-Target-Spot	541	2705	10.720381499999998	9.6202385	8.4793905	7.36644785	6.137624649999999	4.952299	3.8705833000000003	2.6714763
923	RNA-Target-Spot	142	709	11.1150025	10.0505755	8.887424	7.77501	6.51584	5.45000325	3.508325	2.21380115
924	RNA-Target-Spot	286	1426	13.271111	12.1692225	11.070151	9.95652	8.76587675	7.615788349999999	6.23082635	5.1765931
925	RNA-Target-Spot	1876	9378	11.728978000000001	10.6261405	9.491125	8.383860499999999	7.202691550000001	6.08728	4.7624997	3.3383706999999996
926	RNA-Target-Spot	1594	7970	11.2382855	10.101963999999999	8.9227265	7.8050561499999995	6.5253303	5.4699645	3.8293011	2.8754384
927	RNA-Target-Spot	1238	6190	11.303607	10.2050455	9.06621	7.9379943	6.72344045	5.5642955	4.24357975	2.7079287499999998
928	RNA-Target-Spot	1383	6913	11.54288	10.412536	9.27591	8.1922075	6.99052315	5.75058415	4.4461851	2.94370685
929	RNA-Target-Spot	1565	7825	11.392768	10.23709725	9.106429	8.0120309	6.834213500000001	5.64972335	4.34779035	3.1323546999999996
930	RNA-Target-Spot	158	788	11.50178	10.361225000000001	9.245228999999998	8.110879500000001	6.917414449999999	5.72950105	4.4224712	3.3886458
931	RNA-Target-Spot	774	3870	10.427143000000001	9.24398175	8.092371	7.0226901	5.760870949999999	4.520233149999999	2.74179805	1.2572462
932	RNA-Target-Spot	1230	6149	12.88499925	11.8046875	10.666396	9.5857195	8.4073435	7.254354449999999	5.901372799999999	4.704568200000001
933	RNA-Target-Spot	944	4718	11.14639375	10.022157499999999	8.887241	7.768489499999999	6.58302735	5.430520550000001	4.074829	2.8535986
934	RNA-Target-Spot	1620	8100	9.367887249999999	8.1992935	7.04609325	5.718535	4.440583	3.46712575	1.9659524	0.69252572
935	RNA-Target-Spot	1144	5718	13.613223	12.546028	11.480386	10.4094815	9.217210999999999	8.14925885	6.9000125	5.7524318
936	RNA-Target-Spot	1791	8954	10.204889000000001	9.0505545	7.8747581	6.69122035	5.47674655	4.25462485	2.5502504999999998	1.816052
937	RNA-Target-Spot	982	4907	12.52374975	11.4134855	10.251727500000001	9.202728	8.0138205	6.8244922500000005	5.56563495	4.39886775
938	RNA-Target-Spot	671	3354	10.940373999999998	9.7898185	8.603662499999999	7.50277615	6.2850016	5.000204200000001	3.6797216000000006	2.0698543999999997
939	RNA-Target-Spot	1180	5897	12.558187499999999	11.437342000000001	10.31614975	9.246285	8.085179	6.853607	5.6126763	4.148152
941	RNA-Target-Spot	951	4754	11.820402999999999	10.698542499999999	9.5546305	8.441933	7.2059635	6.09461995	4.793431	3.2560046
942	RNA-Target-Spot	1155	5771	13.28356725	12.1833115	11.089794	9.9813535	8.7928725	7.66947685	6.35643365	5.3080102
943	RNA-Target-Spot	926	4628	10.666015000000002	9.518994	8.333029499999999	7.218027	6.01929875	4.867349750000001	3.3838407999999998	1.82579395
944	RNA-Target-Spot	140	698	11.300644	10.154124499999998	9.014406999999999	7.912019999999999	6.58295	5.32975075	4.1209134999999995	2.7403535
945	RNA-Target-Spot	407	2031	11.8945455	10.771869500000001	9.660601	8.57818725	7.32315535	6.14801525	4.742319650000001	3.24297165
947	RNA-Target-Spot	288	1438	11.5678685	10.425981	9.2884205	8.191302	6.8810312499999995	5.651898299999999	4.53633715	2.9741973
948	RNA-Target-Spot	252	1256	12.171230000000001	11.036494999999999	9.8901415	8.7914765	7.603568999999999	6.453363899999999	5.042321	3.69962835
949	RNA-Target-Spot	945	4722	11.248930249999999	10.11536925	8.966470000000001	7.898808	6.64412165	5.537149	4.1366488	2.9500953
951	RNA-Target-Spot	631	3154	12.9838685	11.8718085	10.766549999999999	9.690552	8.4958105	7.395229499999999	6.17467435	4.980937
952	RNA-Target-Spot	738	3686	11.4823245	10.329429999999999	9.193774	8.0741888	6.7624784	5.59474395	4.274437900000001	3.0033383999999996
953	RNA-Target-Spot	861	4301	12.3313265	11.169341000000001	9.9961005	8.865003	7.631034700000001	6.484891899999999	5.1236888	3.868842
954	RNA-Target-Spot	314	1567	12.666622	11.5665335	10.4314515	9.351298	8.11259065	6.98117035	5.6369504	4.2697725
955	RNA-Target-Spot	365	1821	13.676365	12.5914955	11.436795	10.406547	9.2118325	8.0485947	6.7733092	5.66482495
956	RNA-Target-Spot	1902	9509	12.170223	11.046977	9.903079	8.810470500000001	7.5852375	6.4487381	5.22375845	3.9950403999999997
957	RNA-Target-Spot	1348	6737	12.234144749999999	11.103636	9.955276000000001	8.848174499999999	7.633173	6.4802789999999995	5.241866850000001	3.69721575
958	RNA-Target-Spot	1536	7678	11.565463000000001	10.5129035	9.404501	8.342412	7.10115955	5.978517350000001	4.49540055	3.2664988499999996
959	RNA-Target-Spot	70	350	7.537060499999999	6.239113550000001	5.293502500000001	3.90204145	2.33041915	1.9058565	0.481628475	0.60472198
960	RNA-Target-Spot	913	4564	11.218491750000002	10.077261	8.954700500000001	7.7984315	6.56480965	5.500186299999999	4.160203	2.5055842
961	RNA-Target-Spot	1468	7340	11.757141	10.615928	9.458550250000002	8.334693	7.111964	6.0548393	4.68159	3.12066175
962	RNA-Target-Spot	1572	7858	11.7663835	10.668045	9.5530635	8.471297	7.280365	6.0588864	4.8815574999999995	3.32989765
963	RNA-Target-Spot	1014	5070	10.883202	9.773102	8.6319315	7.4562876000000005	6.23957755	5.0354735	3.6287571	2.65949
964	RNA-Target-Spot	1171	5852	10.955369000000001	9.779127500000001	8.545746000000001	7.3886723	6.1879795	4.82643925	3.8602439000000004	2.09820865
965	RNA-Target-Spot	535	2673	11.8021495	10.7285705	9.583812	8.5206015	7.30978625	6.1406882	4.8923085	3.7310584
966	RNA-Target-Spot	874	4367	12.6366905	11.5263645	10.4172555	9.35238625	8.16516	6.95610235	5.64075535	4.318882250000001
968	RNA-Target-Spot	389	1942	12.447909	11.35903	10.259117	9.15994225	7.9645566500000005	6.810314999999999	5.608494	4.0757776
969	RNA-Target-Spot	51	253	12.321085499999999	11.2227245	10.019168999999998	8.92408425	7.71147825	6.557169399999999	5.26204345	3.9490194
970	RNA-Target-Spot	874	4370	11.190929	10.12384925	8.994077	7.84805585	6.678079100000001	5.5575586999999995	4.1949772	3.35871065
971	RNA-Target-Spot	1818	9086	13.160847	12.0347985	10.894079	9.822453	8.6265265	7.51134715	6.1021483	5.0200455999999996
972	RNA-Target-Spot	560	2800	10.559251	9.340610250000001	8.1452885	7.0042029999999995	5.766232950000001	4.3329393	2.8786129000000003	1.51977915
973	RNA-Target-Spot	1296	6476	12.211838499999999	11.139142499999998	10.014881500000001	8.912398	7.71914375	6.6326032	5.2980995	3.9497172000000003
974	RNA-Target-Spot	1715	8571	12.172679	11.057083500000001	9.89256675	8.774906999999999	7.58617325	6.331436399999999	4.9834227	3.8383596
975	RNA-Target-Spot	1623	8115	8.448197749999999	7.29047135	6.09464485	5.04668885	3.3732531999999997	2.2664779	1.4889340500000001	0.51552149
976	RNA-Target-Spot	411	2055	11.9602685	10.8862035	9.717842000000001	8.647604000000001	7.43105555	6.3323839	5.120639649999999	3.8992198
977	RNA-Target-Spot	167	834	10.333446	9.211929000000001	8.0840157	6.9328162	5.73550165	4.6238553	3.6602695499999998	2.0645976999999998
978	RNA-Target-Spot	759	3795	11.933482000000001	10.8147065	9.638771	8.534115	7.300581200000001	6.09128935	5.110387149999999	3.6195484
979	RNA-Target-Spot	138	686	12.462242499999999	11.30715	10.147276	9.026193	7.82076955	6.6827881	5.3840103500000005	3.8991012
980	RNA-Target-Spot	1373	6864	11.845707749999999	10.733872999999999	9.589109	8.515732	7.3258025	6.1707665	5.2095237999999995	4.1741603000000005
981	RNA-Target-Spot	144	717	10.613623	9.4437135	8.269626500000001	7.0768999	5.8799221500000005	4.6010374	3.83509265	1.8132534
982	RNA-Target-Spot	953	4761	9.319066500000002	8.141888799999998	6.948607999999999	5.8751819	4.416224	3.39249525	1.8313105	1.020909085
983	RNA-Target-Spot	978	4886	12.4984565	11.405812000000001	10.271609	9.196526500000001	8.0220355	6.81497925	5.53404095	4.19938185
984	RNA-Target-Spot	254	1268	12.738032	11.625610499999999	10.44699375	9.409920499999998	8.1741225	7.02961725	5.7452784999999995	4.42058675
985	RNA-Target-Spot	1557	7782	12.4756505	11.380239499999998	10.2556865	9.122181	7.919009750000001	6.795638499999999	5.29642105	4.1285325
986	RNA-Target-Spot	1481	7403	10.942686	9.854695	8.680791000000001	7.60822485	6.3296212	5.252613	4.07762855	1.86987995
987	RNA-Target-Spot	1586	7927	11.5334435	10.4042785	9.226828000000001	8.114640999999999	6.8604587	5.787110500000001	4.4431600499999995	3.0906203999999997
988	RNA-Target-Spot	1008	5038	9.41566525	8.3132685	7.251946299999999	6.040920999999999	4.8235982	3.73891905	1.9126812499999999	1.6534368
989	RNA-Target-Spot	662	3308	11.357121	10.148590500000001	8.9828315	7.83811915	6.55129075	5.42624965	4.21980965	2.8205713
990	RNA-Target-Spot	1175	5874	9.9449645	8.752464	7.605423249999999	6.4745295	5.2260455	4.077922	2.630229	0.5617459
991	RNA-Target-Spot	533	2664	13.048573999999999	11.95425	10.85064475	9.752199999999998	8.5488745	7.46259025	6.132841149999999	4.9217433999999995
992	RNA-Target-Spot	801	4005	11.984393	10.8338155	9.653391	8.550464	7.3122755	6.18995235	4.9003036	4.07209175
993	RNA-Target-Spot	238	1190	10.964769	9.868723	8.7613275	7.59950475	6.373329200000001	5.2103633	4.0430745	2.52674185
994	RNA-Target-Spot	1144	5719	12.1879515	11.089058999999999	9.975258499999999	8.839231	7.705112249999999	6.530749350000001	5.1743068999999995	4.00009525
995	RNA-Target-Spot	1280	6397	12.257745499999999	11.107587	9.9631935	8.8362805	7.6807805	6.55481535	5.135483649999999	3.7000688499999996
996	RNA-Target-Spot	449	2244	11.74384675	10.5920725	9.442121	8.313932000000001	7.1334591	5.9972142	4.58793305	3.3325465000000003
998	RNA-Target-Spot	576	2877	12.2057505	11.106034	9.934714	8.889113000000002	7.624278149999999	6.54080285	5.28289015	4.2155875
999	RNA-Target-Spot	1845	9223	10.9508085	9.8022925	8.6484645	7.55127915	6.217650000000001	5.1727952	3.6069402000000004	2.16600965
1000	RNA-Target-Spot	144	720	11.687477999999999	10.591125	9.4351745	8.319506	7.149616	6.0526283	4.65627435	3.3348094
1001	RNA-Target-Spot	252	1260	10.156949000000001	9.0454045	7.862064500000001	6.74613905	5.4119717000000005	4.11267665	2.6032872000000005	0.806356335
1002	RNA-Target-Spot	1658	8288	11.9903185	10.9153215	9.768146250000001	8.670503	7.5134425	6.3646743	5.1068204	3.58617305
1003	RNA-Target-Spot	450	2249	11.084771	9.985807000000001	8.8270665	7.6931182499999995	6.5436926	5.32197225	4.037895	2.5389633500000004
1004	RNA-Target-Spot	1874	9366	10.844841500000001	9.732357	8.574591	7.454165	6.217933500000001	4.9694722	3.16763355	2.22464875
1005	RNA-Target-Spot	173	864	12.1989175	11.123011	9.9729735	8.908016	7.76703075	6.598484899999999	5.1706475	4.094844849999999
1006	RNA-Target-Spot	743	3712	11.669887	10.535496250000001	9.3690875	8.259048	7.10397225	5.9718809	4.54596785	2.9168544
1007	RNA-Target-Spot	1424	7116	11.21005975	10.090499	8.983031	7.89577585	6.722970999999999	5.4972079	4.2552835	2.9347629499999996
1008	RNA-Target-Spot	1254	6270	10.0401395	8.914687	7.76914045	6.640145799999999	5.33575365	4.3490377	2.60586875	2.2828516
1009	RNA-Target-Spot	673	3365	11.667213	10.5694035	9.4441995	8.336647500000002	7.1411743	5.97686675	4.756187000000001	3.2561347499999997
1010	RNA-Target-Spot	886	4426	13.3384775	12.278022	11.122485000000001	10.06233925	8.863929	7.7599675	6.46889515	5.245578
1011	RNA-Target-Spot	1294	6466	12.341611	11.2313235	10.0698395	9.062226249999998	7.7928865	6.634396000000001	5.347496850000001	3.9599511499999998
1012	RNA-Target-Spot	1434	7169	9.824895999999999	8.64509	7.49131485	6.3679471	5.03628445	3.5204918000000003	3.0784639	2.0482329
1013	RNA-Target-Spot	371	1855	12.642833	11.5649315	10.496392	9.405452499999999	8.163897200000001	7.114344299999999	5.7519953	4.51175595
1014	RNA-Target-Spot	695	3472	11.021879	9.8843755	8.722493	7.59562305	6.364549500000001	5.064054499999999	3.8253576000000002	1.5738176249999998
1015	RNA-Target-Spot	504	2520	12.491842	11.416691499999999	10.26372	9.162981	7.8986215	6.854492649999999	5.486191	4.487390700000001
1016	RNA-Target-Spot	1800	8996	11.008212	9.869523000000001	8.741784	7.63833725	6.4283397	5.1920525	3.82316285	2.4774227499999997
1017	RNA-Target-Spot	1838	9188	10.8016215	9.681565500000001	8.5838495	7.5612992	6.53410085	5.60536575	4.93199485	4.5000692
1019	RNA-Target-Spot	842	4206	12.3941885	11.3079185	10.1721285	9.0691785	7.861474200000001	6.729356	5.47798895	4.22461655
1020	RNA-Target-Spot	1595	7973	12.72003775	11.624199	10.476288499999999	9.396409	8.2254255	7.095706	5.8016605000000006	4.64128165
1021	RNA-Target-Spot	623	3115	12.997299	11.9154985	10.7970025	9.70948	8.523826	7.43424055	6.215289500000001	5.105568249999999
1022	RNA-Target-Spot	637	3182	12.467233	11.353165	10.206346499999999	9.109182999999998	7.882621	6.779401249999999	5.3994045	4.1471070999999995
1023	RNA-Target-Spot	1298	6486	11.388383999999999	10.238031	9.0714015	7.9193940000000005	6.69167235	5.62904375	4.3228947	2.63182935
1024	RNA-Target-Spot	1608	8039	10.9206155	9.7732505	8.658246	7.51475595	6.2571607	4.8541348499999994	3.31522035	2.1983257
1025	RNA-Target-Spot	803	4011	12.847133	11.789887	10.645533499999999	9.5862225	8.398996	7.28815125	5.95550275	4.754268
1026	RNA-Target-Spot	554	2770	10.82299475	9.6827195	8.5443025	7.430068050000001	6.148249399999999	4.9519682000000005	3.23105525	1.53487715
1027	RNA-Target-Spot	419	2092	10.8783195	9.6746835	8.5467775	7.376049050000001	6.07633635	4.90824555	3.7864864000000003	1.3315195000000002
1028	RNA-Target-Spot	1156	5778	12.5625755	11.407696999999999	10.2733065	9.1422375	7.954797	6.76692275	5.5188308	4.2535397999999995
1029	RNA-Target-Spot	1087	5434	11.297211999999998	10.126206499999999	8.948739	7.83159735	6.626185899999999	5.3973932	4.2013098	2.443532
1030	RNA-Target-Spot	1136	5677	11.3677865	10.245445499999999	9.11993375	7.9929567	6.7775414000000005	5.77015365	4.2426628	3.15111305
1031	RNA-Target-Spot	1446	7228	11.53784975	10.396683	9.256006500000002	8.0845155	6.861334599999999	5.67616105	4.34700335	2.34972
1032	RNA-Target-Spot	1666	8326	13.468066	12.376286749999998	11.227190499999999	10.1887435	9.0168955	7.8453372	6.5233713	5.4661311999999995
1033	RNA-Target-Spot	770	3846	12.73049	11.635981000000001	10.5053385	9.403486999999998	8.2185405	7.0311202	5.719102299999999	4.53343225
1034	RNA-Target-Spot	528	2637	11.964375	10.8224375	9.707306500000001	8.604984	7.3619449	6.17151065	4.9206027	3.5089182500000002
1035	RNA-Target-Spot	761	3803	13.156143499999999	12.0280535	10.8916375	9.834126999999999	8.60619425	7.47746135	6.23077655	4.9247295
1036	RNA-Target-Spot	1563	7811	12.265014	11.149379999999999	10.011201500000002	8.837419	7.6266625	6.4951193499999995	5.2063495	4.10608
1038	RNA-Target-Spot	13	63	13.08218875	12.0173575	10.883004	9.817309	8.619965	7.407211	6.1620932	4.94032015
1039	RNA-Target-Spot	1596	7980	12.662084	11.5732025	10.45535175	9.353866	8.097204	7.0401027	5.7009265	4.5941348
1040	RNA-Target-Spot	267	1333	11.87171825	10.830341	9.7010775	8.613094	7.3481098	6.22604715	4.940549000000001	3.4602413
1041	RNA-Target-Spot	749	3744	8.30190325	7.1227395	5.932956000000001	4.7954569	2.864423	2.34326905	0.47789605	0.5405126
1043	RNA-Target-Spot	1625	8125	11.099275	10.008864	8.822427	7.7164481	6.49620985	5.40093115	4.0020975	2.09391895
1044	RNA-Target-Spot	919	4591	12.159373500000001	11.045797499999999	9.884144	8.745359	7.568996200000001	6.3325289	4.9044909500000005	3.60129275
1045	RNA-Target-Spot	1762	8808	11.835712999999998	10.721053	9.5446225	8.449223	7.2114517	5.932031	4.541308300000001	3.3714633999999997
1047	RNA-Target-Spot	698	3488	11.64900025	10.516110999999999	9.352659	8.241556	7.01081515	5.8381357000000005	4.5480805	3.1660604
1048	RNA-Target-Spot	884	4417	11.582342	10.416349499999999	9.222921	8.1339665	6.87522125	5.71593615	4.2579272999999995	2.6483841999999997
1050	RNA-Target-Spot	1360	6798	11.77740325	10.61729575	9.4705935	8.3748625	7.22777565	6.014289249999999	4.4849093	3.27571585
1051	RNA-Target-Spot	844	4216	11.849580750000001	10.704478	9.569253	8.438423	7.2183727	6.0589187	4.5214485	3.46803365
1052	RNA-Target-Spot	1449	7244	11.713597499999999	10.6152005	9.4869415	8.3983125	7.1400071	6.09688035	4.8641593499999995	3.67774055
1053	RNA-Target-Spot	1137	5684	12.648363	11.5588455	10.4471135	9.332986	8.170593	6.9855751	5.734303	4.289166
1055	RNA-Target-Spot	862	4306	11.526509	10.3883835	9.1973655	8.0926049	6.7935652	5.724021200000001	4.530084799999999	2.7558565
1056	RNA-Target-Spot	1183	5915	11.949719000000002	10.829229999999999	9.74239	8.64320625	7.4529071	6.27512585	5.1618200000000005	3.8128518000000002
1057	RNA-Target-Spot	538	2689	10.8811715	9.699349	8.5799435	7.44390135	6.1367695	5.15493915	3.8221983	2.33420595
1058	RNA-Target-Spot	1139	5692	11.190618	10.050136	8.915231	7.75120495	6.44859625	5.500074850000001	4.11585215	2.6402468
1059	RNA-Target-Spot	1576	7880	11.742338	10.593674	9.504062000000001	8.370102500000002	7.150043	6.06554865	4.6313347	3.4670976000000002
1060	RNA-Target-Spot	1434	7168	11.5189585	10.38754725	9.2730345	8.175706	6.913472649999999	5.79060535	4.50500515	3.29330475
1062	RNA-Target-Spot	328	1636	11.039634750000001	9.885387000000001	8.7462375	7.5604382	6.423277200000001	5.3604746	3.6037934	2.1864789
1063	RNA-Target-Spot	333	1664	11.976353	10.8618195	9.740471	8.6375585	7.417915750000001	6.2883146	4.925995650000001	3.6655497500000003
1064	RNA-Target-Spot	477	2384	11.931636000000001	10.773995	9.63892075	8.515535	7.29104815	6.22583575	5.01158575	3.28943925
1066	RNA-Target-Spot	1450	7250	12.061432	10.945774	9.837202000000001	8.7129695	7.4716988	6.16773215	5.077870000000001	3.7985384500000006
1068	RNA-Target-Spot	306	1530	12.1653495	11.0800395	9.944822	8.848509	7.620421299999999	6.5219315	5.21144425	4.0106784
1069	RNA-Target-Spot	881	4403	9.964455999999998	8.7594885	7.609056	6.4939465	5.271773	4.351282	2.8720837	2.33596505
1070	RNA-Target-Spot	810	4050	12.654316000000001	11.561411	10.4111425	9.333136	8.178344	7.0212238	5.704822500000001	4.150464550000001
1071	RNA-Target-Spot	1895	9473	12.9680215	11.853897	10.762247250000001	9.6265255	8.4877325	7.3241608	6.0391895	5.061279000000001
1072	RNA-Target-Spot	1907	9532	13.369016	12.275851	11.192696999999999	10.0790395	8.8769435	7.757903499999999	6.4988943500000005	5.315971149999999
1073	RNA-Target-Spot	161	803	12.879846	11.7731515	10.65835275	9.539995	8.367238	7.227019299999999	5.95659625	4.7377842
1074	RNA-Target-Spot	569	2841	11.975382	10.83494975	9.738465999999999	8.6253475	7.382308999999999	6.244694299999999	4.889874600000001	3.8488388000000002
1075	RNA-Target-Spot	1290	6447	11.9979505	10.875391	9.729610000000001	8.630784499999999	7.39556	6.27703275	4.979328	3.9676514
1077	RNA-Target-Spot	86	426	11.838238	10.737814	9.6223455	8.481257500000002	7.234287050000001	6.21071535	4.98209035	3.4875767000000004
1079	RNA-Target-Spot	1163	5815	12.308244	11.1991405	10.052916249999999	9.002165999999999	7.73496875	6.6789000000000005	5.30720085	4.10234235
1080	RNA-Target-Spot	1667	8331	10.240224000000001	9.023318	7.83955315	6.690486	5.4096582	4.1081757	3.0199550499999996	0.98848982
1081	RNA-Target-Spot	90	450	12.3913025	11.282631499999999	10.193689500000001	9.0521415	7.8422355	6.721464	5.45156525	4.1967455000000005
1082	RNA-Target-Spot	1361	6804	10.491502	9.3897415	8.1729175	7.071752999999999	5.7358551	4.6859517	3.27667975	2.6895081999999997
1083	RNA-Target-Spot	1855	9273	10.715893	9.5548535	8.322717	7.1799891	6.00387475	4.8057741499999995	3.4705547	1.5406241999999999
1084	RNA-Target-Spot	1594	7966	8.435141999999999	7.2956505	6.00765835	4.860778249999999	3.37744675	2.0441073000000003	1.358908	0.831384825
1085	RNA-Target-Spot	738	3689	11.858099500000002	10.747368	9.61482775	8.506376	7.295394399999999	6.1747035	4.9270642	3.67104195
1087	RNA-Target-Spot	1561	7803	10.37707	9.1698545	8.026185349999999	6.887780449999999	5.705291	4.306768999999999	2.85602235	1.9923640000000002
1088	RNA-Target-Spot	433	2165	12.496077	11.3794415	10.2581415	9.12905	7.9948683	6.80739915	5.43217735	4.1539885000000005
1089	RNA-Target-Spot	381	1903	12.565326500000001	11.478733	10.369618	9.246516	8.06053235	6.9852262000000005	5.5513201	4.50278575
1090	RNA-Target-Spot	1760	8796	12.663942	11.5663455	10.425279999999999	9.348529500000001	8.1742595	6.9732062	5.6903058500000006	4.5
1091	RNA-Target-Spot	228	1140	12.605660499999999	11.4981805	10.334872999999998	9.243914499999999	8.0478405	6.8645093	5.547028299999999	4.449967149999999
1092	RNA-Target-Spot	925	4621	12.139377499999998	11.011306	9.872084000000001	8.7818945	7.6276090000000005	6.399712	5.058225	3.7928533499999997
1093	RNA-Target-Spot	1494	7470	9.4834705	8.263613	6.95155815	5.7716925	4.65725615	3.1940143999999995	2.2600271999999997	0.8281832500000001
1094	RNA-Target-Spot	1062	5307	11.789895000000001	10.631038499999999	9.494193500000002	8.361064500000001	7.034521300000001	5.87328745	4.487262299999999	3.41316365
1095	RNA-Target-Spot	1562	7807	12.167499	11.06349075	9.9103845	8.829505999999999	7.60534465	6.461100549999999	5.1585258	3.9289647
1096	RNA-Target-Spot	132	656	11.40266475	10.25579025	9.07515375	7.96228215	6.705911850000001	5.515931	4.341937550000001	2.9987791
1097	RNA-Target-Spot	1372	6860	11.174428500000001	10.1068855	9.000575000000001	7.88493175	6.691245	5.4942305000000005	4.2919301999999995	2.49995265
1098	RNA-Target-Spot	285	1423	10.818006	9.728418	8.566729500000001	7.43842815	6.258017000000001	4.99674535	3.9257385499999993	1.9665672500000002
1099	RNA-Target-Spot	162	809	11.7364845	10.6129325	9.4705265	8.389598499999998	7.11825	6.0822897000000005	4.76952625	3.24157845
1100	RNA-Target-Spot	926	4629	11.5927945	10.466711	9.305124	8.2009675	7.016421200000001	5.7969728	4.365402	3.34809685
1102	RNA-Target-Spot	1419	7092	12.4065125	11.3147115	10.136296999999999	9.153012	7.9409355	6.8184190000000005	5.32580915	4.132871949999999
1103	RNA-Target-Spot	1267	6332	12.298423	11.163032000000001	10.036189	8.911722999999999	7.780480649999999	6.62044435	5.30118085	4.2303438
1104	RNA-Target-Spot	555	2771	12.082737999999999	10.9647705	9.859246500000001	8.752444	7.593543649999999	6.40096095	5.1819024	4.1517733
1105	RNA-Target-Spot	1763	8811	11.367765	10.201135	9.03834	7.93705365	6.655126500000001	5.532727449999999	4.04731795	2.738161
1106	RNA-Target-Spot	498	2490	12.27314375	11.177336	10.0619975	8.933103	7.72622115	6.615440250000001	5.306418799999999	4.183007
1107	RNA-Target-Spot	84	420	11.997546	10.866866	9.794799000000001	8.6654605	7.44045685	6.30081	5.09171115	3.8141909000000003
1108	RNA-Target-Spot	456	2280	13.363853500000001	12.3396555	11.2164225	10.188572999999998	8.9965025	7.9075875	6.576198550000001	5.24771315
1109	RNA-Target-Spot	1861	9304	12.133397500000001	11.013048	9.888396	8.8143415	7.544466999999999	6.40019015	4.9883951500000006	3.71162965
1110	RNA-Target-Spot	954	4767	12.1134875	10.996952499999999	9.869361000000001	8.74272475	7.611207	6.4275911	5.190004699999999	4.2782668
1111	RNA-Target-Spot	334	1669	12.8135695	11.757827500000001	10.611964	9.5496835	8.344088000000001	7.3337674	6.07172085	4.7340219
1112	RNA-Target-Spot	1410	7047	11.1957095	10.0896925	8.993577	7.856160150000001	6.5842829	5.593797949999999	4.1732172	2.52085635
1113	RNA-Target-Spot	1754	8769	12.504587999999998	11.421344999999999	10.277383500000001	9.1853965	7.9869365	6.96676815	5.62246785	4.366547499999999
1114	RNA-Target-Spot	945	4724	12.7414065	11.67867925	10.57243525	9.4693805	8.2974885	7.127751850000001	5.863314750000001	4.3683571500000005
1115	RNA-Target-Spot	1815	9075	12.014906	10.882389	9.76380275	8.6369285	7.431256149999999	6.303587	5.0309669999999995	3.33978335
1116	RNA-Target-Spot	952	4758	11.617150500000001	10.503184000000001	9.3391915	8.2972735	7.1038494000000005	5.92507925	4.740061	2.6238636
1117	RNA-Target-Spot	1896	9476	12.372620999999999	11.2642275	10.08972175	8.986963	7.7587167500000005	6.60486785	5.325219000000001	3.90107415
1118	RNA-Target-Spot	1254	6268	12.464295499999999	11.3273225	10.175602999999999	9.077337499999999	7.903247350000001	6.7747245	5.4307772	4.3166139999999995
1119	RNA-Target-Spot	1658	8289	11.78317	10.6474045	9.501534	8.371751	7.0850786999999995	5.99019775	4.542160750000001	3.5493696
1120	RNA-Target-Spot	809	4042	11.267451000000001	10.1593525	9.020108	7.904268249999999	6.6564648	5.5663487499999995	4.0199015	2.17656005
1121	RNA-Target-Spot	769	3844	11.6098565	10.4716455	9.3134145	8.204504499999999	6.988039500000001	5.9073788	4.21801305	3.2701284500000005
1122	RNA-Target-Spot	140	696	11.816018999999999	10.6756575	9.5214085	8.401091000000001	7.24355935	6.04159995	4.78637405	3.2160034
1123	RNA-Target-Spot	348	1740	11.381544250000001	10.23182275	9.0498665	7.939571999999999	6.77447675	5.56423	4.31787765	2.90921225
1124	RNA-Target-Spot	682	3409	11.2380095	10.096958999999998	8.948495999999999	7.782617999999999	6.5743030000000005	5.47395585	4.4041495500000005	2.60558285
1125	RNA-Target-Spot	1282	6409	11.916504499999999	10.822746500000001	9.615028500000001	8.600172	7.39644195	6.313480200000001	4.910191	3.4188516
1126	RNA-Target-Spot	1403	7012	12.3892175	11.27031925	10.1453865	8.9873245	7.77474615	6.649039	5.44635665	4.04609715
1127	RNA-Target-Spot	73	364	11.8706255	10.7368415	9.6000935	8.436449499999998	7.21730075	6.1091336499999995	4.7398025	3.5243525500000006
1128	RNA-Target-Spot	970	4850	10.006178000000002	8.942005000000002	7.81728075	6.7443812	5.5660097	4.2647474999999995	2.3672520999999995	2.10681295
1130	RNA-Target-Spot	163	813	10.726219	9.559637500000001	8.408384999999999	7.268344150000001	5.896967200000001	4.68929375	3.709556	1.68140255
1131	RNA-Target-Spot	919	4592	13.1987725	12.134767	10.9771265	9.930096	8.714030750000001	7.63751315	6.310976999999999	5.05780725
1132	RNA-Target-Spot	1322	6610	12.174339	11.0952015	9.969304000000001	8.812823000000002	7.60021485	6.4312987	5.1181035	3.67112005
1133	RNA-Target-Spot	555	2772	13.122278	12.01121975	10.882022	9.802622750000001	8.6205275	7.537032999999999	6.135851000000001	5.100029149999999
1134	RNA-Target-Spot	1197	5981	12.363396999999999	11.231699500000001	10.097436	8.9913965	7.81250455	6.69809575	5.1649104999999995	4.010015
1135	RNA-Target-Spot	1519	7595	11.0134045	9.870125999999999	8.706402	7.57122135	6.3335681	5.120927	3.8990929999999997	2.4647303000000003
1136	RNA-Target-Spot	1741	8704	12.695764	11.562751500000001	10.40627175	9.3069405	8.13327415	6.9811476500000005	5.63073715	4.41905635
1137	RNA-Target-Spot	1123	5613	12.542928	11.4379545	10.280834	9.195767	8.0208712	6.7889155	5.465220649999999	4.305039799999999
1138	RNA-Target-Spot	15	73	11.272775	10.137207	8.98287475	7.8257612000000005	6.63581565	5.39137075	4.11961975	2.64879045
1139	RNA-Target-Spot	845	4222	11.4297225	10.303132999999999	9.1842755	8.0536655	6.7616429	5.679967	4.3056166000000005	3.4472438
1140	RNA-Target-Spot	1898	9488	10.9811615	9.8841945	8.7865105	7.6608984499999995	6.37759885	5.2969427499999995	3.5458859499999997	1.6703225499999999
1141	RNA-Target-Spot	839	4195	12.5745125	11.465941	10.3296995	9.239327	8.0633212	6.905994	5.54752065	4.172392
1143	RNA-Target-Spot	1377	6883	11.112066500000001	10.035511	8.914228999999999	7.8273406	6.61161785	5.4757923	4.10037935	2.9899311500000003
1144	RNA-Target-Spot	1267	6334	12.4420655	11.352916	10.190661500000001	9.1213125	7.925472	6.78478965	5.5445125	3.86205295
1145	RNA-Target-Spot	970	4847	12.053104999999999	10.9340615	9.786457	8.6648415	7.4704125	6.33777045	5.06703115	3.7081745999999995
1146	RNA-Target-Spot	303	1514	11.450677500000001	10.3434885	9.193594	8.05396335	6.82001975	5.74785975	4.3345666000000005	3.2799537
1148	RNA-Target-Spot	1702	8509	11.692249	10.5720135	9.413555	8.339089999999999	7.11250365	5.92504785	4.531139	3.3680941000000004
1149	RNA-Target-Spot	392	1958	11.2585835	10.1305965	8.9991165	7.8582182	6.6202673999999995	5.4985853	4.098949500000001	2.44851985
1150	RNA-Target-Spot	1209	6041	12.15178	11.030633	9.880980000000001	8.8009765	7.670904400000001	6.4676832	5.2909255	3.9010378
1151	RNA-Target-Spot	114	567	11.99939075	10.8693835	9.732368000000001	8.5836665	7.38749435	6.2579515	4.7858746	3.568709
1152	RNA-Target-Spot	1271	6353	10.104230999999999	8.911643000000002	7.742405399999999	6.5794377	5.316424400000001	3.9962565	2.73166215	0.9340743000000001
1153	RNA-Target-Spot	1072	5358	12.145536	11.01764	9.8724275	8.7605705	7.5567	6.453779	5.133251899999999	3.7966293999999996
1154	RNA-Target-Spot	579	2895	10.6674875	9.56723475	8.378211	7.269874499999999	5.9608805	5.0006732	3.19939795	2.09559265
1155	RNA-Target-Spot	1430	7147	10.57301225	9.469284	8.2706135	7.18402455	5.80243825	4.831773	3.52134525	2.2460788000000003
1156	RNA-Target-Spot	1795	8975	12.013017999999999	10.908228	9.771324	8.68116	7.520443949999999	6.35070125	4.983079	3.85169955
1157	RNA-Target-Spot	499	2493	11.5743915	10.4409005	9.2974795	8.200129	6.976391	5.86330115	4.57696035	3.43192795
1158	RNA-Target-Spot	1040	5199	12.5394105	11.45595	10.3267585	9.200789499999999	7.9653527	6.840438	5.64029955	4.6923983
1160	RNA-Target-Spot	1051	5254	10.473032	9.2994315	8.1814505	7.01319455	5.82064725	4.42318175	3.4792056000000002	1.45384367
1161	RNA-Target-Spot	1676	8377	12.584983999999999	11.484589	10.3538845	9.2297695	8.08047	6.8819845	5.57662335	4.2541175
1162	RNA-Target-Spot	664	3316	12.838755500000001	11.7113415	10.545549	9.450174749999999	8.258981000000002	7.08750315	5.85042775	4.5079787499999995
1163	RNA-Target-Spot	982	4909	12.313752000000001	11.225859	10.07846975	8.997982	7.78189635	6.6709542	5.4260359000000005	4.39120475
1164	RNA-Target-Spot	1357	6781	12.543982999999999	11.4854055	10.365137999999998	9.253627	8.02762125	6.9513213	5.53641935	4.3962232
1165	RNA-Target-Spot	606	3029	12.65070575	11.5377975	10.39677425	9.3342185	8.0945152	6.96075845	5.7778835	4.4431615
1167	RNA-Target-Spot	363	1815	12.7293925	11.61422525	10.506311	9.4046105	8.22047575	7.0491002	5.87519425	4.7346816
1168	RNA-Target-Spot	560	2797	12.886592	11.851072	10.6955815	9.6708705	8.438372999999999	7.3328115	6.13000605	4.725075299999999
1169	RNA-Target-Spot	1368	6838	12.5833265	11.4916675	10.38830575	9.295100999999999	8.1293295	6.988642950000001	5.7425616	4.3815458
1170	RNA-Target-Spot	1719	8594	11.5986705	10.4417265	9.317241000000001	8.1426515	6.9827441	5.8293444999999995	4.40931785	3.4769346499999996
1171	RNA-Target-Spot	1132	5658	11.429932	10.258502750000002	9.1146695	8.015906	6.741705499999999	5.593699150000001	4.1587029	2.5271082
1172	RNA-Target-Spot	305	1522	11.03430725	9.901717	8.738702	7.626567700000001	6.41216785	5.144280700000001	3.50666385	2.44505405
1173	RNA-Target-Spot	1885	9425	11.8258685	10.7116655	9.589518000000002	8.4511355	7.2939334	6.164274949999999	4.85149955	3.6628746999999997
1176	RNA-Target-Spot	1680	8398	10.9879075	9.8603305	8.6923545	7.5808187	6.321338000000001	5.0266267000000004	3.757015	2.5597329
1177	RNA-Target-Spot	1375	6873	12.655223750000001	11.553034499999999	10.4238385	9.3677275	8.1388427	7.0268419	5.77895835	4.4940075
1178	RNA-Target-Spot	1104	5518	10.738287750000001	9.595704000000001	8.41418025	7.279726849999999	6.0553092500000005	4.9771057	3.2218173	1.54489655
1179	RNA-Target-Spot	1648	8240	9.8242185	8.686651	7.50389635	6.30987455	5.15791465	3.5900044499999995	2.5850860000000004	1.3934218
1180	RNA-Target-Spot	1134	5670	12.4220805	11.310202499999999	10.195743	9.0584585	7.8570344	6.7458568	5.35445285	4.4158615
1181	RNA-Target-Spot	1383	6912	11.396516	10.27083	9.1949665	7.986731149999999	6.79587615	5.609851000000001	4.2486565	3.2248658
1182	RNA-Target-Spot	959	4791	12.464082000000001	11.34521625	10.256192500000001	9.110626	7.92900575	6.7483676500000005	5.430289849999999	4.268594500000001
1183	RNA-Target-Spot	1103	5514	11.8780465	10.756287	9.6279955	8.543243499999999	7.2695825	6.1362084	4.701685149999999	3.4654885
1184	RNA-Target-Spot	112	559	11.6082625	10.4621065	9.3244615	8.231060499999998	7.08119865	5.863555850000001	4.48561675	2.8527955
1185	RNA-Target-Spot	1539	7695	11.3366785	10.2398805	9.13551	8.04347615	6.7346105	5.70357465	4.2177083	3.41437675
1186	RNA-Target-Spot	404	2020	12.190790499999999	11.052957	9.9282085	8.8271765	7.566678	6.4295264	5.111319999999999	3.5567561
1187	RNA-Target-Spot	1768	8836	12.431857	11.329116	10.1999495	9.0993475	7.87203405	6.7798894999999995	5.43400695	4.0816562
1188	RNA-Target-Spot	1698	8488	11.4991925	10.3396885	9.206275999999999	8.0993898	6.9508538	5.71525335	4.56789285	3.3380310500000006
1189	RNA-Target-Spot	277	1385	11.6566185	10.523254999999999	9.41929	8.2536135	7.11750885	5.841462999999999	4.6331206499999995	3.20852445
1190	RNA-Target-Spot	1500	7499	10.712048500000002	9.5315285	8.380579000000001	7.249803200000001	6.0243466	4.94924775	3.5834933500000004	2.2021841
1191	RNA-Target-Spot	298	1490	13.0900715	12.0127965	10.894369999999999	9.852053999999999	8.6470555	7.488485200000001	6.129106999999999	5.05697535
1192	RNA-Target-Spot	390	1949	12.8217	11.756067000000002	10.631336999999998	9.573335	8.376878000000001	7.251167799999999	5.89773615	4.5981585
1193	RNA-Target-Spot	988	4936	6.545396550000001	5.2815715	4.0201416	2.2829478	2.0446924	1.0679433999999999	1.3649678	0.80209823
1194	RNA-Target-Spot	1364	6820	6.599371999999999	5.493562	4.43929225	3.1659378	2.86659585	1.3502476749999999	1.7853192	1.1063174
1195	RNA-Target-Spot	504	2518	13.251451499999998	12.144930500000001	10.9841385	9.935680999999999	8.741383500000001	7.59226085	6.250184150000001	5.15459015
1196	RNA-Target-Spot	1178	5890	12.167809	11.0286155	9.8880035	8.785122000000001	7.5929587000000005	6.361564700000001	5.09983085	3.6989826499999996
1197	RNA-Target-Spot	144	718	11.96076	10.828587500000001	9.6897795	8.62587325	7.428096200000001	6.273270999999999	4.8339562	3.79595985
1198	RNA-Target-Spot	1001	5003	12.180966000000002	11.042291	9.9293595	8.8027205	7.63438	6.51969965	5.151437700000001	3.86268265
1199	RNA-Target-Spot	728	3636	12.453627	11.316220999999999	10.1905645	9.05330225	7.85245085	6.623871149999999	5.30318215	3.8783592000000002
1200	RNA-Target-Spot	1010	5047	12.479170750000002	11.3434855	10.232467	9.134517	7.897384300000001	6.768122249999999	5.42808485	4.186564349999999
1201	RNA-Target-Spot	489	2441	11.676519500000001	10.528370500000001	9.387919499999999	8.249846	7.03771865	5.8568864000000005	4.4174036999999995	2.9482577
1202	RNA-Target-Spot	642	3210	10.439885	9.3221045	8.21930425	7.1298075	5.94648	4.72137625	3.33780225	1.4318393999999999
1203	RNA-Target-Spot	335	1671	10.561135499999999	9.379312	8.2008925	7.002354	5.8530818	4.703699200000001	2.7416417500000003	1.261250865
1204	RNA-Target-Spot	1348	6736	12.4381255	11.3037835	10.185421999999999	9.074281000000001	7.855795	6.7365580000000005	5.315776	3.9527667
1205	RNA-Target-Spot	1078	5390	11.1941035	10.0867715	8.963891499999999	7.84806835	6.572013650000001	5.3709415	4.138183300000001	2.6564049499999998
1206	RNA-Target-Spot	1637	8183	11.1867455	10.056707	8.863633	7.75085475	6.522567049999999	5.4156645	3.8984679	2.8492495
1207	RNA-Target-Spot	1303	6514	12.8806325	11.775177	10.622561000000001	9.544212	8.377277	7.280047	6.051781650000001	4.738872499999999
1208	RNA-Target-Spot	314	1569	8.014828	6.85199425	5.6208761	4.751209	2.6183145	1.62015315	0.53387611	1.1656547
1209	RNA-Target-Spot	1692	8460	10.773116499999999	9.6096255	8.470755	7.3487906	6.10969935	4.924521	3.7250777	2.6929179
1210	RNA-Target-Spot	1194	5967	12.149214	11.075202	9.9431275	8.85624	7.619533799999999	6.5138819	5.1504031999999995	4.1664642999999995
1211	RNA-Target-Spot	711	3553	12.0333775	10.9162055	9.7681785	8.67620175	7.56462265	6.2788734999999996	4.9846889999999995	3.6304814499999996
1212	RNA-Target-Spot	1287	6432	11.4123865	10.32582175	9.16434	8.08326765	6.861078299999999	5.753518249999999	4.3377742	3.26481865
1213	RNA-Target-Spot	1355	6775	12.4806145	11.4265155	10.296929	9.213985999999998	8.039070500000001	6.83016155	5.5953233	4.37215375
1214	RNA-Target-Spot	1773	8863	11.5759555	10.441234	9.348682	8.22626	7.0059083	5.7987453	4.55573535	3.0988973
1215	RNA-Target-Spot	520	2599	12.262073	11.194721000000001	10.01202	8.8854535	7.7680985	6.54717865	5.291051850000001	3.8203553
1216	RNA-Target-Spot	862	4308	9.928725	8.8052305	7.6316405	6.50899555	5.2732765	4.0324866	2.7790742	1.9936550499999999
1217	RNA-Target-Spot	1665	8321	11.865722250000001	10.701580499999999	9.563154999999998	8.4132795	7.2350672	6.005398	4.596428250000001	3.6445658999999995
1218	RNA-Target-Spot	1431	7155	12.3382085	11.2298555	10.091072749999999	8.976035	7.819065999999999	6.7009101	5.425973	4.09021205
1219	RNA-Target-Spot	1236	6176	12.267787	11.176668	10.0564485	8.9492185	7.737140400000001	6.5814855	5.239868749999999	3.9891788000000004
1220	RNA-Target-Spot	1862	9308	10.857349	9.740450500000001	8.5814815	7.436558	6.31999915	5.06925365	3.8169239	2.57647625
1221	RNA-Target-Spot	1026	5130	11.160628500000001	10.0503365	8.889159	7.79720165	6.556762	5.32921815	3.9970315999999997	2.77893685
1222	RNA-Target-Spot	329	1643	10.116354000000001	8.980656499999998	7.7912514999999996	6.654967000000001	5.290325	4.29804945	3.05417085	1.6735161500000002
1224	RNA-Target-Spot	1671	8355	11.6624285	10.54049775	9.427670500000001	8.30789675	7.1882745	5.997972799999999	4.72908	3.49691165
1226	RNA-Target-Spot	1590	7946	10.5831015	9.492279499999999	8.3532305	7.22966675	5.974766000000001	4.97753565	3.38680805	1.427001675
1227	RNA-Target-Spot	852	4260	12.01529025	10.8960145	9.7715055	8.677505	7.46058575	6.2709688	5.0719859	3.62347925
1228	RNA-Target-Spot	1646	8228	12.5938435	11.48305475	10.338365	9.25038275	8.0396993	6.882232200000001	5.639307649999999	4.39143685
1229	RNA-Target-Spot	1169	5844	11.437791	10.3020225	9.1605905	7.9945393000000005	6.80657115	5.708852500000001	4.1047928	2.8305179000000003
1230	RNA-Target-Spot	1558	7786	13.3772645	12.3199905	11.1883915	10.109171750000002	8.906329500000002	7.7967226499999995	6.514887	5.2959385
1231	RNA-Target-Spot	64	319	11.217875	10.091974	8.900641	7.7813263500000005	6.570411999999999	5.51467525	4.1717717500000004	2.8322372
1232	RNA-Target-Spot	1713	8561	12.8104285	11.7209445	10.604479999999999	9.5188545	8.323341	7.15331765	5.9121804000000004	4.694834999999999
1233	RNA-Target-Spot	1055	5271	12.093235	10.974208	9.802433999999998	8.68986275	7.428204299999999	6.3514345	4.9908905	3.56733285
1234	RNA-Target-Spot	802	4009	11.6941125	10.5732365	9.4002255	8.251334499999999	7.1704988	5.898392100000001	4.5381836	2.984978
1235	RNA-Target-Spot	911	4553	11.5027305	10.368560500000001	9.262835500000001	8.15283415	6.8806338	5.717614149999999	4.3770704	3.0023898
1236	RNA-Target-Spot	854	4268	12.461236	11.3649265	10.229068	9.164601000000001	7.946551100000001	6.755829100000001	5.5121927	4.3554078
1237	RNA-Target-Spot	1091	5451	12.130965	10.9568175	9.7935535	8.661417499999999	7.421666350000001	6.205325500000001	4.96371055	3.4868045
1238	RNA-Target-Spot	1796	8978	11.6652035	10.5331835	9.3909755	8.2821005	7.07506635	5.826007799999999	4.6371049499999994	3.0476769499999996
1239	RNA-Target-Spot	321	1605	12.674729500000002	11.599204499999999	10.4684365	9.383354999999998	8.18097775	7.098261750000001	5.7868204	4.5748385
1240	RNA-Target-Spot	1903	9514	6.7170315	5.6344309	4.1370213	3.2446676500000002	2.0392331500000003	0.9181686500000001	1.02900765	0.553588575
1241	RNA-Target-Spot	949	4743	10.919677499999999	9.768065	8.609693499999999	7.4711842	6.18509475	5.067019	3.3608806	2.8932411
1242	RNA-Target-Spot	1221	6102	12.901786999999999	11.792836000000001	10.654955000000001	9.546178000000001	8.4006545	7.259303	5.97125115	4.65594245
1243	RNA-Target-Spot	1122	5608	11.7120165	10.609696	9.46954625	8.368509	7.1541254499999996	6.0556142	4.5757618	3.30228725
1244	RNA-Target-Spot	976	4880	9.95072025	8.823371000000002	7.63853065	6.52155615	5.34610975	4.2149915	3.0963472999999997	1.5939611
1245	RNA-Target-Spot	850	4247	12.161767	11.029831999999999	9.895091	8.762669	7.59399415	6.44795815	5.0745495	3.59516495
1246	RNA-Target-Spot	593	2964	12.699019	11.581739500000001	10.448594	9.375409000000001	8.19640205	6.97159935	5.701633900000001	4.302019850000001
1247	RNA-Target-Spot	445	2223	12.373982999999999	11.2572415	10.095701	9.016727	7.820954050000001	6.6421705	5.4142461	4.250313500000001
1248	RNA-Target-Spot	183	912	12.190025	11.080186000000001	9.913993	8.845592499999999	7.6178293	6.513021200000001	5.146291	3.8702670999999995
1250	RNA-Target-Spot	1906	9526	13.15883075	12.065393499999999	10.9057235	9.8056795	8.621789	7.469172700000001	6.09888725	4.95224015
1251	RNA-Target-Spot	1121	5605	10.5808155	9.422277999999999	8.247664	7.19507005	5.99417715	4.889666350000001	3.1064395	1.9507111
1252	RNA-Target-Spot	838	4187	11.1558575	10.02128275	8.9209855	7.777031749999999	6.546621999999999	5.330449850000001	4.011021	2.81791005
1253	RNA-Target-Spot	1749	8744	11.107703	9.975601000000001	8.8223325	7.72494425	6.55664015	5.3985495	4.13381325	2.5568478
1254	RNA-Target-Spot	693	3464	11.2354065	10.174152	9.027829	7.941574000000001	6.682500350000001	5.512269	4.3020027999999995	2.69899415
1255	RNA-Target-Spot	483	2412	11.9375155	10.789522999999999	9.622825500000001	8.501448	7.3053483	6.1063717	4.7854004	3.7197158
1256	RNA-Target-Spot	1275	6375	11.7943035	10.69555425	9.5607035	8.491304	7.2184977	6.0985735000000005	4.74844955	3.222505
1257	RNA-Target-Spot	748	3739	10.408214749999999	9.291664	8.0725195	6.99632725	5.713028700000001	4.217049	2.9849659	1.5834552999999998
1258	RNA-Target-Spot	120	597	12.484555	11.361887	10.237213	9.166305	8.00973615	6.7637689000000005	5.436022	4.269089999999999
1259	RNA-Target-Spot	297	1485	11.0128385	9.888535000000001	8.7522555	7.6094331	6.4284415	5.288241	4.0548835	2.27062495
1260	RNA-Target-Spot	1567	7835	11.792578500000001	10.7085075	9.5356685	8.4550995	7.2151027	6.0993931	4.6473595	3.4546625
1261	RNA-Target-Spot	1829	9142	13.1091045	12.0048095	10.875378000000001	9.79180925	8.599324	7.486065700000001	6.162482000000001	5.01871075
1262	RNA-Target-Spot	648	3238	10.966507499999999	9.810250499999999	8.621342	7.513392	6.276233449999999	5.180844	3.8277803500000003	2.0309956000000002
1263	RNA-Target-Spot	1112	5557	12.2379335	11.117450000000002	9.995621	8.9226825	7.7479498499999995	6.5575092	5.31343465	4.0061432
1265	RNA-Target-Spot	1886	9426	12.078123999999999	10.962271000000001	9.812453999999999	8.720468499999999	7.449114999999999	6.4100635	5.076533850000001	3.743844
1266	RNA-Target-Spot	873	4363	12.284075999999999	11.151449	10.002859	8.864802000000001	7.76210215	6.61898515	5.4277315	3.9961804
1267	RNA-Target-Spot	699	3492	11.0440655	9.9111595	8.599636	7.597181	6.39081665	5.14068215	3.9674777000000003	1.6822504500000002
1269	RNA-Target-Spot	1115	5575	12.149951999999999	11.042890499999999	9.925096	8.80273	7.635155	6.514186	5.19756525	4.002404649999999
1270	RNA-Target-Spot	309	1544	11.3789735	10.276566500000001	9.2290265	8.0873425	6.8767395	5.6914842	4.473219350000001	2.70028485
1271	RNA-Target-Spot	1651	8251	11.4120205	10.283309	9.098135	7.978600500000001	6.8348967	5.54360675	4.1874083	2.80550095
1272	RNA-Target-Spot	229	1142	8.0868565	6.860327750000001	5.71916865	4.709573499999999	3.72663925	1.95388165	0.9770824499999999	0.9802364
1273	RNA-Target-Spot	329	1641	12.162798	11.028378	9.886020000000002	8.7948405	7.567914	6.3378815	5.126745	3.99402775
1274	RNA-Target-Spot	1196	5978	11.829113500000002	10.667237499999999	9.504517	8.375602	7.1481055	5.9650929	4.3874863	3.55998095
1275	RNA-Target-Spot	403	2012	12.98104	11.9030945	10.7449425	9.678414499999999	8.4908185	7.329717499999999	6.06917735	4.7843905
1276	RNA-Target-Spot	1659	8292	11.32353025	10.158211000000001	8.988101499999999	7.899646499999999	6.643972249999999	5.5673032000000005	4.01769205	3.0770448000000004
1277	RNA-Target-Spot	1604	8018	11.6536885	10.536806	9.3536065	8.306542	7.1274619999999995	5.8786845	4.5400267	3.1566168999999995
1278	RNA-Target-Spot	1477	7382	13.1225575	12.0223255	10.897804	9.796788	8.62905575	7.5247548	6.18520625	4.908940599999999
1279	RNA-Target-Spot	147	733	10.875288999999999	9.726769	8.5610065	7.4233015	6.2212628	5.1643197	3.3832828	1.5951368000000001
1281	RNA-Target-Spot	1171	5854	11.61289775	10.455331000000001	9.293526	8.2219575	7.0941522500000005	5.795457600000001	4.6714780000000005	3.1789058500000005
1282	RNA-Target-Spot	597	2983	12.4831915	11.375819	10.239168	9.1586715	7.9095474999999995	6.745476	5.4199015	4.2756945
1283	RNA-Target-Spot	1906	9528	12.189562	11.079358	9.960041499999999	8.848922250000001	7.6026392000000005	6.5029103500000005	5.13863885	3.9639316
1284	RNA-Target-Spot	215	1074	11.6590135	10.536439999999999	9.390787249999999	8.325294	7.08072615	5.97527325	4.609139450000001	3.2044915
1285	RNA-Target-Spot	960	4798	10.1220085	8.937429250000001	7.7953790000000005	6.6094925	5.3563852999999995	4.0890454	1.8798556000000002	1.41637025
1286	RNA-Target-Spot	336	1676	12.941392	11.8711165	10.702459000000001	9.62208	8.3925845	7.3499655	5.939389	4.97107295
1287	RNA-Target-Spot	1562	7808	11.863094499999999	10.828865	9.73011	8.6671125	7.4172775	6.42494875	5.12466975	3.93214165
1288	RNA-Target-Spot	1500	7500	11.2025385	10.142722	8.9898105	7.8942653	6.5953545	5.56133	4.0940829	2.65826515
1289	RNA-Target-Spot	1129	5642	11.4305935	10.3058725	9.14723375	8.043978	6.821832799999999	5.56067515	4.27618035	2.3767342
1290	RNA-Target-Spot	329	1645	11.4194435	10.2923425	9.121971	8.02706685	6.794052850000001	5.57130435	4.2691381	3.2607941499999997
1291	RNA-Target-Spot	513	2563	11.565295	10.43853025	9.293237000000001	8.133643	6.930469649999999	5.7566879	4.327593	3.15367175
1292	RNA-Target-Spot	411	2051	12.567302999999999	11.434613	10.2798055	9.228488500000001	7.981238	6.82396915	5.51388465	4.236503
1293	RNA-Target-Spot	1095	5475	11.184867	10.108982000000001	8.922639	7.842329749999999	6.48992725	5.48012815	3.9594978000000003	3.22920535
1294	RNA-Target-Spot	1666	8330	11.4827095	10.3832705	9.272084	8.151747499999999	6.9878895000000005	5.7912848	4.558405799999999	3.1549147499999997
1295	RNA-Target-Spot	799	3994	10.773402999999998	9.617607	8.455867999999999	7.32492995	6.1261168	4.925097749999999	3.1032551	2.0516690499999997
1296	RNA-Target-Spot	1423	7113	12.560728000000001	11.45695925	10.293757500000002	9.19251	8.0065562	6.8634536	5.4835562499999995	4.3957896000000005
1297	RNA-Target-Spot	766	3827	11.674416	10.5548705	9.427048	8.325854	7.1669824	5.864220850000001	4.55869985	2.9661790999999997
1298	RNA-Target-Spot	500	2498	12.920569	11.810659999999999	10.6780765	9.5756755	8.384235	7.257746	5.991470700000001	4.6963229
1299	RNA-Target-Spot	592	2959	11.6401365	10.485302	9.35884	8.236823000000001	6.9569242	5.82734175	4.369046600000001	2.83451055
1300	RNA-Target-Spot	1672	8357	11.9307725	10.8121155	9.686783	8.6497505	7.3168142	6.22241325	4.998065649999999	3.36435985
1302	RNA-Target-Spot	204	1016	12.934831500000001	11.8381905	10.710075	9.6130385	8.427435000000001	7.284214	5.98949505	4.891807
1303	RNA-Target-Spot	1676	8379	11.782000499999999	10.6633955	9.5146105	8.410737000000001	7.18600425	6.126137249999999	4.703594150000001	3.39487075
1304	RNA-Target-Spot	994	4968	11.8362665	10.6999825	9.5505265	8.4397935	7.14287925	6.0321255	4.5244575000000005	3.3822063500000006
1305	RNA-Target-Spot	1252	6256	10.6984775	9.52241	8.3681685	7.189557500000001	6.046733400000001	4.868434200000001	3.3118397	1.4234537
1306	RNA-Target-Spot	525	2622	11.680178999999999	10.5625635	9.406946999999999	8.2874605	7.065972500000001	5.873460099999999	4.67279925	2.9677087
1307	RNA-Target-Spot	363	1811	12.674430000000001	11.607762000000001	10.5429575	9.421812	8.25521	7.133771749999999	5.863941649999999	4.6836400000000005
1308	RNA-Target-Spot	1044	5216	11.9332785	10.8159625	9.679836	8.5142825	7.41019575	6.25819165	4.83271035	3.5021386000000003
1309	RNA-Target-Spot	27	132	12.178077499999999	11.022771	9.899219500000001	8.781938	7.5834698	6.371619	4.956626	3.79249585
1310	RNA-Target-Spot	621	3103	12.6072815	11.5208345	10.423257500000002	9.350235	8.179076	7.0504827	5.7338579	4.4696014
1311	RNA-Target-Spot	611	3054	11.880679	10.784536	9.640741	8.5437955	7.3564302999999995	6.1952586499999995	4.8879687999999994	3.5083330000000004
1312	RNA-Target-Spot	502	2508	11.5649735	10.4615475	9.2571195	8.20426	6.9610061000000005	5.8000595	4.552727750000001	3.4643144500000003
1313	RNA-Target-Spot	1827	9135	10.0524625	8.953313	7.8834064999999995	6.724449699999999	5.3690941	4.47407585	3.0439751499999996	1.7356783
1314	RNA-Target-Spot	381	1904	10.583078500000001	9.3777325	8.361721	7.091506000000001	5.777110650000001	4.5826721500000005	3.0790695	0.8044030799999999
1315	RNA-Target-Spot	828	4136	12.648920749999998	11.5869815	10.444201	9.410275500000001	8.186531500000001	7.08689095	5.67792035	4.73062135
1317	RNA-Target-Spot	96	476	12.087166	10.992859	9.8506945	8.771854	7.5683846500000005	6.445133800000001	5.21534755	3.9764535
1318	RNA-Target-Spot	643	3212	12.460213	11.364946499999999	10.2425255	9.1917565	7.9298225	6.8044829	5.358944000000001	4.4166443
1319	RNA-Target-Spot	756	3777	12.0179105	10.880423	9.710258	8.585254500000001	7.3899893	6.25759425	4.7638527	3.5659406999999996
1320	RNA-Target-Spot	809	4045	11.695378	10.5693065	9.450964	8.39898125	7.127533850000001	5.944685	4.73574165	3.2222185
1321	RNA-Target-Spot	1291	6453	11.2690225	10.152649499999999	9.013417	7.8481215	6.71174425	5.50515245	4.281191	3.09233065
1322	RNA-Target-Spot	173	861	12.309512000000002	11.224943	10.092875750000001	8.982434000000001	7.764068850000001	6.654365200000001	5.3836295	4.03585705
1324	RNA-Target-Spot	248	1239	12.5413155	11.3891605	10.25267375	9.155907	7.92669085	6.6755838	5.45891825	4.1672208
1326	RNA-Target-Spot	827	4133	12.151954499999999	11.062372	9.9573575	8.8335875	7.649172700000001	6.51805675	5.1985312	3.9642095499999996
1327	RNA-Target-Spot	406	2027	12.708709500000001	11.6229135	10.4824765	9.3858015	8.163321	7.049027000000001	5.774918700000001	4.4776161000000005
1328	RNA-Target-Spot	726	3626	9.91766375	8.793976	7.5366094	6.437811	4.971782299999999	3.94642065	2.0971480000000002	1.4062923
1329	RNA-Target-Spot	1211	6051	12.073402999999999	10.917931	9.7841065	8.618048	7.422774200000001	6.2782658	4.9845655	3.7159097
1330	RNA-Target-Spot	1503	7514	12.083103000000001	10.986845500000001	9.8409055	8.7088405	7.545354	6.3130938500000005	4.9911034	3.8517928999999995
1331	RNA-Target-Spot	881	4401	12.055932	10.8895385	9.733588999999998	8.62295	7.4651277	6.2805055	4.9143825	3.84400955
1332	RNA-Target-Spot	1031	5154	11.651620999999999	10.522036499999999	9.409683000000001	8.271073000000001	7.02707175	5.8697113	4.602475999999999	3.1190556
1334	RNA-Target-Spot	1621	8101	11.46902975	10.328905500000001	9.18273025	8.11207035	6.889609650000001	5.7065032	4.21850565	3.1189633499999996
1335	RNA-Target-Spot	391	1952	11.7106225	10.55639	9.432439500000001	8.352269249999999	7.0822325	5.98806385	4.46500585	3.4512961
1336	RNA-Target-Spot	1840	9200	11.3767505	10.301020999999999	9.1633695	8.080113500000001	6.8956705	5.73981725	4.2651923499999995	2.43492035
1337	RNA-Target-Spot	512	2558	11.475013	10.346149	9.146185	8.0385717	6.76114	5.603528799999999	4.2707357	2.94221865
1338	RNA-Target-Spot	1410	7048	11.5228805	10.435567500000001	9.322921000000001	8.189763	7.0138396499999995	5.8856588	4.450230749999999	3.01506875
1340	RNA-Target-Spot	1191	5951	12.1570855	11.014882499999999	9.873142000000001	8.7885845	7.6007798	6.442861499999999	5.017160499999999	3.7087323000000003
1341	RNA-Target-Spot	887	4432	11.7958745	10.618733500000001	9.422752500000001	8.301136	7.11278785	5.97417525	4.524921299999999	3.01460135
1343	RNA-Target-Spot	2	7	12.890206500000001	11.798365	10.6311205	9.5634475	8.40133625	7.22204625	6.00972825	4.7745527
1344	RNA-Target-Spot	722	3609	12.451933499999999	11.322699499999999	10.1969425	9.0860695	7.912240649999999	6.718975499999999	5.2934436499999995	4.3962330000000005
1345	RNA-Target-Spot	8	39	12.763254499999999	11.6253065	10.5254745	9.472423	8.2851485	7.0788554999999995	5.9485030000000005	4.7091417
1346	RNA-Target-Spot	1597	7985	10.423158	9.275035500000001	8.1118715	7.0385126499999995	5.7464237	4.627169349999999	3.31339895	1.5878039
1347	RNA-Target-Spot	1905	9522	12.201529	11.098690000000001	9.944054999999999	8.8132	7.617378499999999	6.4619915	5.01915715	4.10868265
1348	RNA-Target-Spot	1535	7671	11.5934825	10.43229325	9.29510275	8.164994499999999	6.971644899999999	5.809659	4.362281749999999	2.8458905000000003
1349	RNA-Target-Spot	528	2638	12.62056675	11.5282325	10.4137735	9.3204265	8.1364995	6.991937	5.7427455	4.38068575
1350	RNA-Target-Spot	795	3975	11.269413	10.1265775	8.987181	7.83695275	6.6282475	5.38993415	4.13994925	2.4430307
1351	RNA-Target-Spot	302	1508	11.3888485	10.2222665	9.052756	7.971693500000001	6.742744999999999	5.546037200000001	4.062863999999999	2.7869706499999998
1352	RNA-Target-Spot	481	2405	11.254494999999999	10.136752999999999	8.946822000000001	7.860746	6.5843383	5.4433715	4.191485999999999	3.03928585
1353	RNA-Target-Spot	1817	9082	12.775226	11.688924	10.55422	9.423689	8.243188	7.0584907	5.7856869500000006	4.627188
1354	RNA-Target-Spot	68	338	12.5713785	11.470156	10.303582	9.198476	7.989234000000001	6.883197050000001	5.53448105	4.3305168
1355	RNA-Target-Spot	1734	8670	12.726946000000002	11.63003	10.519171499999999	9.443572	8.1847135	7.16971015	5.78506465	4.7523658
1356	RNA-Target-Spot	61	304	9.0916705	7.967122	6.6516444	5.614205800000001	4.1604738	2.2294606	1.19464405	1.0092949500000001
1357	RNA-Target-Spot	361	1804	10.965907999999999	9.861285	8.6732445	7.59864985	6.456047000000001	5.0338772	3.8703193000000002	2.0785759
1358	RNA-Target-Spot	1881	9402	11.185482	9.998159000000001	8.798450500000001	7.68857	6.50494185	5.3437275	3.5537759	1.8186307350000002
1359	RNA-Target-Spot	1821	9102	9.855702	8.715610999999999	7.55186285	6.4725226000000005	5.1260585	3.7818847	2.4064023499999996	0.9877639
1360	RNA-Target-Spot	973	4865	12.009301	10.92672	9.760309	8.7031665	7.514398250000001	6.33353735	5.242224	3.7515207
1361	RNA-Target-Spot	454	2266	12.03078	10.904868	9.801333	8.670832	7.49299135	6.3183465000000005	5.125175350000001	3.73220025
1362	RNA-Target-Spot	1215	6074	9.257848	8.145753249999999	6.8631602	5.7749295	4.6356958	3.0796392	1.7635421	0.62488514
1363	RNA-Target-Spot	1290	6450	11.687651	10.5568055	9.3904645	8.284022	7.05016685	5.951034	4.5089215	3.3947089999999998
1364	RNA-Target-Spot	71	355	10.626510999999999	9.5193275	8.32603	7.22407335	5.989528	4.8710828500000005	3.3902227	2.0333236
1365	RNA-Target-Spot	1498	7486	12.141647500000001	10.997986000000001	9.873633	8.7684995	7.57457305	6.475455500000001	5.1183783499999995	4.0275675
1366	RNA-Target-Spot	408	2036	13.5871505	12.500475	11.4127965	10.3038665	9.095859999999998	8.01397015	6.8056333	5.4836805
1367	RNA-Target-Spot	892	4459	10.170294	9.0459235	7.828060649999999	6.730104750000001	5.5179288	4.319724750000001	2.3027761499999997	1.2285240499999999
1368	RNA-Target-Spot	385	1921	11.64286825	10.52996275	9.393971	8.28270575	7.0900167000000005	5.871510949999999	4.447666	3.3815969
1369	RNA-Target-Spot	339	1695	10.823414	9.713891	8.5886165	7.436351	6.2657720999999995	5.0994875	3.7275961499999997	2.49561625
1370	RNA-Target-Spot	967	4831	12.358235500000001	11.217766000000001	10.059248	8.968671	7.782565399999999	6.66504885	5.271219	3.9729321499999997
1371	RNA-Target-Spot	1792	8957	12.2060475	11.086692499999998	9.9567355	8.835507999999999	7.5962798	6.471791850000001	5.1812603500000005	3.7361208
1372	RNA-Target-Spot	1148	5736	12.7108255	11.587669	10.4261835	9.330316	8.1025303	6.992888450000001	5.7146255	4.33984615
1373	RNA-Target-Spot	467	2331	13.484434499999999	12.398137	11.29601375	10.217342	9.029791	7.9002978	6.658922649999999	5.4216518
1374	RNA-Target-Spot	898	4489	11.843208	10.7247925	9.61090575	8.453641000000001	7.275479000000001	6.1481472	4.8771483	3.61331735
1375	RNA-Target-Spot	1671	8354	11.177663500000001	10.0912355	8.96398	7.87280205	6.68584785	5.4389495	3.9724821499999994	3.0745287
1376	RNA-Target-Spot	1100	5497	12.545013	11.439144500000001	10.320751000000001	9.205174499999998	7.984740349999999	6.90812755	5.647447799999999	4.27401835
1377	RNA-Target-Spot	17	84	12.235744	11.1394585	10.019369999999999	8.9186425	7.7819518500000004	6.6087694	5.2364257499999995	4.0437527
1378	RNA-Target-Spot	714	3568	12.589949	11.478505250000001	10.3553145	9.226735000000001	8.03716665	6.87654825	5.56406415	4.352485700000001
1379	RNA-Target-Spot	256	1279	10.468422	9.338712000000001	8.15493875	6.9743131499999995	5.748573050000001	4.5715915	3.0407474	1.8279963499999998
1380	RNA-Target-Spot	508	2536	12.879523500000001	11.8129265	10.700518500000001	9.602381999999999	8.3905005	7.3050441500000005	5.9897218	4.97340085
1381	RNA-Target-Spot	1018	5087	11.8017875	10.630671499999998	9.4828685	8.3953655	7.2160677	5.9555945	4.59865535	3.4276605
1382	RNA-Target-Spot	360	1800	12.1404015	11.02265175	9.866529	8.760112	7.59404625	6.3229551	5.1798451	4.0306803
1384	RNA-Target-Spot	881	4405	12.605816999999998	11.5242255	10.3916525	9.307927	8.0557523	6.96045485	5.5865535500000005	4.359685799999999
1385	RNA-Target-Spot	1644	8220	12.5636215	11.471135	10.3626705	9.266791999999999	8.084501	6.9841435	5.7540045	4.49186025
1386	RNA-Target-Spot	1870	9350	12.4032115	11.277700500000002	10.133298499999999	9.112292	7.829532499999999	6.728363999999999	5.41935265	4.096663
1387	RNA-Target-Spot	353	1764	7.229103	6.1405814	4.7006223	3.5721273	2.15766875	0.692700095	0.44385747	0.91481385
1388	RNA-Target-Spot	1053	5261	11.509699000000001	10.3672435	9.186736	8.1044925	6.790502099999999	5.6630514000000005	4.2443004	2.6104868
1389	RNA-Target-Spot	435	2172	13.4626555	12.389431	11.291692750000001	10.215910000000001	9.0591095	7.973321499999999	6.6795399	5.4118447000000005
1390	RNA-Target-Spot	1588	7936	11.60762	10.470878500000001	9.308160999999998	8.170089	6.966779000000001	5.7666188	4.44945855	2.94157635
1392	RNA-Target-Spot	1517	7585	10.28319575	9.170026	8.074885	6.933854599999999	5.5643306	4.2545108	2.809358	2.3520484999999995
1394	RNA-Target-Spot	1690	8449	11.427981500000001	10.283740000000002	9.1223895	8.02486485	6.7511754	5.54341365	4.1612303	3.1596033500000003
1395	RNA-Target-Spot	1634	8169	12.28573375	11.163902499999999	10.02079775	8.9052835	7.709820950000001	6.51102825	5.219189999999999	3.7455722000000002
1396	RNA-Target-Spot	1488	7437	11.620879500000001	10.488433	9.3590895	8.244804	7.014574049999999	5.897205	4.5349895	3.2765742500000004
1397	RNA-Target-Spot	800	3998	13.317595999999998	12.23709	11.14028	10.068389	8.9065485	7.7649226	6.4035483499999994	5.34100585
1399	RNA-Target-Spot	1085	5423	12.678777499999999	11.580037	10.4641915	9.3653745	8.154511	7.00100945	5.793457500000001	4.46649835
1401	RNA-Target-Spot	1647	8232	12.2534695	11.125408499999999	10.0201985	8.97658	7.796638	6.63610425	5.26573915	4.0033140000000005
1402	RNA-Target-Spot	1721	8605	11.5860795	10.5063955	9.381293750000001	8.3037505	7.087263299999999	6.0061085	4.713857	3.1243586500000005
1403	RNA-Target-Spot	1711	8552	7.8324368	6.6946205999999995	5.49062035	4.30582715	2.9054197000000004	1.9591981500000002	0.8466317000000001	0.51546474
1405	RNA-Target-Spot	1561	7801	12.347171	11.210849499999998	10.0521885	8.93476	7.716024150000001	6.4964242500000005	5.26187915	3.9465214
1406	RNA-Target-Spot	1612	8058	12.657405	11.5438005	10.446681	9.3306175	8.156552	6.99011755	5.610239050000001	4.60995625
1407	RNA-Target-Spot	37	185	9.77585425	8.64423	7.470911	6.315200299999999	5.168844	3.9500638500000003	3.0241201	1.4828577
1408	RNA-Target-Spot	1689	8441	11.536881000000001	10.462236	9.329405	8.223759000000001	6.9355778	5.776623000000001	4.63196565	3.21779445
1409	RNA-Target-Spot	1128	5640	10.0865255	8.976143	7.7530470000000005	6.631539650000001	5.478124	4.06855915	2.6778820999999997	2.42959165
1410	RNA-Target-Spot	469	2341	10.7455665	9.629907750000001	8.4477365	7.357666499999999	6.0378177	5.067873499999999	3.95853625	2.7469281
1411	RNA-Target-Spot	1637	8182	12.699932	11.59313625	10.4700685	9.3765635	8.2018555	7.054717650000001	5.758858	4.561441
1412	RNA-Target-Spot	257	1281	12.645439	11.540562	10.426104500000001	9.308944	8.10149425	7.029833	5.747319900000001	4.4900305
1413	RNA-Target-Spot	1554	7770	12.04579	10.9101465	9.756450000000001	8.657923	7.4087701	6.2032421499999995	4.9318516500000005	3.7973515
1414	RNA-Target-Spot	1915	9572	11.722102	10.627402499999999	9.482273750000001	8.4137305	7.1877657500000005	6.0902294999999995	4.731427200000001	3.1683014500000004
1415	RNA-Target-Spot	224	1118	11.633692	10.525027999999999	9.377316	8.249960999999999	7.0916903	5.93021935	4.58381625	3.62908995
1416	RNA-Target-Spot	751	3754	12.277086	11.175833749999999	9.9939785	8.929386000000001	7.65325665	6.5528509999999995	5.196862	4.0598304
1417	RNA-Target-Spot	1509	7541	12.920282	11.823939500000002	10.69614	9.6112815	8.415271	7.30615575	6.06011085	4.7720685
1418	RNA-Target-Spot	297	1482	12.2258535	11.05439875	9.903553500000001	8.77075	7.51609585	6.3859768	4.990215050000001	3.70608845
1419	RNA-Target-Spot	714	3570	12.4032515	11.2935135	10.1493085	9.0754795	7.8286505	6.8172635	5.482367999999999	4.37077545
1420	RNA-Target-Spot	683	3412	10.974658999999999	9.8153945	8.648041000000001	7.48989465	6.3538582	5.181575649999999	3.5504716000000003	2.1609336
1422	RNA-Target-Spot	489	2445	12.3226	11.214163	10.0498205	8.990950999999999	7.787117	6.727990650000001	5.3186725	4.048881649999999
1423	RNA-Target-Spot	1203	6012	12.0927395	10.955691	9.836943999999999	8.664077500000001	7.45495925	6.28010675	5.1169623	3.5360391499999997
1424	RNA-Target-Spot	1201	6004	11.9599125	10.866110500000001	9.709755999999999	8.587212000000001	7.336703550000001	6.18305135	4.7134509	3.7505048
1425	RNA-Target-Spot	535	2675	10.8536265	9.6928685	8.521834	7.443255200000001	6.2967435	4.94097935	3.4904861	2.4428313
1426	RNA-Target-Spot	1271	6354	12.054403	10.905128000000001	9.8493645	8.720543	7.51765075	6.3553386	5.070976	3.6421865
1427	RNA-Target-Spot	1472	7356	13.024109500000002	11.952558	10.8059765	9.748189	8.5833215	7.41693985	6.1623149999999995	5.0659645
1428	RNA-Target-Spot	484	2419	10.198326999999999	9.077084	7.9269418	6.768292000000001	5.4096816500000005	4.192407	2.6502146499999997	1.6666046
1429	RNA-Target-Spot	1520	7600	10.2936265	9.154114	7.98025735	6.897448750000001	5.70008535	4.5002215	2.38255	1.4201828
1431	RNA-Target-Spot	343	1713	10.230266499999999	9.073511	7.895413250000001	6.6675337500000005	5.4912428	4.20606495	2.89667675	1.42577837
1432	RNA-Target-Spot	752	3758	12.271745249999999	11.181197000000001	10.029561000000001	8.9686715	7.72881175	6.5817309999999996	5.4687807500000005	3.75364035
1433	RNA-Target-Spot	1568	7839	11.212712	10.1143775	8.9504015	7.8452675	6.649443	5.5757813	4.246811749999999	2.6361125
1434	RNA-Target-Spot	633	3161	12.332011000000001	11.224864	10.114699	9.022480999999999	7.850782150000001	6.754989	5.4442005	4.14127825
1435	RNA-Target-Spot	1824	9118	11.1356945	10.019164	8.8481845	7.8047266	6.606349	5.4424708	4.1903881	2.35286905
1436	RNA-Target-Spot	1762	8810	10.762364999999999	9.660519	8.528094	7.4678733	6.1889697	5.04137515	3.6788754999999997	1.9195335500000001
1437	RNA-Target-Spot	388	1936	11.514813	10.33523	9.215782	7.9833765	6.8165251499999995	5.6218715	4.0701671	3.2470197499999998
1438	RNA-Target-Spot	121	603	10.5319335	9.4088135	8.2825055	7.156163599999999	5.96236895	4.7437302500000005	3.2808038	2.07645275
1439	RNA-Target-Spot	1411	7055	11.87743675	10.797377000000001	9.6704895	8.583006000000001	7.29621985	6.2745595000000005	4.7564442499999995	3.58640735
1440	RNA-Target-Spot	607	3033	12.426179999999999	11.317819	10.194582	9.1010575	7.87821615	6.69518815	5.38763045	4.3532657
1441	RNA-Target-Spot	77	383	11.87255025	10.718136000000001	9.595215	8.46885425	7.24729825	6.04855125	4.7404642	3.55810665
1442	RNA-Target-Spot	807	4034	12.3732905	11.263706	10.138186000000001	9.036204	7.79693035	6.6899982	5.35257115	4.202685
1443	RNA-Target-Spot	1050	5250	11.529847499999999	10.364056	9.1819615	8.0419895	6.7804930500000005	5.6811215	4.255407	2.09481165
1444	RNA-Target-Spot	411	2052	12.09084	10.957795	9.8274265	8.709502	7.5280127	6.2971167999999995	4.92406585	3.82670345
1445	RNA-Target-Spot	63	315	11.5395945	10.398625500000001	9.264877499999999	8.1695835	6.8860257	5.7968793	4.523549	3.2629638499999998
1446	RNA-Target-Spot	1902	9507	11.9869985	10.8586195	9.732894	8.585444500000001	7.3950334	6.3513649999999995	5.1531989	3.46037285
1447	RNA-Target-Spot	997	4983	10.382235999999999	9.2963135	8.124575499999999	7.1178798500000005	5.96115225	4.67844475	2.5796833	1.16314365
1448	RNA-Target-Spot	1785	8922	10.963113	9.78670475	8.69042	7.5553174	6.34507565	5.123593850000001	3.8178585	2.4954562
1450	RNA-Target-Spot	859	4292	11.97299525	10.8325785	9.70622275	8.5845255	7.352216200000001	6.2596240000000005	5.018314	3.7459463
1451	RNA-Target-Spot	1709	8545	12.2057285	11.112846000000001	10.0087555	8.9344455	7.71074605	6.62566685	5.3129237499999995	4.025520350000001
1452	RNA-Target-Spot	99	494	11.8461805	10.720778500000002	9.591658500000001	8.4960305	7.2737045	6.121623	4.8007318	3.5605421
1453	RNA-Target-Spot	1486	7429	12.383142	11.236089	10.0954815	8.9729685	7.78631	6.59944915	5.2799610999999995	4.04191025
1454	RNA-Target-Spot	202	1009	10.96628125	9.886201499999999	8.758683000000001	7.7138202	6.43721465	5.277262350000001	3.62664365	2.8772105
1455	RNA-Target-Spot	462	2309	11.919588999999998	10.810946	9.6686665	8.545784999999999	7.3859392999999995	6.18173075	5.106469199999999	3.67238355
1456	RNA-Target-Spot	1904	9518	11.180177	10.1226935	9.0277595	7.93347	6.740648950000001	5.570141550000001	4.34216135	2.5492276499999997
1457	RNA-Target-Spot	1547	7732	11.578229499999999	10.4757545	9.319319	8.255963	7.07003405	5.970541	4.697646349999999	3.62552525
1458	RNA-Target-Spot	1506	7530	11.5422385	10.423810499999998	9.2917945	8.152484	6.9522742	5.8341	4.4588515	3.0272908999999997
1459	RNA-Target-Spot	1765	8821	11.547084000000002	10.4137305	9.2543315	8.23879435	7.00443315	5.8036425000000005	4.25280305	3.1299382499999995
1460	RNA-Target-Spot	281	1404	11.205693499999999	10.076530250000001	8.933966999999999	7.8281482	6.6072075	5.5772292	4.3555674	2.8909811999999997
1461	RNA-Target-Spot	1329	6645	11.978607	10.854001499999999	9.728720000000001	8.6192995	7.41477135	6.269533900000001	4.87357355	3.77022485
1462	RNA-Target-Spot	935	4675	11.293709	10.1435705	8.978410499999999	7.88145615	6.6531307	5.455275799999999	4.127570799999999	2.4860287999999997
1463	RNA-Target-Spot	937	4681	13.006933	11.920136	10.8167475	9.692727999999999	8.549417000000002	7.3146643000000005	6.16910225	4.830197999999999
1464	RNA-Target-Spot	1169	5845	11.226032499999999	10.071563000000001	8.934926	7.77154525	6.49070765	5.46852835	3.8983803999999997	2.9214510000000002
1465	RNA-Target-Spot	1147	5734	8.4457585	7.3183802	6.214323	4.94371915	3.6095461	2.0322197	0.7182141	1.0464731999999999
1466	RNA-Target-Spot	1851	9255	11.419255499999998	10.293835	9.18025925	8.055231	6.828031799999999	5.683756600000001	4.1171073	2.91666185
1467	RNA-Target-Spot	1668	8339	12.8015995	11.693858500000001	10.566597	9.488147	8.275491500000001	7.1766952	6.01984545	4.59429615
1468	RNA-Target-Spot	1396	6978	11.1789095	10.023778	8.771919	7.714793	6.50569485	5.315261	3.8912488000000005	2.3993685
1469	RNA-Target-Spot	810	4047	12.64299175	11.530382750000001	10.409128500000001	9.302209000000001	8.1029698	6.9497456500000006	5.487560050000001	4.3599609
1470	RNA-Target-Spot	688	3436	12.309445	11.206275999999999	10.073048499999999	8.994508	7.778580850000001	6.6768242	5.40231515	4.018052
1471	RNA-Target-Spot	1882	9406	11.45559	10.28078	9.105084	7.9007407999999995	6.67960515	5.46224565	3.98963965	2.8510314500000002
1473	RNA-Target-Spot	1598	7986	11.480366499999999	10.418998	9.3797375	8.353837500000001	7.128164099999999	6.1036475	5.15119075	4.425622949999999
1474	RNA-Target-Spot	752	3756	11.850779500000002	10.746417999999998	9.6274585	8.481796	7.317856300000001	6.24565935	4.784746500000001	3.43818985
1475	RNA-Target-Spot	1528	7638	11.863228000000001	10.730521	9.549451999999999	8.4453445	7.195293999999999	6.0539937	4.819583399999999	2.9170288
1476	RNA-Target-Spot	45	224	11.23060825	10.109672	8.924657	7.7960199999999995	6.66155435	5.3509322500000005	4.0153228	1.97827025
1477	RNA-Target-Spot	708	3537	13.121245	12.002894	10.877513	9.813087	8.637107	7.521986999999999	6.17342965	4.981533499999999
1478	RNA-Target-Spot	193	965	11.681481	10.57024	9.41508675	8.286876	7.1237162000000005	5.856843700000001	4.6074858	3.0792915
1479	RNA-Target-Spot	67	333	11.542736	10.43277325	9.2630955	8.1017896	6.943778050000001	5.8086519	4.46075105	3.0622295
1480	RNA-Target-Spot	472	2358	12.1249185	10.99488875	9.84075	8.767626	7.50071975	6.2834235	4.95647635	3.5974163
1481	RNA-Target-Spot	644	3217	10.9799695	9.8574655	8.649692	7.5197305	6.328539000000001	5.2910227	3.2852012	2.4334411000000005
1482	RNA-Target-Spot	96	478	11.299966999999999	10.167819999999999	9.0091895	7.864076599999999	6.677755599999999	5.49265245	4.0239769	2.41041225
1483	RNA-Target-Spot	993	4963	12.465927	11.371029499999999	10.232592499999999	9.127223	7.8871533	6.7839732	5.4458145	3.9756603999999998
1484	RNA-Target-Spot	1249	6243	10.646753999999998	9.5454235	8.3560525	7.2807699999999995	6.0566771	4.902523800000001	3.2465212500000002	2.2236801500000003
1485	RNA-Target-Spot	1865	9321	12.217871500000001	11.109005999999999	9.93641775	8.8634465	7.6504803500000005	6.461112	5.2383025	3.9780227000000004
1486	RNA-Target-Spot	1031	5155	11.7539625	10.613007	9.4138365	8.315682500000001	7.1542525	6.0124946	4.703365100000001	3.4454890000000002
1487	RNA-Target-Spot	807	4033	10.9027095	9.750354999999999	8.649279499999999	7.500606099999999	6.3267690000000005	5.10529665	3.6611941999999997	1.8190344999999999
1488	RNA-Target-Spot	1363	6813	12.604158	11.5036995	10.376157	9.2934935	8.067855	7.00605965	5.6810334000000005	4.21185725
1489	RNA-Target-Spot	902	4506	13.293895500000001	12.243195499999999	11.14826	10.026301499999999	8.8401155	7.7759144	6.464743	5.3324632
1490	RNA-Target-Spot	1279	6395	11.9350225	10.837140999999999	9.781713499999999	8.5852755	7.36577375	6.2086445	4.83247665	3.4733804499999996
1491	RNA-Target-Spot	1143	5714	12.328660500000002	11.227043	10.076191000000001	8.9579845	7.76354985	6.6001325	5.35864925	3.86318945
1492	RNA-Target-Spot	4	19	9.535529	8.3667095	7.172434800000001	6.061273099999999	4.7142611	3.2866014000000003	1.8660426650000002	1.0866085
1493	RNA-Target-Spot	1258	6290	10.799135499999998	9.638550500000001	8.447856000000002	7.312536850000001	6.021837	4.803248399999999	3.41216925	2.3522779
1494	RNA-Target-Spot	737	3681	13.195776500000001	12.1092735	10.945189	9.8742315	8.653679499999999	7.569499	6.189727700000001	4.94270985
1495	RNA-Target-Spot	1759	8791	13.363952999999999	12.246437499999999	11.161603500000002	10.078589000000001	8.884655500000001	7.7577655	6.4588884	5.24488335
1497	RNA-Target-Spot	1531	7654	13.188768	12.102864	11.002779499999999	9.9171625	8.6710575	7.6531894000000005	6.3542192	5.13893825
1498	RNA-Target-Spot	887	4431	13.028234	11.933633	10.775637	9.6953995	8.4417505	7.32379575	6.0353655999999996	4.8060613
1499	RNA-Target-Spot	1790	8946	13.470223	12.404954	11.285167	10.2134855	9.055059	7.94713385	6.6950897000000005	5.624844250000001
1500	RNA-Target-Spot	777	3883	11.459065	10.369289	9.2349685	8.103255	6.8696185	5.66022035	4.4655949999999995	2.6763301999999998
1501	RNA-Target-Spot	61	301	10.924308499999999	9.758370500000002	8.642319	7.4629005	6.20279375	5.0205612	3.7476698	2.0376228499999995
1502	RNA-Target-Spot	1674	8366	11.6006815	10.51860325	9.354498	8.2711965	7.0370059000000005	5.8479600000000005	4.62088265	2.5288566
1503	RNA-Target-Spot	617	3082	11.855514	10.738121999999999	9.58345	8.5118235	7.3229105	6.292559150000001	4.7360260499999995	3.19821155
1505	RNA-Target-Spot	1615	8071	12.2184475	11.076234500000002	9.987804999999998	8.833662499999999	7.65285765	6.458113	5.144384	3.71032025
1506	RNA-Target-Spot	185	922	12.415937	11.297358	10.160839	9.084700999999999	7.864116150000001	6.6713667	5.344048	4.05356265
1507	RNA-Target-Spot	1270	6348	10.99251225	9.8720225	8.718418	7.6058795	6.39581265	5.186981299999999	3.6777449000000004	1.5876672
1508	RNA-Target-Spot	1594	7969	10.1490535	9.014275000000001	7.7931931500000005	6.7514947	5.46052365	4.23947595	2.3690311	1.9367117000000003
1509	RNA-Target-Spot	742	3708	11.6108305	10.454162	9.2846345	8.177112000000001	6.943846450000001	5.6334953500000005	4.44067645	3.0792629000000002
1510	RNA-Target-Spot	1184	5917	12.672009	11.569950250000002	10.4065345	9.325439499999998	8.131919	6.97264915	5.7094115	4.5490367
1511	RNA-Target-Spot	718	3587	12.375703	11.222956	10.086164499999999	8.9518745	7.7205755	6.628399	5.348126199999999	3.7975138500000005
1512	RNA-Target-Spot	1162	5806	13.641196	12.5573745	11.412173	10.33991	9.1428325	8.04590325	6.7593183	5.4628115
1513	RNA-Target-Spot	945	4725	12.38470075	11.30575	10.158768	9.083147	7.8921823	6.7773267	5.4813595	4.2219695
1514	RNA-Target-Spot	1223	6114	12.49589125	11.4154975	10.281284	9.183768	7.9871402499999995	6.91959135	5.4997165	4.4965183
1515	RNA-Target-Spot	1353	6764	9.8960765	8.695014	7.537298249999999	6.3667390500000005	5.04915435	3.87395085	2.51216185	1.3120374
1516	RNA-Target-Spot	609	3043	13.241661	12.181755500000001	11.06027	9.951687	8.771521	7.638891450000001	6.4310982	5.258483999999999
1517	RNA-Target-Spot	490	2448	10.680648999999999	9.594632500000001	8.4566795	7.34697775	6.141304	4.8647866	3.7913892000000002	2.5095966
1518	RNA-Target-Spot	910	4546	12.9111065	11.7737155	10.621749000000001	9.5364045	8.338847	7.16427665	5.782251649999999	4.5874126
1519	RNA-Target-Spot	1605	8024	12.608851999999999	11.5002535	10.359129	9.2823985	8.0471583	6.9606358	5.6780325	4.6179558499999995
1520	RNA-Target-Spot	776	3880	10.3849795	9.243885500000001	8.11389	6.9928862999999994	5.690765750000001	4.6813009999999995	2.9238993	2.10644755
1521	RNA-Target-Spot	1441	7204	12.0937835	10.9843995	9.875703	8.753667	7.579311499999999	6.483372149999999	4.9144571	3.8745506999999995
1522	RNA-Target-Spot	1054	5269	12.413236999999999	11.337899	10.1806635	9.069887000000001	7.8469963499999995	6.7659523	5.4108692000000005	4.2789361
1523	RNA-Target-Spot	959	4794	12.9484395	11.841982	10.716746749999999	9.647889	8.44761375	7.36785435	6.030212	4.721411
1524	RNA-Target-Spot	102	510	11.6142985	10.4848945	9.3424355	8.267772	7.0562525	5.909296299999999	4.4881975	2.7565201000000004
1525	RNA-Target-Spot	1588	7939	10.97405125	9.876228000000001	8.726552	7.604118649999999	6.393615499999999	5.152914	3.6608802500000004	2.4695934
1526	RNA-Target-Spot	954	4766	10.16840025	9.071280999999999	7.89708665	6.7936785	5.41013195	4.2329445	1.89859205	0.9487494999999999
1527	RNA-Target-Spot	1574	7866	11.7970735	10.668016	9.521509	8.390814500000001	7.15068565	6.043494150000001	4.85177485	3.3403488500000003
1528	RNA-Target-Spot	1262	6309	10.051313	8.946385499999998	7.80036855	6.7140945	5.4386525	4.316429149999999	2.8564457	1.4210650999999999
1529	RNA-Target-Spot	243	1211	11.376983000000001	10.185342	9.031709	7.8596555	6.7140162000000005	5.4848481499999995	4.130086800000001	2.7939873000000004
1530	RNA-Target-Spot	1266	6330	11.656233	10.571327	9.463312	8.325155500000001	7.09404	6.069693	4.6557357	3.6177808999999996
1531	RNA-Target-Spot	33	163	11.990907	10.89672725	9.7749635	8.7272885	7.564916500000001	6.3656888	4.9678397499999996	3.6091789
1532	RNA-Target-Spot	1093	5464	11.082058	9.980511499999999	8.8237955	7.7038660000000005	6.4834672499999995	5.51151135	3.8335056499999998	2.4122769
1533	RNA-Target-Spot	1216	6079	10.362119499999999	9.222426500000001	8.079428799999999	6.966218850000001	5.7159563	4.527798649999999	2.9500981499999996	1.9108831
1534	RNA-Target-Spot	218	1087	11.8585065	10.713405	9.540483	8.473457	7.261793	6.046093	4.750951000000001	3.4239429
1535	RNA-Target-Spot	473	2364	12.4905095	11.37764	10.2537095	9.204132999999999	8.0380397	6.854563449999999	5.537762300000001	4.258127
1536	RNA-Target-Spot	1166	5829	11.779219000000001	10.661207	9.5100415	8.446237499999999	7.21195865	6.004851799999999	4.6659641	3.2183626500000004
1537	RNA-Target-Spot	300	1500	11.3425365	10.194782499999999	9.018004000000001	7.9482335	6.73033925	5.668419299999999	3.87046475	2.99335265
1538	RNA-Target-Spot	339	1691	7.401907	6.2937448499999995	5.1221549500000005	3.9821783	2.56804575	1.0710463	0.30069515	0.2565444475
1540	RNA-Target-Spot	1286	6427	10.454397	9.26448675	8.0843595	6.9027519	5.65746115	4.4501548500000006	3.11693465	1.7634301000000003
1541	RNA-Target-Spot	248	1238	12.9649205	11.8621385	10.750476500000001	9.655445	8.448384	7.3108355000000005	5.984693999999999	4.877294150000001
1543	RNA-Target-Spot	122	608	11.387080000000001	10.3190775	9.21381	8.0599495	6.882270500000001	5.76418275	4.3490826	2.7411004500000002
1544	RNA-Target-Spot	1002	5008	12.6048355	11.50785475	10.29882725	9.2404595	8.02921375	6.90180305	5.44237325	4.347836050000001
1545	RNA-Target-Spot	1112	5558	12.6762435	11.590912	10.44921	9.348339750000001	8.13066425	7.027444600000001	5.5571837	4.46138315
1546	RNA-Target-Spot	561	2803	13.059318999999999	11.97179	10.875705	9.8208835	8.6224875	7.53258895	6.2961874	5.07691815
1547	RNA-Target-Spot	1735	8672	11.865623	10.7594925	9.611594499999999	8.50976675	7.367680099999999	6.0533901000000006	4.685581449999999	3.6382947
1548	RNA-Target-Spot	1641	8203	12.67544	11.584184	10.442551	9.357091	8.141931249999999	7.04193265	5.7203064	4.43871185
1549	RNA-Target-Spot	930	4648	10.980436000000001	9.832363	8.661644	7.46171065	6.2490372999999995	5.0144546000000005	3.5798414	1.7307422000000001
1550	RNA-Target-Spot	890	4449	10.2541105	9.116800000000001	7.934261	6.747680000000001	5.548292399999999	4.35272335	2.8829945500000003	1.6237285
1551	RNA-Target-Spot	1163	5812	12.310446	11.197664	10.002748	8.935741	7.6882649999999995	6.5352764	5.32266875	3.84621585
1552	RNA-Target-Spot	1342	6706	11.956612	10.807526500000002	9.5981195	8.523544000000001	7.2181064	6.136564	4.8170855	3.3155327999999997
1553	RNA-Target-Spot	1701	8504	12.408788	11.3056705	10.1359555	9.072524000000001	7.929933800000001	6.7246693	5.442084299999999	4.45168185
1554	RNA-Target-Spot	1772	8860	12.387916	11.308049	10.17164675	9.07010125	7.86505075	6.7801039	5.4203183500000005	4.1797689
1555	RNA-Target-Spot	577	2882	12.885253500000001	11.796410999999999	10.676547	9.591224	8.4196815	7.25183125	5.9653814999999994	4.82853315
1557	RNA-Target-Spot	221	1105	11.4948355	10.4112085	9.231996	8.1349985	6.8547155	5.78033635	4.5335555	3.07321175
1558	RNA-Target-Spot	943	4713	10.9240905	9.7165475	8.528223	7.343416700000001	6.1319535	5.03334725	3.5835376	1.66050985
1559	RNA-Target-Spot	276	1377	12.799359	11.6939025	10.554567	9.4632735	8.253318499999999	7.1362617	5.771641	4.6314375000000005
1560	RNA-Target-Spot	520	2600	12.249375	11.107355	9.9425565	8.87710075	7.6547100499999985	6.51113795	5.1608622	3.6797601500000003
1561	RNA-Target-Spot	780	3897	12.2382165	11.12068	9.982339	8.9018725	7.6572943	6.5985898999999995	5.329577200000001	3.8732892000000003
1562	RNA-Target-Spot	830	4148	12.543309	11.4474415	10.3796	9.233717	8.0606355	6.91828235	5.674063	4.4782934999999995
1563	RNA-Target-Spot	1316	6580	11.637135	10.572001	9.425146	8.415727500000001	7.184510449999999	6.0289318000000005	4.7954887500000005	3.8743542499999997
1564	RNA-Target-Spot	1442	7207	12.637859500000001	11.4882895	10.28224	9.199964	8.0401802	6.8373463	5.4641857	4.251024
1565	RNA-Target-Spot	199	991	11.130367	10.016858	8.8642345	7.7446445	6.539887200000001	5.4205854	3.8995746000000002	2.9803744500000002
1566	RNA-Target-Spot	351	1752	11.605325	10.5093025	9.380008	8.272016749999999	7.0411915	5.8626902	4.583491200000001	3.2982026499999995
1567	RNA-Target-Spot	1798	8986	12.984493500000001	11.884498999999998	10.7458515	9.628174	8.427772000000001	7.2532012	5.9888102	4.6835062
1568	RNA-Target-Spot	1019	5092	10.63809725	9.489003	8.341254249999999	7.260679700000001	5.9981713	5.08203915	3.7916687000000007	3.07066155
1569	RNA-Target-Spot	520	2598	12.265938	11.2170875	10.12527525	9.0698675	7.858212	6.934781350000001	5.85181525	5.1252876
1570	RNA-Target-Spot	1694	8466	11.2052415	10.073228	8.9697905	7.8383595	6.615984900000001	5.420076249999999	4.1025224	2.94641325
1571	RNA-Target-Spot	42	207	11.6420925	10.516731	9.337201499999999	8.272627	6.993896149999999	5.8624556000000005	4.60600935	3.3256670500000003
1572	RNA-Target-Spot	1591	7951	12.201443000000001	11.0924695	9.949332	8.8817615	7.6791754999999995	6.510145850000001	5.2292852	3.9681108
1573	RNA-Target-Spot	1400	7000	11.397147499999999	10.2706585	9.160226999999999	8.030824099999998	6.8295605	5.617894400000001	4.3339988	3.1433721500000003
1574	RNA-Target-Spot	1732	8658	13.107329	12.017033	10.88428675	9.779435499999998	8.551283999999999	7.44004715	6.0621355	4.829442350000001
1575	RNA-Target-Spot	196	976	12.0699745	10.9810015	9.841522999999999	8.7450755	7.517617850000001	6.4009365	5.07394985	3.7655497
1576	RNA-Target-Spot	109	543	10.987939	9.7975235	8.6323845	7.46749355	6.1998575	5.01039865	3.7289512	1.8436934999999999
1577	RNA-Target-Spot	1872	9357	11.940591000000001	10.830343	9.6673255	8.586894	7.33289435	6.3057295	4.85592615	3.94065155
1578	RNA-Target-Spot	242	1208	12.83723475	11.7225185	10.5872145	9.523487	8.32015825	7.213852899999999	5.95528	4.38679455
1579	RNA-Target-Spot	1110	5546	12.535987500000001	11.4488845	10.281399	9.218712499999999	8.0087884	6.8731037	5.6447608	4.44894135
1580	RNA-Target-Spot	1643	8214	10.961106000000001	9.770049	8.6155085	7.4977795	6.2227843	4.9919063	3.6644560000000004	2.2755084
1581	RNA-Target-Spot	728	3640	10.6521355	9.548989500000001	8.4516295	7.27515505	6.1577043	4.894722	3.3892814	2.43236
1582	RNA-Target-Spot	1378	6890	11.946781	10.841993500000001	9.707383	8.579673	7.421016	6.34102865	4.86970445	3.69493155
1583	RNA-Target-Spot	1634	8170	10.5732125	9.442967	8.284377	7.14977	5.9410965000000004	4.8278642000000005	3.49360265	2.2470106999999997
1584	RNA-Target-Spot	829	4145	8.757607499999999	7.5838885	6.409977	5.53866175	4.500251799999999	3.51259225	2.68410835	1.9207626000000002
1586	RNA-Target-Spot	1336	6676	11.04121125	9.918895	8.759572499999999	7.61071785	6.3687225000000005	5.24008615	3.69987545	1.76718915
1587	RNA-Target-Spot	940	4699	11.524378500000001	10.406567500000001	9.20031	8.17607	6.93398045	5.7677381	4.4353806	3.06052855
1588	RNA-Target-Spot	1781	8903	11.970534	10.85278	9.692165500000002	8.643336000000001	7.3877368500000005	6.38237645	4.93395855	3.416168
1589	RNA-Target-Spot	133	663	11.1240915	9.996405	8.836149500000001	7.72936655	6.47984335	5.32585815	4.0474568	2.2818074
1590	RNA-Target-Spot	941	4702	12.065510249999999	10.972451	9.8613645	8.7866525	7.58872485	6.42490175	5.010263950000001	4.0471691000000005
1591	RNA-Target-Spot	160	799	11.70800625	10.578693	9.42494225	8.2639575	7.052522850000001	5.8374818	4.553936	3.2629963
1592	RNA-Target-Spot	1111	5551	9.3986215	8.2419945	7.01762265	5.9269008	4.680986	3.5521370500000002	1.8078794499999997	0.7216175699999999
1593	RNA-Target-Spot	881	4402	10.507262	9.391642000000001	8.2082545	7.059827500000001	5.864053	4.586688799999999	3.4692689	1.6213597499999999
1594	RNA-Target-Spot	622	3110	10.6409225	9.475583	8.335899	7.1995455	5.8994078000000005	4.84507655	3.6804288	2.334142
1595	RNA-Target-Spot	602	3008	10.6852195	9.535553	8.445056999999998	7.336153	6.109208	5.018163	3.7129725999999996	2.3852266
1596	RNA-Target-Spot	402	2010	12.7340915	11.636409	10.42483025	9.409619	8.191594349999999	7.01999	5.79677365	4.480129099999999
1597	RNA-Target-Spot	236	1176	12.4238665	11.311879999999999	10.18376525	9.070132749999999	7.848775	6.70687865	5.49955795	4.1749726
1598	RNA-Target-Spot	63	313	11.882522000000002	10.770505499999999	9.602765999999999	8.4903695	7.2123512000000005	6.0595976	4.88783115	3.46648565
1599	RNA-Target-Spot	812	4059	11.877084	10.767095000000001	9.6453325	8.5334885	7.32176115	6.2014183	4.9418558500000005	3.68093965
1600	RNA-Target-Spot	1214	6069	10.560634499999999	9.4116245	8.219545499999999	7.0568652	5.8996753	4.7047492	3.4997007499999997	2.1395001999999996
1601	RNA-Target-Spot	1503	7513	11.26936625	10.131643	8.952395	7.8688015	6.599295999999999	5.4908588	4.06423195	2.1433647000000002
1602	RNA-Target-Spot	482	2409	9.323511	8.1391525	6.96507215	5.792798	4.560893999999999	3.1402631999999997	1.542154225	0.61075388
1603	RNA-Target-Spot	1028	5138	11.7769365	10.6370595	9.4722175	8.377598500000001	7.125446550000001	5.96515215	4.80543495	3.2791855500000002
1604	RNA-Target-Spot	1467	7334	12.80024225	11.723867499999999	10.6001765	9.533506	8.386872	7.2379556	5.97653135	4.7381615
1606	RNA-Target-Spot	1352	6757	10.496593	9.3720355	8.2224355	7.098489649999999	5.97895955	4.8524083	3.82678915	2.46244
1607	RNA-Target-Spot	366	1829	11.857569999999999	10.730692000000001	9.555650499999999	8.4822755	7.230882299999999	6.14848115	4.741552	3.5238595
1608	RNA-Target-Spot	1009	5043	12.1217915	10.9958	9.8670015	8.756964	7.5699355	6.46388025	5.0643542	3.8625827
1609	RNA-Target-Spot	764	3819	11.7047525	10.5944945	9.460609000000002	8.346344	7.1369622	6.0374157	4.67628145	3.6988668499999995
1610	RNA-Target-Spot	1788	8938	11.447745999999999	10.310592	9.163256500000001	8.080174	6.8254562	5.6494893	4.35016965	2.9673603
1611	RNA-Target-Spot	1877	9385	11.172845500000001	10.072177	8.8904175	7.80029435	6.5706075	5.5565634	3.94959515	2.4914949999999996
1612	RNA-Target-Spot	1060	5298	11.039442000000001	9.893383499999999	8.7064185	7.6054405	6.319046049999999	5.3111251500000005	3.84725295	1.9185736999999998
1613	RNA-Target-Spot	1573	7863	11.39278475	10.24738825	9.067712499999999	8.0182575	6.724253750000001	5.5196475	4.31416235	3.1002934
1614	RNA-Target-Spot	434	2168	10.4043275	9.2552555	8.1511058	7.0111904	5.696508	4.622751200000001	3.66761975	1.2343768800000001
1615	RNA-Target-Spot	472	2356	13.011893	11.888624	10.746687999999999	9.67501	8.392973000000001	7.2891487999999995	5.93371985	4.9159917
1616	RNA-Target-Spot	1716	8578	11.3101395	10.185887000000001	9.006822499999998	7.83070175	6.5830693	5.498850299999999	4.22199	2.6491249000000003
1617	RNA-Target-Spot	1517	7582	12.1386465	11.0384105	9.9007515	8.770460499999999	7.544253100000001	6.45963825	5.121434900000001	3.9659358499999997
1618	RNA-Target-Spot	260	1296	12.277080999999999	11.12748225	9.954048	8.833425	7.613952	6.4200156	5.07739355	3.8502244
1620	RNA-Target-Spot	1891	9455	10.65609575	9.552527	8.467122	7.3453433	6.199177	4.98180745	3.8494310499999997	2.2626087000000004
1621	RNA-Target-Spot	571	2855	11.175519	10.0856055	8.9987065	7.8249972	6.54734705	5.487470249999999	4.2044375	2.9216438499999997
1623	RNA-Target-Spot	965	4825	12.788000499999999	11.6934395	10.57302	9.5296575	8.330346500000001	7.1592225	5.883240649999999	4.74765975
1624	RNA-Target-Spot	148	740	11.1847285	10.04659275	8.860791	7.73871975	6.52218635	5.29295525	3.7914008000000003	2.68878775
1625	RNA-Target-Spot	924	4620	11.8061605	10.6636615	9.518133	8.4020675	7.2399988	6.004893	4.8226876	2.8637444
1626	RNA-Target-Spot	109	545	10.326925500000002	9.168832	7.9534925	6.8312889000000006	5.621082299999999	4.5451025	2.9607912499999998	1.5648727500000001
1627	RNA-Target-Spot	111	553	12.59155	11.466685	10.338303999999999	9.203380000000001	7.98120525	6.93046215	5.69558505	4.3723983
1628	RNA-Target-Spot	936	4676	12.506555500000001	11.376548	10.2168205	9.0877315	7.9411963	6.750729850000001	5.4198942500000005	4.113229
1629	RNA-Target-Spot	1555	7772	13.27166	12.200359500000001	11.0428685	9.9968665	8.740464	7.69506955	6.3090915999999995	5.06485825
1630	RNA-Target-Spot	1022	5107	11.0334375	9.9006675	8.801133	7.72369885	6.597439049999999	5.638603	5.00241215	4.2946919999999995
1632	RNA-Target-Spot	621	3101	12.196065	11.119493	9.973836	8.916695	7.737618749999999	6.6343572	5.22584985	3.8610362
1633	RNA-Target-Spot	884	4418	11.6743515	10.557618000000002	9.384614	8.275661	7.01061815	5.818493	4.4881738	2.6461154
1634	RNA-Target-Spot	331	1654	11.6616475	10.494377499999999	9.349076	8.215029999999999	6.989024000000001	5.7589607	4.637729350000001	3.27385095
1635	RNA-Target-Spot	190	950	11.453633	10.3298645	9.1772795	8.062032	6.7673407	5.5998332	4.196888100000001	3.2535176000000003
1637	RNA-Target-Spot	787	3934	11.19096325	10.034333	8.888618000000001	7.7978141	6.52985625	5.4456153	4.22480535	2.8887709499999996
1638	RNA-Target-Spot	1413	7063	11.6061735	10.4512105	9.301929000000001	8.192854	7.06671385	5.898831700000001	4.43589815	3.3976574
1639	RNA-Target-Spot	503	2512	12.851960499999999	11.7386255	10.594247	9.54593725	8.361807500000001	7.1571952	5.87320805	4.5850595
1640	RNA-Target-Spot	1493	7462	11.8878475	10.767131500000001	9.58930575	8.511664	7.329695200000001	6.209607500000001	4.724387	3.7108408
1641	RNA-Target-Spot	1841	9205	11.5159545	10.41565225	9.277757000000001	8.2205715	6.9976798	5.8583490000000005	4.421200799999999	2.98137175
1642	RNA-Target-Spot	781	3902	13.197068	12.139896	11.039378	9.93330375	8.774682	7.67984435	6.430076	5.278743
1644	RNA-Target-Spot	530	2650	13.353936999999998	12.30327625	11.1500145	10.089419	8.8576125	7.7994335	6.305141750000001	5.3570514
1645	RNA-Target-Spot	838	4189	12.6154385	11.531797000000001	10.353291500000001	9.288786	8.07502635	6.958618400000001	5.6895928	4.2211126
1646	RNA-Target-Spot	1435	7174	11.304228	10.18333875	9.065528	7.91576665	6.70426035	5.60866475	4.1139969999999995	2.63105505
1647	RNA-Target-Spot	526	2626	13.31297	12.209918	11.075069	10.015922	8.82250225	7.67775535	6.4049132	5.20830415
1648	RNA-Target-Spot	735	3674	12.624501	11.515868000000001	10.3811415	9.282919	8.0643243	6.905534149999999	5.6496546500000004	4.282962550000001
1649	RNA-Target-Spot	877	4383	11.8966695	10.7908775	9.670678500000001	8.5684385	7.335382450000001	6.20118815	4.8142190000000005	3.4182705
1650	RNA-Target-Spot	257	1282	11.3794485	10.250605499999999	9.149185	8.00675585	6.838346	5.7567085	4.2519666	2.95691565
1651	RNA-Target-Spot	1881	9403	11.862991	10.729989	9.568617	8.468612	7.24972235	6.1245638499999995	4.7771559	3.4347591
1652	RNA-Target-Spot	319	1591	11.792702	10.6204585	9.4811975	8.3032355	7.07760215	5.95214765	4.332839999999999	3.4925241499999995
1654	RNA-Target-Spot	1899	9494	10.751660999999999	9.613605	8.459467	7.3220115	6.0391297999999995	4.9611965	3.326339	2.43313395
1655	RNA-Target-Spot	331	1651	12.891573	11.761792	10.581915500000001	9.5424565	8.361362	7.17248065	5.868904	4.4265785
1656	RNA-Target-Spot	702	3507	12.730002	11.658174500000001	10.5326065	9.442787	8.249757500000001	7.073068500000001	5.7248182	4.48510145
1657	RNA-Target-Spot	1229	6141	12.349418499999999	11.2252045	10.088929	8.9855655	7.8065028000000005	6.61434615	5.34110035	4.2131531
1658	RNA-Target-Spot	668	3339	11.8870195	10.775053	9.6333245	8.5387365	7.309698200000001	6.1748633	4.69983925	3.68331025
1659	RNA-Target-Spot	653	3263	11.9292345	10.80512075	9.622346499999999	8.514226	7.339402	6.08634675	4.746987000000001	3.5843851499999997
1660	RNA-Target-Spot	907	4534	10.79205125	9.654688	8.554435250000001	7.427750700000001	6.2645548	5.09979585	3.5735121	1.8390561500000002
1661	RNA-Target-Spot	539	2692	10.8865645	9.706578999999998	8.567124	7.38254365	6.15743945	5.040449649999999	3.58019475	1.835366
1662	RNA-Target-Spot	1010	5049	12.417289499999999	11.300213500000002	10.145965499999999	9.0318995	7.746131	6.70070915	5.3544981499999995	4.0337275
1663	RNA-Target-Spot	357	1785	11.999000500000001	10.8576445	9.6998525	8.6625385	7.37355625	6.162649350000001	4.94000555	3.5948976000000004
1664	RNA-Target-Spot	689	3445	12.527066999999999	11.4613275	10.348941	9.2527525	8.05923425	6.865047649999999	5.854895	4.5289135
1665	RNA-Target-Spot	861	4303	10.252596	9.131450000000001	7.962335599999999	6.7870048	5.6395254	4.2819847	2.9565041499999998	1.16462046
1666	RNA-Target-Spot	1111	5553	9.663719	8.48920825	7.171315700000001	6.136351100000001	4.8550135999999995	3.41886575	2.4211041	1.264771915
1667	RNA-Target-Spot	1265	6322	9.885691000000001	8.7539975	7.55346325	6.38697825	5.2227555	3.9692999999999996	1.95876655	1.001624525
1668	RNA-Target-Spot	773	3863	12.25721	11.1277245	9.971586	8.848529	7.66152595	6.4870871999999995	5.0624755	3.4807275000000004
1669	RNA-Target-Spot	1037	5183	12.390743	11.289221999999999	10.165627	9.109351499999999	7.892978749999999	6.7786292999999995	5.473681	4.294364
1670	RNA-Target-Spot	871	4352	10.488422	9.40173875	8.2354935	7.10236375	5.9130728999999995	4.77100475	3.45406425	2.02763895
1671	RNA-Target-Spot	41	202	11.7165985	10.6253565	9.484242250000001	8.42744	7.2514615000000004	6.056197149999999	4.76191715	3.4974187
1672	RNA-Target-Spot	1207	6035	11.803321	10.715357000000001	9.564875	8.45379	7.1848717	6.0264048500000005	4.6633699	3.5310027
1673	RNA-Target-Spot	220	1096	11.704262	10.526398	9.368806000000001	8.2226855	6.9782709999999994	5.868619499999999	4.4627481499999995	3.0973642999999997
1675	RNA-Target-Spot	1086	5427	13.207333249999998	12.14661025	11.018133250000002	9.916653	8.715012	7.651427	6.36592935	5.1215702499999995
1676	RNA-Target-Spot	554	2766	12.3605545	11.213846	10.031844	8.902742499999999	7.6923636	6.588601349999999	5.172009	3.8302064
1677	RNA-Target-Spot	269	1344	12.554170000000001	11.417595	10.251811499999999	9.180171	8.01872415	6.88089265	5.4927816499999995	4.39295615
1678	RNA-Target-Spot	444	2219	10.3323915	9.2314385	8.0903347	6.9293258	5.84451925	4.5734301	3.07225055	2.4681018999999997
1679	RNA-Target-Spot	396	1980	10.6746905	9.563507	8.38962	7.265317	6.053164499999999	4.69848685	3.455592	2.2934824
1680	RNA-Target-Spot	713	3565	10.7450355	9.629465	8.458795	7.33958315	6.0764165000000006	4.917156649999999	3.5132091	2.0867326
1681	RNA-Target-Spot	314	1566	12.337482	11.289795000000002	10.141434	9.114877	7.899824	6.7589271	5.3660935	4.290188349999999
1682	RNA-Target-Spot	446	2226	10.3247265	9.142218	7.995744	6.8597068	5.6420236500000005	4.2371171499999996	2.83932925	1.1214631
1683	RNA-Target-Spot	561	2801	11.824834500000001	10.7156825	9.5591045	8.492399500000001	7.2426492	6.159692	4.8027035	3.9013586499999997
1684	RNA-Target-Spot	465	2324	10.600539000000001	9.4990475	8.346837	7.2506357999999995	5.9884473499999995	4.901714049999999	3.41076185	1.8412892
1685	RNA-Target-Spot	1209	6043	12.5371975	11.4411085	10.301403	9.24605275	8.0246545	6.9540955	5.552081	4.19057905
1686	RNA-Target-Spot	139	693	12.772210000000001	11.6734975	10.5308545	9.47211275	8.285581	7.082796549999999	5.8797105	4.5055388999999995
1687	RNA-Target-Spot	571	2852	11.4643015	10.316396000000001	9.201417500000002	8.055874	6.759381299999999	5.619480149999999	4.3736283	2.9219042
1688	RNA-Target-Spot	400	2000	12.194451	11.0911765	9.9562955	8.84287025	7.6476407	6.5054398	5.1791222999999995	4.0467347
1689	RNA-Target-Spot	944	4716	12.2859695	11.182712	10.024397999999998	8.896418	7.72136965	6.45603575	5.2143955	3.9937745500000004
1691	RNA-Target-Spot	1304	6516	11.4062695	10.301300999999999	9.1532775	8.001266000000001	6.8242853	5.7042581	4.5090462	3.21004105
1692	RNA-Target-Spot	1283	6414	11.036398	9.9143005	8.73002075	7.57220375	6.349107	5.1453682	3.6864790999999997	2.67765385
1693	RNA-Target-Spot	308	1538	12.8960135	11.830589499999999	10.679311	9.619753	8.441959	7.2830772	5.9699352	4.67168765
1694	RNA-Target-Spot	939	4694	12.123289499999998	11.017783999999999	9.913214	8.829217	7.556475600000001	6.43824455	5.21211555	4.05963065
1695	RNA-Target-Spot	360	1798	12.58696	11.467987	10.306089499999999	9.2190315	7.9944065	6.892554	5.5066625	4.33331315
1696	RNA-Target-Spot	222	1108	11.032084999999999	9.864994	8.719634	7.557924000000001	6.291680099999999	5.109679249999999	3.96736595	1.267758
1697	RNA-Target-Spot	589	2943	11.132914	10.0196865	8.890604499999998	7.7824576	6.5166755	5.4957905	4.1375602	2.30937855
1698	RNA-Target-Spot	264	1319	10.972773	9.839076	8.6658475	7.6045505	6.31041665	5.2042085	3.8820242499999997	2.27729905
1699	RNA-Target-Spot	581	2903	12.856156	11.755454	10.6007605	9.5207015	8.29357775	7.161266250000001	5.9199517	4.5768258500000005
1700	RNA-Target-Spot	281	1403	11.252937	10.086246	8.895262	7.7782521	6.54777885	5.36410235	3.92267765	2.8758878500000002
1701	RNA-Target-Spot	1027	5132	11.8819995	10.7424095	9.59542425	8.418509499999999	7.2729825	6.10716895	4.610714699999999	3.5121599
1702	RNA-Target-Spot	382	1906	11.745892999999999	10.664787	9.5013385	8.405936500000001	7.19205625	6.01759385	4.4959298	3.1650606
1703	RNA-Target-Spot	490	2446	11.5824265	10.487405500000001	9.340196500000001	8.2784885	6.967536999999999	5.8885952	4.594006	3.21174705
1704	RNA-Target-Spot	163	812	12.208082	11.082239	9.9314725	8.832572500000001	7.64807275	6.443821700000001	5.1044738	3.6074653000000003
1705	RNA-Target-Spot	1347	6732	11.515919	10.365559	9.189213500000001	8.110834500000001	6.908386350000001	5.722449749999999	4.366436200000001	2.8396309
1706	RNA-Target-Spot	780	3898	13.20382	12.1430175	10.99923925	9.922313500000001	8.720213000000001	7.623063800000001	6.3870272	5.144751
1707	RNA-Target-Spot	34	167	10.1912935	9.1128055	7.96565335	6.934813999999999	5.8057905000000005	4.9604845	4.169562999999999	3.8941157
1708	RNA-Target-Spot	486	2428	11.2468125	10.092385	8.9258125	7.859716299999999	6.6377762	5.50031665	4.546472550000001	3.2532623999999997
1709	RNA-Target-Spot	620	3097	10.936361999999999	9.784427	8.625619499999999	7.50653185	6.25146535	5.10078775	3.7711984000000003	1.9649017000000004
1710	RNA-Target-Spot	1664	8320	12.2899475	11.1549765	10.020731999999999	8.9487945	7.7284145	6.5062631500000006	5.10320675	3.90615295
1711	RNA-Target-Spot	412	2059	10.0786955	8.938385	7.799888299999999	6.645237250000001	5.3395388	3.94642785	2.78705365	1.15046805
1712	RNA-Target-Spot	1847	9232	12.730493	11.631475	10.483075499999998	9.3796015	8.240522250000001	7.042865	5.860541850000001	4.6183882999999994
1713	RNA-Target-Spot	1082	5410	11.412174	10.3430345	9.13898875	8.1165315	6.780285500000001	5.7507043	4.5355145	3.09166505
1714	RNA-Target-Spot	552	2756	12.1800945	11.044109500000001	9.884971499999999	8.775772	7.5426853	6.416752349999999	5.112307550000001	3.88493565
1715	RNA-Target-Spot	1778	8888	11.762070999999999	10.661532999999999	9.521768	8.4151275	7.16316565	6.00969815	4.631423700000001	3.4855761000000003
1716	RNA-Target-Spot	105	525	11.096251	9.9686285	8.823645	7.677743899999999	6.46630925	5.393055799999999	3.7030360499999997	2.9455738999999994
1717	RNA-Target-Spot	473	2363	11.41083525	10.244086249999999	9.111791	8.00318465	6.809697	5.579867650000001	4.1358163	2.3685058
1718	RNA-Target-Spot	393	1963	11.4854375	10.326336999999999	9.141489	8.010712	6.7885458000000005	5.6489838500000005	4.2628213	2.7555183499999996
1719	RNA-Target-Spot	802	4010	11.605236	10.514747499999999	9.406595	8.264179500000001	7.0407114	5.802557	4.430014	3.1862674999999996
1720	RNA-Target-Spot	1396	6979	11.3378345	10.2345185	9.087899	7.98491475	6.8163350000000005	5.682034249999999	4.284546	3.1775518500000004
1721	RNA-Target-Spot	355	1772	12.040654499999999	10.9031935	9.7649055	8.627411500000001	7.4188436499999995	6.248243	5.02309415	2.9801199
1722	RNA-Target-Spot	1213	6063	12.14550825	11.013273	9.834548	8.7769805	7.6757901	6.3978342	4.97408175	4.0384035
1724	RNA-Target-Spot	926	4630	10.9489925	9.891957000000001	8.771003499999999	7.6427765	6.467659750000001	5.298811649999999	3.8181669000000005	2.704522
1725	RNA-Target-Spot	1091	5453	12.180011499999999	11.068651500000001	9.9103445	8.7946055	7.5972228500000005	6.4824385	5.150931	3.523002
1726	RNA-Target-Spot	538	2688	12.345935	11.197417999999999	10.0549245	8.902810500000001	7.755696499999999	6.5977349499999995	5.24681	4.1440112
1727	RNA-Target-Spot	1507	7532	11.450185999999999	10.3307795	9.184988	8.11472785	6.8478867	5.68402	4.3741775	2.0057360500000003
1728	RNA-Target-Spot	785	3922	12.307975500000001	11.18484625	10.086780000000001	8.96855	7.747434500000001	6.57835015	5.1850632	4.0146767
1729	RNA-Target-Spot	292	1457	11.2959025	10.1873595	9.057355	7.922579700000001	6.6953063	5.51247955	4.3636699	2.87062065
1730	RNA-Target-Spot	1845	9224	11.050374	9.920854250000001	8.7570835	7.674239900000001	6.409472449999999	5.2762949500000005	3.8113766	2.5946161
1731	RNA-Target-Spot	908	4540	10.300360000000001	9.167103000000001	7.977622	6.929411	5.56896755	4.5140498	2.918176	1.55847325
1732	RNA-Target-Spot	1185	5924	11.566651499999999	10.465633	9.307237	8.2498375	6.9584497999999995	5.8937	4.5318368	2.88246145
1733	RNA-Target-Spot	1783	8914	11.3679825	10.226583250000001	9.06465125	7.99695135	6.796257000000001	5.6151230000000005	4.14583955	2.5483212
1734	RNA-Target-Spot	687	3431	13.221812499999999	12.194213000000001	11.058042	10.0171375	8.828436	7.7693831499999995	6.3920837	5.3011532
1735	RNA-Target-Spot	1160	5798	13.04035575	11.94896525	10.864539749999999	9.7943365	8.5956355	7.4777489	6.207796350000001	5.1049862
1736	RNA-Target-Spot	286	1429	12.207205	11.100047	9.970969	8.884144000000001	7.745681149999999	6.64201565	5.24542675	3.9992994
1737	RNA-Target-Spot	1232	6159	11.2268575	10.164486499999999	9.04957975	7.932446500000001	6.662688	5.5592685	3.96719985	2.52940915
1738	RNA-Target-Spot	328	1637	10.299667500000002	9.10348875	7.94532665	6.77027265	5.5508184499999995	4.52697075	2.73110915	1.55003635
1739	RNA-Target-Spot	885	4425	9.673306	8.526641999999999	7.3532894	6.25541885	4.91169045	3.9451908500000004	2.28640355	1.0118421299999998
1740	RNA-Target-Spot	1499	7491	12.1869445	11.07311	9.957505000000001	8.844790999999999	7.630883	6.5352392	5.2056193	3.7790939999999997
1741	RNA-Target-Spot	1130	5646	11.946054499999999	10.847999999999999	9.697444	8.61041125	7.43786715	6.31076635	5.0297745	3.807108049999999
1742	RNA-Target-Spot	1289	6441	11.241436	10.0593445	8.840709499999999	7.751899849999999	6.55689225	5.41781685	3.6817436	2.57887925
1743	RNA-Target-Spot	907	4532	12.783711	11.6752725	10.5474815	9.426226999999999	8.236787	7.075674149999999	5.6692243	4.33959325
1744	RNA-Target-Spot	477	2385	11.922937000000001	10.770991	9.650732000000001	8.5312565	7.2601698	6.06941275	4.952851	3.5704056
1745	RNA-Target-Spot	1809	9042	12.842829	11.759863	10.623988	9.540361999999998	8.3220805	7.2129177	5.915549500000001	4.7558024
1746	RNA-Target-Spot	899	4494	12.298503499999999	11.187191	10.045842	8.94032825	7.749674500000001	6.6025369000000005	5.35031775	4.1295193
1748	RNA-Target-Spot	514	2568	11.338336	10.2273215	9.0382955	7.998716999999999	6.84268095	5.60538725	4.214772099999999	3.1031109999999997
1749	RNA-Target-Spot	1712	8556	13.172486	12.060587	10.8903515	9.819537	8.5883595	7.5274832499999995	6.2472545	4.9109217
1750	RNA-Target-Spot	28	138	12.6708645	11.611639	10.4728905	9.4185085	8.2328695	7.07558475	5.8516110999999995	4.76372425
1751	RNA-Target-Spot	1306	6528	12.550491999999998	11.44437075	10.334921999999999	9.242075	8.0391381	6.89921535	5.604064	4.4354782
1752	RNA-Target-Spot	852	4259	11.648558	10.5224645	9.383234	8.3009005	7.13077165	5.952431	4.828744	3.6682276499999995
1753	RNA-Target-Spot	1595	7972	12.4971475	11.393270999999999	10.216396499999998	9.1182055	7.9391345	6.8080137	5.430099500000001	3.9049698
1754	RNA-Target-Spot	1719	8591	12.788424500000001	11.6692915	10.538552	9.39706	8.222947999999999	7.03237605	5.9066915	4.486554
1755	RNA-Target-Spot	77	381	12.057146	10.936627000000001	9.812319	8.7358255	7.487142050000001	6.377088349999999	5.035526	3.9081275
1756	RNA-Target-Spot	625	3122	10.978130499999999	9.8402765	8.688861	7.492473499999999	6.261843450000001	5.2681914999999995	3.4779054	2.3347474000000004
1757	RNA-Target-Spot	1466	7327	11.139747499999999	10.036663	8.870117	7.778985500000001	6.466908500000001	5.389307499999999	4.1739368500000005	2.47968915
1758	RNA-Target-Spot	1191	5953	12.918654499999999	11.8820055	10.722657	9.65361	8.4104825	7.3458432	5.96338775	4.91465815
1759	RNA-Target-Spot	412	2058	12.3502385	11.235423	10.0885175	8.978594000000001	7.7688018	6.6443957000000005	5.2168417	3.8288251000000004
1760	RNA-Target-Spot	1310	6546	11.003604	9.766798000000001	8.6215285	7.52826235	6.28286185	5.148996	3.35131385	2.1940834000000002
1761	RNA-Target-Spot	638	3190	10.717222	9.5808485	8.42829925	7.314298300000001	6.0426202	4.8670126499999995	3.3439145	2.21331945
1762	RNA-Target-Spot	495	2472	12.002498	10.912026749999999	9.747641999999999	8.6629835	7.468901349999999	6.32152105	4.9894147	3.82420325
1763	RNA-Target-Spot	1286	6428	11.844134	10.729631999999999	9.60966925	8.454038	7.2111197	5.994356	4.703424350000001	3.24392615
1764	RNA-Target-Spot	1407	7035	11.145041500000001	10.038386	8.8543935	7.746776499999999	6.4726783999999995	5.3386462	4.20557	2.6070868000000003
1765	RNA-Target-Spot	1372	6856	13.379169749999999	12.305071	11.163951	10.102508499999999	8.938694000000002	7.81825835	6.57319805	5.4271581
1766	RNA-Target-Spot	803	4013	12.040676	10.942783	9.803450999999999	8.68165	7.52424665	6.3835078	5.0831563	3.8749148
1767	RNA-Target-Spot	1610	8048	13.282327	12.243686	11.112777999999999	10.014054000000002	8.86025	7.71724	6.4436027000000005	5.3241265
1768	RNA-Target-Spot	379	1894	12.90987875	11.8071575	10.684476499999999	9.587067	8.38361625	7.2326976499999995	5.84164715	4.703264000000001
1769	RNA-Target-Spot	1401	7005	10.969983	9.811388	8.6780405	7.491794499999999	6.1781716499999995	5.17972995	3.7615991500000003	2.0052401
1770	RNA-Target-Spot	1025	5122	11.2613935	10.1396735	8.999414999999999	7.91681125	6.6927577	5.5514679000000005	4.4453055	3.3647527000000004
1771	RNA-Target-Spot	1498	7488	12.9286525	11.83342475	10.701036	9.6534905	8.439239500000001	7.2395784999999995	5.992672000000001	4.757053299999999
1772	RNA-Target-Spot	1611	8053	10.952274500000001	9.808846500000001	8.628459	7.5239916000000004	6.2737739	5.0805223999999995	3.70757605	2.0677599
1773	RNA-Target-Spot	896	4479	12.4398865	11.3358125	10.2205435	9.1689575	7.944350350000001	6.8245063	5.59761285	4.2028285
1774	RNA-Target-Spot	436	2179	8.89010375	7.743487999999999	6.5969198	5.370219499999999	4.05056725	3.0877090999999997	1.8451362999999998	1.11717195
1775	RNA-Target-Spot	1327	6634	9.202223499999999	8.091112500000001	6.862576450000001	5.6896113999999995	4.524747850000001	2.7985413999999995	1.6483305000000001	1.47767815
1776	RNA-Target-Spot	1307	6535	11.0577955	9.938028	8.8110395	7.63684875	6.49938635	5.397121799999999	4.0515942	3.0179466
1777	RNA-Target-Spot	551	2754	11.896187999999999	10.826555499999998	9.6506695	8.576569500000002	7.32359625	6.18818965	4.73929335	3.2741552
1778	RNA-Target-Spot	489	2443	13.247338000000001	12.191858	11.054361	10.0136065	8.824988999999999	7.703424699999999	6.428888000000001	5.0921201499999995
1779	RNA-Target-Spot	1205	6023	11.75040925	10.614024	9.495908	8.404844	7.2161807	5.985009	4.5769638	3.6575067
1780	RNA-Target-Spot	930	4649	12.1505235	11.0105835	9.87003675	8.79557	7.56387855	6.3898935	5.14113075	3.87258245
1781	RNA-Target-Spot	1107	5532	11.853177500000001	10.709716	9.602508499999999	8.493095499999999	7.2924325	6.1733762500000005	4.8208205500000005	3.40230325
1782	RNA-Target-Spot	746	3726	12.831707	11.683362500000001	10.526954	9.4403075	8.249902	7.075139700000001	5.7904160000000005	4.45939755
1783	RNA-Target-Spot	1393	6962	13.081933	11.966252999999998	10.844462499999999	9.76495225	8.555563	7.4577434	6.11134235	5.10109405
1784	RNA-Target-Spot	1078	5389	11.746219	10.623355499999999	9.4849025	8.347359999999998	7.1726932	6.1667947000000005	4.894437	3.90143135
1786	RNA-Target-Spot	1071	5352	12.471843	11.4279265	10.303681000000001	9.2340485	8.07010175	6.950599	5.65139035	4.1267627
1787	RNA-Target-Spot	1302	6510	10.355356500000001	9.16782325	8.0026465	6.8817319999999995	5.698872	4.4579455	2.5522550500000003	1.4158619
1788	RNA-Target-Spot	856	4280	12.160447000000001	11.0404725	9.858876	8.7859035	7.531254499999999	6.373539	5.042809200000001	3.7552973
1789	RNA-Target-Spot	1546	7726	12.532333999999999	11.425459499999999	10.305492	9.2412855	8.03187515	7.0105070000000005	5.525078	4.31874485
1790	RNA-Target-Spot	1197	5985	11.56780625	10.434373749999999	9.246940500000001	8.143602	7.023545500000001	5.850273	4.4042127	3.3462047
1791	RNA-Target-Spot	666	3330	10.7408085	9.6172105	8.493330499999999	7.3731338	6.12974125	5.0481028	3.4777454	1.6806622500000001
1792	RNA-Target-Spot	1023	5111	12.003079	10.838335999999998	9.6668525	8.5437335	7.3735481499999995	6.21549885	4.757235700000001	3.6292143500000007
1793	RNA-Target-Spot	1179	5894	12.307280500000001	11.2185975	10.066278	8.996266	7.8500965	6.75138525	5.5876319500000005	4.0793095
1794	RNA-Target-Spot	1611	8055	12.022413	10.902613500000001	9.720052499999998	8.60816	7.416793599999999	6.314253549999999	4.8218715	3.66074585
1795	RNA-Target-Spot	616	3077	12.1195815	11.008628	9.8082895	8.705671500000001	7.510686	6.303634799999999	4.98989055	3.80651025
1796	RNA-Target-Spot	1843	9214	11.57385	10.420977	9.238021499999999	8.1268965	6.9628932	5.73075975	4.4467237	3.0553869
1797	RNA-Target-Spot	801	4001	12.563545999999999	11.473653	10.36740075	9.25921	8.042263	6.93856825	5.541106	4.1782392
1798	RNA-Target-Spot	1774	8868	10.5367255	9.418346	8.2150535	7.106631999999999	5.85792285	4.6899347	3.1481329000000002	1.97526095
1799	RNA-Target-Spot	1690	8450	10.20757175	9.092972	7.8945805	6.795817400000001	5.44278625	4.345341	3.38977165	2.368492
1800	RNA-Target-Spot	1454	7268	11.6886425	10.57516625	9.438072	8.35766425	7.098644	5.940892	4.7316128	3.6668674999999995
1801	RNA-Target-Spot	1598	7988	12.8974855	11.78371025	10.682062	9.612061500000001	8.42414725	7.21851165	5.942807950000001	4.64189555
1802	RNA-Target-Spot	284	1418	11.70398825	10.610861	9.5151525	8.429846	7.14669085	6.001449200000001	4.545255150000001	3.21457205
1803	RNA-Target-Spot	371	1854	11.404756500000001	10.2353635	9.096088	7.964814850000001	6.8466921	5.497552499999999	4.1784529500000005	2.95987565
1804	RNA-Target-Spot	865	4321	11.930413	10.7884465	9.6592385	8.5512725	7.34652325	6.1526563	4.84271725	3.3086154
1805	RNA-Target-Spot	205	1024	9.294997500000001	8.1155603	6.90303075	5.6892273499999995	4.70441765	3.5608669500000003	1.75529475	0.649066175
1806	RNA-Target-Spot	86	429	12.265059	11.1559925	10.020214249999999	8.934147	7.6613615	6.551328999999999	5.312297	3.8438092
1807	RNA-Target-Spot	680	3398	12.563089000000002	11.4824545	10.354022	9.280296499999999	8.106121649999999	6.9805458	5.70333615	4.59798385
1808	RNA-Target-Spot	455	2275	11.904477499999999	10.826189500000002	9.661407	8.6244285	7.3691862	6.21867205	4.9085941	3.7401972499999996
1809	RNA-Target-Spot	1572	7859	11.597208	10.4800635	9.304521999999999	8.2311298	7.0493402	5.9214029	4.506922749999999	3.32896125
1810	RNA-Target-Spot	1176	5878	9.8413935	8.691582	7.4850144499999995	6.35144305	5.049812	3.5894028000000002	2.534291	1.2844071000000001
1811	RNA-Target-Spot	1797	8982	11.625438500000001	10.5222035	9.371845	8.215910749999999	7.14667075	5.9453441499999995	4.5335367	3.07750975
1812	RNA-Target-Spot	876	4379	13.0734065	11.994150000000001	10.851529	9.757702	8.581619	7.5167725	6.235645	4.86459385
1813	RNA-Target-Spot	409	2045	10.704158	9.580776499999999	8.452734	7.309358249999999	6.1098248	4.973959949999999	3.4180196499999997	2.45301415
1815	RNA-Target-Spot	1199	5993	12.380206	11.283426	10.170977	9.0839385	7.9237635	6.7432291499999994	5.4591268500000005	4.17607355
1816	RNA-Target-Spot	555	2775	10.986543000000001	9.886251249999999	8.739826	7.693559200000001	6.469395200000001	5.3924556	3.92337705	1.96520925
1817	RNA-Target-Spot	172	857	12.531792	11.45502	10.311825	9.211905999999999	7.973629000000001	6.828084950000001	5.53079765	4.302709350000001
1818	RNA-Target-Spot	451	2253	12.364051	11.2693075	10.155709000000002	9.053186	7.83670425	6.669474	5.388573149999999	4.3809767
1819	RNA-Target-Spot	1010	5050	12.5054395	11.3995585	10.250748	9.118876499999999	7.9242799999999995	6.7803387	5.392964149999999	4.20252435
1820	RNA-Target-Spot	1625	8122	12.3530725	11.244106500000001	10.112327	9.025712500000001	7.78434665	6.685997499999999	5.28542685	3.92077075
1821	RNA-Target-Spot	228	1136	10.873080999999999	9.7625985	8.5638655	7.5599966	6.2978311	5.327917149999999	3.8786998	2.3184096000000003
1822	RNA-Target-Spot	1138	5689	11.303405000000001	10.1524195	9.0102605	7.91839165	6.67766905	5.487642750000001	4.3100874	1.8713583999999996
1823	RNA-Target-Spot	74	366	11.539048	10.435475	9.2828705	8.1749555	6.872517	5.8184941	4.476895	2.5934105
1824	RNA-Target-Spot	1125	5624	11.2242605	10.124029499999999	8.9725305	7.8392113000000005	6.6079137999999995	5.4098728000000005	4.09636285	2.68564605
1825	RNA-Target-Spot	1353	6763	12.1392185	10.983178500000001	9.850940000000001	8.711682499999998	7.5456118	6.36151245	4.8712744500000005	3.66455245
1826	RNA-Target-Spot	1516	7576	12.714148999999999	11.620087999999999	10.4976185	9.365284500000001	8.1966635	7.119474	5.82006285	4.3543115
1827	RNA-Target-Spot	1235	6172	11.735362	10.5912405	9.443139249999998	8.338827000000002	7.003158750000001	6.026018349999999	4.763467649999999	2.92841575
1828	RNA-Target-Spot	1686	8428	12.392066499999999	11.255849999999999	10.1999235	9.006629499999999	7.8087415	6.58882165	5.33269265	3.8699000000000003
1829	RNA-Target-Spot	398	1987	13.08064	11.9932225	10.84529675	9.771360999999999	8.6009565	7.439382	6.1902825	4.816829350000001
1830	RNA-Target-Spot	605	3023	11.380448000000001	10.23759175	9.0862725	8.0044889	6.736285349999999	5.673042499999999	4.07074615	2.8101889
1831	RNA-Target-Spot	1025	5123	11.826867	10.716573499999999	9.595839	8.443287999999999	7.290697	6.1329539	4.780782200000001	3.3936917499999995
1832	RNA-Target-Spot	203	1012	12.632807	11.56382	10.45284	9.3546975	8.192521500000002	7.0930475	5.7610778499999995	4.678312
1833	RNA-Target-Spot	1696	8476	11.888147	10.77355225	9.640070999999999	8.5511815	7.336717799999999	6.2095791	4.65559065	3.0859199999999998
1835	RNA-Target-Spot	1183	5913	9.675115	8.516668	7.3068667000000005	6.077411	4.763252	3.6826736999999996	2.13397865	1.1410943
1837	RNA-Target-Spot	860	4299	10.160767	9.069700000000001	7.929024	6.810188499999999	5.6360968	4.3972771	2.4559933000000003	1.53484675
1838	RNA-Target-Spot	1570	7847	11.507705000000001	10.371411	9.212803000000001	8.116746200000001	6.893701200000001	5.71281485	4.273881	3.27593815
1839	RNA-Target-Spot	1012	5060	9.7936215	8.683849	7.54702635	6.4366333000000004	5.20666515	4.26767285	2.5030254999999997	0.36234188200000006
1840	RNA-Target-Spot	531	2651	12.603459	11.507262999999998	10.387785000000001	9.271224	8.09896265	6.92259915	5.78734365	4.31210525
1841	RNA-Target-Spot	510	2547	11.322496000000001	10.199695000000002	9.088159000000001	7.947314	6.7355125	5.540062900000001	4.19255995	2.8380823
1842	RNA-Target-Spot	1127	5632	12.3303385	11.255522500000001	10.1111785	9.0685555	7.848504800000001	6.7553152	5.499926200000001	4.388152249999999
1844	RNA-Target-Spot	1249	6245	10.461592499999998	9.3067615	8.162279000000002	7.088339100000001	5.7721949	4.5684425	3.32047295	1.4210033
1845	RNA-Target-Spot	1839	9195	12.0688955	10.9921605	9.840019999999999	8.774014000000001	7.54613765	6.362388599999999	5.136767	3.8732824
1846	RNA-Target-Spot	1465	7324	11.134674	10.029005000000002	8.8557755	7.69046045	6.41582575	5.183598249999999	3.99219	2.84843875
1847	RNA-Target-Spot	1847	9231	11.2153125	10.047515	8.904780500000001	7.8021952500000005	6.552673	5.43038065	4.0763221000000005	2.5670481
1848	RNA-Target-Spot	536	2677	12.972767	11.857807999999999	10.714212	9.5837805	8.362756000000001	7.2763825	5.9120802999999995	4.55899535
1849	RNA-Target-Spot	1147	5731	12.95124225	11.835213750000001	10.6971365	9.615379	8.409127999999999	7.294218999999999	6.02667215	4.75164235
1851	RNA-Target-Spot	732	3657	11.6526465	10.543675	9.394156500000001	8.2945285	7.060377600000001	5.979347	4.541532649999999	3.1701458500000004
1852	RNA-Target-Spot	597	2985	13.4033165	12.3191105	11.220078	10.1265125	8.934823000000002	7.86146625	6.60315975	5.349905
1853	RNA-Target-Spot	1351	6755	11.2974465	10.17323	9.0208955	7.9826525	6.67127165	5.580833999999999	4.1545535000000005	2.6375602
1854	RNA-Target-Spot	569	2843	10.497998	9.3317105	8.153158	7.06024725	5.8275872500000006	4.700559350000001	3.4493531000000006	2.1984570000000003
1855	RNA-Target-Spot	1779	8893	12.00875925	10.843335249999999	9.706279	8.59650425	7.356363549999999	6.245289850000001	4.925250999999999	3.4282417499999998
1856	RNA-Target-Spot	938	4688	11.6042495	10.4914165	9.3584395	8.210748	6.996433	5.872396500000001	4.6061017	3.3025073999999996
1857	RNA-Target-Spot	1575	7874	11.697703	10.555023	9.3783155	8.254986500000001	7.0389208	6.0101609499999995	4.4641917499999995	3.3550971499999998
1858	RNA-Target-Spot	1675	8373	11.238106	10.153641	9.039454	7.917679700000001	6.7242713	5.67114925	4.21915575	2.91332255
1859	RNA-Target-Spot	871	4354	9.638199	8.527126	7.3433831	6.2236623	4.92662415	3.7761886	1.9423501499999998	1.7017622499999998
1860	RNA-Target-Spot	305	1521	9.129625	7.91071975	6.838537299999999	5.593645799999999	4.374734	2.8653630000000003	2.37209615	1.2674632
1861	RNA-Target-Spot	1553	7765	10.4390415	9.287668499999999	8.073755	6.8271893	5.5954562	4.4597662499999995	2.55175485	1.4448444
1862	RNA-Target-Spot	1152	5760	12.253453499999999	11.1319905	9.98641	8.911516500000001	7.6650368	6.5263305	5.11203535	3.8989887999999997
1863	RNA-Target-Spot	1630	8147	10.203145	9.00774475	7.841910200000001	6.667546499999999	5.469421	4.081725799999999	2.8012653	2.1675534499999998
1864	RNA-Target-Spot	443	2211	12.035171	10.923587	9.767694	8.671573500000001	7.437975799999999	6.29353075	4.85459115	3.84448125
1865	RNA-Target-Spot	7	35	11.22361375	10.1162165	9.0138435	7.8947128499999994	6.683972000000001	5.5579883500000005	4.281823	2.3753846
1866	RNA-Target-Spot	994	4969	11.106501999999999	9.9954275	8.818155	7.71223305	6.59835745	5.4867189	4.1650737	3.23668845
1867	RNA-Target-Spot	1741	8703	12.247142	11.1342015	10.0028545	8.911973	7.6830240000000005	6.60014065	5.23192015	3.9528135
1868	RNA-Target-Spot	237	1183	11.39875425	10.2717335	9.11529	7.984453649999999	6.7416201000000004	5.45218865	4.250556749999999	2.71912255
1869	RNA-Target-Spot	694	3466	12.25705575	11.1201245	9.9882795	8.8899765	7.6928576500000005	6.510005250000001	5.178188649999999	4.087470550000001
1870	RNA-Target-Spot	626	3127	10.3288275	9.1918355	8.0195075	6.8790502	5.729207200000001	4.509432799999999	2.8580052	1.8776609
1871	RNA-Target-Spot	362	1809	10.9313125	9.825099999999999	8.707609999999999	7.656244000000001	6.43517875	5.2568997500000005	3.8999828999999995	2.0252052500000004
1872	RNA-Target-Spot	33	165	11.05077	9.936371999999999	8.8034885	7.702092799999999	6.4627680000000005	5.28503185	3.9738567500000004	2.3949758
1874	RNA-Target-Spot	541	2703	12.491111	11.389838000000001	10.1944945	9.1540625	7.9506622	6.794124399999999	5.4658072	4.329718700000001
1875	RNA-Target-Spot	1771	8855	10.820426000000001	9.7497255	8.626594	7.490442049999999	6.1941647500000006	5.0611463	3.6989948	1.6851033
1876	RNA-Target-Spot	178	890	12.1909755	11.089787999999999	9.9604145	8.846507500000001	7.680324050000001	6.449155599999999	5.1479837999999996	4.0047291000000005
1877	RNA-Target-Spot	1536	7679	11.438186000000002	10.3369245	9.2160605	8.073783299999999	6.8705862	5.814899499999999	4.4134125	3.1593918500000004
1878	RNA-Target-Spot	455	2271	10.232736	9.13234	7.903249500000001	6.7898055	5.61399975	4.2633631	2.6114304500000003	1.282368
1879	RNA-Target-Spot	826	4130	12.2247345	11.099054500000001	9.9640275	8.862519500000001	7.62887325	6.555168849999999	5.316042299999999	3.9573378500000005
1882	RNA-Target-Spot	354	1768	9.925103499999999	8.79856725	7.6012659	6.4225186999999995	5.278876200000001	3.7632327000000005	2.87435845	1.3601266
1883	RNA-Target-Spot	1416	7079	11.332593	10.202735500000001	9.0486435	7.9167098	6.7506785	5.6216399500000005	4.127321	2.7395643
1884	RNA-Target-Spot	1168	5837	12.6603385	11.5455375	10.378091999999999	9.251007	8.0578203	6.897769	5.70904275	4.281518
1885	RNA-Target-Spot	331	1655	10.4331435	9.3052995	8.117736999999998	7.048352250000001	5.9451034	4.71266315	3.4724877	2.8848282999999997
1886	RNA-Target-Spot	116	579	10.513075999999998	9.353963	8.184751299999999	7.0599734	5.9291105	4.4704467999999995	3.4004604499999997	1.5684376
1887	RNA-Target-Spot	1673	8361	11.5322145	10.425113	9.315445	8.226499	6.97662365	5.86481	4.5286415	3.32821955
1889	RNA-Target-Spot	32	159	12.658695999999999	11.569952	10.446690499999999	9.329243	8.13575265	7.0223315	5.7578394500000005	4.4914477999999995
1890	RNA-Target-Spot	1153	5762	11.1983885	10.054515	8.93094875	7.807123900000001	6.5626819	5.518665799999999	3.7836285	2.9283676
1891	RNA-Target-Spot	1354	6766	11.339468	10.174951	8.967754	7.828638	6.594641000000001	5.34439885	3.9161999499999998	2.3568705
1892	RNA-Target-Spot	1297	6483	12.882986500000001	11.7594125	10.6296605	9.533214000000001	8.2789955	7.2224436	5.835549200000001	4.6623728
1893	RNA-Target-Spot	1452	7259	11.242401999999998	10.105916	8.942449	7.824442899999999	6.5198155	5.2681451	4.0062995	2.2847535
1894	RNA-Target-Spot	24	119	12.1839795	11.089816500000001	9.984174249999999	8.8891225	7.643527649999999	6.6359292000000005	5.283112	4.00466335
1895	RNA-Target-Spot	1180	5898	10.64092	9.487381500000001	8.286134	7.2269061500000005	6.036410350000001	4.79614415	3.20405505	1.6916329
1896	RNA-Target-Spot	629	3144	11.1817265	10.042322	8.862277500000001	7.78228715	6.581925999999999	5.403943249999999	3.93128355	2.58808825
1897	RNA-Target-Spot	1182	5909	12.88755975	11.795917249999999	10.6747745	9.571480999999999	8.356797499999999	7.250084	5.952139150000001	4.7524394999999995
1898	RNA-Target-Spot	1754	8770	10.57046725	9.486515	8.3627735	7.2395903	6.16651665	5.160597	4.23304055	3.2764295
1899	RNA-Target-Spot	1278	6389	9.778139	8.6146515	7.505141499999999	6.314811499999999	4.896380300000001	3.8748655	1.670639615	1.39520515
1900	RNA-Target-Spot	59	294	11.127069500000001	10.064079	8.9508195	7.814845349999999	6.628448000000001	5.502385799999999	3.9946388	3.09195185
1901	RNA-Target-Spot	1457	7284	10.8935745	9.777844	8.638646999999999	7.50156715	6.25461785	5.158243649999999	3.6947903500000003	1.8435123
1902	RNA-Target-Spot	61	302	11.395542500000001	10.2309895	9.098973999999998	7.929069849999999	6.5956885	5.53999915	3.9724950000000003	1.8837047
1903	RNA-Target-Spot	1739	8691	11.830136	10.7142455	9.5253265	8.4293805	7.2451894	6.1714077000000005	4.6859097	3.0921793
1904	RNA-Target-Spot	347	1733	11.816800749999999	10.691934499999999	9.5307815	8.3930785	7.2533052	6.0631053	4.8042767	3.71236225
1905	RNA-Target-Spot	1702	8510	11.512321	10.4038225	9.25397225	8.187009	6.987845200000001	5.72854185	4.45552825	3.32973015
1906	RNA-Target-Spot	1137	5685	10.304789	9.193732	8.0624895	6.92488	5.748845149999999	4.586197	3.5418683	2.51223315
1907	RNA-Target-Spot	720	3598	11.0069565	9.810591500000001	8.641133	7.53775	6.28589725	5.11881545	3.7144168000000004	2.2205380000000003
1908	RNA-Target-Spot	1750	8748	12.57357	11.4812695	10.323350000000001	9.243624	8.01835535	6.96903165	5.636893199999999	4.3255955
1909	RNA-Target-Spot	1466	7330	11.858492	10.7851645	9.6561995	8.562637500000001	7.4024437999999995	6.25085305	4.8508888	3.983536
1910	RNA-Target-Spot	259	1293	11.844789500000001	10.75215675	9.626951	8.489443	7.3138932500000005	6.15677785	5.0333188	3.6262938999999994
1911	RNA-Target-Spot	380	1896	11.658657	10.533044499999999	9.373335	8.264283500000001	6.9980934999999995	5.891634850000001	4.55455115	3.1377299
1912	RNA-Target-Spot	1790	8950	12.539806500000001	11.4361105	10.3329625	9.2757085	7.9975275	6.9104430500000005	5.624581600000001	4.4121718
1913	RNA-Target-Spot	1241	6205	11.7686785	10.672263999999998	9.5184325	8.440574	7.1642616	6.07110325	4.633816749999999	3.60567475
1915	RNA-Target-Spot	354	1770	11.430020500000001	10.3220095	9.207192000000001	8.067074499999999	6.8441994	5.58987785	4.3455027	2.4516021500000003
1916	RNA-Target-Spot	851	4254	10.721112999999999	9.5490795	8.426745499999999	7.22045885	6.0335462	4.707842749999999	3.0410614999999996	1.7571103
1917	RNA-Target-Spot	948	4736	10.907796000000001	9.7147395	8.515831	7.4116577999999995	6.20160675	5.0977688	3.49148355	1.2901892
1918	RNA-Target-Spot	543	2715	11.703753500000001	10.57686	9.380877	8.211063500000002	7.02331025	5.8268106500000005	4.6089955	2.6754038
1919	RNA-Target-Spot	1899	9491	12.340235499999999	11.2227265	10.08905375	8.9842875	7.76068515	6.643119349999999	5.2596095	4.09150005
1920	RNA-Target-Spot	1858	9288	12.050877	10.9208565	9.76868	8.6957955	7.444540250000001	6.25890615	5.0389793	3.8265100000000003
1921	RNA-Target-Spot	1754	8767	11.712871	10.589343	9.444745000000001	8.353676	7.0865602999999995	5.9545127	4.6045757	2.7175579
1922	RNA-Target-Spot	1467	7332	12.7133175	11.6421445	10.5048785	9.457622	8.214863	7.062570000000001	5.858754599999999	4.650584
1923	RNA-Target-Spot	499	2491	12.583770999999999	11.5147165	10.335236	9.275494000000002	8.07772475	6.900242	5.6181266	4.2098533499999995
1924	RNA-Target-Spot	117	581	12.464799499999998	11.362347	10.226871	9.157566	7.9145383	6.82718635	5.432939299999999	4.27975155
1925	RNA-Target-Spot	576	2880	10.789703000000001	9.659523499999999	8.483792000000001	7.331067	6.138099799999999	4.9862782999999995	3.61362265	1.9104313
1926	RNA-Target-Spot	108	536	13.257223	12.1505165	11.0324435	9.953239	8.719213	7.619276	6.24804335	5.03242185
1927	RNA-Target-Spot	714	3567	12.708321	11.606057499999999	10.480446	9.380565	8.15707675	7.00078245	5.629599499999999	4.44770265
1928	RNA-Target-Spot	1499	7492	11.802768499999999	10.6462895	9.495407499999999	8.3601625	7.157664049999999	6.028399	4.75476385	3.15651275
1930	RNA-Target-Spot	1855	9275	11.305691	10.2027805	9.0736055	7.936068050000001	6.776592149999999	5.670692799999999	4.323632000000001	3.0797053500000002
1931	RNA-Target-Spot	1390	6949	10.069321500000001	8.872980250000001	7.693260349999999	6.576810099999999	5.15306525	3.9368951	2.8736956	1.23251835
1932	RNA-Target-Spot	101	505	12.0320605	10.931751	9.769514000000001	8.725057	7.498743200000001	6.438039700000001	5.207428849999999	3.8182981500000004
1933	RNA-Target-Spot	750	3748	12.37926025	11.265256	10.117748	9.0485285	7.7929317	6.66520375	5.279412150000001	4.24119685
1934	RNA-Target-Spot	422	2107	12.9133155	11.8392305	10.708123	9.658092499999999	8.413581	7.357229950000001	5.95607115	4.9069398500000005
1935	RNA-Target-Spot	748	3737	12.9807795	11.889089	10.756760499999999	9.685524	8.5203035	7.42316065	6.0695127499999995	4.867792
1936	RNA-Target-Spot	1251	6255	11.857793999999998	10.7456355	9.573630999999999	8.464893	7.278023000000001	6.077317799999999	4.751429250000001	3.34937995
1937	RNA-Target-Spot	1351	6752	11.7581115	10.6477455	9.5652005	8.382416249999999	7.1736450000000005	6.029398649999999	4.665376500000001	3.58948
1938	RNA-Target-Spot	738	3690	10.885744500000001	9.69997	8.4713675	7.3281825000000005	6.1275375	4.96632775	3.7012655	2.1415115
1939	RNA-Target-Spot	1901	9505	12.183609	11.047193499999999	9.914411000000001	8.8261505	7.632062899999999	6.376384	5.216214	3.85863245
1940	RNA-Target-Spot	138	687	11.411878000000002	10.2793455	9.1194965	7.998543999999999	6.7126245	5.6036185	4.3563455	3.0220773999999997
1941	RNA-Target-Spot	97	485	12.20618575	11.101230999999999	9.9369345	8.866717	7.677429	6.5053598500000005	5.02776265	3.78753745
1942	RNA-Target-Spot	1094	5470	12.78545	11.680851	10.512600500000001	9.4467395	8.21498875	7.1236123	5.8531096	4.6732178
1943	RNA-Target-Spot	1894	9467	12.480031499999999	11.375838	10.2655315	9.1659295	7.968195	6.8109065	5.496482	4.4852445
1944	RNA-Target-Spot	1311	6554	11.8370535	10.723576	9.5826645	8.480351500000001	7.28190735	6.040346749999999	4.9332365	3.6738932500000003
1945	RNA-Target-Spot	15	71	11.325351999999999	10.1921295	9.083878000000002	7.943452200000001	6.759454799999999	5.609310150000001	3.92568965	2.9179345
1946	RNA-Target-Spot	1347	6731	13.2957145	12.2556745	11.11651925	10.061217	8.861003499999999	7.80631275	6.442521299999999	5.0618091
1947	RNA-Target-Spot	1564	7817	13.1756855	12.1084865	11.014115499999999	9.9145325	8.7458435	7.5911188	6.401297800000001	5.1112833
1948	RNA-Target-Spot	1265	6325	12.376552	11.2881635	10.1646775	9.061743	7.8266772499999995	6.731389999999999	5.436698750000001	3.9525081
1949	RNA-Target-Spot	1365	6823	12.515296500000002	11.3983965	10.265579	9.191668	7.916821	6.84016735	5.3709526499999996	4.2936895
1950	RNA-Target-Spot	1573	7862	11.717239500000002	10.6226435	9.474406	8.3792195	7.132987	5.998469500000001	4.6452557	3.5181828500000005
1951	RNA-Target-Spot	1888	9439	11.3672735	10.239341	9.073796999999999	7.898591150000001	6.74034015	5.462216	4.21443685	2.6557962999999996
1952	RNA-Target-Spot	308	1536	13.3302295	12.221108000000001	11.1031045	9.997833499999999	8.8465165	7.6879153	6.42903085	5.186143250000001
1953	RNA-Target-Spot	835	4174	12.462125	11.361001	10.2121715	9.12806	7.92661575	6.826067200000001	5.621217	4.21607615
1954	RNA-Target-Spot	1194	5966	11.527886500000001	10.3841065	9.2542975	8.136003	6.888958000000001	5.69956685	4.2642799	2.34180725
1955	RNA-Target-Spot	1665	8322	12.8395025	11.723291	10.559287000000001	9.462406999999999	8.2864705	7.131058500000001	5.848894	4.3614792
1956	RNA-Target-Spot	185	923	11.894223	10.74277	9.5695275	8.485987999999999	7.2339315	6.1220465	4.7547621	3.3198961000000002
1957	RNA-Target-Spot	837	4184	11.8993015	10.7992025	9.603637249999998	8.542107	7.269382	6.1747258	4.92508985	3.63130565
1958	RNA-Target-Spot	203	1011	12.3792425	11.268793	10.1710635	9.047866	7.81863025	6.76251435	5.38638875	4.1905734
1959	RNA-Target-Spot	1018	5086	11.917177	10.801174	9.6946325	8.5168675	7.3662955	6.17080625	4.7760169999999995	3.410866
1960	RNA-Target-Spot	1396	6977	11.6860865	10.542324	9.41022225	8.326137	7.11323165	5.95899675	4.8583703	3.29551385
1961	RNA-Target-Spot	457	2281	13.354774500000001	12.255106000000001	11.0914395	10.031025	8.872284	7.6904158	6.4736592	5.16859625
1962	RNA-Target-Spot	1199	5995	12.70015575	11.6340675	10.4684715	9.4231135	8.1854205	7.0734025	5.83702085	4.69730925
1963	RNA-Target-Spot	1284	6420	11.5996945	10.48858225	9.339867	8.242033	6.97160985	5.81710115	4.38904295	3.2963053999999996
1964	RNA-Target-Spot	1642	8209	11.020245500000001	9.893623999999999	8.7521365	7.626627	6.2771595	5.12677875	3.6077937	2.469919
1965	RNA-Target-Spot	1878	9389	11.530583	10.433605	9.260539000000001	8.171178999999999	6.8877495	5.81270195	4.463950649999999	3.4262755
1966	RNA-Target-Spot	1226	6130	12.822409	11.702971	10.571788	9.5175965	8.271050500000001	7.168753499999999	5.83710675	4.7115722
1967	RNA-Target-Spot	1619	8093	9.784123000000001	8.674904000000002	7.5099599999999995	6.3629504	5.1738525	3.7617582	2.08706965	1.06587865
1968	RNA-Target-Spot	82	407	10.14430475	8.971952	7.69171865	6.508641299999999	5.195497	4.2934911499999995	2.41842475	1.3916760999999997
1969	RNA-Target-Spot	318	1587	11.460163	10.3096625	9.154591	8.05617475	6.880054	5.5546938	4.15627365	2.2473552999999997
1970	RNA-Target-Spot	459	2294	13.123997499999998	12.065805000000001	10.9371475	9.859867000000001	8.667182	7.51963945	6.3128912	5.0395145
1972	RNA-Target-Spot	1415	7074	10.919975	9.7701025	8.609587999999999	7.515270000000001	6.264437449999999	5.105219999999999	3.5999763	2.366012
1973	RNA-Target-Spot	1659	8295	10.0229875	8.8757135	7.766012400000001	6.575817499999999	5.3353302	4.19938985	2.00026925	1.51625733
1974	RNA-Target-Spot	1005	5025	11.252241999999999	10.123684999999998	9.01262525	7.898235700000001	6.665013200000001	5.4914547	4.38861395	2.5638454
1975	RNA-Target-Spot	1067	5332	12.0844125	10.9982975	9.8537985	8.751675500000001	7.5754597	6.4326155	5.10540975	3.7719927
1976	RNA-Target-Spot	421	2102	12.0171925	10.873116	9.7362645	8.6756415	7.4701675	6.3281605	4.8971739	3.519018
1977	RNA-Target-Spot	1179	5895	10.766471	9.6497735	8.461121499999999	7.3936053	6.0388962	5.035265900000001	3.54746505	2.4492558
1978	RNA-Target-Spot	153	762	10.5976135	9.4978215	8.330451499999999	7.247245700000001	6.0003378	4.9702151	3.24010215	2.5038340000000003
1979	RNA-Target-Spot	1714	8567	13.179427999999998	12.082025000000002	10.964706	9.9058505	8.61855525	7.623171150000001	6.2435775	5.110323
1980	RNA-Target-Spot	558	2790	11.519333	10.416503500000001	9.3154735	8.173119999999999	6.96233515	5.7769736	4.393993999999999	3.1432491000000002
1981	RNA-Target-Spot	341	1702	10.261470000000001	9.170749	7.96289485	6.930355799999999	5.6383727	4.362412	2.8576876	1.9545070500000001
1982	RNA-Target-Spot	288	1440	11.0838655	9.991947999999999	8.861664000000001	7.7749917	6.6736263000000005	5.6292268	4.7733641	4.051374750000001
1983	RNA-Target-Spot	1809	9044	11.82772	10.7091645	9.578063	8.494447999999998	7.2020886	6.20011635	4.75743005	3.08171175
1984	RNA-Target-Spot	170	847	11.80574	10.6957625	9.57945575	8.51337575	7.3078458	6.1590608499999995	4.8553844999999995	3.5997585
1985	RNA-Target-Spot	1861	9301	12.801237749999999	11.66939	10.538283750000002	9.467347	8.279834999999999	7.0902905	5.8784075	4.501919
1986	RNA-Target-Spot	891	4453	11.4516225	10.326079	9.1910045	8.046501200000002	6.84993665	5.68994165	4.20626545	2.3090648500000004
1987	RNA-Target-Spot	391	1953	12.466314	11.359628	10.205478	9.0980855	7.854637	6.73597915	5.3392432	3.90863175
1989	RNA-Target-Spot	1844	9218	10.897210999999999	9.772085500000001	8.614887	7.416543	6.182803	5.08564435	3.79487395	1.92304115
1990	RNA-Target-Spot	1192	5957	12.8573605	11.7590425	10.6289655	9.5006785	8.325366500000001	7.1639632	5.807316500000001	4.69480575
1991	RNA-Target-Spot	247	1232	11.3288905	10.186491499999999	9.0208095	7.863588999999999	6.6912313999999995	5.4919340000000005	4.1121377	2.3688046
1992	RNA-Target-Spot	1499	7494	11.332068	10.2346555	9.060925	7.9879255	6.78758515	5.7325798	4.26182105	2.8198193
1993	RNA-Target-Spot	149	742	11.9956475	10.886792499999999	9.727736499999999	8.636198499999999	7.3829382	6.2607683000000005	4.86389715	3.3232033999999997
1994	RNA-Target-Spot	1247	6233	6.9141676	5.74669485	4.580998350000001	3.4012283	1.3969828699999998	1.2225163650000002	0.585953565	0.69016465
1995	RNA-Target-Spot	434	2170	10.12024075	8.99138	7.7947161000000005	6.70137115	5.4542535	4.25156635	2.8022282	1.4837363
1996	RNA-Target-Spot	1705	8524	11.3501955	10.288732	9.154924999999999	8.06729	6.88442085	5.73335415	4.1658753	2.9182036
1997	RNA-Target-Spot	367	1835	11.658293	10.590705250000001	9.3994115	8.343027499999998	7.106327	5.91632125	4.53681675	2.95502045
1998	RNA-Target-Spot	1460	7296	13.0021555	11.915738000000001	10.755720499999999	9.691091499999999	8.500611	7.372895	6.1012492	5.00068785
2000	RNA-Target-Spot	841	4203	11.7559015	10.663749	9.544093499999999	8.4581745	7.2410235499999995	6.04628665	4.79961915	3.4905637499999997
2001	RNA-Target-Spot	653	3261	12.190644500000001	11.1006725	9.9607525	8.8703335	7.58807465	6.53788685	5.127165	3.7267978499999996
2002	RNA-Target-Spot	913	4562	9.825871999999999	8.637872000000002	7.424108049999999	6.2154036	5.189193749999999	3.0611972499999998	2.50742535	0.38906613
2003	RNA-Target-Spot	368	1838	12.218366	11.1531925	10.043319	8.920683	7.71604165	6.58168745	5.3153500000000005	4.00716135
2004	RNA-Target-Spot	135	672	12.626771	11.499817	10.3651305	9.262916	8.089262000000002	6.899802899999999	5.6570295	4.208822049999999
2005	RNA-Target-Spot	1263	6312	11.094005500000002	9.9593655	8.8074455	7.688263899999999	6.4738305	5.296181	3.8665633999999995	2.5682338500000004
2006	RNA-Target-Spot	1239	6195	11.388178499999999	10.2698795	9.1099665	7.9944138	6.7702805999999995	5.60461365	3.9907199	2.87460325
2007	RNA-Target-Spot	673	3361	11.558869999999999	10.395442	9.207702000000001	8.07172775	6.8578236	5.5640262499999995	4.401479350000001	2.96610595
2008	RNA-Target-Spot	1569	7843	11.164365499999999	9.982995500000001	8.857961	7.6705748499999995	6.427514200000001	5.290064149999999	3.7801937999999997	2.7300649999999997
2009	RNA-Target-Spot	575	2874	12.846594	11.752918000000001	10.610169500000001	9.5524405	8.3357835	7.181488	5.852111750000001	4.54256075
2010	RNA-Target-Spot	856	4277	11.698905499999999	10.636170499999999	9.5379205	8.4618845	7.2191920000000005	6.102661250000001	4.622147999999999	3.57587895
2011	RNA-Target-Spot	627	3131	12.5521875	11.4644655	10.3699215	9.2833665	8.0853763	6.9851287	5.68071065	4.5510702
2012	RNA-Target-Spot	358	1788	11.7259	10.603729999999999	9.4569925	8.357332	7.17639565	5.89213515	4.6837298999999994	3.0595137
2013	RNA-Target-Spot	1687	8434	12.278312	11.175822499999999	10.0601605	8.992484000000001	7.7985015	6.6044819	5.2869966999999995	3.86885455
2014	RNA-Target-Spot	1863	9314	12.848203	11.716822	10.613457499999999	9.519185	8.288359	7.14418555	5.8585449999999994	4.4862065
2015	RNA-Target-Spot	1190	5947	12.3644725	11.23299875	10.0544395	8.965862	7.769482699999999	6.6424725	5.333761000000001	3.9954311000000002
2016	RNA-Target-Spot	367	1831	10.58917	9.456546	8.335809999999999	7.252003200000001	6.000420350000001	4.7990675	3.3784272	2.0548735999999996
2017	RNA-Target-Spot	921	4604	11.2024915	10.074576	8.939446499999999	7.8056874999999994	6.6257472	5.4337994	4.10792575	2.95161665
2018	RNA-Target-Spot	1541	7702	11.593151	10.4241765	9.253321	8.1420635	6.9280802	5.70680765	4.4055602	3.35651385
2019	RNA-Target-Spot	949	4742	10.125156	8.994432	7.82559895	6.721488	5.5289855	4.38919545	2.8606301000000003	1.96051545
2020	RNA-Target-Spot	640	3198	11.324449999999999	10.2248935	9.0884465	7.9456495	6.6997866	5.5015955	4.25769	2.47776045
2022	RNA-Target-Spot	1466	7329	11.8229455	10.694787999999999	9.55254425	8.43042	7.220627500000001	5.99553725	4.6938093499999995	3.7102594499999997
2024	RNA-Target-Spot	1379	6893	12.176564	11.052758500000001	9.8748605	8.832927	7.610836	6.56452465	5.1213016499999995	3.920948
2025	RNA-Target-Spot	869	4343	10.746429	9.56458425	8.39523	7.379294	6.16112225	4.9919030499999995	3.3995871499999994	2.3742421
2026	RNA-Target-Spot	863	4315	12.1200395	11.017182	9.86426	8.788807	7.551709149999999	6.397749449999999	5.0677977	4.0799231
2027	RNA-Target-Spot	1218	6088	9.3223305	8.1891915	6.980553350000001	5.836646550000001	4.72600275	3.2227161000000004	1.5715948000000002	0.780919275
2028	RNA-Target-Spot	1639	8193	12.214528	11.0901705	9.946011	8.8815105	7.63000115	6.517048	5.2410515	3.9731172
2029	RNA-Target-Spot	695	3473	12.3505985	11.196225	9.995621499999999	8.929975500000001	7.71852935	6.54132295	5.249424449999999	3.910895
2030	RNA-Target-Spot	1197	5983	10.718817	9.606850999999999	8.442609749999999	7.3213004999999995	6.00880335	5.05569085	3.08572675	1.83565325
2031	RNA-Target-Spot	1908	9537	12.8111365	11.696163000000002	10.528035500000001	9.439878	8.1855975	7.0971451000000005	5.732245799999999	4.13654925
2033	RNA-Target-Spot	866	4330	11.4405485	10.3037825	9.1713725	8.0214683	6.7918555000000005	5.70868915	4.508276700000001	2.9136490999999998
2034	RNA-Target-Spot	1503	7511	12.870921	11.7391285	10.5961465	9.5100985	8.3130565	7.186035499999999	5.760375	4.69794525
2035	RNA-Target-Spot	1892	9458	9.0330165	7.826447699999999	6.623072499999999	5.497268500000001	4.3073163	2.9069126499999998	1.7643534	1.35381405
2036	RNA-Target-Spot	212	1057	12.112093999999999	10.976581500000002	9.835074500000001	8.7267105	7.53305885	6.379059799999999	5.2000530000000005	3.8503483000000003
2037	RNA-Target-Spot	40	197	12.486327500000002	11.3377215	10.19998575	9.125558000000002	7.86467	6.7594495000000006	5.436758	4.110266
2038	RNA-Target-Spot	1670	8348	9.465973	8.331183	7.2006345	6.184044200000001	4.847853499999999	3.5120624	2.344468	0.713664165
2039	RNA-Target-Spot	1424	7117	10.82988925	9.687600499999999	8.504801	7.340264	6.00817475	4.706213	3.1053249999999997	1.771091
2040	RNA-Target-Spot	812	4060	12.794843	11.695772	10.5698715	9.4893875	8.2710665	7.142639149999999	5.8982241	4.8001403
2041	RNA-Target-Spot	891	4454	10.283762	9.2176635	8.036534999999999	6.91913535	5.668294749999999	4.56667425	3.29988135	2.048659
2042	RNA-Target-Spot	942	4706	12.28392025	11.1894825	10.048951500000001	8.9051645	7.71585575	6.611406499999999	5.110963850000001	4.03881045
2043	RNA-Target-Spot	1363	6811	11.759349	10.641469	9.4749695	8.354301	7.1614892999999995	6.11288615	4.7013380499999995	3.61258635
2044	RNA-Target-Spot	254	1270	11.776822	10.644709500000001	9.4982305	8.4060825	7.1376992	5.95378	4.6795868	3.62002255
2045	RNA-Target-Spot	1728	8636	12.131373499999999	10.9863015	9.821158	8.685739	7.48953065	6.31579875	4.988311550000001	3.3658466000000002
2046	RNA-Target-Spot	1655	8275	11.394581500000001	10.298937	9.1135775	8.033301649999999	6.82552745	5.6810127	4.62207375	3.8255744
2047	RNA-Target-Spot	42	209	12.24443	11.115796	10.0050725	8.901804	7.7129165	6.6248045	5.1701012	4.13035465
2048	RNA-Target-Spot	1702	8507	13.159491249999999	12.050619750000001	10.934118	9.854785249999999	8.6816785	7.5390476500000005	6.28943335	4.9207342
2049	RNA-Target-Spot	1453	7264	12.449050499999998	11.3490035	10.16536	9.055515500000002	7.892579899999999	6.71182565	5.23541675	4.019494750000001
2050	RNA-Target-Spot	30	146	12.101817	10.96719675	9.844897	8.7300085	7.498285299999999	6.39195535	5.1787657	3.8577491999999998
2051	RNA-Target-Spot	1404	7018	10.864032	9.7222745	8.5448475	7.456775	6.1465397	5.14261225	3.45797135	1.80259125
2052	RNA-Target-Spot	1777	8885	11.2975035	10.185511	9.018822	7.9214422	6.6533675500000005	5.64679505	4.38978505	3.3283697500000002
2053	RNA-Target-Spot	1796	8980	12.2703175	11.1524845	10.023373	8.9195255	7.691974649999999	6.4809812	5.222711350000001	3.8167826
2054	RNA-Target-Spot	979	4895	12.04719575	10.914156000000002	9.774998	8.667320499999999	7.426317000000001	6.28866245	5.166627350000001	3.4140440000000005
2055	RNA-Target-Spot	102	506	12.834323999999999	11.72767225	10.58830225	9.512722499999999	8.336352000000002	7.2255239499999995	5.930934799999999	4.6323115
2056	RNA-Target-Spot	276	1380	12.3002935	11.186168	10.015904500000001	8.9369715	7.77702385	6.5758457	5.284829350000001	4.048605
2057	RNA-Target-Spot	104	518	10.336621000000001	9.1795155	8.0180875	6.80648445	5.68229665	4.28527775	2.7457643999999997	2.1832665
2058	RNA-Target-Spot	972	4857	12.1305175	11.011907	9.875651999999999	8.75359075	7.5242379999999995	6.3766838	5.1197775000000005	3.89907395
2059	RNA-Target-Spot	1822	9108	12.056296999999999	10.9494915	9.823509999999999	8.738772	7.49475815	6.3426002	4.9245085	3.71573945
2060	RNA-Target-Spot	72	359	11.7198225	10.6377565	9.45454775	8.38121975	7.12992135	6.01513935	4.70079065	2.96080505
2061	RNA-Target-Spot	1497	7485	10.879583	9.7607945	8.597494999999999	7.45775245	6.324916	5.2174819	3.6698662000000004	2.21784725
2062	RNA-Target-Spot	490	2449	11.486301000000001	10.3966595	9.243428999999999	8.1338213	6.97714515	5.78365995	4.5654182	3.4623288
2063	RNA-Target-Spot	64	316	12.35409325	11.2181195	10.088487	8.982445	7.760628499999999	6.63233935	5.2493108	3.9767353500000002
2064	RNA-Target-Spot	502	2510	11.1956545	10.137133	8.981364	7.911304	6.72648315	5.556603900000001	4.426022	3.2353492
2065	RNA-Target-Spot	1273	6362	12.194191499999999	11.14156925	9.9738605	8.8944345	7.68881025	6.5868602	5.1857741	4.069459
2067	RNA-Target-Spot	1088	5438	11.3537945	10.213849499999998	9.071502	7.9552657	6.73252085	5.552268	4.0371101	2.624963
2068	RNA-Target-Spot	1086	5430	12.324002	11.244554	10.102618249999999	9.00762125	7.8274183	6.706783999999999	5.335674	4.112346649999999
2070	RNA-Target-Spot	866	4328	12.9800115	11.8491035	10.716397	9.654453	8.454949249999999	7.356708500000001	5.926765	4.867723700000001
2071	RNA-Target-Spot	12	58	12.5999895	11.5065195	10.359654	9.25623	8.08492535	6.8780184	5.705627	4.44327565
2072	RNA-Target-Spot	715	3575	10.246455000000001	9.1260205	7.949141000000001	6.7680994000000005	5.5035647	4.415100600000001	3.0317817500000004	1.7264241999999999
2073	RNA-Target-Spot	1013	5064	12.9051865	11.834878499999999	10.704744999999999	9.6375155	8.411565499999998	7.360502	5.98035635	4.80091485
2074	RNA-Target-Spot	256	1277	13.1543525	12.015225000000001	10.919985500000001	9.8863515	8.717939999999999	7.64541085	6.2545986	5.012249799999999
2075	RNA-Target-Spot	1677	8382	12.812449999999998	11.722208	10.603518000000001	9.491297	8.2707935	7.1381382	5.9245465	4.69354985
2076	RNA-Target-Spot	1502	7508	13.216224	12.150126	11.0141585	9.951836	8.756766	7.6568862	6.347797	5.0773
2077	RNA-Target-Spot	384	1916	12.6516695	11.525381	10.412419	9.3082115	8.05499825	6.886980549999999	5.5649077	4.47500395
2078	RNA-Target-Spot	853	4263	12.3977135	11.284746	10.178656	9.0836745	7.8665804999999995	6.77705865	5.34027135	4.11601985
2079	RNA-Target-Spot	1233	6163	12.35056425	11.2844585	10.12997	9.0868575	7.89977415	6.7254355	5.5012868	4.22387365
2080	RNA-Target-Spot	525	2621	13.283676499999999	12.1881585	11.078261000000001	9.976361	8.802402	7.6469822	6.4159446	5.200869299999999
2081	RNA-Target-Spot	656	3276	10.857951499999999	9.63735	8.49856	7.3253442	6.0790452	4.865382449999999	3.4282188500000004	1.71294075
2082	RNA-Target-Spot	1361	6805	11.242891499999999	10.137584	8.974168500000001	7.902689	6.68552675	5.4879292500000005	4.2814624	2.65729315
2083	RNA-Target-Spot	170	849	12.2346045	11.108467000000001	9.997468249999999	8.8837555	7.693130999999999	6.5124125500000005	5.173340549999999	3.92282595
2084	RNA-Target-Spot	846	4228	12.0527085	10.905154	9.753199	8.644315	7.4646197999999995	6.2818213499999995	4.9899535	4.07456815
2085	RNA-Target-Spot	1336	6680	10.1534595	8.941506	7.8119068	6.59377125	5.3513150000000005	3.813091	3.1006567	1.8176317000000002
2086	RNA-Target-Spot	772	3860	11.016459000000001	9.880029	8.7020975	7.6200247999999995	6.3619333000000005	5.4046385	4.132942600000001	2.1540939999999997
2087	RNA-Target-Spot	1077	5381	11.774354500000001	10.6311195	9.426169	8.367092249999999	7.1590883000000005	5.9661823	4.32992565	2.4127428
2088	RNA-Target-Spot	1017	5082	12.669896999999999	11.56654	10.436511	9.3823425	8.1674755	7.0306320499999995	5.653568849999999	4.4901927
2089	RNA-Target-Spot	101	504	12.398622	11.303868000000001	10.1844495	9.080194	7.889524499999999	6.8378105	5.53073	4.3136776999999995
2090	RNA-Target-Spot	1040	5196	12.571618999999998	11.4907685	10.381888	9.222784	8.0545365	6.862153500000001	5.56487705	4.4955263500000004
2091	RNA-Target-Spot	132	658	11.800259	10.680461000000001	9.557116	8.424119	7.21600915	6.0628655	4.7505015	3.54811675
2092	RNA-Target-Spot	1065	5323	11.487076	10.346985	9.227261	8.094447500000001	6.9014931	5.6939911500000004	4.5891405	2.7392479499999998
2093	RNA-Target-Spot	1773	8861	12.576038749999999	11.477139000000001	10.347415000000002	9.270508	8.10246135	6.960045149999999	5.69617315	4.29796005
2094	RNA-Target-Spot	1413	7062	11.7525905	10.625446499999999	9.5019225	8.428554	7.22174085	6.10993765	4.935407700000001	3.6364181
2095	RNA-Target-Spot	1198	5988	12.053004000000001	10.959340000000001	9.801450500000001	8.734577999999999	7.4873285	6.359241	4.914676	3.8670131000000003
2096	RNA-Target-Spot	228	1139	11.1297615	9.9774445	8.841625749999999	7.652806	6.413935449999999	5.3840997999999995	3.7753692	2.3598907
2097	RNA-Target-Spot	381	1905	11.4276925	10.312809999999999	9.229595	8.0855085	6.95306185	5.6613741	4.3316	2.77202735
2098	RNA-Target-Spot	718	3590	11.371501	10.239706	9.105968749999999	7.9500987	6.711396200000001	5.6672865	4.300062499999999	3.0456652999999996
2099	RNA-Target-Spot	1788	8939	11.418834	10.2878115	9.1455155	8.00287075	6.788488149999999	5.743904499999999	4.1776687	3.0440959
2100	RNA-Target-Spot	1841	9203	11.5200285	10.3935615	9.2595375	8.094399	6.8483132	5.6607806499999995	4.32926675	2.7777876
2101	RNA-Target-Spot	1776	8877	9.829438	8.693325	7.5438144000000005	6.24927495	5.0202250500000005	4.12119225	2.56760375	0.577713288
2102	RNA-Target-Spot	1314	6568	11.5095265	10.430495	9.2909165	8.2016025	6.9259485000000005	5.7822637	4.598323349999999	3.1346338
2103	RNA-Target-Spot	1537	7683	11.6450705	10.460518	9.317479500000001	8.148594	6.9276814	5.77016925	4.24344665	2.9408781
2104	RNA-Target-Spot	1880	9397	12.176632	11.0575245	9.906498500000001	8.799572999999999	7.52409195	6.4514083499999995	5.07168695	3.86888025
2105	RNA-Target-Spot	1305	6523	11.7235285	10.608221499999999	9.458830249999998	8.3599525	7.13875485	6.00982335	4.61593555	3.45483685
2106	RNA-Target-Spot	1399	6993	10.419798	9.3198085	8.14454135	7.03681085	5.78106	4.70761775	2.9316794	1.542316
2107	RNA-Target-Spot	962	4809	12.159637	11.026203	9.8771035	8.7715505	7.5298485	6.3715008	4.913850549999999	3.8597224999999997
2108	RNA-Target-Spot	1090	5448	9.8701295	8.719516500000001	7.55922475	6.30110665	5.1323483	3.5367373	2.44997345	0.9880747000000001
2109	RNA-Target-Spot	299	1494	10.9088825	9.811471000000001	8.653091	7.50313355	6.283668649999999	5.114689	3.3656322	2.12813055
2110	RNA-Target-Spot	72	356	11.607524000000002	10.499006999999999	9.379339	8.317826499999999	7.08620095	6.0234323	4.59802745	3.4389795000000003
2111	RNA-Target-Spot	1524	7617	11.439098	10.299553499999998	9.145808500000001	8.039482	6.815992799999999	5.757283449999999	4.45433	3.11662035
2112	RNA-Target-Spot	1718	8587	11.636697999999999	10.526123	9.3972235	8.331111	7.10551125	6.155541	4.888607	4.214039
2113	RNA-Target-Spot	1773	8864	11.7557445	10.607155500000001	9.4631425	8.337889	7.163337	5.993581649999999	4.7618035	3.4232240000000003
2114	RNA-Target-Spot	1150	5748	13.1383395	12.0430925	10.9229555	9.8549735	8.671489999999999	7.54157625	6.3496885	5.00793485
2115	RNA-Target-Spot	446	2229	10.4319665	9.2209215	7.9799085	6.89042285	5.60125015	4.513994	2.5194544	1.9868287999999998
2116	RNA-Target-Spot	46	226	11.1883045	10.0414155	8.882135	7.7442322	6.51667715	5.3889701500000005	4.163687299999999	2.4091529499999997
2117	RNA-Target-Spot	768	3840	11.3298265	10.25039625	9.055966999999999	8.01158225	6.7654464999999995	5.6929642000000005	4.2222786	3.3096562499999997
2118	RNA-Target-Spot	224	1116	13.208937500000001	12.134827	11.012673	9.9386425	8.736881499999999	7.64096855	6.30443635	5.0487160499999995
2119	RNA-Target-Spot	1816	9078	11.928787	10.809573	9.689397	8.594529999999999	7.42281485	6.1146536000000005	4.936423700000001	3.8460081500000003
2120	RNA-Target-Spot	41	204	11.749672499999999	10.6517145	9.5263375	8.46275525	7.21365415	6.10079835	4.7547293	3.2026733
2121	RNA-Target-Spot	1656	8276	11.366579250000001	10.22164175	9.049833499999998	7.9764137	6.754071	5.58050265	3.9260874	2.5932892
2122	RNA-Target-Spot	974	4870	12.724278	11.606811	10.441433	9.375138	8.164740250000001	6.99714	5.692473	4.40176765
2123	RNA-Target-Spot	325	1624	11.912104	10.792971999999999	9.641596	8.574374500000001	7.387728300000001	6.23411105	4.8490579	3.27399925
2124	RNA-Target-Spot	268	1336	12.5693925	11.4630025	10.30560325	9.1668385	7.9646795	6.7832661	5.58252875	4.2783862
2125	RNA-Target-Spot	312	1557	11.415901999999999	10.3169655	9.1977135	8.0888434	6.89548085	5.646562	4.32919955	3.2893090000000003
2126	RNA-Target-Spot	225	1122	12.632878	11.5706375	10.453118	9.377223749999999	8.1693632	7.0239645	5.76220655	4.3387418
2128	RNA-Target-Spot	108	540	11.5392235	10.439775749999999	9.2960555	8.240559000000001	7.0438835	5.80752165	4.68248285	3.21987075
2129	RNA-Target-Spot	702	3510	11.5236755	10.372429	9.2147675	8.113537999999998	6.871904799999999	5.81985545	4.4449325	2.86553765
2130	RNA-Target-Spot	1543	7712	12.6388935	11.564986999999999	10.451656	9.411075	8.230566	7.0834589999999995	5.83558335	4.488675300000001
2131	RNA-Target-Spot	1129	5643	9.826516000000002	8.6638	7.4322941	6.39331775	5.051018000000001	3.9238318	2.24853305	1.79740585
2132	RNA-Target-Spot	1669	8345	12.0528245	10.952739	9.779655	8.716018	7.531147000000001	6.36044985	4.96551755	3.8140403000000003
2133	RNA-Target-Spot	1456	7278	12.380040000000001	11.244886000000001	10.158531499999999	9.052050000000001	7.8579149	6.8347099	5.42974535	4.2042063999999995
2134	RNA-Target-Spot	3	11	13.45899	12.3643185	11.2555735	10.1673505	8.954379	7.818744749999999	6.46625025	5.370274500000001
2135	RNA-Target-Spot	1450	7249	11.064633	9.91263	8.784590999999999	7.6861464999999995	6.459887	5.1467855	4.0697528	2.1261071
2136	RNA-Target-Spot	1799	8995	11.311315999999998	10.2223535	9.084908500000001	7.962414500000001	6.736621600000001	5.6243551	4.17805535	3.0809637
2137	RNA-Target-Spot	937	4685	9.923582	8.721245499999998	7.551959050000001	6.4617617	5.081742050000001	3.7264929999999996	2.8710876999999995	1.2998922
2138	RNA-Target-Spot	538	2690	7.5665607	6.380556500000001	5.24682355	4.357914299999999	3.1387465	1.58983335	1.35513752	0.783748685
2140	RNA-Target-Spot	35	172	11.6816775	10.577921	9.435752	8.32291275	7.11300705	5.978771249999999	4.6542987	3.59308145
2141	RNA-Target-Spot	1416	7076	12.259556	11.1326385	9.974450000000001	8.90495525	7.676942499999999	6.62728525	5.36035525	3.9542147500000002
2142	RNA-Target-Spot	1737	8681	11.916923	10.770472	9.5841715	8.486079	7.2707205	6.0212927	4.7498095	3.4081022
2143	RNA-Target-Spot	1886	9429	10.6477155	9.55667	8.3487875	7.1926017	5.94930225	4.679998250000001	3.0684164	2.87947885
2144	RNA-Target-Spot	1481	7401	11.945003	10.8380835	9.6701385	8.592988	7.351616	6.2674851	4.9252210000000005	3.92875435
2145	RNA-Target-Spot	962	4807	11.971992	10.8893275	9.782428	8.6486595	7.4496005	6.305104249999999	5.0361095	3.69705365
2146	RNA-Target-Spot	232	1157	12.9952045	11.941022499999999	10.823423000000002	9.750741999999999	8.542611	7.423159350000001	6.186466	5.068008150000001
2147	RNA-Target-Spot	904	4520	11.782717	10.676632000000001	9.54570675	8.51545225	7.255319350000001	6.1188985	4.8630665	3.7213903999999998
2148	RNA-Target-Spot	1453	7262	11.895316999999999	10.729394	9.592234000000001	8.4653955	7.2480703	6.03254175	4.97565415	3.2470128000000003
2149	RNA-Target-Spot	182	909	11.9916835	10.864634500000001	9.7199845	8.645461999999998	7.344697350000001	6.2733113	4.92307305	3.6336419500000003
2150	RNA-Target-Spot	310	1548	11.769336	10.603429	9.42867575	8.289150249999999	7.14933895	6.0084789999999995	4.57774885	3.2370926
2151	RNA-Target-Spot	307	1531	12.553127750000002	11.436415	10.2951005	9.20292525	7.9529099500000004	6.806691750000001	5.517875849999999	4.520829
2152	RNA-Target-Spot	1856	9278	12.126272499999999	10.985895	9.79879875	8.712037500000001	7.52185385	6.3680143	4.9719555	3.7818273500000004
2154	RNA-Target-Spot	1464	7318	11.319566	10.179894999999998	9.03412125	7.82006365	6.6580467500000005	5.4035835	4.087564800000001	2.45184755
2155	RNA-Target-Spot	1558	7788	9.2165495	8.05435875	6.8857739	5.7577197	4.4334302999999995	3.08986665	1.65892075	1.0302967
2156	RNA-Target-Spot	354	1767	13.026164999999999	11.932173	10.784930500000002	9.688863999999999	8.4868495	7.42227915	6.05136435	4.684394
2157	RNA-Target-Spot	1608	8036	10.768527500000001	9.618355000000001	8.483266	7.36151965	6.16048505	4.96894505	3.4244386	1.1722579499999999
2158	RNA-Target-Spot	160	797	11.474270749999999	10.315362	9.1412315	8.0733555	6.908916	5.7335242	4.17509415	3.1170095
2159	RNA-Target-Spot	1617	8084	12.235839	11.1591325	9.999893499999999	8.922227500000002	7.72684645	6.49330305	5.3043995	4.041571299999999
2160	RNA-Target-Spot	55	272	12.785318	11.688574	10.578234250000001	9.462764	8.2576645	7.16323465	5.8436065	4.606180999999999
2161	RNA-Target-Spot	1479	7394	10.60769375	9.4541445	8.311843500000002	7.161613	5.89784765	4.7469456999999995	3.2091106	1.27306125
2162	RNA-Target-Spot	225	1124	12.686033	11.568779	10.433057	9.329246000000001	8.18865875	7.0728597	5.67811485	4.381209350000001
2163	RNA-Target-Spot	1430	7146	10.185660500000001	9.031623	7.8831123000000005	6.6758992500000005	5.4779005000000005	4.3725012	2.12517165	1.46176205
2164	RNA-Target-Spot	188	938	12.78409725	11.679886	10.563244749999999	9.463836	8.2931925	7.14901925	5.834652350000001	4.36998855
2165	RNA-Target-Spot	277	1384	11.064311	9.9507765	8.744210500000001	7.6625651999999995	6.42047265	5.1980023	3.9546822499999994	2.4134908
2166	RNA-Target-Spot	1658	8287	10.981976	9.843797	8.672852	7.59148525	6.3097639999999995	5.18985535	3.7807613	2.2351407
2167	RNA-Target-Spot	242	1210	12.40595	11.3107805	10.1901275	9.06703375	7.871489800000001	6.73312525	5.4967316	3.7589995
2168	RNA-Target-Spot	1172	5859	11.6731955	10.55909475	9.3962015	8.3204525	7.091736999999999	5.928337300000001	4.627333650000001	3.3131000999999998
2169	RNA-Target-Spot	1464	7317	12.9792515	11.849837	10.661262	9.585340500000001	8.432867	7.180779249999999	5.93041015	4.921561949999999
2170	RNA-Target-Spot	1423	7115	11.5737765	10.493111500000001	9.3483305	8.2257745	7.027839	5.8468825	4.57070935	3.0022491
2171	RNA-Target-Spot	577	2885	10.4411925	9.352993999999999	8.10116975	7.016824000000001	5.8393999999999995	4.71530325	3.2785600500000003	1.3553833
2172	RNA-Target-Spot	1475	7375	11.504173999999999	10.378539	9.225486499999999	8.12716	6.8958507	5.866172799999999	4.3995853	2.920768
2174	RNA-Target-Spot	1640	8197	11.689849	10.56820875	9.367016	8.336498500000001	7.070425799999999	5.9176131000000005	4.4357992	2.8635682000000005
[truncated: 8,381 more rows]
