# Supplementary material for: RNA structure-wide discovery of functional interactions with multiplexed RNA motif library
Source: Nat Commun. 2020 Dec 8;11:6275. doi: 10.1038/s41467-020-19699-5 (PMC7723054; doi:10.1038/s41467-020-19699-5)
Supplement: Supplementary file 8 — Supplementary Data 5 [file 41467_2020_19699_MOESM8_ESM.csv]

Motif_Name	Binding_Intensity	Motif_Sequence	SD	SE	CV	Zscore	Rank
U1A	9.18686921666667	AUUGCACUCC	0.590200595594584	0.34075247274241	0.0642439313845735	11.5976493706826	1
hsa-mir-3661	8.31363328333333	GCUGCUUGCACUCGUUCAGC	0.521275950711785	0.300958810465527	0.0627013404303997	10.0465943583615	2
hsa-mir-6845	6.18927065	GAGCCCUUGCACACCACCAGCCUC	0.825677730282625	0.476705259842553	0.133404689659617	6.27326897785223	3
hsa-mir-6786	4.96580513333333	GCGUCACGUGCACCCAAGUGACGC	0.500732733467302	0.289098178459404	0.10083616251997	4.10013082630584	4
hsa-mir-6504	4.93745163333333	AAUGCAGUCUGCACCCUGCUGCAUU	0.701510586256139	0.405017325814354	0.142079485198428	4.04976890621859	5
hsa-mir-3909	4.82096508333333	GACAGGGAAAAGCACACAAGGAACUUGUC	0.616190390830355	0.355757688017966	0.127814738372738	3.84286371559524	6
hsa-mir-4536-1	4.72602721666667	ACGAUAUAUAUACUGCCCUGCUUUUAUACAUACAUACAUACAUACCUAUAUCGU	0.915002442545516	0.528276906512819	0.19360921987895	3.67423362568322	7
hsa-mir-744	4.5825118	ACAGCAGUCUUACUGAAGGUUUCCUGGAAACCACGCACAUGCUGU	0.308070684955649	0.177864692888577	0.0672274722687347	3.41931934894649	8
hsa-mir-938	4.38350665	CAGUGCACCUUCAUGAACCG	0.158521808544999	0.0915226088358816	0.036163241259141	3.06584335969469	9
hsa-mir-637	4.34600613333333	CACUGCAGUUACCCUCCCCUCGGCGUUACUGAGCACUG	0.469787701347687	0.271232055835062	0.108096419318066	2.99923436879067	10
hsa-mir-633	4.29514138333333	UUAACCUAAAAUGAGAAGGCUAA	1.93755444235187	1.11864757886141	0.451103763398863	2.90888762236579	11
hsa-mir-3136	4.28924503333333	GUCAUUUUUCUGUGACUGCACAUGGC	0.236792727911703	0.136712345201967	0.0552061554123156	2.89841443536925	12
hsa-mir-4439	4.1931624	GCAUUUUAUCUAAGAUACACACAAAGCAAAUGC	0.612286220039858	0.353503613961111	0.146020154153786	2.72775099340597	13
hsa-mir-614	4.18804524333333	CAGCCCUGCACUGAAC	0.367541392786808	0.212200122063794	0.0877596519215909	2.71866182151818	14
r(GAA)16:	4.17606391666667	GAAGAAGAAGAAGAAGAAGAAGAAGAAGAAGAAGAAGAAGAAGAAGAA	0.280103529392626	0.161717848095797	0.0670735733413305	2.69738040595658	15
PARIS_ID23	4.14914353333333	GUAGUGAAGUCUGAGAUUUUACUACACCUUCCACUUAUGUGGUCCCACACCACCCGCCUCCCCUGC	0.517796283766406	0.298949823817923	0.124795943935548	2.64956400959805	16
hsa-mir-2114	4.12306276666667	CGGUCGGAUAAUCACAUGACGAG	0.880658006696513	0.508448137230231	0.213593160360372	2.60323895319652	17
hsa-mir-493	4.12269048333333	UUCAUUCAUUCGUUUGCACAUUCGGUGAA	0.351211284504161	0.202771929650912	0.0851898258974308	2.60257769784945	18
hsa-mir-6780b	4.11314825	GGAAGACACAUGAGCAGUGCCUCCACUUCACGCCUCUCCC	0.475298575818588	0.274413760694307	0.11555590679684	2.5856286371484	19
hsa-mir-4671	4.08699901666667	CUAAUCUCUUAGCACUGAAGAUUAG	0.997173625956652	0.575718461374868	0.243986754557612	2.53918196920701	20
hsa-mir-1257	4.07110611666667	GACCCCCAUGCACCCCUGUGGGCCCCUGGCAUC	0.361830375593255	0.208902864749749	0.0888776576252731	2.51095275730179	21
hsa-mir-210	4.05627921666667	ACACUGCGCUGCCCCAGACCCACUGU	0.151587555510276	0.087519115979655	0.0373710850297051	2.48461699089054	22
hsa-mir-632	4.04032901666667	GCGGGGAACGAGGCCGUCGGCCAUUUUGUG	0.478509834863612	0.276267781968389	0.118433383244216	2.45628600184948	23
hsa-mir-5089	4.0387284	GCAUCCUUGGAAUCUGCACUCAAGGGAUGC	0.231558006360161	0.133690077305052	0.0573343843473507	2.45344296206049	24
hsa-mir-3671	4.030898075	ACAUGAAAAUAAAAUGUAAAUUAUUUUAUUUCUAUCA	0.934900295888528	0.539764937496702	0.231933499307974	2.43953461910787	25
hsa-mir-4536-2	4.02969251666667	ACGAUAUAGGUAUGUAUGUAUGUAUGUAUAAAAGCAGGGCAGUAUAUAUAUCGU	0.151938018203216	0.0877214557097649	0.0377046182989907	2.43739328796907	26
PARIS_ID9	4.01007667666667	AGGACAAUACAGACAGUAACUCCUAUGGUUACAAUGAACACUCCU	0.752449606319594	0.434426982760246	0.187639705419563	2.40255133313019	27
hsa-mir-8485	4.00432749833333	UGUAUAUAGCAUAUGUGUAUACAUACACACACACACACACACACACACA	0.0390490436142588	0.0225449758422898	0.00975171077553263	2.39233955469752	28
hsa-mir-33b	3.9823044	AUUGCACGUGUGUGAGGCGGGUGCAGU	0.0796830894803131	0.0460050531613198	0.0200092914746329	2.35322179081169	29
hsa-mir-708	3.98121713333333	GCUGGGGGUAAAUGACUUGCACAUGAACACAAC	0.264619324708024	0.152778038352955	0.0664669411001122	2.35129057113933	30
hsa-mir-892a	3.94903916666667	AGUCACUUACACUACAUGUCACU	0.433987399471663	0.25056274190987	0.109896960033948	2.29413557490124	31
hsa-mir-3925	3.94826807666667	GAGCCUGUCACAUCUCCAGACUC	0.35611039545562	0.205600432677526	0.0901940771347691	2.29276595305702	32
hsa-mir-6891	3.94502938333333	AGGGGUCAUAUCUCUUCUCAGGGAAAGCAGGAGCCCUUCAGCAGGGUCAGGGCCCCU	0.140407117588962	0.0810640871361269	0.0355908927274773	2.28701333645447	33
PARIS_ID18	3.91955156666667	UCACUGGUCUUGUAAUUAAAAUUCAAACACUAUAGAAAAAGGCCAUGUAGA	0.476488466813538	0.275100744580548	0.121567087129501	2.24175924905911	34
PARIS_ID1	3.91845863333333	AGCAUUUCUGAAUCUCCUAUCCAAUACAAAAACUAGGACAAUACAGACAGUAACUCCUAUGGUUACAAUGAACACUCCU	0.331787230989897	0.191557447125697	0.0846728936136946	2.23981796416681	35
hsa-mir-6820	3.9175095	GUCACCAGCCCUCAUGUACUUGUGAC	0.767015044146913	0.442836342210713	0.19579149562928	2.2381320990325	36
hsa-mir-142	3.91572086666667	UACUAACAGCACUGGAGGGUGUA	0.483111728365593	0.278924686420541	0.123377468623511	2.23495510116632	37
G4_(GGGUU)8:	3.91079177659167	GGGUUGGGUUGGGUUGGGUUGGGUUGGGUUGGGUUGGGUU	0.478581155289661	0.276308958835568	0.12237449156824	2.22619997603327	38
hsa-mir-5706	3.89408651666667	AGCUUCUACGUCAUUCAGCACUUGCU	0.506349044691857	0.292340757256753	0.13003025036159	2.19652783801223	39
hsa-mir-130a	3.89184463333333	GCUACUGUCUGCACCUGUCACUAGCAGU	0.109841757114546	0.0634171680383443	0.0282235719724677	2.19254577056806	40
hsa-mir-6793	3.8775713	GGGUGAUACACAAGCCUGACCCUCCC	0.628863465593025	0.363074491143654	0.162179729768741	2.16719325773148	41
hsa-mir-4271	3.87469391666667	CCUGCAGCCCCCAGGUGGGGGG	0.559442610814062	0.322994341949646	0.144383691420803	2.1620824054736	42
hsa-mir-3910-1	3.85636615	CUUUUAUAUCAAGGCACAUAAAAG	0.404700995109294	0.23365422846766	0.104943612553309	2.12952834617777	43
hsa-mir-4265	3.85413098333333	ACACCUGUAAAGAAUUGGUCAGCCUGGGGACUGGUGAUCUCUGCAGCUGU	0.867018889163749	0.500573589051181	0.224958335072953	2.1255582089796	44
hsa-mir-3157	3.85120006666667	GCAGUCUGCUUUGUGCCAACACUGGGGUGAUGACUGC	0.622114115941176	0.359177752305304	0.161537729843164	2.12035226999679	45
hsa-mir-541	3.84867004333333	CCCACUCCAAAGUUCACAGAAUGGGUGG	0.486270609646308	0.280748467378299	0.126347700418909	2.11585840388036	46
hsa-mir-5699	3.84215983333333	CAAGAGGUGUGAGCCACACACACGCCUGGCCUCCUG	0.156733156232252	0.0904899299416301	0.0407929818204036	2.10429486936888	47
hsa-mir-1915	3.83794880666667	GGGCCGUGCACCCGUGGGCCCC	0.299125534254159	0.17270020772313	0.0779389067760797	2.09681517943741	48
hsa-mir-2053	3.83165416666667	ACAUUUGCAACCUGUGAAGAUGCAAAACUUUAAGUGU	1.0580481222354	0.610864368188188	0.276133512110736	2.08563454365495	49
hsa-mir-4440	3.81019613333333	UGGCUUGCACCGUGACUCCCUCUCACCAAGCAAGUGUC	0.339624858464885	0.19608250345819	0.0891357942163901	2.04752045685922	50
hsa-mir-4447	3.80048131666667	CAUCAUUUGCACUACUGAUACUUGGGGUCAGAUAAUUGUUUGUGGUG	0.915711102906501	0.528686051762998	0.24094608724709	2.03026485100354	51
hsa-mir-3939	3.77377335	CGUGCACGUACCUGUCACAUGUGUACG	0.77435176059442	0.447072197426649	0.205192969682299	1.98282575237517	52
hsa-mir-6857	3.77226521666667	GCCAGUGUUCAAGGGCCCCUCCUCUAGUACUCCCUGUUUGUGUUCUGCCACUGA	0.176998124116263	0.102189914604583	0.0469209119587476	1.98014698289647	53
G4_(UGGGGU)6	3.7394498	UGGGGUUGGGGUUGGGGUUGGGGUUGGGGUUGGGGU	0.611391089350321	0.352986810016547	0.163497605810973	1.92185973822486	54
hsa-mir-4275	3.738637725	CUUUUUGCCACCUGAGCACAGUCAGCAGUCAGCAUAAAA	0.609833125698845	0.352087319282979	0.163116399757306	1.92041731819718	55
hsa-mir-3689d-2	3.73684167	CUCGCUGGGAGGUGUGCUAUCGUCUUCCCUGGGAG	0.303026145317963	0.17495222657082	0.0810915131220859	1.91722713785323	56
PARIS_ID32	3.7279817	UGGUCUUGUAAUUAAAAUUCAAACACUAUAGAAAAAGGCCA	0.188594274814527	0.108884955331789	0.0505888413600654	1.90148992371334	57
hsa-let-7g	3.71968	ACAGUUUGAGGGUCUAUGAUACCACCCGGUACAGGAGAUAACUGU	0.404015261917768	0.233258320224941	0.108615596480818	1.88674431728068	58
hsa-mir-591	3.71951053333333	UUGUAAUAGUGUAGAAUGUUGGUUAAC	0.287455207811484	0.16596234160992	0.0772830740054051	1.88644330799702	59
hsa-mir-4753	3.71561044666667	AGAACAGAUAUAUCCACAGUACACUUGGCUGUUCU	0.254397227461241	0.146876307755842	0.0684671418365359	1.87951591444632	60
hsa-mir-214	3.71449307666667	CUGUGCAGAACAUCCGCUCACCUGUACAG	0.1659615386841	0.0958179390343897	0.0446794583429488	1.87753122477316	61
hsa-mir-7110	3.71300788333333	GAGAGAGUGCACAGCCAGCUCAGGGAUUAAAGCUCUUUCUCUCUCUCUC	0.364947438303602	0.210702501744649	0.0982888940100962	1.8748932016731	62
hsa-mir-671	3.71002696666667	UGGAGGUGAUGGAUGUUUUCCUCCG	0.878233643470035	0.507048430468811	0.236718937991736	1.86959845192604	63
hsa-mir-3974	3.70588785	AUGCACCCAUAUUUUAAUAUCAAACUAUGACAAAUU	0.36651674573542	0.21160854181285	0.0989011973838928	1.86224648963572	64
hsa-mir-4648	3.7033129	GGAGCUCAGCACCUGCCUGCCACCCACGCAGACCAGCCCCUGCUCUGUUCCCACAG	0.290442830791311	0.16768724654156	0.0784278397840244	1.85767282408725	65
G4_(GGGU)8:	3.6957712	GGGUGGGUGGGUGGGUGGGUGGGUGGGUGGGU	0.29911134599772	0.172692016129455	0.0809334046430471	1.8442771412713	66
hsa-mir-4259	3.68444321666667	GGUGGGGGCUCUGAGUGGGGAAAGUGGGGGCCUAGGGGAGGUCACAGU	0.448614141242996	0.259007495208916	0.121759005326416	1.82415620412481	67
hsa-mir-1302-6	3.68211365	CACAAUAUUUAGGACAACAAUAUU	0.204229703697668	0.117912074406366	0.0554653449378642	1.82001839220372	68
PARIS_ID38	3.67032953333333	CAUUUUCUGGCUGUGGAUGUACUAAAAUGUAUCCUAUUAUUCUCUGCCCUAAAAUG	0.554379924640972	0.32007139872479	0.151043637800417	1.7990872640585	69
hsa-mir-4431	3.66761093333333	AGGUUUAUGACUGGGCAUUUCUCACCCAAUGCCCAAUAUUGAACUU	0.517181920622493	0.298595121091404	0.141013299944672	1.79425844518432	70
hsa-mir-6735	3.66330231666667	AUCUGAGGUGACUGGCACAGAAGACUCAGG	0.422300292834023	0.243815187746581	0.115278580998547	1.78660541440317	71
hsa-mir-942	3.63682611166667	UGUGUGUACUCACAGCCCCUCACACA	0.274004687115762	0.158196679865504	0.0753417069451781	1.73957797438964	72
hsa-mir-4314	3.6332795	ACAGGUAGUGGCCACAGUGAGAAAGCUGGCCUGUCCUUCUGC	0.195383555980032	0.112804748640298	0.0537760874108452	1.73327842853685	73
hsa-mir-6767	3.62720545	AUGGAGAACGCCCCCACCAGUUCCCAC	0.861767972865642	0.497541971112977	0.237584549523006	1.72248960808413	74
hsa-mir-6814	3.61813198333333	UGCCACCCAGCCCUGCAGAGCCCCUGACUC	0.151618224825022	0.0875368229167797	0.041905111677363	1.70637317790158	75
hsa-mir-612	3.61807044	CCUUAGCACUAGCAGGAGG	0.0653690843280739	0.0377408584334928	0.0180673885188576	1.70626386369222	76
hsa-mir-1321	3.61329286666667	CCUGUUUUACAAAUAAGGAAAUAAACUCAGG	1.49184708665373	0.861318317069291	0.412877433882073	1.69777786491167	77
G4_(GGGUU)6	3.61222623333333	GGGUUGGGUUGGGUUGGGUUGGGUUGGGUU	0.990934253522507	0.57211615802044	0.274327849229997	1.69588329448136	78
hsa-mir-3613	3.59749433333333	UUGUUCGUUGCAUUUUUAGGAACAA	0.471197829451188	0.272046193675211	0.130979450081465	1.66971626852219	79
hsa-mir-6774	3.5967171	CCUGUAUGUCUCCCCGCAGCACCGUCAUCGU	0.337924124526779	0.195100584261204	0.0939534901220835	1.6683357347954	80
hsa-mir-4728	3.59484575	CAAGCACACAGGGCCUGGGACUAGCAUG	0.205060927185879	0.118391981511042	0.0570430392419145	1.66501181432155	81
hsa-let-7a-1	3.58535609	AUAGUUUUAGGGUCACACCCACCACUGGGAGAUAACUAU	0.170036266061071	0.0981704839823579	0.0474252101584339	1.64815613517876	82
hsa-mir-6727	3.58349871666667	GGGAGCGGCCCUCACAUUGAUGGCUCCU	0.387650913345262	0.223810359171491	0.108176657505783	1.64485704027388	83
hsa-mir-4790	3.5796832	UUCAUGUUCACUGAAAGGUAGAUUUUAAAAACAUGAA	0.405368521287269	0.234039624886205	0.113241451446672	1.63807986124984	84
hsa-mir-5010	3.5791274	AAAAUUCAUGGCCUACAGCUGCCUCUUGCCAAACUGCACUGGAUUUU	0.0969465371811184	0.0559721093385208	0.0270866404982171	1.63709264079436	85
PARIS_ID14	3.57713710666667	GCUGGUGAUGCCCAACCCAGUGCUCUGCACCCAGGUCACACUGUGGCUUUGUCCUCUGCUUAUGCCUGCAUUGCAGC	0.877511437159594	0.506631464461067	0.245311099628859	1.63355745135378	86
hsa-mir-6794	3.57006679166667	UGAGCAGGCCCAGAACCCAGCUCGUGCUCA	0.391713974380059	0.226156168553665	0.109721749546649	1.62099904978001	87
hsa-mir-3169	3.56089798333333	AUAGCACAAAGUCUUAUGGUACUGU	0.360051849426983	0.207876032188891	0.101112655041564	1.60471327227182	88
hsa-mir-4803	3.55861766666667	UUGAAUCACACACACAUUUCAA	0.400588488502491	0.231279871671179	0.112568566231427	1.60066293895352	89
hsa-mir-6851	3.55432061666667	GCCAGCAACCUGAUUACCCCUCUUUGGC	0.168615871912628	0.0973504190383995	0.0474396910402418	1.59303045306251	90
hsa-mir-4712	3.55426296666667	CAUUUCCUUCAUGAUUAGGAAUACUACUUUGAAAUG	0.203822077310668	0.117676731202103	0.057345806774061	1.59292805425132	91
NEAT1_ParasoR_ID27	3.55122761666667	UCUGAAUCUCCUAUCCAAUACAAAAACUAGGACAAUACAGA	0.435422916286001	0.251391537929054	0.122611942485035	1.58753661918556	92
G4_(UGGGGU)8	3.55069785	UGGGGUUGGGGUUGGGGUUGGGGUUGGGGUUGGGGUUGGGGUUGGGGU	0.451343324353228	0.260583189812276	0.127113976863232	1.58659563953467	93
hsa-mir-4492	3.54733216666667	CCCCGCGCGCGGACAGACACACGGACAAGUCCCGCCAGGGG	0.164566992782592	0.0950127975827568	0.0463917628940939	1.58061746135306	94
hsa-mir-3193	3.54465505	AGUGGACGAGUCUCAUUA	0.655085876894093	0.378214007367126	0.184809485733765	1.57586232580962	95
hsa-mir-6816	3.54385445666667	CUGCAGGGACUGUGACACUGAA	1.11032982171442	0.641049221456092	0.313311349348922	1.57444029969377	96
r(CUG)16:28	3.54301951666667	CUGCUGCUGCUGCUGCUGCUGCUGCUGCUGCUGCUGCUGCUGCUGCUG	0.0955808517271938	0.055183630474069	0.0269772298113441	1.5729572665036	97
hsa-mir-196a-1	3.54293765	GGGCCUGGGUUUCUGAACAC	0.825656187493282	0.476692822107327	0.233042821821401	1.57281185367892	98
hsa-mir-4284	3.53509216666667	AUCAAAGUGGGGACUCAUGGGGAGAG	0.147003606996991	0.0848725720715587	0.0415840945769753	1.55887658626293	99
hsa-mir-4737	3.53497056666667	AGUGCCUCACAGCCGCACAGGACCGAGGAUGCU	0.491380690633458	0.283698774011811	0.139005596048515	1.55866059848426	100
hsa-mir-4723	3.53473076166667	AGAGCACCUCCUAGAGAAUGUUGAACUAAAGGUGCCC	0.123981977473265	0.0715810280688515	0.0350753666496528	1.55823465317781	101
PARIS_ID41	3.53297216666667	ACCUGCUCUGGCUCUUGGCACAUCUGGUUGGUGACACUGUUUUGUGAGAUGGGU	0.214117064801298	0.123620545001122	0.0606053641807533	1.55511100985844	102
hsa-mir-450a-1	3.52713985	UAAUAUGCACUAUAAAUAUAUUG	0.308015845690733	0.177833031424215	0.0873273697074226	1.54475155984732	103
PARIS_ID34	3.52712606666667	GCUGGUGAUGCCCAACCCAGUGCUCUGCACCCAGGUCACACUGUGGCUUUGUCCUCUGC	0.733779791415794	0.423647960099816	0.208039003298018	1.54472707767997	104
hsa-mir-6797	3.5253789	AACAGGACCUGUGCUCACUGGGGCCUGCA	0.73424004207723	0.423913685943091	0.20827266030248	1.54162373354095	105
hsa-mir-6841	3.52407493333333	UUGUGAAACACAGGUGUUUUUUAACCUCAC	0.957200701867933	0.55264008289195	0.27161757907416	1.5393076080163	106
hsa-mir-6789	3.5231727	CGCGGGCGGGUCCCAGGCUGGGCCCCUCGGAGGCCGGGUGCUCACUGCCCCGUCCCGG	0.377966133218179	0.218218848758078	0.107280047105888	1.53770504737887	107
hsa-mir-486-1	3.52019928333333	CCCGAGGCCCUUCAUGCUGCCCAGCUCGGG	0.331527862733867	0.19140770079326	0.0941787200240375	1.53242361924644	108
hsa-mir-4771-2_4771-1	3.51505206666667	UGCUUCAGUUUCACUCCAAGCA	0.501846571344255	0.289741253057497	0.142770736201401	1.52328105432718	109
hsa-mir-3164	3.51226788333333	GGCGCACAGCAGACCCUGCAAUCAUGCC	0.793245384884459	0.457980436496471	0.225849909868386	1.51833574533388	110
hsa-mir-146b	3.50470996666667	GGCUGUGAGCUCUAGCAAUGCCC	0.615182927465475	0.355176028773054	0.175530338691785	1.50491125822672	111
PARIS_ID45	3.50470735666667	GUGAGAUGGGUUGAAAGCACGUGCUGCCAAAAUAGAAUAAUGUUGGUCCUCUCCUCAU	0.285239478538918	0.164683089717953	0.0813875309721178	1.50490662230483	112
hsa-mir-24-2	3.50068216666667	GCUGAAACACAGUUGGUUUGUGUACACUGGC	0.855725850434953	0.494053550101142	0.244445456540766	1.49775701830123	113
hsa-mir-4422	3.49769846	CCCACCAUGUACCAGUGGG	0.947256158954264	0.546898598363775	0.270822705212348	1.49245731291352	114
hsa-mir-3653	3.4965626	CUUCCUGAGCACGCUCAUGAUGAGCAAACUGAGCCUCUAAG	0.684288244351792	0.395074002079804	0.195703129797188	1.49043978101974	115
PARIS_ID22	3.49539252333333	GGCAGUGUCCAGAGGAGGCAGCAUCUGUAGGUGUCUUCACCUGCUCUGGCUCUUGGCACAUCUGGUUGGUGACACUGUU	0.208438876089801	0.12034224122003	0.059632466081671	1.48836147295962	116
hsa-mir-6803	3.49209483333333	GGGCGUGGUGGACAGCGAUGCAUCCC	0.591781682985595	0.341665313973223	0.169463233740625	1.48250406557596	117
hsa-mir-30d	3.49112573333333	GAAGCUGUAAGACACAGCUAAGCUUU	0.180951985304765	0.104472677426103	0.05183198748101	1.48078273534313	118
hsa-mir-4511	3.48913265	CCCUGCACUCAGUUUGCACAGGG	0.331069262708467	0.191142927945144	0.094885834365875	1.4772425902619	119
hsa-mir-6765	3.48832491166667	GUGUGUGGCGUGGGUGCUGCGGGGCCGUCAGGGUGCCUGCGGGACGCUCAC	0.774611756238833	0.447222305981939	0.222058373532853	1.47580787308784	120
hsa-mir-128-2	3.48144791666667	ACGAGAGUGAGUAGCAGGUCUC	0.300937276498702	0.173746217595718	0.086440263850575	1.463592849453	121
hsa-mir-147a	3.480587405	ACACACACCAGACUAUGGAAGCCAGUGU	0.263593644053542	0.152185861350987	0.0757325167800354	1.46206439547763	122
hsa-mir-384	3.48044501666667	GACAAUAUGUAUAAUGUUCAUAAGUCAUUC	0.303735035645282	0.175361504592124	0.0872690228378262	1.46181148314354	123
hsa-mir-4635	3.47020153333333	UGGAUCACGCCGACAACACUGGUCU	0.417314251365085	0.240936495362299	0.120256488666879	1.44361685147378	124
hsa-let-7i	3.46996416666667	GCUGUUGGUCGGGUUGUGACAUUGCCCGCUGUGGAGAUAACUGC	0.501227734820472	0.289383967623906	0.144447524742586	1.44319523717227	125
hsa-mir-5196	3.46745631666667	GUUGGGGAACAGGUGGUUAGCACUUCAU	0.725156355597716	0.418669217108909	0.209132081091312	1.43874075566942	126
hsa-mir-103b-1	3.46741466666667	UGCUUGAUCCAUAUGCAACAAGGCA	0.730772115401792	0.421911477543497	0.210754174407501	1.4386667763028	127
hsa-mir-6807	3.46478842333333	AGAGGCUGUGGGCAGGGGGAGAUGUGAAGGAAAGAACUAGGACCCAUUCAUCCACU	0.0922454201804926	0.0532579181727175	0.0266236805570214	1.43400200275163	128
hsa-mir-3660	3.46216351666667	CAUUGUAAUAGUUCAUAUGGGCACUG	0.906796664037568	0.523539298082345	0.261916186128211	1.42933960340823	129
G4_(GGGU)6	3.45651578333333	GGGUGGGUGGGUGGGUGGGUGGGU	0.081486128265281	0.0470460380891804	0.0235746437664748	1.41930801313516	130
hsa-mir-4643	3.45383061666667	UGUUCAUUCACAUGAUCAUAAGUGGACA	0.275099511833774	0.158828777211164	0.0796505510450527	1.41453857905868	131
hsa-mir-4489	3.45137445	GCUGGGGACUGGAGAA	0.249892187839896	0.144275321917749	0.0724036732206487	1.41017589828249	132
hsa-mir-212	3.44923563333333	CUUACUGCCCGGGCCGCCCUCAGUAA	0.673511529576529	0.388852062903325	0.195263995033488	1.40637689942704	133
hsa-mir-4686	3.44901306666667	UGUUGGCAGCCCAAGAUGACA	0.958318109404515	0.55328521843399	0.277852849751796	1.40598157311174	134
hsa-mir-6815	3.44856933333333	GUCAUUUCCCAUCACUAAUGGC	0.272254281505219	0.157186082715066	0.0789470227185667	1.40519340718255	135
PARIS_ID44	3.4484731	GGCUGUGGAGUGUAUGAAUUUAUAAAUCACUGGUCUUGUAAUUAAAAUUCAAACACUAUAGAAAAAGGCC	0.392016958688145	0.226331096625499	0.113678415727861	1.40502247606494	136
hsa-mir-3975	3.44649401666667	UAUUUCAAAAGACUAGAGGUAGGAAAUGAG	0.352102462145241	0.203286451301885	0.102162504981159	1.40150719799771	137
hsa-mir-138-1	3.44383295	AGGCCGUUGCCAAUCAGAGAACGGCUA	0.385246633666671	0.22242224765185	0.111865656453131	1.3967805707096	138
hsa-mir-6130	3.43775076666667	UAUAUACUGAUGUAAUUUUCCUUGGAUUUAUAUGCAGUACUGAG	0.401020111220075	0.231529069163364	0.116651886200847	1.3859773037059	139
hsa-mir-5186	3.43539006666667	CUUUCCUCAGCUGAUUUCUUUCUGGGGAGAG	0.45267870301756	0.261354171043599	0.131769229762253	1.38178419228227	140
hsa-mir-1260a	3.43467028333333	ACCAAAACACUCAUCGCGG	0.648082645872132	0.3741706900514	0.188688459855067	1.38050570212361	141
hsa-mir-4634	3.43455659166667	GGGGCUCUU	0.487152024630492	0.281257352556686	0.141838403773133	1.38030376124749	142
hsa-mir-378e	3.43324546666667	CAGGCCAGGGGCAGACAGUGGACAGAGAACAGUGCCCAAGACCACUG	0.38936429291398	0.224799579326715	0.113409978020597	1.37797492098175	143
hsa-mir-5579	3.42976176666667	CUAACAGGCCCCUGUCACCAUUAG	0.251162780795769	0.145008899102852	0.073230386797352	1.37178711979291	144
hsa-mir-325	3.42799605	GUGUUUGUGACAUAAUUUGU	0.367034717612507	0.211907593015519	0.107069760950427	1.36865082686035	145
hsa-mir-6834	3.4265327	UUUGUGGGGCGAGGAGGGACCUGUACUAGCCAUGGUUCUGAUCACAUAUG	0.349114971880139	0.201561622993127	0.101885784390775	1.36605160222284	146
hsa-mir-5589	3.42442343333333	UGCAGUGAGCAACCUACACAACUGCA	0.561855961869548	0.32438769083118	0.164073156491234	1.36230509052906	147
hsa-let-7a-2	3.42029778333333	AUAGUUUAGAAUUACAUCAAGGGAGAUAACUGU	0.265733571891252	0.153421349264135	0.0776931099935618	1.35497704793792	148
hsa-mir-3150b	3.40813598333333	CCCAGCCUUGGCGUUCAGGUGCUGAG	0.372304497072814	0.214950101605497	0.10923991850486	1.33337507288309	149
PARIS_ID39	3.40801452666667	AUAUUAACUUCUUAUAAUUUUCUUUUUUUUUCUUUAUGUGUGUGU	0.122286392053681	0.070602081370421	0.0358820043450014	1.33315933969528	150
hsa-mir-6760	3.40723729666667	CAGAGUGGGCUCACCUCUCGCCCACACUG	0.101618538816035	0.0586694907400942	0.0298243209874021	1.33177881188921	151
hsa-mir-6881	3.39901784166667	GGGUCAGGUCUGCAGCCUUGUAUCUGCUGAUCC	0.739755594606134	0.427098091680383	0.217638044007267	1.31717929028268	152
hsa-mir-551b	3.395724505	UGAGACCUGGUGCAGAACGGGAAGGCGA	0.374814884226288	0.216399474304326	0.110378472598232	1.31132961535623	153
hsa-mir-5588	3.39505883333333	ACUUUUUUUUUUUUUUUUUUUAAUGUUAAAAGU	0.454488155073972	0.262398858675454	0.133867534374286	1.31014723916701	154
hsa-mir-5695	3.39185656666667	GCCUCUCUGAGCAUGCAUUCCUGAGACUC	1.04434322947663	0.602951844664695	0.307897226474689	1.30445932416658	155
hsa-let-7e	3.39139893333333	AUAGUUGAGGAGGACACCCAAGGAGAUCACUAU	0.576456904680467	0.332817549093486	0.169976141413089	1.30364646884492	156
hsa-mir-6780a	3.39133171666667	GGAGAGUAUGGUCACAGCAGCAUCCUCC	0.608910167900349	0.351554449349567	0.179548985110441	1.30352707757417	157
hsa-mir-7848	3.38403488333333	UAUGCAAAGCUCUGACAGUGUUUCACUUGCUA	0.296374158115145	0.171111699968627	0.0875801131881983	1.29056633067438	158
hsa-mir-134	3.38132709333333	GAGGGGCAUGCACUGUGUUCACCCUG	0.251307827273157	0.145092641725617	0.0743222469570123	1.28575671268743	159
hsa-mir-550b-2	3.37978608333333	AAGACACUAUCUGACAACAACAGGGCUCUU	0.397859491162553	0.229704284322348	0.117717358836558	1.28301954717087	160
hsa-mir-4524a	3.37745121666667	CUCACUGCAGAAUUAUUUUGAG	0.45956394756727	0.265329368837811	0.136068271038073	1.27887232130877	161
hsa-mir-658	3.37695113333333	CGCCAGCUCGCUGACAGCACGACUCAGGGCG	0.398869234153138	0.230287259709774	0.11811519278913	1.27798406564826	162
G4_(UGGGU)8	3.3759284	UGGGUUGGGUUGGGUUGGGUUGGGUUGGGUUGGGUUGGGU	0.0821545609099553	0.0474319578565182	0.0243353979041603	1.27616747106897	163
hsa-mir-4719	3.37553766666667	GUGAUUACAUUAAAACUUAAAAUUUCAC	0.200885071648595	0.115981050192494	0.0595120219312997	1.27547344454989	164
hsa-mir-4748	3.36521209666667	UGCUGGUGCUAGAGAGGAAAGCA	0.203121781307257	0.117272415116021	0.0603592806255673	1.25713300928809	165
hsa-mir-196b	3.36515526666667	UUGGGAUCCACCUUUCUCUCGA	0.180316546082898	0.104105806420305	0.0535834253679207	1.25703206697344	166
hsa-mir-6134	3.36386058333333	UGCAUAAAUGAAGCUGAAUGA	0.198377389535636	0.114533239249534	0.058973130610264	1.25473243064735	167
hsa-mir-4481	3.36002184833333	GUUUUUUAAGAGGAAGGGAGACCUAAGCUAGCA	0.730951192778252	0.422014867915002	0.217543583277836	1.24791401086475	168
hsa-mir-622	3.35997721666667	UUGAGGAGAGCACCACAGUGGUCAUCACACAG	0.577804282722589	0.333595458168805	0.171966726398166	1.24783473541621	169
hsa-mir-5004	3.35869703333333	CACGAGAUUGGGUUGUGCAGAGGCUGACACUUG	0.497990840260307	0.287515145678256	0.148269056517454	1.24556085421176	170
hsa-mir-4430	3.35747468333333	GGAGAUCGUACC	0.5103518993238	0.294651806456033	0.152004690268317	1.24338969745797	171
hsa-mir-10b	3.35603991666667	UUGUGUGGUAUCCGUAUAGUCACAG	0.498603922000174	0.287869108585804	0.148569127418307	1.24084124297403	172
hsa-mir-7111	3.35509025	GGCCAUCUGCUAUUCGUCCACCAACCUGACUUGAUCC	0.75122192042696	0.433718177979653	0.223905130548116	1.23915443052491	173
hsa-mir-3176	3.35289404	CACUCCCGGGAUCCCCAGGGAC	0.166576641233293	0.0961730686567457	0.0496814510825679	1.23525348875353	174
hsa-mir-486-2	3.3494705	CCCGAGCUGGGCAGCAUGAAGGGCCUCGGG	0.174747674831276	0.100890617104099	0.0521717312725329	1.22917254467623	175
hsa-mir-7-2	3.34890889166667	GUUGUUGUCUUACUGCGCUCAACAAC	0.515086346449433	0.297385240778481	0.153807213964871	1.2281750073703	176
hsa-mir-4668	3.34763483333333	UGUCUUGUAGCCAGGAUAUUGUUUUAAAGAA	0.571882733457774	0.330176650106745	0.17083187442172	1.22591200548448	177
hsa-mir-6839	3.34695926666667	CCCAAGCAGGCUUUGUGUGAGCAGUGAGGCUAUUUAUUCACUUGGGUGCGAGCUCACACGAAGCCUGCUUGGG	0.0470311072281241	0.0271534224184437	0.0140518911289183	1.22471205364501	178
hsa-mir-940	3.34075416166667	CAGCCCCGUGUGUUGAGGAAGGAAGG	0.168138177155142	0.0970746218415741	0.0503294073788595	1.21369045129811	179
hsa-mir-1206	3.33877198333333	AAGCUCUUGCAGUAGGUUU	0.179000400080505	0.10334592917153	0.0536126458991657	1.21016967584456	180
hsa-mir-6865	3.33785814666667	ACUUCAGAUGCUUCAUGACA	0.631904897685833	0.364830462781158	0.189314485493304	1.20854650518911	181
hsa-mir-3126	3.33772878333333	GAAGCACUGGUUAUGAUUUGCAUC	0.234518662545059	0.135399412950381	0.0702629475816334	1.2083167280591	182
hsa-mir-6726	3.3353181	UCUGCAGGUUCGCACUGAUGCCUGCUCG	0.352250343693789	0.203371830753747	0.10561221842492	1.2040348354748	183
hsa-mir-151b	3.3330822	CGAGACACAGAAACAGACACCUGCCCUCGA	0.557820048988509	0.322057555442886	0.167358623495247	1.20006339571876	184
r(CAG)16:	3.33115138333333	CAGCAGCAGCAGCAGCAGCAGCAGCAGCAGCAGCAGCAGCAGCAGCAG	0.164660059409381	0.0950665296247858	0.0494303742043128	1.19663384964262	185
hsa-mir-3131	3.32814467866667	CCUUUCCCCUCAGACCAAGG	0.111881845517872	0.0645950136271755	0.0336168815721961	1.19129329485578	186
hsa-mir-1324	3.327837	GUCCUGCCCUCACUGGGAACCCCCUUCCCUCUGGGUACCAG	0.705034937234432	0.40705211080039	0.211859816822288	1.19074679130513	187
PARIS_ID37	3.32537496666667	UAGGACAAUACAGACAGUAACUCCUA	0.782830076623264	0.451967155468177	0.23541106926897	1.18637369006594	188
hsa-mir-3914-2	3.32466006666667	CCUUCUACCAAGUUAAGCAUACUCAUUAGAAGG	0.385229385065354	0.222412289167236	0.115870307742947	1.18510387375859	189
hsa-mir-8066	3.31866035833333	AUUGUUGCCUCUGCAUGUUACAAU	0.577263863703169	0.333283447102468	0.173944845622309	1.17444710011054	190
hsa-mir-3198-2	3.31597655	AGCAGUACCAGAUGGUUCUGUGG	0.660822676831431	0.381526150355236	0.199284484334315	1.16968007872648	191
hsa-mir-887	3.31405465	AGACUCUGGAUUUUACACUUGGAGUG	0.650217387923902	0.37540318394964	0.196199959443608	1.16626637056997	192
hsa-mir-7978	3.31276756666667	CUCAAGUCCUCUAUUUCUUUGAA	0.773618385759659	0.446648783268383	0.233526310008547	1.16398023348005	193
hsa-mir-1295b	3.31096105	UAAUCACAGGCCACAUUUCUGAAUA	0.505591914941873	0.291903628191789	0.152702465328571	1.16077147096386	194
hsa-mir-1273a	3.31058191666667	ACCCGGGUGGUGGAGGUUGCAGUGAGCCAAGAUUGCGCCACUGCACUCCAGCCUGGGC	0.762721370567734	0.440357388613961	0.230388913419698	1.16009804854208	195
hsa-mir-103a-2	3.2993079	UGCCUUGUAGCAUUCAGGUCAAGCA	0.174439478508902	0.100712679874413	0.0528715366361842	1.14007296781382	196
hsa-mir-7844	3.29904724166667	UGUAAAUAACUACAAUUCUCUUAACUCCGUAGCAGUUGC	0.409899872416882	0.23665580168068	0.124247954754901	1.13960998249795	197
hsa-mir-330	3.29856251666667	AGGCUCUGCAAGAUCAACCGAGCA	0.313284186367515	0.180874709332138	0.0949759735595678	1.13874900654386	198
hsa-mir-711	3.28927308333333	GCUGCAGGCAAAGCUGGGG	0.34102302644285	0.19688973611664	0.103677322558229	1.12224897306689	199
hsa-mir-5094	3.28602661666667	ACCUAACACACUGCCUUUUAUGUGGUAGGU	0.877789192952323	0.506791826842768	0.267127840200744	1.11648254935086	200
hsa-mir-4534	3.28052188333333	AGCCAAAAUCACCAGGGA	0.400668210308047	0.231325899077076	0.122135509091904	1.10670495786357	201
hsa-mir-6884	3.27961006666667	GUUGGCUCAAGAAAGGGAGAUAGAUGGUAGCCC	0.351399478776738	0.202880583664844	0.10714672526112	1.10508537516299	202
hsa-mir-98	3.27477705	AUUGUUGUGGGGUAGGGAUAUUAGGCCCCAAUUAGAAGAUAACUAU	0.0480890435970347	0.0277642222658197	0.0146846771132205	1.09650089708631	203
hsa-mir-1184-3_1184-2_1184-1	3.2724832	ACAGUGGCCACAUCUCCAC	0.289141748093937	0.166936066095993	0.088355456826772	1.09242652565449	204
hsa-mir-5692c-2	3.27042049166667	GAGUCCUAUUUAUUUUUAGGAUAUUAGGAA	0.153457937219618	0.0885989813630311	0.0469229989264815	1.08876271158404	205
hsa-mir-603	3.268821673	CUUCCCAUUUAAAAGUAAUGGCACA	0.369567329300592	0.213369797055388	0.113058271839411	1.08592286543013	206
hsa-mir-6854	3.26661185	UGCUGAUGUCAUCAGUCAUAACUUCUGCG	0.918514945083111	0.530304850798429	0.28118276283211	1.08199774404008	207
hsa-mir-4306	3.26514905	UCCAGAGGCAUCCCUAACCCAGAAUCUUUUGACUGUCCUCUGGA	0.700424907461287	0.404390508869893	0.214515446840409	1.07939949632097	208
hsa-mir-516b-1	3.26139608166667	AGCACUUUCUGUUUUGUGAAAGAAAAGAAAGUGCU	0.51102992245642	0.295043263294168	0.156690542841172	1.07273341660266	209
hsa-mir-6850	3.25928671666667	CGGGGCGGGAGGGGAAGGGACGCCCG	0.557816774807293	0.32205566509348	0.171146886818777	1.06898673024771	210
hsa-mir-6747	3.25411186666667	AGAACAUUCGUUCACUUUCCU	0.0360051924165227	0.0207876075339036	0.0110645220237633	1.0597950825794	211
hsa-mir-7515	3.25352891666667	UUUAUGCCUGUUAGCAUGAAAAAAGAGGCUGAGAA	0.552019485263675	0.318708598414902	0.169667920403558	1.05875963787893	212
hsa-mir-324	3.25288958	CAUUGGUGUAAAGCUGGAGACCCACUG	0.541340683156615	0.312543189143768	0.166418401191662	1.05762403831924	213
hsa-mir-34a	3.2527145	GUUGUUGUGAGCAAUAGUAAGGAAGCAAU	0.294405329898989	0.169974996468042	0.0905106580669741	1.05731305854712	214
hsa-mir-4701	3.25067340666667	CCUUGUGAAUGUCGGGCAAUGG	0.773930973247491	0.446829255738628	0.23808327580995	1.05368763737006	215
NEAT1_ParasoR_ID4	3.24925506333333	UUGAUGGGUUGGUUCCACAUCUUUGCAAUUGUGACUUGUACUGCCAUCAA	0.240521666682395	0.138865249005018	0.0740236337234939	1.05116835426181	216
hsa-mir-24-1	3.24916004	AUCAGUUCUCAUUUUACACACUGGC	0.188480983507651	0.108819546565268	0.058009141189503	1.0509995723647	217
hsa-mir-548h-5	3.24915656666667	UGUCAUUACUUUUAACUGUA	0.429760411735424	0.248122289402491	0.132268298839264	1.05099340297694	218
hsa-mir-4436b-2_4436b-1	3.24854653333333	CCUGCCCAAAUGGUGGAGCAGAUUCGAGGGGCAGG	0.191912617267999	0.110800801240565	0.0590764562855368	1.04990985244583	219
hsa-mir-301a	3.2471332	ACUACUGUACUUUACAGCUAGCAGU	0.641613433458042	0.370435688522681	0.197593813970441	1.04739946817616	220
hsa-mir-1244-1_1244-4_1244-2_1244-3	3.24708386666667	UUGUGUAUGUACUUAGCUGUACUAUA	0.823231407400474	0.475292874668018	0.25352945633818	1.04731184155543	221
PARIS_ID12	3.24626786666667	UCUGAAUCUCCUAUCCAAUACAAAAACUAGGACAAUACAGA	0.450185315779347	0.259914613250423	0.138677809185724	1.04586244988276	222
hsa-mir-4776-2	3.24448040166667	CAAGGGCUCUACUGUCCUUUCAGGAGAGCCCUUG	0.225125144744922	0.129976062919834	0.0693871180819205	1.0426875272281	223
hsa-mir-650	3.2442075	GGACGUCACCACCAUGGCC	0.129995363184192	0.0750528579277965	0.0400699903394564	1.04220279511643	224
hsa-mir-184	3.23906618333333	CCCAGCUUUGUGACUGUAAGUGUUGGA	0.405569602052084	0.2341557189199	0.125211891050251	1.03307070986734	225
hsa-mir-604	3.23759945	CUCUCGUGUCCACUAGCAGGCAGGUUUUCUGACACAGG	0.350007859960569	0.20207713216672	0.108107215041864	1.03046547570145	226
PARIS_ID11	3.23492071166667	UGACUAAAUACUGUCUUUGAUUUUUUGUUCCAGGUCUGUCA	0.296824885510742	0.171371927551807	0.0917564639035047	1.02570745972889	227
hsa-mir-6796	3.23407265	CUGGCUGGUCCAGCCCCUCAGAAG	0.497648551125237	0.287317524953983	0.153876738398328	1.02420111963381	228
hsa-mir-4293	3.23342548333333	GCUGGUGACAUUGCUAAUUCAUUUCACACCAGC	0.6927772481943	0.399975130733427	0.214254898331573	1.02305161230845	229
hsa-mir-3138	3.23188436666667	CCGGGUGCCCACAAGACUGUG	0.162548450388356	0.0938473915880741	0.0502952556300791	1.02031425732893	230
hsa-mir-125a	3.22947615	CUGUGAGGACAUCCAGGGUCACAG	0.929525000366602	0.536661509180144	0.287825318160842	1.01603674607566	231
hsa-mir-6759	3.22740696666667	GUCUGUUUUCUUCAUGGUUUUCUGAC	0.789289815007707	0.45569668716333	0.244558502587265	1.01236143101124	232
hsa-mir-3620	3.2230714	UGGGCCAAG	0.609855561789878	0.352100272766176	0.18921565367428	1.00466053122816	233
hsa-mir-1302-8	3.22272313333333	ACAUGCAGUAUUUGG	0.515602380410608	0.297683173124877	0.15998966063129	1.00404193465152	234
hsa-mir-1229	3.21922378333333	AGAGCGUGGGCUGGGGUUCAGGGACACCCUCU	0.423681621690185	0.244612698333526	0.131609869398854	0.997826335693459	235
hsa-mir-623	3.21501541266667	GGGUUGCAUCCUAAGCUGUGCUGGAGCUUCCC	0.731871007038897	0.42254592292599	0.227641523631718	0.990351363389785	236
hsa-mir-5707	3.21160286666667	AGGCACAUAUGUGAACAUUGUACCA	0.0411581728669212	0.02376268218407	0.012815461492485	0.984289947023338	237
hsa-mir-192	3.20958198333333	ACAGCCAGUGCUCUCGUCUCCCCUCUGGCUGC	0.285668882472218	0.164931006194435	0.0890050118537664	0.980700423157185	238
hsa-mir-6514	3.20874323333333	CUGGCAUUUACGAGUCAGAGUUCUUACAGAGCUGC	0.519169955118895	0.29974291334306	0.16179853524134	0.979210622586773	239
hsa-mir-4493	3.20477671666667	UUCCGGUGAUUAUCACAGCCAUGCCUUUACCUCCAGAA	0.395598046657264	0.228398638728462	0.12344012754459	0.972165235054672	240
hsa-mir-941-4_941-5_941-2_941-3_941-1	3.20221435	ACAGCGCCACGGAAGAGGACGCA	0.145280458870086	0.0838777120366363	0.0453687489315278	0.967613920215203	241
hsa-mir-3180-1_3180-3_3180-2	3.19819584	CCCACGUCGCAUGCGCCCCGGGAAAGCGUGGG	0.161736474629609	0.0933785971651861	0.0505711603419537	0.960476181329711	242
hsa-mir-139	3.1972044	UCCAGUGUGGCUCGGAGGCUGGA	0.0654544481691464	0.037790143270115	0.0204724002535298	0.958715170447409	243
hsa-mir-6763	3.19447468333333	GGAGCAGACAGACCCAACCUCAUGCUCC	0.672573674488249	0.388310592015647	0.210542809431953	0.953866605979974	244
hsa-mir-218-1	3.19402983333333	CCAUGUGGUUGCGAGGUAUGAGUAAAACAUGG	0.583376602561215	0.336812638527647	0.182645946657422	0.953076456610378	245
hsa-mir-499b	3.18986176666667	UGUUCACGUGGAGAGGAGUUAAACA	0.237719569755586	0.13724745759003	0.0745234706530865	0.945673072887557	246
hsa-mir-6082	3.18853413333333	AUCCAGUCCACUUAAUUCUGAGAAAGUCCACAGACUGGAUCGGGUCUUGGAUUUUAGCUGGAUUCAU	0.357198432339765	0.206228611065476	0.112025908271004	0.943314910267827	247
hsa-mir-1289-1	3.18827156666667	UCCACCCCCAGAGAAUCCCUAAACCGGGGGUGGA	0.099751675028998	0.0575916564301081	0.0312870697941481	0.942848535341126	248
G4_(UGGU)6	3.18723635	UGGUUGGUUGGUUGGUUGGUUGGU	0.680315814395939	0.392780518575455	0.213450067609808	0.941009767674361	249
hsa-mir-4663	3.18622353333333	CAGUGGCAUCUGUCAUUG	0.964922652418391	0.557098353120926	0.302842108321546	0.939210787229981	250
G4_(UGGU)8	3.18607768333333	UGGUUGGUUGGUUGGUUGGUUGGUUGGUUGGU	0.353209952759192	0.203925861305975	0.110860433380789	0.938951726230644	251
hsa-mir-6801	3.185382135	AAAUGAGAGUUAGCCAGGAGCUUUGCAUACUCA	0.28447953610871	0.164244336751303	0.0893078205540666	0.937716282649422	252
hsa-mir-624	3.18444233333333	UGUGUUCAGUGGAACCAAGGUAAACACA	0.669982260124375	0.386814438235082	0.210392335609691	0.936046992564087	253
hsa-mir-130b	3.181939	ACUACUAUAGGCCGCUGGGAAGCAGU	0.230381644433378	0.133010904429959	0.0724029104371195	0.931600533633618	254
hsa-mir-518e	3.17911926666667	CUUUCUGUUGGCUAAAAGAAAAGAAAG	0.417936584526619	0.241295799580636	0.131463008924742	0.926592080186928	255
hsa-mir-1207	3.17862931666667	GGGGCUGGCUGGGUCUGGUAGUGGGCAUCAGCUGGCCCU	0.0349518538636476	0.0201794622368534	0.0109958885990206	0.925721823507974	256
hsa-mir-548h-4	3.17418841666667	UUUGUCAUUACUUUAAUUACUUUACGUUUCAUUAAUGACAAA	0.421062997277534	0.243100834823975	0.13265217498327	0.917833829048191	257
hsa-mir-548j	3.16781271666667	UUUGGUAUUACUUUCAGUGGCAAA	0.831726174231809	0.480197330584793	0.262555349265405	0.906509213254718	258
hsa-mir-562	3.16443793333333	CUUUUAGAGUAAUUGUGAAACUGUUUUUCAAAG	0.304372149629781	0.175729342522579	0.0961852171039939	0.900514871514011	259
hsa-mir-195	3.16336268333333	UUGGCACAGGGAAGCGAGUCUGCCAA	0.716546241818664	0.41369816560082	0.226514097037908	0.898604996028664	260
G4_(UGGGU)6	3.16300671666667	UGGGUUGGGUUGGGUUGGGUUGGGUUGGGU	0.537598176846552	0.310382452118209	0.169964285568479	0.897972722594329	261
hsa-mir-3655	3.16180732666667	UGCUGUUGGAGACUCGAUUGUUGGUGACAGCGAAAGAACGAUAACAAA	0.220228776399367	0.127149143337476	0.0696528136113666	0.895842347743484	262
hsa-mir-532	3.16154693333333	GACCGUUGGCAUCUUAAUUACCCUC	0.565914366559131	0.326730811871191	0.178999198333098	0.895379833124668	263
hsa-mir-4540	3.15914118333333	CUUGGCACCUUUGGCCUUAG	0.258960595288677	0.149510969399423	0.0819718335650441	0.891106703202441	264
hsa-mir-8081	3.15887618333333	CUAUGGCCCCCCUCCUCUCUGAAAGCAAGGCCACUUG	0.76037280574441	0.439001444081006	0.240709911251426	0.890636006151878	265
hsa-mir-4789	3.15880136666667	UGUAUGUGUAAAUACAUAUCCACACA	0.41726075060601	0.240905606684645	0.132094646725548	0.890503115644961	266
hsa-mir-3190	3.15605278333333	CCCACGGCCCUUGUCAGUGUG	0.631279698078628	0.364469503619642	0.200021907558811	0.88562103991581	267
hsa-mir-153-1	3.15591048333333	GCAGCUAGUAUUCUCACUCCAGUUGC	0.363212723761656	0.209700963836889	0.115089678772518	0.885368284480734	268
hsa-mir-1294	3.15583361166667	GUCUGGCAUUGUCUGAUAUAC	0.145825122414881	0.0841921736808416	0.0462081149892651	0.885231743851407	269
PARIS_ID8	3.15361480833333	GGGCUGUGGAGUGUAUGAAUUUAUAAAUCACUGGUCU	0.0652364656942547	0.0376642910295578	0.0206862504329537	0.881290671456018	270
hsa-mir-373	3.15036273333333	CUUUCCUUUUUGUCUGUACUGGGAAG	0.228122766320003	0.131706740543136	0.0724115873725535	0.875514286132593	271
hsa-mir-3181	3.14977370666667	CCGGCCCGUUAGUUGCCCGGGCCCG	0.543865854023564	0.31400109722355	0.172668231013689	0.874468047963904	272
hsa-mir-6810	3.14916943333333	UGGCACAGAUCCAAUACCUUCUGUCCCC	0.476566065577944	0.275145546248067	0.151330716135368	0.873394728432835	273
hsa-mir-3140	3.14661628333333	AGCUUUAUGUAUUCUGAAGUUAUUGAAAAUAAGAGCU	0.357551799653128	0.206432627778969	0.113630569302959	0.868859784377576	274
hsa-mir-3689f	3.14551901666667	GGGACGUGUGAUGCUGUGCUUCCU	0.616626190507216	0.356009297078715	0.196033210176125	0.866910802552367	275
hsa-mir-548o	3.14462685	AUGGUUCCUAUUCUGAUCAAUAAACAUGGUUUGAGCCUAGUUACAAUGAUCUAAAAUUCACGGUCCAA	0.162167533691034	0.093627469230336	0.0515697223952132	0.865326122482141	276
hsa-mir-7-3	3.14213923333333	UUGUUCUGAUGUACUACGACAA	0.292804827036378	0.169050945709475	0.0931864584262095	0.860907579735235	277
hsa-mir-3183	3.14124836166667	CGGAGCAGUCACGUUGACGGAAUCCUCCG	0.524122137174625	0.302602056986012	0.166851543345188	0.859325199863803	278
hsa-mir-663b	3.13937206666667	UCCUAGGCGGGUCGCUGCGGUACCUCCCUCCUGUCUGUGGCGGUGGGAUCCCGUGGCCGUGUUUUCCUGGUG	1.31386314503362	0.758559240463486	0.418511446599146	0.855992496005369	279
hsa-mir-610	3.13918071666667	GGGACACAUUUGAGCCAAAUGUCCC	0.312529723263334	0.180439119855845	0.0995577354320631	0.855652617210557	280
hsa-mir-6083	3.13896073333333	AGGUGGAAAGGGAGCAGGAGCAUCGUCUUUAAGAGGGUCAGGUACCUUUGCUCUUA	0.145501042762194	0.0840050662061241	0.0463532535520709	0.855261879451414	281
hsa-mir-5683	3.13799071	CUUCUUACUGCACCAGUGAAG	0.103874081906722	0.0599717291506709	0.0331020998805702	0.853538909179805	282
hsa-mir-3605	3.137583275	GAAGCCGCUCCCACCUGACCCUCACGGCCUC	0.175516020139183	0.101334221474449	0.0559398762537014	0.852815216905103	283
hsa-mir-4278	3.13695801666667	AUAGAACAUUGACAUCAACACUAG	0.225244136206641	0.130044762672289	0.0718033633252081	0.851704623496274	284
hsa-mir-8073	3.13365283333333	UCGUCAGUGUUUGA	0.756670450760958	0.436863888434674	0.241465947571503	0.845833906339415	285
hsa-mir-642a	3.13218143333333	GUCUUGGGGUGGGGGAUCAAGAC	0.418462064662128	0.241599185678326	0.133600838127947	0.843220383168856	286
hsa-mir-126	3.130300625	ACGCGCUGUGACACUUCAAACUCGU	0.191393758435177	0.110501237953764	0.0611422931416299	0.839879662658769	287
hsa-mir-6509	3.12698571666667	GGAACACUAUAUUAAUCAGGUUUCC	0.116433388790011	0.0672228483605731	0.0372350241862082	0.833991671808262	288
hsa-mir-29a	3.12511086666667	UUCAGAGUCAAUAUAAUUUUCUAG	1.01312808079942	0.584929770173116	0.324189484477412	0.830661534580915	289
hsa-mir-1233-2_1233-1	3.1232954	GGCAGGGGGAGCUGCAGGGCUAUGGGAGGGGCCCCAGCGUCUGA	0.223236526710818	0.128885668789448	0.0714746759819191	0.827436874937917	290
hsa-mir-152	3.12215438333333	CCGACUCGGGCUCUGGAGCAGUC	0.233273622343662	0.134680588654952	0.0747155949715113	0.825410183693983	291
hsa-mir-4451	3.12002415166667	GCUCCCAACCAACCACUUCCACAUGUUUUGCUGGU	0.19641936160813	0.113402771298508	0.06295443626717	0.821626433646757	292
hsa-mir-4662a	3.11920808333333	CUUUAGCUAUUCUGAAUGCCUAAAG	0.966900894047994	0.558240491458299	0.309982812372914	0.820176920599372	293
hsa-mir-3942	3.11910745	GAAAUAGGCUGCGAAGAUAACAGUAUUUC	0.328158269019033	0.18946226495494	0.105209029916245	0.81999817413451	294
hsa-mir-6751	3.11905006666667	GUGUCUGGCCCCAGCAGCCCAGACU	0.212301353520781	0.122572243604545	0.0680660293945419	0.819896248980731	295
hsa-mir-1225	3.11620401666667	GGGGAGAGGGACACGCCCUGGGCUCUGCCCAGGGUGCAGCCGGACUGACUGAG	0.366987013225197	0.211880050874664	0.117767325650826	0.814841051468454	296
hsa-mir-640	3.11542975	UCAGACACAUCAGAUCCCUUAUCUGUAAAAUGGGCAUGA	0.28559023863291	0.16488560115264	0.091669612718088	0.813465787180348	297
hsa-mir-6832	3.11526086666667	GGGUCAGUGGCAGAGCCAGGCAGAUGCUGACCC	0.0333112638985802	0.0192322671788919	0.0106929292037823	0.813165814022274	298
hsa-mir-27a	3.11158351666667	UGAGCAGGGUCCACACCAAGUCGUGUUCA	0.473308636543098	0.273264868717932	0.152111821523639	0.80663404874346	299
hsa-mir-4760	3.10733465	AGUUAGAAUUCUUAAGUAUCAAAACUAAAU	0.387769902781008	0.22387905775425	0.124791805987491	0.799087146825601	300
hsa-mir-6075	3.10700048333333	CCUGCCUGCCCUCCAGGUCAUGUUCCAGUGUCCCACAGAUGCAGCACCACGG	0.351984828311826	0.203218535376497	0.113287664485395	0.798493594884483	301
hsa-mir-559	3.10572130833333	AAAAUUACUUUUGGUAAAUACAGUUUU	1.38632823925742	0.800396982120454	0.446378828498746	0.796221504697112	302
hsa-mir-26a-1	3.10516801666667	UAGGCUGUGCAGGUCCCAAUGGGCCUA	0.394945892491491	0.228022117345299	0.127189862310722	0.795238739581638	303
hsa-mir-1227	3.10513573333333	GUGGUGGGCACUGCUGGGGUGGGCACAGCAGCCAUGCAGAGCGGGCAUUUGACCCCGUGCCACCCUUUUCCCCAG	0.318547220526962	0.183913323520849	0.102587212889726	0.795181397431517	304
hsa-mir-5692b	3.09823301666667	GUGUUCACACAUAAUGUGUACACCAUGUGUGUACAC	0.421627422668122	0.243426705975168	0.136086414546619	0.782920686579185	305
hsa-mir-8083	3.0977534	AACUGUGCGGCCGGCCACACCGUCACACCGGGU	0.13213315587574	0.0762871131137331	0.0426545108063604	0.782068784124843	306
hsa-mir-5696	3.09548827833333	UGCCUACUACUGAUGACAUACAAUGUAAGUGCUCAUUUAGGCG	0.347777004466424	0.200789147146652	0.112349643479727	0.778045440397805	307
hsa-mir-6511b-1_6511b-2_6511a-2_6511a-3_6511a-1_6511a-4	3.09525776666667	GACAGGGCAGAGGGUUGCGCCCCCUC	0.72340409909656	0.417657551346278	0.233713685136991	0.777636002052068	308
NEAT1_ParasoR_ID43	3.09396605	UGGUCAUAUAUAUGAGUUCUACAGUAGUGAAGUCUGAGAUUUUACUACACCUUCCACUUAUGUGGUCCCACACCA	0.609610091445534	0.351958550396792	0.197031926528584	0.775341635164664	309
hsa-mir-4516	3.09372311666667	GGGCAGGGAGGGCAGGGCAGGCUCUGGGGUGGGGGGUCUGUGAGUCAGCCACGGCUC	0.732220998430857	0.422747990550352	0.236679551083999	0.774910133264726	310
hsa-let-7c	3.09230198333333	AUGGUUUAGAGUUACACCCUGGGAGUUAACUGU	0.1686147269725	0.0973497580069084	0.0545272511809286	0.772385894515837	311
hsa-mir-548q	3.09212548333333	GCGGUUUUUGCCAUUACUUUUCAUUUUUACCAUUAAAAGUAAUGGCAAAAAGCAU	0.413343838019821	0.238644176148616	0.133676281977481	0.77207239251801	312
hsa-mir-642b	3.08885503333333	GUCUUGAUCCCCCACCCCAAGAC	0.25600805948129	0.147806322056236	0.0828812154402142	0.766263369238719	313
hsa-mir-7112	3.08792193333333	CCUGCAGGUGAGAGCGGGAACACCUGCAU	1.47819333482587	0.853435319776027	0.478701653325218	0.764605982756154	314
hsa-mir-449c	3.08438681666667	GCGGCUGUUAAUGAUUUUAACAGUUGC	0.413634642149398	0.23881207199111	0.134105955814069	0.758326854498064	315
hsa-mir-499a	3.08261816666667	UGUUUAACUCCUCUCCACGUGAACA	0.65873951067526	0.380323433814204	0.213694812350884	0.755185351333998	316
hsa-mir-1306	3.0824771	ACGUCCAGUGGUGCAGAGGUAAUGGACGU	0.337358851340872	0.194774223635155	0.109444073839469	0.754934786564442	317
hsa-mir-6876	3.0808557	AGUUCAGGAGGUGGCACUGCUGUGUGUGAGCU	0.227681987756234	0.131452256920691	0.0739021914451345	0.752054831101115	318
hsa-mir-7162	3.08061955	GCUGAACCCCUGCCCCUGGAGCCCCCAGCAGGGCCCUC	0.281467182855071	0.162505153789421	0.0913670702554204	0.751635377861528	319
hsa-mir-497	3.0788894	UUUGUACGGCACUGUGGCCACGUCCAAA	0.0708661794931657	0.0409146078068196	0.0230167993345801	0.748562258985941	320
hsa-mir-4300	3.07687311666667	AUCAGCAGAGACAUGAGGUGAUCAAAAACCUUUUUUCAAAGCAGUGGG	0.198005259738942	0.11431839001124	0.0643527543161906	0.7449809057101	321
hsa-mir-27b	3.07576565	UGAACAGUGAUUGGUUUCCGCUUUGUUCA	0.0981648972394403	0.0566755298461628	0.0319155970935043	0.743013806488983	322
hsa-mir-5688	3.07180533333333	AUUAUGUUUUGGACAUAGAAACAUAAC	0.627529583977868	0.362304374234076	0.204286898381321	0.73597943149165	323
hsa-mir-219a-2	3.06853081666667	UUCUUGUACGAGUCUGCGGCCAACCGAGAA	0.413119353185773	0.23851456976925	0.134630993745255	0.730163184936868	324
hsa-mir-4778	3.06771391666667	AAGAGGUAAGAAGAAGUGAAGCCCUCUU	0.561031351366308	0.323911601735157	0.182882552482572	0.728712194670435	325
hsa-mir-6792	3.06735705	GUGAUGUGAGGAGCAACAGGCACCCUCCU	0.317583501310297	0.183356919971684	0.103536528722764	0.728078322642343	326
hsa-let-7f-2	3.06688179333333	AUAGUUUUAGGGUCAUACCCCAUCUUGGAGAUAACUAU	0.50493132028679	0.291522233689852	0.164639967991068	0.727234164486646	327
hsa-mir-4435-1_4435-2	3.06654276666667	GAGGGAUGAGUGCACUUCACCUGC	0.490028543056975	0.282918111244544	0.159798372415864	0.726631980139242	328
hsa-mir-6895	3.06593868333333	CACAGAGUAAGCAUCAAUAGCAUUGGCAAGUUGAACUGAGCUGUC	0.0413891597355312	0.0238960425148413	0.0134996697619968	0.725558998089077	329
hsa-mir-1224	3.065348915	GUGGAGGGUGGUGCCGCCGGGGCCGGGCGCUGUUUCAGCUCGCUUCUCCCCCCAC	0.245946888099332	0.1419975020505	0.0802345491228793	0.724511442560717	330
hsa-mir-6821	3.06402263333333	GCGGGGGUGGGGGCCUCGCCCUGCUUGGGCCCUCCCUGAC	0.563865015777891	0.325547618645978	0.184027692760371	0.722155680791982	331
hsa-mir-1251	3.06232861666667	GGCGCUUCUCCUUCUGAACAGAGCGCU	0.177991670776875	0.10276353903654	0.0581229819060431	0.719146742495365	332
hsa-mir-30c-2	3.0621248	UCAGCUGUGGAAAGUAAGAAAGCUGG	0.54208816048769	0.312974745382077	0.177030067647044	0.718784720216664	333
hsa-mir-621	3.06027926666667	UGCUCUGAUGAAGACCCAUGUGGC	0.35465955849887	0.204762791569997	0.115891239849223	0.715506655700761	334
hsa-mir-3158-2	3.05958204	CCUUCCAAUACCUGUAAGCAGAAGG	0.598157905775848	0.345346627917589	0.195503143225356	0.714268231038219	335
hsa-mir-3150a	3.0585135	UCAGCACCUGAACGCCAAGGCUGG	0.385374130972448	0.222495858255661	0.12600046753838	0.712370273957435	336
hsa-mir-4446	3.05657282833333	CUUGGCUUCAAUUUACUCCCAGG	0.521811755596374	0.301268157559878	0.170717920004839	0.708923223279661	337
hsa-mir-641	3.0555456	CCUCUGUCCUCUGUCCUCUACCUAUAGAGG	0.287584550481003	0.166037017634984	0.0941188868138648	0.707098644612664	338
hsa-mir-4641	3.05549598333333	GGCAUCAGAGGACAGCCGCCUGGUGCC	0.433092300714802	0.250045956401646	0.141742061870534	0.707010514730934	339
hsa-mir-302a	3.05538538333333	CUUGCUUUGAAACUAAAGAAGUAAG	0.706278923994148	0.407770326890981	0.231158703529444	0.706814065320396	340
hsa-mir-3677	3.0543809	UGCAGUGCUGGGCAUGGGCUUCUCG	0.325563895503237	0.187964402707217	0.106589160344486	0.70502988667006	341
NEAT1_ParasoR_ID14	3.05423513333333	GUGGUCCCACACCAC	0.238795513894851	0.137868654228467	0.0781850458364134	0.704770973688663	342
hsa-mir-18b	3.05250518333333	UGCAGUUAGUGAAGCAGCUUAGAAUCUACUGCC	0.946887299384793	0.546685637192048	0.310200062740202	0.701698210056134	343
hsa-mir-3611	3.05234925	ACAAUUAUGAAAGAAAAGAAAUUGU	0.561012635570386	0.323900796165344	0.183797000153369	0.701421238886002	344
hsa-mir-6880	3.05193535	AGGGCAGCUCCCAUGACUGCCUGACCGC	0.270601651800728	0.156231936510308	0.0886655910980316	0.700686063379484	345
PARIS_ID26	3.05103601666667	GUGUCUGCUGGUGAUGCCCAACCCAGUGCUCUGCACCCAGGUCAC	0.552318649947386	0.318881321225574	0.181026591272694	0.69908865376638	346
hsa-mir-6847	3.04830765	GAGCUGGAAGGAGUGGGCCUGGCUC	0.74816917814914	0.431955676403787	0.245437555539757	0.694242487189577	347
hsa-mir-6840	3.04712703333333	AGAUCCCCUGUUAGAGACGGGCC	0.251295489589698	0.145085518560751	0.0824696466017694	0.69214545782035	348
hsa-mir-4792	3.04696561666667	UGGCCUGGCAGUGCGUCGGAAGAACAGGGCGGGUGGGGCC	0.197774425025143	0.11418511752709	0.0649086500823417	0.691858747069741	349
hsa-mir-4744	3.04668143333333	UAUGACCAGGCCAUAGUAAACAUCAUA	0.0693866260047703	0.0400603872020141	0.022774493337446	0.691353976289292	350
hsa-mir-4441	3.04508809166667	GUGUACAGGGAGGAGACUGUACGUGAGAGAUAGUCAGAUCCGCAUGUUAGAGCAGAGUCUCCUUCGUGUACAG	0.270638039478302	0.15625294494575	0.0888769163095619	0.688523858466508	351
hsa-mir-6848	3.04412902666667	CCAUGGUGUGCUCUGAUCCCCCUGUGG	0.154212853259696	0.0890348323419859	0.0506591054153049	0.686820352554064	352
hsa-mir-6787	3.04224286666667	GGCUGCAGGCCCGGCCCCUCUC	0.29300511596172	0.169166582574436	0.0963122041215469	0.683470126331842	353
hsa-mir-3922	3.04109016666667	CAGAGGUCCCACAGCAGGGCUGGAAAGCACACCUGUGGGACUUCUG	0.248187544619277	0.143291145695452	0.0816113732304475	0.68142268297266	354
hsa-mir-4685	3.04095135	GCAAGGUUGUUGGUGAUAUGGCUUCCUCUC	0.753119489311809	0.434813739886126	0.247659170644676	0.681176114687494	355
hsa-mir-3147	3.03952346666667	GUGACGCCGCGAAGUGCAC	0.535221828332761	0.309010466664083	0.176087414426091	0.67863988648543	356
hsa-mir-6842	3.03899865	CCAAGGCUCUGGGGUCUCACCCUUGG	0.352391613697499	0.203453393028418	0.115956489055202	0.677707699100199	357
hsa-mir-6888	3.03881181666667	AGAUCUGUCUCUGAUUGUUUCCAAGAUCU	0.17895556396824	0.103320043030044	0.0588899789670225	0.677375842877759	358
hsa-mir-4747	3.038154	UCUUAGCACGGGGUCUAAGG	0.317959212707483	0.183573837047987	0.104655396898078	0.676207418859604	359
hsa-mir-6076	3.03425191666667	GUGGAGGUAGGCGAGAGUAAUAUAAUUUCUCCAGGAGAACAUCUGAGAGGGGAAGUUGCUUUCCUGCCCUGGCCCUUUCAC	0.188008872877627	0.108546973365936	0.0619621831150288	0.669276478799044	360
hsa-mir-300	3.03403769333333	CACGCAUUUGCUUUACUUGCAAUGAUUAUA	0.358130327194406	0.206766640810659	0.118037533937473	0.668895972039942	361
hsa-mir-6778	3.03002443333333	GGCAGGUGUGGUUGGAGGAAGCAGCCUGAACCUGCC	0.384282606853408	0.221865666511706	0.12682492016431	0.661767558284697	362
hsa-mir-3156-3	3.02896215	GACACUUUCACUAUAUAUAGUGGC	0.551176958792029	0.318222165529697	0.181968915917959	0.659880714390881	363
hsa-mir-4499	3.02883235	GGGAACUGGUGAGUUGUACAUAGAAAUGCUUUCUAACUCC	0.791377333906823	0.456901916761673	0.261281326418355	0.659650161646869	364
hsa-mir-3120	3.02713825	UGUACAGGUGAGCGGAUGUUCUGCACA	0.322637860962175	0.186275055877277	0.10658180575736	0.656641075332311	365
NEAT1_ParasoR_ID47	3.02660635	CUGUCCUGAAGAGACCAAAAUUAUGCAGAUUUAGGUAAG	0.198239681933733	0.114453733728506	0.0654989975600007	0.655696306422145	366
hsa-mir-4286	3.02607385	ACCAUAGUCAUAAGUUAGGAGAUGUUAGAGCUGUGAGU	0.0609748923071621	0.0352038704873485	0.0201498361671385	0.654750471782806	367
hsa-mir-4698	3.02501992166667	UCCACCUAGACGGGCCUGGGUCAA	0.406790358589385	0.234860523035326	0.134475265989409	0.652878468167697	368
hsa-mir-550a-1	3.02482608333333	AGCCCUGUUGUUGUAAGAUAGUGU	0.269525550970615	0.155610649406367	0.0891044785866166	0.652534169557185	369
hsa-mir-569	3.0223366	AACAACAGCAUCAGAAGCAACAUCAGCUUUAGUU	0.174418299759629	0.100700452317819	0.0577097533609027	0.648112311208414	370
hsa-mir-5090	3.02152136666667	GGUGCAAAGCCUGCCCGCCCC	0.58683080894162	0.33880692551121	0.194216997905598	0.64666428130079	371
hsa-mir-194-2	3.02131821666667	GUGGAAGUGCCCACUGGUUCCA	0.392064352049878	0.226358459195653	0.129765990847012	0.646303443165613	372
hsa-mir-3664	3.01888633333333	GAGUACCUUCCAACACGAGCUCUC	0.567291632587458	0.327525976783391	0.187914207409418	0.641983894817267	373
hsa-mir-597	3.01806435	ACCACUGUGAAGACAGUAAAAUGUACAGUGGU	0.344671773829875	0.198996341402744	0.114202924079427	0.640523875456469	374
hsa-mir-6124	3.01336778333333	AGGAGAAGGUGAGACCAAUGUCCUGGGUGCCACUCCU	0.527482443213597	0.304542130582172	0.175047482133132	0.632181761955452	375
hsa-mir-769	3.01245318333333	UGAGCUGUGAUGUUGCUCUCGAGCUGG	0.45998750586613	0.265573910335675	0.152695321013137	0.630557235455662	376
hsa-mir-7107	3.01152701666667	AGGGCAAGUCCAAAGGUAUACAGUUGGUCUGUUCA	0.673028283932625	0.388573060900733	0.223484059816794	0.62891216406574	377
hsa-mir-613	3.011087975	UCCUGUAGUGUCUUAUAUACAAUACAGUAGGA	0.249452279717019	0.144021340844587	0.0828445670761312	0.628132331546593	378
hsa-mir-1283-1	3.01089736666667	UUCUGUUGUCAGAAAGAAGAGAA	1.11569337880386	0.644145872585489	0.37055178006251	0.627793770111451	379
hsa-mir-30b	3.01088496666667	UCAGCUGUAAUACAUGGAUUGGCUGG	0.251291475004228	0.145083200738749	0.0834610015946346	0.627771745041916	380
hsa-mir-573	3.01003644166667	UCAGGAUCUACUCAUGUCGUCUUUGG	0.674198319741883	0.389248581390169	0.22398344100066	0.626264581967091	381
hsa-mir-4775	3.00869781666667	CUCUUGAUAGCAGACAU	0.182026290910066	0.105092928056515	0.0605000242635641	0.623886895781019	382
hsa-mir-6883	3.0080178	GGAUGUGUUGACCCCUGAAGUGGUUCUGAUGACCUUUCC	0.462740229437265	0.267163196030474	0.153835602115541	0.622679039783536	383
hsa-mir-7154	3.00716133333333	GCUUGGAGCCUUGGUAGGGAAGCAAGCUGAGGAGAUAGGA	0.122520111703511	0.0707370194731651	0.0407427796924024	0.621157770598989	384
hsa-mir-2277	3.00637828333333	GCCAGUCAGCGCUCACAUUAAGGCUGAC	0.225444042456107	0.130160178599231	0.0749885813458394	0.619766905219958	385
hsa-mir-4312	3.00598166666667	GGAGCCUUCCCCAGAGGAGUCAGGCC	0.188981646106952	0.109108604251747	0.0628685291738703	0.619062428634283	386
hsa-mir-4478	3.00575197666667	AGCCUCCAAACCUGUAGACAGGGUCAUGCAGUACUAGGGGCGAG	0.470353644470245	0.271558803249217	0.156484516394417	0.61865444974544	387
dU1A	3.00557485	AUUACGGUCC	0.265840735137041	0.153483219992939	0.088449214677532	0.618339834652699	388
hsa-mir-7850	3.0053811	CUGGGUCCUCUGUGCAGGGUCUUACCCAG	0.533732608144837	0.308150664987702	0.177592322033581	0.617995692941203	389
hsa-mir-4508	3.00468042666667	CGCGGAGCAGCGCUGGGUGCAGCGCCUG	0.395523920285084	0.228355841847529	0.131635935980011	0.616751146256646	390
hsa-mir-371b	3.00332333333333	ACUUUCACCAGAGAGCAGAAAGU	0.643819222470389	0.371709201402734	0.214368934348412	0.614340656334615	391
hsa-mir-1226	3.00029230833333	AUGGGGCAGCUGGGAUGGUCCAAAAGGGUGGCCUCA	0.791803056423015	0.457147707770996	0.263908637909639	0.608956903399972	392
hsa-mir-6501	2.99987866666667	UUGGUGACAGCAGCAGUAGAGUUGCCAG	0.786370399869178	0.454011162047224	0.262134068489829	0.608222186749066	393
r(CGG)16:	2.99787177666667	CGGCGGCGGCGGCGGCGGCGGCGGCGGCGGCGGCGGCGGCGGCGGCGG	0.852486455570628	0.492183284604212	0.284363881806349	0.604657518055471	394
hsa-mir-1197	2.99731651666667	UGUACGCUUUAUUUGUGACGUAGG	0.482087314752619	0.278333240945329	0.160839641750198	0.603671256756243	395
hsa-mir-6868	2.99654655	GCAGCAGGCACCUGCUUCC	0.14054415165392	0.0811432037904185	0.0469020418367672	0.60230363019386	396
hsa-mir-4519	2.99048692666667	GCUGCACUGUCUCCGUCUGCGG	0.151374611572497	0.087396172739856	0.0506187170466	0.591540434606995	397
hsa-mir-148b	2.98861216666667	CAGGCUGUGGCUCUCUGAAAGUC	0.373029720952984	0.215368809807936	0.124817038862905	0.588210457239024	398
hsa-mir-4687	2.98827498333333	CCCAAACUUGGAGCACUUGACCUUUGGC	0.326830863195951	0.18869588684566	0.10937108031182	0.587611547048463	399
hsa-mir-4664	2.9875975	CAAGUUAUCACUGAGCGACUUC	0.17940615366135	0.103580191110656	0.060050309207097	0.586408190796368	400
NEAT1_ParasoR_ID49	2.98741193333333	CCAUGGCUAAUGUUAUUAUAUUAUGUGCUAUUGUAAUGGAUGGGGCUGUGG	0.105161603046458	0.0607150798272851	0.035201574270047	0.586078584446622	401
hsa-mir-484	2.98532598333333	CGAUAAACCCCUAAAUAGGGACUUUCCCG	0.142153561794854	0.0820723971685228	0.0476174336030562	0.582373488172581	402
hsa-mir-337	2.98237634333333	GGAGUUGAUGCACAGUUAUCCAGCUCC	0.270959922471788	0.156438784178687	0.090853698956364	0.577134292518919	403
hsa-mir-4724	2.98203033333333	GAGCUUCGUGUACAUUAUCUAUUAGAAAAUGAAGUAC	0.0753052865886644	0.0434775274833673	0.0252530250101405	0.576519704268106	404
hsa-mir-527	2.98145256166667	UUUCUGUUGUCUAAAAGAAAAGAAA	0.259117085088518	0.149601318827487	0.0869096790001141	0.575493457402452	405
hsa-mir-4486	2.98098521666667	GGCAUCUAGCACAGGCGGUAGAUGCU	0.314993445484891	0.18186155054367	0.105667563771791	0.574663352070018	406
PARIS_ID28	2.980489695	AGUCCAUGGCUAAUGUUAUUAUAUUAUGUGCUAUUGUAAUGGAUGGGGCUGUGGAGU	0.380953658970776	0.21994369755555	0.127815794703083	0.573783198911565	407
hsa-mir-3135a	2.97993381666667	AGUGGUGCAAUCUCAGUUCACU	0.481940666809145	0.278248573715688	0.161728647835622	0.57279583931922	408
hsa-mir-6829	2.97980963333333	GGCAGGGUCCUCCAGCUCAUUCCUCCUGCC	0.894942431374027	0.516695253663012	0.300335437996725	0.572575262984395	409
hsa-mir-3714	2.97939012166667	CUGUGACGUGCUCCAUCACCGGGCAG	0.333840790150054	0.192743070059611	0.112050042631981	0.571830119949766	410
hsa-mir-6730	2.9783824	CAGAGCUGCAGCUGCUCCACCCUG	0.151136847235287	0.0872588994357643	0.0507446079574224	0.570040189322264	411
hsa-mir-1278	2.97384926	ACUCCCAGAACUCAUUAAGUUGGUAGU	0.43691443129612	0.252252664521647	0.146918822407333	0.56198835676458	412
hsa-mir-3200	2.97219225	AGGUUUGUGUCCAAUACAGUCCACACCU	0.304869285916895	0.176016364291768	0.102573878226381	0.559045150274947	413
hsa-mir-1252	2.971597	UUUAGAAAAGAGAAUUCCAAA	0.585309540982156	0.337928621045304	0.196968007768939	0.557987858126469	414
hsa-mir-3616	2.971523	CUCAUGAUAUGUUUGCCCCAUCAGCGUGUCACGAG	0.499696990451431	0.28850019195038	0.168161912410381	0.557856418195367	415
hsa-mir-4296	2.96897423333333	CUCAGAGGGCUGAAGUGGUUGUGGGGAGGGGCUUCUGGG	0.289384387672264	0.167076154121857	0.0974694843839603	0.553329259883775	416
hsa-mir-6133	2.96798835	UUCUGCUGAAGACUGGUCUCUUCAUGUGUGAG	0.319518466985983	0.184474072925414	0.107654892575971	0.551578118837744	417
hsa-mir-595	2.96440413333333	CUCAAUGUAGUCUUGUAAGGAACAGGUUGAAG	0.612979962698126	0.35390414647161	0.206780160574415	0.545211778409153	418
hsa-mir-587	2.96365245	UCACAGGGCUCAGGGAAUGUGUCUGCACCUGUGA	0.0992335736307024	0.0572925304483345	0.0334835394179579	0.5438766269829	419
hsa-mir-3161	2.96364328333333	GAUUGAAGUUGAAUAGUGC	0.269323940917087	0.155494249787691	0.0908759641997695	0.543860345009453	420
hsa-mir-6830	2.96351942666667	GACAUCCCUCAUCUGUUUCUCACUGGUGUC	0.313679852430944	0.181103147240367	0.105847071427423	0.543640348904953	421
hsa-mir-196a-2	2.96337443333333	GUUGGGAUUGAGUUUUGAACUCGGC	1.10363802025333	0.637185708081165	0.372426112555715	0.543382809530043	422
hsa-mir-487b	2.96260816666667	UGUUCGUUUUGCUCAUGUCGAAUC	0.50518344116603	0.291667795747349	0.170519830077438	0.542021754964216	423
hsa-mir-5091	2.9621476	GCUGGUCGCGGGUUGUGGGGUUUAGGUCACCGGC	0.181119433386516	0.104569353621177	0.0611446348542914	0.541203689411056	424
hsa-mir-4637	2.9606431	AGUAUUUUAAUCAUAGAUUGUAUUUAGUUAGUUUUUAAUACU	0.184029909678285	0.1062497178917	0.0621587619521869	0.538531373514558	425
hsa-mir-601	2.959879865	GAGUCAGAAAAACUAC	0.657920157381509	0.379850379969495	0.222279344902233	0.537175703841406	426
hsa-mir-218-2	2.95978395	CAUGUGGUGGAACGAUGGAAACGGAACAUG	0.264643797507688	0.152792167730429	0.089413214605643	0.537005338152331	427
hsa-mir-7852	2.95843681666667	CAUACAUAUGCCUACUACUACUUUCAUAUGUAGGCAUAUGUAUG	0.956196212568397	0.552060140724464	0.323209948977637	0.534612539334543	428
hsa-mir-7703	2.95729959333333	GGGGGCAGGCAGGGGAUUGGCUAAGAACCUGACUCUUGC	0.151943059499981	0.0877243663038091	0.0513789877232957	0.532592585867257	429
hsa-let-7a-3	2.956628	AUAGUUUGGGGCUCUGCCCUGCUAUGGGAUAACUAU	0.354450492026873	0.204642086986111	0.11988335767194	0.531399691523192	430
hsa-mir-3180-5	2.95411307166667	GGAGGCCCCGCCCUGCUGCCGACCCUGUGGAGCGGAGGGUGAAGCCUCC	0.25090223853671	0.144858474959449	0.0849331872036823	0.526932637376491	431
NEAT1_ParasoR_ID26	2.95304345	UGCAGCAUAUAACAGUACUGCG	0.532603938352626	0.307499027179344	0.18035763691612	0.525032759022839	432
hsa-mir-4655	2.95283441666667	GGGUCGUGGGAAAGUGUUGACCC	0.510979571257341	0.295014193015825	0.173047146962668	0.524661470821068	433
hsa-mir-609	2.95272273333333	CUCUGGUCUAUAAUGGGUUAAAUAGUAGAG	0.889207710328926	0.513384310923896	0.30114839442615	0.524463097177306	434
hsa-mir-4325	2.95236466666667	GUGAGAGAUGCUUCUAGAUCCAGGAGGCAGACCUCAA	0.196690077116706	0.113559068970259	0.0666212000629235	0.523827093690872	435
hsa-mir-4537	2.95234951666667	GCUGGGCUGAGCUAACCAGGGCUGGGCUGAGC	0.432305841874408	0.249591894178437	0.146427731348862	0.523800184029302	436
hsa-mir-301b	2.95035656666667	ACUACUGUGCUCUGAGAAGCAGU	0.267235575618261	0.154288531520248	0.0905773826246994	0.520260275776781	437
hsa-mir-378f	2.950008	CAGGCUGCUAAACAACAGAACGAGCACUG	0.149419069454831	0.0862671399718099	0.0506503946615842	0.519641146335555	438
hsa-mir-6762	2.94974276666667	GCCUGUGUAGACGGGGACCUGCCCUGCAUGGGCACCCCCUCACUGGC	0.511181669010813	0.295130874208195	0.17329703280821	0.519170034834762	439
hsa-mir-6809	2.94789541666667	GGAUCAUGUUUGCCCCCGUGGACAGCUCUCUGGUGUGCUCCUCCUGCCAUCCUGCCCACCCCUGCAUAAUGCUGCUUC	0.22260459123967	0.12852082067507	0.0755130558503261	0.515888743527756	440
hsa-mir-4506	2.94499765	GGUUCAAGUUUGGCUCCAUCUUUAUGAAA	0.218105652391066	0.125923357119761	0.0740597033722816	0.51074168608165	441
hsa-mir-6775	2.94451711666667	GGCUGGACAGGAGAGGGCUCACCCAGG	0.489671104049035	0.282711743737092	0.166299289373249	0.509888155429964	442
hsa-mir-425	2.94389328333333	CGUUGAGUGGGCACCCGAGAAGCCAUCG	0.399446330024702	0.23062044616657	0.135686416449313	0.508780093127916	443
hsa-mir-3944	2.9420006	CGAGAAGCGCCUGCGUCUCCCAUUUUCG	0.195216347772722	0.112708210936796	0.066354965316024	0.505418280061318	444
hsa-mir-3679	2.9415908	GAAGGGGAGUUUCCCUCUAUUCCCUUC	0.318395726067519	0.183825858153908	0.108239298976431	0.504690387037467	445
hsa-mir-4281	2.94155471666667	AGCUGGGGCCGGGU	0.333177619446642	0.192360188275477	0.113265824211556	0.504626295269262	446
hsa-mir-429	2.9394108	GUUAGACCUGGCCCUCUGUCUAAU	0.247551675829316	0.142924026678398	0.0842181282824829	0.500818237715859	447
hsa-mir-1825	2.93718615	UGGGCUCCCCUAGACUAGGACUCCA	1.18757684758245	0.685647812635097	0.404324679109104	0.49686678038177	448
hsa-mir-5009	2.93350176666667	GGGAUAUUUGCAUUAUACUUAUCC	0.232477428325081	0.134220905823997	0.0792491182267957	0.490322522388785	449
hsa-mir-4761	2.93333943333333	CUGACCCGUUGUCAGACCUGGAAAAAGGGCCGGCUGUGGGCAGGGAGG	0.470226641170195	0.271485477859746	0.160304203402689	0.490034183440831	450
hsa-mir-6745	2.93219751	CCUAGUGGCUAGCCCUGGGUCUAGCAGCCUAUGGCAGUGUCUGGUAAACACUGGUGGAGUCCUGGG	0.252682457972639	0.145886285129999	0.0861751151178895	0.488005881761703	451
hsa-mir-1538	2.92870057666667	GCCUCGCUUCCUGCCGGCGCGGC	0.561927233646153	0.324428839610588	0.191869130672865	0.481794575323918	452
hsa-mir-103b-2	2.92416332166667	UGCUUGACCUGAAUGCUACAAGGCA	0.312741532378544	0.180561407905528	0.106950774623728	0.473735433640336	453
hsa-mir-6800	2.92369681666667	GCGGGGUGUGGUGGGGCUGGGGCUGGCCCCCUCCUCACACCUC	0.549799159996426	0.317426693024167	0.188049306912492	0.47290682032874	454
hsa-mir-920	2.92354	GACCUGGAUGUGUAGGAGCUAAGACACACUCCAGGGG	0.577811635400216	0.333599703239213	0.197641091074593	0.472628280168441	455
hsa-mir-3934	2.92196166666667	GGCAGGAGGCAGUGAAGUAACUUGC	0.121362382675547	0.0700686043072214	0.0415345567534414	0.469824820376728	456
hsa-mir-665	2.91991887	ACCCAGGACUCUUUCAUGACCA	0.27425332068376	0.158340228522918	0.0939249797319746	0.466196373712959	457
hsa-mir-4700	2.91761585	GUGUCCUGAAAUUCACAGGACUG	0.205001797053142	0.118357842712989	0.070263464277911	0.462105714386974	458
hsa-mir-520f	2.91492423333333	GCUUUCUGUGGUCAGAAAGAAAAGCAAGU	0.221633962173796	0.127960427722604	0.0760342103027318	0.4573248237219	459
hsa-mir-6084	2.91427491666667	CGGAGCCUCGCAGGGUCGGGCUCGGGCUCCCUAACCGUCUCCGCUUCUUC	0.34746108247932	0.200606749502354	0.119227283772097	0.456171497533669	460
hsa-mir-550b-1	2.91409631666667	AAGACACUAUCUUACAACAACAGGGCUCUU	0.611149594909874	0.352847383136346	0.209721824022943	0.455854265483743	461
hsa-mir-5582	2.91409453333333	UAUAGCUACAUCAGUUAUAACUAUAUCAGUUAAA	0.279206696321499	0.161200061280764	0.0958125047515614	0.455851097899818	462
hsa-mir-7974	2.91379731666667	ACCACCCAGGCCUUAUGGCUUCAUA	0.0140701256224258	0.00812339081563941	0.00482879352724568	0.455323177113486	463
hsa-mir-3686	2.913661945	AGAUCACUUUUCUGCACUGGACAGUGAUCU	0.48135961587524	0.277913103802585	0.165207778033852	0.455082727889977	464
hsa-mir-224	2.91320361666667	CGUUUAGUAGAUGAUUGUGCAUUGUUUCAAAAUG	0.627279614906242	0.362160054523284	0.215322956252535	0.454268638098698	465
hsa-mir-4667	2.91078358333333	GAACCCAAGAAAAGCUGACUUGGAGGUCCC	0.156717638434609	0.0904809707369838	0.0538403608334017	0.44997013790148	466
hsa-mir-2682	2.910779605	GACGUCCAAUCUCUUUGGGACGCC	0.525396046854445	0.303337549082579	0.180500112736789	0.449963071525003	467
hsa-mir-4758	2.91041071666667	GCUGGAGUAAGGGCACGCCCGGGGCUGC	0.389471927312195	0.224861722075498	0.133820262920919	0.449307846428827	468
hsa-mir-521-1	2.90941883333333	CUUUCUGUUGUCUAAAAGAAAAGAACG	0.360483894564547	0.208125473565366	0.123902371990745	0.447546048091084	469
hsa-mir-4522	2.90724946666667	GAUCCAGCCCAGGCUGGUUCCGCUGAC	0.0951447885631981	0.0549318692889524	0.0327267369567316	0.443692785858674	470
hsa-mir-4277	2.90597010833333	ACACUGGGCUGCCCCCACUGCCCAGUGC	0.357975452704189	0.206677223982042	0.123186212988784	0.441420370031836	471
hsa-mir-365a	2.90526121166667	AGAUGUGUUUCCAUUCCACUAUCAUAAU	0.220501297597423	0.127306483524534	0.075897236610586	0.440161216936917	472
hsa-mir-3907	2.90452649	GCCUGCCCUGAGUCCCCCAGCAGGU	0.168558071397294	0.0973170478953117	0.0580328917562373	0.438856193082258	473
hsa-mir-105-2	2.90352295	CUGUGGUGGCUGCUUAUGCACCACGG	0.577268033328186	0.333285854436594	0.198816418285306	0.437073689995008	474
hsa-mir-6764	2.90250356666667	GAGUUGCUGAGUGGGUUGAUCUC	0.302365569829777	0.174570843134897	0.104174056253452	0.435263045736924	475
hsa-mir-5088	2.8999802	UGGAGGUGAUGGGGGCAGGGGAUGGGUCUCACCCUCCC	0.348589870471924	0.201258455553742	0.120204224315712	0.430781003293575	476
hsa-mir-6808	2.8994958	CCAUGGGGGCCUUGCUGUGU	0.812092893062938	0.468862050416869	0.28008072750543	0.429920604609453	477
hsa-mir-3118-1	2.89796371666667	CACACACAAUCACCAUGUG	0.366148919801183	0.211396177410704	0.126346964834446	0.427199294774675	478
hsa-mir-302d	2.8938279	CUUGCUGUGACAUGACAAAAAUAAG	0.250304189448654	0.144513191157471	0.0864958795402635	0.419853193994801	479
hsa-mir-4461	2.89363608333333	AGGCCAUACGUGUUGGAGAUU	0.168462564926042	0.0972619072084251	0.0582182970057454	0.419512486299524	480
hsa-mir-4467	2.89358966666667	GCUUCUCUUUCUCACCAGCAGC	0.316060294751469	0.182477496254913	0.109227752086757	0.419430040306705	481
hsa-mir-4791	2.89253385	AAAUAAGCUCCAUAUCAAUGAGAAUUUCAAUGGGAUUAUGUG	0.267892295598516	0.15466768897763	0.0926150944088401	0.417554682605064	482
hsa-mir-615	2.89142624333333	CGGAUCUCGAGGGUGCUUAUUGUUCGGUCCG	0.181876547521882	0.105006473671038	0.0629020186633601	0.415587334713806	483
NEAT1_ParasoR_ID51	2.89073513333333	GAUGGCUUUGAGGUUAUUUGCAGUUUCCUAGCCAUC	0.432223991711967	0.249544637965118	0.149520440917589	0.414359774568092	484
hsa-mir-1468	2.89032926666667	CGCUGAUGUGCAUUCAACUCAUUCUCAGCA	0.647777892283753	0.373994740485113	0.224119064825724	0.41363886799103	485
hsa-mir-6878	2.88992621666667	GAAGAUUCUGAAAAUCACUAACU	0.168015722021857	0.0970039223374085	0.0581384123417696	0.412922964420355	486
hsa-mir-662	2.88982260833333	GGGGUGGCUGCGGGCCUUCUGAAGGUCUCCC	0.144242270966997	0.0832783139713186	0.0499138841778897	0.412738933715019	487
hsa-mir-6871	2.889097595	GGUUGCUGGAGGUCAGC	0.541879332704113	0.312854178605014	0.18756006499812	0.411451153950422	488
hsa-mir-5708	2.88700056666667	GACCAAAAGUCAACAUUAAACAACAAAUCUUGGCC	0.541990889102818	0.312918585721836	0.187734943789291	0.407726380171381	489
hsa-mir-2052	2.88606196666667	AUGUCCCUUUAGUUCAAAGU	0.0112524120699	0.00649658313758937	0.00389888096647359	0.406059224504748	490
hsa-mir-4786	2.88466813333333	UGCACCACUCUCCCUGUGAUGAGGUGAA	0.440014451996472	0.254042462307489	0.152535554059739	0.403583476433142	491
hsa-mir-28	2.88458656666667	AUUGAGUUACCUUUCUGACUUUCCCACU	0.71817647727974	0.414639382483115	0.248970332725927	0.40343859647305	492
hsa-mir-575	2.88375566666667	GCUUAUGUCAUGACCUUGGGCUACUCAGGCUGUCUGCACAAUGAGC	0.366294774767049	0.211480386814509	0.127020045075611	0.401962739192627	493
hsa-mir-1911	2.88373815	GUUGGGCAUCCACAGUCUCCCACC	0.614554388299693	0.354813141516494	0.213110329833412	0.401931625821549	494
hsa-mir-617	2.88338379333333	UGGCCAUUUCCUACCA	0.22891610653856	0.132164775731879	0.0793914799229422	0.401302212093824	495
hsa-mir-4307	2.88244236666667	AGUUUGUGAUAAUGUUUGUCUAUAUAGUUAUGAAUG	0.234996518540192	0.135675303237805	0.0815268750063331	0.399630035658652	496
hsa-mir-4525	2.88238853333333	GGUUGGGGUGGGCUGCCUGUGGACCAAUC	0.204724290426578	0.11819762418744	0.0710259175885024	0.399534416069135	497
hsa-mir-770	2.8816533	GCCACAUGAGCUGGGCCUCGUGGGC	0.378588757861538	0.218578321263525	0.131379010050077	0.398228483384322	498
hsa-mir-4459	2.88102095	GAGGUUGCAGUGAGCCAAGAUCGUG	0.467414124046533	0.269861670341299	0.162239057666878	0.397105293648763	499
hsa-mir-4714	2.88078993333333	UUGAUGUCAGAAUGAGGUGUACCAA	0.357548715649564	0.206430847228681	0.124114817089717	0.396694958314307	500
hsa-mir-3133	2.88023908333333	CAAUAGUAAAAAGACAACCUGUUG	0.496693552800105	0.286766156413892	0.172448723327952	0.395716530124487	501
hsa-mir-668	2.8793566	AGCAUGCACUUAAUGUGGGUGUAUGU	0.31492861362864	0.181824119854011	0.109374647665607	0.394149049738938	502
hsa-mir-4303	2.87842423333333	CAGCUUGCUCUGCUUU	0.248053180100933	0.143213570304616	0.0861767272622206	0.392492965814248	503
hsa-mir-326	2.87764963333333	AAGGCGGGUGGUGCUCAGAUCGCCU	0.300068370944125	0.173244554739883	0.104275505769804	0.391117109454379	504
hsa-mir-6887	2.87693389166667	AGGACACAGGCUGGCACUGAGGUCCC	0.107434498130691	0.062027336416007	0.0373434017520828	0.389845798165834	505
hsa-mir-655	2.87677413333333	AUGUUCGCUUCAUUCAUCAUGAAUAA	0.182596198639199	0.105421964437344	0.0634725529972782	0.389562032972238	506
hsa-mir-433	2.87633377833333	UUAUUCAGAGAGGCUAGAUCCUCUGUGUUGAGAAGGAUCA	0.55155576955677	0.318440872026692	0.191756524820414	0.388779867690348	507
hsa-mir-8060	2.87593400666667	UGGUCAGAUAUCCCAU	0.755552354767674	0.436218355411972	0.262715470179857	0.38806978714545	508
hsa-mir-600	2.87580631666667	CAGGCAGUGGAGUUACUU	0.668691954214555	0.38606947977071	0.232523292802845	0.38784298221569	509
hsa-mir-670	2.87554835	GUGAACCUGAAUUUGCCUUGGGUUUCCU	0.846352156063481	0.488641645132471	0.294327221471856	0.3873847778793	510
hsa-mir-4644	2.87527911666667	UCCACCCUGGUCCAGGUCCACAGCAGUGGA	0.313485032752651	0.180990668046662	0.109027687411467	0.386906561517364	511
hsa-mir-338	2.87501588666667	UGAGUGAUGACUCAGGCGACUCCA	0.507306828116506	0.2928937337748	0.176453573863442	0.386439008367856	512
hsa-mir-6512	2.874124755	GGAAGAAGGCUGAGGGAGAUGCCUUCUUCC	0.152458948088326	0.0880222147191623	0.053045348091832	0.38485616668045	513
hsa-mir-4316	2.87345895	UGUGGUCACCCACUCU	0.806955173077979	0.465895786400532	0.280830590281437	0.383673553662526	514
hsa-mir-4692	2.87234433333333	CUGGGUGGGACACUCAG	0.51857640089793	0.299400224653807	0.180541168020801	0.381693754502121	515
hsa-mir-6739	2.87234351666667	CAAGUAAAAGGAAUUUUCAUUUUCCAGCCCCUAAUUG	0.228562049475226	0.131960360791055	0.0795733686270474	0.381692303926304	516
hsa-mir-6812	2.87224506666667	GCAGCCAGUCCUGUCUCACCGC	0.932385074246238	0.538312773604455	0.324618913987135	0.381517435531481	517
hsa-mir-517a	2.87206858833333	CUGUCUGUUGUAUAAAAGAAAAGAUCG	1.02794741809322	0.5934857185489	0.357911862644526	0.381203972018318	518
hsa-mir-548f-5	2.87078251	UUUUUCCAUUGUAAGUAAUGGGAAAA	0.749406259990104	0.432669905937677	0.261045989161368	0.378919620024763	519
hsa-mir-6769a	2.87055013333333	CCCUCAUAUGGCAGUUGGCGAGGGCCCAGUGAG	0.153475248198092	0.0886089758611127	0.053465447760661	0.37850686903752	520
hsa-mir-25	2.87024468333333	AUUGCUGGACGCUGCCCUGGGCAU	0.428231464491273	0.247239551299504	0.149196849654626	0.377964324078673	521
hsa-mir-6754	2.86990098333333	UGGAGGAGUCUGGUGGCCUGUUCUCUU	0.327015038403421	0.188802220451271	0.113946453310594	0.377353838885169	522
hsa-mir-5739	2.86945216166667	CCAAGGUUGUGCUUUUAGGAAAUGUUGGCUGUCCUGCGG	0.138558703521051	0.0799969047764442	0.0482875112441573	0.376556634980534	523
hsa-mir-5700	2.86880336666667	AAGGCCCUUGGGCACCCCAGGCCUU	0.269297299661528	0.155478868451622	0.093870950791037	0.375404235384611	524
hsa-mir-141	2.86696723333333	GUUGGAUGGUCUAAUUGUGAAGCUCCUAAC	0.348562400108547	0.201242595532052	0.121578787527085	0.372142867292388	525
hsa-mir-105-1	2.8660905	CUGUGGUGGCUGCUCAUGCACCACGG	0.654893667409519	0.378103035169467	0.228497204610084	0.370585600144728	526
hsa-mir-892c	2.8650442	AGUCACUUAGAUUACAUGUCACU	0.135733343866605	0.0783656826193926	0.0473756544023318	0.368727146091885	527
hsa-mir-548av	2.86362895	AUUUGCCAUCACCUUUACCUUUAAUGGCAAAA	0.264517465282555	0.15271922978624	0.0923714174919745	0.36621335740959	528
hsa-mir-4428	2.86323626666667	CUUACUGUACACGUGGCUGGCAAG	0.292414529262421	0.168825607184617	0.102127279074614	0.365515867270702	529
hsa-mir-4752	2.86152603333333	UGCUUCCACAUAGCAGCA	0.301052418130067	0.173812694647582	0.105206947140501	0.362478124682878	530
hsa-mir-383	2.86142565	UUGUGGCUUUGGGUGGAUAUUAAUCAGCCACAG	0.0575261725917211	0.033212751231279	0.0201040249260787	0.362299822271839	531
hsa-mir-3622a	2.859362775	GUGAGGCAGGGAGCUGAGCUCAC	0.20029366878907	0.115639603592347	0.0700483585154983	0.358635712165502	532
hsa-mir-608	2.85912805	CCGUUUAAAAAGGCAUCUCCAAG	0.305419541647944	0.176334054586213	0.106822617352848	0.358218790032698	533
hsa-mir-5581	2.85868111666667	GGAGACCCUAUACAUACCUGUUUCC	0.594057024790176	0.342978983176596	0.207808076712967	0.357424940214591	534
hsa-mir-8064	2.8580637	GGACAUCCUUCCAUAGUAAAUAAGCGGUGCC	0.533693623101521	0.30812815696245	0.186732585107015	0.356328275293958	535
hsa-mir-1273g	2.857887855	UAAGUUGUGAUCAUACCA	0.858171316723735	0.495465440721264	0.300281662634987	0.356015936717141	536
hsa-mir-5002	2.85699543333333	CUUAGUAGGUGAUAGCAUGACUGAC	0.065611993066995	0.0378811018592973	0.0229653825489121	0.354430803712018	537
hsa-mir-7158	2.85533033333333	GCAGCCUUCUGCCUUUGGCUUUCUGAAGCGAGCUGA	0.0622039145437072	0.0359134468064578	0.0217851902519068	0.351473227640729	538
hsa-mir-7109	2.85392505	CUGCUCUCCCUGGCAGCAAG	0.698635065764096	0.403357143284213	0.244797972449941	0.348977141904109	539
hsa-mir-4720	2.85115298333333	ACUUAAGCACCAGGUAAAAUCUGGUGCUUAAGU	0.607785206101692	0.350904952352284	0.21317172724668	0.344053354719345	540
hsa-mir-6852	2.85107241666667	GACAUGCUCUGACUCCCCUGAUGUC	0.0874160456942878	0.0504696775130897	0.0306607595034329	0.343910250974538	541
hsa-mir-4426	2.85007991666667	CUUUGUCUGACUACAAUAUUCAAAAG	0.274530903898055	0.158500491266413	0.0963239319335069	0.342147357304037	542
hsa-mir-4727	2.84958077095	CAGUGGCAGAUUUUCCCAUAG	0.137579542853016	0.0794315861011743	0.0482806257873326	0.34126076705258	543
hsa-mir-4691	2.84906436666667	CUGCGGCCCUGAUGUCUCUACUCCAG	0.15578846370385	0.0899445114560561	0.0546805700589063	0.340343521871212	544
hsa-mir-3134	2.84899508333333	CUCACAUGGAGUAAAAUAUGAU	0.444034227813916	0.256363280957772	0.155856438788372	0.340220459755538	545
hsa-let-7f-1	2.84829201666667	AUAGUUGUGGGGUAGUGAUUUUACCCUGUUCAGGAGAUAACUAU	0.410635274817856	0.237080386454845	0.144168951924536	0.338971661995732	546
NEAT1_ParasoR_ID48	2.84775078333333	GUGUCUUUCUGGUAUAAUGACUUCUUUUCCUUUGGGUAGAUAC	0.242219901938716	0.139845725587402	0.0850565658190053	0.338010315076238	547
NEAT1_ParasoR_ID38	2.84772155333333	GGUUUUCC	0.344643257763072	0.198979877643899	0.121024212272319	0.337958396303455	548
hsa-mir-191	2.84690361666667	CAGCUGUUGUCUCCAGAGCAUUCCAGCUG	0.246067696133652	0.142067250601635	0.0864334481480493	0.336505564693843	549
hsa-mir-570	2.84349198333333	UUUCCCAUUAUUUUAAUUGCGAA	0.159898572488487	0.0923174838692648	0.0562331715460098	0.330445769419879	550
NEAT1_ParasoR_ID40	2.84201643333333	CUGAGUUGUAAGAGUUCUUUAUAUAUUCUGGAUUCUAGACCCUUAUCAG	0.598822149453062	0.345730129183436	0.210703267732593	0.327824874955889	551
hsa-mir-6508	2.84197606166667	CCCACCCUGAGUUUUGGUGGG	0.297371558996984	0.171687549636247	0.10463549042795	0.327753166184469	552
hsa-mir-4796	2.8413921	UUUACUUUUGGCCUCAAGUCAUUGCAGUAAA	0.164741390951462	0.0951134864125001	0.0579791120526668	0.326715924546199	553
hsa-mir-363	2.8410033	AAUUUUGAUGAGUAUCAUAGGAGAAAAAUU	0.772300399695985	0.445887843659732	0.271840726019567	0.326025332043336	554
hsa-mir-6795	2.83983023333333	AGGCUGUCUUCAUUCCCUCUUGACCACCC	0.0809687536793106	0.0467473317326985	0.02851182888643	0.323941713099512	555
NEAT1_ParasoR_ID37	2.83982762666667	UGACUUUCUGGUUAUAAUCAUUCUAAUGAGUGUGAAGUAGCCUCUGGUGUCA	0.650171041524814	0.375376425843651	0.228947361248109	0.323937083098337	556
hsa-mir-6086	2.83795333333333	AGAGAUGAGCAUAAAGUUUUU	0.438989637025444	0.253450785108096	0.154685290934586	0.320607934630832	557
hsa-mir-4487	2.83727278333333	AGCUGGCUGAAGGGCAGAAGGGAACUGUCCUUCAGCCAGAG	0.601893638204763	0.347503454041043	0.212138093221208	0.319399131318529	558
hsa-mir-424	2.83709825	UUUGAAGUGUUCUAAAUGGUUCAAA	0.419804700412915	0.242374356790467	0.147969743526829	0.319089122544096	559
hsa-mir-6769b	2.83699376666667	AAGUGCCGUCCUCAUGAGCCCCU	0.220450790325643	0.127277323137576	0.0777057718334935	0.318903537650388	560
hsa-mir-376a-1	2.83671255666667	UGAGUACAUUAUUUAUGAUUAAUCA	0.446881806780084	0.258007331440428	0.157535103699474	0.318404048150052	561
hsa-mir-200b	2.83623448333333	AUUGGAUGGAGUCAGGUCUCUAAU	0.670954141596768	0.387375554264788	0.23656511672061	0.317554886987967	562
hsa-mir-5190	2.83587818333333	AUGGUUAAUGUUCCACAGCCA	0.186964892258262	0.107944230874317	0.0659283933128963	0.316922021481871	563
hsa-mir-296	2.83520988333333	CUGUUGUGCCUAAUUCAGAG	0.711469189454298	0.410766928051564	0.250940571855594	0.315734976806811	564
hsa-mir-4509-1_4509-3_4509-2	2.83491553333333	UUUUCCCUUUCUCUUGCCCUGAAA	0.462133775636369	0.266813059765276	0.163015007044314	0.315212147837631	565
hsa-mir-370	2.83447911666667	AGUUACACAGCUCACGAGUGCCU	0.240723281113406	0.138981651151035	0.0849268141359584	0.314436977883606	566
PARIS_ID19	2.83435105166667	UAUAGAAAAAGGCCAUGUAGAAGAUAAAAGUUCCUCUAUA	0.694251674916094	0.400826391398155	0.244942021034359	0.314209506873116	567
hsa-mir-183	2.83400986666667	UCACUGUGAACAGUCUCAGUCAGUGA	0.383060266036852	0.221159947712226	0.135165466621118	0.313603488861055	568
hsa-mir-1266	2.83160608333333	AGGGCUGGGAUUACUAAAGCCCU	0.231754971275345	0.133803795051854	0.0818457668386296	0.30933385216222	569
hsa-mir-7976	2.83156218333333	GCUCUAAUAAUUUAUUCUAAUAAUAAUUUAGAUC	0.234140534932534	0.135181100871502	0.0826895260540958	0.309255876311203	570
NEAT1_ParasoR_ID32	2.83148825	UCCUGUAAGGCAAGAAUAUUCUCUCUGUUGGAACUCAAAUACACAGAACUGGGUAAAUCUCAAUCUUAAUCUUUGAUUCAGGA	0.384489044975627	0.22198485361714	0.135790443409266	0.309124554794454	571
hsa-mir-431	2.83119931833333	CAUGCAGGCCACACUGACGGUAACGUUGCAGG	0.278453609684186	0.160765266507988	0.0983518213928174	0.30861134995176	572
PARIS_ID10	2.82874286	GUCAUGUGUCUGCUGGUGAU	0.0688607903262752	0.0397567958314855	0.0243432484797417	0.30424815111278	573
hsa-mir-132	2.82772973333333	GUUACUGUGGGAACUGGAGGUAAC	0.413514630878746	0.238742783451693	0.146235556391485	0.302448620041663	574
hsa-mir-4417	2.82659358333333	GGGCGGAACACCCAGCCCC	0.258417155107707	0.149197214064652	0.0914235271145569	0.30043057304545	575
hsa-mir-5001	2.82621881666667	GGAGCUGGCUGCUGGCCUCAGUUCU	0.903552033549121	0.521666009796419	0.319703495079974	0.299764906763757	576
hsa-mir-566	2.82450568333333	CAACUACUCAGGAGGCUG	0.818411659936444	0.472510192172234	0.289753943412356	0.296722013151605	577
hsa-mir-3978	2.82441869166667	GUGGAGCCAAAAUUAGAAGGGCCAAAAUUCUACCUGGCCCACUACCACAG	0.242028759956642	0.139735369712599	0.0856915303211731	0.296567497223591	578
hsa-mir-6505	2.82280808333333	CUCAGCAUGUUGAGCCCUGUCUCUGGGGAGCUGAC	0.151387474420651	0.0874035991087005	0.0536300980978785	0.293706710083548	579
hsa-mir-568	2.82134995	ACACUUCCUAUAUGUAUCCACAUAUAUAUAGU	0.544196139881066	0.314191787852288	0.192885019414577	0.291116751369109	580
hsa-mir-1298	2.82037995	GAUGUAUCCAAGUACCCUGUGUUAUUUGGCAAUAAAUACAUC	0.480320145238665	0.277312965150744	0.170303346979426	0.289393822542521	581
hsa-mir-4774	2.81950113333333	UAAUAACUGACAAACAGACAAUUG	0.451824267334061	0.260860862371725	0.160249720063029	0.287832854946351	582
hsa-mir-138-2	2.81745836666667	AGGCCGACGAGCAGCGCAUCCUCUUACCCGGCUA	0.409789135640908	0.236591867773262	0.145446385468946	0.284204461569041	583
hsa-mir-629	2.81708878333333	GAACUUUUACGGUGAACCAGGAGGUUC	0.541704704039796	0.312753356698663	0.192292379013636	0.283548002003241	584
hsa-mir-203b	2.81642731666667	UCACAAUUGCGCUACAGAACUGUUGA	0.141975786186389	0.0819697583731206	0.0504098882105796	0.282373094799297	585
hsa-mir-4661	2.81607456666667	CCUGACAGACAGCCUGAUAGACAGG	0.245704663202321	0.141857653441006	0.0872507660523907	0.281746534857463	586
hsa-mir-718	2.8150298	GCCCGGGCACCGCCCCUU	0.0788343622091442	0.045515040242842	0.0280048055651646	0.279890804334724	587
hsa-mir-503	2.81501998333333	CUGCAGUGAGCGAUCGGUGCUCUGGGG	0.227581674028476	0.131394340762966	0.0808454914621923	0.279873367821342	588
hsa-mir-3116-2	2.81401445	GGCACCUACGAUACCCAGUGCC	0.229047933206284	0.132240885893975	0.0813954360491233	0.278087324144955	589
hsa-mir-4646	2.81211735	GGGACAUUGCGGAGAGGGUCUCACAUUGUCCC	0.817875529560848	0.472200657155564	0.290839758006844	0.274717666127514	590
hsa-mir-6798	2.81166363333333	CUUGGGCCCAUUCCUUUCCUUACCCUAC	0.0826230929475288	0.0477024649545353	0.0293858383229064	0.273911767649058	591
PARIS_ID21	2.81096916666667	GUAUGUAUUUUAUUAUUACCGGUUUUCCAUUUAUGAUGGUAAUAUUGUUUCUUCUAAGAAUAUUUAU	0.359815327856403	0.207739476396448	0.128004010902433	0.272678245340703	592
hsa-mir-1199	2.8101947	GCAGGCCGUGAACUCGUCGAGCUGCGCGUGCGGCCGGUGCUCA	0.303642711633636	0.175308201299148	0.108050417870917	0.271302625809539	593
hsa-mir-146a	2.81004211666667	UGGGUUGUGUCAGUGUCAGACCUC	0.557808077396707	0.322050643641136	0.19850523737288	0.271031604960614	594
hsa-mir-3202-1	2.81003919833333	UAAUGAUUGGAGUCAUUUUCAGAGCAUUA	0.758413783735492	0.437870402196809	0.269894378763583	0.271026421372339	595
hsa-mir-19b-1	2.80888931666667	UCCAGCUGUGUGAUAUUCUGCUG	0.307002858320465	0.177248182893305	0.109296887028923	0.268983983979903	596
hsa-mir-6799	2.80861425	GGCUGGGGUCACUGACUCUGCUUCCCCUGCC	0.526017555722915	0.303696377395094	0.187287220280576	0.268495406362136	597
hsa-mir-4531	2.80630865833333	CAGUGGGGACAUG	0.111126304853712	0.0641588020213392	0.0395987463901102	0.26440017920251	598
PARIS_ID30	2.80596196666667	UAUUCUCUCUGUUGGAACUCAAAUACACAGAACUGGGUA	0.49230729099339	0.284233746979049	0.17545045044863	0.263784380164945	599
hsa-mir-448	2.80502203333333	GCUGCCAGGAAAUCCCUAUUUCAUAUAAGAGGGGGCUGGCUGGUUGC	0.444149663689967	0.256429927891884	0.158340882321756	0.262114856211265	600
hsa-mir-8075	2.8034484	GCUUAUACGUGCCCUUGCU	0.167426125497904	0.0966635186255912	0.0597214935355701	0.259319744631391	601
hsa-mir-1282	2.80276396666667	GCUUCUGCUGCAUGAUCUCCGAGUCCCUGGGGGUAGAGAUGAUGGGGCACUGGGAGGU	0.489496370980279	0.282610861552809	0.17464773231063	0.258104043683063	602
hsa-mir-33a	2.80264670333333	AUUGCAUGUUCUGGUGGUACCCAUGCAAU	0.4941308886574	0.285286601581259	0.176308661405558	0.257895758758011	603
hsa-mir-4501	2.80132325	AUCACUGAAAUAUGUCUGAGCUUCUGUU	0.444999381123612	0.256920512480934	0.158853278044086	0.255545020718173	604
hsa-mir-548ag-2	2.80107321666667	CUGCCAUUGAAAGUAAAGGCAA	0.345890646676382	0.199700057968783	0.123485043025044	0.255100907689711	605
hsa-mir-4704	2.79974815	GUGAUUGUCUUCCUCACUCAAUCAG	0.347804027953498	0.200804749164188	0.124226898034917	0.252747304022548	606
hsa-mir-6740	2.79957855	GAGAAACUUGAGGUCUCUGGGAGUUGCUUAAACCAGUUGACCGUAACCUGGCCAGAGAAUUCUGAUAGUGUC	0.518205993760129	0.299186369993088	0.185101430270684	0.252446057910188	607
hsa-mir-3688-2	2.79946683333333	CAUAUGUGUAACAGACAUACAUACAUACAUAUG	0.124136488395156	0.0716702349911983	0.0443429037690533	0.25224762505925	608
hsa-mir-7973-1	2.79287726666667	UUACCCAACGUCUCUGAGUCUCGGUUUUGAGAGGGUGAGUAA	0.666966163400236	0.385073093979498	0.23880969327244	0.24054313602346	609
hsa-mir-7704	2.79236841833333	CGUGCUCAGCUUGGCACCCAAGUUCUGC	0.305181461062554	0.176196598696149	0.109291259369244	0.239639311835974	610
hsa-mir-7161	2.79056588333333	CUGGUGUUCUCACGCAAAGUGGCCAGGGUGUGGGAGACUAGA	0.283218470700431	0.163516260298368	0.101491411613664	0.236437621616973	611
hsa-mir-6758	2.79039053333333	AUGUGAUGUGAGCAGAUGGUUCUCACU	0.0417901256326279	0.024127540283466	0.0149764433090684	0.236126162266723	612
hsa-mir-3165	2.78971873	CUCAACUCUUGGUCCUCUGAG	0.31422277359595	0.181416602921133	0.112636005277833	0.234932894917448	613
hsa-mir-539	2.78910516666667	UGUUCGCUUUAUUUAUGAUGAAUCA	0.246405568441474	0.142262321269508	0.0883457430671069	0.233843074346379	614
hsa-mir-1297	2.78780766666667	AGAAUUACUUAUCUGAGCCAAAGUAAUUCA	0.639563624536294	0.369252230789922	0.229414543974265	0.231538435013909	615
hsa-mir-3187	2.78758035666667	UGAAGGUCACCAUGUUCUCCUUG	0.155676222768321	0.0898797091217146	0.055846362382348	0.231134683517442	616
hsa-mir-6718	2.78672548333333	AUGAUAUAUUGUGAGAGCCAUGUCAU	0.181743054108199	0.104929401212713	0.0652174228122418	0.229616244435917	617
hsa-mir-2355	2.78669253333333	ACAAUAUGCUAUUAUAAUCGUAUGGCAUUGU	0.391856017290504	0.226238177066247	0.140616882775288	0.229557718142271	618
NEAT1_ParasoR_ID2	2.78657717666667	CAUAUAUGAAACUUAAGUUUCUGCUAGUUGCCAUCUUUGAUCUAUCAUGUAUG	0.749671286477294	0.432822919051399	0.269029436096243	0.229352819867695	619
hsa-mir-619	2.78606536666667	AGCCACUGCGGUCGACCAUGACCUGGA	0.0427894181353971	0.0247044820789388	0.0153583683453169	0.228443735122607	620
hsa-mir-129-1	2.78552646666667	GCUUGCUGUUCCUCUCAACAGUAGUCAGGAAGC	0.217737840189793	0.125711000646345	0.0781675718379915	0.227486532705445	621
hsa-mir-548g	2.7845253	UUUUUGCAUUACGUUCUAUGGCAAAA	0.133040741366959	0.0768111078414011	0.0477786074944117	0.225708245169137	622
hsa-mir-3151	2.78359365	CAGGUGCCUCAAAGGGCAUCCCACCUG	0.104182204698739	0.0601496239275857	0.0374272317724029	0.224053434198735	623
hsa-mir-6856	2.7832756	UGUGGCAGUGGCAGAGGUCGCUACA	0.446244456275333	0.257639356954941	0.160330675221431	0.223488508927296	624
hsa-mir-7851	2.78293011666667	AGUAGCUGGGAAUACAGGUGUGUGCCACCAUGCCUCUACAAGCUACC	0.169288356486738	0.0977386781882875	0.06083097648514	0.222874856149869	625
hsa-mir-4783	2.78095205	CGGGCUGAUUGCGCUAACAGUGGCCCC	0.306437726099778	0.176921903653564	0.110191661197387	0.219361383901506	626
hsa-mir-4503	2.77676572666667	UUUACAUAUAAAUUUCUAUUUGU	0.385907987926633	0.222804080711869	0.138977510497399	0.211925572408296	627
hsa-mir-4299	2.77659014333333	GUGUUUUCUCCUUUAGAGAGAGCUG	0.555203046006608	0.320546628066815	0.199958588536974	0.211613698607814	628
hsa-mir-221	2.77433615	AUUUCUGUGUUCGUUAGGCAACAG	0.540760197302702	0.31220804547975	0.194915168193552	0.207610121196541	629
hsa-mir-584	2.77421023333333	CUGAGGAAUUUGCUGGGAUAUGUCAG	0.445377388540557	0.257138755164863	0.160542046593713	0.207386466088554	630
hsa-mir-548ae-1	2.77363936666667	UUUGCCAUUAUAAUGGCAAA	0.528730160643973	0.305262500576472	0.190626859064016	0.206372483989445	631
PARIS_ID27	2.77225325833333	CAUGUCACCCAAAGGGGUAAUUGUCCUACUGGUGGUCUGUAAGAUGAGUUAGGGUGACUUG	0.636181771911892	0.367299717266864	0.229481837562836	0.203910457180916	632
PARIS_ID33	2.77119125	CUGGUCUUGUAAUUAAAAUUCAAACACUAUAGAAAAAGGCCAUGUAGAAGAUAAAAGUUCCUCUAUAAUCCCGG	0.186835728736028	0.107869658279986	0.0674207270018003	0.202024101746301	633
hsa-mir-30c-1	2.77044118	UCAGCUGUGAGCUCAAGGUGGCUGG	0.104508024551664	0.060337736107379	0.037722520624554	0.200691815947376	634
hsa-mir-342	2.76869073333333	UUGAGGGACAUGGUUAAUGGAAUUGUCUCA	0.420814998903085	0.242957652895728	0.151990611965696	0.197582645822217	635
hsa-mir-3118-2_3118-3_3118-4	2.76822888333333	CACACACAAUCACCGUGUG	0.478358675208732	0.276180509900954	0.172803151534465	0.196762300792775	636
hsa-mir-936	2.76789415	GCAGAAAUCACUCCAGGAGCAACUGA	0.179025913137959	0.103360659142119	0.0646794651225948	0.196167742329663	637
hsa-mir-3174	2.76692378333333	AGCCCUGGGCUCCUCAGCAAACCUACUGGAU	0.677524191302979	0.391168774231259	0.244865505650741	0.194444162224137	638
hsa-mir-199a-1	2.76676373333333	CUGUUCAGGAGGCUCUCAAUGUGUACA	0.100273943795052	0.0578931884427788	0.0362423226049174	0.19415987896775	639
hsa-mir-3928	2.76555838833333	GCCUGCGGGCAGGAAGCGGA	0.430761530031932	0.248700285320471	0.155759333033475	0.192018926754883	640
hsa-mir-4313	2.76516985	ACCCUGCAGCCCCAGCUGGAGGAUGAGGAGAUGCUGGGCUUGGGU	0.356288461165121	0.20570323896284	0.128848671326689	0.191328799028354	641
hsa-mir-7106	2.76494015	UGGGAGUGAUCCCAACAGCUGAGCUCCCU	0.785092841916528	0.453273563619356	0.283945691163163	0.190920802377355	642
hsa-mir-483	2.76457798333333	GGGAGUGGUUCCAUCACGCCUCCUCAC	0.344876840055107	0.199114736443084	0.124748457860204	0.190277516408254	643
hsa-mir-6836	2.76420591	GCAUCCAGACAGCGGGCGAAUGC	0.300027318333176	0.173220853003901	0.108540147912923	0.189616634066393	644
hsa-mir-4436a	2.7640464	CUGCCCCUCGAAUCUGCUCCACGAUUUGGGCAG	0.521132523981758	0.300876003004337	0.188539716258656	0.189333309966261	645
hsa-mir-6890	2.7640219	UAGGGCUGGAUGGUAGGGCCCA	0.589467173737387	0.340329031435728	0.21326429205839	0.189289792691774	646
hsa-mir-4690	2.7630775	CUGAACCCGUGGGUGAGGAGUGCAG	0.243656491015399	0.140675140677541	0.0881830100731519	0.187612334976488	647
hsa-mir-4529	2.76296936666667	CAAUGAAGACAUGAAGACCCAAUGUCUUCAUUG	0.406682697406087	0.234798364822167	0.147190447462949	0.187420266896988	648
hsa-mir-5583-2	2.76266323333333	AUUCUGAUGAUCACCUAGCCAGAAU	0.136976239911392	0.0790832689854252	0.0495812295391942	0.186876508191029	649
hsa-mir-3135b	2.76253698333333	GGUGCAGUCAGUCCUAGCUC	0.408798249766019	0.236019779546659	0.147979285791409	0.186652261011281	650
hsa-mir-1-2	2.76224603333333	CCCAUAUGAACAUACAAUGCUAUGGA	0.0693716600389768	0.0400517465976345	0.0251142219779976	0.18613547117407	651
hsa-mir-6833	2.76179844666667	GAAAAAUCCCUGUUAACUUUC	0.457993798412135	0.264422842800425	0.165831724239293	0.185340460895311	652
hsa-mir-4424	2.76068193333333	ACUAAUUUUUCCACUAGUUAGU	0.401066350164454	0.231555765230348	0.145278000091881	0.183357292846579	653
hsa-mir-3160-2	2.76024923333333	CUCUCCUGACCAGCUGAGCUGGAGGAGAG	0.176738453887944	0.102039993928363	0.0640298896757635	0.182588724492699	654
hsa-mir-3656	2.76003503333333	CGAGGUGGGCUAGGCUCGGGCCCGUGGCG	0.121700339988559	0.0702637240528634	0.0440937663901967	0.182208259178622	655
hsa-mir-6715a	2.75908735	UGAGCAUUUUUACUGAAUUGCCA	0.441030623565311	0.254629149236301	0.159846560698889	0.180524969556482	656
hsa-mir-572	2.75905386666667	GGAAGGGCGCCUGUGCUUCGUCC	0.875456488121672	0.505445039080852	0.317303151887842	0.180465495948019	657
hsa-mir-1827	2.7577218	UUCAGCCUAAAGCAAUGAGAAGCCUCUGAAAGGCUGA	0.197622019826435	0.11409712634459	0.0716613328532397	0.178099458773858	658
hsa-mir-1471	2.7574783	GUGUAGAGGCGGAGCACAG	0.419620894454099	0.242268236370665	0.15217559262537	0.177666950351926	659
hsa-mir-490	2.75744513333333	GUGGGUCAAGUUUAGAGAUGCACCAAC	0.234669553599494	0.135486529941277	0.0851039793186436	0.177608039211634	660
hsa-mir-3156-1	2.75672945	GGAGACACUUUUACUAUAUAUAGUGGCUCC	0.104474149086712	0.0603181780985703	0.0378978608461966	0.176336831535648	661
hsa-mir-4462	2.75634791666667	GUCAGGAGUGGCUUUCCUGAC	0.514168088033126	0.296855084034641	0.186539618211523	0.17565914619719	662
hsa-mir-1228	2.75464756666667	UGUGGUGGGUGGUGGCCUGCGGUGAGCAGGGCCCUCA	0.108810560657047	0.0628218064860199	0.039500719429134	0.172638958537099	663
hsa-mir-5591	2.75389955	GUAUACUGAGCUUAUGUAUGCAUCUGCAUAC	0.636632930693588	0.367560193910923	0.231175073431269	0.171310319900227	664
hsa-mir-8059	2.75328443333333	AGGCUUGGCACUUGAGGGAAAGCCU	0.137087109967662	0.0791472798422576	0.0497903915439983	0.170217740274748	665
hsa-mir-1268a	2.752635	GGGGCCUGUGGUCCC	0.455480186833409	0.26297160847881	0.16547060792056	0.169064206861402	666
hsa-mir-6516	2.752602205	UGAGCAUUCUAGCAGCAGUUUGAUGAUCA	0.534761363793671	0.308744617338487	0.194274843935784	0.169005955881126	667
hsa-mir-6831	2.75224786666667	GGUCUGAGCCCAUGUGUGGACCUAGGUCUGCUGUUAAACUGACU	0.244649903077103	0.141248687398781	0.0888909411249381	0.168376574717347	668
hsa-mir-644a	2.7506909	CUCUGUAGUUUUCUUAUAGUG	0.226554640937782	0.130801382931588	0.0823628132618545	0.165611066725559	669
hsa-mir-4633	2.74976303333333	UCCUCCACAAAUGCGUGUGGAGGA	0.32624651720086	0.188358514528094	0.118645320795289	0.163962975769653	670
hsa-mir-6768	2.749188895	CUGGGUUCGGCUGCUACCCCAAA	0.879778737994351	0.507940491208348	0.320013928324249	0.1629431824862	671
hsa-mir-1272	2.748493	AAACGUGCUCAGUGUCUUUAUAACAGGAAAGCCGUAAAC	0.490634069671434	0.283267712198404	0.178510212567918	0.161707123150347	672
hsa-mir-3127	2.74822146666667	GGGAAGGAGAAGGGACGCUUCCC	0.163910212088512	0.0946336050722311	0.0596422865029577	0.161224821493255	673
hsa-mir-1205	2.7480514	UGAGGUACUUCCUUC	0.256012634065958	0.147808963193926	0.0931615158529996	0.160922746480429	674
hsa-mir-219a-1	2.74779426666667	UUCUCGAGUCUAUGGCUCCGGCCGAGAG	0.730822497833651	0.421940565854093	0.265966963647612	0.160466022323442	675
hsa-mir-8055	2.74630566666667	AAAUAAAAGAUGGAGUCGUUUGACGUCUUUUAACACCCUUU	0.364837315779775	0.210638922475873	0.132846580119611	0.157821948249982	676
hsa-mir-4640	2.74624571666667	GGUGGGUGGGAAGUAAGAUCUGACCUGGACUCCAUCCCACCCACC	0.488129733552133	0.281821833065784	0.177744376837705	0.157715464143637	677
hsa-mir-6826	2.74586705	ACCUCCUGGCUUUUCCUCUGCAGCAUGGCUCGGACCUAGUGCAAUGUUUAAGCU	0.683347768589251	0.394531018145134	0.248864113282269	0.157042870622332	678
hsa-mir-548am	2.74187153333333	UUUGCCGUCGAAAAUAAUGGCAAA	0.15442279221681	0.0891560406553886	0.0563202142549237	0.149945972846961	679
hsa-mir-4675	2.7402631	CCCUGGUCAGACUCUCCGGGG	0.733643279149968	0.423569144706394	0.267727313902803	0.147089048975164	680
hsa-mir-1236	2.74005699	GGGGAUGGACUGGAAGUGGGCAGCAUGGAGCUGACCUUCAUCAUGGCUUGGCCAACAUAAUGCCUC	0.544767736571752	0.314521799355524	0.198816206582532	0.146722953242744	681
hsa-mir-3117	2.73867888333333	AUAUAAGGGAAGGCAUUAUAG	0.652627422154398	0.376794617861373	0.238300089187552	0.144275139116856	682
hsa-mir-3141	2.73820366666667	AGGAGGGUCC	0.208448121948138	0.12034757931883	0.0761258647359461	0.14343105200977	683
hsa-mir-4515	2.73744035	GCCCCAGGGCAGGGGC	0.305379428053106	0.176310894991435	0.111556559781515	0.142075237279032	684
hsa-mir-520e	2.737240955	GUUUCUGUUGUCUGAAAGGAAAGAAAG	0.14480702224137	0.0836043732716032	0.0529025484500579	0.141721068832251	685
hsa-mir-223	2.73627325	AGUUGGACACUCCAUGUGGUAGAGUGUC	0.718874484697	0.415042377253367	0.262720283764423	0.140002216419744	686
hsa-mir-6081	2.73406615	CCCGUAGGACACCGAGGCUUAUGAAUAGGA	0.288586275250821	0.166615363700493	0.105552045714337	0.13608193166391	687
hsa-mir-1193	2.73387738333333	GUGCACUUCAUUUACGAUGUAG	0.400882904576175	0.231449852870574	0.146635290602313	0.13574664142525	688
hsa-mir-4769	2.73384936666667	AUGAGCUAAAAAUCCCCAAGCUCU	0.409222625175299	0.236264792803444	0.14968733470281	0.135696877793679	689
hsa-mir-32	2.73372685	GUUGCAUGUUGUCACGGCCUCAAUGCAAU	0.248068527781523	0.143222431292137	0.0907437141283971	0.135479261817661	690
hsa-mir-6757	2.73309253333333	GAUGAAGAUUAAUCCCUAAUCCCCAACA	0.729794044751175	0.421346788190077	0.267021345179669	0.134352578858708	691
hsa-mir-3166	2.73247726666667	UGCGUUAGGAUUUCUGUAUCAUCCUCCUAACGCA	0.287404461229007	0.165933043056867	0.10518091577011	0.133259732800936	692
hsa-mir-3619	2.72874266666667	CAGCCCGUGGUGGGG	0.544678665906295	0.314470374382845	0.199607926595605	0.126626279197049	693
hsa-mir-544b	2.72841123333333	AUUUCUGUAGCUCUGAGACUAGACCU	0.374989751628869	0.216500434046279	0.137438868103009	0.126037582244376	694
hsa-mir-7973-2	2.72802108333333	UUACUCACCCUCUCAAAACCGAGACUCAGAGACGUUGGGUAA	0.544826958701408	0.314555991268023	0.199715083593009	0.125344591850879	695
hsa-mir-1281	2.72780957	GUGAGUGUCUCUUGUCGC	0.550616009437326	0.317898301268758	0.201852803616832	0.124968898635201	696
hsa-mir-4450	2.72688463333333	GUGAGCGCAGGUCUUUGGCAC	0.1935367734659	0.111738508258629	0.0709735832239155	0.12332601199008	697
hsa-mir-1185-2_1185-1	2.72662591666667	AUGUUCACUUGAUUAAUGGCGAAUAU	0.264455097164406	0.152683221536439	0.0969898714553795	0.122866475492226	698
hsa-mir-4285	2.72613895	UCAUAAAUAUUUUAAGGAAUGACCCGGCCCUGGGG	0.431961373512751	0.249393015277107	0.158451708234737	0.12200151785554	699
PARIS_ID2	2.72610680833333	GGGUCCAAGACAUAUAAUCAUGUAUAAUUUUGUCAAGGUAUAAUUUUUUAAAUUGCUUUUGUCAUGUGUCUGCUGGUGAUGCCC	0.0656184619331059	0.0378848366608879	0.0240703928886863	0.121944427335917	700
hsa-mir-4476	2.72605116666667	CCCAGCCUUCCAGAGUUGGUGCCAGG	0.144650642602672	0.0835140874451051	0.0530623358693397	0.121845595757092	701
hsa-mir-5197	2.72562198333333	UCUUGAAUUUUUGCCAGUUCAAGA	0.810312890833396	0.467834365650485	0.297294671010253	0.121083273760298	702
hsa-mir-6864	2.72518981666667	GAUAUGCCAUUAUGUGGGUCAUGAGGUGGUGA	0.789286309701273	0.455694663373716	0.289626177550705	0.120315652721236	703
hsa-mir-4749	2.72467785	GGCAUCUAGGCUGUGCACAGUGACGCC	0.423685032453319	0.244614667538539	0.15549912898999	0.11940628970242	704
hsa-mir-4252	2.72309796666667	GGCCAUCUGGCC	0.117762064906927	0.0679899598743406	0.0432456218426395	0.116600076777012	705
hsa-mir-4310	2.722907	CUGCAGAACAUUGCAG	0.466197404072671	0.269159196736862	0.171213120416037	0.116260878864728	706
hsa-mir-1238	2.72277258333333	UGUGGUUGGGGCCAUGGCGGGUGGGCAGCCCAGCCUCUGAGCCUUCCU	0.874393568746163	0.504831362293275	0.321140874599117	0.116022125926816	707
hsa-mir-6506	2.72269521666667	AUGGUGUUUGUGAGUUGAUUGACAUCGU	0.374411269408202	0.216166447180455	0.137514940018363	0.115884706070922	708
hsa-mir-1301	2.72254645733333	GCAGCACUGUGCUGGGGAUGUUGC	0.39640303018452	0.228863396184616	0.145600097701468	0.115620477469248	709
hsa-mir-1276	2.72153320833333	GACACCUGGAUUCAGAGAACAUGUC	0.446308738049435	0.257676470054523	0.163991656130757	0.113820729107794	710
hsa-mir-3155b	2.72040757666667	CUGGGAAGGGAGCUGUCCGGCUCCCCAG	0.489363374480811	0.28253407598804	0.179886050413237	0.111821364936022	711
hsa-mir-6874	2.7201137	UCAGGCUUUAAUGUUUGAAGUAAUGUCAGU	0.970050641780155	0.560058999159342	0.356621358063141	0.111299376708741	712
hsa-mir-30a	2.71855886666667	GAAGCUGUGAAGCCACAGAUGGGCUUU	0.130297134831817	0.0752270858697867	0.0479287524097574	0.108537657976229	713
hsa-mir-3132	2.7159354	AGGACGGUGCGCCUUGUUUCCC	0.271547295092029	0.156777903919098	0.0999829727511299	0.103877816382837	714
hsa-mir-3680-2_3680-1	2.71543031666667	UGCAAAUGCAAAGUUGGCUUUUGCA	0.200646603159226	0.115843370345963	0.0738912731170838	0.102980679645901	715
hsa-mir-4488	2.71367358333333	GGCGCUGGGACCCCACUAGGGUGGCGCC	0.279891897882586	0.161595662586506	0.103141328272349	0.0998603430473176	716
hsa-mir-4485	2.71157171666667	CAGUGACAUGCGUUUAAC	0.521919111735062	0.301330139655448	0.192478446550791	0.0961269753466551	717
hsa-mir-4482	2.71063954666667	GAAAUGUGUGGAAGAUGGCAUUUC	0.0417005774994547	0.024075839644673	0.0153840364170643	0.0944712407443051	718
hsa-mir-101-1	2.71046261666667	GAUGCUGUCUAUUCUAAAGGUAC	0.179007413886677	0.103349978594412	0.0660431222279024	0.0941569749739061	719
hsa-mir-6804	2.709091576	GACGGUGGGGGCCACGCUGACAGCCGC	0.724097469428533	0.41805786889409	0.267284234997205	0.0917217115852219	720
hsa-mir-520c_520b_519c_519b	2.7085612	CUUUCUGUUGUCUGAAAGAAAAGAAAG	0.298306991255765	0.172227621702663	0.110134853610015	0.0907796496271492	721
hsa-mir-5583-1	2.70699996666667	AUUCUGGCUAGGUGAUCAUCAGAAU	0.515894352999222	0.297851743577509	0.19057789410854	0.0880065631168109	722
hsa-mir-8085	2.70575905	AGGCAUGGGUGGCU	0.817611983071696	0.472048498519107	0.302174719907782	0.0858024279658927	723
hsa-mir-6770-1_6770-3_6770-2	2.70488413333333	ACGUGACCUCCUGGGCCUG	0.41384132378081	0.238931399686642	0.15299780078595	0.084248387609334	724
hsa-mir-4652	2.7048298	GAACUAACUAACCAGAACUAUUUUGUUC	0.0776717234679552	0.0448437904526462	0.0287159374937215	0.0841518799121746	725
hsa-mir-3130-1	2.70380613333333	CAGCCUGUUGUCAAGGCUG	0.437502103964536	0.252591957494952	0.161809716521787	0.0823336275319501	726
hsa-mir-198	2.70263835	GUUCCUGUGAUUUUUC	0.332235581268311	0.191816302279631	0.122930092096233	0.080259392925551	727
hsa-mir-5571	2.70218785	UCCCAGGAAAUUCACUUUAGGAAGUCCUAGGA	0.144106389015746	0.0831998624901858	0.0533295229699688	0.0794592079395958	728
hsa-mir-7853	2.70154373333333	CUUCACUGGUGCAGUAAGAAG	0.184131222134232	0.106308210665414	0.0681577795178015	0.078315118070848	729
hsa-mir-542	2.70116126666667	CACGAGAUACCAGUGUGCACUUGUG	0.248123324686356	0.143254068299893	0.0918580196407709	0.0776357749314576	730
hsa-mir-5188	2.70109028333333	GAUUAUUGUAAGCAGGAUCCAUUCAAUAAUC	0.409301130360186	0.236310117793072	0.151531821385504	0.077509693249802	731
hsa-mir-548ah	2.69995093333333	UUUGCCAAUAAAAGUAAUGACAAA	0.448340733173455	0.258849642986368	0.166055141091004	0.0754859623646752	732
PARIS_ID25	2.69831316666667	AAAUCUUAAUAUUUAUGUAUGUAUUUUAUUAUUACCGGUUU	0.264322615965104	0.152606733480359	0.0979584650256265	0.0725769361778472	733
hsa-mir-4538	2.69823571666667	CUGAACUGGGCUGGGUUGAGCUGGGCUGGGCUGAGUUGAG	0.614872837369249	0.354996998172525	0.227879585749776	0.0724393683040121	734
hsa-mir-4751	2.69711827666667	AGGGCAGGGGUGUGGCU	0.0967010299757765	0.0558303656874286	0.0358534628652949	0.0704545542957852	735
hsa-mir-4418	2.69627965	GGUGGUUGUGGGAGUCACU	0.747644494007909	0.431652749873608	0.277287444574938	0.0689649727919245	736
hsa-mir-7156	2.69610743666667	CAGAGUGUGCAUGGCAGGCU	0.0230890102121337	0.0133304462612974	0.00856383165526959	0.0686590848369536	737
hsa-mir-1285-1	2.69608325	CAGGCUGGUCUCAAACUCCUGGUCUG	0.514966551644988	0.297316077215887	0.191005434140429	0.0686161241099226	738
hsa-mir-8087	2.69558561666667	GGGGCCCUACUUUAAGGGCCCU	0.368683888552315	0.212859742301557	0.136773206635605	0.0677322201768615	739
hsa-mir-1246	2.695064	CAGGAGUGGACACCUG	0.398917655687578	0.230315215895717	0.148017878494751	0.0668057166805431	740
hsa-mir-4754	2.69408553333333	GAGUGAGGCCCAGUGGUCACCGCCGCCCUC	0.34165582835901	0.197255084473279	0.126816993793173	0.0650677492312081	741
hsa-mir-7641-1	2.69322885	AAGCAGGGUUGGGCCUGGUU	0.102102933735704	0.0589491562773592	0.0379109757923854	0.0635460952000152	742
hsa-mir-5693	2.69314296666667	UGCUGUGAGCUAGCCAGCAG	0.0089235444939689	0.00515201081571854	0.00331343140873567	0.063393547910611	743
hsa-mir-1972-1_1972-2	2.6922438	UUAAAUGUGUCAUUUAAAAAUUCAG	0.158879215821619	0.0917289580232483	0.0590136806412624	0.0617964343333883	744
hsa-mir-3129	2.69182419333333	GUUUGCCUGUUAAUGAAUUCAAAC	0.168713111350061	0.0974065602537772	0.0626761256429384	0.0610511225583079	745
hsa-mir-6723	2.68983706166667	GGGCAUUCCGGAUAGGCCGAGAAAGUGUUG	0.106643051356251	0.0615703944077346	0.0396466584820469	0.0575215489183867	746
hsa-mir-516b-2	2.68784967666667	AGCACUUUGUGUUUUGUGAAAGAAAGUGCU	0.47786017985008	0.275892703471447	0.177785306968021	0.0539915253039257	747
hsa-mir-4498	2.68682408333333	GCUGCAGAUCUUUGUCUAAGCAGC	0.368893517634023	0.212980771708311	0.137297235022684	0.0521698507489208	748
hsa-mir-758	2.6864764	CACACGCUUUAUUUGUGCCGUUUG	0.497910150336206	0.287468559328856	0.185339484216651	0.0515522902978649	749
hsa-mir-519e	2.686297	ACUUUCUGUUUGAAAGAAAACAAAGU	0.129059529911519	0.0745125543359023	0.0480436563460851	0.0512336372757115	750
hsa-mir-7160	2.685075	UGUGCCCCGUACCGGACAGG	0.434494934664111	0.250855767489853	0.161818546842867	0.0490631021972686	751
hsa-mir-8089	2.6848223	GGGGGCAGGCUGCCACCUCCUG	0.201462252167007	0.11631428552017	0.075037462318086	0.0486142525947144	752
PARIS_ID17	2.68351333333333	GCUCUUGGCACAUCUGGUUGGUGACACUGUUUUGUGAGAUGGGUUGAAAGC	0.0819801415083301	0.047331256768038	0.030549556244052	0.0462892459936403	753
hsa-mir-4274	2.68202016666667	GCCGGGGCCUGGCGCUCCUCUACCUUGUCAGGUGACCCAGC	0.426606300876687	0.246301262649146	0.159061555978862	0.043637060537043	754
hsa-mir-199a-2	2.68173673333333	CUGUUCAGGACAAUGCCGUUGUACA	0.227894136040017	0.131574740789441	0.0849800553526931	0.043133621918058	755
hsa-mir-4757	2.68157035833333	CACGGUGUCUGCGGGAGGAGACCAUG	0.104829464664385	0.0605233196429869	0.0390925654210837	0.0428381040999925	756
hsa-mir-523	2.68065106666667	UUUCUGUUGUCUGAAAGAAAAGAAC	0.368847091115486	0.212953967345336	0.137596084660933	0.0412052441901559	757
hsa-mir-3119-2	2.67985253333333	UGGCAAAGACAUAGAUUGUUUAGCUACCCCUUUGCCA	0.100427164343771	0.0579816503678269	0.0374748845671947	0.0397868770777949	758
PARIS_ID42	2.67930196666667	CCAUUUUUCUAGUGAUGGCUUUGAGGUUAUUUGCAGUUUCCUAGCCAUCUCAAAGUGUG	0.270176368885254	0.155986399304577	0.100838342316966	0.0388089521489734	759
hsa-mir-365b	2.67837555	AGCUGUGUUUUCUGACUCAGUCAUAAU	0.0221149834643848	0.0127680916562866	0.00825686430134294	0.0371634367052305	760
hsa-mir-4762	2.67803608333333	GAAGCCUUGAUCAGAAGCUAGGAAGGCUUC	0.598234535052854	0.345390869851296	0.223385539416719	0.0365604708231016	761
hsa-mir-1261	2.6767086	GCUUAUGGGGAUAUUGUGGUUGAUCUGUUCUAUCCAGAUGAC	0.510779795440705	0.294898852394313	0.190823833210946	0.0342025746356643	762
hsa-mir-205	2.6762825	AGUCUGUCUCAUACCCAACCAGAUU	0.48889418133142	0.282263187196937	0.182676597605604	0.0334457293026667	763
hsa-mir-3651	2.67526521666667	AUGGAGGCUGCUUCUCCUCAGCAGCUGCCAUA	0.201044763172641	0.116073248136889	0.0751494700114776	0.0316388150966792	764
hsa-mir-548h-1	2.67508414166667	UGUCAUUACUUUUAAUGGUA	0.237223358477225	0.136960969874893	0.0886788399595637	0.0313171869139223	765
hsa-mir-6752	2.67339347166667	UGGAGCCAGGGGGCCCAGGUCUACAGCUUCUCCCCGCUCCC	0.833926582569481	0.481467736930874	0.311935594744154	0.0283141930177922	766
hsa-mir-550a-3	2.67294871666667	AGAGUCCUGUUGUUGUAAGAUAGUGUCU	0.435676419421046	0.251537898032313	0.162994679510485	0.0275242123886513	767
hsa-mir-4311	2.67293936666667	UGUGACCUGGAGCAGCUCAGGAGGGCUUCCUGGGUGAGGUGGCAGGUUACA	0.291620744314137	0.168367315231046	0.109101144586683	0.0275076047757344	768
hsa-mir-106a	2.67217776	GCAGGUAGCUUUUUGAGAUCUACUGC	1.0522843525484	0.607536654207849	0.393792796385072	0.0261548273731353	769
hsa-mir-6715b	2.67182081666667	UGGCAAUUCAGUAAAAAUGCUCA	0.629008196263297	0.363158051435096	0.235423046463138	0.0255208191685404	770
hsa-mir-93	2.67167406666667	AGGUAGUGUGAUUACCCAACCUACU	0.738056016965284	0.42611684007193	0.276252266761763	0.0252601595754454	771
hsa-mir-4674	2.67150476666667	CACGCCGCGCCGCCGGGUCCCUCCUCCCCGGAGAGGCUG	0.437639831235918	0.25267147437216	0.163817724264059	0.0249594463276709	772
hsa-mir-491	2.67103621666667	UGAGGAGUAGAACACUCCUUA	0.389289574555594	0.224756440662387	0.145744775801434	0.0241272006558174	773
hsa-mir-5087	2.67035848333333	CAUGUUAAGUGUUGUCCUACAG	0.191866698459545	0.110774290004143	0.0718505397897151	0.0229234003499013	774
hsa-mir-6748	2.67011276666667	UGGAUUUGAAAUGGUCCCACUCCUGACGAUCCU	0.156821775098122	0.0905410940676956	0.0587322666877085	0.0224869546507552	775
hsa-mir-548u	2.66906546666667	UUUUUCUUUACUUUUAAUGGCAAA	0.328160872264448	0.189463767939382	0.122949727671641	0.0206267243826273	776
hsa-mir-4759	2.66809038333333	AUUAGACAGAAAAAAGUUAGACACAAAAAAUUGUGUCUAAU	0.458341928785231	0.264623835965046	0.171786507551745	0.018894766461674	777
hsa-mir-577	2.66748325	CCUGAUGAAUCUGAGGCCAGG	0.592046907323702	0.341818441316225	0.221949625109624	0.017816366954888	778
hsa-mir-765	2.66734536666667	AAGCCCUACGAGAAACUGGGGUUUCUGGA	0.163229350642144	0.0942405095328895	0.0611954314885471	0.0175714564706545	779
hsa-mir-6885	2.66695411666667	AAAGCCAGGGACCCUGAGAGGCUUU	0.683671405677775	0.394717870105313	0.256349144293593	0.0168765122403434	780
hsa-mir-6127	2.66666516666667	GAGGUGGGAAGGCUGCCCCAAAUGGCCUCUAACAUCCCUUCCAGUCUCCUCCUC	0.120662440901098	0.069664492735326	0.0452484407901596	0.0163632748337037	781
hsa-mir-1270	2.66636753333333	GUGUUGGGUAUAAGUAACA	0.397941610126116	0.229751695728066	0.149244845337819	0.0158346139576684	782
hsa-mir-3156-2	2.66621963333333	GGAGACACUUUCACUAUAUAUAGUGGCUCC	0.147852873602632	0.0853628963749394	0.0554541237916642	0.015571911716996	783
hsa-mir-215	2.66604009166667	CAGACAAUAUAGCUGAGUUUGUCUG	0.316650569362084	0.182818291460247	0.11877187081764	0.0152530070643428	784
hsa-mir-6893	2.66585236666667	AGGGUGGAGCCCACUGUGGCUCCUGACUCAGCCCU	0.542358646482294	0.313130910543874	0.203446617398566	0.0149195670499397	785
hsa-mir-9500	2.66550535	CCACAUAGGAGGGACAGCGGCCUUUCCAACAGG	0.203176520523676	0.117304018817356	0.0762243904420134	0.0143031907424074	786
PARIS_ID40	2.66536655	CCUCUGGGUGCAGAGCUGAGGCACCCAGAGG	0.758337293157024	0.43782624034074	0.284515198540712	0.0140566520608302	787
hsa-mir-455	2.66516358333333	CUACAUCGUGGAAGCCAGCACCAUGCAG	0.0940492413934095	0.0542993548355651	0.0352883560249543	0.0136961395651214	788
hsa-mir-501	2.6648649	GAGAGUGCUUUCUGAAUGCAAUGC	0.751279805611644	0.433751598006612	0.281920410153492	0.0131656136630386	789
hsa-mir-645	2.6647691	UGUGGCCUGGGGGUUGAGGACCCCUGCUCUA	0.331355761694726	0.191308338211984	0.124346894331192	0.0129954522387221	790
hsa-let-7d	2.6646348	AUAGUUUUAGGGCAGGGAUUUUGCCCACAAGGAGGUAACUAU	0.283247176026307	0.16353283332599	0.106298685293124	0.0127569065259268	791
hsa-mir-5697	2.6646138	AAGGGUGUAUGAGAGAUCAACCCUU	0.318415821123963	0.183837460040156	0.119497925411916	0.0127196060049399	792
hsa-mir-5690	2.66403756666667	UAGGAUUUGGGAGUUAUACUA	0.261539465137025	0.150999880600572	0.0981740904893739	0.0116960915504656	793
hsa-mir-6783	2.662691405	GAUCCGGGAACCCACAGCCCCGUUC	0.551270316602195	0.318276065686528	0.207035000588885	0.00930501862186146	794
hsa-mir-1537	2.66258243833333	UUUUCUGUCCUGUCCACACAGAAAA	0.71139407630924	0.410723561457045	0.267181990712198	0.00911147036295717	795
hsa-mir-1265	2.66223294333333	UGUUAAGGCAUGUUCAGGAACA	0.245306056147429	0.141627517550563	0.0921429722225154	0.00849069200187593	796
hsa-mir-7152	2.66158258333333	CAGACCAUGCCACAUCCGUCUG	0.322032514493662	0.185925558930728	0.120992869622085	0.00733551262903183	797
NEAT1_ParasoR_ID12	2.661534855	AGCAAAAUUUUAAUGACUAAAUACUGUCUUUGAUUUUUUGUU	0.480816602460962	0.277599594861678	0.180653881559241	0.00725073683383047	798
hsa-mir-6743	2.66139283333333	GGCCCCAGGAAGAAGGGCCUGGUGGAGCC	0.404905118319948	0.233772079058279	0.152140305350118	0.00699847577867534	799
hsa-mir-548aa-2	2.66055851666667	UUUUGCCAUUACUUUCAAUGGCAAAA	0.774545643106074	0.447184135546943	0.29112144621291	0.00551654976269443	800
hsa-mir-4276	2.66017068333333	GUGCUGGCAGUGGCCACGUAA	0.667440509839659	0.385346958023988	0.250901385396565	0.00482767426794127	801
hsa-mir-3162	2.65724381666667	GGGAGCAUGAACAAUGUUUCUCACUCCC	0.232433882810361	0.134195764809352	0.0874717936504351	-0.000371071042960824	802
hsa-mir-5006	2.656863405	GGAAGGGAGCCCCAUUUACAGUGGUAACUUCCUUUCC	0.499878666019602	0.288605082388568	0.188146167047531	-0.00104676405994198	803
hsa-mir-6858	2.6564929205	GCAGGGACCCCUCCAAGUUGGGGACGGCAGC	0.278967768817874	0.161062116422229	0.105013556281327	-0.00170482429174962	804
hsa-mir-1912	2.6560353	UGUAUAGUAUUAUUCAAUACC	0.595235945684686	0.343659633472395	0.224106940779246	-0.00251765681864389	805
hsa-mir-6773	2.6558279	CAGGAUUAGUGCUUAUGCUAAGAUGUCUUCACUG	0.0725471375526113	0.0418851093949369	0.0273162043190416	-0.0028860438687819	806
hsa-mir-222	2.65489362666667	AGAUCCUGUCUUUCGUAAUCAGCAGCU	0.622574237285565	0.359443403487347	0.234500633483848	-0.00454551444394743	807
hsa-mir-4266	2.65447241666667	CUACUCAAGGCUAG	0.0388046204848511	0.02240385808273	0.0146185811693533	-0.00529367408420301	808
NEAT1_ParasoR_ID29	2.65294321666667	GUGUAUGAAUUUAUAAAUCACUGGUCUUGUAAUUAAAAUUCAAACAC	0.464760102144938	0.268329370081978	0.175186600009062	-0.00800986249823961	809
hsa-mir-31	2.65099676666667	AGCUGUUGAACUGGGAACCUGCU	0.201475070078883	0.116321685945042	0.0759997419130069	-0.0114671767400028	810
hsa-mir-7114	2.65029901666667	CUGUCCCCUGCCACUGGGUGACC	0.32049023637656	0.185035124244653	0.120926066968718	-0.0127065309552101	811
hsa-mir-4740	2.64916043333333	GGGCAGGGAGUCAGAGGGGACCGCCC	0.269725490145964	0.155726084343076	0.101815460759611	-0.0147289000752836	812
hsa-mir-656	2.64908978833333	UGUUCACUUUCUAUAUGAUGAAUA	0.348069382481611	0.200957951672425	0.131392066820279	-0.0148543808041025	813
hsa-mir-3168	2.64906729333333	AGACAGCCUGAGUUGGAGGCUCAUCUUCACUUCUUGCUGUGU	0.39622716096576	0.228761858043823	0.149572327574656	-0.0148943367669419	814
hsa-mir-6791	2.6481025	GGCUGGGCAGGCGGAAAGAGGUCUGAACUGCCUCUGCC	0.685206476710919	0.395604143779524	0.258753759233609	-0.0166080174326102	815
hsa-mir-4421	2.64806985	AGUUGAACACUUGUUGGGACAACCU	0.0258569207215884	0.0149285001390239	0.00976444058739177	-0.0166660108616702	816
hsa-mir-302c	2.64702871666667	CCUGCUGUGUGAAACAAAAGUAAG	0.257926257030514	0.14891379392764	0.0974399164642663	-0.0185152878022071	817
hsa-mir-378i	2.64642703333333	AAGGUGGAGUUCUGGGUGCUGUUUUCCCACUCU	0.28175488352102	0.162671257846352	0.10646614471971	-0.0195840069356888	818
hsa-mir-1322	2.64606817833333	AGAAACCUACUUAUUACAUAGUUUACAUAAGAAGCGUGAU	0.387785869143214	0.223888275937768	0.146551729966182	-0.0202214106718373	819
hsa-mir-556	2.64593993333333	AUAUGAGCUUCAUUUAUACAUUUCAUAU	0.115141883461953	0.0664771974117593	0.0435164389075524	-0.020449201401081	820
hsa-mir-6503	2.64573058333333	UCCCCAGAAGCUGAGGAUUAGGGGA	0.393556781000354	0.227220113451957	0.148751646701878	-0.0208210520710245	821
hsa-mir-29c	2.64543763333333	GUUCAGAGUCUGUUUUUGUCUAGC	0.511695190139758	0.295427355770226	0.193425535227987	-0.0213413943388065	822
PARIS_ID31	2.64472131666667	UGCUCUGGCUCUUGGCA	0.457152482738532	0.263937108969797	0.172854689776809	-0.0226137269511415	823
hsa-mir-585	2.64415453333333	CCCAGAGAAAGCCUGAACGUUGGG	0.107144599440771	0.061859963329344	0.0405213076959237	-0.0236204561711714	824
hsa-mir-3911	2.6428939	GCAGAGAAGACAGUGAGCUUGCCAGUUCUGGUUUCCAACACUUCCUUUCCUGCG	0.657013429145027	0.37932688017808	0.248596218389632	-0.0258596123667969	825
hsa-mir-762	2.64253751666667	UCCGGCCGGCCAUGCUGGCGGGG	0.0426949951301771	0.0246499669314574	0.0161568170218575	-0.0264926258908335	826
hsa-mir-578	2.64247913333333	GAAGCUCCUAUAGCUCCUGUAGCUUC	0.25390953518729	0.146594738490195	0.0960876216520953	-0.0265963272598966	827
hsa-mir-4666b	2.64237958333333	UCCCAGGCCCUUCCUCCAAUACUGGGA	0.0968888648409268	0.0559388121973864	0.0366672772723677	-0.0267731494915321	828
hsa-mir-6720	2.6423688	GCCGCGGAAGAAGGGGAAGCGC	0.193759378254963	0.111867029193518	0.0733279087517849	-0.0267923030130228	829
hsa-mir-1275	2.64229998333333	UGUCUUGUGUCUGUAAGUAU	0.497968449433881	0.287502218328592	0.188460225021718	-0.0269145362282291	830
hsa-mir-6806	2.64134235	CCAGGUUCCAUGUGAUGCUGAA	0.317815663266039	0.183490958739327	0.120323540515692	-0.0286154991924573	831
hsa-mir-1291	2.64103958333333	CAGUUGUACUGUGGCUG	0.565348766118364	0.32640426230446	0.214062965843481	-0.0291532779736218	832
hsa-mir-5587	2.64089676666667	GGACUCAGCCCUGUGCUGAGCCC	0.767612627242121	0.443181356971594	0.290663624921242	-0.0294069511199279	833
hsa-mir-4682	2.6397356	GUCUGUCACUGGGGAAGUC	0.34549622199251	0.199472336771374	0.130882889177427	-0.0314694331018572	834
hsa-mir-4442	2.63866187666667	CGGUGUGCAAAUGUGUGUGUGCGGUGUUAUGCCG	0.369854528800329	0.213535611763872	0.140167458389005	-0.0333765968985369	835
hsa-mir-135b	2.63805003333333	AUGUGAUUGCUGUCCCAAACUCAUGU	0.193644774541313	0.111800862708591	0.0734045117016341	-0.0344633623793156	836
hsa-mir-4770	2.6376616	CUAUCCUUCCCUUGGAAAAUGAUCUGAG	0.100908681745316	0.0582596545692286	0.038256871823632	-0.0351533036032405	837
hsa-mir-5100	2.63696245	UGGAGCUAGACCACAUGGGUUCA	0.698214777119657	0.403114489522209	0.264779946760204	-0.0363951445198468	838
hsa-mir-208a	2.63566705	UUAUACCUGAUGCUCACGUAUAA	0.0642034681471143	0.0370678896176441	0.0243594759615462	-0.0386960538002187	839
hsa-mir-4484	2.63512495	UUUUUUUCCAAUGAAAAUAACGAAACCUGUUAUUUCCCAUUGAGGGGGAAAAA	0.202607519732592	0.116975506057454	0.0768872533853059	-0.0396589401062931	840
hsa-mir-548an	2.63500045	UUUGCCUAUAAAAGUAAUGGCAAA	1.63672998240749	0.944966495933698	0.621149792368154	-0.0398800789092933	841
hsa-mir-1245a	2.63398003333333	AUCUGAUGUUGAAUACUCUUUAAGU	0.374129777256694	0.216003927611007	0.14203971652102	-0.0416925585898399	842
hsa-mir-6734	2.6336306	AGAAGCCCAGGUUCUGAAUCCCCU	0.0816512165489439	0.0471413518541933	0.0310032912546444	-0.0423132274176441	843
hsa-mir-9-1	2.63304121666667	GUAUGAGUGGUGUGGAGUCUUCAUAA	0.486115486203486	0.280658906816828	0.184621297656286	-0.0433600991031188	844
hsa-mir-6784	2.63250055	AGGGACCCCCGGAGUCUGUCACGGUCUCA	0.22491437338609	0.129854374019075	0.0854375408909563	-0.0443204395006186	845
hsa-mir-6071	2.6309997	AGGCUCUGGGUCCGGCUUACUCCCUAGCUUACUGUCCUCAGAACCC	0.17971794505329	0.103760203954724	0.0683078546353655	-0.0469862722113214	846
hsa-mir-4653	2.63074935	CACCAAAGGGUUAAGGGUUUGCUCUGGAG	0.223944329542182	0.129294318944669	0.0851256808415375	-0.0474309477079572	847
hsa-mir-580	2.63027776666667	UCAGAUAUUUAAGUUAACAGUAUUUGA	0.52999515019021	0.305992842631514	0.201497787384588	-0.0482685812328408	848
hsa-mir-6843	2.62959359	CCCUGGGGAGCUGCUGCAGGCAGCAGGUGGGCGGGACGCCAGCAGGCUGUCUAGCUGUUCCCAUGAUGG	0.090027409380495	0.0519773490402734	0.0342362446131818	-0.0494838262859112	849
hsa-mir-554	2.62919128333333	CAGUACUGGUCUUAGACUG	0.982518075931141	0.567257075622517	0.373695927778023	-0.0501984095365592	850
hsa-mir-143	2.62895421666667	CUCUGGUCAGUUGGGAGUCUGAG	0.338604740761797	0.195493538227707	0.128798264578044	-0.05061949097349	851
hsa-mir-663a	2.628889	CCGCCCUCGUGUCUGUGGCGGUGG	0.947590616690743	0.547091697627964	0.360452882069476	-0.0507353298136699	852
hsa-mir-5580	2.62878786	UGUGUGCUGAGAAAAUUCACACA	0.0931468709544887	0.0537783710197454	0.035433392086073	-0.050914976227609	853
hsa-mir-219b	2.6283255	UUCUCGGUUGGCCGCAGACUCGUACAAGAA	0.318170556899519	0.183695856674151	0.121054472476685	-0.0517362271268464	854
hsa-mir-5585	2.62739279166667	UCGAGAGGUCAGAGGAUUGCUCCUGA	0.523662472556647	0.302336669495085	0.199308787866646	-0.0533929179250918	855
PARIS_ID47	2.62737593333333	GUGAUGGCUUUGAGGUUAUUUGCAGUUUCCUAGCCAUCUC	0.841647475787824	0.485925396708869	0.320337666608688	-0.0534228619544397	856
NEAT1_ParasoR_ID42	2.6263967	AGUGUCCAUUAUGUCACU	0.339950701149001	0.196270628819578	0.129436159110694	-0.0551621911688265	857
hsa-mir-6781	2.62625838333333	GCGUCGCUUCUCCCUAAUGUUGCC	0.512668745268181	0.295989438085692	0.195208799150023	-0.0554078713463492	858
hsa-mir-4638	2.62614903333333	AAGUCCGGCUCCAGAACCUGGACACCGCUCAG	0.487232512743224	0.281303822390238	0.185531173805771	-0.0556021004877806	859
hsa-mir-8058	2.6257575	CCAGGCCCCACGGAGAACCAGGGCACCUGG	0.0370124985210062	0.0213691759844835	0.0140959317534106	-0.056297547979089	860
hsa-mir-29b-1	2.62505896666667	UUUAGAUUUAAAUAGUGAUUGUCUAG	0.171675241279577	0.0991167467659577	0.0653986228345843	-0.0575382935629363	861
hsa-mir-6717	2.62479541666667	GAGACAACUUCCCAGUCUC	0.120532199842328	0.069589298024986	0.0459206074031465	-0.0580064151013347	862
hsa-mir-371a	2.62383513333333	CACUUUCUGCUCUCUGGUGAAAGUG	0.883689596575202	0.510198426462765	0.336793110721312	-0.0597120850360683	863
hsa-mir-526a-2	2.62348156666667	CUGUUGAAAGAAAAG	0.782993971152292	0.45206178001863	0.298456059726444	-0.060340095553717	864
hsa-mir-23b	2.62291495	UGAUUUGUGACUUAAGAUUAAAAUCA	0.630233627136562	0.363865554279649	0.240279856247936	-0.0613465287378669	865
hsa-mir-4742	2.62274203333333	CAGAUACUUUUUAAAAUUUGUUUGAGUUGAGGCAGAUUAAAUAUCUG	0.546476280116393	0.315508227430945	0.20836066726008	-0.0616536659642558	866
hsa-mir-1203	2.62246205	GCUCAAGCCACAGCAGGGUGUUUAGCGCUCUUCAGUGGCUCCAG	0.243614517220182	0.140650907095573	0.0928953451281332	-0.0621509766405056	867
hsa-mir-1253	2.62107388333333	UGCAGAUGUGGACUGCUAAAUGCA	0.473891097919441	0.273601152950357	0.1808003585602	-0.0646166594921631	868
hsa-mir-5003	2.6208633	GGUAGAGAUGAUUUUUCCUACU	0.659715883777955	0.380887143087874	0.251717013923601	-0.0649907008276263	869
hsa-mir-495	2.6199598	UUUUCGCUUUAUAUGUGACGAAAC	0.842600184608643	0.486475443403029	0.321608058493357	-0.0665955113377508	870
hsa-mir-590	2.61940515	AGUGCAGUAUGGUGAAGUCAAUCUGUAAU	0.416618927717921	0.240535050067435	0.159050969155314	-0.0675806891456547	871
hsa-mir-9-2	2.6189238	GUAUGAGUGUAUUGGUCUUCAUAA	0.237454303882473	0.137094306266781	0.0906686570577095	-0.0684356703731571	872
hsa-mir-3914-1	2.61857133333333	CCUUCUAAUGAGUAUGCUUAACUUGGUAGAAGG	0.175072418926257	0.101078108194753	0.066857991110518	-0.0690617270539929	873
hsa-mir-937	2.61823211	GGCUGGCCCCCUGCUUCGUGCCCAUCC	0.432025380672348	0.249429969827931	0.165006524449182	-0.0696642607237372	874
hsa-mir-1248	2.61782998333333	AAAUUGCAGACACUAGGACCAUGUCUUGGUUUUUGCAAUAAUG	0.0386095062054776	0.0222912088010109	0.0147486683441204	-0.0703785242556319	875
hsa-mir-4677	2.61573896666667	CAGCCAUGACCUGACCUUCUGUCUG	0.70692337133671	0.408142398737688	0.270257613754774	-0.074092620020451	876
hsa-mir-6761	2.6154214	GGCAGGUGCCUCCGUGUUGCCGAACCCUCCU	0.0919775403978603	0.0531032577081044	0.035167388474324	-0.0746566867878359	877
hsa-mir-3195	2.61428362283333	GGUUGGCCGCUGACCCCCGCGGGGCCCCCGGCGGCC	0.486807675035701	0.281058542225438	0.186210735049514	-0.0766776239823535	878
hsa-mir-3614	2.6137745	GCUGCCCCUUUGCUCUCUGGGGUAGC	0.173058219418156	0.0999152095665494	0.0662100802567917	-0.077581935740933	879
hsa-mir-204	2.61354271666667	AUGCCUGAGAAUAUAUGAAGGAGGCU	0.529124306642017	0.305490060874543	0.202454814787518	-0.077993632840442	880
hsa-mir-6088	2.61274248333333	GGGGUCUUGCUCUAUU	0.0938054492184	0.0541586013576971	0.0359030596458642	-0.0794150195187882	881
hsa-mir-4683	2.61223447333333	UGCACCAGUUCUGGCCGCUGGUGGA	0.563842325210745	0.325534518240928	0.215846751494423	-0.0803173546457918	882
hsa-mir-328	2.61107757	UCAGGGAGAAAGUGCAUACAGCCCCUG	0.249826786762979	0.144237562588385	0.0956795729216802	-0.0823722640298893	883
hsa-mir-29b-2	2.61079566666667	CUUAGAUUUUUCCAUCUUUGUAUCUAG	0.145266861406279	0.0838698615372471	0.0556408390212124	-0.0828729850394896	884
hsa-mir-6828	2.61052463333333	CUGUGGUCUAACCUUUCCCAUCU	0.457989817857238	0.264420544625984	0.175439761038546	-0.0833543985889378	885
hsa-mir-939	2.61049996666667	GGGGGUGGCCGGGGCUGACCCU	0.673661154790243	0.388938449060741	0.258058288983791	-0.0833982118993044	886
hsa-mir-5684	2.61017685	ACAGAGUGAGAUGGUCUUGUUUUGU	0.271872015178847	0.156965381148633	0.104158465423079	-0.0839721366615227	887
hsa-mir-8074	2.60826518833333	AUGGGAGCCCAGAGACGUCCUAU	0.0124587552819455	0.00719306571579883	0.00477664439094345	-0.0873676593338734	888
hsa-mir-512-2_512-1	2.60758211666667	ACUUUCUGGUGCCAGAAUGAAAGU	0.538169881419437	0.310712525907261	0.206386551732987	-0.0885809416690538	889
hsa-mir-4318	2.60746995	UGUGGACAAGGGCCUUGUCUUAGACAGUCACU	0.628189624239471	0.362685448656789	0.240919219122533	-0.0887801738168707	890
hsa-mir-6502	2.60668041666667	UUGACCAAUCAUCUUAUUGACUAGA	0.59479042807047	0.343402413757899	0.228179267495732	-0.0901825549916655	891
PARIS_ID36	2.6063934	GGCAAGAAUAUUCUCUCUGUU	0.62174073426409	0.358962180293528	0.238544470786371	-0.0906923583820894	892
hsa-mir-4510	2.60604306666667	GGUUGUUAGAUAGACAACU	0.295396970347684	0.170547520348035	0.113350763126689	-0.0913146258036508	893
hsa-mir-5694	2.605624468	UCAGCCCCAUAUGUAUCUGAAGGCUGA	0.166406521491887	0.0960748499782505	0.0638643532617792	-0.0920581471537239	894
hsa-mir-6870	2.60512535	UUGAACUUCAUUUCUCAUGCUCA	0.397884247416692	0.229718577352339	0.15273132535319	-0.0929446881744122	895
hsa-mir-6849	2.6047182	GUGUGGAGAGAGCACUGAGCCUGCCCACC	0.490374626431476	0.283117922573975	0.188263984346359	-0.093667874227759	896
hsa-mir-22	2.60437498333333	GCUUUAUGUCCUGACCCAGCUAAAGC	0.38314642487679	0.221209691541658	0.147116458777531	-0.0942775009172062	897
hsa-mir-548ay	2.60357867333333	UUUUGCAUUUAAAGUAAUGGCCAAA	0.368530374561659	0.212771110957727	0.141547623790386	-0.0956919189109171	898
hsa-mir-378a	2.6032164	GUGUGUUACCUAGAAAUAGCACU	0.311489564408396	0.179838583860947	0.119655655368642	-0.0963353943429819	899
hsa-mir-4297	2.60207861666667	UGUGCCUGCCUUCGAAGUGCACGGCAGG	0.304054878747806	0.175546166093465	0.116850765691818	-0.0983563424908272	900
hsa-mir-4710	2.60194628333333	GGUUCUUCCCGAAGC	0.0731874158979763	0.0422547742699897	0.0281279503603804	-0.0985913949802281	901
hsa-mir-4717	2.60020305	GUGUAGGGGUGGCUACAC	0.746275662597222	0.430862454690173	0.287006686880558	-0.101687752672463	902
hsa-mir-4642	2.60001623333333	GGCUGUGGCCUAGGGCAAGCCACAAAGCC	0.20038380172569	0.115691641867568	0.0770702117766356	-0.102019579291315	903
hsa-mir-4464	2.59876496666667	AAUAAAGUAUGUCCACAGCUGAAAGGACAUACUUUAUU	0.289801958493815	0.167317238748085	0.111515262907955	-0.104242098270437	904
hsa-mir-4768	2.59828566666667	AUGGAUAUGGGAACUGUGAUGUCCA	0.204836178863948	0.118262223006875	0.0788351263649666	-0.105093438256604	905
hsa-mir-3074	2.59618788333333	GCCAGUGUGUAAAAUGAGAACUGAUA	0.223323154968324	0.128935683637238	0.0860196430319948	-0.108819553078185	906
hsa-mir-1286	2.59353336666667	GGCUGCUGGAUUGAAUUAGCUGCA	0.203219010680438	0.1173285505208	0.0783560424910303	-0.113534546156181	907
hsa-mir-558	2.59218093333333	CUCUAGACUCUAUUAUAGUUUCCUGAG	0.237577980130063	0.13716571078162	0.0916517736377906	-0.115936758914981	908
hsa-mir-4322	2.59212351666667	GUGUCGCCCCACGAGGGGGACUGU	0.536416107001422	0.309699983774922	0.206940797208315	-0.116038743275935	909
hsa-mir-4453	2.59102278333333	GGUUUCCUUCGGGGCAGGUGGGGACUGCUCCUUUGGGAGGAAGGAGGAGGCC	0.335768740464722	0.193856172692769	0.129589265916357	-0.117993882647467	910
hsa-mir-676	2.59027575	CUUGCAGAAUUAAUGGAAUGCUG	0.112992907509631	0.0652364855672038	0.0436219609088455	-0.119320774672644	911
hsa-mir-190b	2.59013384166667	GGUUGUUUAAUUAGGAACCAACU	1.01230206509115	0.584452869781591	0.390830021524976	-0.1195728344234	912
hsa-mir-4524b	2.58794373333333	UCUCAAAAUAAUUCUGCAGUGAGA	0.25947210318956	0.149806288623691	0.100261879672072	-0.123462938321181	913
hsa-mir-1302-4	2.58590838333333	CCAUGCAACAUUUGG	0.662476364988051	0.382480907657616	0.256187098219657	-0.127078158101794	914
hsa-mir-1910	2.58538945	CCGCCUUUGUGCUGUCCUUGGAGGGAGG	0.224520489236645	0.129626964899364	0.086842038145025	-0.127999895420429	915
hsa-mir-7108	2.58503001	GGGUGGGCGGGGGCGGCCGGUGGGAACCCCGCCCCGCCCCGCGCCCGCACUCACCC	0.614580441976989	0.354828183614093	0.237745960240124	-0.12863833824252	916
PARIS_ID3	2.58487885	GAUGGCUUUGAGGUUAUUUGCAGUUUCCUAGCCAUC	0.0540096676721169	0.031182496169339	0.0208944677125262	-0.128906830945021	917
hsa-mir-4471	2.584065	UCCAUGAAAAGAACCCAUGGG	0.333025524221027	0.192272376056026	0.1288766049697	-0.130352403754834	918
hsa-mir-489	2.5838475	CCAUUUACUUGAACCUUUAGGAGUGA	0.315794241451571	0.182323890310598	0.122218606729527	-0.130738730579351	919
hsa-mir-320c-1	2.58359897166667	UCUUCCCAGAGUCAGGAAAA	0.32247364557168	0.18618024607737	0.124815673449372	-0.131180170403809	920
hsa-mir-550a-2	2.5815336	AGCCCUGUUGUUGUCAGAUAGUGU	0.429955386721006	0.248234858262903	0.166550374057113	-0.13484871512764	921
hsa-mir-4665	2.58126881666667	CGAGCCGCUUCCUCACGGCUCG	0.355215173290536	0.205083575919531	0.137612623294789	-0.135319027331558	922
hsa-mir-378g	2.58076513333333	AGAAGACCU	0.0826086991509417	0.047694154692201	0.0320093828314566	-0.136213677367095	923
hsa-mir-7977	2.57996481666667	ACCAAAAAUGAUAUGGGU	0.218321841416212	0.126048173911625	0.0846220227523435	-0.137635212063381	924
hsa-mir-1231	2.579516	CUGCAGGAAAGGGAAGACCAAGGCUUGCUGUCUGUCCAGUCUGCCACCCUACCCUGU	0.486515949002679	0.280890114121743	0.188607455430662	-0.13843240708694	925
hsa-mir-4733	2.578448175	GGUGGCAAUCAAGGUCUAGCCACC	1.01646189196733	0.586854546948335	0.394214590707192	-0.140329094173796	926
hsa-mir-4764	2.57819952666667	UUAUCUGUCACCAGUCAGAUAACUGUCACCAGUCAGUUAA	0.335713319452899	0.193824175356674	0.130212311336097	-0.140770747144088	927
hsa-mir-4444-1_4444-2	2.57672281666667	CGGUCCCAUAUUGAACUCG	0.173826797764904	0.100358948481938	0.0674604177991376	-0.143393702017809	928
hsa-mir-6827	2.57495455	CUGUGCUGUCUCUGAGCACCG	0.658077671184542	0.379941320606078	0.255568655060161	-0.146534524299348	929
hsa-mir-5011	2.57478515	GCACUCUGUAGUUUGGGUACACAGUGC	0.220893354224363	0.127532837523635	0.0857909850165025	-0.14683541516865	930
hsa-mir-6873	2.57444873333333	GCAAUCAGGACUGGGUCAUUC	0.512412767484148	0.295841649243174	0.199037860358046	-0.147432963594161	931
hsa-mir-3688-1	2.57440081666667	CAUAUGUAUGUAUGUAUGUCUGUUACACAUAUG	0.0829318603407238	0.0478807318921132	0.0322140436733173	-0.147518073909908	932
hsa-mir-3199-2	2.5739707	AGUUUCUGGAAUGUCAGAACUUCCAGAAACU	0.371861712545836	0.214694459839654	0.144470064304087	-0.148282053707633	933
hsa-mir-6728	2.57377843333333	GAGGGGCUUACUGCCCUGUGGGGCUCUCUGGACCCAGUGCCAUGCUUCUC	0.293887137495036	0.169675817944127	0.114185096000831	-0.148623560699789	934
hsa-mir-4741	2.57246423333333	CCCGGCCGGCAGCCCCCGGCCUUAAAGCGCGGG	0.108343984255257	0.0625524284748489	0.0421168087981022	-0.150957862827522	935
hsa-mir-1302-7	2.57242283333333	UGGUGCAAUAAUUGG	0.0965983795183095	0.0557711004181775	0.037551516907171	-0.151031398140327	936
hsa-mir-331	2.5709707	GGAUCCCAGAUCAAACCAGGCCC	0.0706805976746979	0.0408074620939706	0.027491794315158	-0.153610699563057	937
hsa-mir-1293	2.57041091666667	GUGCAGCUUGUACCUGCAC	0.388502414290537	0.224301973471461	0.151144088196743	-0.154604995276091	938
hsa-mir-99b	2.57024467833333	CUUGCGGGGCCUUCGCCGCACACAAG	0.486020169392132	0.280603875630135	0.189094903488834	-0.154900270344733	939
hsa-mir-6507	2.57012555	UUUGUAUUGUGGUUCAGUACCAUGCAAA	0.510762807167251	0.294889044210061	0.198730683474685	-0.155111867911295	940
hsa-mir-4474	2.56839996666667	CACAAAUAUGGCUCUUUGUG	0.477679355556404	0.275788304516817	0.185983243169228	-0.158176875403746	941
hsa-mir-3667	2.56802791666667	AGGUUCUGCUGGCUGAGAACCU	0.603949951894216	0.348690667303187	0.235180446433055	-0.158837716300583	942
hsa-mir-4437	2.5678913	UCCACAAGGAGGGGAUGACCCUUGUGGG	0.16793602807189	0.0969579110139421	0.0653984177881243	-0.159080376912121	943
hsa-mir-548a-2	2.56748783333333	UUUGCCGUUAAAAGUAAUGGCA	0.727544242438907	0.420047864219465	0.283368136352314	-0.159797020572498	944
hsa-mir-194-1	2.56481933333333	UGGACUGUGUACCAAUUUCCA	0.362421636151605	0.209244229192274	0.141304937716836	-0.164536851060899	945
hsa-mir-3924	2.5645481	AGAUCUAUGUCAUAUAUACAGAUAU	0.331222776437562	0.191231559137962	0.129154441064124	-0.165018619853404	946
hsa-mir-877	2.56409421333333	AGGGGACACGGGCAAAGACUUGGGGGUUCCUGGGACCCUCAGACGUGUGUCCUCU	0.492060867841828	0.28409147450616	0.191904363452444	-0.165824820288461	947
hsa-mir-1237	2.56355555	AGCGCGGCGACCGUAACUCCU	0.466545831222381	0.26936036124554	0.18199169946693	-0.166781602334671	948
hsa-mir-6729	2.55977498333333	CUGAGCGGCUCCAUCCCCCGGCCUGCUCAU	0.509326726467133	0.29405992263127	0.198973241704194	-0.173496702634499	949
NEAT1_ParasoR_ID19	2.558799275	CCCCUAGUCUUUGGUAACCUUUGUUAUACUGGUAAACUUUGUUGUGCUCUCUGUCUGUGUGAAUUUGCCUAUUCUAGGGG	0.663103311203883	0.382842875224094	0.259146279148404	-0.175229770690006	950
hsa-mir-4315-1_4315-2	2.55879235	GGACCCUCUCUCUACCUCU	0.432667250173609	0.249800553357268	0.169090411018936	-0.175242070980855	951
hsa-mir-7159	2.55840341666667	GGAUGGCCAGGGAAGUAUGCCGGGCCUUGGCAUUUC	0.450178931627306	0.259910927358524	0.175960885876959	-0.175932900312422	952
hsa-mir-6875	2.55737955	AGAAGGCCUAUGGUGAUUUGCAUUCUU	0.285182530378427	0.164650210682164	0.111513572703132	-0.177751507935703	953
hsa-mir-3977	2.55733181666667	CUUAAGUGGUUCGGGUAAAUCACUUUAA	0.291108537801472	0.168071592663078	0.113832915972912	-0.177836292611979	954
hsa-mir-6724-2_6724-3_6724-1_6724-4	2.5571179	GGGCUGCCCGGGCCGGUCGACCAGCGCGCCGUAGCUCC	0.243232391876868	0.140430286925746	0.0951197408132289	-0.17821625466506	955
hsa-mir-4477a	2.55635516666667	AUGGCAUUUAAGGAUUGCUAU	0.522391162221616	0.301602678130931	0.204349993707166	-0.179571033270213	956
hsa-mir-618	2.55614861666667	GAGUGUAAUUACGUACAUGCAGUAGCUC	0.0609036348300401	0.0351627299637504	0.0238263277936716	-0.17993791053736	957
hsa-mir-3199-1	2.55581015	AGUUUCUGGAAGUUCUGACAUUCCAGAAACU	0.526177930153411	0.303788969615712	0.205875201705968	-0.180539100204202	958
hsa-mir-1304	2.55508756666667	GAGAUGUGAUCCUGCCACAUCUC	0.352934633824085	0.203766905844677	0.138130151947989	-0.181822563765658	959
hsa-mir-648	2.55282826666667	UGGUGGGGGCCGGGGCAGGCCCAGCGAAA	0.107493796007914	0.0620615720613836	0.0421077271085973	-0.185835566959376	960
hsa-mir-6750	2.55273058	GCUGCUGCCCCAGAGGCCCAGCAGGUGUCCAGAAC	0.200780682606811	0.115920781151119	0.0786532994041272	-0.186009079509865	961
hsa-mir-5584	2.55266315	ACUAGAUUUGAAUCCAGACCUUUAGU	0.550856868273421	0.318037361182614	0.215796928894994	-0.186128849706542	962
hsa-mir-4697	2.55003001666667	GACGUGAAGGGACCACAUCCCGCUUCAUGUC	0.0594199394623628	0.0343061180438265	0.0233016627545565	-0.190805861381023	963
hsa-mir-203a	2.54860246666667	CAACAGUUCUGUAGCGCAAUUGUG	0.458999826723073	0.265003673516558	0.18009863551745	-0.193341497511327	964
PARIS_ID7	2.54775998333333	UAUUACCGGUUUUCCAUUUAUGAUGGUAAUA	0.127840003825185	0.0738084606216733	0.0501774125747618	-0.194837929285469	965
hsa-mir-4779	2.54735853333333	CCUAGAGUCCAUUCUUUACUCUAGG	0.581553751147351	0.33576021477316	0.228296780189148	-0.19555099091169	966
hsa-mir-4288	2.54683099166667	CAGCACUGAGCAGGCAGUGUUGU	0.503968833193056	0.290966541507192	0.197880752528166	-0.196488018483571	967
hsa-mir-4725	2.5468179	CCACCCACCAGGGAGCUUUCCAUGGGCUGUGGG	0.213255551215595	0.123123149900506	0.0837341182561955	-0.196511272102013	968
hsa-mir-106b	2.54678991666667	GCAGAUAGUGGUCCUCUCCGUGCUACCGC	0.389262735404817	0.224740945071461	0.152844462300329	-0.196560976526408	969
hsa-mir-548aw	2.54545665	GGUUUUUACCAUUAAAACC	0.534977000133239	0.308869115037184	0.210169362001604	-0.198929145158912	970
hsa-mir-125b-1	2.54458793333333	UUGUGAUGUUUACCGUUUAAAUCCACGG	0.112845697112665	0.0651514936048881	0.0443473364132638	-0.200472172980702	971
hsa-mir-513b	2.54355625	AUUUAUGUGAACUAAAAUAUAAAU	0.348319778602519	0.201102517940235	0.136942038770528	-0.202304664686795	972
hsa-mir-513a-2_513a-1	2.54293396666667	UCAUUUAUGUGAACUAAAAUAUAAAUUU	0.100743220407149	0.0581641254210972	0.0396169234937725	-0.203409973855149	973
hsa-mir-409	2.54228035	UUUGCAUCUGGACGACGAAU	0.270341164331031	0.156081543999558	0.106338061548181	-0.204570937769105	974
hsa-mir-6069	2.54088368333333	CCCUGCCCAGUGCAGGAG	0.690658442224907	0.398751837536638	0.271818205121002	-0.207051718450685	975
hsa-mir-548at	2.54035725666667	UUUGGCUGCCAAAAGAAAUGGCCAAA	0.100661086732998	0.0581167055222168	0.0396247757943624	-0.207986765542525	976
hsa-mir-1254-2	2.54030988333333	CAGUGAGCUAUGAUCAUGUCCCUG	0.178824049511204	0.103244113122873	0.0703945808676521	-0.2080709107813	977
hsa-mir-5701-1_5701-2_5701-3	2.5397775	GAUUGGUUAGCCUAAGACUUGUUCUGAUCCAAUC	0.555533951694106	0.320737676554569	0.218733314904202	-0.20901653819552	978
hsa-mir-526a-1	2.53905928333333	UCUGUUGCUUGAAAGAAGAGA	1.11576234402802	0.644185689676226	0.439439264515015	-0.210292245616896	979
hsa-mir-378d-2	2.53652243333333	AAAACUUUCAUCCAAGUCAUU	0.192627152156759	0.111213338150936	0.0759414344716128	-0.214798237363007	980
hsa-mir-2861	2.53528955	CCUCUCGGGAACUACAAGUCCCAGGGGG	0.255220939900594	0.147351878354437	0.100667373436929	-0.216988103584469	981
hsa-mir-564	2.53456771666667	AGGCAACAUGGCCGAGAGGCCGGGGCCU	0.528361428194776	0.305049612797669	0.208462147103195	-0.218270234984461	982
hsa-mir-4304	2.53450903	GGCAUCCCCAUUGCU	0.322447685963383	0.186165258290531	0.127222938307457	-0.218374475138829	983
NEAT1_ParasoR_ID20	2.53440265	GAUUUGCAUUUCUCUGAUGAGUGAUGCUAUC	0.685467542767506	0.395754870337571	0.270465130222108	-0.218563428920861	984
hsa-mir-4279	2.53439411666667	GCAGAUUCUCUCUCUC	0.0716269707016907	0.0413538508158586	0.0282619700821817	-0.218578585957961	985
hsa-mir-155	2.53346292166667	GGGGUUUUUGCCUCCAACUGACUCC	0.336304178404508	0.194165307931439	0.132744859034	-0.220232588750408	986
hsa-mir-3665	2.53333716666667	GCGGCCGCGCUGGCCGCU	0.635277928707006	0.366777883149218	0.250767223986571	-0.220455956703591	987
hsa-mir-4319	2.53256428333333	CCACUGGGAAUGCUCCCUGAGGACGUUAUAUGAGUG	0.288739908977198	0.166704064173773	0.11401089041545	-0.221828763893888	988
hsa-mir-23c	2.53178221666667	UGAGUGGCAUAAUCAGAGUACAAUUUGAGUCAUGCCCAUACAUCA	0.298877413307506	0.172556955027788	0.11805020642771	-0.223217882661221	989
hsa-mir-3915	2.53145038333333	UAUUGCAAAGAUUUUCAAUA	0.653935085997009	0.377549597932914	0.258324275404493	-0.223807290100008	990
hsa-mir-3137	2.52800471666667	GGGUGUAUGGUAUAGGGGUAGCCU	0.331425468786016	0.191348583619904	0.131101602224469	-0.229927535900841	991
hsa-mir-581	2.52772053333333	CAGUGCUUUUAGAAAAUUUGUGUG	0.344609738295185	0.198960525170091	0.136332214637962	-0.23043230668129	992
NEAT1_ParasoR_ID50	2.52731227333333	GAAAUGUUCUAUUCAGUGGCUUUUAGUAUAUUUGCUAUGUUGUGCAACCAUCGACACUAUCCAUUUCUAGAACUUUUUC	0.146447223016207	0.0845513436304804	0.0579458361997564	-0.231157464333603	993
hsa-mir-6741	2.527122	CCGUGCCCUGGCCACUCAUUCGG	1.01847924375764	0.588019265547518	0.403019420414858	-0.231495430736624	994
hsa-mir-4777	2.52688013333333	AGAUAUAUAUAUACCUCAUAUGUAUAUGGUAUAC	0.0491108511415077	0.0283541631266812	0.0194353703183867	-0.231925038006924	995
hsa-mir-1299	2.52636694	GGAAUCCUACGUGAGGGACAAUCAUUCAGACCCACGUAGCAGUGUUCU	0.31641070306095	0.182679804586718	0.125243367482061	-0.232836579849822	996
hsa-mir-200a	2.52539998333333	GCUGGAUUUCCCAGCUUGACUCUAAC	0.0148512657506298	0.00857438227893278	0.00588075783980455	-0.234554103061224	997
hsa-mir-7847	2.52534195	UAGGCCCACUGCUCAGUGGAGC	0.903621855420157	0.521706321472457	0.357821583496903	-0.234657182754939	998
hsa-mir-107	2.52462082166667	GCCUUGUGGCAUGGAGUUCAAGC	0.503025593496435	0.290421961814438	0.199247977826767	-0.235938061923154	999
hsa-mir-4718	2.52459361666667	GCACCUGUUUGUGAC	0.0575735935176089	0.0332401297156056	0.022805093515853	-0.235986383859986	1000
hsa-mir-3935	2.52412676666667	UAUGAAGGUAAGCAUUUUUGUA	0.584871531215953	0.337675735988879	0.231712423852756	-0.236815609965855	1001
hsa-mir-3185	2.52329528333333	GCGGGAGCCAGGCCGC	0.135560364325458	0.0782658128347469	0.0537235436616754	-0.238292503371861	1002
hsa-mir-6755	2.52306585	AACGUUAUGUGUGGUCUUUAACCUGUU	0.496043763768302	0.286391000541464	0.196603574087574	-0.238700026365449	1003
hsa-mir-1256	2.52229248333333	AGCUGUGAAAGUCCUAGCU	0.575622979955914	0.332336082429281	0.228214207416263	-0.2400736920598	1004
PARIS_ID48	2.522287785	UGUAUAUAUAUAUAUUUAAUUUCAAUGGCUUUUGGGGUACAAAUGGCUUUUGGUCAUAUAUAUGAGUUCUACA	0.0813955787298331	0.0469937592905145	0.0322705359847878	-0.240082037311281	1005
hsa-mir-885	2.52197517333333	GCCUCUUCUCCAUGAGAGGC	0.427301684934057	0.246702742821858	0.169431360566998	-0.240637302931929	1006
hsa-mir-4480	2.52104986666667	GGCCACCCAGGGAGUAAGUAGCC	0.0902553014188959	0.0521089225699904	0.0358006807450547	-0.242280846776706	1007
hsa-mir-30e	2.52040873333333	GAAGCUGUAAGGUGUUCAGAGGAGCUUU	0.352594547880694	0.203570557133713	0.139895780877721	-0.243419637603185	1008
hsa-mir-188	2.52017895	GGAGGGUGAGCUUUCUGAAAACCCCUCC	0.366466839349548	0.211579728347533	0.145413022892501	-0.243827782272123	1009
hsa-mir-6860	2.51929027666667	GAGUUUGGAGUCGGUGGGUGGAGCCAAACUG	0.522384482152103	0.301598821391	0.207353827778545	-0.245406257430287	1010
hsa-mir-1269a	2.51919466666667	CCAAGUCUGACCACCUGAGGAAUGCCUGG	0.172700969168534	0.0997089510387623	0.0685540388972987	-0.245576081373699	1011
hsa-mir-3182	2.51868355	AGUCCGUGCAUCCGCCCUUCGAUGCUUGGGUU	0.0327879752815342	0.0189301463549766	0.0130179018644618	-0.246483934609523	1012
hsa-mir-4528	2.51853197166667	UGAUCAUUAUAUGUAUGAUGAGAUCAU	0.357055310923402	0.206145979877211	0.141771204392183	-0.246753170362085	1013
hsa-mir-3143	2.51703586666667	UUCGCGGUUGGGCU	0.525752984020002	0.303543626851197	0.208877827679214	-0.249410574931261	1014
hsa-mir-378c	2.51620241666667	GUGGAGUCGGGUCAGACUUCAA	0.762779381089414	0.44039088100427	0.303147066403308	-0.250890961560663	1015
hsa-mir-548ax	2.51362008333333	GCCAUGGAAAGUAAUGGC	0.430494238968195	0.248545964752871	0.171264640119088	-0.255477741498658	1016
hsa-mir-129-2	2.51306211666667	GCUUGCUGUACAUAACUCAAUAGCCGGAAGC	0.152138757608148	0.0878373526592395	0.0605391950318941	-0.256468810420591	1017
hsa-mir-452	2.5128559	GGAAACUGAGACUUUGUAACUAUGUCUCAGUCUCA	0.285059972050659	0.164579451598635	0.113440636230139	-0.256835095615975	1018
hsa-mir-511	2.51156568333333	CAGUCAGUAAAUAUUUUUUUGUGAAUG	0.156893855283997	0.0905827095824139	0.062468545547162	-0.259126798180454	1019
hsa-mir-3654	2.51154008333333	CAUCACUGGAAUGUUCCAGCGACU	0.305701534978307	0.176496863511408	0.121718756155617	-0.259172269291751	1020
hsa-mir-3658	2.50993085	AGAUGAAAUGCCUUUGAUUU	0.287994873485679	0.166273917732189	0.11474215454409	-0.262030614135777	1021
hsa-mir-8069-2_8069-1	2.50979703333333	AUCUUCCUGACCUGGUAAUAAUUAGGUGAGAAGGAU	0.489391282719621	0.282550188817229	0.194992374371264	-0.262268301344517	1022
hsa-mir-466	2.50967077666667	AUAUGUGUGUAUAUAUGUACACAUAC	0.395777237283291	0.228502094484635	0.157700858998311	-0.262492560365701	1023
hsa-mir-4526	2.507879825	AUGCCCCAGGUGACGUGCUGGGCU	0.337096499698809	0.194622754843988	0.134414933418434	-0.265673676090984	1024
hsa-mir-4693	2.50759178333333	GUCACAAAUUCAAAUAAAGUGAG	0.262757097188032	0.151702880792995	0.104784637967967	-0.266185300102075	1025
hsa-mir-4433b	2.50757445833333	CCUGUUUGAAUAUUUCACCAGAAACAGG	0.630687671769908	0.364127697070935	0.251513038695208	-0.26621607303189	1026
hsa-mir-507	2.50733963333333	CAUGCAUGUGUCUAGAAAUAUGUUUU	0.552031596800021	0.318715591013671	0.220166262863294	-0.266633172786224	1027
hsa-mir-4301	2.50644828333333	GUGAACAUUGCAU	0.131850174509264	0.0761237337456226	0.0526043866079359	-0.268216402280633	1028
hsa-mir-3945	2.5061091	AUAUAAAAUGCAAUUA	0.222992844972216	0.128744979072069	0.0889797036259178	-0.268818864901766	1029
hsa-mir-552	2.50469058333333	UGUUGGUUGAAGAUGCCUUUCAACA	0.71999677894107	0.41569033413729	0.287459370723098	-0.271338455887326	1030
hsa-mir-548a-1	2.50320500166667	UUUGCCAUUAAAAGUAACGACAAA	0.302053064208599	0.174390417930386	0.120666531110112	-0.273977168750985	1031
hsa-mir-1287	2.50040095	CGAGUCUGAGCCUUUAAAAGCCACUCU	0.577104846350678	0.333191638391202	0.230804922046873	-0.278957768181644	1032
hsa-mir-1249	2.50039797666667	AAGUUCCCUCUGGCUGGAAC	0.279155438688142	0.161170467672347	0.111644402728357	-0.278963049461758	1033
hsa-mir-4781	2.49920878333333	UAUUGGGCCAAUUCCCCCAAUG	0.047087256590938	0.027185840268179	0.0188408655191005	-0.281075312837413	1034
hsa-mir-6128	2.49785872333333	CAUGAUUUGGAAAAAUUACUG	0.330671245536415	0.190913132623718	0.132381884710894	-0.283473310045271	1035
hsa-mir-8062	2.49783666666667	UUGCUCACGGUAAGAAAAACAUGAGUAA	0.327427061505484	0.189040102100159	0.13108425617854	-0.283512487433743	1036
hsa-mir-1305	2.49694213333333	AUGUUUAUUGUAAAGAUACUUU	0.167841030915599	0.0969030643801855	0.0672186306102084	-0.285101371213477	1037
hsa-mir-4743	2.49684133333333	GGAGGCAUGAAUGAGCCAUCUUUCCAAUGCCUUUC	0.463991901861348	0.267885849441456	0.185831552717012	-0.285280413714219	1038
hsa-mir-1292	2.49512976666667	GCUGAGGUUGCGUUGACGCUCGC	0.432522271361095	0.249716849800837	0.173346603907867	-0.288320524589091	1039
hsa-mir-514b	2.4948307	CAAUCAUGUGUAAUUAGAUAUGAUUG	0.173143815958895	0.099964628752387	0.0694010282777484	-0.288851731373701	1040
hsa-mir-4695	2.49445525333333	CAGGCGGGGCAGCCCAAUGCCAUGGGCCUGAU	0.235007613830031	0.13568170910638	0.0942119981971979	-0.289518605481789	1041
hsa-mir-4707	2.493950325	GGUUCUGGGGUGUAGACGCUGCUGGCCAGCC	0.485405473565606	0.28024898082922	0.194633176410843	-0.290415466905356	1042
hsa-mir-506	2.49386455	CUUAAUAGAUUAAUAUUUGUAAG	0.419476163576076	0.242184675959279	0.168203266523066	-0.29056782177144	1043
hsa-mir-548x-2	2.49377678666667	UUUGCCAUUAAAAGUAAUGGUAAA	0.5643322151884	0.325817356351401	0.226296201891718	-0.290723708345581	1044
PARIS_ID16	2.49234973333333	UCCUACUGGUGGUCUGUAAGAUGAGUUAGGG	0.26664714622259	0.153948801650258	0.106986247819229	-0.293258462288961	1045
hsa-mir-5687	2.49196401666667	CUAAAUGGUACCCACUUUAUUUAG	0.27001901824044	0.155895552867436	0.108355905797398	-0.293943578128026	1046
hsa-mir-5195	2.49099611666667	GGAUGGGAGACCUGACCCAUCC	0.149617118427206	0.0863814835993237	0.0600631680740703	-0.295662776902515	1047
hsa-mir-1267	2.49076903333333	CCCACCUCCAGCAUUGGG	0.519251150010971	0.299789791235857	0.20847021263793	-0.296066125790182	1048
hsa-mir-4458	2.48915521666667	AGAAAGUGAAACACUAUUUUAGGUUUU	0.350443791822092	0.202328817544318	0.140788243929355	-0.298932611620932	1049
hsa-mir-181a-1	2.48879665	GAGUUUGGAAUUAAAAUCAAAACC	0.251515866521931	0.145212753241899	0.10105922736674	-0.299569503215007	1050
hsa-mir-548d-1	2.48876208333333	UUUGCCUGUAAAAGUAAUGGCAAA	0.475455428976246	0.274504319907104	0.19104093242189	-0.299630901056696	1051
PARIS_ID4	2.48810541666667	AGUGAUGGCUUUGAGGUUAUUUGCAGUUUCCUAGCCAUCUCAAAGUGUGCUGCGGGGAUCUCU	0.171020890259365	0.0987389570282938	0.0687353876221543	-0.300797282427272	1052
hsa-mir-1260b	2.48805553333333	CCAUUAUUGCUACUGUUCAGCAGGUGCUGCUGGUGGUGAUGG	0.521557029895126	0.301121091607693	0.209624352393927	-0.300885885966412	1053
hsa-mir-516a-1_516a-2	2.48765558333333	AGCACUUUCUGUUGUCUGAAAGAAAAGAAAGUGCU	0.338194858342984	0.195256892502869	0.135949228908055	-0.301596283269705	1054
hsa-mir-4270	2.48637861666667	GGGCAGAAAUAGAUGGCCU	0.127932772399113	0.0738620205828032	0.0514534558580723	-0.303864450981654	1055
hsa-mir-3201	2.4837187	AAAUAAGAGGCUAGGAUUGCCUCUUAUUU	0.22722750725414	0.131189862480465	0.0914868125984394	-0.308589035622189	1056
hsa-mir-5191	2.48323418333333	UCCUCUCCUGGUCUGGGAGGAUAGAAGAGAGGA	0.146363260449936	0.0845028678202418	0.0589405789563783	-0.309449641531428	1057
hsa-mir-5692c-1	2.48317361666667	UAAGAGUAAUAGCUCUCUAGGUUAUUAUGAAUA	0.201941885679212	0.116591202057553	0.0813241105349258	-0.309557220970531	1058
hsa-mir-620	2.48272295	CCGUAUAUAUAUAUAUAUAUAUAUAGAUAUCUCCAUAUAUAUGG	0.0623821892660282	0.0360163737653795	0.0251265205672781	-0.310357701992368	1059
hsa-mir-7706	2.481987	GGAGCCCGAGCAGCCGCGGUGAA	0.626471390740106	0.361693426083399	0.252407200658225	-0.311664907631468	1060
hsa-mir-6749	2.48197023333333	GGAGCUCUGUCCUGUCUCACUCAUUGCUCC	0.133515835952166	0.0770854038280612	0.0537942938070019	-0.311694688841081	1061
NEAT1_ParasoR_ID5	2.48181841233333	GGAACUGCCAAACUAUUUUCC	0.0340082105463195	0.019634649513575	0.0137029407056199	-0.311964355621887	1062
hsa-mir-548ar	2.48143093333333	UUUGCUGUUGAACGUAGUGGUAA	0.72701658893379	0.419743223326247	0.292982802449867	-0.312652601744358	1063
PARIS_ID13	2.48114926666667	GCAAUGGAAUGUAAUGAUCAUCACUUUUCAUUAUGC	0.290239657849325	0.167569944588813	0.116977910901447	-0.313152902383006	1064
hsa-mir-6738	2.48113	CAGGGGUUCUGAUAAACCCUUC	0.444063421041299	0.25638013567546	0.17897628138844	-0.313187124130833	1065
hsa-mir-7155	2.4808162	GCCAUCUGGUUGUGACAUCACUGAUGGC	0.480677616870837	0.277519351493806	0.193757851496954	-0.313744500487311	1066
hsa-mir-6838	2.48051311666667	ACUCCUAGGUCACGGAAGU	0.24541343383121	0.1416895120852	0.098936559610295	-0.314282841736648	1067
hsa-mir-1262	2.4802618	GGAUGAAAGUCAAAGAAUCC	0.534107328664611	0.308367009980665	0.215343125739634	-0.314729234241393	1068
hsa-mir-6805	2.47982923333333	GUGUAUGGGCUGAGCCUUGC	0.416465954375437	0.240446730866973	0.167941384341063	-0.315497565766569	1069
hsa-mir-3684	2.47975773333333	UUAACAUGUUGAGCAUUACUCAUGUUAG	0.71764485680961	0.414332451261579	0.28940119720685	-0.315624565159457	1070
hsa-mir-891b	2.47964781666667	UUGAUUCAGUAAAACAUUCAA	0.766371706936036	0.442464911298833	0.309064739671883	-0.315819800822881	1071
hsa-mir-4463	2.47920335	UUUCUGAAUUUGUGAGA	0.388775017634135	0.22445936108527	0.156814493508221	-0.31660926930995	1072
hsa-mir-4254	2.4789543	CUGCAGUGAGUAGGUCUGCCU	0.167023769381554	0.0964312182135062	0.0673767037099288	-0.317051635726714	1073
hsa-mir-766	2.47878685	UCUUUCAUUUUGGAUUUGACU	0.119337589722151	0.0688995895505252	0.0481435463973642	-0.317349062976211	1074
hsa-mir-190a	2.47848736666667	UAGGUUGUUAUUUAAUCCAACU	0.379973850831979	0.219378005062862	0.153308770479233	-0.317881009850523	1075
hsa-mir-6867	2.47817718333333	GAAGGGAAGCUGGGAACCUGACUGCCUC	0.279535971237918	0.161390168242395	0.112799025476427	-0.318431962228387	1076
hsa-mir-4535	2.47786216666667	UCACAGUUGGUUUCUGACACGUGG	0.385157886900374	0.222371009682438	0.155439593082171	-0.318991499646794	1077
hsa-mir-4470	2.47730418333333	GUCUCGGUCCUUUGGAACGUGGC	0.296227404790535	0.17102697189716	0.11957651659553	-0.319982598172315	1078
hsa-mir-548aa-1	2.47661456666667	UUUUGCCAUUACUUUUACAGGCAAAA	0.309433971071659	0.178651786494637	0.124942320551774	-0.321207505836536	1079
hsa-mir-1255b-1	2.47618915	GGUUUCUUAAAAUGGAAUCU	0.399653261523182	0.230739918122921	0.16139851897953	-0.321963137422423	1080
hsa-mir-6085	2.4749116	UACAUAGUUCAUGCUGAGGCCGGGAUUUCAUGCAGAAAACUGGUUGCAAAAGGUGCUGAAG	0.398442217635189	0.230040721608188	0.160992504797015	-0.324232341259955	1081
hsa-mir-34b	2.47471893333333	AUUGUACUGUGGUGGUUACAAU	0.307425141938994	0.177491988454137	0.12422628598267	-0.324574558738225	1082
hsa-mir-4500	2.47471465	AGAAGCUAAAGUGUAGAUCAAACGCAUAAUGGCUGA	0.145110467185271	0.0837795672916483	0.0586372522526064	-0.324582166860364	1083
hsa-mir-515-1_515-2	2.47445258333333	UUUCUGUUGUCUGAAAGCAGA	0.66967316009841	0.386635979251885	0.270634872783173	-0.325047653679423	1084
hsa-mir-4491	2.4743938	CAUUAACGUGGACCAGACAAUAUUAAUG	0.30030766269799	0.173382709898392	0.121366155499577	-0.325152065534601	1085
hsa-mir-652	2.47393331666667	CAUUCACAUAGACUAUAAUUGAAUG	0.373170400715231	0.215450031306539	0.150840929382056	-0.325969983069821	1086
hsa-mir-4639	2.47314768333333	UUGAUGUCAGGUUAUCCCCAAGCAUAACCUCAC	0.169176786521558	0.0976742632388576	0.0684054525581506	-0.327365437005003	1087
hsa-mir-4258	2.47189313333333	UGGAGGCUGACCUCUUACUUUCGGUCGGUCUUCUU	0.0869351341796331	0.0501920231206473	0.0351694549441956	-0.329593787890977	1088
hsa-mir-4483	2.47075788333333	CCCAUAUAAUAUUAGGGG	0.213300142967406	0.123148894960417	0.0863298441365852	-0.331610236293434	1089
hsa-mir-2909	2.4702591	UUGGUCUUUCCCCUGUGGUCCCAA	0.0467821177683316	0.0270096682868071	0.0189381420630458	-0.332496182874073	1090
hsa-mir-4290	2.4689036	GUCAGUCCCAAUCUGAAUCCCACCAAAAUAGGUGGUAGAGGGUUGC	0.298707820632015	0.17245904065094	0.120988045313723	-0.334903842693083	1091
hsa-mir-323b	2.4682895	UUCGCAUUAUUUAAUGAUGCCCA	1.19507754195337	0.689978340549255	0.484172355776489	-0.335994616499689	1092
hsa-mir-5682	2.4678335	CUGCAGAGACGAGGCCUGUAG	0.37833740405412	0.21843320207515	0.153307508004134	-0.336804570669713	1093
hsa-mir-4755	2.46745579833333	GGCUUUGGCAUCUAUGAAAGCC	0.157812604203452	0.0911131495183787	0.0639576215752467	-0.337475450143269	1094
hsa-mir-1181	2.46664346666667	GCCGGAGCGGGC	0.577934756556052	0.333670787271677	0.2343000779667	-0.338918326066206	1095
hsa-mir-6777	2.46629166666667	UGGUGGAGAUGGAGAGCCCUGAGCCUCCA	0.24085958735091	0.13906034759395	0.0976606257103588	-0.339543198603518	1096
hsa-mir-217	2.46548828333333	GGAUAAGAAUCAGUCAC	0.031036077051245	0.0179186874401263	0.0125882070748616	-0.340970180360013	1097
PARIS_ID35	2.46531206666667	GUGCUGCGGGGAUCUCUUUUGCAUCCCUCUGGGUGCAGAGCUGAGGCACCCAGAGGCAGUGUCCAGAGGAGGCAGCAU	0.239640456673015	0.13835648216889	0.0972049177518654	-0.341283179096843	1098
hsa-mir-6499	2.46526180833333	UGCAGUUCUGUUGGGUGACAGCA	0.0794025543745694	0.0458430861425015	0.032208568723275	-0.341372448716716	1099
hsa-mir-3153	2.46205254166667	CCCCCAAUUAAAGUAGAUUGGGGG	0.479336532217909	0.276745075908432	0.194689806210807	-0.347072797224143	1100
hsa-mir-329-1	2.46137846666667	UGUUUCUUUAAUGAGGACGAAACA	0.443597775867284	0.256111295308895	0.180223310585807	-0.348270099542474	1101
hsa-mir-1295a	2.46084228333333	CUAUUCAGAAAUGUGGCCUGUGAUUAG	0.11842233513675	0.0683711670692669	0.0481226838220373	-0.349222476574778	1102
hsa-mir-6722	2.46054588333333	AUGCAUGGCUGGUGGCGGCGUGCAG	0.377828302717624	0.21813927228148	0.153554666579017	-0.349748946785294	1103
hsa-mir-4673	2.46040125	UGGACCUCAGGGAAGAGGCUG	0.576004900531838	0.3325565843766	0.234110147900404	-0.350005846722703	1104
hsa-mir-548aj-1	2.458954	UAUGCCAUUAAAAGUAAUGGUAAA	0.775387806875265	0.447670359025788	0.315332375829424	-0.352576474294122	1105
hsa-mir-519a-1_519a-2	2.45894377166667	CUUUCUGUUGUCUGAAAGAAAGGAAAG	0.521262925406011	0.300951290301732	0.211986516898961	-0.352594642016131	1106
hsa-mir-4504	2.45867932666667	CAUUUGUGGCAUGGACCAUUUGUG	0.406294126577858	0.23457402334989	0.165248929444039	-0.35306435326721	1107
hsa-mir-557	2.45842806666667	UGCUGGAGAAGUGUUU	0.142340352399718	0.0821802407745232	0.0578989291286095	-0.353510645119754	1108
hsa-mir-4291	2.4574388	AGCUGGGUGGAGGCAGAGCU	0.322998231185993	0.186483115723006	0.131436937996581	-0.355267795694169	1109
hsa-mir-6131	2.45731278333333	GGUCAGGUGGUGCCCUCCUUCCAUGGGUAGAGCCAGAGAUGGUGGGUUCUGGCU	0.308605669391865	0.178173566296838	0.125586645495427	-0.355491628423684	1110
hsa-mir-6772	2.45572276666667	CUGAGGACUGAGGCUCACCUUG	0.480242878233322	0.277268355024409	0.195560706099244	-0.358315840330647	1111
hsa-mir-548m	2.45524647833333	UUUGUCAUUAAAGUAAUGCAAA	0.440746122776701	0.254464892629412	0.179511966177786	-0.359161830948448	1112
hsa-mir-4721	2.45457621333333	CCAUCAAGCCCCACCAGAAGGUGGAGGCCCAGGUGAG	0.39085949231916	0.225662833105787	0.159237056969753	-0.360352365886543	1113
hsa-mir-3674	2.45417951666667	GGCCGUUUGAGAUGUCC	0.420627689644266	0.242849509844728	0.171392388693544	-0.361056984569441	1114
hsa-mir-6886	2.4541109	GGCUCCUGGCGCUGAUGCC	0.542531864506079	0.313230918016534	0.221070638863989	-0.36117886254159	1115
NEAT1_ParasoR_ID45	2.45383183333333	UGUAUGGAUAGACCCCAUUUUGUUUAUUCACACA	0.247983519487089	0.143173351730462	0.101059704303462	-0.361674545020496	1116
hsa-mir-921	2.4537088	AUUCAGACUCAGGU	0.0999115745229623	0.0576839744459917	0.0407185948564729	-0.361893078707745	1117
hsa-mir-4419b	2.45364645	UCCCAGCCACUCUGGAGG	0.439929485721965	0.25399340700603	0.179296200445653	-0.362003825730773	1118
hsa-mir-4645	2.4534767	UUGUCUCCUCAAGUUGCGACGAGACAG	0.541889279503925	0.312859921392563	0.220865875556888	-0.362305338275426	1119
hsa-mir-4429	2.45220046666667	GGCGACUGGUGUCUAAUUUGUUUGUC	0.585671114975089	0.338137375887456	0.238834925176898	-0.364572203429499	1120
hsa-mir-524	2.45218495	UUUCUCUUGUCCAAAGGAAAAGAAG	0.182715043479067	0.105490579537634	0.0745111185349487	-0.364599764370007	1121
hsa-mir-4256	2.45210851666667	AGGUCUCCUGGCAU	0.58842058957809	0.339724785789628	0.239965150636145	-0.364735526424968	1122
hsa-mir-17	2.45167011083333	AGGUAGUGAUAUGUGCAUCUACU	0.214913292874796	0.124080247493692	0.0876599555238474	-0.365514229567229	1123
hsa-mir-6782	2.45151976666667	GGUGUCGAACUCAUGGCUGCCACC	0.424691707816968	0.245195871830729	0.173236093623027	-0.365781273174094	1124
hsa-mir-1273e	2.45124648333333	UGGAGGCUGCAGUGAGCCGAGAUCGAGCCACUGUACUCCA	0.647801590780303	0.374008422818476	0.264274358039828	-0.366266683207936	1125
hsa-mir-8056	2.4510626	UAGGAGCUGUGCCUCCUGGCCUAUUCCUGUUCGUG	0.151559792772259	0.0875030871553876	0.0618343214784718	-0.366593299595285	1126
hsa-mir-298	2.45104208166667	CCAGUGGUUUUCCUUGACUGUG	0.576162441663286	0.33264754079125	0.235068359687854	-0.366629744572577	1127
hsa-mir-3145	2.45074996666667	CUCAUUGUUGAAUGGAAUGAGAU	0.196993506788716	0.113734254173073	0.0803809076682972	-0.367148603700596	1128
hsa-mir-5586	2.45059591666667	UAUAUGCUUUUUAAAUGGGGCACAGA	0.377669796656604	0.218047758764482	0.154113452196687	-0.367422229665273	1129
hsa-mir-1343	2.45022886666667	GGUGGGCCUCUGCUCUGGCCCCUCC	0.114552325457347	0.066136815939097	0.0467516839001192	-0.368074189485683	1130
hsa-mir-4465	2.44958933333333	UGAGGUUUACUAUGGAACCUCA	0.34111010843454	0.196940012927984	0.139251956967973	-0.369210138367707	1131
hsa-mir-4479	2.44876646666667	GCGCGGGAAAGUUCGGGAACGCGCG	0.716183590251404	0.413488788620841	0.292467084959022	-0.370671726718674	1132
hsa-mir-133a-1	2.44865001666667	CAAAUCGCCUCUUCAAUGGAUUUG	0.72601629610714	0.419165703993512	0.296496555720716	-0.370878566988629	1133
hsa-mir-3681	2.44595966666667	CUGUGCAGGGCCAACUGUGCACAC	0.314917370665538	0.181817628726238	0.128750025994789	-0.375657207781008	1134
PARIS_ID6	2.4458731	GUGACACUGUUUUGUGAGAUGGGUUGAAAGCACGUGCUGCCAAAAUAGAAUAAUGUUGGUCCUCUCCUCAUGUGCCGUGGAAC	0.324065087471128	0.187099065486415	0.132494644743069	-0.375810968817525	1135
hsa-mir-1263	2.44512625	GAGUAUUUUAAUACUGGCAUACUC	0.491457433485035	0.283743081517827	0.200994706708921	-0.377137535203233	1136
hsa-mir-4732	2.44466138333333	AAGCUGUGUGUGUCCAGC	0.3282920907743	0.189539526981367	0.134289391983878	-0.377963238482118	1137
hsa-mir-1245b	2.4441208	UAAAGAGUAUUCAACAUC	0.0848934718906729	0.0490132688485219	0.0347337463396543	-0.378923430861677	1138
hsa-mir-1909	2.44269816	UGCCCUGGGGCCGUCCCUGCGCA	0.0645453032369263	0.0372652481987654	0.0264237736343676	-0.38145034577493	1139
hsa-mir-3125	2.44189215	GAGAACUCACGGUGCCUGUGGUUCGA	0.126372688406198	0.0729613056695349	0.0517519532573122	-0.382881993056906	1140
hsa-mir-4466	2.44103065	GGGGUAGAAGCCACCCG	0.343689238711656	0.198429074487752	0.140796773162867	-0.384412202525055	1141
hsa-mir-639	2.44029601666667	CGGGGCGGACGCAGAGCCGCGUUUAGUCUAUCG	0.40713104741206	0.235057219818807	0.166836746292846	-0.385717069480697	1142
hsa-mir-551a	2.44021346666667	GGGCCAGUCUGACCGUUUCUAGGCG	0.191764954895664	0.110715548330148	0.0785853194874851	-0.385863696052486	1143
hsa-mir-4797	2.43958241666667	UGAAAGGUUUUUUCUCUCA	0.904216304131476	0.522049526595956	0.370643884770639	-0.386984576708174	1144
hsa-mir-145	2.4394609	AUCCCUUAGAUGCUAAGAUGGGGAU	0.29849707320842	0.172337365569197	0.122361901028387	-0.387200416468907	1145
hsa-mir-3121	2.43939742666667	UUUAAGACACCCUGUACCUUAAA	0.430348686277263	0.24846192986758	0.176415979443463	-0.387313158773772	1146
hsa-mir-3178	2.4391909	AUCGGUCGAGAGCGUCCUGGCUGAU	0.198357834401638	0.114521949087657	0.081321160390373	-0.387679994595895	1147
hsa-mir-4787	2.43866283333333	CAUCCCGGACGGCCUGUGAGGGAUG	0.0992674310744636	0.0573120780526042	0.0407056808828213	-0.388617954680801	1148
hsa-mir-449a	2.43702766666667	UGGUUGAAUAUGUGAAUGGCAUCG	0.262351475385514	0.151468694936122	0.10765223512803	-0.391522362707888	1149
hsa-mir-206	2.4366187	CCCAUAUGGAUUACUUUGCUAUGGA	0.671829097674245	0.387880710391649	0.275721883639096	-0.392248775552335	1150
hsa-mir-518b_518c	2.43647771666667	UCUGUUGUCUGAAAGAAAACA	0.325053989110095	0.187670008113875	0.13341143523972	-0.392499192303953	1151
hsa-mir-492	2.43575771666667	UCUUGGUGCCACCAUUGAGAACGCCAGGA	0.221004291481078	0.127596887178663	0.0907332818731751	-0.393778067309253	1152
hsa-mir-421	2.43573543333333	GAAUGAAAAAAUGAAUCAUC	0.460529425348551	0.265886787694729	0.189072022784638	-0.393817647306523	1153
hsa-mir-1250	2.43513015	UGUGGCCUUUUUGCCUUUUCUAAAGGCCACAU	0.254892616925776	0.147162320996545	0.104673098037809	-0.394892760815032	1154
hsa-mir-432	2.43429695	UGGGUGGAUCCUCUAUUUCCUUACGUGGGCCACUGG	0.140884542011136	0.0813397282547867	0.0578748381585641	-0.396372703390611	1155
hsa-mir-6716	2.4317562	AGGGCCUUCUGAGCCCAGGUCCG	0.29530352817596	0.170493571485037	0.121436321690456	-0.400885622376333	1156
hsa-mir-4670	2.43038923333333	UUCACAGACUCUCCAAAAGUCUGAA	0.381860967589953	0.220467532431071	0.157119264006211	-0.403313649463945	1157
hsa-mir-6855	2.43027305	GACAUUGCCAGAGGAUGGGCAGCAGAC	0.280959741373168	0.162212182313246	0.11560830227417	-0.403520016076491	1158
hsa-mir-6817	2.43024891666667	GUGGAACUGACCUGCCCCCUUUCUC	0.250605289696613	0.144687031466684	0.103119185848807	-0.403562882072038	1159
hsa-mir-127	2.42932651666667	CUGAUUCAGAAAGAUCAUCGG	0.567480456608874	0.327634994382985	0.233595794025879	-0.405201263051054	1160
hsa-mir-4636	2.42930135	UUAGCCCAGCAAUGGGAGAGUGCUAA	0.472599805761113	0.272855625075143	0.19454144944229	-0.405245964469063	1161
hsa-mir-345	2.42755051666667	GGGCUCGUGAUGGCUGGUGGGCCC	0.174259820143172	0.100608954068596	0.0717842199150001	-0.408355821397463	1162
hsa-mir-124-3	2.42670306666667	CUUGAUUUAAUGUCUAUACAAUUAAG	0.391969606676036	0.226303757928561	0.161523513964338	-0.409861075040856	1163
hsa-mir-5092	2.42668753833333	GACUGGACAACAUGAUGAGCCCAAACCAAUC	0.122286454097428	0.0706021171913949	0.0503923361230986	-0.409888656703875	1164
hsa-mir-548f-2	2.42628466333333	UUUUAUCAUUACUUUUAAUGGCAAAA	0.319032481985896	0.184193489354791	0.13149012842854	-0.410604249436877	1165
hsa-mir-4272	2.42591408333333	AAUGCAUAGAAAGCAUU	0.150203034411237	0.0867197623504263	0.0619160568971388	-0.411262479297243	1166
hsa-mir-4280	2.4252752	GAGCCUUAAAGGAUGAGGUA	0.557224359880719	0.32171363417615	0.229757167302382	-0.412397273639332	1167
hsa-mir-5685	2.42409985	CGGGCCCCUCCCCUCAAUGGGCCCG	0.667214475981997	0.385216457315421	0.275242158850015	-0.414484948274723	1168
hsa-mir-4684	2.42402751666667	AACAUACAUUUGUCUUGGUGUGUU	0.338219822749991	0.195271305709975	0.139528045958441	-0.414613427847015	1169
hsa-mir-4766	2.42392756666667	GUGUUUAUUUUUUACUAAAUAG	0.365730375041308	0.211154530480922	0.150883376248843	-0.414790960564764	1170
hsa-mir-8052	2.42284445	GAGCUCAGGAGCUC	0.765693257268612	0.442073208200715	0.316030712276478	-0.41671480894369	1171
hsa-mir-6089-2_6089-1	2.42225915	CGUGCGCCAGUGGAG	0.375476803079954	0.216781633332672	0.155010995863079	-0.417754427750083	1172
hsa-mir-4730	2.42115960333333	GCCAGAUGCUGAGCGAUGGC	0.531752985766478	0.307007729474664	0.219627398802783	-0.419707459346142	1173
hsa-mir-4739	2.4202711	CCCUUGUCUUCCCAGAG	0.24146342127461	0.139408971272344	0.0997670968655579	-0.421285632547707	1174
hsa-mir-3621	2.42024521666667	CAGGGCGGUGCGGCAGCCGCCACC	0.190042423855177	0.109721044570236	0.0785219706443288	-0.421331606920004	1175
hsa-mir-1273d	2.41971498333333	CAGUGAGCCAAGAUCGUGCCACUG	0.319245831809854	0.184316666933085	0.131935303954712	-0.422273415471362	1176
hsa-mir-3617	2.41908318333333	GAUGGGAUUAGAAACCAUAUGUCUCAUC	0.465941746313647	0.269011592660869	0.192610882306085	-0.423395628288515	1177
hsa-mir-4680	2.41879003333333	UAGAUGUUAUAAAAAUAUAUAUCUG	1.00143176332054	0.578176898128154	0.414021783420558	-0.423916325799353	1178
hsa-mir-211	2.41810043333333	UCGCCUAGGGCUCUGAGCAGGGCA	0.429982580080334	0.248250558356231	0.177818329690966	-0.425141203859987	1179
hsa-mir-3194	2.41775985	GGCUGCGUGCCACCCGGGCAGCU	0.635620377171958	0.366975595862642	0.262896406842044	-0.425746153182518	1180
hsa-mir-26a-2	2.41721506666667	UAGGCUGUUUCCAUCUGUGAGGCCUA	0.31498523637093	0.181856811009514	0.130309148207194	-0.426713805666275	1181
NEAT1_ParasoR_ID25	2.41680927833333	CAGCUCCAUCCAAAAUUGCUG	0.116183842886045	0.067078772965743	0.04807323603382	-0.427434573106473	1182
hsa-mir-4448	2.41595105	AGCCUUCUAUUAUGCCCAGACAGGGCCACCAGAGGGCU	0.0989309703130296	0.0571178223414185	0.0409490789612768	-0.428958971390281	1183
hsa-mir-3144	2.41533886666667	AUAUAGAUAUCAGCUACCUAUAU	0.139418029443974	0.0804930368293658	0.0577219335009422	-0.430046340784257	1184
hsa-mir-4283-1_4283-2	2.41482375	GUUUGCAAGGGGUGUUUCUGUCCAUGGUCAGGC	0.285402140100195	0.164777002414143	0.118187565490109	-0.430961298881221	1185
PARIS_ID46	2.41444826666667	GUAGGUGUCUUCACCUGC	0.49075676121693	0.283338548195224	0.203258346013128	-0.431628238117202	1186
hsa-mir-4469	2.41407115	UGGCGGCGGCGAGGACACCGCCGCU	0.70694608157508	0.408155510499924	0.29284392946541	-0.432298078504817	1187
hsa-mir-4532	2.4131892	GGCGGUGAAGCUCC	0.205328023220291	0.118546189478409	0.0850857542459957	-0.433864611575548	1188
hsa-mir-522	2.4125598	CUUUCUGUUGUCUGAAAGAAAAGAAAA	0.157490541027962	0.0909272062573134	0.0652794351576121	-0.434982561476016	1189
hsa-mir-3687-1_3687-2	2.41216316666667	CGGUGGUCCCUCCCG	0.484137303099768	0.27951680226939	0.20070669753605	-0.435687067665279	1190
hsa-mir-2117	2.41207711666667	AACAGCAGGAUUGGCUGUAGCUGUU	0.118419505548308	0.0683695334056182	0.0490944110907848	-0.435839910990566	1191
hsa-mir-3972	2.41176847833333	GCAGUCCUGUGGGAAUGAGAGAUGCCAAACUGGACCUGC	0.927044021447478	0.535229115333334	0.384383505206153	-0.436388119115812	1192
hsa-mir-4784	2.41162953333333	CUGAGAGUGUCAUGGUGGAGCCUCCG	0.213653459746597	0.123352882497993	0.0885929852796617	-0.436634915348606	1193
hsa-mir-548y	2.41118554666667	UGCCAUUACUCUCAGUGGCA	0.355694106874672	0.205360088353256	0.147518347298656	-0.437423531252338	1194
hsa-mir-1285-2	2.41118026666667	CAAUUUGAGACCAAU	0.162620096510704	0.0938887564960981	0.0674441885407093	-0.437432909669044	1195
hsa-mir-1258	2.41068546666667	AACUCCUGCGAGUCCCUGGAGUU	0.217283557955781	0.12544872067625	0.0901335163629729	-0.438311780992132	1196
hsa-mir-4472-2	2.41066455	UUUUUGUUUUUGAGACAGAGU	0.135748685963815	0.0783745403833466	0.0563117278029476	-0.43834893349518	1197
hsa-mir-1180	2.40923695	GGAAUAGUGCUCCUGGUUGUUUC	0.462319123090537	0.266920070167833	0.191894418309721	-0.440884658436247	1198
hsa-mir-6802	2.40866185	UGAAGCCCCGAGAUGCCUCACGUCUUCA	0.409192886204468	0.23624762300063	0.169883907201199	-0.441906159846731	1199
hsa-mir-3196	2.40810266666667	CCUCCCCCAGUGCCAGG	0.411579389208711	0.237625471152551	0.170914386211957	-0.442899389830594	1200
hsa-mir-137	2.40682086666667	AUAAUACGGAUUACGUUGUUA	0.282138308330105	0.162892628263092	0.117224473261632	-0.445176142583088	1201
hsa-mir-4521	2.40588636666667	UCAGUUUUGUAGCAUCAAAACU	0.168852204733343	0.0974868658560574	0.0701829508960916	-0.446836015767052	1202
hsa-mir-574	2.40507156666667	UGUGUGUCGCUCCGGGUCCACG	0.347820985729848	0.200814539740929	0.144619806973941	-0.448283275981384	1203
hsa-mir-7153	2.40454111166667	UAGGUGGUCGAAGUCAUCCACA	0.0996813039023184	0.0575510276411765	0.0414554375546634	-0.449225478260465	1204
hsa-mir-320b-2	2.40445568333333	AUUUCCCAAAGUUGGGAAAA	0.679603756127268	0.392369411542359	0.282643494258594	-0.449377217371916	1205
hsa-mir-1200	2.40293506666667	CCUCAAUCACUUGCCAGAGAGAUUGG	0.483667711859703	0.27924568364053	0.20128205650211	-0.452078159938089	1206
hsa-mir-6861	2.40257486666667	UCCAGGGCUCCUGACACCUGGA	0.0846288459522865	0.0488604869917599	0.0352242284419218	-0.452717952683798	1207
hsa-mir-5192	2.40202298333333	UCCUGGGAAGCAUGGUAGCCAGGA	0.0314411516061887	0.0181525573434649	0.0130894466141024	-0.453698216296079	1208
hsa-mir-4298	2.40103725	GCAGCCUUGC	0.253833938570707	0.14655109276326	0.105718450878139	-0.455449090909818	1209
hsa-mir-6771	2.39983055	CCAGGCCACAUAAUGAGCCAAA	0.650788649434853	0.375733001936766	0.271181083778958	-0.457592449894398	1210
hsa-mir-8054	2.39916396666667	GGGUUCAAUAGAUUGCUUUAGCUGAAGCAAGCCU	0.288384313909002	0.166498761265428	0.120202002829208	-0.458776445399885	1211
hsa-mir-4788	2.39916116666667	AGGCAUUAGGAUCCUUAUUCUUGCCU	0.295447518367723	0.170576704261012	0.123146173951377	-0.458781418802684	1212
hsa-mir-6746	2.3989114	CCUGGAGAGCUGCUGUCUCCAG	0.443219217509225	0.255892734538967	0.184758477328185	-0.459225058173736	1213
hsa-mir-3912	2.3988612	GUUAGUUGUGGACACAUACUAAC	0.12542871589376	0.0724163028853715	0.0522867750304853	-0.459314224181049	1214
hsa-mir-4262	2.39829803333333	UGUUGGGGGGACA	0.353699266104909	0.204208366497842	0.147479279551137	-0.460314529422465	1215
hsa-mir-4746	2.39740585	CAGAGGCAUCGGGUCAG	0.498736013941392	0.287945371903623	0.208031532892685	-0.46189923909628	1216
hsa-mir-4688	2.3964529	CCUCCCUAGGGGAUCCCAGGUAGG	0.424513460470302	0.245092960677148	0.177142417641633	-0.463591883452255	1217
hsa-mir-6132	2.395938505	UGCAGUAUCCGCUGUUGCUGCU	0.0861590869122059	0.0497439720218944	0.0359604750841491	-0.464505559713856	1218
hsa-mir-548aq	2.39497211666667	UUUGCCAUUACUUUCAGUGGCAAA	0.255755992446239	0.147660791085696	0.106788714017348	-0.466222073442904	1219
hsa-mir-3198-1	2.39428	AGCAGUACCAGACGGUUCUGUGG	0.28414705035761	0.164052376013404	0.118677452243518	-0.467451421645339	1220
hsa-mir-4689	2.39331565	GGCCGGUCAGGCA	0.441566112343545	0.254938313826562	0.184499738821975	-0.469164314855564	1221
hsa-mir-4666a	2.39311296666667	UAUGCCUACAAAAUCCCUCCAGACUGGCAUA	0.286032459070755	0.165140917241471	0.119523174649447	-0.469524324090275	1222
hsa-mir-3177	2.39229156666667	GGCGCUGUCUUGAGACAUUCGCGCAGUGCA	0.160714647236899	0.0927886448449393	0.0671802089161033	-0.47098330732549	1223
PARIS_ID5	2.39222775	GCACGUGCUGCCAAAAUAGAAUAAUGUUGGUCCUCUCCUCAUGUGC	0.0609902496659299	0.0352127370625671	0.0254951685373309	-0.471096659464268	1224
hsa-mir-185	2.39187338333333	UCCUGAUGGUCCCCUCCCCAGGG	0.229345404095015	0.13241263079166	0.0958852611902881	-0.471726090954146	1225
hsa-mir-8070	2.39146498333333	CCAUGUGAGUGAAGCCUGAUCAUCAUGUG	0.123755248089822	0.0714501257982876	0.0517487184434229	-0.472451497276598	1226
hsa-mir-181d	2.39118341666667	GUGGGUUGUGAGGACUGAGGCCAGACCCAC	0.329833984390425	0.190429739675699	0.137937550959691	-0.472951620293718	1227
hsa-mir-888	2.39009886666667	AGUCACUUAGAUUACAUGUGACU	0.293815437018294	0.169634421654579	0.122930244064783	-0.474878014581218	1228
hsa-mir-934	2.38976321666667	CUGGUAGUAUAAAACCCAG	0.132247540653696	0.0763531531960773	0.0553391816107036	-0.475474201241675	1229
hsa-mir-545	2.38714033333333	UAGAUGAAUAAAUGAAUGACUCAUCA	0.333817445381414	0.192729591951152	0.139839891572391	-0.480133006709484	1230
hsa-mir-3189	2.38588691666667	UGGGUAGGAAUAUCCUGGAUCCCCU	0.96857561827529	0.559207393941747	0.405960404707065	-0.482359344551469	1231
hsa-mir-320a	2.38582256666667	UCUUCCCGGAGUCGGGAAAA	0.650932021203646	0.375815777666072	0.272833374240856	-0.482473644005066	1232
hsa-mir-593	2.38547481666667	CACCAGCCAGGCAUUGCUCAGCCCGUUUCCCUCUGGGGGAGCAAGGAGUGGUGCUGGGUUUGUC	0.395918346879784	0.228583564148155	0.165970457585052	-0.483091322870475	1233
hsa-mir-767	2.38519668333333	CAUGCAGCAUGCUUGUCUG	0.246353342331347	0.142232168510767	0.103284288483525	-0.483585347548449	1234
hsa-mir-3612	2.38475745	UGGAAGGAAUGGGAUCUACUUCCA	0.330876961092296	0.191031902555282	0.138746588711693	-0.484365520508859	1235
hsa-mir-6819	2.3837378	GAGCUGGGUGGGGUGCCAAGCCU	0.668664284864991	0.386053504864291	0.280510836747645	-0.486176638424353	1236
hsa-let-7b	2.38122513333333	GUGGUUUCAGGGCAGUGAUGUUGCCCCUCGGAAGAUAACUAU	0.141604463543388	0.0817553751452278	0.0594670623794251	-0.490639675364151	1237
hsa-mir-4287	2.38102633333333	UUUUCAGUUCCUGAGAUC	0.183571261363648	0.105984917163781	0.0770975351232914	-0.490992786962837	1238
hsa-mir-7849	2.3808863	UGACUACUUCGAAAAUGGGAAGUAGACA	0.117168936342178	0.0676475169378187	0.0492123191024191	-0.491241516309931	1239
hsa-mir-3065	2.38046866666667	CUGGAGUCGCCUGAGUCAUCACUCAG	0.047136033845147	0.0272140018290269	0.0198011570180215	-0.491983323020183	1240
hsa-mir-6785	2.37876435	UGGUGGGAGAGGAGCCCCACUGUGGAAGUCUGACCCCCACA	0.355544391642693	0.205273650223771	0.149465999708081	-0.495010556334239	1241
hsa-mir-6790	2.37763033333333	GUUCGGGGGUUCCGACGGCGAC	0.104736631481807	0.0604697223800358	0.0440508476079924	-0.497024814071176	1242
hsa-mir-521-2	2.37670283333333	AAUUUUCUCUUGUCUAAAAGAAAAGAACG	0.277982653906931	0.160493360063213	0.116961468639754	-0.498672253748144	1243
hsa-mir-646	2.37602236666667	GCUUUUCACCUGUGAUCCCAGGAGAGGAAGC	0.448728897999428	0.259073750053134	0.188857185982198	-0.499880909042507	1244
hsa-mir-548bb	2.37552644666667	UUGCCCAA	0.53090958395402	0.306520791211206	0.223491337972259	-0.500761769726714	1245
hsa-mir-548t	2.37479516666667	UUUUGCAAUUUUUUAAUGACAAAA	0.149144858184932	0.0861088240213189	0.0628032515302261	-0.502060680440431	1246
hsa-mir-7845	2.37444942833333	UGGCGACACUCGCGCCAGCUCCCGGGACGGCUGGGCUCGGGCUGGUCGCCGA	0.212588527725118	0.122738043708723	0.0895317142527384	-0.502674786152758	1247
hsa-mir-3920	2.37367808333333	UAGUACAGGUGAGAUUGUACUG	0.367808404291523	0.212354281227917	0.154952942808071	-0.504044860931874	1248
hsa-mir-4656	2.37361218333333	CUGUGGCCGGUCCCAG	0.578231345888146	0.333842023202401	0.243608180792247	-0.504161913519166	1249
hsa-mir-1307	2.37291781666667	GGCUCGUCUGUGUUGCCAAUCGACUC	0.147210701996843	0.0849921384254712	0.0620378425931481	-0.505395258205992	1250
hsa-mir-4513	2.37285296666667	CCAUAAGCUGUCUAAAACUUCG	0.110957693415783	0.0640614541622622	0.0467613016796628	-0.505510445767233	1251
hsa-mir-3913-2	2.37265838666667	GUCUGCCAAGGUUUUGGCAGAC	0.417034089454589	0.240774743807857	0.175766596572917	-0.505856061737416	1252
hsa-mir-1283-2	2.37132946666667	UUCUGUUGUCUGAAAGAAAAGAA	0.288043813263609	0.166302173126151	0.121469334950114	-0.508216509754145	1253
hsa-mir-548al	2.37027331666667	UGUUUUUGCCAUUAAAAAUAAUGGCAUUAAAAGUAAUGGCAAAAACG	0.333204206090133	0.192375538081254	0.140576280274176	-0.510092459527548	1254
NEAT1_ParasoR_ID17	2.3701165	GUAAUGAUCAUCACUUUUCAUUAU	0.245059693139095	0.141485279801384	0.103395631876786	-0.510370999687846	1255
hsa-mir-4694	2.3700956	UUUGCCUCUCUCAGAAAAUAGAGUCAAA	1.03773106892815	0.599134311992105	0.437843548980957	-0.510408122587304	1256
hsa-mir-6129	2.36814548333333	UAUAGGAAGGAAAUCUUAU	0.377459567603493	0.217926382964076	0.159390362737424	-0.513871949618447	1257
hsa-mir-3159	2.36803161666667	CCACGGGCUGGGCACAGUGG	0.217489866324676	0.125567832868568	0.0918441564690017	-0.514074201332248	1258
hsa-mir-3609	2.36577291666667	UCCUUUUCUCUACCUUGUAGAGAAGCA	0.108244999162147	0.0624952794046966	0.0457546023963546	-0.518086138796796	1259
hsa-mir-1182	2.36552646666667	AUUCUGGAGUCCAUCUAGAG	0.187042886177892	0.107989260684811	0.079070299492975	-0.518523887053819	1260
hsa-mir-197	2.36533686666667	UGGGAGGUAAGAGCUCUUCACCCUUCA	0.106116858327039	0.0612665967206731	0.0448633172815604	-0.518860657471882	1261
NEAT1_ParasoR_ID39	2.36397973333333	GUGCUCUGCAC	0.116008714508914	0.066977662550064	0.0490734809918763	-0.521271218442522	1262
hsa-mir-4654	2.36394708333333	CUGGGGUUGGAAUGUGACCCCA	0.547669169757428	0.31619694258631	0.231675731499529	-0.521329211871583	1263
hsa-mir-6733	2.36369985	CAGAGUUCCCUUCUUGUGAGCUCAG	0.459964525830862	0.265560642806127	0.194595149562184	-0.521768351497246	1264
hsa-mir-6788	2.36317653333333	UGAAGAAGAGUAUUGAUUGUGCUGUUCG	0.274828918887125	0.158672550300575	0.116296398094082	-0.522697874559548	1265
hsa-mir-5681a	2.36308508333333	UUCUAGUCCCUAUUAGACUAGAA	0.94891782199146	0.547857959965603	0.401558889556753	-0.522860309447374	1266
hsa-mir-548c	2.36257229166667	UUUGCCAUUACUUUCAGUAGCAAA	0.536417836457478	0.309700982276842	0.227048221275407	-0.523771137843801	1267
NEAT1_ParasoR_ID44	2.36101194166667	CCUUUUUCUGG	0.256448948429866	0.14806086940938	0.108618234369808	-0.52654265536397	1268
hsa-mir-1264	2.35853123333333	UUUGUUGAAAGAAUAAAUAAACCAACAAG	0.0864293097205076	0.0498999852330087	0.0366453954473845	-0.530948927423614	1269
hsa-mir-3163	2.35814060833333	AGACCUUCCUUCCUUGUCU	0.579632588148343	0.334651030798525	0.245800689789236	-0.531642761519373	1270
hsa-mir-3171	2.35723468333333	UAUCUAUAUAUAUGUGUA	0.374671459457437	0.216316667975421	0.158945336290241	-0.533251879351564	1271
hsa-mir-548ba	2.35704273333333	UGCUAUUAGAAAGUAAUGGCA	0.274470445975794	0.158465585868721	0.116446953673868	-0.533592823875547	1272
hsa-mir-6732	2.35698513333333	CUGGCCAUCAGUGUGGGCUAAC	0.23222716456046	0.134076415972125	0.0985272080320828	-0.533695133875971	1273
hsa-mir-653	2.35629729333333	ACUGAACCAGCUUCAAACAAGUUCACU	0.318714761868726	0.184010053559617	0.135260844533695	-0.534916885797702	1274
hsa-mir-7641-2	2.35611501666667	AAGCAGGGUCGGGCCUGGUU	0.117700431040038	0.0679543755447012	0.0499552993837101	-0.53524064839916	1275
hsa-mir-1268b	2.35508403333333	GGUGGGUGCC	0.285253748141196	0.164691328276669	0.121122534951525	-0.537071896754552	1276
hsa-mir-933	2.3542182	CGCGCGUCGAGUCAGCCGUGUG	0.295206933089786	0.170437802286032	0.125394890367335	-0.538609803155604	1277
hsa-mir-3149	2.35388766666667	CACACAUACAUAUAUAUAUGUUUG	0.408415402078011	0.235798742330929	0.173506751346536	-0.53919690151452	1278
hsa-mir-544a	2.35340675	GAUUCUGAUUCAGGGACCAAGAUUC	0.28050062235935	0.161947109827028	0.119189180688527	-0.540051113048732	1279
hsa-mir-498	2.353124	UUUCUAUAACUGGAUGAAA	0.0763914754211981	0.0441046388982214	0.0324638546125058	-0.540553337920606	1280
hsa-mir-92b	2.35262757666667	AGUGUUGUUUUUUCCCCCGCCAAUAUU	0.150703496319655	0.0870087041679702	0.0640575235172495	-0.541435092633172	1281
hsa-mir-6513	2.35212724333333	AUGUCUCAGGUCCCCAGCUGAGUCAA	0.214247150089409	0.12369564977723	0.0910865475907617	-0.542323792347504	1282
hsa-mir-4330	2.35037021666667	GAGGAUGCAGGAGAGGAAGGGGGCUUCUUUUUGACGCCUACUUCAUCAGCUGCUCCUC	0.646525158539723	0.373271474320775	0.275073753894242	-0.545444649969239	1283
hsa-mir-3124	2.34988298333333	AAGUCGAUUUCCAAAAGUGACUU	0.738945283321387	0.426630258242007	0.31446045976008	-0.546310081263336	1284
hsa-mir-3659	2.3491921	CACGUGCUGCUUGUAUAGACAUGAG	0.873323045159115	0.504213295212119	0.371754632224038	-0.547537238800251	1285
hsa-mir-3662	2.34862281666667	UCUCAAUCCAUUCAUAUUGAAA	0.690471048549449	0.398643645747668	0.293989755889971	-0.548548408558495	1286
hsa-mir-634	2.3471796	GGUGUCAUGCCCCAAGAUAACC	0.68934710936215	0.397994739155328	0.293691675473897	-0.551111872061598	1287
hsa-mir-320e	2.34708061666667	UUCUUCCUGGAGUCGGGGAAAAG	0.136212650030168	0.0786424101619495	0.0580349260536339	-0.551287687771239	1288
hsa-mir-1202	2.34538604166667	GGAGGCACUGCCAGGGCUGCCCAC	0.83284891008519	0.480845542431971	0.355100992028312	-0.554297617788057	1289
hsa-mir-6844	2.34370903333333	AGAAAUCAAGCUAUUUGCUAAAAGUUCU	0.167673369583167	0.0968062650647733	0.0715418881774307	-0.557276345623033	1290
hsa-mir-4289	2.34326366666667	AUCAGGCAGUUUCCUG	0.278036395177616	0.16052438760031	0.118653482803806	-0.558067412703859	1291
hsa-mir-335	2.34321913333333	AAAAUGUUUGUCAUAAACCGUUUU	0.96329028607608	0.556155905973776	0.411096970135165	-0.558146513491223	1292
hsa-mir-873	2.34271156666667	CUCCUAUUGAAAAUGAACAGGAG	0.173519163413507	0.100181335706347	0.074067659835905	-0.559048061162784	1293
hsa-mir-150	2.3421984	CCAGUGCUGGGCUCAGACCCUGG	0.195350972084035	0.112785936319173	0.0834049635095109	-0.559959555639944	1294
hsa-mir-4305	2.34189915	CUGGGUUCUUAGAGGCCUAAUCCUCUACAAACUCAGUUU	0.357593632681809	0.206456780089339	0.152693865011996	-0.560491088064022	1295
hsa-mir-3936	2.34168771666667	AAAUCCGUGUUUGGACGCUUCUGGUA	0.486049805146665	0.280620985840992	0.207563887228543	-0.560866639182477	1296
hsa-mir-6742	2.34137883333333	AGCUGUUGGCCAUGGCGACAACACCU	0.241076149653985	0.139185379897927	0.102963324952748	-0.561415282480469	1297
hsa-mir-567	2.34055423333333	CAUUCUUUGCUA	0.71665683042254	0.413762013961037	0.306191080820162	-0.562879949604596	1298
hsa-mir-5193	2.34049698	GGGAGGUAAGAAGUCUCUGACUCCU	0.123018695984646	0.0710248772420922	0.0525609291684051	-0.562981643850387	1299
hsa-mir-3692	2.34046066666667	AUACUGGAGCAAUAGAUACAGUU	0.568886110126057	0.328446548819518	0.243065870846818	-0.563046144148108	1300
hsa-mir-3908	2.33889008333333	GUUUCUAAAAAAAUAAAAAGUUAAAAAAAUUUAUGUUAACGUGUAAUGUGUUUACUAAUUUUUUUUUUUUUUUUUGGAGAC	0.220699655207124	0.127421005343891	0.0943608495242272	-0.565835838271363	1301
hsa-mir-7113	2.33829648333333	GAGGCCUCUUGCCAUGGCCUCC	0.542896858999574	0.313441647685606	0.232176228664405	-0.566890199664622	1302
hsa-mir-3148	2.33576243333333	GCUUAUUGAUGUAGCCAACAAGC	0.293846531923389	0.169652374306406	0.125803261380501	-0.571391218007935	1303
NEAT1_ParasoR_ID23	2.335574	GACAUAUAAUCAUGUAUAAUUUUGUC	0.457529976617404	0.264155055162381	0.195896159409809	-0.571725916174832	1304
hsa-mir-103a-1	2.33530619166667	GCCUUGUUGCAUAUGGAUCAAGC	0.385181838060095	0.222384837890951	0.164938473350768	-0.572201601429986	1305
hsa-mir-7705	2.3351083	UCUGUUUUAAGUAACAGA	0.612372796770135	0.353553599059642	0.262245993802572	-0.572553099633123	1306
hsa-mir-3186	2.33496353333333	GUGGCUUCAACCAAGUUCAAAGUCAC	0.362384548747923	0.209222816769774	0.15519923269662	-0.572810236399233	1307
hsa-mir-4679-2	2.33484131666667	UGCUUUUUGUUUCUAACAAAGCA	0.0937857889580336	0.054147250501082	0.0401679498681849	-0.573027319510665	1308
PARIS_ID15	2.33444218333333	CCAGAGGAGGCAGCAUCUGUAGGUGUCUUCACCUGCUCUGG	0.153907562104582	0.0888585724113995	0.0659290528604219	-0.573736266238143	1309
hsa-mir-4647	2.33426206666667	GGAAAGGGGAUGCAGAGCCCUGCC	0.243220170170513	0.140423230720292	0.104195742904665	-0.574056192214585	1310
hsa-mir-627	2.33416225	AAGAGGAGGUGGUUGUUUUCCUCCUCUU	0.396378603779884	0.228849293593324	0.16981621726591	-0.574233488103629	1311
hsa-mir-922	2.33287053333333	CUGUCCUGGACUGGGGUCAGACUGUGCCCCGAGGAGAAGCAG	0.257895819751961	0.148896220956674	0.110548706439986	-0.576527854991035	1312
hsa-mir-5702	2.33240333833333	UCCAACCUGAAAUCCUUCUGUAGGUUGAG	0.154846856762123	0.0894008744347788	0.0663893993878313	-0.577357693891176	1313
hsa-mir-4423	2.33035008333333	CCAUGCUGUUUAAGCCUAGCAUAG	0.282692765464251	0.163212744238745	0.121309140410306	-0.581004716806469	1314
hsa-mir-4776-1	2.3302589	CAAGGGCUCUCCUGAAAGGACAGUAGAGCCCUUG	0.210257397294977	0.121392164927365	0.0902292004098671	-0.581166678036885	1315
hsa-mir-4457	2.32704919166667	GUGAGUUAGAAAAGCUCAAUUCAC	0.803659518904489	0.463993039576312	0.345355621094067	-0.586867811039397	1316
hsa-mir-181a-2	2.32642568333333	GAGUUUGGGAUUUGAAAAAACC	0.190552384788005	0.11001547065208	0.0819077893410201	-0.587975296071475	1317
hsa-mir-5096	2.32586695	AGGCUGGUCUCAAACUCCU	0.411154023619066	0.237379886214866	0.176774524277524	-0.58896772675846	1318
hsa-mir-4267	2.32585773333333	CUGGGGGAAGGCUCCAGACCCCAGCCU	0.242398736114291	0.139948975546811	0.104219072663096	-0.588984097542672	1319
hsa-mir-5000	2.32540735333333	CUGAGUAACUUGUGCUUAUAACUCAG	0.437601261507497	0.252649206129073	0.188182625672109	-0.589784069382795	1320
hsa-mir-4699	2.32511171666667	AGUUCCUGAUUAAGAAAUGGAAUU	1.00951376784638	0.582843045616739	0.434178607681543	-0.590309183748976	1321
hsa-mir-599	2.32507306666667	GGACAGGGAUUCUUUUCACUGUU	0.487844786613786	0.281657318874225	0.209819120787109	-0.590377834469746	1322
hsa-mir-19b-2	2.32476565	CAUUUCAGCGUAUAUAUGUAUAUGUGGCUGUG	0.654773276697936	0.378033527559727	0.281651303948824	-0.590923872651987	1323
hsa-mir-216b	2.32463348333333	AUGUGAUGUCACUGAGGAAAUCACAC	0.11136825134912	0.0642984898955926	0.0479078754339491	-0.591158629105506	1324
hsa-mir-379	2.3239954	CGUAGGCGUUAUGAUUUCUGACCUAUG	0.243553308821903	0.14061556841035	0.104799393674318	-0.592292002475367	1325
hsa-mir-6811	2.32220596666667	CACUCAGGCAGUGCCAUGAGC	0.299456667576598	0.172891387635977	0.128953534645526	-0.595470421313774	1326
hsa-mir-3122	2.32215017666667	UCUUCUUUUGGAAGGAAGA	0.657522489730954	0.379620786444399	0.283152440500121	-0.595569516364533	1327
hsa-mir-4494	2.32100555	CUGAAAAUACAAAAUGGAAAAUUCCAG	0.332710490931038	0.192090491501247	0.143347563701878	-0.597602619745646	1328
hsa-mir-2115	2.32054053333333	GAUGGAGGAAUCACAUGAAUUCAUC	0.169054930183286	0.0976039094491538	0.0728515308200404	-0.598428589456825	1329
hsa-mir-4263	2.32023935166667	GGAGAUUGGAGUGGCCAGUGUUCCUAAACAAUUC	0.396413629995041	0.228869515988073	0.170850317537408	-0.598963552936762	1330
hsa-mir-8080	2.31919047666667	GCUGAGCCCUUUGAUAAGGGGGAGGUU	0.263621018014057	0.152201665714459	0.113669412092859	-0.600826580743965	1331
hsa-mir-1587	2.3190457	UGGGCAGUUCUUCUGCUGG	0.120800060599446	0.0697439475052135	0.0520904183127768	-0.601083735272229	1332
NEAT1_ParasoR_ID3	2.31855393333333	AAAAACCACAAACAUUAUUUUGUUCUUUUU	0.311200999160471	0.179671980637379	0.134222022911093	-0.601957218742286	1333
hsa-mir-761	2.31827695	CACAGUUCUGG	0.335946601156267	0.19395886061091	0.144912194876573	-0.602449200772682	1334
hsa-mir-3197	2.31788841666667	GGCGCGCGAGGCUCCAGGCUCC	0.341983188515072	0.197444085947504	0.147540833310205	-0.603139319618135	1335
hsa-mir-200c	2.3175457	GUUUGGGUGCGGUUGGGAGUCUCUAAU	0.162279784184375	0.0936922770828835	0.0700222585403064	-0.60374805819994	1336
hsa-mir-6879	2.3171203	GGGAGAGGGGCCCAGCUGACCCUCCUGUC	0.304844754241823	0.176002200922562	0.131561902177381	-0.60450366018224	1337
hsa-mir-4729	2.31681976666667	GCUAACUGUGACCUUAGC	0.345463645054662	0.199453528467538	0.149111143656936	-0.605037472082602	1338
hsa-mir-1273f	2.31681446666667	AGUGAGCUGAGAUCACGCAACU	0.61707707849503	0.356269617379853	0.266347213975599	-0.605046886023613	1339
hsa-mir-3666	2.31640581666667	CGACUCCGUGGCAGAGUUCA	0.412093934347226	0.237922543926783	0.177902305106553	-0.605772736399885	1340
hsa-mir-548ak	2.3161426	UUGAGAAGUAAUUGA	0.302866891618831	0.174860281404757	0.130763490822556	-0.606240265866523	1341
hsa-mir-6889	2.31581698333333	CGGAAUUCUCCAGAGCCUCUG	0.273272907010288	0.157774186424622	0.118002808070328	-0.606818631166953	1342
hsa-mir-2276	2.31563708333333	CAGACGGCUUUCUCUCCGAAUGUCUG	0.0872431986578367	0.050369884230066	0.0376756786656099	-0.60713817229675	1343
hsa-mir-376b	2.3147081	GUUUACGUGAUUCCUGGUUAAUC	0.38216205510975	0.220641365391675	0.165101619124135	-0.608788246693057	1344
hsa-mir-2116	2.31469523333333	GAGGUCUUCCCAUGCUAAGAAGUCCUC	0.364294155102581	0.210325328512683	0.157383205294794	-0.60881110066306	1345
hsa-mir-520a	2.3145062	CUUUCUGUUGUCUGAGAGAAAAGAAAG	0.121704592266983	0.0702661791069565	0.0525833943616065	-0.609146864559128	1346
hsa-mir-6866	2.3140041	GAUUCUUGAGGCUUGGAAGAGUAAGGAUC	0.869518868474705	0.50201695277933	0.375763754469884	-0.610038702253796	1347
hsa-mir-208b	2.31305645833333	UUAUGUUUCUGAUCCGAAUAUAA	0.169749240524336	0.0980047697114602	0.0733874177228898	-0.611721917866967	1348
hsa-mir-548ad	2.31168626666667	UUUUGAAAGUAACUUGGCGAAA	0.276852204170931	0.159840694603829	0.119762014492623	-0.614155673248873	1349
NEAT1_ParasoR_ID22	2.31129148333333	UAAGUGUAAUCAUACAGUAUUUGUCUUUUUGGGUCUGUCUGAUUUCACUUA	0.192870480809314	0.11135382401399	0.0834470607450848	-0.614856893439858	1350
hsa-mir-140	2.31102598333333	GGUAGGUUACGUCAUGCUGUUCUACC	0.387837783481587	0.223918248695002	0.16782060707175	-0.615328478598064	1351
hsa-mir-2392	2.31096335	UCCUCAGACCAGGUGGCUCCCGAGCCACCCCAGGCUGUAGG	0.21828243313316	0.126025421528796	0.0944551687213733	-0.615439728882091	1352
hsa-mir-602	2.31007679	GCCCGCUGUGUUCACUCGGGC	0.343055640949931	0.198063266649462	0.148503998843229	-0.617014450305284	1353
hsa-mir-548w	2.30984566666667	GCCUUUCAACAUAAUGGC	0.308132007964063	0.177900097743992	0.133399392180486	-0.617424975102704	1354
hsa-mir-5692a-2_5692a-1	2.30704804666667	GUGUACCUCAUGUGUGUACAC	0.317510631617718	0.183314848635058	0.137626362865079	-0.622394150508721	1355
hsa-mir-4681	2.30588	AUCUGCAGGGCAUUGUGCUAACAGGU	0.181776398449379	0.10494865257707	0.0788316818088448	-0.624468852851811	1356
hsa-mir-874	2.3057047	GUAAGAGAGACUCUCGCUUCCUGC	0.196580018512284	0.113495526605369	0.0852581072122047	-0.624780223391297	1357
hsa-mir-378d-1	2.30540686	UUGUUGUUAUUACU	0.443457611261629	0.25603037123609	0.19235546616775	-0.625309251351824	1358
hsa-mir-422a	2.30537391666667	AGGCCUGAGUCUCUCUGCUGCAGAUGGGCUC	0.189829211774441	0.109597946518028	0.0823420488980438	-0.625367765804033	1359
hsa-mir-6077	2.30434473333333	CUUCGCGCUAGUUUGUUUGUGUUAAG	0.262956023330144	0.151817730854692	0.114113144412107	-0.627195816971913	1360
hsa-mir-3919	2.30428856666667	CUACUAGUUUGUAGUAGUUCGUAGCAG	0.0992462809249087	0.0572998670080653	0.0430702483884109	-0.627295581063762	1361
hsa-mir-4495	2.30388096166667	UGCUCAGUGGAGUUAUUUUGAGCA	0.734888616190109	0.424288140381751	0.318978553327025	-0.628019575295062	1362
hsa-mir-4795	2.30341163333333	AUAUUGACACUAUAACAAUAAUGUCAAUAU	0.133156537657472	0.0768779628609	0.0578083985209267	-0.628853203454478	1363
hsa-mir-6068	2.30282571666667	GUGGCUUGUGGCUGAGUGUCACGCUGC	0.0837610433816396	0.0483594609439935	0.036373157888337	-0.62989391759363	1364
hsa-mir-4802	2.30199613333333	UGUUAGUGUUCAAGUCUACA	0.473381715596413	0.273307060929036	0.205639665828173	-0.631367436190595	1365
NEAT1_ParasoR_ID11	2.30133701666667	AAAUGGUUCUUAACAUUU	0.866535748110701	0.500294647434147	0.376535788472138	-0.63253816928862	1366
hsa-mir-3691	2.3010885	CGGUACCCACUGCUGAGGGUGGGGACCA	0.18557165962802	0.107139847640203	0.0806451640725769	-0.632979588390565	1367
hsa-mir-6872	2.29961514333333	AAGGCCAGGACCCGCUGACCCAU	0.294012402712029	0.169748139850878	0.127852872931534	-0.635596587022363	1368
hsa-mir-4736	2.29901265	GCUGCCAUCUCCCACUGGCUGC	0.324973940631926	0.187623792103456	0.141353698350431	-0.636666744890225	1369
hsa-mir-548v	2.29898273333333	GGUUUUGCCAUCAUGCCAAAAGCU	0.129448198800315	0.0747369524234739	0.056306729460567	-0.63671988333084	1370
hsa-mir-6736	2.298448	CUGUGGUUUGCUGGCUGCCUCAG	0.133244644085599	0.0769288311308962	0.0579715721589518	-0.63766968485098	1371
PARIS_ID20	2.29720128333333	UUUUCUAGUGAUGGCUUUGAGGUUAUUUGCAGUUUCCUAGCCAUCUCAAAGUGUGCUGCGGGGA	0.37226302159247	0.214926155725756	0.162050676313527	-0.639884122050554	1372
hsa-mir-451b	2.29639736666667	CAUUACUAAACUCAGUAAUG	0.309497942242773	0.1786887202675	0.134775429869102	-0.641312051121868	1373
hsa-mir-181c	2.2959916	GAGUUUGGGCAGCUCAGGCAAACC	0.156250314640283	0.0902111612185313	0.0680535219032523	-0.642032780077401	1374
NEAT1_ParasoR_ID9	2.29535631333333	UCUCACUUAUAAGUGAGA	0.785638048677594	0.453588338889621	0.342272807107967	-0.643161185965181	1375
hsa-mir-8079	2.29520758333333	UGGCUGUAGGGCAGCAGUCA	0.619146047901411	0.357464137423573	0.269756013528948	-0.64342536246454	1376
hsa-mir-1208	2.29478071666667	GGAGACGGGUCUUUCUC	0.547621758408781	0.316169569631406	0.238637946724705	-0.64418356956259	1377
hsa-mir-4268	2.291375	UGCCCUAGCGGCU	0.129689754562292	0.0748764147076756	0.0565990964212718	-0.650232855562783	1378
hsa-mir-361	2.29063813333333	GGUACUUUAUAAUUUCAAAAAGUCCC	0.310155675416372	0.179068462692332	0.135401428494091	-0.651541689399228	1379
hsa-mir-3155a	2.2899741	CUGGGGAGCCGGACAGCUCCCUUCCCAG	0.288707807232057	0.166685530222575	0.126074704177683	-0.652721155555738	1380
hsa-mir-6500	2.28947395	GUGUCCUUUCUUCUGAGAGCUGGACAC	0.127692996836074	0.0737235860969371	0.0557739461661372	-0.653609529630599	1381
hsa-mir-4660	2.28848376666667	GGAGAAGACUUUUCCUUUCCUCC	0.201531087680811	0.116354027722594	0.0880631493289354	-0.65536830840236	1382
hsa-mir-4497	2.28739416666667	GGGCGCCGGCGGCCGGGAGAUCCGCGCUUCCUGAAUCCCGGCCGGCCCGCCCGGCGCCC	0.369149150792259	0.213128361581032	0.161384144530807	-0.657303672577049	1383
hsa-mir-3618	2.28615046666667	GGCAGUGGUUCUAAAAGCUGUC	0.29989655404114	0.173145356204693	0.131179709478356	-0.659512751527179	1384
hsa-mir-369	2.28595571666667	UAUUCGCUUUAUUGACUUCGAAUA	0.860077452268478	0.496565948591133	0.376244144187808	-0.65985866945396	1385
hsa-mir-8084	2.28530413333333	AGUAUGGAUUAAAUUUAUAUUUUCCUCGAUACU	0.180083928569774	0.103971504636484	0.0788008589067331	-0.661016021730171	1386
hsa-mir-4324	2.28473183333333	CAGGGAACUUUAAAACC	0.223135511635488	0.128827347708514	0.0976637644646206	-0.662032549737857	1387
hsa-mir-943	2.28325826666667	UCACUGCUGCUGGCGCCCUGA	0.398938082211291	0.230327009154682	0.174723152450775	-0.664649921374865	1388
hsa-mir-4523	2.2830641	CUGUGUGAGGACUAGAGGCGG	0.0348343791371041	0.0201116381718605	0.0152577315446833	-0.664994803176063	1389
hsa-mir-891a	2.282918955	CACUGAUUCAGUAAAAUACUCAGUG	0.141861779362995	0.0819039365029444	0.0621405236713692	-0.665252611943624	1390
hsa-mir-8088	2.28178045	GGUAUGGAUUCUGUUGUUUUGGCAACAUUCU	0.12978526664748	0.0749315586357699	0.056878945845767	-0.667274841926834	1391
hsa-mir-5047	2.28151266666667	GCAUAAAAACAACUUUUGGGGGACAGGUAUGUUUUCUUGC	0.671505436189411	0.387693844346254	0.294324658372593	-0.667750482776606	1392
hsa-mir-6721	2.28132996	AGUCUCUGAAGAGAGCUGUGGACUGA	0.365176121875457	0.210834532266419	0.160071593446946	-0.668075009150637	1393
hsa-mir-4679-1	2.28111836666667	UGCUUUGUUAGAAACAAAAAGCA	0.673353635034697	0.388760902447096	0.295185749619232	-0.668450844463538	1394
hsa-mir-193b	2.28109874	AGAUGAGUUUAUGUUUUAUCCAACU	0.165909354495075	0.0957878104788084	0.0727322108358513	-0.668485705648868	1395
hsa-mir-675	2.28068481666667	ACAGUGGACUUGGUGACGCUGU	0.335817223586084	0.193884164435938	0.147244030008889	-0.669220922600411	1396
hsa-mir-5680	2.27976261	UCCCUUCCUGGACACACAGGAGGAGA	0.188146471116241	0.10862641574604	0.0825289748550797	-0.670858960177803	1397
hsa-mir-647	2.2795614	CUUCAGCCCCAGGAAGCCUUGGUCGGGGGCAGGAG	0.366552193951308	0.211629007849836	0.160799438853153	-0.671216352455326	1398
hsa-mir-4793	2.27955753333333	CAGAGGGAGGCCAAGAAGACCUCUG	0.373805139556849	0.215816497947613	0.163981445561606	-0.671223220487762	1399
NEAT1_ParasoR_ID8	2.27954995	UGCUUUCUUUAAUUGUUUUUUAAUAAUGUGGUAAGCA	0.313335651704191	0.180904422858121	0.137455049714612	-0.671236690120341	1400
hsa-mir-4302	2.27942068	CGAGGUGG	0.449336110383826	0.259424324286721	0.19712732902986	-0.671466301470252	1401
hsa-mir-548s	2.27799370833333	CCAUUAUUUUUAAUAAUUAUAAUAAUGG	0.390379322794201	0.225385607101296	0.171369798505641	-0.674000910356048	1402
hsa-mir-3910-2	2.27780556666667	CUUUUAUGUGCCUUGAUAUAAAAG	0.0965801896644613	0.0557605985011619	0.0424005415904732	-0.674335090460153	1403
hsa-mir-4251	2.27778482166667	AGUGGCCAAUUCCU	0.232357504265324	0.134151667635814	0.102010296168058	-0.674371938046244	1404
hsa-mir-3184	2.27701406666667	CUUUUGGAAAAUAGAAAAG	0.17109177927479	0.0987798848204321	0.0751386571472754	-0.675740964858342	1405
hsa-mir-4649	2.27591268333333	CAGAGGGGCUGGCAGUACUGCUCUG	0.113773825465727	0.0656873487593713	0.0499904176020904	-0.677697258769809	1406
hsa-mir-626	2.27581365	AUCUGAAUGAUCUCAGC	0.242072659761481	0.13976071527674	0.106367522561209	-0.677873163290214	1407
hsa-mir-7157	2.27557935	CAGAGAUGAAAUUGGGACUCCUCU	0.0331434806122188	0.0191353974533457	0.0145648538303965	-0.678289330531521	1408
hsa-mir-548e	2.27527213333333	UUUUGCUAUUACUUUUAAAGGCAAAA	0.298780530254807	0.172501019571232	0.131316393269004	-0.678835013470706	1409
hsa-mir-7854	2.27503663333333	UUGAGCAUCUUCUGGGCAGCUGA	0.372668727849689	0.215160390342573	0.163807792098566	-0.679253312170356	1410
hsa-mir-555	2.27451688333333	CCUUUGUGAGCAGUGUGACCCAAGGCCUGUGGACAGGG	0.10497783726465	0.0606089826036904	0.046153905488186	-0.680176500064808	1411
hsa-mir-5691	2.27408727	AAGCUGACAGACAGCUG	0.344913750537307	0.199136046719918	0.151671290318294	-0.680939585834177	1412
hsa-mir-2681	2.27407943333333	GAGACUGCCCAAAGACUCUUCAGUAUC	0.505856237640884	0.292056234973216	0.222444401117248	-0.680953505441293	1413
hsa-mir-4726	2.27328318333333	GAGUGGUCGGGUCGACUGAACC	0.0613837863866819	0.0354399455942293	0.0270022612390394	-0.682367816862088	1414
hsa-mir-100	2.2723899	CUUGUGGUAUUAGUCCGCACAAG	0.401707876271564	0.23192615050098	0.176777707149448	-0.683954480372716	1415
hsa-mir-5705	2.27180388333333	AACACCCAUCCCAGGAUUGCUGAUGGGUGUU	0.109733171104073	0.0633544758759681	0.0483022200591831	-0.684995372133397	1416
hsa-mir-586	2.27035105833333	GUCCCAAUACAUGUGGGCC	0.164729433242158	0.0951065826258146	0.0725568112638432	-0.687575902105032	1417
hsa-mir-6835	2.26819278333333	GAAGCGAGAUGUUUGUCUAAA	0.134921259847645	0.0778968256924414	0.0594840354131473	-0.69140946314957	1418
hsa-mir-518a-2	2.26812668333333	UUUCUGUUGUCUAAAAGAAGAGAAA	0.321995886401505	0.185904411691861	0.141965565136902	-0.691526870979918	1419
hsa-mir-2278	2.267934125	CUGGGGACUGUGUGGACUGGUAUCACCCAG	0.382019778839642	0.220559222148829	0.168443948450065	-0.691868896034866	1420
hsa-mir-320b-1	2.2678714	AAUCCCUCUCUUUCUAGUUCUUCCUAGAGUGAGGAAAA	0.357035217852031	0.206134379137047	0.157431862252873	-0.691980309138626	1421
hsa-mir-6837	2.26738745	AAUGUCAGGGCCACCCCUGACCUU	0.102272079534971	0.0590468126500985	0.0451056918106217	-0.69283990852587	1422
hsa-mir-153-2	2.266589235	GCAGCUAGUAAUAUGAGCCCAGUUGC	0.0478396963058155	0.0276202615401125	0.0211064693889343	-0.694257710209699	1423
hsa-mir-520d	2.26488613333333	CUUUCUGUUGUCUAAAAGAAAAGAAAG	0.285152849575848	0.164633074462804	0.125901627185193	-0.697282785422182	1424
hsa-mir-3158-1	2.26486811666667	CCUUCUGCUUACAGGUAUUGGAAGG	0.665298754094161	0.384110414767787	0.293747238171783	-0.697314786900902	1425
hsa-mir-4773-2	2.26481743333333	UCUGCUUUGAUGAAAUAAAGCAGA	0.223422168421049	0.128992849080822	0.0986490854109237	-0.69740481141227	1426
hsa-mir-8078	2.26412273333333	GGCCUGGGAUUCCUGCCUUCUAGGUC	0.310242413906055	0.1791185411827	0.137025440069366	-0.698638748170858	1427
hsa-mir-2110	2.26324941666667	AGUGAGGCGUCGGCUGUGUUUCU	0.513834960650639	0.296662752850687	0.227034173461721	-0.700189946582961	1428
hsa-mir-518d	2.26284711666667	UUCUGUUGUCUGAAAGAAACCAA	0.0778937671513312	0.0449719874330151	0.0344229031548867	-0.700904517992172	1429
hsa-mir-96	2.26269868333333	UUUUGCUUGUGUCUCUCCGCUCUGAGCAAUC	0.347172781510988	0.20044029886068	0.153433059411845	-0.701168167547662	1430
hsa-mir-6869	2.26240943333333	GGCGGCUCGGAGUACCUCUGCCGCC	0.350830080003787	0.202551841130004	0.155069226124508	-0.701681937818891	1431
hsa-mir-4657	2.26164326666667	GCAUAUAGAGUAUAUGC	0.749802553809361	0.432898706280904	0.331529983026219	-0.70304281476319	1432
NEAT1_ParasoR_ID41	2.26138801666667	GUCUGUAAGAUGAGUUAGGGUGACUUGCUAAUAGAC	0.642958196176514	0.371212087640186	0.284320157106098	-0.703496193714722	1433
hsa-mir-3918	2.2606383	GACUGCUCAAGGUCAAAGGGGUC	0.45272797315798	0.261382617172433	0.200265550290809	-0.70482785191758	1434
hsa-mir-6776	2.25964266666667	GGUUCCCACGCCGCGGCAACC	0.39683228901583	0.229111228886425	0.175617275629346	-0.706596311062643	1435
hsa-mir-410	2.25923853333333	AGUUCGCUUUUAUUAAUGACGAAUA	0.165362101414369	0.0954718537653479	0.0731937327442754	-0.707314138866544	1436
hsa-mir-3973	2.25883648333333	UUGUUACAUUUUAGGAUUGCUUGCCCCUUGCUCCAAUGGUGCAGGCAGAAGAAAUGCAAACAA	0.345682680912685	0.19957998887913	0.153035725898391	-0.708028266221935	1437
hsa-mir-4460	2.25811783333333	CCUUCUCCUCUUUGCAGUGAUAAAGGAGG	0.0293240329949826	0.0169302383433787	0.0129860508438108	-0.709304743336602	1438
hsa-mir-548ac	2.25792801333333	UUUGCUAUUUUUUUUUAAUGGCAAA	0.283286849151561	0.163555738615535	0.125463189029375	-0.709641904522027	1439
hsa-mir-4455	2.25761319166667	UUUUCCUGAGAAUAAGAGAAGGAAGG	0.667046877107713	0.385119694060237	0.2954655295114	-0.710201095578455	1440
hsa-mir-412	2.25750968333333	AAGUAAUUGUUUCUAAUGUACU	0.247387306437004	0.1428291279655	0.109584161814856	-0.710384948662261	1441
hsa-mir-4449	2.25586998333333	GGCGGGCGGCGGUGCCCGUC	0.564959957903036	0.326179783776678	0.250439946484964	-0.713297408865307	1442
hsa-mir-502	2.25583498333333	GCUAGUGCUGGCUCAAUGCAAUGC	0.390044917532335	0.225192538133339	0.172904897926525	-0.713359576400288	1443
hsa-mir-1234	2.25555241666667	CGGGGGGGGCCCGGGGACGGCUUGGGCCUGCCUAGUCGG	0.176808106032998	0.102080207613059	0.0783879393475992	-0.713861475632691	1444
hsa-mir-889	2.2551435	AUGGUCUCUAUAUUUAUGAUGAUUAA	0.368265987376513	0.212618466945213	0.163300467299093	-0.714587799666373	1445
hsa-mir-151a	2.25482588333333	CUAGUAUGUCUCAUCCCCUACUAG	0.943521812768887	0.5447425725884	0.418445530425643	-0.715151955244522	1446
hsa-mir-181b-1	2.25469566666667	UGGGUUGAACUGUGUGGACAAGCUCA	0.318596758138875	0.183941924074421	0.141303663660243	-0.715383248078236	1447
hsa-mir-759	2.25437026666667	UGACUCAGAUCU	0.54393321881928	0.314039990306491	0.241279450346701	-0.71596122853202	1448
hsa-mir-4518	2.25390334166667	AUGUCUGCUGGGGAACCGGGGCU	0.424044968584265	0.244822476760632	0.188138045117188	-0.716790587854035	1449
PARIS_ID43	2.25375379333333	CUGGAUCUAUUUCUGGAAAUUUUAGGCUCCAG	0.401562512910706	0.231842224925459	0.178174969288367	-0.71705621788957	1450
NEAT1_ParasoR_ID1	2.25326714166667	GGUUGGUGACACUGUUUUGUGAGAUGGGUUGAAAGCACGUGCUGCCAAAAUAGAAUAAUGUUGGUCCUCUCC	0.52833761928996	0.305035866720065	0.234476245412768	-0.717920616018441	1451
hsa-mir-548ag-1	2.25208008333333	CUGCUUUUAAAGGUAAUGGCAA	0.623546218962084	0.360004577369932	0.276875686427263	-0.720029087174462	1452
hsa-mir-4420	2.25134301666667	UGUUCAUGUCUCUCUGUGCACAGGGGACGAGAGUCA	0.422431674078141	0.243891040743239	0.187635411819027	-0.721338276253964	1453
hsa-mir-21	2.25076733333333	GUUGACUGUUGAAUCUCAUGGCAAC	1.19043487596975	0.687297896093856	0.528901791997642	-0.722360813790031	1454
hsa-mir-561	2.24984516666667	UUUGCCAGAGCUACAAAGGCAAA	0.489023864626721	0.282338059882389	0.217358897346367	-0.723998780318812	1455
hsa-mir-5590	2.24747396666667	UAUUGUGUUGAUCAACAAUA	0.208520742676672	0.120389506915997	0.0927800480759021	-0.728210542002939	1456
hsa-mir-181b-2	2.24679236166667	UGGGUUUGAGUCUGAAUCAACUCA	0.555928031696563	0.320965198750069	0.247431868285406	-0.729421219222368	1457
hsa-mir-378h	2.2467128	GGGAUGAGCCCUGGCUCUGUUUCCUAG	0.247842697306109	0.143092048006365	0.110313475450048	-0.729562537870813	1458
hsa-mir-3668	2.24598678333333	AAAUAGUUUCUAUCAAAAUAGUUU	0.523536668620884	0.302264036558907	0.233098730814385	-0.730852099771413	1459
hsa-mir-6165	2.24561465	GGAGAGGAUCCACCUGUCCUGUCC	0.394294861148992	0.227646244224457	0.175584382275468	-0.731513088686191	1460
hsa-mir-302f	2.24544585	AUUUUCACUUAAU	0.0467016103188098	0.0269631872891539	0.0207983685372817	-0.731812913826322	1461
hsa-mir-548ab	2.24476715	UGCUAUUACUUGUAUUUAUUUGUAAUGCA	0.57983938383829	0.334770424345783	0.258307140604	-0.733018431140347	1462
hsa-mir-1178	2.2445194	GCAUGCCC	0.276916063447369	0.15987756377427	0.123374323896407	-0.733458488477241	1463
hsa-mir-99a	2.24379191666667	CUUGUGGUGAAGUGGACCGCACAAG	0.523822152468473	0.302428860735162	0.233453979657192	-0.734750655493593	1464
hsa-mir-606	2.24272906666667	GUUUUACUAUGAUGAGGUGUGCCAUCCACCCCAUCAUAGUAAAC	0.185701999969376	0.107215099671371	0.0828017983667469	-0.736638505909405	1465
hsa-mir-548ap	2.24213736666667	CUUUGUCAUUAAAACCAAUAACAAAA	0.391851045248428	0.226235306456416	0.174766743141605	-0.737689492493624	1466
hsa-mir-340	2.24212903333333	CUGAUUGUCAUAUGUCGUUUGUGGGAUCCG	0.308011772421536	0.177830679721148	0.137374686221167	-0.737704294287666	1467
hsa-mir-4539	2.24199118333333	UGCUGUGCUGUGCUGAGCAGGGCUGAGCUG	0.171483536646483	0.0990060660444362	0.0764871592365168	-0.737949145564723	1468
hsa-mir-1255b-2	2.24103966666667	GGUUUGCGCCUCAAGAAACC	0.329192978606677	0.190059654813899	0.146892972714008	-0.739639244012123	1469
hsa-mir-505	2.23994905	GAUGUUUCUGCCAGUUUAGCGUC	0.279379503998275	0.161299831839468	0.124725829812189	-0.741576414005686	1470
hsa-mir-4703	2.2392269	UAUAGUGUGUUUGAUUUGCACUGUA	0.437614863891102	0.252657059468909	0.195431228470461	-0.74285910787385	1471
hsa-mir-362	2.23913138333333	UGAGUGCUAUUUCAGUGCAACA	0.0537382510483068	0.0310257937085196	0.0239995970974728	-0.74302876603717	1472
hsa-mir-4433a	2.2381593	CUGUUUCUGGUGAAAUAUUCAAACAG	0.433951000277139	0.250541726825114	0.193887450404955	-0.744755395312267	1473
hsa-mir-135a-1	2.23814395	UAUGUGAUUCUACUGCUCACUCAUAUA	0.172119972570523	0.0993735124965026	0.0769029948098393	-0.744782660216894	1474
hsa-mir-9-3	2.236948125	GUAUGAGUGCCACAGAGCCGUCAUAA	0.135096435798981	0.0779979635751007	0.0603931911916737	-0.746906702860247	1475
hsa-mir-8068	2.23665158333333	UUGUGGCAAUACAG	0.179893743706113	0.103861701354254	0.0804299360019291	-0.747433424701262	1476
hsa-mir-6823	2.23613228166667	UGCUGUUGCUGUGAAAGCUGA	0.0373738203503205	0.0215777852399021	0.0167135999317824	-0.748355816259194	1477
hsa-mir-5008	2.2353699	CAGUGGUGCCAUCUCCCCUG	0.247866274106568	0.143105660078457	0.110883784427163	-0.749709970228639	1478
hsa-mir-509-2_509-3_509-1	2.23443038333333	AUCAUGUAUAAUUAAAAAUGAU	0.295397201312404	0.170547653695579	0.132202463552133	-0.751378754092618	1479
hsa-mir-3649	2.23424998166667	ACCUGUGUGUGCCCAAGUGUUUCUAGCAAACACAGGG	0.435125415199961	0.251219775596945	0.194752341398868	-0.751699186290416	1480
hsa-mir-2467	2.23375215	GGCUCUGGGUCCUGCUCCUUAGAGCA	0.544337903086752	0.314273634877253	0.243687690725559	-0.752583442506176	1481
hsa-mir-3657	2.23348106666667	CACUAAUGUGAUUAAUGUUGUUGUG	0.318550808272441	0.183915394906667	0.142625255717014	-0.75306494486639	1482
hsa-mir-374c	2.232314	AGUGCUAGGACACU	0.22301876528608	0.128759944172256	0.0999047469514055	-0.755137906518502	1483
hsa-mir-4650-1_4650-2	2.23217743333333	ACCUUCCAAGGCUCAGAAGGU	0.126824120931877	0.0732219403597567	0.0568163260850141	-0.755380478319276	1484
hsa-mir-3685	2.23182425	GACUUGAGAUUAUAGUC	0.137278886124997	0.0792580018583193	0.0615097206354835	-0.756007807954399	1485
hsa-mir-4794	2.23150393333333	CUGUAUGUCCUAACAGUGCUUGUAG	0.324513356633812	0.18735787380816	0.145423609515698	-0.756576759313818	1486
hsa-mir-4750	2.23130736666667	UGAGUGCCGACUGGCGCCUG	0.323927974245053	0.187019903128431	0.145174071077875	-0.756925904031702	1487
hsa-mir-4678	2.23027996666667	AUGAUUUUUGGGGUCA	0.344955375868623	0.199160079116158	0.154669091335733	-0.758750787615654	1488
hsa-mir-4255	2.22875808333333	UGGAGUCAGUAUUGGUCUGGCCA	0.419514799606037	0.242206982481577	0.188228055230925	-0.761453980054523	1489
hsa-mir-3622b	2.22858663333333	GUGAGCUCAGCUCCCUGCCUCAC	0.342394260411343	0.197681418417472	0.153637401970422	-0.761758512165162	1490
hsa-mir-4799	2.22852865833333	CAGUCCUGAGAUGCAGGGACUG	0.228685148761901	0.132031432197353	0.102617100258845	-0.761861488246317	1491
hsa-mir-4472-1	2.22809041666667	CACUCUCCCUAAUGGGGCUGAAGACAGCUCAGGGGCAGGGUG	0.346815375052031	0.200233950145391	0.155655880236173	-0.762639899793236	1492
hsa-mir-7150	2.22729708333333	GGUAAGGUCUUUCAGCC	0.55463387700213	0.320218018188865	0.249016568625894	-0.764049030586115	1493
hsa-mir-339	2.2269375	CUCACGUGUGCCUGCCUGUGAG	0.676570318363855	0.390618055433082	0.3038119921928	-0.764687727999063	1494
hsa-mir-4705	2.22539095	CUGUGAUAACAACUCAG	0.314946536924591	0.181834467873753	0.141524138455129	-0.767434733748297	1495
hsa-mir-3940	2.2251538	GCUCUGGGGAUUUGGUCUCACAGC	0.248337755978541	0.143377870264158	0.111604760074805	-0.767855963203168	1496
hsa-mir-18a	2.22465076666667	AGAUAGUGAAGUAGAUUAGCAUCUACU	0.250459496985343	0.144602858005586	0.112583737069267	-0.768749458698772	1497
hsa-mir-4512	2.22422407833333	CUCGUCUCUACAAAAAAUUGAGACAGG	0.896878781117434	0.517813205708614	0.403232205717999	-0.76950734903843	1498
hsa-mir-144	2.22332538333333	UGUAAGUUUGCGAUGAGACACUACA	0.243930062913873	0.140833087486767	0.109714063781415	-0.77110362483411	1499
hsa-mir-20a	2.22223085	AGGUAGUGUUUAGUUAUCUACU	0.0681522840411639	0.0393477395370538	0.0306684087484268	-0.773047751670873	1500
hsa-mir-4780	2.22130331666667	GGACCAGCCCAAAGGCCAGGCCUGACCC	0.0948497693451381	0.0547615398639895	0.042700052997477	-0.774695250555017	1501
hsa-mir-346	2.22007208333333	CUCUCUGUUGCUCUGAAGGAG	0.225954296547031	0.130454773935981	0.101777909935146	-0.776882186021259	1502
hsa-mir-592	2.21865251	AUGUGUUGUGAUGGCACAGCGU	0.426304293534366	0.246126898628759	0.192145589096494	-0.779403653874303	1503
hsa-mir-548p	2.21834006666667	GUCAUUACUUUCAAUAGC	0.332539839292874	0.191991965732016	0.149904806882272	-0.779958620498711	1504
hsa-mir-3175	2.21558078333333	ACGUCUGGCCGCGUGCGCAUGU	0.246277448205791	0.142188351016947	0.111157060964966	-0.784859701731414	1505
hsa-mir-548o-2	2.21546771666667	UUUGCCAUUAAAAGUAAUGCGGCCAA	0.241808748253689	0.139608345896674	0.109145688034447	-0.785060532472986	1506
hsa-mir-4800	2.21508891666667	GAAGGAAGGCAAGGCUGUCUGUCCAUC	0.333466596636403	0.192527029333776	0.150543210309685	-0.785733362822999	1507
hsa-mir-4257	2.21427761666667	UUGGGGAGGAGCUAAGAAGCCCCUACAGGGCCCAG	0.174572041396699	0.100789215093366	0.0788392747515988	-0.787174406283833	1508
hsa-mir-5187	2.21397056666667	AAGUGGAGCAGGAAUGCGCUUUUCUCCACUG	0.0997454751201441	0.0575880769110623	0.0450527557239932	-0.787719793187136	1509
hsa-mir-543	2.2134529	UUUUUUUCGCUUUAUUUGUGACGAAAC	0.514761559881543	0.297197725166081	0.232560430755741	-0.788639280633078	1510
hsa-mir-4711	2.21203963333333	CAUGAGCCCUUUGGAAAGGUCUCGUG	0.396948241425511	0.229178174041367	0.179448973446894	-0.79114954648839	1511
hsa-mir-630	2.21095156666667	UAUUUUGUUAUUCUGGUCACAGAAUGACCUAGUA	0.536319547261093	0.30964423498285	0.242574082285155	-0.793082187132977	1512
hsa-mir-4454	2.20920793333333	CCAAAUUUCAUGCG	0.141185260135135	0.0815133479446278	0.0639076376672747	-0.796179255311325	1513
hsa-mir-496	2.20909476	UUCAUUUUAUUUAUGAUGAG	0.057209393607644	0.0330298587995485	0.0258972112213258	-0.796380275515862	1514
hsa-mir-193a	2.20872465	AGAUGAGGGUGUCGGAUCAACU	0.323803604778684	0.186948098383544	0.146602069560225	-0.797037670555046	1515
hsa-mir-378j	2.20800991666667	AGAAGAACU	0.566518377745798	0.327079537892407	0.256574199902619	-0.798307190826512	1516
hsa-mir-199b	2.20664176666667	CUGUUCAGGACUCCCAAAUUGUACAG	0.330977726485882	0.191090079482394	0.149991598765872	-0.800737319768877	1517
hsa-mir-4632	2.2063273	GGCGGAGGCAGGCGUGACCGUUUGCC	0.182469759608318	0.105348964828829	0.0827029424003945	-0.801295880268879	1518
hsa-mir-1243	2.20617605	AGUGAAAUAAAGGUCCAUCUCCUGCCUAUUUAUUACUUUGCU	0.186644586809898	0.107759302437481	0.0846009486912424	-0.801564532830756	1519
hsa-mir-802	2.20603813333333	UUGUGUCCAUCAUGCAACAA	0.204610220254642	0.118131765742966	0.0927500831300116	-0.801809502522165	1520
NEAT1_ParasoR_ID34	2.2055562	GUAGGUGUCUUCACCUGC	0.339846441518857	0.196210434494048	0.154086502769169	-0.802665519875251	1521
hsa-mir-5689	2.20551513333333	UAGAUACUCAGGAGGGUGAGUAUCUA	0.600546095413334	0.346725449847667	0.272292892638506	-0.802738463116294	1522
hsa-mir-1303	2.20550286666667	UACAAUUUUUUUUUUUUUAAAUUUUA	0.567500739159277	0.32764670451892	0.257311267981701	-0.802760251357126	1523
hsa-mir-4329	2.20372693333333	UGGAGUUUUUUUUUCCUCCUG	0.0418298541093959	0.0241504775302225	0.0189814143833712	-0.805914691289183	1524
hsa-mir-449b	2.20343762333333	UGGCUGCUUGGGUCAAGUCAGCAGCCA	0.167581155562386	0.0967530252750521	0.076054413244007	-0.806428568133327	1525
hsa-mir-4328	2.20186683333333	UUGAGAACCAG	0.553535530584177	0.319583887588797	0.25139373653501	-0.809218629341074	1526
hsa-mir-216a	2.2005947	GUGAGAUGUUCAUACAAUCCCUCAC	0.152641078166945	0.0881273675690807	0.0693635580268122	-0.811478212012478	1527
hsa-mir-4490	2.20038771666667	CAAAGACCAGAACUUAAUGGUCUCUG	0.143694046116126	0.0829617962060918	0.0653039666726579	-0.811845858972915	1528
hsa-mir-500a	2.20020851166667	GAGAGUGCUGUCUGAAUGCAAUGC	0.381512027515361	0.220266071785074	0.173398123628912	-0.812164165633088	1529
hsa-mir-7855	2.19835982333333	UCGGCACUAUUGUGACUGU	0.344073086531733	0.198650689130001	0.156513543815598	-0.815447834108217	1530
hsa-mir-4273	2.19460448333333	CAGUAAGCCUUGACUUAUGGCUAAAUGCUUC	0.248578834755427	0.143517057160889	0.113268170480481	-0.822118126417119	1531
hsa-mir-3591	2.19428043333333	GUUUGAUAGUUUAGACACAAAC	0.190675825010254	0.110086738897624	0.0868967439684079	-0.822693708980269	1532
hsa-mir-372	2.19406748333333	UAUUCUGAUGUCCAAGUGGAAA	0.446186317838684	0.257605790712892	0.203360343849049	-0.823071954025239	1533
hsa-mir-1302-1	2.1929938	CCAUACAAUAUUUGG	0.363749191554631	0.210010693661575	0.165868773342921	-0.824979046773308	1534
hsa-mir-6822	2.19089953333333	GCUUCCGCUCUGCAGAGGC	0.652202900433372	0.376549520131462	0.297687269776849	-0.828698915237802	1535
hsa-mir-631	2.19069788333333	CAGCUACACAAGCUG	0.115944683151162	0.0669406940284292	0.0529259118901152	-0.829057089050052	1536
NEAT1_ParasoR_ID21	2.19003825	AGGUAUAAUUUUUUAAAUUGCUU	0.331391690702	0.191329081834005	0.15131776383449	-0.830228739859307	1537
hsa-mir-124-1	2.18681661666667	CUUGAUUUAAAUGUCCAUACAAUUAAG	0.294017592153554	0.16975113597634	0.134450044833535	-0.835951054229093	1538
hsa-mir-6510	2.18652256666667	GGAGUCCUCUAGACACC	0.206213312552939	0.119057311512924	0.0943110835884529	-0.836473350333688	1539
hsa-mir-34c	2.18595068333333	GAUUGCUAAUAGUACCAAUC	0.069243742903553	0.0399778936050636	0.0316767177921709	-0.837489138251672	1540
hsa-mir-6824	2.18506465	GGGAUGCCUUCACUGUGUCUCUC	0.338606841845646	0.195494751289033	0.154964221239699	-0.839062924201484	1541
hsa-mir-605	2.18382015	UUCUCCUUGGGAAAAACAGAGAA	0.273161368946494	0.157709789893465	0.125084187425642	-0.841273424123842	1542
hsa-mir-6515	2.18362938333333	GACAUCUGGGCCAACUCUGAUCUC	0.197419335770089	0.113980106650098	0.0904088107977035	-0.841612266793071	1543
hsa-mir-1255a	2.18308571666667	GAUUUUUUAGAUUCUAAAGAAAC	0.143708363666266	0.0829700624475195	0.0658280902894153	-0.842577935836426	1544
hsa-mir-3180-4	2.18283754166667	GGAGGCCCCGCUCUGCUGCCGACCCUGUGGAGCGGAGGGUGAAGCCUCC	0.763060862706924	0.44055339449191	0.349572905972793	-0.843018748064816	1545
hsa-mir-136	2.18243556166667	GAUGGAUUCUUAUGCUCCAUC	0.438138911425616	0.252959618454029	0.200756860418377	-0.843732751085137	1546
hsa-mir-616	2.18225176666667	GACUUCCAUGACAUGAAAUAGGAAGUC	0.0685468230232509	0.0395755267245675	0.0314110516807849	-0.844059210573469	1547
hsa-mir-892b	2.18138705	GUAGAUUUUAUGUCAC	0.297801686600886	0.171935883924146	0.136519416213132	-0.845595133534119	1548
hsa-mir-890	2.18066933333333	GUUGCUUAGAUUACAUGUAAC	0.407306338240618	0.235158424025862	0.18678042196247	-0.846869952847853	1549
hsa-mir-186	2.18041698333333	GGGCUUUCUGGUUUUAUUUUAAGCCC	0.462901279378634	0.267256178257476	0.212299428465728	-0.847318180775058	1550
hsa-mir-589	2.17822358333333	CUGAGCUGGGUACUGCCUGUUCAG	0.217683141270542	0.125679420210591	0.0999360868811372	-0.851214131381487	1551
hsa-mir-8082	2.17735366666667	UCUGGGGAGAGAGUCCUCUUUUCAGC	0.723446218502119	0.417681868996415	0.332259397991898	-0.852759290661619	1552
hsa-mir-661	2.17694098333333	GGUUUCGGGCUGCC	0.426071143564007	0.245992289430611	0.195720116818053	-0.853492305106208	1553
NEAT1_ParasoR_ID33	2.17579938333333	UACAAGUUUUUGUG	0.373352078317639	0.215554922919195	0.171593061923596	-0.855520032475726	1554
hsa-mir-3923	2.17566273333333	AGCUUCUUUAUAAGAAGAGGAAACU	0.233400262143749	0.134753704177623	0.107277777280377	-0.85576275229444	1555
hsa-mir-6072	2.17501901666667	CUUUGCUACUGCUC	0.0916314686882372	0.0529034531133945	0.0421290425444957	-0.856906131677074	1556
hsa-mir-20b	2.17455191666667	CAGGUAGUUUUGGCAUGACUCUACUG	0.538417287181656	0.310855365690677	0.24759918724175	-0.857735801836763	1557
hsa-mir-6818	2.17448275	AGCAUCUGAAUGGGUACAGUUGUUGU	0.690189909865678	0.398481330252913	0.317404178012301	-0.857858656727317	1558
hsa-mir-4507	2.17439185	UGGGUUAAGCCGAGCUGG	0.125075864821026	0.0722125842235445	0.0575222284893248	-0.858020114696738	1559
hsa-mir-4798	2.17430206666667	AAUUGGCUUUUACAAAAGACCAACU	0.12617358937484	0.0728463557901851	0.0580294667006739	-0.858179589225754	1560
hsa-mir-504	2.17426188333333	UCUAUCUGUAUUCUUACUGAAGGGA	0.1419753391769	0.0819695002920717	0.0652981778621991	-0.85825096347663	1561
hsa-mir-4659b	2.17329653333333	AGAAAAUUUUUCUCCAAAGUUUUCU	0.138006603902625	0.0796781499131264	0.0635010463532809	-0.859965632902141	1562
hsa-mir-16-2	2.17288415	UUGGCGUAGUGAAAUAUAUAUUAAACACCAA	0.0508485956099821	0.0293574503633376	0.0234014296666401	-0.860698114482145	1563
hsa-mir-23a	2.17161593333333	GGAUUUGCUUCCUGUCACAAAUCA	0.458593223025116	0.264768920762089	0.21117602610384	-0.862950740310349	1564
hsa-mir-6813	2.17119966666667	GGUUCUCAGUCAGAACC	0.756637918043965	0.436845105661761	0.348488409269882	-0.863690119526377	1565
hsa-mir-1289-2	2.16842708333333	CCUGCCUCAGAACUACUGAACAGAGUCACUGGGUGUGGA	0.206815163455418	0.119404790293482	0.0953756596405809	-0.868614824422372	1566
hsa-mir-302b	2.16828116666667	CUUUCUGUGACUUUAAAAGUAAG	0.405101095400063	0.233885226478239	0.186830518858784	-0.868874003836062	1567
hsa-mir-625	2.16792156666667	AGUCCUGUAAUUAGAUCUCAGGACU	0.303279488164565	0.175098494131503	0.139894123859323	-0.869512730852598	1568
hsa-mir-4320	2.16771416666667	UUUCAGAUAACUCGGGA	0.0968534739582536	0.0559183792617481	0.0446800023026961	-0.869881117902737	1569
hsa-mir-378b	2.16705458333333	UAGUGGAAAGAGCACUG	0.547182944008383	0.315916220019212	0.252500766808888	-0.871052679901227	1570
hsa-mir-19a	2.16665111666667	CACUACAAGAAGAAUGUAGUUGUG	0.286880760832886	0.165630684492192	0.132407455277915	-0.871769323561605	1571
hsa-mir-3689c	2.16653376666667	CUGGGAGGUGUGAUAUCGUGGUUCCUGG	0.287589387036511	0.166039810021609	0.132741705419613	-0.871977762425317	1572
hsa-mir-3160-1	2.1664465	CUCUCCUCCAGCUCAGCUGGUCAGGAGAG	0.23224040902603	0.134084062667887	0.107198774133601	-0.872132766812533	1573
hsa-mir-3191	2.16564681666667	UCCACACUGACAAGGGCCGUGGGG	0.371929736769569	0.214733733643537	0.17174071686446	-0.873553176572472	1574
hsa-mir-548b	2.16422888333333	UUGGCCUUUAUUUUCAAUGGCAAG	0.424060836610578	0.244831638169895	0.195940845201845	-0.87607173143245	1575
hsa-mir-6766	2.16421048333333	AUUGAGAGUUCCUUCUCCUGCUCCUGAU	0.271911268782209	0.156988044227101	0.125639937000679	-0.876104413793697	1576
hsa-mir-6126	2.16316551666667	GAGACACUC	0.362043648877225	0.20902599813766	0.167367520463768	-0.877960499559493	1577
hsa-mir-3529	2.16311793833333	UGUUGAGCGCAGUAAGACAACA	0.451804595697071	0.260849504946814	0.208867296456884	-0.878045008922402	1578
hsa-mir-3672	2.15877063	UCUUAGACUAUUACAAGA	0.0932691101061156	0.0538489458268428	0.0432047336618229	-0.885766764433289	1579
hsa-mir-643	2.15813866666667	AAGUAGUUGGCGUCUUCAGAGACACUU	0.307023009643912	0.177259817265322	0.142262874200814	-0.886889267365606	1580
hsa-mir-101-2	2.15702121666667	GAUGCUGUAUAUCUGAAAGGUAC	0.480973152713107	0.277689979191896	0.222980260461404	-0.888874099135986	1581
hsa-mir-4308	2.15487933333333	UGGACAGAAAUUUCCUUUUGAGGAAAUCUUUCCC	0.311261329792545	0.179706812544047	0.144444899989394	-0.892678545051642	1582
hsa-mir-657	2.14894163333333	GUCCGGGUGGGUUCCGGCA	0.153475292315289	0.0886090013321884	0.0714190138692717	-0.903225178550224	1583
hsa-mir-5194	2.14885243333333	CUCAGGAAUUGGAUAAGCUUUUCUGAG	0.0322512640394272	0.018620275974869	0.0150085987940077	-0.903383616953658	1584
hsa-mir-664b	2.14783318333333	UGGGUAGAAAGUAUUAUUCUAUUCA	0.481124086135896	0.277777120644172	0.224004401212023	-0.905194024383039	1585
hsa-mir-4253	2.14733573333333	CCCUAGGACUUACUUGUGCAGGG	0.336240910825443	0.194128780377635	0.156585160674196	-0.906077602676632	1586
hsa-mir-548n	2.14652563333333	UUGUCGUUAAAAAUAGCAA	0.17474634535522	0.10088984953074	0.0814089254941051	-0.907516514679125	1587
hsa-mir-1-1	2.14565345	CCCAUAUGGACCUGCUAAGCUAUGGA	0.394507704018891	0.227769129112688	0.183863663546828	-0.909065700047237	1588
hsa-mir-4672	2.14329773333333	GUGGCCUUGGACAAGCCUCUUGGUUAC	0.31483333042663	0.181769108071681	0.146892018561038	-0.913249959998031	1589
NEAT1_ParasoR_ID16	2.1417741	CACCCAAAGGGGUAAUUGUCCUACUGGUG	0.293349476983985	0.16936539950334	0.136965647770223	-0.915956260813649	1590
hsa-mir-3943	2.14117600833333	GGCGUGGACAACUUGCU	0.325269949609221	0.18779469296618	0.15191182244864	-0.917018600373898	1591
hsa-mir-3188	2.14021872333333	UCCCCUAGCGCGCCUUCUGGAGA	0.186561392569526	0.107711270220407	0.0871693114986683	-0.918718944623134	1592
hsa-mir-1323	2.1388154	UUCUGUGGUUUGAAAGGAA	0.735436793687758	0.424604630807583	0.343852393099357	-0.921211548977796	1593
hsa-mir-4502	2.13816805	CUUUUUGCUGAUGGAGGGUCUUGCCUCCAUGGGGAUGGCUG	0.201505903714364	0.116339487752787	0.0942423135143022	-0.922361381942631	1594
hsa-mir-147b	2.1376878	AUUCUGGACACCAG	0.0374632924597202	0.0216294419863491	0.0175251467776166	-0.92321440933332	1595
hsa-mir-6080	2.13593749166667	GGGGCUGGUUGUCUA	0.43928313468733	0.253620236062192	0.205662916822794	-0.926323333748698	1596
hsa-mir-582	2.1346295	GUUACUAAUCUAACUAAUUGUAAC	0.0332129395666429	0.01917549959938	0.0155591120457404	-0.928646608539867	1597
hsa-mir-4804	2.1344894	AGCAAGGUGCGUCGUAUCUUGCU	0.195685902711386	0.112979308607034	0.091678085968188	-0.928895456301316	1598
hsa-mir-638	2.13394976666667	UAGGGCGCGGAGGGCGGACCGGGAA	0.0279024119755057	0.0161094650650981	0.0130754774134588	-0.929853961276355	1599
hsa-mir-1247	2.13177618333333	CGGACGUUGCUCUCUACCCCG	0.133731510801254	0.0772099237602392	0.0627324349745505	-0.933714713216549	1600
hsa-mir-148a	2.13108818333333	CCGACUCUGAGUAUGAUAGAAGUC	0.283690538521786	0.163788808782103	0.133120037331375	-0.934936749332727	1601
hsa-mir-6882	2.12985671666667	GCAGCUGGAAUUCAAGCCCUGCUGC	0.0734845631650675	0.0424263323246338	0.0345021158418931	-0.937124099249202	1602
hsa-mir-636	2.12815126666667	CGCUGCCUGGAAUUAACCCCGCUGUG	0.235545531976762	0.135992276293197	0.110680822207577	-0.940153345607245	1603
hsa-mir-4496	2.12808855	CCUCGAAGCUGCCUUUAGAAAUGAGG	0.1437224439899	0.0829781917261596	0.0675359321819103	-0.940264743909211	1604
hsa-mir-1296	2.12699571666667	AUCUCCUUUAGGAAAACCUUCUGUGGGGAGU	0.579790139796091	0.334741993284764	0.272586416255089	-0.94220585117999	1605
hsa-mir-1273h	2.12658925	GCAGUGUCGUGGUCACAGCUUGCUGC	0.539351690895496	0.311394843926394	0.253622880344898	-0.942927823486223	1606
hsa-mir-548aj-2	2.12636096666667	UUUGCUAUUACUUUUAAUGGUAAA	0.126580387885687	0.0730812210199284	0.0595291156440465	-0.943333303832233	1607
hsa-mir-4713	2.12602281666667	CCCAUAAGGGUCGAAUGGG	0.345304407931974	0.199361592871889	0.162418016036802	-0.943933931030904	1608
hsa-mir-4468	2.12573071666667	CUUUGGUGGCUAUGGUUGACUGGGCCACUCAGAG	0.69913623303469	0.403646492342799	0.328892191072535	-0.944452763515693	1609
hsa-mir-3606	2.1241858	UUUUAAUUUUUUUAAAA	0.385687045903791	0.222676519775505	0.181569355140116	-0.947196868113296	1610
hsa-mir-3615	2.12377058333333	GAUUGGUCUGUGGUCCUCUC	0.261175584362629	0.150789793937522	0.122977305746793	-0.947934382303275	1611
PARIS_ID29	2.12058870666667	GCCAAAAUAGAAUAAUGUUGGU	0.0777100233809292	0.0448659029177116	0.0366454952516845	-0.953586080274042	1612
hsa-mir-598	2.12031571666667	GUGAGCUGGAAAUGGGGUGCUAC	0.167975133439197	0.0969804885082836	0.0792217555710379	-0.954070969284733	1613
hsa-mir-3913-1	2.11640313333333	GUCUGCCAAAACCUUGGCAGAC	0.730524017648897	0.421768238239078	0.34517243248375	-0.961020559605788	1614
hsa-mir-6087	2.11542451666667	GAGCCCUGAGGGGCUC	0.0710865442470012	0.0410418354567664	0.033603914338203	-0.962758793487416	1615
hsa-mir-4517	2.11536186666667	UGAGGAGCUUAGCAAGUAGCUAAGGCCAGA	0.0349711124532211	0.0201905811887279	0.0165319763981222	-0.962870073375029	1616
hsa-mir-4745	2.11533925	GACGGCGCCCGCCCUGGCCCUGGC	0.206372216825213	0.119149054937297	0.0975598674421669	-0.962910245444061	1617
hsa-mir-487a	2.1150409	GUUCGCUUAAUUUAUGACGAAUC	0.351029281003099	0.20266684988058	0.165968081753454	-0.963440179274383	1618
hsa-mir-6744	2.11355021666667	GCCUCCUGGAUCUCUAGGUCUCAGGGC	0.593252563006229	0.342514526949082	0.280690072243404	-0.966087953796355	1619
hsa-mir-548d-2	2.1120025	UUUGCCAUUGAAAGUAAUGGCAAA	0.137213190928743	0.0792200727190773	0.064968290013266	-0.968837031796755	1620
hsa-mir-1179	2.111914895	UUGGUGUGUAUUGCCUUGUCAA	0.268179340448953	0.154833414399299	0.126983971316208	-0.968992637136811	1621
hsa-mir-548k	2.11159818333333	UGCUUUACUUUUAAUGGCA	0.172357717213724	0.0995107744302528	0.0816242969775825	-0.969555185240127	1622
hsa-mir-4651	2.11140245	GGGCCCCAAGACUCGGGGUUU	0.216110163640405	0.124771261152402	0.102353847150459	-0.969902849778605	1623
hsa-mir-3713	2.11095515	UGGUUUCACUA	0.374149740790879	0.216015453562843	0.1772419185651	-0.970697350875648	1624
hsa-mir-4427	2.11027118333333	UAGACAAUGGUUUCAUCAUUUCGUCUG	0.276163279788409	0.159442943926128	0.1308662516787	-0.971912222923509	1625
hsa-mir-548f-1	2.109970275	UUUUGACAUUACUUUCAAAGACAAAA	0.512001870623887	0.295604417830293	0.242658333480023	-0.972446700904601	1626
hsa-mir-411	2.109365	CGUACGCUUUAUCUGUGACGUAUG	0.809146420692858	0.467160903800844	0.383597158714996	-0.973521799611316	1627
hsa-mir-3064	2.10911262333333	CAAAACUCCGUACAUUGCUAUUUUGC	0.272561034906932	0.15736318687412	0.129230194675979	-0.973970074904262	1628
hsa-mir-3146	2.10860613333333	UAUAACUUGAAGAAUUCAAAUAGUCAUG	0.309756931627887	0.178838247858713	0.146901276028357	-0.974869710184033	1629
hsa-mir-4734	2.10803488333333	CACCUCCCGGCCCGGAGCUG	0.212377647359635	0.122616291872944	0.100746742399164	-0.97588437316567	1630
hsa-mir-4801	2.10723421833333	UGUAAAAUGUAAUAACAUUUCUUAUGUUUAAAACACUUUACA	0.236360563037591	0.136462834695565	0.112166251374057	-0.977306526576947	1631
hsa-mir-3678	2.10501871666667	GCUGUGUUGAAUGAUUGGUGAGUUUGUUUGCUCAUUGAUUGAAUCACUGC	0.492752093487578	0.284490553818805	0.234084423851518	-0.981241734501536	1632
hsa-mir-4477b	2.10459629166667	UAAUAGCAAUCCUUAAAUGCCAUUA	0.377179587987311	0.217764736657306	0.179217073355487	-0.981992052243362	1633
hsa-mir-6877	2.10123404666667	GCUGCUGGUGCUCAUCUCAGC	0.335210993915544	0.193534157572461	0.159530536090119	-0.987964123204751	1634
hsa-mir-4505	2.10014931666667	CGGACACCCGGCCUCCACUUUCUGUGGCAGGUACCUCCUCCA	0.176450412999731	0.101873693444015	0.0840180322415318	-0.989890837211002	1635
hsa-mir-3650	2.09911408333333	GUCCUGACUGCGUGCCAGGGGC	0.106363508172638	0.0614090000754254	0.0506706657904632	-0.991729634481357	1636
hsa-mir-5787	2.097797145	AGGUGCUAGGUCGGCCUCGGC	0.321752427810554	0.185763850808839	0.153376330298397	-0.994068800478612	1637
hsa-mir-5189	2.09753683333333	GACAGGCUGGCCUCUGGAUGACCUGC	0.0810087147332358	0.0467704032579393	0.0386208782825041	-0.994531170039845	1638
hsa-mir-4785	2.09568741666667	CUCCUCCGCUGCCGCCGGGAGAG	0.257612287068359	0.148732523285472	0.122924957710587	-0.997816132191773	1639
hsa-mir-3167	2.09498461666667	UUCUUUUUUCUGAAAUUCUUCAGGAAGGA	0.404174815214334	0.233350438363663	0.19292495610656	-0.99906445629417	1640
hsa-mir-4475	2.0928934	AAUGACUCAUAGUCAA	0.275712176799543	0.159182499494074	0.131737324413916	-1.00277890730205	1641
NEAT1_ParasoR_ID10	2.09100436666667	CAUAUGUUUUCAAUUCUCUCAUUAUAUACCUAGGAGUAGAAUUACUGGGUCAUAUG	0.397983510071913	0.229775886673051	0.190331266838218	-1.00613423718285	1642
hsa-mir-2054	2.09088306666667	UAUUCUCUAU	0.103024440453774	0.0594811884290972	0.0492731717503544	-1.00634969209694	1643
hsa-mir-513c	2.0887509	UUUAUGUGAACUAAAAUAUAAA	0.38931266811508	0.224769773735173	0.186385398141578	-1.01013687912074	1644
hsa-mir-4321	2.08773895	GAGACACCCGCUACCUGGUGUU	0.365173834380774	0.210833211580748	0.174913551515037	-1.01193432017854	1645
hsa-mir-4756	2.08689891666667	CUGCUGCCGAUUCUGCACCAG	0.43317834482897	0.250095633994122	0.207570353010136	-1.01342640022524	1646
hsa-mir-4782	2.08686901666667	AUCAAGAAAAGAUUUGGUGUUCUUGAU	0.250376049193615	0.144554679400568	0.119976887477843	-1.01347950906226	1647
hsa-mir-3683	2.08585941666667	AUCAUCUCUCCCUUGGAU	0.0910941310622196	0.0525932210903675	0.0436722294582028	-1.01527277601414	1648
hsa-mir-1254-1	2.08567913333333	CAGUGAACUAUCAUUGUGCCACUG	0.456066888745394	0.263310340985628	0.218665892301712	-1.01559299802646	1649
NEAT1_ParasoR_ID13	2.08435626666667	GUAACUCCUAUGGUUAC	0.376935878604234	0.217624030979383	0.180840427633341	-1.01794269402	1650
hsa-mir-8086	2.08372781666667	UGGUUAGCUUUUUUUUUUUUUUGAGAUGGAGUCUGGCUC	0.397532926533018	0.229515742145578	0.190779680221839	-1.01905895651595	1651
NEAT1_ParasoR_ID18	2.08272571666667	UGGAACUGGGGUAAAACUGCGUAGUGGCUGCAGCUGCCUGUCCA	0.36751902696998	0.212187209153427	0.176460598737976	-1.02083890185319	1652
NEAT1_ParasoR_ID7	2.08040203333333	GUGCUGCGGGGAUCUCUUUUGCAUCCCUCUGGGUGCAGAGCUGAGGCACCCAGAGGCAGUGUCCAGAGGAGGCAGCAU	0.35669129965513	0.205935817873487	0.171453062408144	-1.02496626370768	1653
hsa-mir-4716	2.0795709	CCUUCUGUAUACAUGUAUACAGGAGGAAGG	0.47365677100938	0.273465864245755	0.227766589256168	-1.02644253543834	1654
hsa-mir-5007	2.07845816666667	UGGUUUGACACAGAGCUAAAUCA	0.344196710665211	0.198722063556743	0.165601942913875	-1.02841898939329	1655
hsa-mir-4765	2.078295309	CUCAGCCUGGAAAAAGCUGAG	0.0718629771027846	0.0414901091750607	0.0345778469458041	-1.02870825967013	1656
hsa-mir-596	2.0781814	CGGGAACCUGCCUCCCG	0.262751597170393	0.15169970535633	0.126433427404553	-1.02891058657704	1657
hsa-mir-8061	2.0762799	UGUUCAGUGGGAUUUGGAGA	0.0723749784099972	0.0417857132676053	0.0348580065770502	-1.03228805994174	1658
hsa-mir-4738	2.07588956666667	UUCAUAGGGAAGCCUUUCCAUGAA	0.842536617097633	0.486438742683435	0.405867744906356	-1.0329813759747	1659
hsa-mir-651	2.07576791666667	CUUUUGUUCAAAUAAAAAUGCAAAAG	0.317304908689806	0.183196074447249	0.152861457267026	-1.03319745256414	1660
NEAT1_ParasoR_ID46	2.07436933333333	ACAGACGCUCUGU	0.0979183670275056	0.056533195561939	0.047203921430018	-1.03568163765835	1661
hsa-mir-6731	2.07327997166667	UGGAAGCUCCAGGUGCCAACCACCUGCCUCUA	0.177578628094123	0.102525068732466	0.0856510604071342	-1.03761657850173	1662
hsa-mir-4696	2.07312173833333	AUCUAUUCCAGAAGAU	0.475383725434268	0.274462921847842	0.229308157183499	-1.03789763496702	1663
hsa-mir-3689a	2.07256755	CUGGGAGGUGUGAUCCUGUGCUUCCUGG	0.241323935072114	0.139328438875785	0.116437186846872	-1.03888199275553	1664
hsa-mir-6894	2.07067986666667	GCCAGACAUGCUCUUGC	0.231241889670672	0.13350756724928	0.111674379701639	-1.0422349247457	1665
hsa-mir-4722	2.06972135	AGGUUGGCUGGGCCAGGCCUGACCU	0.550960479409631	0.318097181099996	0.266200316970026	-1.0439374567001	1666
hsa-mir-588	2.06969426666667	GAACACUAUUCCAUUGUGUUC	0.447073872763608	0.258118220787718	0.216009620340516	-1.04398556253074	1667
hsa-mir-3202-2	2.06896798333333	UAAUGCUCUGAAAAUGACUCCAAUCAUUA	0.447196164650912	0.258188826041772	0.216144555282306	-1.04527559808875	1668
hsa-mir-375	2.06660875	CAAACCGGACCUGAGCGUUUUG	0.203751505815319	0.117635986730266	0.0985922012646654	-1.04946610439663	1669
hsa-mir-1914	2.06554625	CUUCUGCUUCCUCUUAGCGCAGGAG	0.252557708839698	0.145814261184515	0.122271630973984	-1.05135333313709	1670
hsa-mir-576	2.06380428333333	UCUUUGGUAAUAAGGUUUGGCAAAGA	0.446834080521575	0.25797977667223	0.216509910426135	-1.05444744095663	1671
hsa-mir-519d	2.06166846666667	UCUGUUUGUUUUCUCUUAAACA	0.139180266181312	0.0803557641456642	0.0675085584474891	-1.05824111116622	1672
hsa-mir-4706	2.06061073333333	GCUUCUGCGUUAUCUGGAAGG	0.356234452782046	0.205672057208333	0.172878092411848	-1.06011987328049	1673
hsa-mir-124-2	2.06031436666667	CUUGAUUUAAUGUCAUACAAUUAAG	0.109387863098201	0.0631551122058246	0.0530928021800757	-1.06064628428383	1674
hsa-mir-450b	2.0601593	UGAAUAUGUAAUAUAAGUGUAUUG	0.239503654014135	0.13827749911696	0.116254919711371	-1.06092171606738	1675
hsa-mir-764	2.06010293333333	UCCUCCAUGCUUGGAAAAUGCAGGGAGGA	0.459742894159618	0.265432683701073	0.223165011185016	-1.06102183540229	1676
hsa-mir-4317	2.0600044	GUUUAUUUUGUAGC	0.0419338894779923	0.0242105423782869	0.0203562135488605	-1.06119685181505	1677
hsa-mir-4269	2.05967885	UGGCUUCUGCCUCUUUCUUUGUGGAAGCCA	0.218211596205128	0.125984523809328	0.105944475860947	-1.06177509870113	1678
hsa-mir-500b	2.05825858333333	GGGUGAGAGUGCUUUCUGAAUGCAGUGCACCC	0.0358684122676667	0.0207086374781419	0.0174265821399263	-1.06429779806344	1679
hsa-mir-1277	2.0577802	CGUAUGUGUAUAUAAAUGUAUACG	0.113363977141287	0.0654507227189285	0.0550904208045577	-1.06514750985226	1680
hsa-mir-4527	2.055296	CUGUGAAUCCAAGAUCCACA	0.226773921516981	0.130927984633016	0.110336380510146	-1.06955998386361	1681
hsa-mir-376a-2	2.05487536666667	UGGUUACGUGUUUGAUGGUUAAUCA	0.457124821670037	0.263921138844456	0.222458660552034	-1.07030711921972	1682
hsa-mir-549a	2.05338891666667	GUCACUGUCUCAAAUCAGUGAC	0.209629131574815	0.121029435544707	0.10208934599448	-1.07294737443031	1683
hsa-mir-3917	2.05316053333333	UGGUCAGGCGGCU	0.476313597149531	0.274999783532961	0.231990431053255	-1.07335303239785	1684
hsa-mir-548ae-2	2.05209465	UUUGUCAUUUAAAAGUAAUGGCAAA	0.426117923281975	0.246019297713372	0.207650228649041	-1.0752462706667	1685
hsa-mir-3921	2.05201208333333	GAGACUUAGAAAUCCCUAAGUCUC	0.15688342306283	0.0905766865367151	0.0764534596735831	-1.07539292684207	1686
hsa-mir-553	2.05105658333333	UUUUGUCUGA	0.0425961111484763	0.024592876238004	0.0207678869001508	-1.07709010054703	1687
hsa-mir-548x	2.05049863333333	UUUGCGUUACUUUCAAUCGUAAA	0.248737195268632	0.143608486645817	0.121305711315827	-1.07808113986537	1688
hsa-mir-1269b	2.04998395666667	CUGGCUUCUCUGGUUCUCCAGCUUACAG	0.215660405362966	0.124511593089852	0.105201021042933	-1.07899531642761	1689
hsa-mir-3119-1	2.04848023333333	UGGCAAAGGGGUAGCUAAACAAUCUAUGUCUUUGCCA	0.699965498794802	0.404125269152629	0.341699903862778	-1.0816662527969	1690
hsa-mir-571	2.04634953333333	UUCCUUGUCUGUAGCCAUGUCUAUGGGCUCUUGAG	0.628314680092433	0.36275764968716	0.307041719832174	-1.08545083470495	1691
hsa-mir-510	2.04575688333333	CAAUCACAUGUAAUUAGGUGUGAUUG	0.294318205434434	0.169924695134978	0.143867635412706	-1.08650350869369	1692
hsa-mir-3689e	2.04566473333333	GGGAGGUAUGAUAUCGUGGUUCCU	0.563200030787158	0.325163689382571	0.27531394642046	-1.08666718693221	1693
hsa-mir-451a	2.03980785	UGAGUUUA	0.161900618875693	0.0934733658898485	0.0793705244715542	-1.09707027263217	1694
hsa-mir-548ai	2.03967621666667	CCCAUUUAAAAUAUGGAA	0.345737482719897	0.199611628717276	0.169506061743916	-1.09730408177087	1695
NEAT1_ParasoR_ID15	2.03819103333333	UAAUUAGGCGUUUGUCUUUUUA	0.268202553365336	0.154846816382822	0.131588525795203	-1.09994208710877	1696
hsa-mir-1908	2.03722236666667	UUGGUCCGUAUGUGUGGUGCCACCGG	0.255323793770598	0.147411261063971	0.125329369021391	-1.10166264764831	1697
hsa-mir-4294	2.03669378333333	GGGCCAUGUCUGUGAGGGCCCA	0.22854248462652	0.131949065020388	0.112212491881071	-1.10260152544445	1698
hsa-mir-3154	2.03418663333333	CCUGCCACGUCAAAGGAGGCAGA	0.482976178245041	0.278846426521951	0.237429629283135	-1.10705476359659	1699
hsa-mir-6779	2.03321575	GUUUGGCAGGACAGUUUCCAAGC	0.669680585694999	0.386640266422074	0.32937015449295	-1.10877926141335	1700
hsa-mir-548h-3	2.0326902	UGUCAUUGAAAGUAAUAGCA	0.521509522967575	0.301093663470283	0.256561242321912	-1.10971275135645	1701
hsa-mir-8065	2.03054196833333	UGUAUUUUUCAGCAAGGCAAGGGCUUUGAUGUCUUGUA	0.239721903353256	0.138403505431652	0.118058088476753	-1.11352847327881	1702
hsa-mir-526b_518a-1	2.02935131666667	UUUCUGUUGUCUGAAAGAAGAGAAA	0.114035329484466	0.0658383281749843	0.0561929955389766	-1.11564332696842	1703
hsa-mir-454	2.02913445	CUCUGCUGUGUAAAUAGUUCUGAGUAGU	0.061180510607566	0.035322584268437	0.0301510383442388	-1.11602852885659	1704
hsa-mir-133a-2	2.02835295	CAAAUCGACUGUCCAAUGGAUUUG	0.220027538324661	0.127032958480874	0.10847596239336	-1.11741664110193	1705
hsa-mir-5681b	2.02691201666667	UAGUCUAAUAGGGACUA	0.607814969223555	0.350922136098704	0.299872399110411	-1.11997604891347	1706
hsa-mir-5704	2.0266035	AUGCUAAGUCCAUGGGCAAACAU	0.242751268919593	0.14015251045685	0.119782319984937	-1.12052404093252	1707
hsa-mir-4708	2.02637951666667	UGCUCCUUGAACAGGAGGAGCA	0.0951657914218168	0.0549439952950297	0.0469634590357297	-1.1209218835528	1708
hsa-mir-374a	2.02614045	UAAGUGUUAUAGCACUUA	0.274621820078909	0.158552981747903	0.135539379848475	-1.12134651742031	1709
hsa-mir-548f-4	2.02442907	UUUUGCCAUUAAAAGUAAUGACAAAA	0.425778147751288	0.245823128219266	0.210320111512372	-1.12438629673499	1710
hsa-mir-3123	2.0242117	UCCCAUUUCCACAUGGAGAGUGGAGCCCAGA	0.367326844023027	0.21207625227727	0.181466614397608	-1.12477239265152	1711
NEAT1_ParasoR_ID24	2.02245398333333	UGUGGGUUGUGUUUUCACUUUAUCGAUAAUGUCCUUAGACAUAUAAUAAAUUUGUAUUUUAAAAGUGACUUGAUUUGGCUGUGCA	0.150390773439109	0.0868281535287056	0.0743605415393633	-1.1278944758618	1712
hsa-mir-3926-1	2.0224351	GAGACUUUAAAAGCGUCUC	0.265632112280401	0.153362771530498	0.131342712693426	-1.1279280167271	1713
hsa-mir-876	2.02240255833333	ACCAUAUCUAAGCUAAUGUGGUGGU	0.228466242367563	0.131905046531655	0.112967738013466	-1.12798581773284	1714
hsa-mir-3179-4_3179-1_3179-3_3179-2	2.02228433333333	UUCUGCUGUGCCUUACAGCAGUAGAA	0.476892346502573	0.275333924627733	0.235818642631974	-1.12819581078493	1715
NEAT1_ParasoR_ID31	2.02208173333333	AACAUGUCAUAUUGUACGUGUU	0.0580321984061719	0.0335049053714691	0.0286992347784616	-1.1285556720017	1716
hsa-mir-924	2.02153866666667	UUGCUUAAG	0.438892854897828	0.253394907920665	0.217108315628473	-1.12952027531588	1717
hsa-mir-4452	2.02122443333333	GCAAGGCUGUAGUGUGCACAGCCUUGA	0.102881091237971	0.0593984257207653	0.0509003797605511	-1.13007842136565	1718
hsa-mir-5703	2.01986998333333	UCCCCUCAGGA	0.0932117582324026	0.0538158337071159	0.0461474050317724	-1.13248421615861	1719
hsa-mir-7843	2.01785080666667	UCCUGAUCUGAUGGAAGUCAUGA	0.409049853371356	0.236165042955929	0.202715608121234	-1.13607070861734	1720
hsa-mir-3142	2.01734263333333	CUGCUGAAUCUUCAGAAAGG	0.16023085119708	0.0925093250711172	0.0794266916038575	-1.13697333385951	1721
hsa-mir-6863	2.01703371666667	UUAAUGAGGCCAUAGA	0.319932722287758	0.184713243335407	0.158615455777545	-1.13752203636468	1722
hsa-mir-514a-1	2.0169691	CAAUCAUGUAUAAUUAAAUUUGAUUG	0.681278852306359	0.393336528772276	0.337773569414801	-1.13763680947568	1723
hsa-mir-450a-2	2.0156297	UAAUAUGUAAUAUAAAUGUAUUG	0.526204177140811	0.303804123320952	0.261061928756463	-1.1400158722286	1724
hsa-mir-6073	2.01405206666667	UGCCUCUCGGGGU	0.296486286546741	0.171176437348793	0.147208848993381	-1.14281808866962	1725
hsa-mir-1284	2.01343681666667	UUUCUUAAAUUUUAUAUAUUGGAA	0.39777311937918	0.229654417549967	0.197559275804696	-1.1439109051238	1726
hsa-mir-4295	2.01228671666667	CCUUGCCUGUGGCAAGACCACUUCGGUUCAAGG	0.0905651956914096	0.0522878401116465	0.045006109189763	-1.14595373032324	1727
hsa-mir-3646	2.01143168333333	UUUUCAUGACAACCCUAUAUGGGAAAAUGUUGUGAAAA	0.0936158886573796	0.0540491585167642	0.0465419180940015	-1.14747245359921	1728
hsa-mir-7151	2.00862735	AUUGGCUUGGAUUCUGCAAAGCCU	0.104528307323793	0.0603494463713279	0.0520396714322312	-1.15245355333051	1729
hsa-mir-548f-3	2.00853248333333	UUUUGCAGUUUUUUUAAGUAAUUGCAAAA	0.264843548023778	0.152907493744664	0.131859230667879	-1.15262205695389	1730
hsa-mir-3130-2	2.00839050833333	CAGCCUUGACAACAGGCUG	0.157366532958271	0.0908556101648959	0.0783545492300011	-1.152874235119	1731
hsa-mir-5095	2.0038259	CGCGCCCGGCCUAACUUUUAAGAAACGUCGGCCCGGGAGCG	0.121910007921817	0.0703847758905707	0.0608386227175811	-1.16098196221135	1732
hsa-mir-4473	2.00260171666667	CUAAGCUAUGGACUGCUAUGGACUGCUAG	0.152786871002422	0.0882115411018889	0.0762941875715237	-1.16315637535983	1733
hsa-mir-376c	2.0025018	UGUUUAUGUUAUUUAUGGUUAAACA	0.446693724897575	0.257898742314931	0.223067826904113	-1.16333384887041	1734
hsa-mir-4282	2.000472185	UUUAGUAUGCCACAUUUCUAAA	0.77046373681441	0.444827445850645	0.385140939519942	-1.16693888205636	1735
hsa-mir-122	1.99982473333333	UGUUUGUGUCUAAACUAUCAAACG	0.176675071470796	0.102003400072761	0.0883452777265696	-1.16808889560308	1736
hsa-mir-3663	1.99976161666667	CUCGGGUGGAUAAGUCUGAUCUGAG	0.0757790338751807	0.0437510456067653	0.0378940335906107	-1.16820100439116	1737
hsa-mir-1470	1.9993883	CCGGGGCAGGAGACCCCGCG	0.0763534767973274	0.0440827003825008	0.0381884183264088	-1.16886409516069	1738
hsa-mir-6090	1.99825418333333	GCCCUGGGCCGGGCGAUGUCCGCUUGGGGG	0.137751806790232	0.0795310427316978	0.0689360782723072	-1.17087853051916	1739
hsa-mir-6853	1.99762305	GUCAGGUGAUGGUGAUAAGGUCAAGGCCUG	0.202467306089694	0.116894553672983	0.101354109870575	-1.17199955919279	1740
hsa-mir-4323	1.99605368333333	GUGUCUGGAGACGCCAGGCAGC	1.00435217409904	0.579862998077269	0.503168918995111	-1.17478709225411	1741
hsa-mir-3152	1.9957222	CACAAGACUAGGCUUCCCUGUG	0.174166471848947	0.100555059405797	0.0872698975082537	-1.17537587801755	1742
hsa-mir-4731	1.99532566666667	AGUGUGCAGUCAUCCACACA	0.157181686375007	0.0907488889402895	0.0787749533827177	-1.17608020658528	1743
hsa-mir-635	1.99492606666667	GUCCAUUAGGCUUUGUUAUGGAAACUUCUCCUGAUC	0.185289594867503	0.106976997474789	0.092880431993705	-1.17678998221323	1744
hsa-mir-548i-4	1.99412091666667	UGCCAUACUUUUAACGGCA	0.0477696767090358	0.0275798357070632	0.0239552558271575	-1.17822010195006	1745
hsa-mir-182	1.99281261666667	CACACUGGUGAGGUAACAGGAUCCGGUG	0.653775704483764	0.377457578973338	0.328066823250708	-1.18054392440761	1746
hsa-mir-8067	1.99164973333333	UCAUAAAGAUGAUC	0.142365059320408	0.0821945053218347	0.0714809722501447	-1.18260945555911	1747
hsa-mir-423	1.99163928333333	GACUUUUCUAUUUUCCAAAAGC	0.0334413641678361	0.0193073806043685	0.0167908739537747	-1.18262801700884	1748
hsa-mir-3115	1.99077926166667	UGGUGGUGAAUUCAUGAGUCGCCA	0.220883717180251	0.127527273573623	0.110953394699987	-1.18415560063873	1749
hsa-mir-579	1.98895133333333	GACGAUUUGAAUUAAUAAAUUC	0.192749627028234	0.111284049050951	0.0969101776387864	-1.18740239488454	1750
hsa-mir-508	1.98714601666667	CUCAUGUAAACUAAAACAUGAU	0.389184812450179	0.224695956232625	0.195851139868934	-1.19060902594239	1751
hsa-mir-128-1	1.98712675	CUGAGAGGUUUACAUUUCUC	0.205401619030718	0.11858868003937	0.103366138587142	-1.19064324769022	1752
hsa-mir-15b	1.98688638333333	UUUACAUGCUACAGUCAAGAUGCGAA	0.0639464208140169	0.0369194832706857	0.0321842362756224	-1.19107019063759	1753
hsa-mir-6737	1.98563668333333	UGGAGGGGGUUUGUUUGCUUAUUCCCCUCU	0.282502393829867	0.163102833124388	0.142272952650947	-1.19328992687943	1754
hsa-mir-3173	1.98531683333333	CUUUGUGAUUUUAUGAGAACAAAG	0.193345828479026	0.111628266119057	0.0973878955906497	-1.19385804933838	1755
hsa-mir-4438	1.98477435	UGUGCCUUGCCUUUCCUUUGGCACA	0.205351875866529	0.118559960810135	0.103463588123521	-1.19482161652698	1756
hsa-mir-3139	1.98369581666667	UGUUGACUGAAUAAUAAACA	0.396133157822093	0.228707585303522	0.199694506836104	-1.19673732391918	1757
hsa-mir-6078	1.98327696666667	GUGGACAGAGGCAAAACUCUAACUUC	0.169033411626669	0.097591485704698	0.0852293524644551	-1.19748129169136	1758
hsa-mir-935	1.98210415	CUCGGCCAUCCUCCGUCUGCCCAG	0.338704097723588	0.195550901996343	0.170881079949098	-1.19956446658137	1759
hsa-mir-520g_520h	1.97919711666667	CUGUUUGUUGUCUGAGAAAAAACA	0.178344922264655	0.102967488878101	0.0901097322559871	-1.20472798362245	1760
hsa-mir-7975	1.97736101666667	AGGACAGGGGAUUUAUCUCCCAAGGGAGGUCCCCUGAU	0.353343819104956	0.204003149076737	0.178694642064202	-1.20798929250749	1761
hsa-mir-3689d-1	1.97417088333333	CUCGCUGGGAGGUGUGCUAUCGUCUUCCCCGGGAG	0.208146145903259	0.12017323336803	0.105434715738391	-1.2136556560958	1762
hsa-mir-6070	1.97262845	GGAGCUCUGUGCCUUUGGGUCCUGGUGAGCUCU	0.363788819774237	0.210033573024832	0.184418317486112	-1.21639534975878	1763
hsa-mir-548i-3_548i-2_548i-1	1.96969852166667	UGCCAUUAAAAGUAAUGGCA	0.204493758181566	0.118064526333725	0.103819826197835	-1.22159953324881	1764
hsa-mir-8077	1.96878275	AGUCCAAAGGAAAGGGCU	0.0690676664675479	0.0398762358273381	0.0350814057404495	-1.22322614088084	1765
hsa-mir-4772	1.96850827333333	CAGACUGUCUUCCCAAAUAGCCUG	0.264758149508926	0.152858188889126	0.134496843673714	-1.22371367053159	1766
hsa-mir-92a-2	1.964123	AUUACUUGUGUUCUAUAUAAAGUAUU	0.295774849127842	0.17076568876348	0.15058876105409	-1.23150286005578	1767
hsa-mir-548az	1.95918568333333	UUUUGCUGUUACUUUUAAUGGCAAAA	0.235377282418017	0.135895137365165	0.120140364652701	-1.2402725973867	1768
hsa-mir-4419a	1.95914293333333	CUCGGGAGGCUGAG	0.308440204368214	0.178078035020892	0.157436294779895	-1.24034853059013	1769
hsa-mir-583	1.95852491666667	UUACUGCAGGGAUCUUAGCAGUAC	0.250290311650123	0.144505178806754	0.127795316526331	-1.24144626123994	1770
hsa-mir-6859-1_6859-3_6859-2_6859-4	1.95839845	CUCAGGACAGCGGGUGUCAGCUUGCCUGAC	0.381866986832532	0.220471007642394	0.194989424564001	-1.24167089326633	1771
hsa-mir-299	1.95778545	CAUACAUUUUGAAUAUGUAUG	0.173070764571988	0.0999224525144917	0.0884012926809667	-1.24275971323613	1772
hsa-mir-3170	1.95551046666667	CAGUGUUAGCUCCAGAAGCAUUG	0.417507712345144	0.241048190111214	0.213503184698787	-1.24680057340623	1773
hsa-mir-4676	1.95550775833333	AGUGAGUUGAUUACUUCUCACU	0.211112714527788	0.121885982561971	0.107958004067301	-1.2468053839893	1774
hsa-mir-1976	1.95138045	GGGUCCUAAGGUGUGUCCUC	0.119153398348316	0.068793246611259	0.0610610802974459	-1.25413637213745	1775
hsa-mir-3690-1_3690-2	1.94968923333333	AAAGAGGUGUUUCUACUCCAU	0.19595806428526	0.113136441164973	0.100507332622561	-1.25714033703127	1776
hsa-mir-4715	1.94629420666667	GUGGCUAAUCAGCUGAUGGUGCCAC	0.496856663329047	0.286860328321685	0.255283431264995	-1.26317063529007	1777
hsa-mir-4264	1.94588633333333	CAUUGUAACAUGAUAGUG	0.116002355918246	0.06697399141603	0.059614148026587	-1.26389510613914	1778
hsa-mir-3116-1	1.94549755	GGCACUGGGUAUCGUAGGUGCC	0.461798272833087	0.266619357131487	0.237367696933408	-1.26458566903841	1779
hsa-mir-4326	1.94529578333333	CAGACUCUG	0.331968530022743	0.191662120171115	0.170651955793531	-1.26494405007578	1780
hsa-mir-6846	1.9452364	UAGAGUAGGAGAGCCCACUGA	0.129075945847271	0.0745220320808273	0.0663548892295408	-1.26504952766012	1781
hsa-mir-4443	1.94496395	UUUUAGAA	0.0811961087272043	0.0468785952308015	0.0417468450904729	-1.26553345751456	1782
hsa-mir-944	1.9423576	UUUUCUUAAAUUGUAUAAAGAGAAAU	0.182609807085538	0.105429821277501	0.0940145146730644	-1.27016289622299	1783
hsa-mir-187	1.9418458	CCGGGCGCUGCUCUGACCCCUCGU	0.279999444486891	0.161657754647452	0.144192419648816	-1.27107196320592	1784
hsa-mir-302e	1.94085893333333	UUCAGUUUCCUUACUGGUAA	0.0861316421214691	0.0497281267645747	0.0443781053028631	-1.27282485086366	1785
hsa-mir-4669	1.94008721666667	UCCAGGCAUCUGUGUCUG	0.318985611138345	0.184166428458341	0.164418180996216	-1.27419558580279	1786
hsa-mir-3941	1.93705455	GUAGAUUGAAAGCCCUAAUUUUAC	0.412231515566244	0.238001976480618	0.212813581097261	-1.27958225469086	1787
hsa-mir-3192	1.93639958333333	AGUGGAAAAAGUUCUUUUCUUCCUCU	0.184182267689131	0.106337681830276	0.0951158372860619	-1.28074561649545	1788
NEAT1_ParasoR_ID28	1.93529663333333	CUGAGUUGCUUCACUUAG	0.389445403759402	0.224846408695153	0.201232925770467	-1.28270469314419	1789
hsa-mir-3929	1.93526008333333	AAUCCCAGCACUUUGGGAG	0.210582458633342	0.121579839178573	0.108813518372492	-1.28276961381287	1790
hsa-mir-8053	1.93509086666667	GGCAGAAAUGUC	0.281137091809994	0.162314575635688	0.145283664272713	-1.2830701790427	1791
PARIS_ID24	1.93472950666667	GGGAUCUCUUUUGCAUCCC	0.450562362709641	0.260132301397125	0.232881320699921	-1.28371203219814	1792
hsa-mir-6079	1.93222508333333	CCAAAGAAACUUUUUUGG	0.132607278141005	0.0765608477312127	0.0686293120220966	-1.28816042720327	1793
hsa-mir-628	1.93182213333333	UAGAGGGUAAAAUUAAUAACCUUCUA	0.0735178531646276	0.0424455523148411	0.0380562226180593	-1.28887615315242	1794
hsa-mir-1913	1.93158753333333	CAGAGGCUGGCUUUCCAAAACUCUG	0.127784818577221	0.0737765994039061	0.0661553340824805	-1.28929285325831	1795
hsa-mir-760	1.92985093333333	CCCGGAUACCUCAGAAAUUCGG	0.249942146999813	0.144304165852175	0.129513706308964	-1.29237742872249	1796
hsa-mir-133b	1.9296305	CAAGUCCGUCUUCCUGAGAGGUUUG	0.341947211507269	0.197423314612364	0.177208647721556	-1.29276896577851	1797
hsa-mir-4432	1.9279858	CGUUCCAAUGCGACACCUCUAGAGUGUCAUCCCCUAGAAUGUCACCUUGGAAAG	0.255712084345598	0.147635440731971	0.132631725993831	-1.29569030705798	1798
hsa-mir-382	1.926172	GAUUCGCUUUACUUAUGACGAAUC	0.234999523797501	0.135677038323921	0.122003395230281	-1.29891200634217	1799
hsa-mir-548au	1.9250447	GCGGUUUUUGCUAUUGGUUUUAAUGGC	0.185490177724974	0.107092804041545	0.096356296414818	-1.30091433383311	1800
hsa-mir-4445	1.92469746666667	CGUGCAAGUUUAAGUUUUUGCACG	0.400187018718575	0.231048082983363	0.207922037436693	-1.30153109498729	1801
hsa-mir-381	1.92181205	UAUAUUCGGUUUAUUGACAUGGAAUAUA	0.602509580721392	0.347859068618824	0.313511188943472	-1.30665621617462	1802
hsa-mir-3675	1.9209578	GAUUUCUAUGAGAACAUC	0.395806494882294	0.228518986367295	0.206046428964912	-1.30817354808195	1803
hsa-mir-660	1.91658536666667	AGUUGUGAAUUCUCAAAACACCU	0.606848855594687	0.350364350135009	0.316630224851461	-1.31593993100188	1804
hsa-mir-10a	1.91472236666667	UUUGUGUAAGGAAUUUUGUGGUCACAAA	0.0980128161887176	0.0565877258105894	0.05118904855086	-1.3192490200781	1805
hsa-mir-4292	1.91055519166667	GAGGCCAGAGGUGCCC	0.548729142378297	0.316808918064302	0.287209259785693	-1.32665082000896	1806
hsa-mir-514a-2_514a-3	1.90433780833333	CAAUCAUGUAUAACUAAAUUUGAUUG	0.360391956005151	0.20807239281335	0.189247913068829	-1.3376942313192	1807
hsa-mir-8057	1.90296283333333	GGACUUGCGGUUCA	0.383911592018073	0.221651460996652	0.201744135667428	-1.34013648293089	1808
hsa-mir-3128	1.90229715	UCAUUUUCCUUAAAAAAUGA	0.363473525198098	0.209851537616424	0.191070845686805	-1.34131887984262	1809
hsa-mir-1290	1.90222605	UUCAGAUUUUGGAACAUUUCGGAUUUUGGA	0.326087488013891	0.188266698984189	0.17142415225251	-1.34144516874939	1810
hsa-mir-1271	1.89923688333333	CACUCAGUAAAUAUUUGUUGAGUG	0.190024375446687	0.109710624316735	0.100053014510321	-1.34675457227256	1811
hsa-mir-4658	1.89732416666667	CCACUACCGGUGA	0.276740967030517	0.159776471810866	0.145858558011577	-1.35015196885204	1812
hsa-mir-607	1.89661948333333	GAACCCAGGGAGCCAGACUGCCUGGGUUC	0.362290047592151	0.209168256502051	0.191018836817716	-1.35140363815989	1813
NEAT1_ParasoR_ID30	1.8911059	GUAUACCUUUUUGUAC	0.158286430955886	0.0913867135214461	0.0837004585284654	-1.36119694915246	1814
hsa-mir-377	1.88971255	GAAUUCGCUUUAUUUAUGUUGAAUC	0.257064564048358	0.148416295252433	0.136033686207121	-1.36367183872001	1815
hsa-mir-329-2	1.8893923	UGUUUCUUUAUUGAGGACGAAACA	0.5100875335822	0.294499174823956	0.269974389957131	-1.36424067166507	1816
hsa-mir-320c-2	1.88676986666667	UCUUCCCAGAAUUGGGAAAA	0.479126553438547	0.276623844603643	0.253940113154878	-1.368898677836	1817
hsa-mir-320d-1	1.88291575	UCUUCCCAAAGUUGAGAAAA	0.573697850206666	0.331224608250328	0.304685884223267	-1.37574441877005	1818
hsa-mir-6825	1.88250371666667	GCAUGGGGCUAGGAGGCCCCGCGC	0.266535958793862	0.153884607558351	0.141585887153421	-1.37647627867471	1819
hsa-mir-1273c	1.8823707	UGUCUUUUUUUUUUUCUGAGACA	0.234003640454518	0.135102064807768	0.124313261173539	-1.37671254491122	1820
hsa-mir-488	1.88184546666667	UCAAACAAGUUUCCAAAUUGUUUGA	0.328362087578519	0.189579939655126	0.174489400641462	-1.37764547238615	1821
hsa-mir-4659a	1.88052621666667	GAAAACUUUGGAGAAAAAUUUUC	0.38484352065678	0.222189510247075	0.204646719224652	-1.37998874440108	1822
hsa-mir-135a-2	1.88030793333333	GUGAUAGUAAUAAAGUCUCAU	0.238925699902774	0.137943817155186	0.127067325339215	-1.38037646259423	1823
hsa-mir-6756	1.87799869166667	GGGGCUGAGGCUGAGUCUUCCUCCC	0.207782967341768	0.119963552127789	0.110640634769222	-1.38447817293965	1824
hsa-mir-3682	1.87719115	AUCAUAAUAAAGGUGUCAUGAU	0.173759005174344	0.100319808411529	0.0925632987212539	-1.38591254079137	1825
hsa-mir-3926-2	1.87712813333333	GAGACGCUUUUAAAGUCUC	0.397150143943333	0.229294742514382	0.211573273497366	-1.38602447195793	1826
hsa-mir-8063	1.8761227	AUGAGAAAUUGGUUUCAA	0.321527118644412	0.185633768501116	0.171378513060159	-1.38781033801278	1827
hsa-mir-4533	1.87276873333333	CGCUGCUGGCUGCCUUCCAGCG	0.42340631870744	0.244453752082329	0.226085747359644	-1.39376770487197	1828
hsa-mir-4530	1.87078658333333	UGGGUCAAGGAGCCCA	0.2518711851147	0.145417896527082	0.134633841913662	-1.39728842999941	1829
hsa-mir-664a	1.86711093666667	GGAUAGAAACUAUUAUUCUAUUC	0.385105728223652	0.222340895856392	0.206257550454488	-1.40381716979152	1830
hsa-mir-659	1.86648773333333	CAAGGAAGAGUCACAGUCUCUUCCUUG	0.249395932550981	0.143988808793107	0.133617772084464	-1.40492411307794	1831
hsa-mir-4425	1.86359923333333	AACAGCUUUGCGAAGUGUUGUU	0.216418787290292	0.124949445099743	0.116129467870189	-1.41005471092907	1832
hsa-mir-1302-11_1302-10_1302-3_1302-2_1302-9	1.86139948333333	CCAAGCUUAGUUUGG	0.286174648155869	0.165223010148038	0.153741660894521	-1.41396194050256	1833
hsa-mir-548ao	1.86103110333333	UUUUGCAGUUGAAAGUAAUGGCAAAG	0.634619600105235	0.36639779695377	0.341004295397618	-1.4146162626893	1834
hsa-mir-563	1.85617403333333	CUCUGAUGUAAUUAGGU	0.17941552166977	0.103585599732839	0.0966587822304433	-1.4232434646643	1835
hsa-mir-548as	1.85499725	UUUGCCGUUGCUUUUAAUGGUAAA	0.448372217559429	0.258867820505086	0.241710448659387	-1.42533368520827	1836
hsa-mir-4520-2	1.85382211666667	CCAAAUCCUUUUCUGAUUUGG	0.451072243683787	0.260426681314803	0.243320132837154	-1.42742097499701	1837
hsa-mir-149	1.85345453333333	CACUCCCGUGCUUGUCCGAGGAGGGAGG	0.160635630004876	0.09274302422476	0.0866682333534136	-1.42807388213224	1838
hsa-mir-15a	1.85195043333333	UUUGUGGAUUUUGAAAAGGUGCAGG	0.461827761048019	0.266636382160316	0.249373715805543	-1.43074548754262	1839
hsa-mir-323a	1.851818445	CGUUCGCUUUAUUUAUGGCGCACA	0.272025420659118	0.157053949843963	0.146896377122498	-1.43097992723775	1840
hsa-mir-16-1	1.85021339666667	UUGGCGUUAAGAUUCUAAAAUUAUCUCCAG	0.256107695990227	0.147863847221492	0.13842062567033	-1.43383083862081	1841
hsa-mir-3670-3_3670-2_3670-1_3670-4	1.8494714	CCUCACCUGCUGAGAG	0.509351290013982	0.294074104401656	0.275403712657564	-1.43514878444166	1842
hsa-mir-4773-1	1.84765280666667	UCUGCUUUAUUUCAUCAAAGCAGA	0.494744329650208	0.285640771903588	0.267769100268774	-1.43837899771779	1843
hsa-mir-518f	1.84740745	UUUCUCUUGUCUAAAAGAAAAGAAA	0.332026122977459	0.191695371479023	0.179725443338154	-1.43881480397943	1844
hsa-mir-7846	1.8442967	GCUGGGGCGCGGGCUUUCGCUUUCAGUCGAGGGCUAGCGAGCGCAGC	0.205377024077117	0.118574480136288	0.111357908994316	-1.44434016567768	1845
hsa-mir-1183	1.84299395	AGGAGUUCACU	0.301170296766094	0.173880751909824	0.163413611187435	-1.4466541301404	1846
hsa-mir-485	1.84215731666667	GAAUUCGAUUCAUCAAAGCGAGUC	0.0376199942132613	0.0217199137859386	0.0204217055041389	-1.44814017105513	1847
hsa-mir-3607	1.83978378333333	CAGUAUGAAUGAAUUCAUGAUACUG	0.0678295666536787	0.0391614185665171	0.0368682272711333	-1.45235607724158	1848
hsa-mir-4309	1.83952305666667	UCCAGGAUCUGGGUUUUGAGGUCUUGG	0.55222496471568	0.31882723203183	0.300200077794266	-1.45281918393216	1849
hsa-mir-548h-2	1.83933783333333	UGUCAUUACUUUCAAUGGCA	0.202537520935877	0.116935092233328	0.11011436684735	-1.45314818044799	1850
hsa-mir-6074	1.83871103333333	UUGCUCUUUGGUGGAGAUA	0.125229883566277	0.0723015069875758	0.0681074303117944	-1.45426151218872	1851
hsa-mir-4709	1.83695178333333	CCAAUGGUAUCCAGUGAUUCGUUGA	0.46823048614519	0.270332997218715	0.254895360016222	-1.4573863189291	1852
hsa-mir-5093	1.8366415	UCCUGAGCUAGGAGGAUUAGGA	0.43465195431906	0.250946422829906	0.236655849450783	-1.4579374489285	1853
hsa-mir-320d-2	1.8358045	UCUUCUUGGAGUCAGGAAAA	0.0911147244931766	0.0526051107132741	0.0496320411531711	-1.45942414112216	1854
hsa-mir-548a-3	1.83514645	UUUACCAUUACUUUCAAUGGCAAA	0.0610284995612502	0.0352348206499268	0.0332553838203214	-1.46059297959055	1855
hsa-mir-95	1.83190728333333	UGAAUUGAAAUGCGUUACAUUCA	0.207709287668711	0.119921013148715	0.113384170453629	-1.466346436935	1856
hsa-mir-4260	1.83163128333333	CCCACUUCCUGGA	0.0798055859992324	0.0460757765594927	0.0435707703430335	-1.4668366723537	1857
hsa-mir-611	1.83044276666667	UCCAGACGGAGAUGCGA	0.132165965530808	0.076306055776919	0.072204369313054	-1.46894773382368	1858
hsa-mir-494	1.82810621666667	UUCUCUUUAUUUAUGAUGAA	0.275487010949869	0.159052499930152	0.150695297919935	-1.47309794964817	1859
hsa-mir-4520-1	1.82751836666667	CCAAAUCAGAAAAGGAUUUGG	0.545638379918065	0.315024465525886	0.298567932268332	-1.47414209780354	1860
hsa-mir-8071-1_8071-2	1.82694033333333	CCGAGUGAUCUCGGU	0.20146211012332	0.116314203511209	0.110272955524357	-1.47516880944553	1861
hsa-mir-4327	1.82533094166667	CUGGGAAGAGACCAUGAACAGGUUAGUCCAG	0.218380400437222	0.126081982978168	0.119638798341863	-1.47802743552364	1862
hsa-mir-3689b	1.824207	CUGGGAGGUGUGAUCCCGUGCUUCCUGG	0.133307151964205	0.0769649200714359	0.0730767681322375	-1.48002379789158	1863
hsa-mir-4434	1.823099	AGAACUUUGGUUUU	0.151833981959647	0.0876613903565351	0.0832834541402564	-1.48199184442752	1864
hsa-mir-8076	1.81943529333333	UGUGAGAGCUACUAAGUCUUAUA	0.081633243496566	0.0471309751075647	0.0448673518622408	-1.48849937620913	1865
hsa-mir-202	1.817934125	UUCUUUGAGGAUCUGGCCUAAAGAG	0.56475065787903	0.326058944351476	0.310655182777335	-1.49116577434836	1866
NEAT1_ParasoR_ID35	1.815412875	GCACCUUUGCUGGUGC	0.361178083625835	0.208526263806769	0.198950932099033	-1.49564405713602	1867
hsa-mir-548z	1.81327215	UUUGCUACUGAAAGUAAUGGCAAA	0.0618890764564116	0.0357316749520066	0.0341311570116001	-1.49944644560231	1868
hsa-mir-548l	1.81226998333333	UGUCGUAGAAAGUAAUGGCA	0.585619190557401	0.338107397310927	0.323141251548108	-1.5012265093539	1869
hsa-mir-2113	1.81092296666667	AAAUCCCGUUAAUAAGUAAGAGGAUUU	0.174324789002778	0.100646463857179	0.0962629511092096	-1.50361910094657	1870
NEAT1_ParasoR_ID36	1.81000932166667	AAUGACAACUUCAUU	0.285840987122364	0.165030370860525	0.157922383990354	-1.50524193116077	1871
hsa-mir-875	1.80785583333333	CAGGUGUUCUUAAAAUCACCUG	0.111072829200624	0.0641279278386334	0.0614389859814358	-1.5090669900548	1872
NEAT1_ParasoR_ID52	1.80691763333333	GGCCCCCAGGGUC	0.115022304511314	0.066408158472418	0.0636566395664228	-1.51073343523533	1873
hsa-mir-1204	1.80084435	UUAUUUGAGAUGAGUUACAUCUUGGAGG	0.243219079541095	0.140422601045104	0.135058357231759	-1.52152089392298	1874
hsa-mir-4735	1.79032738333333	CUUCGGUAUUCAUCAAAAAUACCAAAG	0.497236593520269	0.28707968111986	0.277735009892149	-1.54020129086964	1875
hsa-mir-517c_517b	1.78809997	CUGUCUGUUGUCUAAGAAAAGAUCG	0.330686708966606	0.190922060439301	0.184937483650093	-1.54415765647863	1876
hsa-mir-4999	1.78741096666667	GUGAUAGGAUUUAUCAC	0.767566514445885	0.443154733736275	0.429429229628884	-1.54538147473081	1877
hsa-mir-1279	1.78140755	UUCUAAUGCCAAGAA	0.140886334493529	0.0813407631449787	0.0790870873391825	-1.55604483517722	1878
hsa-mir-125b-2	1.77613963333333	GUGAGGUAUUUUAGUAACAUCAC	0.427813472104264	0.246998223282345	0.240867026485623	-1.5654017892814	1879
hsa-mir-8072	1.77483066666667	GCAGAGCAGGACGCCGCUGCUGC	0.203645938279188	0.117575037284863	0.11474105226143	-1.56772679588247	1880
hsa-mir-6862-2_6862-1	1.7637378	GAGACUUUGUGAUUUGUCUCCAAAGCCUC	0.25236317189118	0.145701945224921	0.143084290585131	-1.58743011521184	1881
hsa-mir-1288	1.75881787333333	CUCACCAUAGUGGUGGA	0.195608781004148	0.112934782368599	0.111216052537281	-1.59616896415894	1882
hsa-mir-1539	1.75780406666667	AGCGCGAAAGU	0.0508441929138748	0.0293549084655549	0.0289248351838729	-1.59796970305646	1883
hsa-mir-6719	1.74333776666667	CUUCAGAGCAGGGUUUGGUCUGUGCUUCUCUG	0.0760093781518165	0.0438840349368873	0.0435999148329985	-1.62366496623589	1884
hsa-mir-1302-5	1.74204671666667	CCAUGUAAUCUUUGG	0.155187539664122	0.0895975677999566	0.0890834546395328	-1.62595814897977	1885
hsa-mir-4514	1.74156706666667	GAAACAUCUUUUAC	0.539709909850193	0.311601661736317	0.30989901002388	-1.62681011064129	1886
hsa-mir-5572	1.74058509333333	CAGCCUGGGGCAUCGGUUG	0.374823208317054	0.216404280220371	0.215343225535296	-1.62855430668556	1887
hsa-mir-3960	1.73710571666667	CGCUAGUAGUGGCG	0.249618652414244	0.144117396166116	0.143698020229441	-1.63473442870365	1888
hsa-mir-3937	1.7344549	CUGUUGUUUCAGCUCGACAACAACAG	0.347526664204461	0.200644613129018	0.200366503738126	-1.63944284978509	1889
hsa-mir-4456	1.72345653333333	UUUUCUGGGA	0.0858547699796629	0.0495682745589718	0.0498154541870641	-1.65897831677001	1890
hsa-mir-7-1	1.71609368333333	GUUGUUUUUAGAUAACUAAAUCGACAAC	0.468822118072864	0.270674576071418	0.273191447894748	-1.67205632348222	1891
NEAT1_ParasoR_ID6	1.70959481666667	UACUAAAAUGUA	0.367716659039016	0.212301312081686	0.215089947310429	-1.68359970979164	1892
hsa-mir-649	1.70589668333333	GUUGAAAAAUAUCUAUGUAUUAGUAAAC	0.0713428758451277	0.0411898285739465	0.0418213345170021	-1.6901683907448	1893
hsa-mir-4662b	1.6987954	CUUUAGGCAUUCAGAAUAGCUAAAG	0.40029862312958	0.2311125178201	0.235636747738768	-1.70278179874558	1894
hsa-mir-3610	1.68993696666667	GAGUGAAUC	0.394390295157856	0.227701343075164	0.233375742963819	-1.71851628343465	1895
hsa-mir-380	1.68500125	CAUGCGCUAUCUCUGUGUCGUAUG	0.296646129835381	0.171268722914518	0.176050985027685	-1.72728317882111	1896
hsa-mir-7856	1.66673568333333	GAUCCUUUGUUCUGGAUC	0.310608239661645	0.179329750781167	0.186357226744228	-1.75972675752621	1897
hsa-mir-6125	1.66254516666667	CCGCUAGUGGAAGAAGAUGGCGG	0.233067344787431	0.134561494252334	0.140187075491441	-1.76717001728218	1898
hsa-mir-525	1.64875826	UUUCUCUUAUGUGAAAAAAAAGAAG	0.148620062917932	0.0858058333326474	0.0901406024907087	-1.79165853163833	1899
hsa-mir-297	1.61885803333333	CAUGUAUGUGUAUAUACAUAUAUAUG	0.201582445576632	0.116383679217572	0.124521385708888	-1.84476777127285	1900
hsa-mir-4767	1.61216501666667	CGCCCGACUUCGGGG	0.674137227320429	0.389213309664198	0.418156466832585	-1.85665600977988	1901
hsa-mir-374b	1.61134945	UAAGUGUCCUAGCACUUA	0.128938981378519	0.0744429556079238	0.0800192542831219	-1.85810463175927	1902
hsa-mir-92a-1	1.60791308333333	AAUGCUGUGUUUCUGUAUGGUAUU	0.175064826705897	0.101073724824285	0.108877045979982	-1.86420835875795	1903
hsa-mir-154	1.56666368333333	CCUUCGCUUUAUUUGUGACGAAUC	0.256926939524703	0.148336837696654	0.163996231136251	-1.93747617354085	1904
hsa-mir-367	1.55428195	AACUCUGUUGAAUAUAAAUUGGAAUU	0.623120681856314	0.359758893407366	0.400905821402812	-1.95946879754406	1905
hsa-mir-26b	1.54849603333333	UAGGUUGUGUGCUGUCCAGCCUG	0.170742521713905	0.0985782408736386	0.110263454370212	-1.96974583116594	1906
hsa-mir-5698	1.543813825	GUGGAAUGCAAAGUCCCAC	0.681933354267777	0.393714405655885	0.441719942667165	-1.97806244117583	1907
hsa-mir-3916	1.53694632166667	UCAGGUGAAUGUGUCUGG	0.558244668843421	0.322302709830423	0.363216763639513	-1.99026060556725	1908
hsa-mir-4261	1.53420728333333	UCCUGAGACAGGA	0.23301898261945	0.134533572341632	0.151882333730795	-1.9951257273215	1909
hsa-mir-1469	1.53266501666667	CUCCGGGUUGGGG	0.329850917442844	0.190439515978071	0.215213966428374	-1.9978651249486	1910
hsa-mir-7702	1.52798698333333	CUGAGGACAUGCAGUUUCAG	0.349574596455794	0.201826987365607	0.228781135093959	-2.00617431925967	1911
hsa-mir-3927	1.50538088333333	CCUGUCCUAUGACAAACAUGGCAGG	0.0564559394183055	0.0325948518205119	0.037502760957942	-2.0463276196171	1912
hsa-mir-1973	1.45196655	UGGUAUCCUGACCG	0.296991060196886	0.171467868551584	0.204544009775491	-2.14120297492938	1913
hsa-mir-4763	1.42167956666667	UGCUCUGGUGACUGAGGACCGCCAGGCA	0.29230385810935	0.168761711164599	0.205604599631898	-2.19499917766687	1914
hsa-mir-3938	1.38630488333333	AAUUUUUUUUUAAUUUAAAAAAUU	0.159578653846186	0.0921327787550136	0.115110792557034	-2.25783223091056	1915
hsa-mir-654	1.0954612	CAUGUGCUGAGUUCGUGCCAUAUG	0.15012411746634	0.0866741996310465	0.137041930345265	-2.77443322683396	1916
