# Supplementary material for: RNA structure-wide discovery of functional interactions with multiplexed RNA motif library
Source: Nat Commun. 2020 Dec 8;11:6275. doi: 10.1038/s41467-020-19699-5 (PMC7723054; doi:10.1038/s41467-020-19699-5)
Supplement: Supplementary file 9 — Supplementary Data 6 [file 41467_2020_19699_MOESM9_ESM.csv]

Motif_Name	Binding_Intensity	Motif_Sequence	SD	SE	CV	Zscore	Rank
hsa-let-7f-1	7.42646675	AUAGUUGUGGGGUAGUGAUUUUACCCUGUUCAGGAGAUAACUAU	0.277335442474326	0.160119692368376	0.0373441976932471	3.89231551782579	1
hsa-mir-98	7.28615156666667	AUUGUUGUGGGGUAGGGAUAUUAGGCCCCAAUUAGAAGAUAACUAU	0.0713278505884154	0.0411811537379389	0.00978950958345862	3.58545780597643	2
hsa-let-7d	7.1538375	AUAGUUUUAGGGCAGGGAUUUUGCCCACAAGGAGGUAACUAU	0.118759137723892	0.0685656201336169	0.0166007597633986	3.29609787515296	3
hsa-let-7i	6.9568465	GCUGUUGGUCGGGUUGUGACAUUGCCCGCUGUGGAGAUAACUGC	0.327995991155429	0.189368573786705	0.0471472226899687	2.8652948353186	4
hsa-let-7b	6.93646676666667	GUGGUUUCAGGGCAGUGAUGUUGCCCCUCGGAAGAUAACUAU	0.212626804042066	0.122760142550617	0.030653474051638	2.8207260424752	5
r(GAA)16:	6.91537573333333	GAAGAAGAAGAAGAAGAAGAAGAAGAAGAAGAAGAAGAAGAAGAAGAA	0.130166099958864	0.075151432850614	0.0188227082631881	2.7746016953058	6
hsa-mir-6850	6.90564995	CGGGGCGGGAGGGGAAGGGACGCCCG	0.240271562404465	0.13872085123283	0.0347934755083358	2.75333221078737	7
hsa-mir-3116-2	6.89933673333333	GGCACCUACGAUACCCAGUGCC	0.407993557117371	0.235555190029347	0.0591351854369128	2.73952572759203	8
hsa-mir-4296	6.8939898	CUCAGAGGGCUGAAGUGGUUGUGGGGAGGGGCUUCUGGG	0.149684615740997	0.0864204531916103	0.0217123349589228	2.72783242620368	9
hsa-let-7g	6.87473783333333	ACAGUUUGAGGGUCUAUGAUACCACCCGGUACAGGAGAUAACUGU	0.16406613841818	0.0947236291806385	0.0238650756429834	2.68572996587408	10
hsa-mir-5091	6.87318038333333	GCUGGUCGCGGGUUGUGGGGUUUAGGUCACCGGC	0.115411987449153	0.066633142021478	0.0167916424438697	2.68232395141458	11
hsa-mir-199a-1	6.86029036	CUGUUCAGGAGGCUCUCAAUGUGUACA	0.261572669922818	0.151019051392588	0.0381285129632352	2.65413453547408	12
hsa-mir-5004	6.80782266666667	CACGAGAUUGGGUUGUGCAGAGGCUGACACUUG	0.140002474595776	0.080830466395085	0.0205649414579017	2.53939202550612	13
hsa-mir-1233-2_1233-1	6.79402153333333	GGCAGGGGGAGCUGCAGGGCUAUGGGAGGGGCCCCAGCGUCUGA	0.232149391848829	0.134031513876129	0.034169657942625	2.50921008727971	14
hsa-mir-6884	6.7925755	GUUGGCUCAAGAAAGGGAGAUAGAUGGUAGCCC	0.132060162828112	0.0762449705580363	0.0194418395243619	2.50604773186398	15
hsa-mir-5002	6.78841855	CUUAGUAGGUGAUAGCAUGACUGAC	0.0946634279103081	0.0546539555864291	0.0139448425598784	2.49695682569852	16
hsa-mir-19b-1	6.7720479	UCCAGCUGUGUGAUAUUCUGCUG	0.505758812532034	0.291999986560395	0.0746832893092846	2.46115556683865	17
hsa-mir-3689c	6.77147256666667	CUGGGAGGUGUGAUAUCGUGGUUCCUGG	0.165391938359132	0.0954890801334389	0.0244248111073051	2.45989736037786	18
hsa-mir-204	6.76801741666667	AUGCCUGAGAAUAUAUGAAGGAGGCU	0.142655495440495	0.0823621886939492	0.0210778853921382	2.45234123282338	19
hsa-mir-4655	6.76698745	GGGUCGUGGGAAAGUGUUGACCC	0.318277589037412	0.183757651707775	0.0470338671955734	2.45008878082848	20
hsa-mir-4524b	6.7560155	UCUCAAAAUAAUUCUGCAGUGAGA	0.0116572807331943	0.00673033416932896	0.00172546684257819	2.42609403277953	21
hsa-mir-3137	6.74244248333333	GGGUGUAUGGUAUAGGGGUAGCCU	0.0620240902299317	0.0358096251904927	0.0091990536638984	2.39641096685406	22
hsa-mir-598	6.72201355	GUGAGCUGGAAAUGGGGUGCUAC	0.0560606234155714	0.0323666160199183	0.008339855758781	2.35173457767601	23
hsa-mir-30e	6.71804118333333	GAAGCUGUAAGGUGUUCAGAGGAGCUUU	0.392222804694731	0.226449941872813	0.0583835070359183	2.34304734000863	24
hsa-mir-3688-2	6.71711883333333	CAUAUGUGUAACAGACAUACAUACAUACAUAUG	0.101783388034153	0.0587646664805504	0.015152834207586	2.34103023677147	25
hsa-mir-3942	6.70363965	GAAAUAGGCUGCGAAGAUAACAGUAUUUC	0.0206860851812878	0.011943116847896	0.00308579909740342	2.31155237659265	26
hsa-let-7e	6.69220971666667	AUAGUUGAGGAGGACACCCAAGGAGAUCACUAU	0.169670642411515	0.0979593910698648	0.0253534556738348	2.2865560568364	27
hsa-mir-5009	6.69125961666667	GGGAUAUUUGCAUUAUACUUAUCC	0.278104787470597	0.160563873909073	0.0415623968285269	2.28447826664219	28
hsa-mir-6839	6.67745941666667	CCCAAGCAGGCUUUGUGUGAGCAGUGAGGCUAUUUAUUCACUUGGGUGCGAGCUCACACGAAGCCUGCUUGGG	0.184600097394966	0.106578915923415	0.0276452593533121	2.25429836953866	29
hsa-let-7c	6.66297005	AUGGUUUAGAGUUACACCCUGGGAGUUAACUGU	0.0491927618143917	0.0284014542757202	0.00738300809477474	2.22261132188027	30
hsa-mir-6855	6.65988879666667	GACAUUGCCAGAGGAUGGGCAGCAGAC	0.0591038483645736	0.0341236227634294	0.00887459988733679	2.21587287544109	31
hsa-mir-4489	6.65186096666667	GCUGGGGACUGGAGAA	0.246057771551146	0.142061520641254	0.0369908169735016	2.19831667456251	32
hsa-mir-600	6.6490794	CAGGCAGUGGAGUUACUU	0.196339351697495	0.113356577555065	0.029528802392929	2.19223361810053	33
hsa-mir-3978	6.64865755	GUGGAGCCAAAAUUAGAAGGGCCAAAAUUCUACCUGGCCCACUACCACAG	0.0984570223328041	0.0568441883474535	0.014808556703722	2.19131106700756	34
hsa-mir-4433a	6.64542968333333	CUGUUUCUGGUGAAAUAUUCAAACAG	0.172193365446598	0.099415885893261	0.0259115472816539	2.18425198932289	35
hsa-mir-4481	6.63042844166667	GUUUUUUAAGAGGAAGGGAGACCUAAGCUAGCA	0.434001786168181	0.250571048072978	0.0654560696923965	2.15144551333521	36
hsa-mir-1471	6.62745505	GUGUAGAGGCGGAGCACAG	0.214451859654509	0.123813838899747	0.0323581009658465	2.14494295144853	37
hsa-mir-4635	6.61556673333333	UGGAUCACGCCGACAACACUGGUCU	0.237057971715329	0.136865483783392	0.0358333580887158	2.11894418521803	38
PARIS_ID31	6.60689713333333	UGCUCUGGCUCUUGGCA	0.219034214187033	0.126459462522621	0.0331523572664624	2.09998448637825	39
hsa-mir-7159	6.59735528333333	GGAUGGCCAGGGAAGUAUGCCGGGCCUUGGCAUUUC	0.38521572735977	0.222404403887241	0.0583894167914417	2.07911724886159	40
hsa-mir-4259	6.59182968333333	GGUGGGGGCUCUGAGUGGGGAAAGUGGGGGCCUAGGGGAGGUCACAGU	0.325267782563961	0.187793441822015	0.0493440817177607	2.06703321823629	41
hsa-mir-4699	6.58061563333333	AGUUCCUGAUUAAGAAAUGGAAUU	0.172471086255794	0.0995762280772094	0.0262089591408685	2.04250901749181	42
hsa-mir-4313	6.57905495	ACCCUGCAGCCCCAGCUGGAGGAUGAGGAGAUGCUGGGCUUGGGU	0.105039692238113	0.06064469458927	0.0159657721415008	2.03909593199949	43
hsa-mir-218-1	6.57252461666667	CCAUGUGGUUGCGAGGUAUGAGUAAAACAUGG	0.0459277508898844	0.026516399339549	0.00698784007189877	2.02481463259428	44
hsa-mir-4690	6.57124793333334	CUGAACCCGUGGGUGAGGAGUGCAG	0.26781114415566	0.154620836170252	0.0407549900525227	2.02202263163532	45
hsa-mir-517a	6.57021301666667	CUGUCUGUUGUAUAAAAGAAAAGAUCG	0.08178871214288	0.0472207349723645	0.0124484110234183	2.01975935439943	46
hsa-mir-7977	6.54432771666667	ACCAAAAAUGAUAUGGGU	0.13848412808262	0.0799538486269914	0.0211609402948966	1.9631503421754	47
PARIS_ID21	6.54384761666667	GUAUGUAUUUUAUUAUUACCGGUUUUCCAUUUAUGAUGGUAAUAUUGUUUCUUCUAAGAAUAUUUAU	0.18726417560886	0.108117022197348	0.0286168301248202	1.96210040314557	48
hsa-let-7a-2	6.54186506666667	AUAGUUUAGAAUUACAUCAAGGGAGAUAACUGU	0.148657687410745	0.0858275558437006	0.0227240528344452	1.95776473011166	49
hsa-mir-34a	6.53585941666667	GUUGUUGUGAGCAAUAGUAAGGAAGCAAU	0.187781322471255	0.108415597077563	0.0287309304714244	1.9446308698024	50
hsa-mir-4257	6.52788618333333	UUGGGGAGGAGCUAAGAAGCCCCUACAGGGCCCAG	0.193092795471195	0.111482177443872	0.0295796816991372	1.92719406732255	51
G4_(UGGGGU)8	6.51857416666667	UGGGGUUGGGGUUGGGGUUGGGGUUGGGGUUGGGGUUGGGGUUGGGGU	0.265824305901691	0.153473734569487	0.0407795169779625	1.90682945631499	52
hsa-mir-10a	6.51827493333333	UUUGUGUAAGGAAUUUUGUGGUCACAAA	0.396556824692447	0.228952189485167	0.0608376953639257	1.90617505774034	53
hsa-mir-548a-1	6.51412981666667	UUUGCCAUUAAAAGUAACGACAAA	1.19532199098308	0.690119473262363	0.18349680227815	1.89711003009711	54
hsa-mir-7155	6.49903313333333	GCCAUCUGGUUGUGACAUCACUGAUGGC	0.491049341770296	0.283507469656469	0.0755572916303072	1.86409483107067	55
hsa-mir-4782	6.49609891666667	AUCAAGAAAAGAUUUGGUGUUCUUGAU	0.350660774552403	0.202454092582073	0.0539802085914567	1.85767794167201	56
hsa-mir-548z	6.49319616666667	UUUGCUACUGAAAGUAAUGGCAAA	0.177663475973266	0.102574055678329	0.0273614829142719	1.85132986727328	57
hsa-mir-4506	6.49064963333333	GGUUCAAGUUUGGCUCCAUCUUUAUGAAA	0.161510197850208	0.093247956205687	0.0248835181336483	1.84576080929074	58
hsa-let-7a-1	6.48947951666667	AUAGUUUUAGGGUCACACCCACCACUGGGAGAUAACUAU	0.202606726183278	0.116975047901544	0.0312207975482365	1.84320186082629	59
hsa-mir-609	6.48777831666667	CUCUGGUCUAUAAUGGGUUAAAUAGUAGAG	0.25837072673406	0.149170408630629	0.0398242224260843	1.83948147699471	60
hsa-mir-3651	6.48202676666667	AUGGAGGCUGCUUCUCCUCAGCAGCUGCCAUA	0.202559088946319	0.116947544529963	0.0312493447247031	1.82690331238943	62
hsa-mir-2277	6.48041815	GCCAGUCAGCGCUCACAUUAAGGCUGAC	0.328612985654124	0.189724795726615	0.0507086083101171	1.82338540065778	63
hsa-mir-4523	6.4801384	CUGUGUGAGGACUAGAGGCGG	0.31471735601827	0.181702150215795	0.048566455929131	1.82277361052324	64
hsa-mir-4636	6.4775501	UUAGCCCAGCAAUGGGAGAGUGCUAA	0.170026029776112	0.0981645740604815	0.0262485086415792	1.81711321229183	65
hsa-mir-642a	6.4735208	GUCUUGGGGUGGGGGAUCAAGAC	0.247863733925296	0.143104193504116	0.0382888603563761	1.80830146612879	66
hsa-mir-3689e	6.47345641666667	GGGAGGUAUGAUAUCGUGGUUCCU	0.163399157392757	0.0943385475060663	0.0252414084339962	1.80816066509872	67
hsa-mir-5196	6.46577545	GUUGGGGAACAGGUGGUUAGCACUUCAU	0.110406119036072	0.063743002545658	0.0170754644806095	1.79136302566917	68
hsa-mir-4538	6.46252026666667	CUGAACUGGGCUGGGUUGAGCUGGGCUGGGCUGAGUUGAG	0.029407180151893	0.0169782433768033	0.00455041979575269	1.78424420869165	69
hsa-mir-4768	6.45973648333333	AUGGAUAUGGGAACUGUGAUGUCCA	0.42634026758105	0.246147668254297	0.0659996377067461	1.77815630456283	70
G4_(UGGGU)8	6.45781045	UGGGUUGGGUUGGGUUGGGUUGGGUUGGGUUGGGUUGGGU	0.168475350961595	0.0972692892294935	0.0260886181571952	1.773944228809	71
hsa-mir-6165	6.45724638333333	GGAGAGGAUCCACCUGUCCUGUCC	0.354217761955208	0.204507720216586	0.0548558535522931	1.77271066161726	72
hsa-mir-4459	6.45326191666667	GAGGUUGCAGUGAGCCAAGAUCGUG	0.224158530536662	0.129417987946492	0.0347356938911364	1.76399696224967	73
hsa-mir-4453	6.45201555	GGUUUCCUUCGGGGCAGGUGGGGACUGCUCCUUUGGGAGGAAGGAGGAGGCC	0.231821582196682	0.133842252885219	0.0359301028337853	1.76127126133568	74
hsa-mir-4441	6.4506295	GUGUACAGGGAGGAGACUGUACGUGAGAGAUAGUCAGAUCCGCAUGUUAGAGCAGAGUCUCCUUCGUGUACAG	0.0710166843904471	0.0410015018497792	0.0110092641951374	1.75824008451359	75
hsa-mir-604	6.43632565	CUCUCGUGUCCACUAGCAGGCAGGUUUUCUGACACAGG	0.197007667219216	0.113742429701435	0.0306087165150223	1.72695874647614	76
hsa-mir-6718	6.43407736666667	AUGAUAUAUUGUGAGAGCCAUGUCAU	0.212469934424499	0.122669573834686	0.0330225955201055	1.7220419365995	77
hsa-mir-27b	6.43312606666667	UGAACAGUGAUUGGUUUCCGCUUUGUUCA	0.267204506447335	0.15427059372605	0.0415357174223367	1.71996152210445	79
hsa-mir-6847	6.42791215	GAGCUGGAAGGAGUGGGCCUGGCUC	0.0689411780748448	0.0398032077197616	0.0107252831815452	1.70855911717507	80
hsa-mir-4761	6.42393361666667	CUGACCCGUUGUCAGACCUGGAAAAAGGGCCGGCUGUGGGCAGGGAGG	0.480411732346415	0.277365842992057	0.0747846663763778	1.69985839351723	82
hsa-mir-4286	6.42055435	ACCAUAGUCAUAAGUUAGGAGAUGUUAGAGCUGUGAGU	0.164980477793557	0.0952515232651433	0.0256956749838208	1.69246821654259	84
hsa-mir-4778	6.41935748333333	AAGAGGUAAGAAGAAGUGAAGCCCUCUU	0.392096554073423	0.226377051042616	0.0610803425563117	1.68985076803846	85
hsa-mir-363	6.41902266666667	AAUUUUGAUGAGUAUCAUAGGAGAAAAAUU	0.471468748606696	0.272202608922572	0.0734486810671327	1.68911855165402	86
hsa-mir-4433b	6.4184708	CCUGUUUGAAUAUUUCACCAGAAACAGG	0.509377337821461	0.294089143110316	0.0793611677444199	1.6879116648542	87
hsa-mir-6803	6.41810838333333	GGGCGUGGUGGACAGCGAUGCAUCCC	0.133356456113608	0.0769933858353665	0.0207781558285789	1.68711908955032	88
hsa-mir-490	6.41550326666667	GUGGGUCAAGUUUAGAGAUGCACCAAC	0.483069130940141	0.278900092785489	0.0752971529840918	1.68142191465846	89
hsa-mir-3919	6.41462553333333	CUACUAGUUUGUAGUAGUUCGUAGCAG	0.135598526037651	0.0782878455095542	0.0211389621004404	1.67950238438467	90
hsa-mir-4536-1	6.4145586	ACGAUAUAUAUACUGCCCUGCUUUUAUACAUACAUACAUACAUACCUAUAUCGU	0.155055672819096	0.089521434441484	0.0241724618150805	1.6793560067153	91
hsa-mir-5192	6.40376511666667	UCCUGGGAAGCAUGGUAGCCAGGA	0.520179024875035	0.300325500038398	0.0812301849612189	1.65575155051983	93
PARIS_ID27	6.40321161666667	CAUGUCACCCAAAGGGGUAAUUGUCCUACUGGUGGUCUGUAAGAUGAGUUAGGGUGACUUG	0.305356060414811	0.176297403679174	0.0476879539042582	1.65454109175498	94
hsa-mir-1273f	6.3991366	AGUGAGCUGAGAUCACGCAACU	0.114261204884915	0.0659687373982366	0.0178557221117791	1.64562936701945	95
PARIS_ID44	6.39866808333333	GGCUGUGGAGUGUAUGAAUUUAUAAAUCACUGGUCUUGUAAUUAAAAUUCAAACACUAUAGAAAAAGGCC	0.155977569937511	0.0900536919909656	0.0243765683586225	1.6446047597825	96
hsa-mir-4483	6.39791713333333	CCCAUAUAAUAUUAGGGG	0.385573969596809	0.22261123513923	0.0602655460459088	1.64296249418274	97
hsa-mir-7152	6.39728161666667	CAGACCAUGCCACAUCCGUCUG	0.0606693292040204	0.0350274535474951	0.0094836108271301	1.64157267174483	99
hsa-mir-3656	6.39052663333333	CGAGGUGGGCUAGGCUCGGGCCCGUGGCG	0.550983190730866	0.318110293487425	0.0862187457066383	1.62680008135223	100
hsa-mir-101-2	6.38890343333333	GAUGCUGUAUAUCUGAAAGGUAC	0.186254574532133	0.107534128743926	0.0291528235597321	1.62325027707559	101
hsa-mir-5702	6.38451263333333	UCCAACCUGAAAUCCUUCUGUAGGUUGAG	0.0750109410143662	0.0433075869868114	0.0117488906863049	1.61364796028292	102
hsa-mir-4728	6.38202135	CAAGCACACAGGGCCUGGGACUAGCAUG	0.169582817961366	0.0979086855999301	0.0265719603024152	1.60819972948512	103
hsa-mir-3659	6.3755653	CACGUGCUGCUUGUAUAGACAUGAG	0.286930416605508	0.165659353265882	0.0450047020309726	1.59408088159196	105
hsa-mir-4722	6.37428801666667	AGGUUGGCUGGGCCAGGCCUGACCU	0.306334508187302	0.17686231076401	0.0480578391478919	1.59128756848258	106
hsa-mir-627	6.37352045	AAGAGGAGGUGGUUGUUUUCCUCCUCUU	0.113330800073689	0.0654315679300202	0.0177815072474882	1.58960896360582	107
hsa-mir-383	6.37218176666667	UUGUGGCUUUGGGUGGAUAUUAAUCAGCCACAG	0.0632914266400347	0.0365413222080196	0.00993245782333402	1.58668137376987	109
hsa-mir-6875	6.3685875	AGAAGGCCUAUGGUGAUUUGCAUUCUU	0.182713014422816	0.105489408061461	0.0286897234940741	1.57882100956046	111
hsa-mir-138-2	6.36847815	AGGCCGACGAGCAGCGCAUCCUCUUACCCGGCUA	0.254271478525252	0.146803706573798	0.0399265684102648	1.57858187014594	112
hsa-mir-6835	6.36647738333333	GAAGCGAGAUGUUUGUCUAAA	0.33439137995394	0.193060953231098	0.052523767826355	1.57420635876725	113
hsa-mir-6890	6.36291058333333	UAGGGCUGGAUGGUAGGGCCCA	0.0537173242087307	0.0310137115920571	0.00844225665365076	1.5664060618883	114
NEAT1_ParasoR_ID41	6.36094666666667	GUCUGUAAGAUGAGUUAGGGUGACUUGCUAAUAGAC	0.16252825025492	0.0938357290355969	0.0255509531476845	1.56211113841474	116
hsa-mir-4480	6.36061895	GGCCACCCAGGGAGUAAGUAGCC	0.243311949416629	0.140476219492743	0.0382528730818923	1.56139444914363	117
hsa-mir-1302-6	6.35937281666667	CACAAUAUUUAGGACAACAAUAUU	0.04368955762028	0.0252241778528445	0.00687010478545593	1.55866925851036	118
hsa-mir-8088	6.35429973333333	GGUAUGGAUUCUGUUGUUUUGGCAACAUUCU	0.30293912255642	0.174901983956018	0.047674666803529	1.54757484444406	119
hsa-mir-6879	6.35038294833333	GGGAGAGGGGCCCAGCUGACCCUCCUGUC	0.173928851630588	0.100417869308763	0.0273887186088889	1.53900915928902	120
hsa-mir-1264	6.34745828333333	UUUGUUGAAAGAAUAAAUAAACCAACAAG	0.340798908705399	0.196760341680593	0.0536906102400456	1.53261315859611	121
hsa-mir-3119-2	6.34704053333333	UGGCAAAGACAUAGAUUGUUUAGCUACCCCUUUGCCA	0.211067824627448	0.121860065365926	0.0332545260297243	1.53169957386437	122
hsa-mir-1273g	6.34261325	UAAGUUGUGAUCAUACCA	0.466215958705364	0.269169909259041	0.0735053424084093	1.52201747103627	124
hsa-mir-6841	6.33676291666667	UUGUGAAACACAGGUGUUUUUUAACCUCAC	0.256449404207742	0.148061132552859	0.0404700961011561	1.50922327544336	125
hsa-mir-7110	6.3365116	GAGAGAGUGCACAGCCAGCUCAGGGAUUAAAGCUCUUUCUCUCUCUCUC	0.287066510353258	0.16573792702778	0.0453035563531924	1.5086736666594	126
hsa-mir-6807	6.33637617666667	AGAGGCUGUGGGCAGGGGGAGAUGUGAAGGAAAGAACUAGGACCCAUUCAUCCACU	0.121327341047905	0.0700483730140693	0.0191477490706258	1.50837750701929	127
hsa-mir-378e	6.33464173333333	CAGGCCAGGGGCAGACAGUGGACAGAGAACAGUGCCCAAGACCACUG	0.0926130774481433	0.0534701851951652	0.0146200971336401	1.50458442276457	128
hsa-mir-376b	6.33085144733333	GUUUACGUGAUUCCUGGUUAAUC	0.0976610538824689	0.0563846357483859	0.0154262115759493	1.49629538047005	129
hsa-mir-93	6.32638331666667	AGGUAGUGUGAUUACCCAACCUACU	0.290150423772189	0.167518425270357	0.0458635541428222	1.48652394789913	130
hsa-mir-7851	6.3260427	AGUAGCUGGGAAUACAGGUGUGUGCCACCAUGCCUCUACAAGCUACC	0.355463937206993	0.205227199833662	0.0561905687432355	1.48577904739394	131
hsa-mir-23b	6.3260013	UGAUUUGUGACUUAAGAUUAAAAUCA	0.151059061422081	0.0872139897755707	0.0238790753049767	1.48568850901478	132
hsa-mir-1-1	6.32543831666667	CCCAUAUGGACCUGCUAAGCUAUGGA	0.475739858184613	0.274668535187121	0.0752105758317337	1.48445731098352	133
hsa-mir-181d	6.32436381666667	GUGGGUUGUGAGGACUGAGGCCAGACCCAC	0.0175028622181017	0.0101052822132098	0.00276752930816159	1.48210746826836	134
hsa-mir-516b-2	6.32217536666667	AGCACUUUGUGUUUUGUGAAAGAAAGUGCU	0.345279514724786	0.199347220772018	0.054614036261198	1.47732150894776	135
hsa-mir-6127	6.31878718333333	GAGGUGGGAAGGCUGCCCCAAAUGGCCUCUAACAUCCCUUCCAGUCUCCUCCUC	0.21839733084436	0.126091757753287	0.0345631724107458	1.46991183195989	136
hsa-mir-760	6.31782781666667	CCCGGAUACCUCAGAAAUUCGG	0.064151428547272	0.0370378445406665	0.0101540324315326	1.46781377633138	137
hsa-mir-193b	6.31597863333333	AGAUGAGUUUAUGUUUUAUCCAACU	0.445793729830749	0.25737912992083	0.0705818932758922	1.46376976517751	138
hsa-mir-342	6.31567776666667	UUGAGGGACAUGGUUAAUGGAAUUGUCUCA	0.151554247062415	0.0874998853383164	0.0239965135432176	1.46311179463782	139
hsa-mir-518b_518c	6.31081901666667	UCUGUUGUCUGAAAGAAAACA	0.265091726577241	0.153050779699313	0.042005914902193	1.45248610986138	140
PARIS_ID17	6.310104825	GCUCUUGGCACAUCUGGUUGGUGACACUGUUUUGUGAGAUGGGUUGAAAGC	0.342672582334655	0.197842107654817	0.0543053708041459	1.45092423169931	141
hsa-mir-489	6.30925598333333	CCAUUUACUUGAACCUUUAGGAGUGA	0.271610665650749	0.156814490928234	0.0430495555051565	1.44906788511324	142
hsa-mir-4285	6.30311412333333	UCAUAAAUAUUUUAAGGAAUGACCCGGCCCUGGGG	0.129217218028124	0.074603595612472	0.020500536004858	1.43563614478887	144
hsa-mir-1306	6.302834725	ACGUCCAGUGGUGCAGAGGUAAUGGACGU	0.285456688315966	0.164808495841202	0.0452902068308583	1.43502512372027	145
hsa-mir-20a	6.29906386666667	AGGUAGUGUUUAGUUAUCUACU	0.212177489508278	0.122500730683583	0.0336839717773107	1.42677856812745	146
G4_(GGGUU)6	6.29882131666667	GGGUUGGGUUGGGUUGGGUUGGGUUGGGUU	0.195451215316159	0.112843811776224	0.0310298078783399	1.42624813131912	147
hsa-mir-6876	6.29871978333333	AGUUCAGGAGGUGGCACUGCUGUGUGUGAGCU	0.234378119287453	0.135318270262769	0.0372104375729854	1.42602608630871	148
hsa-mir-615	6.29669383333333	CGGAUCUCGAGGGUGCUUAUUGUUCGGUCCG	0.182329382892489	0.105267918294157	0.0289563678524874	1.42159550106089	149
hsa-mir-3682	6.29540722333333	AUCAUAAUAAAGGUGUCAUGAU	0.329606663191636	0.190298495720385	0.0523566866286235	1.41878179130216	150
hsa-mir-411	6.29528675	CGUACGCUUUAUCUGUGACGUAUG	0.492723696955193	0.284474159073188	0.0782686661501469	1.41851832607675	151
hsa-mir-6131	6.29495985666667	GGUCAGGUGGUGCCCUCCUUCCAUGGGUAGAGCCAGAGAUGGUGGGUUCUGGCU	0.119697321231959	0.0691072806345485	0.019014787060984	1.41780343736762	152
PARIS_ID4	6.29420995	AGUGAUGGCUUUGAGGUUAUUUGCAGUUUCCUAGCCAUCUCAAAGUGUGCUGCGGGGAUCUCU	0.393999554746382	0.227475748993416	0.0625971421157284	1.41616345345164	153
hsa-mir-580	6.29333773333333	UCAGAUAUUUAAGUUAACAGUAUUUGA	0.252795630239628	0.145951625168811	0.0401687690938099	1.41425598767202	154
hsa-mir-7150	6.29127751666667	GGUAAGGUCUUUCAGCC	0.291194953049818	0.168121484529973	0.0462855043794194	1.40975046405562	156
hsa-mir-5189	6.2894752	GACAGGCUGGCCUCUGGAUGACCUGC	0.0787837984496667	0.0454858472426962	0.0125262912952843	1.40580894642921	157
G4_(UGGGGU)6	6.28904555	UGGGGUUGGGGUUGGGGUUGGGGUUGGGGUUGGGGU	0.148882356885554	0.0859572688254606	0.0236732832831134	1.40486933738075	158
hsa-mir-4659b	6.28802705	AGAAAAUUUUUCUCCAAAGUUUUCU	0.183587349636494	0.10599420573244	0.0291963358580804	1.40264196203837	159
PARIS_ID41	6.28597396666667	ACCUGCUCUGGCUCUUGGCACAUCUGGUUGGUGACACUGUUUUGUGAGAUGGGU	0.29774152599484	0.171901150182051	0.0473660132182709	1.39815203843256	161
hsa-mir-1197	6.27824866666667	UGUACGCUUUAUUUGUGACGUAGG	0.238329675339949	0.137599702213396	0.037961171656886	1.38125744566622	162
hsa-mir-1266	6.27742636666667	AGGGCUGGGAUUACUAAAGCCCU	0.202993499509555	0.117198351585586	0.0323370578406873	1.37945914351204	164
hsa-mir-198	6.27611731666667	GUUCCUGUGAUUUUUC	0.363917850122636	0.210108068731214	0.0579845518751262	1.3765963593275	165
hsa-mir-1226	6.2735964	AUGGGGCAGCUGGGAUGGUCCAAAAGGGUGGCCUCA	0.399400561815466	0.230594021878647	0.0636637323075909	1.37108332287828	166
hsa-mir-5690	6.2675081	UAGGAUUUGGGAGUUAUACUA	0.561678345024399	0.32428514369782	0.089617490087392	1.35776871384831	169
hsa-mir-3616	6.26687311666667	CUCAUGAUAUGUUUGCCCCAUCAGCGUGUCACGAG	0.297917382740586	0.172002681121546	0.0475384417706303	1.35638005776633	170
hsa-mir-7154	6.26499333333333	GCUUGGAGCCUUGGUAGGGAAGCAAGCUGAGGAGAUAGGA	0.0987811600623116	0.0570313293528389	0.0157671612412961	1.35226912694091	171
hsa-mir-6785	6.2625421	UGGUGGGAGAGGAGCCCCACUGUGGAAGUCUGACCCCCACA	0.342670767400807	0.197841059802271	0.0547175191685828	1.34690848218383	172
hsa-mir-548ad	6.26178335	UUUUGAAAGUAACUUGGCGAAA	0.226541313840275	0.130793688528254	0.0361784017711623	1.34524915862856	173
hsa-mir-145	6.26169926666667	AUCCCUUAGAUGCUAAGAUGGGGAU	0.6066097588893	0.350226307587791	0.0968762205043138	1.34506527532629	174
hsa-mir-8083	6.25963928333333	AACUGUGCGGCCGGCCACACCGUCACACCGGGU	0.47638174359482	0.275039127901492	0.0761037053466028	1.34056026199061	176
hsa-mir-4267	6.25820453333333	CUGGGGGAAGGCUCCAGACCCCAGCCU	0.950669573039723	0.548869333904871	0.151907718575852	1.33742258229254	177
hsa-mir-4522	6.25810315	GAUCCAGCCCAGGCUGGUUCCGCUGAC	0.16338679050308	0.0943314074789824	0.0261080373056938	1.33720086531974	178
hsa-mir-3927	6.2554806	CCUGUCCUAUGACAAACAUGGCAGG	0.372957718164134	0.215327238978412	0.0596209535305943	1.33146556516837	179
hsa-mir-585	6.25351096666667	CCCAGAGAAAGCCUGAACGUUGGG	0.151722160070392	0.0875968299586723	0.0242619163665216	1.32715813981717	180
hsa-mir-608	6.25273481666667	CCGUUUAAAAAGGCAUCUCCAAG	0.0570736715322683	0.0329514996227953	0.00912779339052384	1.32546076389966	181
hsa-mir-5583-1	6.25014445	AUUCUGGCUAGGUGAUCAUCAGAAU	0.749122881443173	0.432506297257324	0.119856890898445	1.31979584603902	182
hsa-mir-6715b	6.24559393333333	UGGCAAUUCAGUAAAAAUGCUCA	0.216915658985268	0.12523631410659	0.0347309897666527	1.30984424209357	183
hsa-mir-8065	6.24449234333333	UGUAUUUUUCAGCAAGGCAAGGGCUUUGAUGUCUUGUA	0.319314239021939	0.184356161855397	0.0511353399868992	1.30743515578683	184
hsa-mir-9-2	6.24419531666667	GUAUGAGUGUAUUGGUCUUCAUAA	0.438103565273445	0.252939211343558	0.0701617331065995	1.30678558300984	185
hsa-mir-6509	6.24334422666667	GGAACACUAUAUUAAUCAGGUUUCC	0.303846750716377	0.175426003318493	0.0486673070849725	1.30492431950454	186
hsa-mir-526a-1	6.24258876666667	UCUGUUGCUUGAAAGAAGAGA	0.0188168455526124	0.0108639108451003	0.00301426960127313	1.30327219090743	187
hsa-mir-376c	6.24090211666667	UGUUUAUGUUAUUUAUGGUUAAACA	0.431733037209351	0.249261185250873	0.0691779856723572	1.2995836267236	188
hsa-mir-611	6.23876955	UCCAGACGGAGAUGCGA	0.208537585295811	0.120399231006691	0.0334260760274133	1.29491987963541	189
hsa-mir-16-2	6.23810531666667	UUGGCGUAGUGAAAUAUAUAUUAAACACCAA	0.416049051950285	0.240206032139586	0.0666947784351613	1.29346725622034	190
hsa-mir-626	6.23734061666667	AUCUGAAUGAUCUCAGC	0.380242670854305	0.219533208375115	0.0609623065699293	1.29179492050672	192
hsa-mir-31	6.23667736666667	AGCUGUUGAACUGGGAACCUGCU	0.473630380945618	0.273450627935338	0.0759427421205148	1.29034444756039	193
hsa-mir-6720	6.23638373333333	GCCGCGGAAGAAGGGGAAGCGC	0.457862936681729	0.264347289745149	0.073418018560093	1.28970229572301	194
hsa-mir-6503	6.23514705	UCCCCAGAAGCUGAGGAUUAGGGGA	0.162819354399992	0.094003798092116	0.0261131538830334	1.2869977714589	195
hsa-mir-4764	6.23428413333333	UUAUCUGUCACCAGUCAGAUAACUGUCACCAGUCAGUUAA	0.166937423310356	0.0963813662860563	0.0267773203370341	1.28511064401082	196
hsa-mir-639	6.23245286666667	CGGGGCGGACGCAGAGCCGCGUUUAGUCUAUCG	0.243824974484211	0.140772414653613	0.0391218320780687	1.28110581512652	198
hsa-mir-324	6.23216915	CAUUGGUGUAAAGCUGGAGACCCACUG	0.165094325808831	0.0953172534474083	0.0264906683107006	1.28048535021974	199
hsa-mir-345	6.23077461666667	GGGCUCGUGAUGGCUGGUGGGCCC	0.503246227207399	0.290549344746856	0.0807678431926054	1.27743562104861	200
PARIS_ID45	6.23034746666667	GUGAGAUGGGUUGAAAGCACGUGCUGCCAAAAUAGAAUAAUGUUGGUCCUCUCCUCAU	0.446295908891653	0.257669063136824	0.0716325873122495	1.27650147929358	201
hsa-mir-4526	6.23033458333333	AUGCCCCAGGUGACGUGCUGGGCU	0.414855728316039	0.239517066418123	0.06658642850832	1.27647330450812	202
hsa-mir-30b	6.22715255	UCAGCUGUAAUACAUGGAUUGGCUGG	0.242555601950867	0.140039542079785	0.0389512863228101	1.26951446053629	204
hsa-mir-1245b	6.22562356666667	UAAAGAGUAUUCAACAUC	0.199185649873996	0.114999888573462	0.0319944898275698	1.26617070032462	206
hsa-mir-3924	6.22404506666667	AGAUCUAUGUCAUAUAUACAGAUAU	0.175470559179969	0.101307974577409	0.028192366427376	1.26271865125447	207
hsa-mir-5092	6.22207746666667	GACUGGACAACAUGAUGAGCCCAAACCAAUC	0.446585761860229	0.257836409826257	0.0717743815072552	1.25841567263525	208
hsa-mir-6853	6.22069258333333	GUCAGGUGAUGGUGAUAAGGUCAAGGCCUG	0.29953209360677	0.172934934874801	0.0481509236462329	1.25538704721675	209
hsa-mir-550b-1	6.22053241666667	AAGACACUAUCUUACAACAACAGGGCUCUU	0.406485670846779	0.234684611485113	0.0653458005873713	1.25503677595116	210
hsa-mir-3687-1_3687-2	6.22021861666667	CGGUGGUCCCUCCCG	0.539341869807023	0.311389173718321	0.0867078639908076	1.25435052128014	211
NEAT1_ParasoR_ID1	6.218345275	GGUUGGUGACACUGUUUUGUGAGAUGGGUUGAAAGCACGUGCUGCCAAAAUAGAAUAAUGUUGGUCCUCUCC	0.320133268423136	0.184829028700652	0.0514820670557145	1.25025367784745	212
hsa-mir-4291	6.21775436666667	AGCUGGGUGGAGGCAGAGCU	0.371405860857715	0.214431273744806	0.0597331188972049	1.2489614101486	213
hsa-mir-379	6.21618206666667	CGUAGGCGUUAUGAUUUCUGACCUAUG	0.479855806125712	0.277044878838885	0.0771946189766329	1.24552291996615	214
hsa-mir-4661	6.21617603333333	CCUGACAGACAGCCUGAUAGACAGG	0.0834662592478887	0.0481892672450197	0.0134272676321123	1.24550972556468	215
hsa-mir-6514	6.211021	CUGGCAUUUACGAGUCAGAGUUCUUACAGAGCUGC	0.287477637804444	0.165975291572393	0.04628508546412	1.23423609361983	216
hsa-mir-4251	6.2098139	AGUGGCCAAUUCCU	0.50068665894881	0.28907157732375	0.0806282872581431	1.23159626566127	217
hsa-mir-4324	6.20866921666667	CAGGGAACUUUAAAACC	0.113861393198994	0.0657379060137452	0.0183390979975777	1.22909293779529	218
hsa-mir-4668	6.20769585	UGUCUUGUAGCCAGGAUAUUGUUUUAAAGAA	0.177059886092841	0.102225572898386	0.0285226419546378	1.22696426532359	219
hsa-mir-181b-1	6.20652175	UGGGUUGAACUGUGUGGACAAGCUCA	0.21328313897952	0.123139077703434	0.0343643585845035	1.22439660563827	220
hsa-mir-153-2	6.20628151666667	GCAGCUAGUAAUAUGAGCCCAGUUGC	0.370687582397477	0.214016575482435	0.0597278066426754	1.22387123518851	221
hsa-mir-3134	6.20429093333333	CUCACAUGGAGUAAAAUAUGAU	0.589837873457668	0.340543055019021	0.0950693447157176	1.21951799391838	223
NEAT1_ParasoR_ID26	6.2007586	UGCAGCAUAUAACAGUACUGCG	0.172624904901269	0.0996650353135814	0.0278393203214312	1.21179307279149	224
hsa-mir-3945	6.19904871666667	AUAUAAAAUGCAAUUA	0.120549854581437	0.0695994909933629	0.0194465086646809	1.2080536992274	225
hsa-mir-4759	6.19875155	AUUAGACAGAAAAAAGUUAGACACAAAAAAUUGUGUCUAAU	0.207798417708917	0.119972472401422	0.0335226240369187	1.20740382028198	226
hsa-mir-4497	6.1985378	GGGCGCCGGCGGCCGGGAGAUCCGCGCUUCCUGAAUCCCGGCCGGCCCGCCCGGCGCCC	0.368242983492731	0.212605185646719	0.0594080403111732	1.20693636669393	228
hsa-mir-3141	6.19746435	AGGAGGGUCC	0.234158529749287	0.135191490183798	0.0377829571136278	1.20458882024201	229
hsa-mir-378i	6.1965058	AAGGUGGAGUUCUGGGUGCUGUUUUCCCACUCU	0.575222221027254	0.332104704153939	0.0928300948297754	1.20249255059602	230
hsa-mir-1228	6.1961907	UGUGGUGGGUGGUGGCCUGCGGUGAGCAGGGCCCUCA	0.182802275931236	0.105540943217375	0.0295023644012822	1.20180345293241	231
NEAT1_ParasoR_ID40	6.19541589166667	CUGAGUUGUAAGAGUUCUUUAUAUAUUCUGGAUUCUAGACCCUUAUCAG	0.0537803341554806	0.0310500904017747	0.00868066568829051	1.20010901112903	232
hsa-mir-3975	6.19504135	UAUUUCAAAAGACUAGAGGUAGGAAAUGAG	0.340942658360496	0.196843335582659	0.0550347671788335	1.19928991945203	233
hsa-mir-361	6.19364873333333	GGUACUUUAUAAUUUCAAAAAGUCCC	0.270137759455988	0.155964108140197	0.0436152857688142	1.19624438187253	236
hsa-mir-29b-1	6.19304181666667	UUUAGAUUUAAAUAGUGAUUGUCUAG	0.507165074982683	0.292811892564829	0.081892725739039	1.19491710527143	237
hsa-mir-7107	6.18727688333333	AGGGCAAGUCCAAAGGUAUACAGUUGGUCUGUUCA	0.26748816435008	0.154434363692558	0.0432319693128027	1.182309672422	239
hsa-mir-4536-2	6.18555183333333	ACGAUAUAGGUAUGUAUGUAUGUAUGUAUAAAAGCAGGGCAGUAUAUAUAUCGU	0.395498216764707	0.228341001913121	0.0639390352584884	1.17853713061112	240
hsa-mir-330	6.18339688333333	AGGCUCUGCAAGAUCAACCGAGCA	0.2471481476097	0.142691049552178	0.0399696400332737	1.17382443302245	241
hsa-mir-4463	6.18339451666667	UUUCUGAAUUUGUGAGA	0.259310366082968	0.149712909661662	0.0419365714712243	1.173819257318	242
PARIS_ID1	6.18289241666667	AGCAUUUCUGAAUCUCCUAUCCAAUACAAAAACUAGGACAAUACAGACAGUAACUCCUAUGGUUACAAUGAACACUCCU	0.37212586023378	0.214846965578394	0.06018637154848	1.17272120610602	243
hsa-mir-129-2	6.17727813333333	GCUUGCUGUACAUAACUCAAUAGCCGGAAGC	0.370046870679139	0.21364666039938	0.0599045182508979	1.16044323235853	249
hsa-mir-647	6.17532273333333	CUUCAGCCCCAGGAAGCCUUGGUCGGGGGCAGGAG	0.328313918202382	0.189552129052846	0.0531654671957791	1.15616693413123	250
hsa-mir-3138	6.1701997	CCGGGUGCCCACAAGACUGUG	0.512959958621539	0.296157570193645	0.0831350658912286	1.14496328354226	251
hsa-mir-1293	6.16936653333333	GUGCAGCUUGUACCUGCAC	0.301476914461329	0.174057777718706	0.0488667536338516	1.14314121688597	252
hsa-mir-6083	6.16916026666667	AGGUGGAAAGGGAGCAGGAGCAUCGUCUUUAAGAGGGUCAGGUACCUUUGCUCUUA	0.507627901492169	0.293079105574669	0.0822847647896253	1.14269012872958	253
hsa-mir-1323	6.16705116666667	UUCUGUGGUUUGAAAGGAA	0.421415061679647	0.243304099301307	0.0683333168950217	1.13807770130236	256
hsa-mir-4452	6.16622488333333	GCAAGGCUGUAGUGUGCACAGCCUUGA	0.614262369883783	0.354644544605459	0.0996172506688931	1.13627068792731	257
hsa-mir-6790	6.16433731666667	GUUCGGGGGUUCCGACGGCGAC	0.270785053151435	0.156337823329508	0.0439276826106364	1.13214273559502	258
hsa-mir-4708	6.16289233333333	UGCUCCUUGAACAGGAGGAGCA	0.348191121574905	0.201028237770709	0.0564980049532325	1.12898267644253	259
hsa-mir-542	6.16155326666667	CACGAGAUACCAGUGUGCACUUGUG	0.299288024762123	0.172794021661643	0.0485734703262631	1.12605424828824	260
hsa-mir-4653	6.16097716666667	CACCAAAGGGUUAAGGGUUUGCUCUGGAG	0.291418623872474	0.168250620939643	0.0473007148036783	1.12479436519079	261
hsa-mir-128-2	6.15946115	ACGAGAGUGAGUAGCAGGUCUC	0.31062979248193	0.17934219430776	0.0504313258769284	1.12147896200771	262
hsa-mir-6755	6.158366495	AACGUUAUGUGUGGUCUUUAACCUGUU	0.396881708991419	0.229139761522635	0.0644459385964848	1.11908504197293	263
hsa-mir-664b	6.15768831666667	UGGGUAGAAAGUAUUAUUCUAUUCA	0.137213187037948	0.0792200704727258	0.022283230326316	1.11760192199512	264
hsa-mir-8070	6.154196	CCAUGUGAGUGAAGCCUGAUCAUCAUGUG	0.311009300717338	0.179561303489632	0.0505361383871001	1.10996451401168	265
hsa-mir-649	6.1536588	GUUGAAAAAUAUCUAUGUAUUAGUAAAC	0.173865515192123	0.100381301998965	0.0282540064119453	1.10878970199997	266
hsa-mir-6782	6.15360633333333	GGUGUCGAACUCAUGGCUGCCACC	0.530248211094677	0.306138947412829	0.0861686923686339	1.10867496173524	267
hsa-mir-3617	6.15290698333333	GAUGGGAUUAGAAACCAUAUGUCUCAUC	0.312670461030657	0.180520374843694	0.0508167053195509	1.10714554107182	269
hsa-mir-6779	6.15055925	GUUUGGCAGGACAGUUUCCAAGC	0.465402673323896	0.268700358725123	0.0756683505363997	1.10201124226264	270
hsa-mir-4667	6.14996581666667	GAACCCAAGAAAAGCUGACUUGGAGGUCCC	0.396419113646789	0.228872681975886	0.0644587507417483	1.10071345259742	272
hsa-mir-24-1	6.14868673333333	AUCAGUUCUCAUUUUACACACUGGC	0.0623960915955741	0.0360244002790853	0.010147872920133	1.09791620303678	273
hsa-mir-6764	6.14794509	GAGUUGCUGAGUGGGUUGAUCUC	0.221447878816869	0.127852992446391	0.0360198205376082	1.09629429034801	274
hsa-mir-4284	6.14699385	AUCAAAGUGGGGACUCAUGGGGAGAG	0.160519693347234	0.0926760881642619	0.0261135275655488	1.094214007068	275
hsa-mir-4450	6.14622313833333	GUGAGCGCAGGUCUUUGGCAC	0.248867766994322	0.143683872266793	0.0404911701695567	1.09252852433612	276
hsa-mir-6797	6.14526998333333	AACAGGACCUGUGCUCACUGGGGCCUGCA	0.231451300338344	0.133628470554632	0.0376633249582307	1.09044405310935	277
hsa-mir-8485	6.14471835	UGUAUAUAGCAUAUGUGUAUACAUACACACACACACACACACACACACA	0.432705348628984	0.249822549510735	0.0704190695134113	1.08923767659025	278
hsa-mir-4677	6.14465116666667	CAGCCAUGACCUGACCUUCUGUCUG	0.398496268506464	0.230071927893268	0.0648525453598107	1.08909075219155	279
hsa-mir-5193	6.14286015	GGGAGGUAAGAAGUCUCUGACUCCU	0.0594344500820644	0.0343144957540174	0.00967537085832312	1.08517394673142	280
hsa-mir-7112	6.14130846666667	CCUGCAGGUGAGAGCGGGAACACCUGCAU	0.12393574273858	0.0715543344323353	0.0201806737784413	1.08178054349544	281
hsa-mir-3065	6.14019891666667	CUGGAGUCGCCUGAGUCAUCACUCAG	0.477777185659341	0.275844786753082	0.0778113530430561	1.07935404932642	282
hsa-mir-4455	6.13784688333333	UUUUCCUGAGAAUAAGAGAAGGAAGG	0.41543591207069	0.23985203566505	0.0676843068859801	1.07421034677254	284
hsa-mir-4479	6.13778613333334	GCGCGGGAAAGUUCGGGAACGCGCG	0.282530770211964	0.16311921623623	0.0460313807086865	1.07407749154225	285
hsa-mir-4495	6.13775178333333	UGCUCAGUGGAGUUAUUUUGAGCA	0.368507385946796	0.212757838474748	0.0600394735654599	1.07400237093056	286
hsa-mir-184	6.13590164	CCCAGCUUUGUGACUGUAAGUGUUGGA	0.239497929951822	0.138274194328042	0.0390322309586146	1.06995626033602	287
PARIS_ID3	6.13559356666667	GAUGGCUUUGAGGUUAUUUGCAGUUUCCUAGCCAUC	0.0841936443155941	0.0486092232096638	0.0137221677741172	1.0692825294118	288
hsa-mir-6848	6.13329906666667	CCAUGGUGUGCUCUGAUCCCCCUGUGG	0.447651095616411	0.258451480557166	0.0729869994517814	1.064264647504	290
NEAT1_ParasoR_ID49	6.13212951666667	CCAUGGCUAAUGUUAUUAUAUUAUGUGCUAUUGUAAUGGAUGGGGCUGUGG	0.242348027838088	0.139919699109895	0.0395210223755718	1.06170693829273	291
PARIS_ID19	6.13088082	UAUAGAAAAAGGCCAUGUAGAAGAUAAAAGUUCCUCUAUA	0.292594530940289	0.168929531201788	0.0477247135494454	1.05897614186126	292
NEAT1_ParasoR_ID47	6.1303836	CUGUCCUGAAGAGACCAAAAUUAUGCAGAUUUAGGUAAG	0.440491664748492	0.254317981218328	0.0718538501813315	1.05788876280604	293
hsa-mir-122	6.12886391666667	UGUUUGUGUCUAAACUAUCAAACG	0.31526590877798	0.182018857299279	0.0514395348085074	1.05456534092593	295
hsa-mir-6788	6.12842778333333	UGAAGAAGAGUAUUGAUUGUGCUGUUCG	0.250834326029983	0.144819265655409	0.0409296372410789	1.05361155336318	296
hsa-mir-5188	6.12515271666667	GAUUAUUGUAAGCAGGAUCCAUUCAAUAAUC	0.0875539524427711	0.0505492980114497	0.0142941664465826	1.0464492531786	297
hsa-mir-520e	6.12472605	GUUUCUGUUGUCUGAAAGGAAAGAAAG	0.169702860413481	0.0979779921419725	0.027707828730312	1.04551616843363	298
hsa-mir-5088	6.12238545	UGGAGGUGAUGGGGGCAGGGGAUGGGUCUCACCCUCCC	0.202157382183269	0.116715619022181	0.0330193817155484	1.04039746963502	300
hsa-mir-3158-2	6.12204038333333	CCUUCCAAUACCUGUAAGCAGAAGG	0.321735710719078	0.185754199191575	0.052553673379054	1.03964283734753	301
hsa-mir-181a-2	6.12176878333333	GAGUUUGGGAUUUGAAAAAACC	0.328440355081141	0.189625127418833	0.0536512185784161	1.03904887058956	302
hsa-mir-497	6.12176488333333	UUUGUACGGCACUGUGGCCACGUCCAAA	0.160672486601917	0.0927643033909838	0.0262461054391933	1.03904034161182	303
hsa-mir-146a	6.1190784	UGGGUUGUGUCAGUGUCAGACCUC	0.221568181713891	0.127922449356371	0.0362094039706847	1.0331652245432	304
dU1A	6.11890570833333	AUUACGGUCC	0.162961303741499	0.0940857525826466	0.0266324260430361	1.03278756213754	305
hsa-mir-5187	6.11791116666667	AAGUGGAGCAGGAAUGCGCUUUUCUCCACUG	0.149430440336778	0.0862737049535632	0.024425075203927	1.0306125816905	306
hsa-mir-944	6.11722798333333	UUUUCUUAAAUUGUAUAAAGAGAAAU	0.459691023758459	0.265402736311001	0.0751469497313012	1.02911851619124	308
hsa-mir-3139	6.1167611	UGUUGACUGAAUAAUAAACA	0.229950473658193	0.132761967866839	0.0375935024923881	1.02809748091934	309
hsa-mir-6758	6.1167395	AUGUGAUGUGAGCAGAUGGUUCUCACU	0.192244516923546	0.110992423596039	0.0314292470561394	1.02805024350412	310
hsa-mir-5191	6.11625771666667	UCCUCUCCUGGUCUGGGAGGAUAGAAGAGAGGA	0.144592456147394	0.0834804934794868	0.0236406742236159	1.02699662316339	311
hsa-mir-6821	6.114905	GCGGGGGUGGGGGCCUCGCCCUGCUUGGGCCCUCCCUGAC	0.0960837118923785	0.0554739569258032	0.0157130342813794	1.02403834358699	312
hsa-mir-4754	6.11303353333333	GAGUGAGGCCCAGUGGUCACCGCCGCCCUC	0.840698838239773	0.485377700565139	0.137525638237642	1.01994560062437	313
PARIS_ID25	6.1124428	AAAUCUUAAUAUUUAUGUAUGUAUUUUAUUAUUACCGGUUU	0.326243652168593	0.188356860400944	0.0533736940930709	1.01865371563606	314
hsa-mir-591	6.1118264	UUGUAAUAGUGUAGAAUGUUGGUUAAC	0.147669481440877	0.0852570148609829	0.0241612689524161	1.01730569976857	315
NEAT1_ParasoR_ID8	6.11175888333333	UGCUUUCUUUAAUUGUUUUUUAAUAAUGUGGUAAGCA	0.333284804136647	0.192422071385105	0.0545317330900453	1.0171580463974	316
PARIS_ID48	6.11096318333333	UGUAUAUAUAUAUAUUUAAUUUCAAUGGCUUUUGGGGUACAAAUGGCUUUUGGUCAUAUAUAUGAGUUCUACA	0.166036366906413	0.0958611411286848	0.0271702450047891	1.01541791624528	317
hsa-mir-302b	6.11061938333333	CUUUCUGUGACUUUAAAAGUAAG	0.112182163090889	0.0647684020587991	0.0183585584461151	1.01466605405313	318
hsa-mir-4793	6.10995281666667	CAGAGGGAGGCCAAGAAGACCUCUG	0.308101737398041	0.17788262102455	0.0504262056750429	1.01320832783085	319
NEAT1_ParasoR_ID24	6.10750435	UGUGGGUUGUGUUUUCACUUUAUCGAUAAUGUCCUUAGACAUAUAAUAAAUUUGUAUUUUAAAAGUGACUUGAUUUGGCUGUGCA	0.135249256229498	0.0780861944917973	0.0221447662545665	1.00785373354516	320
hsa-mir-6834	6.10748703333333	UUUGUGGGGCGAGGAGGGACCUGUACUAGCCAUGGUUCUGAUCACAUAUG	0.2549939167625	0.147220806484547	0.0417510369438033	1.00781586342601	321
hsa-mir-30d	6.1041806	GAAGCUGUAAGACACAGCUAAGCUUU	0.151025484310065	0.0871946040209098	0.0247413197948412	1.00058496693323	322
hsa-mir-4740	6.1037041	GGGCAGGGAGUCAGAGGGGACCGCCC	0.360052211534587	0.207876241251814	0.0589891327685081	0.999542900805947	323
hsa-mir-4485	6.10295636666667	CAGUGACAUGCGUUUAAC	0.258219455078933	0.149083071899821	0.0423105523888856	0.997907669790387	324
hsa-mir-4436b-2_4436b-1	6.10159201666667	CCUGCCCAAAUGGUGGAGCAGAUUCGAGGGGCAGG	0.251007735710656	0.144919383781226	0.0411380726579263	0.994923949075239	325
hsa-mir-6087	6.09778155	GAGCCCUGAGGGGCUC	0.282107547381761	0.162874868421285	0.0462639642087147	0.986590773330217	326
PARIS_ID28	6.0948509	AGUCCAUGGCUAAUGUUAUUAUAUUAUGUGCUAUUGUAAUGGAUGGGGCUGUGGAGU	0.168083029099989	0.0970427820970864	0.0275778738246065	0.98018168393684	328
hsa-mir-5706	6.09462548333333	AGCUUCUACGUCAUUCAGCACUUGCU	0.160330617061444	0.0925669249197637	0.0263068858783682	0.979688716312791	329
hsa-mir-3928	6.09313521666667	GCCUGCGGGCAGGAAGCGGA	0.149254259702917	0.0861719870171773	0.0244954780085397	0.976429626252005	330
hsa-mir-4691	6.09300646666667	CUGCGGCCCUGAUGUCUCUACUCCAG	0.297679524613053	0.171865353667586	0.0488559344621714	0.97614806064049	331
hsa-mir-6736	6.0915924	CUGUGGUUUGCUGGCUGCCUCAG	0.13959276826616	0.0805939223353928	0.0229156448921567	0.973055613683373	332
hsa-mir-4784	6.09156108333333	CUGAGAGUGUCAUGGUGGAGCCUCCG	0.317001713570988	0.183021024663782	0.0520394869614478	0.972987126721038	333
hsa-mir-199b	6.09073296666667	CUGUUCAGGACUCCCAAAUUGUACAG	0.146541354868185	0.0846056906805591	0.024059724120262	0.971176103997476	335
hsa-mir-6730	6.09025998333333	CAGAGCUGCAGCUGCUCCACCCUG	0.360574204602636	0.208177614090167	0.0592050594866865	0.970141728529605	336
hsa-mir-4501	6.09020528833333	AUCACUGAAAUAUGUCUGAGCUUCUGUU	0.420598140406105	0.242832449584121	0.0690614060599601	0.970022115084001	337
hsa-mir-297	6.08903988333333	CAUGUAUGUGUAUAUACAUAUAUAUG	0.395364958657739	0.228264065309191	0.0649305910673891	0.967473470645225	338
hsa-mir-4318	6.08887765	UGUGGACAAGGGCCUUGUCUUAGACAGUCACU	0.213078309175506	0.123020819160949	0.0349946774140725	0.967118679750403	339
hsa-mir-148b	6.08856941666667	CAGGCUGUGGCUCUCUGAAAGUC	0.182860254167496	0.105574416967687	0.030033369360451	0.966444598919407	340
hsa-mir-7157	6.0864626	CAGAGAUGAAAUUGGGACUCCUCU	0.390393254088182	0.225393650337626	0.0641412392952488	0.961837164953523	341
G4_(UGGGU)6	6.08586531666667	UGGGUUGGGUUGGGUUGGGUUGGGUUGGGU	0.486853068587478	0.281084750204776	0.0799973452015425	0.960530955656437	342
hsa-mir-2053	6.08462243333333	ACAUUUGCAACCUGUGAAGAUGCAAAACUUUAAGUGU	0.193781606517146	0.111879862686673	0.0318477619014705	0.95781287250462	343
hsa-mir-6832	6.08325043333333	GGGUCAGUGGCAGAGCCAGGCAGAUGCUGACCC	0.508338785013038	0.293489534366805	0.0835636787575901	0.954812421871582	345
hsa-mir-3154	6.0831358	CCUGCCACGUCAAAGGAGGCAGA	0.309791478616811	0.178858193572068	0.0509262802610474	0.954561728243618	346
hsa-mir-3166	6.08257555	UGCGUUAGGAUUUCUGUAUCAUCCUCCUAACGCA	0.152002688456002	0.0877587930976194	0.0249898562223369	0.953336507786506	347
hsa-mir-3140	6.08253866666667	AGCUUUAUGUAUUCUGAAGUUAUUGAAAAUAAGAGCU	0.310123619027326	0.179049954927487	0.0509858853387739	0.953255846984134	348
hsa-mir-7-3	6.08228316666667	UUGUUCUGAUGUACUACGACAA	0.325671235267839	0.188026375349205	0.0535442409279212	0.952697089595841	349
hsa-mir-126	6.07830508333333	ACGCGCUGUGACACUUCAAACUCGU	0.530873710677512	0.306500079765357	0.0873391024963791	0.943997350050813	351
hsa-mir-6125	6.07806371666667	CCGCUAGUGGAAGAAGAUGGCGG	0.400331576420847	0.231131543411683	0.0658649851470127	0.943469501094696	352
hsa-mir-3941	6.07689666666667	GUAGAUUGAAAGCCCUAAUUUUAC	0.470825793344955	0.271831398529129	0.0774779989147347	0.940917259176848	353
hsa-mir-1272	6.07605088333333	AAACGUGCUCAGUGUCUUUAUAACAGGAAAGCCGUAAAC	0.312604588225467	0.180482343161885	0.0514486455475454	0.939067600913063	355
hsa-mir-6076	6.07454088333333	GUGGAGGUAGGCGAGAGUAAUAUAAUUUCUCCAGGAGAACAUCUGAGAGGGGAAGUUGCUUUCCUGCCCUGGCCCUUUCAC	0.112115819547481	0.0647300985961539	0.0184566737965485	0.935765355682822	356
hsa-mir-4329	6.07204826666667	UGGAGUUUUUUUUUCCUCCUG	0.0662943697086027	0.0382750721970184	0.010917958289715	0.930314208995202	358
hsa-mir-548ax	6.07108978333333	GCCAUGGAAAGUAAUGGC	0.221628318636125	0.127957169424611	0.0365055247979614	0.928218085143704	359
hsa-mir-6501	6.06985813333333	UUGGUGACAGCAGCAGUAGAGUUGCCAG	0.0999540224940487	0.0577084817935248	0.0164672749013918	0.925524568363688	360
hsa-mir-640	6.06721856666667	UCAGACACAUCAGAUCCCUUAUCUGUAAAAUGGGCAUGA	0.348508638137842	0.201211556043793	0.0574412532379418	0.919752054168392	361
hsa-mir-548ba	6.06570263333333	UGCUAUUAGAAAGUAAUGGCA	0.116106185086545	0.0670339372142972	0.0191414238555806	0.916436833228419	364
hsa-mir-4685	6.0653594	GCAAGGUUGUUGGUGAUAUGGCUUCCUCUC	0.601774628561449	0.34743474379144	0.0992149992894814	0.915686210289442	365
hsa-mir-5699	6.06179261666667	CAAGAGGUGUGAGCCACACACACGCCUGGCCUCCUG	0.324858688113252	0.187557251030775	0.0535911913614573	0.907885949859114	366
hsa-mir-5584	6.06089098333333	ACUAGAUUUGAAUCCAGACCUUUAGU	0.284613207716553	0.164321512090075	0.0469589716263174	0.905914152260157	367
hsa-mir-6740	6.06050638333333	GAGAAACUUGAGGUCUCUGGGAGUUGCUUAAACCAGUUGACCGUAACCUGGCCAGAGAAUUCUGAUAGUGUC	0.542097138633234	0.312979928916823	0.0894474989951377	0.905073063839262	368
hsa-mir-4719	6.05900113333333	GUGAUUACAUUAAAACUUAAAAUUUCAC	0.219434612274916	0.126690632466444	0.0362163015728296	0.901781206466536	369
hsa-mir-4531	6.05821456666667	CAGUGGGGACAUG	0.138081831483494	0.0797215825771915	0.0227924960339377	0.900061050159739	370
hsa-mir-548v	6.05587326666667	GGUUUUGCCAUCAUGCCAAAAGCU	0.16229983852862	0.0937038554639314	0.0268004020860156	0.89494082051897	371
hsa-mir-1908	6.05454493333333	UUGGUCCGUAUGUGUGGUGCCACCGG	0.573816200436961	0.331292937787647	0.0947744556783801	0.892035865277802	373
hsa-mir-6891	6.05379691666667	AGGGGUCAUAUCUCUUCUCAGGGAAAGCAGGAGCCCUUCAGCAGGGUCAGGGCCCCU	0.391170731393928	0.225842527069387	0.0646157670596776	0.890400014635657	374
hsa-mir-6856	6.05269383333333	UGUGGCAGUGGCAGAGGUCGCUACA	0.0462598363407264	0.0267081289639864	0.00764285087178285	0.88798766253231	376
hsa-mir-4437	6.0507342	UCCACAAGGAGGGGAUGACCCUUGUGGG	0.11969138337064	0.0691038524087181	0.0197812991637677	0.883702106354815	377
hsa-mir-4744	6.05005051666667	UAUGACCAGGCCAUAGUAAACAUCAUA	0.22189755431869	0.128112612718415	0.0366769754578754	0.882206947396872	378
hsa-mir-892c	6.04999518333333	AGUCACUUAGAUUACAUGUCACU	0.306425060128706	0.176914590951756	0.0506488105929164	0.88208593796901	379
hsa-mir-433	6.04906301666667	UUAUUCAGAGAGGCUAGAUCCUCUGUGUUGAGAAGGAUCA	0.438000062421521	0.252879453944138	0.0724079185842042	0.880047366492993	380
hsa-mir-5572	6.04877437666667	CAGCCUGGGGCAUCGGUUG	0.479978267763829	0.277115582098617	0.0793513260496803	0.879416134663021	381
hsa-mir-6723	6.0481032	GGGCAUUCCGGAUAGGCCGAGAAAGUGUUG	0.198935963034137	0.114855731809257	0.0328922897734512	0.877948326751665	382
hsa-mir-4314	6.04799146666667	ACAGGUAGUGGCCACAGUGAGAAAGCUGGCCUGUCCUUCUGC	0.639566325239181	0.369253790041461	0.105748549541469	0.877703975184077	383
hsa-mir-1295b	6.04729655	UAAUCACAGGCCACAUUUCUGAAUA	0.0785450390516959	0.0453479994400063	0.0129884549901387	0.876184249854336	384
hsa-mir-548a-3	6.04687805	UUUACCAUUACUUUCAAUGGCAAA	0.380446951559054	0.219651149894993	0.06291625999619	0.875269024934562	385
hsa-mir-4514	6.04684501666667	GAAACAUCUUUUAC	0.182534571723634	0.105386384121053	0.0301867455210976	0.875196783764076	386
hsa-mir-1972-1_1972-2	6.04655685	UUAAAUGUGUCAUUUAAAAAUUCAG	0.509219411837075	0.293997964500718	0.0842164267151603	0.874566587074988	388
hsa-mir-4770	6.0461493	CUAUCCUUCCCUUGGAAAAUGAUCUGAG	0.151017634769346	0.0871900720864623	0.0249774901802947	0.873675308900431	389
hsa-mir-30c-2	6.04506056666667	UCAGCUGUGGAAAGUAAGAAAGCUGG	0.171205590715581	0.0988455938864097	0.0283215674727286	0.871294339061356	390
hsa-mir-3655	6.04479266666667	UGCUGUUGGAGACUCGAUUGUUGGUGACAGCGAAAGAACGAUAACAAA	0.151819428130529	0.0876529876993757	0.0251157378759606	0.87070846389766	391
hsa-mir-4265	6.04448681666667	ACACCUGUAAAGAAUUGGUCAGCCUGGGGACUGGUGAUCUCUGCAGCUGU	0.203305068330259	0.11737823592809	0.0336347939033764	0.870039595219734	392
hsa-mir-6871	6.04401658333333	GGUUGCUGGAGGUCAGC	0.190877040884664	0.11020291093688	0.0315811577041361	0.869011233774638	393
hsa-mir-3199-2	6.04174206666667	AGUUUCUGGAAUGUCAGAACUUCCAGAAACU	0.63073121955272	0.364152839395064	0.104395588655228	0.864037053765632	395
PARIS_ID32	6.04087896666667	UGGUCUUGUAAUUAAAAUUCAAACACUAUAGAAAAAGGCCA	0.409900183216933	0.236655981121173	0.0678543942824787	0.862149525382706	396
hsa-mir-4676	6.03973286666667	AGUGAGUUGAUUACUUCUCACU	0.172892875193805	0.0998197480341115	0.0286259142598843	0.859643099383782	398
hsa-mir-498	6.03962403333333	UUUCUAUAACUGGAUGAAA	0.463862689695401	0.267811248762664	0.0768032392637842	0.859405089876568	399
hsa-mir-1295a	6.0384525	CUAUUCAGAAAUGUGGCCUGUGAUUAG	0.0969741788096837	0.0559880682402138	0.0160594421848452	0.856843043279176	400
hsa-mir-6500	6.0384	GUGUCCUUUCUUCUGAGAGCUGGACAC	0.342551747817042	0.197772343813546	0.0567288930539616	0.856728230117196	401
hsa-mir-4646	6.03800755	GGGACAUUGCGGAGAGGGUCUCACAUUGUCCC	0.34921004929436	0.201616515963822	0.0578353117982372	0.85586997439494	402
hsa-mir-6085	6.03722416666667	UACAUAGUUCAUGCUGAGGCCGGGAUUUCAUGCAGAAAACUGGUUGCAAAAGGUGCUGAAG	0.150791481471205	0.0870595024189024	0.0249769558506325	0.854156779775107	404
hsa-mir-761	6.03643463333333	CACAGUUCUGG	0.352164186489914	0.203322087868898	0.0583397664153034	0.852430135613441	405
hsa-mir-194-2	6.03592438333333	GUGGAAGUGCCCACUGGUUCCA	0.154706555435673	0.0893198714261855	0.0256309631483879	0.851314261024879	407
hsa-mir-4462	6.03493986666667	GUCAGGAGUGGCUUUCCUGAC	0.434871244343547	0.251073029984575	0.072058919218982	0.84916120442449	408
hsa-mir-4780	6.0342114	GGACCAGCCCAAAGGCCAGGCCUGACCC	0.213489971899637	0.123258492745541	0.0353799291651659	0.847568108016947	409
hsa-mir-1271	6.03299416666667	CACUCAGUAAAUAUUUGUUGAGUG	0.231110226824049	0.13343155166934	0.0383077159432662	0.844906119295695	410
PARIS_ID16	6.03262811666667	UCCUACUGGUGGUCUGUAAGAUGAGUUAGGG	0.0840438203976413	0.0485227223303029	0.0139315433957298	0.844105598192037	411
hsa-mir-6885	6.03236311666667	AAAGCCAGGGACCCUGAGAGGCUUU	0.0419012370588666	0.024191690495315	0.00694607341244076	0.843526065088713	414
hsa-mir-3918	6.03219401666667	GACUGCUCAAGGUCAAAGGGGUC	0.577080128367617	0.333177367457027	0.0956667054761786	0.843156257361274	415
hsa-mir-4524a	6.03150945	CUCACUGCAGAAUUAUUUUGAG	0.250948920362955	0.144885426724398	0.0416063213434831	0.841659166626323	416
hsa-mir-1203	6.03150323333334	GCUCAAGCCACAGCAGGGUGUUUAGCGCUCUUCAGUGGCUCCAG	0.80473769834686	0.464615526767599	0.133422410171223	0.841645571290002	417
hsa-mir-2681	6.03139806666667	GAGACUGCCCAAAGACUCUUCAGUAUC	0.238726527054359	0.137828824657539	0.0395806286396041	0.841415580479814	418
hsa-mir-6749	6.03132318333333	GGAGCUCUGUCCUGUCUCACUCAUUGCUCC	0.290832104887511	0.16791199404579	0.04822028202554	0.841251816817344	419
hsa-mir-4517	6.03119656666667	UGAGGAGCUUAGCAAGUAGCUAAGGCCAGA	0.156114721890845	0.0901328767081427	0.0258845355420287	0.840974916629556	420
hsa-mir-217	6.0306485	GGAUAAGAAUCAGUCAC	0.527442290182169	0.304518948218668	0.0874602938941258	0.839776340115745	421
hsa-mir-512-2_512-1	6.03059235	ACUUUCUGGUGCCAGAAUGAAAGU	0.590227574773496	0.340768049178618	0.0978722388313141	0.839653544705359	422
PARIS_ID22	6.03039391666667	GGCAGUGUCCAGAGGAGGCAGCAUCUGUAGGUGUCUUCACCUGCUCUGGCUCUUGGCACAUCUGGUUGGUGACACUGUU	0.223798315673724	0.129210017798409	0.0371117241703224	0.839219587401706	423
hsa-mir-4507	6.02987123333333	UGGGUUAAGCCGAGCUGG	0.181763833377169	0.104941398129247	0.0301438996528437	0.838076522140498	424
hsa-mir-6784	6.02966366666667	AGGGACCCCCGGAGUCUGUCACGGUCUCA	0.324818668920189	0.187534145938887	0.0538701139693511	0.837622590991519	425
hsa-mir-4528	6.02881366666667	UGAUCAUUAUAUGUAUGAUGAGAUCAU	0.129418955758269	0.0747200689452767	0.0214667367269661	0.835763711226154	426
hsa-mir-1261	6.02877443333334	GCUUAUGGGGAUAUUGUGGUUGAUCUGUUCUAUCCAGAUGAC	0.143545836769639	0.0828762275000013	0.023810119014566	0.835677911167966	427
hsa-mir-495	6.02722111666667	UUUUCGCUUUAUAUGUGACGAAAC	0.224809102103208	0.129793595615565	0.0372989637764506	0.832280935966936	428
hsa-mir-550a-1	6.02619305	AGCCCUGUUGUUGUAAGAUAGUGU	0.50021515510286	0.288799354451366	0.0830068255285748	0.830032639115039	429
hsa-mir-8061	6.02595178333333	UGUUCAGUGGGAUUUGGAGA	0.309022618203108	0.178414291805247	0.05128195998146	0.829505008850657	430
hsa-mir-5194	6.02590395	CUCAGGAAUUGGAUAAGCUUUUCUGAG	0.0979340469542126	0.0565422483718442	0.0162521752365822	0.829400401303076	431
hsa-mir-4769	6.02443393333333	AUGAGCUAAAAAUCCCCAAGCUCU	0.242178868708163	0.139822035040697	0.0401994397130296	0.826185596319056	433
hsa-mir-7854	6.0241368	UUGAGCAUCUUCUGGGCAGCUGA	0.234795379864915	0.135559175769489	0.0389757715769195	0.82553579027088	434
hsa-mir-550b-2	6.02283325	AAGACACUAUCUGACAACAACAGGGCUCUU	0.139308059404606	0.0804295455975338	0.023129987768565	0.822685034131886	435
hsa-mir-802	6.02160898333333	UUGUGUCCAUCAUGCAACAA	0.472320948899612	0.272694626991091	0.0784376651168993	0.820007664091795	436
hsa-mir-3148	6.02160338333333	GCUUAUUGAUGUAGCCAACAAGC	0.0544968527985174	0.0314637726332116	0.00905022289401432	0.819995417354518	437
hsa-mir-6849	6.02148381666667	GUGUGGAGAGAGCACUGAGCCUGCCCACC	0.864145896870437	0.498914866177257	0.143510457418917	0.81973393493419	438
hsa-mir-4707	6.01939566666667	GGUUCUGGGGUGUAGACGCUGCUGGCCAGCC	0.247600329296855	0.142952116770979	0.0411337521253139	0.8151673234259	440
hsa-mir-614	6.01860861666667	CAGCCCUGCACUGAAC	0.552351560205936	0.318900321972207	0.0917739622869595	0.813446110109035	441
hsa-mir-3690-1_3690-2	6.01787903333333	AAAGAGGUGUUUCUACUCCAU	0.318394788129981	0.183825316635418	0.0529081402876954	0.811850571643764	442
hsa-mir-190a	6.01741868333333	UAGGUUGUUAUUUAAUCCAACU	0.362465466335875	0.209269534560961	0.0602360389746203	0.810843824232014	443
hsa-mir-18a	6.01636908333333	AGAUAGUGAAGUAGAUUAGCAUCUACU	0.262590547531496	0.15160672330396	0.0436460170402328	0.808548435759395	444
hsa-mir-5003	6.01473236666667	GGUAGAGAUGAUUUUUCCUACU	0.28223543764075	0.162948705896739	0.0469240226223338	0.804969071649625	445
hsa-mir-5692b	6.01454803333333	GUGUUCACACAUAAUGUGUACACCAUGUGUGUACAC	0.294130734655273	0.169816458830165	0.048903214842606	0.8045659498809	446
hsa-mir-888	6.01422891666667	AGUCACUUAGAUUACAUGUGACU	0.0881914726943642	0.0509173705003208	0.0146638037754046	0.803868068099185	447
hsa-mir-3181	6.01291248333333	CCGGCCCGUUAGUUGCCCGGGCCCG	0.462105373879599	0.266796662003359	0.0768521702520148	0.800989137174733	448
NEAT1_ParasoR_ID46	6.01173205	ACAGACGCUCUGU	0.480418111650423	0.277369526084943	0.079913427221099	0.798407627012733	449
hsa-mir-143	6.01116081666667	CUCUGGUCAGUUGGGAGUCUGAG	0.19945777697182	0.115157001226645	0.0331812412036622	0.797158386913164	450
hsa-mir-4724	6.01033548333333	GAGCUUCGUGUACAUUAUCUAUUAGAAAAUGAAGUAC	0.090354582059106	0.052166242274341	0.0150332011099313	0.795353451109615	451
hsa-mir-6132	6.01001943333333	UGCAGUAUCCGCUGUUGCUGCU	0.502326787421874	0.290018505939179	0.0835815579290513	0.794662275874506	452
hsa-mir-6075	6.00863631666667	CCUGCCUGCCCUCCAGGUCAUGUUCCAGUGUCCCACAGAUGCAGCACCACGG	0.311143253816801	0.179638641347666	0.0517826737081351	0.791637514010026	453
hsa-mir-4792	6.0084056	UGGCCUGGCAGUGCGUCGGAAGAACAGGGCGGGUGGGGCC	0.256666087818311	0.14818623489375	0.0427178364620243	0.791132955723909	454
hsa-mir-652	6.0072893	CAUUCACAUAGACUAUAAUUGAAUG	0.0834314507088452	0.0481691705256326	0.0138883690367376	0.788691699862642	455
hsa-mir-920	6.00576166666667	GACCUGGAUGUGUAGGAGCUAAGACACACUCCAGGGG	0.249658570085814	0.144140442644542	0.0415698430844293	0.785350891989429	457
PARIS_ID2	6.00514875	GGGUCCAAGACAUAUAAUCAUGUAUAAUUUUGUCAAGGUAUAAUUUUUUAAAUUGCUUUUGUCAUGUGUCUGCUGGUGAUGCCC	0.333376604287572	0.192475072226953	0.0555151284616508	0.784010493884107	458
hsa-mir-1284	6.00319655	UUUCUUAAAUUUUAUAUAUUGGAA	0.202652551012755	0.117001504879179	0.033757440610995	0.779741193792407	459
hsa-mir-6857	6.00263123333333	GCCAGUGUUCAAGGGCCCCUCCUCUAGUACUCCCUGUUUGUGUUCUGCCACUGA	0.0551928935098153	0.0318656319252462	0.00919478331491072	0.778504892953942	460
hsa-mir-203b	6.00244866666667	UCACAAUUGCGCUACAGAACUGUUGA	0.0933030198738679	0.0538685236403827	0.0155441595680787	0.778105634739241	461
hsa-mir-1291	6.00236985	CAGUUGUACUGUGGCUG	0.225308411001936	0.130081871742655	0.0375365758246198	0.777933269201783	462
hsa-mir-1231	6.00179198333333	CUGCAGGAAAGGGAAGACCAAGGCUUGCUGUCUGUCCAGUCUGCCACCCUACCCUGU	0.234781305626961	0.135551050004418	0.0391185343109085	0.776669522550318	463
hsa-mir-4674	6.00144825	CACGCCGCGCCGCCGGGUCCCUCCUCCCCGGAGAGGCUG	0.384706373831858	0.222110328490788	0.0641022562898644	0.775917806152651	464
hsa-mir-4500	6.00112881666667	AGAAGCUAAAGUGUAGAUCAAACGCAUAAUGGCUGA	0.339361426574731	0.195930410985496	0.0565495987408631	0.775219231847106	465
hsa-mir-3689f	6.00012706666667	GGGACGUGUGAUGCUGUGCUUCCU	0.304923145722858	0.17604746026524	0.0508194480441655	0.773028487370685	466
hsa-mir-5090	5.99880365	GGUGCAAAGCCUGCCCGCCCC	0.214209042084572	0.123673648110379	0.0357086270167505	0.770134284473254	471
hsa-mir-7515	5.99792571666667	UUUAUGCCUGUUAGCAUGAAAAAAGAGGCUGAGAA	0.133681965040038	0.0771813185016639	0.0222880327891642	0.768214316815993	472
hsa-mir-2861	5.99700105	CCUCUCGGGAACUACAAGUCCCAGGGGG	0.139661957301255	0.0806338686434294	0.0232886331245939	0.766192147220255	474
hsa-mir-1827	5.9960576	UUCAGCCUAAAGCAAUGAGAAGCCUCUGAAAGGCUGA	0.264160484012862	0.152513126554088	0.044055694864049	0.764128900026568	475
hsa-mir-1275	5.99593025	UGUCUUGUGUCUGUAAGUAU	0.730655849247025	0.421844351247745	0.12185863056813	0.763850396099372	476
hsa-mir-328	5.99591685	UCAGGGAGAAAGUGCAUACAGCCCCUG	0.745762158174169	0.430565982773293	0.124378335595859	0.7638210914066	477
hsa-mir-133b	5.99459648333334	CAAGUCCGUCUUCCUGAGAGGUUUG	0.0978766570327461	0.0565091142852369	0.0163274804742689	0.760933558607154	478
hsa-mir-618	5.99210015	GAGUGUAAUUACGUACAUGCAGUAGCUC	0.118416563930316	0.068367835061678	0.019762113610587	0.755474283876631	480
hsa-mir-378f	5.98830575	CAGGCUGCUAAACAACAGAACGAGCACUG	0.229048695719928	0.132241326131433	0.0382493321620941	0.747176244604037	482
hsa-mir-6727	5.9849332	GGGAGCGGCCCUCACAUUGAUGGCUCCU	0.385940081161704	0.222822609749776	0.0644852779913574	0.739800756424409	484
hsa-mir-548a-2	5.98464573333333	UUUGCCGUUAAAAGUAAUGGCA	0.448654973045551	0.259031069461113	0.0749676744517438	0.739172090577486	485
hsa-mir-494	5.98396955	UUCUCUUUAUUUAUGAUGAA	0.374386628287696	0.216152220622898	0.0625649287081844	0.737693333499827	486
hsa-mir-532	5.98377485	GACCGUUGGCAUCUUAAUUACCCUC	0.227195145926156	0.131171178659043	0.0379685318417615	0.737267540687688	487
hsa-mir-4525	5.98054101666667	GGUUGGGGUGGGCUGCCUGUGGACCAAUC	0.531706072093779	0.306980643853102	0.0889060154611451	0.730195414396041	488
hsa-mir-4762	5.97789861666667	GAAGCCUUGAUCAGAAGCUAGGAAGGCUUC	0.0205506149653327	0.011864903082247	0.00343776572390114	0.724416703934863	490
hsa-mir-6867	5.97595658333333	GAAGGGAAGCUGGGAACCUGACUGCCUC	0.772224478885438	0.445844010759326	0.129221902488237	0.720169637503097	492
hsa-mir-34c	5.97593838333333	GAUUGCUAAUAGUACCAAUC	0.142575402461579	0.0823159469910116	0.0238582450681245	0.720129835606946	493
hsa-mir-499b	5.97495036666667	UGUUCACGUGGAGAGGAGUUAAACA	0.384774269635589	0.222149528151349	0.0643979022457133	0.717969124795754	494
hsa-mir-146b	5.97330168333333	GGCUGUGAGCUCUAGCAAUGCCC	0.486037541978884	0.280613905697773	0.0813683232064141	0.714363590574778	495
hsa-mir-584	5.97279292833333	CUGAGGAAUUUGCUGGGAUAUGUCAG	0.320452459221744	0.185013313594152	0.0536520289698315	0.713250985427689	496
hsa-mir-3116-1	5.97269216666667	GGCACUGGGUAUCGUAGGUGCC	0.322034491360826	0.185926700275517	0.0539178116625676	0.71303062798852	497
NEAT1_ParasoR_ID31	5.97120026666667	AACAUGUCAUAUUGUACGUGUU	0.350087796404239	0.20212328349399	0.0586293845072576	0.7097679659627	499
hsa-mir-569	5.97113928333333	AACAACAGCAUCAGAAGCAACAUCAGCUUUAGUU	0.388050767361004	0.224041214995116	0.0649877266209704	0.709634600451688	500
hsa-mir-6511b-1_6511b-2_6511a-2_6511a-3_6511a-1_6511a-4	5.96954418333333	GACAGGGCAGAGGGUUGCGCCCCCUC	0.609474857707757	0.351880473161882	0.102097386163818	0.706146248553177	501
hsa-mir-661	5.96881863333333	GGUUUCGGGCUGCC	0.39814900178886	0.229871433360379	0.0667048248987439	0.704559530654632	502
hsa-mir-4639	5.96871611666667	UUGAUGUCAGGUUAUCCCCAAGCAUAACCUCAC	0.449572232690161	0.259560649563845	0.0753214299193764	0.704335335175482	503
hsa-mir-4748	5.96849571666667	UGCUGGUGCUAGAGAGGAAAGCA	0.287870936814722	0.16620236286185	0.0482317405390541	0.703853338586909	504
hsa-mir-1289-1	5.96821553333333	UCCACCCCCAGAGAAUCCCUAAACCGGGGGUGGA	0.146221368726499	0.0844209465955199	0.0245000147715565	0.703240600788172	506
hsa-mir-4319	5.96791491666667	CCACUGGGAAUGCUCCCUGAGGACGUUAUAUGAGUG	0.141530193041505	0.0817124950509727	0.0237151827761907	0.702583176977824	507
hsa-mir-5007	5.96745221666667	UGGUUUGACACAGAGCUAAAUCA	0.58219712706046	0.336131668029783	0.0975620928198512	0.701571290310254	508
hsa-mir-218-2	5.96571645	CAUGUGGUGGAACGAUGGAAACGGAACAUG	0.107521852428622	0.0620777704434323	0.0180232924795851	0.697775312034882	509
G4_(GGGUU)8:	5.96567595	GGGUUGGGUUGGGUUGGGUUGGGUUGGGUUGGGUUGGGUU	0.315491134129958	0.182148891216871	0.0528843900966424	0.697686741881358	510
hsa-mir-6086	5.96548756333333	AGAGAUGAGCAUAAAGUUUUU	0.383306057397188	0.221301855420281	0.0642539362169097	0.697274755807549	511
hsa-mir-606	5.96392213333333	GUUUUACUAUGAUGAGGUGUGCCAUCCACCCCAUCAUAGUAAAC	0.167543439263705	0.0967312497598556	0.0280928280950009	0.693851289747443	512
hsa-mir-99a	5.96215288333333	CUUGUGGUGAAGUGGACCGCACAAG	0.543072641917859	0.313543136000797	0.0910866682798373	0.689982086188764	514
hsa-mir-4464	5.96119558333333	AAUAAAGUAUGUCCACAGCUGAAAGGACAUACUUUAUU	0.130191658389279	0.0751661890172943	0.0218398568826154	0.687888550189493	515
hsa-mir-3195	5.96095826666667	GGUUGGCCGCUGACCCCCGCGGGGCCCCCGGCGGCC	0.379660841036554	0.219197288773214	0.063691242926426	0.687369558248724	516
hsa-mir-6783	5.95783653333333	GAUCCGGGAACCCACAGCCCCGUUC	0.5064372305059	0.29239167136023	0.0850035457791513	0.680542585394371	517
hsa-mir-1321	5.95734818333333	CCUGUUUUACAAAUAAGGAAAUAAACUCAGG	0.18464459856094	0.106604608683569	0.030994427869352	0.679474604296232	518
hsa-mir-1912	5.95670211666667	UGUAUAGUAUUAUUCAAUACC	0.396108991512595	0.228693632878228	0.0664980359525272	0.678061709880062	519
hsa-mir-514b	5.95623258333333	CAAUCAUGUGUAAUUAGAUAUGAUUG	0.642541520191872	0.370971519648288	0.107877170879765	0.677034879277122	520
hsa-mir-3133	5.95618880666667	CAAUAGUAAAAAGACAACCUGUUG	0.273444694319088	0.157873367873601	0.0459093395449497	0.676939143324346	521
hsa-mir-6795	5.95567713333333	AGGCUGUCUUCAUUCCCUCUUGACCACCC	0.0197284673677618	0.011390235945476	0.00331254816641142	0.67582015602339	522
hsa-mir-6780a	5.95415405	GGAGAGUAUGGUCACAGCAGCAUCCUCC	0.203561629994953	0.117526361874265	0.0341881698534409	0.672489298624215	523
hsa-mir-6893	5.95396536666667	AGGGUGGAGCCCACUGUGGCUCCUGACUCAGCCCU	0.185357848423134	0.107016403683506	0.0311318318142833	0.67207666376493	524
hsa-mir-19a	5.95345115	CACUACAAGAAGAAUGUAGUUGUG	0.109913434663784	0.0634585510906921	0.0184621376567076	0.670952114404125	525
hsa-mir-1225	5.95140621666667	GGGGAGAGGGACACGCCCUGGGCUCUGCCCAGGGUGCAGCCGGACUGACUGAG	0.375210004634752	0.216627597178515	0.0630456048494878	0.666480014174884	526
hsa-mir-3974	5.95136468333333	AUGCACCCAUAUUUUAAUAUCAAACUAUGACAAAUU	0.1936998726302	0.111832673605042	0.0325471354784647	0.666389184206742	527
hsa-mir-200a	5.95052841666667	GCUGGAUUUCCCAGCUUGACUCUAAC	0.189024838453154	0.109133541364454	0.0317660592836965	0.664560338106604	529
hsa-mir-548ag-2	5.9500713	CUGCCAUUGAAAGUAAAGGCAA	0.234285596340561	0.135264852114475	0.0393752586360707	0.663560661727689	530
hsa-mir-670	5.9487925	GUGAACCUGAAUUUGCCUUGGGUUUCCU	0.235570023698545	0.136006416595362	0.0395996370185285	0.660764031793631	532
hsa-mir-3937	5.94860525	CUGUUGUUUCAGCUCGACAACAACAG	0.150791018306587	0.0870592350106855	0.0253489703837024	0.660354531515906	533
hsa-mir-505	5.94786615	GAUGUUUCUGCCAGUUUAGCGUC	0.272554565046098	0.157359451498226	0.0458239237690475	0.658738180886987	534
hsa-mir-3909	5.94756003333333	GACAGGGAAAAGCACACAAGGAACUUGUC	0.260230248642665	0.150244004105126	0.0437541188628942	0.658068729031094	535
hsa-mir-4735	5.944690925	CUUCGGUAUUCAUCAAAAAUACCAAAG	0.656950495427387	0.379290545379259	0.110510454406406	0.651794226177591	536
hsa-mir-323a	5.94444541666667	CGUUCGCUUUAUUUAUGGCGCACA	0.293912967614702	0.16969073097067	0.0494432948767008	0.651257319738698	537
hsa-mir-624	5.94407401666667	UGUGUUCAGUGGAACCAAGGUAAACACA	0.40636960524661	0.234617600979612	0.0683655021971774	0.650445098627099	538
hsa-mir-1270	5.94253783333333	GUGUUGGGUAUAAGUAACA	0.460676251355418	0.265971557729318	0.0775218036932567	0.647085592610363	539
hsa-mir-6134	5.9410871	UGCAUAAAUGAAGCUGAAUGA	0.589801999665623	0.340522343275527	0.0992750972571371	0.643912958682983	540
hsa-mir-1262	5.94107531666667	GGAUGAAAGUCAAAGAAUCC	0.71386598853752	0.412150720647455	0.120157707231028	0.643887189506627	541
hsa-mir-432	5.94074181666667	UGGGUGGAUCCUCUAUUUCCUUACGUGGGCCACUGG	0.215213177103275	0.12425338573373	0.0362266504326947	0.643157852563392	542
hsa-mir-1254-2	5.93965153333333	CAGUGAGCUAUGAUCAUGUCCCUG	0.0150553909693775	0.00869223402892519	0.00253472630252576	0.640773493002391	543
hsa-mir-373	5.93925403333333	CUUUCCUUUUUGUCUGUACUGGGAAG	0.358278738973877	0.206852326391487	0.0603238617110972	0.639904193347413	544
hsa-mir-3934	5.93902166666667	GGCAGGAGGCAGUGAAGUAACUUGC	0.0731824669446919	0.0422519169904789	0.0123223101467091	0.639396026647633	545
hsa-mir-3178	5.93898783333333	AUCGGUCGAGAGCGUCCUGGCUGAU	0.564291732790533	0.325793983828095	0.0950147985862798	0.639322035943247	546
G4_(GGGU)6	5.93888256666667	GGGUGGGUGGGUGGGUGGGUGGGU	0.0196756596720619	0.0113597474081484	0.0033130238645391	0.639091826441326	547
hsa-mir-17	5.93857410666667	AGGUAGUGAUAUGUGCAUCUACU	0.505258074251693	0.291710885179447	0.0850807054313743	0.638417249909062	548
NEAT1_ParasoR_ID19	5.93599705	CCCCUAGUCUUUGGUAACCUUUGUUAUACUGGUAAACUUUGUUGUGCUCUCUGUCUGUGUGAAUUUGCCUAUUCUAGGGG	0.14757385028894	0.0852018021896691	0.0248608361907694	0.632781439918628	550
hsa-mir-2278	5.9355141	CUGGGGACUGUGUGGACUGGUAUCACCCAG	0.259378111148778	0.149752022293644	0.0436993505160367	0.631725268174292	551
hsa-mir-6732	5.93395875	CUGGCCAUCAGUGUGGGCUAAC	0.324083310562758	0.187109586593273	0.0546150258565175	0.628323846241279	552
hsa-mir-4516	5.93360486	GGGCAGGGAGGGCAGGGCAGGCUCUGGGGUGGGGGGUCUGUGAGUCAGCCACGGCUC	0.58407068957214	0.337213369850245	0.098434375620378	0.62754991805285	554
hsa-mir-4435-1_4435-2	5.9333065	GAGGGAUGAGUGCACUUCACCUGC	0.366109630644132	0.211373493805304	0.061704149388563	0.626897429386032	555
hsa-mir-4794	5.93319025	CUGUAUGUCCUAACAGUGCUUGUAG	0.456486668653782	0.263552701028736	0.0769378107593603	0.62664320024165	556
hsa-mir-29c	5.93297198333333	GUUCAGAGUCUGUUUUUGUCUAGC	0.274732602686441	0.158616942116183	0.0463060677613528	0.626165869076802	558
hsa-mir-520g_520h	5.93180003333333	CUGUUUGUUGUCUGAGAAAAAACA	0.233185357265654	0.134629628788405	0.039311061727517	0.623602911263837	559
NEAT1_ParasoR_ID10	5.93090525	CAUAUGUUUUCAAUUCUCUCAUUAUAUACCUAGGAGUAGAAUUACUGGGUCAUAUG	0.240570412902397	0.138893392648258	0.0405621743666192	0.621646094048873	560
hsa-mir-744	5.93078558333334	ACAGCAGUCUUACUGAAGGUUUCCUGGAAACCACGCACAUGCUGU	0.416635641887358	0.240544699997658	0.0702496551313852	0.621384392936812	561
PARIS_ID10	5.92877985	GUCAUGUGUCUGCUGGUGAU	0.236390386113274	0.136480053056338	0.0398716754701685	0.616998019868508	562
hsa-mir-3683	5.92876318333333	AUCAUCUCUCCCUUGGAU	0.323515014854243	0.186781480912983	0.0545670327605079	0.616961571245661	563
hsa-mir-548e	5.92836228333333	UUUUGCUAUUACUUUUAAAGGCAAAA	0.239997871247488	0.138562835569674	0.0404829967834801	0.616084836071618	564
hsa-mir-4417	5.92791123333333	GGGCGGAACACCCAGCCCC	0.504706153540984	0.291392233608548	0.0851406395397696	0.61509842699142	565
hsa-mir-548o	5.92709898333333	AUGGUUCCUAUUCUGAUCAAUAAACAUGGUUUGAGCCUAGUUACAAUGAUCUAAAAUUCACGGUCCAA	0.215769257130392	0.124574438687077	0.0364038558723454	0.613322103356812	566
hsa-mir-7151	5.9269486	AUUGGCUUGGAUUCUGCAAAGCCU	0.329826401497283	0.190425361690302	0.0556486016256803	0.612993227432831	567
hsa-mir-4714	5.9269184	UUGAUGUCAGAAUGAGGUGUACCAA	0.146837696477412	0.0847767835884182	0.0247747120117955	0.61292718252823	568
hsa-mir-1263	5.92643193333333	GAGUAUUUUAAUACUGGCAUACUC	0.167944285155854	0.0969626782435917	0.0283381783584231	0.611863320124473	569
hsa-mir-4632	5.92601621666667	GGCGGAGGCAGGCGUGACCGUUUGCC	0.0274306789875096	0.0158371098974929	0.00462885655128009	0.610954182124719	571
hsa-mir-1236	5.92573951666667	GGGGAUGGACUGGAAGUGGGCAGCAUGGAGCUGACCUUCAUCAUGGCUUGGCCAACAUAAUGCCUC	0.0201931244438748	0.0116585058334508	0.00340769694433579	0.610349062088157	572
hsa-mir-148a	5.92568663333333	CCGACUCUGAGUAUGAUAGAAGUC	0.606462161848743	0.350141092396694	0.102344622551799	0.61023341060785	573
hsa-mir-7161	5.92548718333333	CUGGUGUUCUCACGCAAAGUGGCCAGGGUGUGGGAGACUAGA	0.428729717059467	0.247527217553876	0.0723534966484037	0.609797229938204	575
hsa-mir-6775	5.92371955	GGCUGGACAGGAGAGGGCUCACCCAGG	0.0669488166291244	0.0386529173027518	0.0113018207671773	0.605931561895941	576
hsa-mir-643	5.92296636666667	AAGUAGUUGGCGUCUUCAGAGACACUU	0.293837458629343	0.169647135837647	0.0496098475728319	0.604284412180718	577
hsa-mir-3130-2	5.92035365	CAGCCUUGACAACAGGCUG	0.0726783473120435	0.0419608633848654	0.0122760145100527	0.598570616716832	579
hsa-mir-3914-1	5.91968626666667	CCUUCUAAUGAGUAUGCUUAACUUGGUAGAAGG	0.387086790315332	0.223484662588305	0.0653897475099297	0.597111104512038	580
hsa-mir-1229	5.91904822166667	AGAGCGUGGGCUGGGGUUCAGGGACACCCUCU	0.147270136715538	0.0850264530763091	0.0248807124389452	0.595715752818045	581
hsa-mir-638	5.91888355	UAGGGCGCGGAGGGCGGACCGGGAA	0.315255612850697	0.18201291294289	0.0532626820898844	0.595355629489698	582
hsa-mir-3678	5.91777061666667	GCUGUGUUGAAUGAUUGGUGAGUUUGUUUGCUCAUUGAUUGAAUCACUGC	0.0710335334802577	0.0410112296763169	0.0120034279936773	0.592921736250248	583
NEAT1_ParasoR_ID43	5.91681550833333	UGGUCAUAUAUAUGAGUUCUACAGUAGUGAAGUCUGAGAUUUUACUACACCUUCCACUUAUGUGGUCCCACACCA	0.463995704631651	0.267888044971914	0.078419836477604	0.590832993244874	584
hsa-mir-648	5.91679435	UGGUGGGGGCCGGGGCAGGCCCAGCGAAA	0.0710486716219948	0.0410199696865239	0.0120079670543214	0.590786721718165	585
hsa-mir-6792	5.91602518333334	GUGAUGUGAGGAGCAACAGGCACCCUCCU	0.574375095798331	0.331615616174984	0.0970880072343953	0.589104617773626	586
hsa-mir-4641	5.91549603333333	GGCAUCAGAGGACAGCCGCCUGGUGCC	0.203410985626591	0.117439387307639	0.0343861249302487	0.587947410446749	587
hsa-mir-4493	5.91465501666667	UUCCGGUGAUUAUCACAGCCAUGCCUUUACCUCCAGAA	0.12142350979824	0.0701038960679633	0.0205292632378534	0.586108176489099	588
hsa-mir-662	5.91457121666667	GGGGUGGCUGCGGGCCUUCUGAAGGUCUCCC	1.06586157498483	0.61537546723637	0.180209441384582	0.585924912813407	589
r(CAG)16:	5.9143732	CAGCAGCAGCAGCAGCAGCAGCAGCAGCAGCAGCAGCAGCAGCAGCAG	0.317188378992842	0.183128795995338	0.053630092026124	0.585491866725323	590
hsa-mir-4726	5.91398309	GAGUGGUCGGGUCGACUGAACC	0.106376581480527	0.0614165479532542	0.0179872988917401	0.584638728389714	591
hsa-mir-545	5.9138779	UAGAUGAAUAAAUGAAUGACUCAUCA	0.316808329592815	0.182909374371927	0.0535703196700789	0.584408686551456	592
hsa-mir-4519	5.91254511666667	GCUGCACUGUCUCCGUCUGCGG	0.441605557419233	0.254961087451629	0.0746895877672724	0.581493999527987	593
PARIS_ID38	5.91193748333333	CAUUUUCUGGCUGUGGAUGUACUAAAAUGUAUCCUAUUAUUCUCUGCCCUAAAAUG	0.381427055511458	0.220217013175746	0.0645181138310003	0.58016515563611	594
hsa-mir-6512	5.91182411666667	GGAAGAAGGCUGAGGGAGAUGCCUUCUUCC	0.746871588171806	0.431206512481076	0.126335217934887	0.579917232103484	595
hsa-mir-449a	5.91140081666667	UGGUUGAAUAUGUGAAUGGCAUCG	0.448314241142232	0.25883434780501	0.0758389178886754	0.578991509980331	596
hsa-mir-655	5.9101081	AUGUUCGCUUCAUUCAUCAUGAAUAA	0.477793462340487	0.275854184099323	0.0808434387757622	0.57616444544619	597
hsa-mir-8055	5.90863078333333	AAAUAAAAGAUGGAGUCGUUUGACGUCUUUUAACACCCUUU	0.368051141194469	0.212494425444176	0.0622904281365224	0.572933675965361	598
hsa-mir-410	5.90818638333333	AGUUCGCUUUUAUUAAUGACGAAUA	0.166459585573123	0.0961054865398357	0.0281743964683809	0.571961809885682	599
PARIS_ID7	5.90753186666667	UAUUACCGGUUUUCCAUUUAUGAUGGUAAUA	0.301129179963079	0.173857013112535	0.0509737715783142	0.570530436017725	600
hsa-mir-4684	5.9069495	AACAUACAUUUGUCUUGGUGUGUU	0.477321950069423	0.275581956362698	0.0808068445598566	0.569256848238092	602
hsa-mir-548aj-1	5.90572148333333	UAUGCCAUUAAAAGUAAUGGUAAA	0.230303624422067	0.132965859555427	0.0389966958435158	0.566571277257856	603
hsa-mir-4766	5.90517283333334	GUGUUUAUUUUUUACUAAAUAG	0.419203479798308	0.242027241906781	0.0709891973748849	0.565371425042251	604
hsa-mir-20b	5.90430361666667	CAGGUAGUUUUGGCAUGACUCUACUG	0.10585221827428	0.0611138067149748	0.0179279768024599	0.563470520014735	605
hsa-mir-3654	5.90420758333333	CAUCACUGGAAUGUUCCAGCGACU	0.557550529115739	0.32190194807179	0.0944327449952163	0.563260503049873	606
hsa-mir-3672	5.9034335	UCUUAGACUAUUACAAGA	0.180025488138075	0.103937764037511	0.0304950480323146	0.561567646761587	607
hsa-mir-577	5.90326438333333	CCUGAUGAAUCUGAGGCCAGG	0.364053154987237	0.210186187031214	0.0616698035776725	0.561197802585528	608
hsa-mir-1199	5.90308278333334	GCAGGCCGUGAACUCGUCGAGCUGCGCGUGCGGCCGGUGCUCA	0.152790174238474	0.0882134482261128	0.0258831156272887	0.560800658390952	609
hsa-mir-548t	5.90289885	UUUUGCAAUUUUUUAAUGACAAAA	0.420093774609964	0.242541253855949	0.0711673679805583	0.560398411389173	610
hsa-mir-3613	5.90210606666667	UUGUUCGUUGCAUUUUUAGGAACAA	0.606053162791682	0.349904956681002	0.102684220843554	0.558664659746051	611
hsa-mir-331	5.90185668333333	GGAUCCCAGAUCAAACCAGGCCC	0.63413705934087	0.366119201913569	0.107447044780273	0.558119279002346	612
hsa-mir-6726	5.89923986666667	UCUGCAGGUUCGCACUGAUGCCUGCUCG	0.511623006784993	0.295385680690921	0.086726937427293	0.552396517177237	614
hsa-mir-1281	5.89817166666667	GUGAGUGUCUCUUGUCGC	0.515320792651578	0.2975205983564	0.0873695819272093	0.550060452041518	615
hsa-mir-3150b	5.89748075	CCCAGCCUUGGCGUUCAGGUGCUGAG	0.354828922638319	0.204860574001499	0.0601661858138866	0.548549474381256	616
hsa-mir-940	5.89709588333333	CAGCCCCGUGUGUUGAGGAAGGAAGG	0.235292646065418	0.135846272544208	0.0398997490833436	0.547707802782396	617
hsa-mir-3191	5.89696055	UCCACACUGACAAGGGCCGUGGGG	0.47808725004198	0.276023802507865	0.0810735032036088	0.547411839964853	618
hsa-mir-6769a	5.8968784	CCCUCAUAUGGCAGUUGGCGAGGGCCCAGUGAG	0.238908265794944	0.137933751568338	0.0405143619368078	0.547232184702826	620
hsa-mir-5583-2	5.89500533333333	AUUCUGAUGAUCACCUAGCCAGAAU	0.376097557420748	0.21714002601843	0.0637993582964384	0.543135942672415	621
G4_(UGGU)6	5.89412353333333	UGGUUGGUUGGUUGGUUGGUUGGU	0.380800439224065	0.219855236093542	0.0646067964253728	0.541207518934648	622
hsa-mir-1299	5.89359555	GGAAUCCUACGUGAGGGACAAUCAUUCAGACCCACGUAGCAGUGUUCU	0.221048485272875	0.127622402476254	0.0375065583305721	0.540052863011376	623
hsa-mir-135a-2	5.893413	GUGAUAGUAAUAAAGUCUCAU	0.201613468389615	0.116401590246998	0.0342099677028599	0.539653641245295	624
hsa-mir-4701	5.893367	CCUUGUGAAUGUCGGGCAAUGG	0.239104116214177	0.138046825860602	0.0405717336480447	0.539553043046229	625
hsa-mir-1273a	5.89258051666667	ACCCGGGUGGUGGAGGUUGCAGUGAGCCAAGAUUGCGCCACUGCACUCCAGCCUGGGC	0.393766940562105	0.227341449131507	0.0668241934833761	0.537833068982544	626
hsa-mir-214	5.89225965	CUGUGCAGAACAUCCGCUCACCUGUACAG	0.183944517053573	0.106200416436836	0.0312179924137547	0.53713136009543	627
hsa-mir-4445	5.88566946666667	CGUGCAAGUUUAAGUUUUUGCACG	0.540549274449717	0.312086269113801	0.0918415955077164	0.522719173685566	629
hsa-mir-4654	5.885652695	CUGGGGUUGGAAUGUGACCCCA	0.234002930582736	0.135101654963104	0.0397581955152616	0.522682495436391	630
hsa-mir-5684	5.88500726666667	ACAGAGUGAGAUGGUCUUGUUUUGU	1.07084799098738	0.618254375857736	0.181962050761226	0.521270997002476	631
hsa-mir-1238	5.883959645	UGUGGUUGGGGCCAUGGCGGGUGGGCAGCCCAGCCUCUGAGCCUUCCU	0.650579520825409	0.375612261477807	0.110568317948654	0.518979934981388	632
hsa-mir-6789	5.88365862666667	CGCGGGCGGGUCCCAGGCUGGGCCCCUCGGAGGCCGGGUGCUCACUGCCCCGUCCCGG	0.107684001291114	0.0621713871328408	0.0183022177396654	0.51832163275923	633
hsa-mir-3156-1	5.88219198333333	GGAGACACUUUUACUAUAUAUAGUGGCUCC	0.609142958061748	0.351688850811915	0.103557136487163	0.515114204976469	634
hsa-mir-5047	5.88092538333333	GCAUAAAAACAACUUUUGGGGGACAGGUAUGUUUUCUUGC	0.22579713182719	0.130364034842674	0.0383948302536033	0.512344255434334	635
hsa-mir-429	5.88047651666667	GUUAGACCUGGCCCUCUGUCUAAU	0.0854549684990925	0.049337449066542	0.0145319802327061	0.511362621123731	636
hsa-mir-3173	5.88029906666667	CUUUGUGAUUUUAUGAGAACAAAG	0.155092691352182	0.0895428071015259	0.0263749665780347	0.510974552636244	637
hsa-mir-7974	5.87842906666667	ACCACCCAGGCCUUAUGGCUUCAUA	0.253645232126855	0.146442143047105	0.0431484720237823	0.506885017152441	638
hsa-mir-502	5.87718806666667	GCUAGUGCUGGCUCAAUGCAAUGC	0.353889394268783	0.204318137044436	0.0602140667023944	0.504171052695006	639
hsa-mir-24-2	5.87666131666667	GCUGAAACACAGUUGGUUUGUGUACACUGGC	0.164177480467644	0.0947879125428686	0.0279372030513352	0.503019093969822	641
hsa-mir-2355	5.87648995	ACAAUAUGCUAUUAUAAUCGUAUGGCAUUGU	0.0599139838243746	0.0345913546892255	0.0101955392307571	0.502644329229675	642
hsa-mir-8082	5.87533656666667	UCUGGGGAGAGAGUCCUCUUUUCAGC	0.431597875123609	0.249183149384286	0.07345925977624	0.500121975182567	643
hsa-mir-1268a	5.87394286666667	GGGGCCUGUGGUCCC	0.660976255842493	0.381614819238614	0.112526844548214	0.497074068442577	644
hsa-mir-3144	5.87390563	AUAUAGAUAUCAGCUACCUAUAU	0.439255823659349	0.253604468032836	0.0747808785718182	0.496992634929403	645
hsa-mir-4486	5.87231298333333	GGCAUCUAGCACAGGCGGUAGAUGCU	0.202968801712414	0.117184092305758	0.0345636893483837	0.493509648268175	646
hsa-mir-381	5.8713421	UAUAUUCGGUUUAUUGACAUGGAAUAUA	0.390825680582926	0.225643311890771	0.0665649648626208	0.491386406641276	647
hsa-mir-449c	5.87085193333333	GCGGCUGUUAAUGAUUUUAACAGUUGC	0.351095089038149	0.202704844167331	0.0598030904245281	0.490314452643249	648
hsa-mir-6808	5.870595	CCAUGGGGGCCUUGCUGUGU	0.330570633085475	0.190855043998084	0.0563095619925196	0.48975256067339	649
hsa-mir-645	5.86998518333333	UGUGGCCUGGGGGUUGAGGACCCCUGCUCUA	0.358353981505331	0.206895767687277	0.0610485325453301	0.488418942011918	650
hsa-mir-4306	5.86923398333333	UCCAGAGGCAUCCCUAACCCAGAAUCUUUUGACUGUCCUCUGGA	0.137118259712231	0.0791652641556693	0.0233622070787433	0.486776129682809	652
hsa-mir-8076	5.86894481666667	UGUGAGAGCUACUAAGUCUUAUA	0.767212046692023	0.442950081683163	0.130724017801853	0.486143746076356	653
hsa-mir-7856	5.86871925	GAUCCUUUGUUCUGGAUC	0.381852274383625	0.220462513406057	0.0650656911869869	0.485650450414701	654
hsa-mir-4460	5.86760413333333	CCUUCUCCUCUUUGCAGUGAUAAAGGAGG	0.417019086725278	0.240766081978051	0.0710714419802506	0.483211782405653	655
hsa-mir-6735	5.86710545	AUCUGAGGUGACUGGCACAGAAGACUCAGG	0.179710966857013	0.103756175091224	0.0306302602515885	0.482121203161349	656
hsa-mir-302f	5.86590453333333	AUUUUCACUUAAU	0.409305126600059	0.236312425023238	0.0697769839713823	0.479494897641873	657
hsa-mir-1302-1	5.86478908333333	CCAUACAAUAUUUGG	0.804149508899326	0.464275935431731	0.137114821602805	0.477055500660369	658
hsa-mir-518a-2	5.86423948333333	UUUCUGUUGUCUAAAAGAAGAGAAA	0.0883297150314851	0.0509971847508707	0.0150624331224067	0.475853570873255	659
hsa-mir-874	5.86371781666667	GUAAGAGAGACUCUCGCUUCCUGC	0.652293616808839	0.376601895255258	0.111242327343038	0.474712728978042	660
hsa-mir-95	5.86338263333333	UGAAUUGAAAUGCGUUACAUUCA	0.368218880256707	0.212591269636912	0.0627997357981351	0.473979710723897	661
hsa-mir-5739	5.86235375333333	CCAAGGUUGUGCUUUUAGGAAAUGUUGGCUGUCCUGCGG	0.447367110727341	0.258287521805015	0.0763118586067871	0.471729635179204	662
hsa-mir-138-1	5.86091625	AGGCCGUUGCCAAUCAGAGAACGGCUA	0.181129348614635	0.104575078180801	0.0309046130141572	0.46858593416864	663
hsa-mir-7153	5.86059875	UAGGUGGUCGAAGUCAUCCACA	0.427600243764932	0.246875115843233	0.0729618699394719	0.467891587903344	664
hsa-mir-506	5.8599163	CUUAAUAGAUUAAUAUUUGUAAG	0.501446632865784	0.289510348469292	0.0855723200117695	0.466399126143492	665
hsa-mir-302c	5.85918038333333	CCUGCUGUGUGAAACAAAAGUAAG	0.128234972898507	0.0740364961224773	0.0218861623143189	0.464789737201536	666
hsa-mir-186	5.85893793333333	GGGCUUUCUGGUUUUAUUUUAAGCCC	0.581510712262435	0.335735366261368	0.0992518983609705	0.464259519084931	668
hsa-mir-3193	5.85869346666667	AGUGGACGAGUCUCAUUA	0.19626655403372	0.113314547804288	0.0335000551147433	0.463724890684965	669
hsa-mir-4461	5.85810916666667	AGGCCAUACGUGUUGGAGAUU	0.205053359808474	0.118387612483659	0.0350033353723163	0.462447074865079	670
hsa-mir-8075	5.85786953333333	GCUUAUACGUGCCCUUGCU	0.400277332218346	0.231100225506767	0.0683315546617464	0.461923016565734	671
hsa-mir-3189	5.85772879333333	UGGGUAGGAAUAUCCUGGAUCCCCU	0.840465317603959	0.48524287736319	0.143479725206891	0.461615229814939	672
G4_(GGGU)8:	5.85637613333333	GGGUGGGUGGGUGGGUGGGUGGGUGGGUGGGU	0.39093788696795	0.225708094277369	0.0667542312972026	0.458657074163852	673
hsa-mir-6801	5.8553032	AAAUGAGAGUUAGCCAGGAGCUUUGCAUACUCA	0.270163517400648	0.15597897949648	0.0461399705826759	0.456310657619241	674
hsa-mir-2054	5.85468951666667	UAUUCUCUAU	0.34367345891204	0.198419964016196	0.0587005438860075	0.454968582877273	675
hsa-mir-758	5.85170331666667	CACACGCUUUAUUUGUGCCGUUUG	0.592985400254107	0.342360280462227	0.101335520303154	0.448438010223938	676
hsa-mir-338	5.85141591666667	UGAGUGAUGACUCAGGCGACUCCA	0.369435992586214	0.213293969767987	0.0631361704325178	0.447809490171504	677
hsa-mir-658	5.85125843333333	CGCCAGCUCGCUGACAGCACGACUCAGGGCG	0.174694505310558	0.100859919666999	0.0298558860971448	0.447465087134194	678
hsa-mir-384	5.85054926666667	GACAAUAUGUAUAAUGUUCAUAAGUCAUUC	0.278595926764774	0.160847433312775	0.047618764335866	0.445914198231913	679
hsa-mir-1265	5.85051026666667	UGUUAAGGCAUGUUCAGGAACA	0.379362614340743	0.219025107510108	0.0648426542385825	0.445828908454437	680
hsa-mir-6721	5.85004292	AGUCUCUGAAGAGAGCUGUGGACUGA	0.45852478058471	0.264729405500696	0.0783797293208082	0.44480685991082	681
hsa-mir-4727	5.84982755666667	CAGUGGCAGAUUUUCCCAUAG	1.03334197764779	0.596600268959893	0.17664486134641	0.444335878096074	682
hsa-mir-4672	5.84964343333333	GUGGCCUUGGACAAGCCUCUUGGUUAC	0.266604361475682	0.153924099865113	0.0455761730632121	0.443933215579998	683
hsa-mir-3147	5.84856943333333	GUGACGCCGCGAAGUGCAC	0.336853506782289	0.194482462818224	0.057595880603285	0.441584466323524	684
hsa-mir-550a-3	5.84752136666667	AGAGUCCUGUUGUUGUAAGAUAGUGUCU	0.308482218116901	0.178102291670005	0.0527543550119165	0.439292431124203	685
hsa-mir-601	5.8454437	GAGUCAGAAAAACUAC	0.359831300002345	0.207748697919207	0.0615575683334945	0.434748745799683	687
hsa-mir-6745	5.84531705	CCUAGUGGCUAGCCCUGGGUCUAGCAGCCUAUGGCAGUGUCUGGUAAACACUGGUGGAGUCCUGGG	0.352877088995273	0.203733682322272	0.060369195712878	0.434471772714647	688
hsa-mir-4694	5.84455161666667	UUUGCCUCUCUCAGAAAAUAGAGUCAAA	0.30982445956957	0.178877235134022	0.0530108175768448	0.43279783326162	689
hsa-mir-616	5.84428843333333	GACUUCCAUGACAUGAAAUAGGAAGUC	0.026809341592499	0.0154783805852259	0.00458727215439777	0.432222273058189	690
hsa-mir-541	5.84411575	CCCACUCCAAAGUUCACAGAAUGGGUGG	0.0941400217144777	0.0543517668783709	0.0161085142289452	0.43184462887684	691
hsa-mir-1289-2	5.84382061666667	CCUGCCUCAGAACUACUGAACAGAGUCACUGGGUGUGGA	0.450965169535976	0.260364862026741	0.0771695777672943	0.431199196663405	692
hsa-mir-15b	5.84350635	UUUACAUGCUACAGUCAAGAUGCGAA	0.47030826546578	0.271532603668774	0.0804839145020832	0.430511921430943	693
hsa-mir-4278	5.8433747	AUAGAACAUUGACAUCAACACUAG	0.287018841178976	0.165710405217177	0.0491186781465471	0.430224013759048	694
hsa-mir-4496	5.84226185	CCUCGAAGCUGCCUUUAGAAAUGAGG	0.388621701329658	0.224370843875609	0.066519048838877	0.427790302762709	695
NEAT1_ParasoR_ID17	5.84132851666667	GUAAUGAUCAUCACUUUUCAUUAU	0.276705141874167	0.159755788147204	0.0473702413902357	0.42574917988309	696
hsa-mir-5011	5.84104261666667	GCACUCUGUAGUUUGGGUACACAGUGC	0.191783127215068	0.110726040123648	0.0328337147665794	0.425123940206714	697
hsa-mir-557	5.84057831666667	UGCUGGAGAAGUGUUU	0.468991492874512	0.270772364658744	0.0802988107421142	0.42410855447135	698
PARIS_ID42	5.83988441666667	CCAUUUUUCUAGUGAUGGCUUUGAGGUUAUUUGCAGUUUCCUAGCCAUCUCAAAGUGUG	0.204845636599474	0.118267683433026	0.0350770018692249	0.422591052507601	700
hsa-mir-621	5.8397364	UGCUCUGAUGAAGACCCAUGUGGC	0.314524137969028	0.181590595723053	0.0538593039865683	0.422267352288067	701
NEAT1_ParasoR_ID3	5.83968151666667	AAAAACCACAAACAUUAUUUUGUUCUUUUU	0.447650245976813	0.258450990017515	0.0766566198343527	0.422147326973022	702
hsa-mir-6823	5.83912768333333	UGCUGUUGCUGUGAAAGCUGA	0.148338601350444	0.0856433314208916	0.025404240050076	0.420936139235706	703
hsa-mir-650	5.83894166666667	GGACGUCACCACCAUGGCC	0.0631044894404185	0.0364333939654997	0.0108075218152408	0.420529336156074	704
hsa-mir-132	5.83773525	GUUACUGUGGGAACUGGAGGUAAC	0.251189913367909	0.145024564100681	0.0430286579659311	0.417891002591055	706
hsa-mir-486-2	5.8368912	CCCGAGCUGGGCAGCAUGAAGGGCCUCGGG	0.292212219627453	0.168708803662408	0.0500629889464879	0.416045134984048	707
hsa-mir-9-1	5.83682851666667	GUAUGAGUGGUGUGGAGUCUUCAUAA	0.407225892776663	0.235111978815592	0.0697683496463632	0.415908051713505	708
hsa-mir-3657	5.83316001666667	CACUAAUGUGAUUAAUGUUGUUGUG	0.0517632764347066	0.0298855415837149	0.008873968189936	0.407885345337925	709
PARIS_ID5	5.83202666666667	GCACGUGCUGCCAAAAUAGAAUAAUGUUGGUCCUCUCCUCAUGUGC	0.366678145343004	0.211701725919736	0.0628731942257359	0.405406802535479	711
NEAT1_ParasoR_ID32	5.8303714	UCCUGUAAGGCAAGAAUAUUCUCUCUGUUGGAACUCAAAUACACAGAACUGGGUAAAUCUCAAUCUUAAUCUUUGAUUCAGGA	0.320588338522384	0.185091763544953	0.0549859205405652	0.401786871108477	713
hsa-mir-1206	5.82940334166667	AAGCUCUUGCAGUAGGUUU	0.495965241416747	0.286345665640657	0.0850799322585469	0.399669807523151	714
hsa-mir-23a	5.82920246666667	GGAUUUGCUUCCUGUCACAAAUCA	0.408849972004797	0.23604964139514	0.0701382349202551	0.399230510496246	715
hsa-mir-195	5.82806383333333	UUGGCACAGGGAAGCGAGUCUGCCAA	0.0266955490219501	0.0154126824139877	0.00458051761019949	0.396740413480358	716
hsa-mir-765	5.82721668333333	AAGCCCUACGAGAAACUGGGGUUUCUGGA	0.258564420601378	0.149282237837065	0.0443718561797965	0.394887766429502	718
hsa-mir-3132	5.827204167	AGGACGGUGCGCCUUGUUUCCC	0.0273082667806399	0.0157664351769043	0.00468634116774029	0.394860394242714	719
hsa-mir-6082	5.82713151666667	AUCCAGUCCACUUAAUUCUGAGAAAGUCCACAGACUGGAUCGGGUCUUGGAUUUUAGCUGGAUUCAU	0.303634019422993	0.175303182848993	0.0521069446527068	0.394701513966738	720
hsa-mir-3664	5.82652025	GAGUACCUUCCAACACGAGCUCUC	0.195312111176362	0.112763499963667	0.0335212275588267	0.39336472427508	721
hsa-mir-943	5.82626576833333	UCACUGCUGCUGGCGCCCUGA	0.586433425928048	0.338577496321353	0.10065339434315	0.392808193897639	722
hsa-mir-518d	5.82577735	UUCUGUUGUCUGAAAGAAACCAA	0.659580782419944	0.380809142282459	0.113217643379376	0.391740063360148	723
hsa-mir-2115	5.82554681666667	GAUGGAGGAAUCACAUGAAUUCAUC	0.00543302702283386	0.00313675961414764	0.000932620952815995	0.391235906008883	724
hsa-mir-6746	5.82523461666667	CCUGGAGAGCUGCUGUCUCCAG	0.357038837471956	0.206136468925585	0.0612917523442621	0.39055315040565	725
hsa-mir-8081	5.82513375	CUAUGGCCCCCCUCCUCUCUGAAAGCAAGGCCACUUG	0.289627606561248	0.167216576612884	0.0497203358740472	0.390332563340159	726
hsa-mir-936	5.82482491666667	GCAGAAAUCACUCCAGGAGCAACUGA	0.429949203335234	0.248231288283462	0.0738132406529531	0.389657170358744	727
hsa-mir-6777	5.82364663333333	UGGUGGAGAUGGAGAGCCCUGAGCCUCCA	0.446802130233692	0.25796133016492	0.0767220537860746	0.387080362069096	729
hsa-mir-548d-2	5.82351778333333	UUUGCCAUUGAAAGUAAUGGCAAA	0.612787381729924	0.353792959797778	0.105226326170703	0.38679857776584	730
hsa-mir-1248	5.8228503	AAAUUGCAGACACUAGGACCAUGUCUUGGUUUUUGCAAUAAUG	0.84582457633308	0.488337046833105	0.145259543480463	0.385338846869311	731
hsa-mir-329-2	5.82221166666667	UGUUUCUUUAUUGAGGACGAAACA	0.43840404624278	0.25311269411209	0.0752985414035582	0.38394220853893	732
hsa-mir-3171	5.82202993333333	UAUCUAUAUAUAUGUGUA	0.552940392147947	0.319240284252435	0.0949738147140319	0.383544772755369	733
hsa-mir-3943	5.8219799	GGCGUGGACAACUUGCU	1.14447059533716	0.660760406297523	0.196577558664736	0.383435353989572	734
hsa-mir-3162	5.8216297	GGGAGCAUGAACAAUGUUUCUCACUCCC	0.407561476835205	0.235305728362127	0.0700081416781292	0.382669495526242	735
hsa-mir-4270	5.82040478333333	GGGCAGAAAUAGAUGGCCU	0.524073302314205	0.302573862166202	0.0900406967939555	0.379990703989858	736
hsa-mir-106b	5.8191534	GCAGAUAGUGGUCCUCUCCGUGCUACCGC	0.393852965403325	0.227391115596742	0.0676821761398015	0.377254032040389	738
hsa-mir-4427	5.81910116666667	UAGACAAUGGUUUCAUCAUUUCGUCUG	0.0739955041323862	0.0427213242296553	0.0127159679842399	0.377139802056376	739
hsa-mir-4466	5.81778203333333	GGGGUAGAAGCCACCCG	0.600265483126683	0.346563438268431	0.103177719565193	0.37425496645502	740
hsa-mir-552	5.81748218333333	UGUUGGUUGAAGAUGCCUUUCAACA	0.708372556250527	0.408979086037785	0.121766175456448	0.373599219281317	741
hsa-mir-302d	5.8174	CUUGCUGUGACAUGACAAAAAUAAG	0.270002796941184	0.155886187495944	0.0464129674667693	0.373419491122044	742
hsa-mir-632	5.81632316666667	GCGGGGAACGAGGCCGUCGGCCAUUUUGUG	0.0849410949157153	0.0490407640148498	0.0146039159932709	0.371064545599686	744
hsa-mir-550a-2	5.81618253333333	AGCCCUGUUGUUGUCAGAUAGUGU	0.325850314712316	0.18812976691468	0.0560247744710252	0.370756992120075	745
hsa-mir-769	5.81474825	UGAGCUGUGAUGUUGCUCUCGAGCUGG	0.440464688227811	0.254302406316851	0.0757495714845111	0.367620332983445	746
hsa-mir-7704	5.81116976666667	CGUGCUCAGCUUGGCACCCAAGUUCUGC	0.16412334078732	0.0947566549838596	0.0282427372417761	0.359794485619875	747
hsa-mir-1193	5.81109881666667	GUGCACUUCAUUUACGAUGUAG	0.0847838029693806	0.0489499514672921	0.0145899778414049	0.359639323832404	748
hsa-mir-421	5.81094301666667	GAAUGAAAAAAUGAAUCAUC	0.04886950431456	0.0282148214711747	0.00840990940272429	0.359298602106	749
hsa-mir-514a-2_514a-3	5.81091621666667	CAAUCAUGUAUAACUAAAUUUGAUUG	0.548452603980645	0.316649258545977	0.09438315465771	0.359239992720455	750
hsa-mir-6742	5.81031963333333	AGCUGUUGGCCAUGGCGACAACACCU	0.249136573620024	0.143839067844502	0.042878290583318	0.357935314265528	751
hsa-mir-6846	5.8103189	UAGAGUAGGAGAGCCCACUGA	0.449850729208514	0.259721439603685	0.0774227261791972	0.35793371052612	752
hsa-mir-517c_517b	5.8101152	CUGUCUGUUGUCUAAGAAAAGAUCG	0.397757528676211	0.229645416253411	0.0684594909023854	0.357488235457645	753
hsa-mir-4803	5.80897201666667	UUGAAUCACACACACAUUUCAA	0.186529429544739	0.107692816359442	0.0321105746437687	0.354988187967723	755
hsa-mir-3074	5.80858308333333	GCCAGUGUGUAAAAUGAGAACUGAUA	0.332902462717255	0.192201326463697	0.0573121633867058	0.354137622904888	756
hsa-mir-6818	5.80773031666667	AGCAUCUGAAUGGGUACAGUUGUUGU	0.539827897846639	0.311669782137826	0.0929498906478962	0.35227269266813	757
hsa-mir-526a-2	5.80706835	CUGUUGAAAGAAAAG	0.643960128669564	0.371790553634759	0.11089246584631	0.350825026265755	758
PARIS_ID20	5.80692173333333	UUUUCUAGUGAUGGCUUUGAGGUUAUUUGCAGUUUCCUAGCCAUCUCAAAGUGUGCUGCGGGGA	0.198419019783943	0.114557274484602	0.0341693979867102	0.350504387730542	759
hsa-mir-501	5.80657223333333	GAGAGUGCUUUCUGAAUGCAAUGC	0.164611456689999	0.0950384688316673	0.0283491619625477	0.349740060109372	760
hsa-mir-6738	5.80587365	CAGGGGUUCUGAUAAACCCUUC	0.238856428459645	0.137903823268849	0.0411404799447616	0.348212316082601	761
hsa-mir-4760	5.80441495	AGUUAGAAUUCUUAAGUAUCAAAACUAAAU	0.557135311950748	0.321662222329811	0.0959847489798689	0.345022259713495	762
hsa-mir-4703	5.80378635	UAUAGUGUGUUUGAUUUGCACUGUA	0.359587493796915	0.207607936340872	0.0619573967944074	0.343647563454075	763
hsa-mir-6765	5.80353256666667	GUGUGUGGCGUGGGUGCUGCGGGGCCGUCAGGGUGCCUGCGGGACGCUCAC	0.224731909609842	0.129749028508741	0.0387232960319062	0.343092560273929	764
hsa-mir-1307	5.80261095	GGCUCGUCUGUGUUGCCAAUCGACUC	0.145602214900642	0.0840634779674911	0.0250925344048168	0.341077060776177	765
hsa-mir-5096	5.80153318333333	AGGCUGGUCUCAAACUCCU	0.267966077372573	0.154710286904743	0.0461888381751202	0.338720074130941	767
hsa-mir-520f	5.80045683333333	GCUUUCUGUGGUCAGAAAGAAAAGCAAGU	0.322559133615316	0.186229602622375	0.0556092636982787	0.336366185618643	768
hsa-mir-4717	5.8004512	GUGUAGGGGUGGCUACAC	0.0948218018610832	0.0547453928295416	0.0163473148194201	0.336353865984122	769
hsa-mir-544b	5.80018916666667	AUUUCUGUAGCUCUGAGACUAGACCU	0.414454248696103	0.239285272051479	0.0714552985750786	0.335780820735668	770
hsa-mir-302a	5.80010946666667	CUUGCUUUGAAACUAAAGAAGUAAG	0.319058194942954	0.184208334737471	0.055008995395102	0.335606523421197	771
hsa-mir-34b	5.79852711166667	AUUGUACUGUGGUGGUUACAAU	0.331110527325956	0.19116675208316	0.0571025229251338	0.332146043784578	772
hsa-mir-6793	5.79851243333333	GGGUGAUACACAAGCCUGACCCUCCC	0.230853660963917	0.133283423300928	0.0398125663466429	0.332113943482435	773
hsa-mir-555	5.7969616	CCUUUGUGAGCAGUGUGACCCAAGGCCUGUGGACAGGG	0.173438049108846	0.100134504340716	0.0299187852320509	0.328722399126213	774
hsa-mir-200b	5.79695148333333	AUUGGAUGGAGUCAGGUCUCUAAU	0.55649486402687	0.321292459548558	0.0959978474249499	0.328700274812144	775
hsa-mir-29a	5.79676303333333	UUCAGAGUCAAUAUAAUUUUCUAG	0.705405411720499	0.407266004344649	0.121689537361486	0.328288150233572	776
hsa-mir-4321	5.79636883333333	GAGACACCCGCUACCUGGUGUU	0.163889705877837	0.0946217658059776	0.0282745474952097	0.327426067405919	777
hsa-mir-4300	5.79556136666667	AUCAGCAGAGACAUGAGGUGAUCAAAAACCUUUUUUCAAAGCAGUGGG	0.302907988566402	0.1748840087385	0.0522655131060444	0.325660204526068	778
hsa-mir-630	5.79319425	UAUUUUGUUAUUCUGGUCACAGAAUGACCUAGUA	0.409066714355895	0.236174777649892	0.0706115998709857	0.320483515968506	780
hsa-mir-551b	5.79259738333333	UGAGACCUGGUGCAGAACGGGAAGGCGA	0.443242453597426	0.255906149900744	0.0765187746127046	0.319178217886992	781
hsa-mir-4280	5.79232726666667	GAGCCUUAAAGGAUGAGGUA	0.629254776397782	0.363300414542118	0.108635915656731	0.318587495056456	782
hsa-mir-8073	5.79143603333333	UCGUCAGUGUUUGA	0.818122230594697	0.472343090063865	0.141264139996694	0.316638441398158	783
hsa-mir-1302-8	5.78785633333333	ACAUGCAGUAUUUGG	0.325972731059947	0.188200444025938	0.0563201144407489	0.308809933285121	786
PARIS_ID35	5.78696598333333	GUGCUGCGGGGAUCUCUUUUGCAUCCCUCUGGGUGCAGAGCUGAGGCACCCAGAGGCAGUGUCCAGAGGAGGCAGCAU	0.195358512703006	0.112790289897566	0.0337583654829915	0.306862811403838	787
hsa-mir-493	5.78671233333333	UUCAUUCAUUCGUUUGCACAUUCGGUGAA	0.53632701887585	0.309648548721641	0.0926825091661171	0.306308099812672	788
hsa-mir-6800	5.78589455	GCGGGGUGUGGUGGGGCUGGGGCUGGCCCCCUCCUCACACCUC	0.472217403856722	0.272634845232704	0.0816152800186657	0.304519675235279	789
hsa-mir-1286	5.78559383333333	GGCUGCUGGAUUGAAUUAGCUGCA	0.272540987263976	0.157351612362063	0.0471068303643696	0.30386203273319	790
hsa-mir-6751	5.78556276666667	GUGUCUGGCCCCAGCAGCCCAGACU	0.219246576144569	0.126582069755971	0.0378954623753718	0.303794092500201	791
hsa-mir-4758	5.78416338333333	GCUGGAGUAAGGGCACGCCCGGGGCUGC	0.141806350803395	0.0818719348091388	0.0245163114188649	0.300733756779819	792
hsa-mir-28	5.7831783	AUUGAGUUACCUUUCUGACUUUCCCACU	0.203776798368637	0.117650589392733	0.0352361258459967	0.298579460926251	793
hsa-mir-425	5.7829248	CGUUGAGUGGGCACCCGAGAAGCCAUCG	0.514898914483166	0.297277026882302	0.0890378022005691	0.298025077372697	794
hsa-mir-4253	5.78107641666667	CCCUAGGACUUACUUGUGCAGGG	0.803482637994631	0.463890917335391	0.138984953680636	0.293982815752726	795
hsa-mir-4482	5.78093046666667	GAAAUGUGUGGAAGAUGGCAUUUC	0.466822602581432	0.269520155264191	0.0807521566421132	0.293663635162431	796
hsa-mir-4789	5.78051253333333	UGUAUGUGUAAAUACAUAUCCACACA	0.287550406661147	0.166017304691399	0.0497447942553514	0.292749649495835	797
hsa-mir-4712	5.78008895	CAUUUCCUUCAUGAUUAGGAAUACUACUUUGAAAUG	0.39236300413185	0.226530886055574	0.0678818280351638	0.291823307746093	798
hsa-mir-296	5.77965933333333	CUGUUGUGCCUAAUUCAGAG	0.356263667480647	0.205688924322435	0.0616409457605829	0.290883771594882	799
hsa-mir-181c	5.77962151666667	GAGUUUGGGCAGCUCAGGCAAACC	0.408531390535905	0.235865708298317	0.0706847999229405	0.290801069669633	800
hsa-mir-5688	5.77842082666667	AUUAUGUUUUGGACAUAGAAACAUAAC	0.15239031538783	0.0879825896110555	0.0263723117368967	0.288175259851426	801
hsa-mir-1301	5.77710681666667	GCAGCACUGUGCUGGGGAUGUUGC	0.388509252756136	0.224305921661416	0.067249795630454	0.285301628556733	802
hsa-mir-3157	5.77637026666667	GCAGUCUGCUUUGUGCCAACACUGGGGUGAUGACUGC	0.422246134576578	0.243783919462066	0.0730988692004747	0.283690854567109	803
hsa-mir-4650-1_4650-2	5.77566673333333	ACCUUCCAAGGCUCAGAAGGU	0.168252518040595	0.09714063658257	0.0291312719048612	0.282152285299353	804
hsa-mir-23c	5.7752987	UGAGUGGCAUAAUCAGAGUACAAUUUGAGUCAUGCCCAUACAUCA	0.126641756337839	0.0731166521122983	0.0219281742670451	0.281347426809572	805
hsa-mir-3684	5.77457923333333	UUAACAUGUUGAGCAUUACUCAUGUUAG	0.04373110190689	0.0252481634579018	0.00757303695037301	0.279774012658368	806
hsa-mir-6506	5.7727279	AUGGUGUUUGUGAGUUGAUUGACAUCGU	0.312474120397358	0.180407017526206	0.0541293693051698	0.275725299632157	807
hsa-mir-6499	5.77226061666667	UGCAGUUCUGUUGGGUGACAGCA	0.672026190094081	0.387994501753297	0.116423397126888	0.274703389593301	808
NEAT1_ParasoR_ID50	5.77159214	GAAAUGUUCUAUUCAGUGGCUUUUAGUAUAUUUGCUAUGUUGUGCAACCAUCGACACUAUCCAUUUCUAGAACUUUUUC	0.489205099729991	0.282442696018048	0.084760857639187	0.273241486358848	809
hsa-mir-3972	5.77143163333333	GCAGUCCUGUGGGAAUGAGAGAUGCCAAACUGGACCUGC	0.192077656770487	0.110896086841753	0.033280764457319	0.272890471541349	810
hsa-mir-142	5.7709563	UACUAACAGCACUGGAGGGUGUA	0.380917108791751	0.219922595299852	0.0660058903568116	0.271850956817661	813
hsa-mir-6816	5.7707207	CUGCAGGGACUGUGACACUGAA	0.0554472734203625	0.0320124982350771	0.00960837931739835	0.271335719085045	814
hsa-mir-329-1	5.77043548333333	UGUUUCUUUAAUGAGGACGAAACA	0.354898577149058	0.204900789052024	0.0615029105124052	0.27071197380221	815
hsa-mir-3136	5.76970035	GUCAUUUUUCUGUGACUGCACAUGGC	0.21431338695768	0.123733891650957	0.0371446303892853	0.26910429794553	816
hsa-mir-3192	5.7696043	AGUGGAAAAAGUUCUUUUCUUCCUCU	0.153332605716242	0.0885266211858189	0.0265759309899713	0.268894244532042	817
hsa-mir-194-1	5.76920386666667	UGGACUGUGUACCAAUUUCCA	0.44352041262302	0.256066629618994	0.0768772300083888	0.268018529919442	818
hsa-mir-6864	5.76914806666667	GAUAUGCCAUUAUGUGGGUCAUGAGGUGGUGA	0.0391675053307695	0.0226133697462059	0.00678913158028894	0.267896499930136	819
hsa-mir-4693	5.7690998	GUCACAAAUUCAAAUAAAGUGAG	0.398929414511173	0.230322004855686	0.0691493349640395	0.267790944718361	820
hsa-mir-4442	5.76907656666667	CGGUGUGCAAAUGUGUGUGUGCGGUGUUAUGCCG	0.345310029075128	0.199364838240402	0.0598553382131043	0.267740135338109	821
hsa-mir-3960	5.76885258333333	CGCUAGUAGUGGCG	0.597168357668104	0.344775312051207	0.103515967697523	0.267250302295624	822
hsa-mir-877	5.76844725	AGGGGACACGGGCAAAGACUUGGGGGUUCCUGGGACCCUCAGACGUGUGUCCUCU	0.304124499686161	0.175586361760966	0.0527220734637317	0.266363871787907	823
hsa-mir-6861	5.76842035	UCCAGGGCUCCUGACACCUGGA	0.339922630603631	0.196254422282652	0.0589282004394202	0.266305043710623	824
hsa-mir-4705	5.768301	CUGUGAUAACAACUCAG	0.591852359158973	0.341706118880948	0.102604277959658	0.266044035122389	825
hsa-mir-3201	5.7680149	AAAUAAGAGGCUAGGAUUGCCUCUUAUUU	0.161779882382722	0.0934036586431307	0.0280477573632347	0.265418358062546	826
hsa-mir-367	5.76642896666667	AACUCUGUUGAAUAUAAAUUGGAAUU	0.694817198201471	0.401152896419201	0.120493498180229	0.261950052906599	827
hsa-mir-450b	5.76500888333333	UGAAUAUGUAAUAUAAGUGUAUUG	0.37416189253038	0.216022469372915	0.064902223067181	0.258844447996639	829
hsa-mir-6826	5.7635372	ACCUCCUGGCUUUUCCUCUGCAGCAUGGCUCGGACCUAGUGCAAUGUUUAAGCU	0.329585003047707	0.190285990230458	0.0571845017409981	0.255625998150335	830
hsa-mir-212	5.76331521666667	CUUACUGCCCGGGCCGCCCUCAGUAA	0.69648674807366	0.402116811487335	0.120848282956921	0.255140538942589	831
hsa-mir-637	5.76259922833333	CACUGCAGUUACCCUCCCCUCGGCGUUACUGAGCACUG	0.264484274132589	0.152700066866873	0.0458966975930206	0.253574731618977	833
hsa-mir-325	5.76205551666667	GUGUUUGUGACAUAAUUUGU	0.0690475769739668	0.0398646371528112	0.0119831502446041	0.252385679130316	834
hsa-mir-889	5.76187895	AUGGUCUCUAUAUUUAUGAUGAUUAA	0.546908292874319	0.315757650113027	0.0949183933956681	0.251999542419841	835
hsa-mir-548q	5.7618235	GCGGUUUUUGCCAUUACUUUUCAUUUUUACCAUUAAAAGUAAUGGCAAAAAGCAU	0.252176888090468	0.145594394222434	0.0437668540333574	0.251878277851621	836
hsa-mir-3689b	5.76165281666667	CUGGGAGGUGUGAUCCCGUGCUUCCUGG	0.219589271671753	0.126779925110841	0.0381122012483206	0.25150500750501	837
hsa-mir-4454	5.76111485	CCAAAUUUCAUGCG	0.904904463961761	0.522446835859217	0.157071068278002	0.250328518856649	838
PARIS_ID6	5.76063961666667	GUGACACUGUUUUGUGAGAUGGGUUGAAAGCACGUGCUGCCAAAAUAGAAUAAUGUUGGUCCUCUCCUCAUGUGCCGUGGAAC	0.517554550313301	0.2988102589437	0.0898432439369951	0.249289222824692	839
hsa-mir-3200	5.76000033333333	AGGUUUGUGUCCAAUACAGUCCACACCU	0.620051401489339	0.357986843561274	0.107647806528947	0.247891162998024	841
hsa-mir-5586	5.75976066666667	UAUAUGCUUUUUAAAUGGGGCACAGA	0.421125381894352	0.243136852599288	0.0731150834671866	0.247367031801437	842
hsa-mir-466	5.75941188333333	AUAUGUGUGUAUAUAUGUACACAUAC	0.613521020557855	0.354216526372571	0.106524942647924	0.246604271471046	843
hsa-mir-3940	5.75940883333333	GCUCUGGGGAUUUGGUCUCACAGC	0.595085185094123	0.34357259180485	0.103324004653045	0.246597601373064	844
hsa-mir-1343	5.75882611666667	GGUGGGCCUCUGCUCUGGCCCCUCC	0.11693953463109	0.0675150717981694	0.0203061409151866	0.245323248172348	845
hsa-mir-4678	5.75844175	AUGAUUUUUGGGGUCA	0.642620358185088	0.371017036784894	0.111596224479494	0.244482670032174	846
hsa-mir-149	5.75820571666667	CACUCCCGUGCUUGUCCGAGGAGGGAGG	0.592285308791283	0.341956082467708	0.102859352016021	0.24396648463537	847
NEAT1_ParasoR_ID11	5.75803881666667	AAAUGGUUCUUAACAUUU	0.476088899579365	0.274870054330339	0.0826824748387113	0.243601488126147	848
PARIS_ID18	5.75772003333333	UCACUGGUCUUGUAAUUAAAAUUCAAACACUAUAGAAAAAGGCCAUGUAGA	0.172077736407484	0.0993491274364024	0.02988643689017	0.242904335316887	849
hsa-mir-4327	5.7574179	CUGGGAAGAGACCAUGAACAGGUUAGUCCAG	0.0538922956011111	0.0311147313725484	0.00936049745513715	0.242243594681858	850
hsa-mir-6810	5.75740458333333	UGGCACAGAUCCAAUACCUUCUGUCCCC	0.59821642460274	0.345380413778047	0.103903836519405	0.2422144722322	851
hsa-mir-873	5.75606028333333	CUCCUAUUGAAAAUGAACAGGAG	0.388037004578704	0.224033269049051	0.0674136450068574	0.239274599210342	852
hsa-mir-526b_518a-1	5.75592755	UUUCUGUUGUCUGAAAGAAGAGAAA	0.621434580330681	0.35878542223766	0.107964281157549	0.23898432237796	853
hsa-mir-181a-1	5.75586516666667	GAGUUUGGAAUUAAAAUCAAAACC	0.470519734261249	0.271654695234763	0.0817461355742174	0.238847895182631	854
hsa-mir-544a	5.75263868333333	GAUUCUGAUUCAGGGACCAAGAUUC	0.418364563956968	0.241542893619956	0.0727256806809477	0.231791842733662	855
hsa-mir-3128	5.75185323333333	UCAUUUUCCUUAAAAAAUGA	0.0881017877962522	0.0508655909002535	0.0153171133236992	0.230074128484594	857
hsa-mir-711	5.75151681666667	GCUGCAGGCAAAGCUGGGG	0.47102873291163	0.271948565742578	0.0818964367011307	0.22933841303236	858
hsa-mir-3677	5.75140296666667	UGCAGUGCUGGGCAUGGGCUUCUCG	0.105029921724768	0.0606390535807603	0.0182616176146045	0.229089432489671	859
hsa-mir-3688-1	5.75138186666667	CAUAUGUAUGUAUGUAUGUCUGUUACACAUAUG	0.262006569804815	0.151269563606261	0.0455554118782008	0.229043288533143	860
hsa-mir-6761	5.75110428333333	GGCAGGUGCCUCCGUGUUGCCGAACCCUCCU	0.237624875417602	0.137192785788504	0.0413181301730586	0.228436236719569	861
hsa-mir-6728	5.75102968833333	GAGGGGCUUACUGCCCUGUGGGGCUCUCUGGACCCAGUGCCAUGCUUCUC	0.250226161297483	0.144468141583388	0.0435098016977894	0.22827310361828	862
hsa-mir-18b	5.75059073333333	UGCAGUUAGUGAAGCAGCUUAGAAUCUACUGCC	0.240532163381336	0.138871309276977	0.0418273834002983	0.227313145303683	863
hsa-mir-92b	5.75028435	AGUGUUGUUUUUUCCCCCGCCAAUAUU	0.157796721813392	0.0911039798162022	0.0274415510971021	0.22664311026983	864
hsa-mir-1234	5.74990386666667	CGGGGGGGGCCCGGGGACGGCUUGGGCCUGCCUAGUCGG	0.35232602323911	0.203415524359611	0.0612751154469928	0.225811024658776	865
hsa-mir-554	5.74968108333333	CAGUACUGGUCUUAGACUG	0.206901041240556	0.119454371855849	0.0359847856327722	0.225323815917136	866
hsa-mir-450a-2	5.74965928333333	UAAUAUGUAAUAUAAAUGUAUUG	0.253913166663696	0.146596835124076	0.0441614283823252	0.22527614111845	867
hsa-mir-370	5.74937356666667	AGUUACACAGCUCACGAGUGCCU	0.130502892737099	0.0753458802517891	0.0226986281590259	0.224651302376926	868
hsa-mir-4317	5.74803255	GUUUAUUUUGUAGC	0.737673007937005	0.425895709706351	0.128334869630654	0.221718609733768	869
hsa-mir-6507	5.74791445	UUUGUAUUGUGGUUCAGUACCAUGCAAA	0.180327239578302	0.104111980312755	0.0313726380493192	0.221460334792249	870
hsa-mir-107	5.7470535	GCCUUGUGGCAUGGAGUUCAAGC	0.696968164064563	0.402394757139275	0.121273999635563	0.219577508281671	871
hsa-mir-365a	5.74636301666667	AGAUGUGUUUCCAUUCCACUAUCAUAAU	0.329850429903677	0.190439234497201	0.0574015997504828	0.218067478285604	873
hsa-mir-629	5.74605003333333	GAACUUUUACGGUGAACCAGGAGGUUC	0.487894423916805	0.281685976984485	0.0849095328245469	0.217383009597098	874
hsa-mir-196a-1	5.74564608333333	GGGCCUGGGUUUCUGAACAC	0.426894423380372	0.246467610254208	0.0742987676562057	0.216499604325076	875
hsa-mir-663b	5.74459245	UCCUAGGCGGGUCGCUGCGGUACCUCCCUCCUGUCUGUGGCGGUGGGAUCCCGUGGCCGUGUUUUCCUGGUG	0.603907730821383	0.348666290955422	0.105126296787405	0.214195395285729	876
hsa-mir-1-2	5.74451773333333	CCCAUAUGAACAUACAAUGCUAUGGA	0.264961818942108	0.152975777491199	0.0461242929766988	0.214031996109486	877
hsa-mir-3973	5.74440251666667	UUGUUACAUUUUAGGAUUGCUUGCCCCUUGCUCCAAUGGUGCAGGCAGAAGAAAUGCAAACAA	0.276231198981	0.159482157090254	0.0480870200476986	0.213780026779725	878
hsa-mir-301a	5.74432205	ACUACUGUACUUUACAGCUAGCAGU	0.287880201673495	0.166207711930556	0.050115609669464	0.213604052828602	879
hsa-mir-4779	5.74378746	CCUAGAGUCCAUUCUUUACUCUAGG	0.284350068319968	0.164169588488622	0.0495056737910646	0.212434948671229	880
hsa-mir-5681b	5.74198236666667	UAGUCUAAUAGGGACUA	0.230814225048422	0.133260654964501	0.0401976548009523	0.208487358704251	881
hsa-mir-8085	5.74111566666667	AGGCAUGGGUGGCU	0.408724613462662	0.235977265607094	0.0711925411703072	0.206591957418794	882
hsa-mir-4308	5.74091055	UGGACAGAAAUUUCCUUUUGAGGAAAUCUUUCCC	0.722928827750922	0.417383153306936	0.125925812892333	0.206143384217371	883
hsa-mir-4307	5.73704145	AGUUUGUGAUAAUGUUUGUCUAUAUAGUUAUGAAUG	0.227369238830868	0.131271691244442	0.0396317929393499	0.197681982217162	887
hsa-mir-320a	5.7359603	UCUUCCCGGAGUCGGGAAAA	0.602042430578717	0.347589359358199	0.104959309181188	0.195317596501484	888
hsa-mir-1538	5.73573118333333	GCCUCGCUUCCUGCCGGCGCGGC	0.66137409655441	0.381844512680734	0.11530772196511	0.194816537283161	889
hsa-mir-5582	5.73361606666667	UAUAGCUACAUCAGUUAUAACUAUAUCAGUUAAA	0.36801940338059	0.212476101608789	0.0641862655436823	0.190190951903097	890
hsa-mir-346	5.73296513333333	CUCUCUGUUGCUCUGAAGGAG	0.41485374187646	0.239515919546698	0.072362858002461	0.188767414489055	891
hsa-mir-6872	5.73244893333333	AAGGCCAGGACCCGCUGACCCAU	0.623175557679921	0.359790575978898	0.108710180400605	0.187638527742135	892
hsa-mir-6089-2_6089-1	5.73111806666667	CGUGCGCCAGUGGAG	0.584649603367188	0.337547605885654	0.10201318426288	0.184728032310294	893
hsa-mir-5589	5.7308028	UGCAGUGAGCAACCUACACAACUGCA	0.107793506972498	0.0622346102674656	0.0188094950628031	0.184038570160457	894
hsa-mir-3680-2_3680-1	5.73071467333333	UGCAAAUGCAAAGUUGGCUUUUGCA	0.150163370634918	0.0866968624584916	0.0262032537291853	0.18384584442227	895
hsa-mir-6068	5.73012266666667	GUGGCUUGUGGCUGAGUGUCACGCUGC	0.546187438713492	0.315341464769227	0.0953186293708474	0.18255117475918	896
NEAT1_ParasoR_ID30	5.7295329	GUAUACCUUUUUGUAC	0.187221875714626	0.108092600342026	0.032676638564136	0.181261403790997	898
hsa-mir-548j	5.72850826666667	UUUGGUAUUACUUUCAGUGGCAAA	0.307835287088243	0.177728785866463	0.0537374256539858	0.179020615355407	899
hsa-mir-6773	5.72838698333333	CAGGAUUAGUGCUUAUGCUAAGAUGUCUUCACUG	0.468802335366666	0.27066315452067	0.0818384541286474	0.178755378726926	900
hsa-mir-1255b-2	5.72827401666667	GGUUUGCGCCUCAAGAAACC	0.0306476038657309	0.0176944023418966	0.00535023355666304	0.178508329961246	901
hsa-mir-503	5.72782828333333	CUGCAGUGAGCGAUCGGUGCUCUGGGG	0.609447277051791	0.351864549462736	0.106401108221967	0.177533547991738	902
hsa-mir-4478	5.72744945	AGCCUCCAAACCUGUAGACAGGGUCAUGCAGUACUAGGGGCGAG	0.604844369900934	0.349207059780134	0.105604488556583	0.176705070794348	903
hsa-mir-6870	5.72658828333333	UUGAACUUCAUUUCUCAUGCUCA	0.164017423324516	0.0946955035081979	0.0286413856225481	0.174821770451673	905
hsa-mir-4732	5.7247342	AAGCUGUGUGUGUCCAGC	0.197647825101852	0.114112025027299	0.0345252405084331	0.170767043402692	907
hsa-mir-378h	5.72393211666667	GGGAUGAGCCCUGGCUCUGUUUCCUAG	0.506831006753102	0.292619018182553	0.0885459499558592	0.169012953428021	908
hsa-mir-103b-1	5.72371021666667	UGCUUGAUCCAUAUGCAACAAGGCA	0.360470896499955	0.208117969129275	0.0629785371471659	0.168527676463393	909
hsa-mir-4742	5.72280283333333	CAGAUACUUUUUAAAAUUUGUUUGAGUUGAGGCAGAUUAAAUAUCUG	0.452451575445462	0.261223038878708	0.0790611853356348	0.16654330408955	910
hsa-mir-7847	5.72277506666667	UAGGCCCACUGCUCAGUGGAGC	0.434790462021906	0.251026390289429	0.0759754589262859	0.166482580683882	911
hsa-mir-1207	5.72256703333333	GGGGCUGGCUGGGUCUGGUAGUGGGCAUCAGCUGGCCCU	0.152637705416752	0.0881254203108484	0.0266729431962358	0.166027628973467	912
hsa-mir-516a-1_516a-2	5.72135198333333	AGCACUUUCUGUUGUCUGAAAGAAAAGAAAGUGCU	0.470767753955398	0.271797889471945	0.0822826065109742	0.163370415021811	913
hsa-mir-6854	5.71969271666667	UGCUGAUGUCAUCAGUCAUAACUUCUGCG	0.41625469891301	0.240324762468873	0.0727757100831801	0.159741735925323	914
hsa-let-7a-3	5.71878735	AUAGUUUGGGGCUCUGCCCUGCUAUGGGAUAACUAU	0.123161478634667	0.0711073128435174	0.0215362927657499	0.157761773834847	915
hsa-mir-7973-2	5.71862186666667	UUACUCACCCUCUCAAAACCGAGACUCAGAGACGUUGGGUAA	0.309308872802969	0.178579560975534	0.0540880093167031	0.157399875458567	916
hsa-mir-10b	5.717608325	UUGUGUGGUAUCCGUAUAGUCACAG	0.322329455355281	0.186096997817117	0.0563748751284534	0.155183343581484	917
hsa-mir-3685	5.71736855	GACUUGAGAUUAUAGUC	0.105245927248647	0.060763764428118	0.018408106164268	0.154658975468847	918
PARIS_ID33	5.7164948	CUGGUCUUGUAAUUAAAAUUCAAACACUAUAGAAAAAGGCCAUGUAGAAGAUAAAAGUUCCUCUAUAAUCCCGG	0.452951171842927	0.26151148099327	0.0792358232955843	0.152748156415924	919
hsa-mir-513a-2_513a-1	5.7163227	UCAUUUAUGUGAACUAAAAUAUAAAUUU	0.262003698982671	0.151267906136323	0.0458343086513767	0.152371787936365	920
hsa-mir-5705	5.71537186666667	AACACCCAUCCCAGGAUUGCUGAUGGGUGUU	0.340998508308894	0.196875580565401	0.0596633983341792	0.150292394002759	921
hsa-mir-8056	5.71509838333333	UAGGAGCUGUGCCUCCUGGCCUAUUCCUGUUCGUG	0.271115429620196	0.156528566272681	0.0474384536250219	0.149694308550408	922
hsa-mir-1287	5.71452468333333	CGAGUCUGAGCCUUUAAAAGCCACUCU	0.267852832257828	0.154644904807261	0.0468722854656719	0.148439674054652	923
hsa-mir-3914-2	5.71436685	CCUUCUACCAAGUUAAGCAUACUCAUUAGAAGG	0.251342558581545	0.145112693855864	0.0439843232293609	0.14809450559626	924
hsa-mir-4297	5.71431361666667	UGUGCCUGCCUUCGAAGUGCACGGCAGG	0.313144543528422	0.180794086501397	0.0548000275335061	0.147978088694874	925
hsa-mir-103a-2	5.71388121666667	UGCCUUGUAGCAUUCAGGUCAAGCA	0.150176762479955	0.0867045942438286	0.0262827939163153	0.147032465623647	927
PARIS_ID36	5.71345191666667	GGCAAGAAUAUUCUCUCUGUU	0.581740056737269	0.33586777835565	0.101819366859513	0.14609362199627	928
r(CUG)16:28	5.712591	CUGCUGCUGCUGCUGCUGCUGCUGCUGCUGCUGCUGCUGCUGCUGCUG	0.127883356697998	0.0738334904144621	0.0223862266173086	0.144210868382936	929
hsa-mir-4799	5.71168436666667	CAGUCCUGAGAUGCAGGGACUG	0.379709159254939	0.219225185309606	0.066479366659495	0.142228136197125	930
hsa-mir-105-1	5.71154531666667	CUGUGGUGGCUGCUCAUGCACCACGG	0.22801755970676	0.13164599947666	0.0399222184303414	0.141924045336688	931
hsa-mir-200c	5.71147793333333	GUUUGGGUGCGGUUGGGAGUCUCUAAU	0.300474866804952	0.173479245234556	0.0526089517130619	0.141776683554504	932
PARIS_ID11	5.71097586666667	UGACUAAAUACUGUCUUUGAUUUUUUGUUCCAGGUCUGUCA	0.501403488933754	0.28948543930852	0.0877964643241277	0.140678705239756	933
hsa-mir-3161	5.71041083333333	GAUUGAAGUUGAAUAGUGC	0.115853572166176	0.0668880910767215	0.0202881325963283	0.139443024027889	934
hsa-mir-556	5.70995623333333	AUAUGAGCUUCAUUUAUACAUUUCAUAU	0.291313508205268	0.168189932380885	0.0510185185841969	0.138448851391021	935
hsa-mir-101-1	5.70921673333333	GAUGCUGUCUAUUCUAAAGGUAC	0.231255795400036	0.133515595725872	0.0405056956499559	0.136831625995155	936
PARIS_ID39	5.70831763333333	AUAUUAACUUCUUAUAAUUUUCUUUUUUUUUCUUUAUGUGUGUGU	0.098453384005787	0.0568420877583708	0.0172473555835217	0.134865368586869	937
hsa-mir-4679-1	5.70831541666667	UGCUUUGUUAGAAACAAAAAGCA	0.102701755404354	0.059294886128951	0.0179916048620043	0.134860520920032	938
hsa-mir-583	5.70817905	UUACUGCAGGGAUCUUAGCAGUAC	0.595667213721788	0.343908626189709	0.104353281231041	0.134562298287868	939
hsa-mir-3142	5.70813983333333	CUGCUGAAUCUUCAGAAAGG	0.314427699445884	0.181534916915756	0.0550840919505418	0.134476534678305	940
hsa-mir-4502	5.70788143333333	CUUUUUGCUGAUGGAGGGUCUUGCCUCCAUGGGGAUGGCUG	0.0838355762525127	0.0484024925170554	0.0146876870572194	0.133911435229634	941
hsa-mir-4791	5.70741715	AAAUAAGCUCCAUAUCAAUGAGAAUUUCAAUGGGAUUAUGUG	0.168831059736146	0.0974746577862337	0.0295809917689555	0.132896085942892	942
hsa-mir-4326	5.70536251666667	CAGACUCUG	0.260031808824383	0.150129434822623	0.04557673733523	0.12840277261515	944
hsa-mir-6510	5.7041678	GGAGUCCUCUAGACACC	0.23598610385707	0.136246640586891	0.0413708207982715	0.125790025983372	946
hsa-mir-8066	5.7036672	AUUGUUGCCUCUGCAUGUUACAAU	1.36381006287449	0.787396106924105	0.23911108678895	0.124695255147441	947
hsa-mir-548aq	5.70339911666667	UUUGCCAUUACUUUCAGUGGCAAA	0.0323326726472754	0.0186672772565248	0.00566901806903042	0.124108979048892	948
hsa-mir-3184	5.70317261666667	CUUUUGGAAAAUAGAAAAG	0.187328120041074	0.108153940532501	0.0328463002318457	0.123613642264357	949
hsa-mir-1269a	5.70256556666667	CCAAGUCUGACCACCUGAGGAAUGCCUGG	0.747174666780641	0.431381494997472	0.131024300912578	0.122286074074278	950
hsa-mir-4795	5.70252703333333	AUAUUGACACUAUAACAAUAAUGUCAAUAU	0.972640358294846	0.561554172686223	0.170563042070544	0.122201804858247	951
hsa-mir-6070	5.70215173333333	GGAGCUCUGUGCCUUUGGGUCCUGGUGAGCUCU	0.621512536084725	0.358830430013243	0.108996141307766	0.121381054768906	952
NEAT1_ParasoR_ID16	5.70094931666667	CACCCAAAGGGGUAAUUGUCCUACUGGUG	0.923827434185052	0.533372017811501	0.162047999880345	0.11875146887337	953
hsa-mir-3126	5.70081478333333	GAAGCACUGGUUAUGAUUUGCAUC	0.344555647823768	0.198929296021858	0.0604397197451664	0.118457255589721	954
hsa-mir-3163	5.70049888833333	AGACCUUCCUUCCUUGUCU	0.512611503035952	0.295956389267506	0.0899239721079615	0.117766419326803	955
hsa-mir-4325	5.7002551	GUGAGAGAUGCUUCUAGAUCCAGGAGGCAGACCUCAA	0.44734407843716	0.258274224106079	0.0784779050392253	0.117233274385785	956
hsa-mir-4751	5.69992651666667	AGGGCAGGGGUGUGGCU	0.800638630752268	0.462248928988435	0.140464728520831	0.116514689786293	957
hsa-mir-6084	5.69913868333333	CGGAGCCUCGCAGGGUCGGGCUCGGGCUCCCUAACCGUCUCCGCUUCUUC	0.421698283485602	0.243467617487216	0.0739933359963366	0.114791763384158	958
hsa-mir-6838	5.6990729	ACUCCUAGGUCACGGAAGU	0.984247917792683	0.568255800286934	0.172703163314981	0.114647900669767	959
hsa-mir-3170	5.6987981	CAGUGUUAGCUCCAGAAGCAUUG	0.541937272882507	0.312887630382607	0.0950967666116311	0.114046935776212	960
hsa-mir-4682	5.69801851666667	GUCUGUCACUGGGGAAGUC	0.388019784814159	0.224023327213355	0.0680973190380486	0.112342051442389	961
hsa-mir-4771-2_4771-1	5.69792835	UGCUUCAGUUUCACUCCAAGCA	0.131010881029964	0.0756391674294197	0.0229927217371843	0.112144864392769	962
hsa-mir-4746	5.69703243333333	CAGAGGCAUCGGGUCAG	0.657313752410883	0.379500271896466	0.115378271074067	0.11018556867145	963
hsa-mir-3663	5.69654243333333	CUCGGGUGGAUAAGUCUGAUCUGAG	0.522393590822884	0.301604080284527	0.0917036249508292	0.109113979159647	964
hsa-mir-154	5.69641265666667	CCUUCGCUUUAUUUGUGACGAAUC	0.242217339782813	0.139844246326002	0.0425210311088225	0.108830168312963	965
r(CGG)16:	5.69420365	CGGCGGCGGCGGCGGCGGCGGCGGCGGCGGCGGCGGCGGCGGCGGCGG	0.253885412484274	0.146580811241115	0.0445866407472578	0.103999253260933	966
hsa-mir-144	5.69399288333333	UGUAAGUUUGCGAUGAGACACUACA	0.990250578901917	0.571721438294205	0.173911453560197	0.103538323976371	967
PARIS_ID43	5.69350158333333	CUGGAUCUAUUUCUGGAAAUUUUAGGCUCCAG	0.262347773470257	0.151466557634352	0.0460784579806268	0.102463891471989	968
hsa-mir-8086	5.69345618333333	UGGUUAGCUUUUUUUUUUUUUUGAGAUGGAGUCUGGCUC	0.220208774443006	0.127137595202587	0.038677521588316	0.102364605423342	969
hsa-mir-631	5.69130406666667	CAGCUACACAAGCUG	0.0197147086382431	0.0113822923392847	0.00346400550863377	0.0976581041005466	971
hsa-mir-6842	5.69085903333333	CCAAGGCUCUGGGGUCUCACCCUUGG	0.127234239341759	0.0734587223341014	0.0223576508566639	0.0966848529731993	972
hsa-mir-6124	5.69040776666667	AGGAGAAGGUGAGACCAAUGUCCUGGGUGCCACUCCU	0.235664718198665	0.136061088490497	0.0414143815104331	0.0956979700609065	973
hsa-mir-5703	5.69033003333334	UCCCCUCAGGA	0.513417155882087	0.296421533155095	0.0902262527611835	0.0955279736839357	974
hsa-mir-6715a	5.69019991666667	UGAGCAUUUUUACUGAAUUGCCA	0.382201883375921	0.22066436025187	0.0671684455683968	0.0952434192853407	975
hsa-mir-4637	5.68991005	AGUAUUUUAAUCAUAGAUUGUAUUUAGUUAGUUUUUAAUACU	0.194671873198705	0.112393858394921	0.0342135238497672	0.0946095048367257	976
hsa-mir-6887	5.68936351616667	AGGACACAGGCUGGCACUGAGGUCCC	0.392712416545662	0.226732619406747	0.0690257206152756	0.0934142805027582	977
hsa-mir-4330	5.68795605	GAGGAUGCAGGAGAGGAAGGGGGCUUCUUUUUGACGCCUACUUCAUCAGCUGCUCCUC	0.425491753239367	0.245657778270714	0.07480573856392	0.0903362682937579	978
hsa-mir-935	5.68752732333333	CUCGGCCAUCCUCCGUCUGCCCAG	0.383619630139141	0.221482896727258	0.0674492812659245	0.0893986784990054	979
hsa-mir-6129	5.6871291	UAUAGGAAGGAAAUCUUAU	0.862105008201594	0.497736558554915	0.151588788128899	0.0885277969737929	980
hsa-mir-6845	5.68672783333333	GAGCCCUUGCACACCACCAGCCUC	0.741258002775538	0.427965507441421	0.130348774286432	0.0876502599300489	981
hsa-mir-5694	5.68662478333333	UCAGCCCCAUAUGUAUCUGAAGGCUGA	0.225726453903837	0.1303232289246	0.0396942760432177	0.0874248980949656	982
hsa-mir-125a	5.68535126666667	CUGUGAGGACAUCCAGGGUCACAG	0.445909974361485	0.257446243731943	0.0784313850537019	0.0846398223743514	983
hsa-mir-6770-1_6770-3_6770-2	5.68484825	ACGUGACCUCCUGGGCCUG	0.486830216058626	0.281071556291091	0.0856364487932683	0.0835397664881067	984
hsa-mir-8072	5.6833688	GCAGAGCAGGACGCCGCUGCUGC	0.822583754772937	0.474918952249168	0.144735241319011	0.0803043315835535	985
hsa-mir-6852	5.6821457	GACAUGCUCUGACUCCCCUGAUGUC	0.224131015450605	0.129402102104151	0.039444784995676	0.077629512947057	986
hsa-mir-6868	5.68201958333333	GCAGCAGGCACCUGCUUCC	0.43211029198116	0.249478993394931	0.0760487157152078	0.0773537062179493	987
hsa-mir-141	5.68185356666667	GUUGGAUGGUCUAAUUGUGAAGCUCCUAAC	0.208082462440449	0.120136465703634	0.0366222853156921	0.0769906414857399	988
hsa-mir-1322	5.68138191666667	AGAAACCUACUUAUUACAUAGUUUACAUAAGAAGCGUGAU	0.688165557202249	0.397312569697747	0.121126438478546	0.0759591819076975	989
hsa-mir-449b	5.68132188	UGGCUGCUUGGGUCAAGUCAGCAGCCA	0.535322914039743	0.309068828524221	0.0942250633473602	0.0758278866784645	990
hsa-mir-4698	5.68124476666667	UCCACCUAGACGGGCCUGGGUCAA	0.333159786856116	0.192349892624537	0.0586420407039758	0.0756592461902593	991
hsa-mir-4739	5.6812293	CCCUUGUCUUCCCAGAG	0.724319619819752	0.418186127482261	0.127493466919167	0.0756254218682526	992
PARIS_ID8	5.67866933333333	GGGCUGUGGAGUGUAUGAAUUUAUAAAUCACUGGUCU	0.324873514234418	0.187565810895821	0.0572094438264678	0.0700269862956965	993
hsa-mir-199a-2	5.67846286666667	CUGUUCAGGACAAUGCCGUUGUACA	0.169950220696947	0.0981208056682189	0.0299289129272251	0.0695754607558231	994
hsa-mir-4652	5.67637456666667	GAACUAACUAACCAGAACUAUUUUGUUC	0.215207771896918	0.124250265036385	0.0379128912952082	0.0650085212099274	995
hsa-mir-4718	5.67622986666667	GCACCUGUUUGUGAC	0.574312180757621	0.331579292159294	0.101178457223911	0.0646920742663393	996
PARIS_ID34	5.67611721666667	GCUGGUGAUGCCCAACCCAGUGCUCUGCACCCAGGUCACACUGUGGCUUUGUCCUCUGC	0.590649559939323	0.341011682427702	0.104058731945318	0.0644457180244956	997
hsa-mir-1297	5.67437966	AGAAUUACUUAUCUGAGCCAAAGUAAUUCA	0.526507102700739	0.303979017474521	0.0927867245845758	0.0606458251670304	998
hsa-mir-8089	5.672775	GGGGGCAGGCUGCCACCUCCUG	0.221909307256089	0.128119398279986	0.0391182987613803	0.0571365663384536	999
hsa-mir-29b-2	5.67171481666667	CUUAGAUUUUUCCAUCUUUGUAUCUAG	0.339031076733115	0.195739683415513	0.0597757623032901	0.0548180329903225	1000
hsa-mir-6880	5.67076398333333	AGGGCAGCUCCCAUGACUGCCUGACCGC	0.168218030746754	0.0971207253341869	0.0296640860457525	0.0527386390567099	1001
PARIS_ID26	5.67057458333333	GUGUCUGCUGGUGAUGCCCAACCCAGUGCUCUGCACCCAGGUCAC	0.153983108290441	0.0889021890221415	0.0271547628952841	0.0523244369066409	1002
hsa-mir-4640	5.67048556666667	GGUGGGUGGGAAGUAAGAUCUGACCUGGACUCCAUCCCACCCACC	0.400267747355074	0.231094691683377	0.0705879139712487	0.0521297648119963	1003
hsa-mir-4484	5.67036713333333	UUUUUUUCCAAUGAAAAUAACGAAACCUGUUAUUUCCCAUUGAGGGGGAAAAA	0.169431896557005	0.0978215510864957	0.029880233955399	0.0518707608980221	1004
hsa-mir-770	5.66973931666667	GCCACAUGAGCUGGGCCUCGUGGGC	0.328964167826704	0.189927550848489	0.0580210393200418	0.0504977777238741	1005
hsa-mir-8079	5.6688172	UGGCUGUAGGGCAGCAGUCA	0.479992163080797	0.277123604563609	0.0846723657063412	0.048481184767433	1006
hsa-mir-579	5.66742925	GACGAUUUGAAUUAAUAAAUUC	0.186046633235542	0.107414073780364	0.032827341115117	0.0454458528023298	1008
hsa-mir-6734	5.66682678333333	AGAAGCCCAGGUUCUGAAUCCCCU	0.608957992009589	0.35158206061191	0.10746013867948	0.0441283079835363	1009
hsa-mir-4649	5.66638675	CAGAGGGGCUGGCAGUACUGCUCUG	0.18595255708354	0.107359758888681	0.0328167781847118	0.0431659914430436	1010
hsa-mir-376a-2	5.6655736	UGGUUACGUGUUUGAUGGUUAAUCA	0.540403002876374	0.312001819181556	0.0953836347437749	0.0413876995827959	1011
hsa-mir-8059	5.66487586666667	AGGCUUGGCACUUGAGGGAAAGCCU	0.158579757036359	0.0915560654129675	0.0279935096141252	0.0398618144357904	1012
hsa-mir-499a	5.6640711	UGUUUAACUCCUCUCCACGUGAACA	0.398175225408651	0.229886573574325	0.0702984158176707	0.0381018562328441	1013
hsa-mir-887	5.6633639	AGACUCUGGAUUUUACACUUGGAGUG	0.103189312867649	0.0595763775616296	0.018220498398072	0.0365552682680579	1014
hsa-mir-3151	5.66308233333333	CAGGUGCCUCAAAGGGCAUCCCACCUG	0.54351024135565	0.313795784154003	0.0959742785578989	0.0359395052336228	1015
hsa-mir-6869	5.66234301666667	GGCGGCUCGGAGUACCUCUGCCGCC	0.247768611067874	0.143049274296777	0.0437572592014625	0.0343226807726081	1016
hsa-mir-520d	5.66129601666667	CUUUCUGUUGUCUAAAAGAAAAGAAAG	0.276264118662768	0.159501163277384	0.0487987411097133	0.0320329782851538	1017
hsa-mir-4753	5.65960281666667	AGAACAGAUAUAUCCACAGUACACUUGGCUGUUCU	0.258287216192602	0.149122193797038	0.0456369862973398	0.0283300897925407	1018
hsa-mir-766	5.6579785	UCUUUCAUUUUGGAUUUGACU	0.603879618338517	0.348650060205871	0.106730631503552	0.02477784345817	1020
hsa-mir-1304	5.65675153333334	GAGAUGUGAUCCUGCCACAUCUC	0.127971647703079	0.0738844652500124	0.0226228157537033	0.0220945687411815	1021
hsa-mir-523	5.65620256666667	UUUCUGUUGUCUGAAAGAAAAGAAC	0.131436797686856	0.0758850705259286	0.0232376397658464	0.0208940240017354	1022
hsa-mir-4657	5.65529063333333	GCAUAUAGAGUAUAUGC	0.583227854999036	0.336726759082581	0.103129598956662	0.018899701153857	1023
hsa-mir-33a	5.65514455	AUUGCAUGUUCUGGUGGUACCCAUGCAAU	0.344414538931318	0.198847826764817	0.060902870985202	0.0185802289745726	1024
hsa-mir-4673	5.6549599	UGGACCUCAGGGAAGAGGCUG	0.498938140305582	0.288062069614399	0.0882301818454242	0.0181764146820169	1025
NEAT1_ParasoR_ID28	5.65386728333333	CUGAGUUGCUUCACUUAG	0.272651846245548	0.157415616824916	0.048223955848642	0.0157869523138183	1027
hsa-mir-4643	5.6520377	UGUUCAUUCACAUGAUCAUAAGUGGACA	0.549536835638593	0.317275239985556	0.0972280909659524	0.0117858047404248	1028
hsa-mir-5687	5.65192145	CUAAAUGGUACCCACUUUAUUUAG	0.469768721386873	0.271221097749578	0.0831166401625899	0.0115315755960428	1029
hsa-mir-5787	5.65158511666667	AGGUGCUAGGUCGGCCUCGGC	0.294527209630309	0.170045363763728	0.0521140889768679	0.0107960423869236	1030
hsa-mir-6831	5.65086558333333	GGUCUGAGCCCAUGUGUGGACCUAGGUCUGCUGUUAAACUGACU	0.250561128189332	0.144661534808567	0.0443403093728396	0.0092224824412283	1031
hsa-mir-8069-2_8069-1	5.65051218333333	AUCUUCCUGACCUGGUAAUAAUUAGGUGAGAAGGAU	0.288101794473239	0.166335648593139	0.0509868459930093	0.00844962584231256	1032
hsa-mir-521-1	5.65032091333333	CUUUCUGUUGUCUAAAAGAAAAGAACG	0.397604845836715	0.229557264774927	0.0703685422359759	0.00803133415675545	1033
hsa-mir-4422	5.64922726666667	CCCACCAUGUACCAGUGGG	0.0955076239320757	0.0551413523868455	0.0169063164613008	0.00563961926366871	1035
hsa-mir-4642	5.64888225	GGCUGUGGCCUAGGGCAAGCCACAAAGCC	0.765104615043467	0.441733355453571	0.135443541072832	0.00488509632204274	1036
hsa-mir-210	5.64828423333333	ACACUGCGCUGCCCCAGACCCACUGU	0.201082263867802	0.116094899173335	0.0356005922437677	0.00357728328554936	1037
hsa-mir-486-1	5.64826853333333	CCCGAGGCCCUUCAUGCUGCCCAGCUCGGG	0.325453039087061	0.187900399725496	0.0576199656879618	0.00354294868282715	1038
hsa-mir-5186	5.64800508333333	CUUUCCUCAGCUGAUUUCUUUCUGGGGAGAG	0.0546600463618614	0.0315579924809382	0.00967776153799107	0.00296680530143164	1039
hsa-mir-6077	5.6476111	CUUCGCGCUAGUUUGUUUGUGUUAAG	0.088839522647819	0.0512915223153961	0.0157304603795787	0.00210519630587221	1040
hsa-mir-4775	5.646692995	CUCUUGAUAGCAGACAU	0.440507336155223	0.254327029109223	0.0780115611996758	9737653295251954e-20	1041
hsa-mir-6866	5.64568291666667	GAUUCUUGAGGCUUGGAAGAGUAAGGAUC	0.603881625333628	0.348651218945039	0.106963432811805	-0.00211158132030045	1042
NEAT1_ParasoR_ID51	5.64517261666667	GAUGGCUUUGAGGUUAUUUGCAGUUUCCUAGCCAUC	0.271255868153827	0.156609648497878	0.0480509430930381	-0.00322756525473562	1043
hsa-mir-4540	5.6443243	CUUGGCACCUUUGGCCUUAG	0.484649386257777	0.279812453618514	0.08586490791427	-0.00508276370919556	1044
hsa-mir-4680	5.64422523333333	UAGAUGUUAUAAAAAUAUAUAUCUG	0.771743496534967	0.445566315469806	0.136731520205333	-0.00529941432341547	1045
hsa-mir-4458	5.64419105	AGAAAGUGAAACACUAUUUUAGGUUUU	0.121662016947783	0.0702415982349553	0.0215552620154102	-0.00537417044888036	1046
hsa-mir-587	5.64393751666667	UCACAGGGCUCAGGGAAUGUGUCUGCACCUGUGA	0.240033697667466	0.138583519962892	0.0425294746723614	-0.00592862689967641	1047
hsa-mir-4999	5.643174	GUGAUAGGAUUUAUCAC	0.481093698900222	0.277759576565476	0.085252324117637	-0.00759837476107639	1048
hsa-mir-3064	5.64285075	CAAAACUCCGUACAUUGCUAUUUUGC	0.071554748383162	0.0413121532408145	0.0126806026870659	-0.00830529580125651	1049
hsa-mir-1277	5.64261925	CGUAUGUGUAUAUAAAUGUAUACG	0.302503335514713	0.174650382190179	0.0536104461619864	-0.00881156717264722	1050
hsa-mir-8054	5.64181816666667	GGGUUCAAUAGAUUGCUUUAGCUGAAGCAAGCCU	0.739038202503445	0.426683905156781	0.130992914105222	-0.0105634702299472	1051
hsa-mir-3120	5.64180873333333	UGUACAGGUGAGCGGAUGUUCUGCACA	0.275399902793476	0.15900220801261	0.0488141154389617	-0.01058410015048	1052
hsa-mir-4290	5.64147031666667	GUCAGUCCCAAUCUGAAUCCCACCAAAAUAGGUGGUAGAGGGUUGC	0.366813605576069	0.211779933921761	0.0650209227357604	-0.0113241894374557	1053
hsa-mir-193a	5.63746197666667	AGAUGAGGGUGUCGGAUCAACU	0.0905158692805232	0.052259361495043	0.0160561383216714	-0.0200900978124059	1054
hsa-mir-4309	5.63730655	UCCAGGAUCUGGGUUUUGAGGUCUUGG	0.540897130835598	0.312287104091828	0.0959495684753205	-0.0204300030896572	1055
hsa-mir-124-1	5.63729231666667	CUUGAUUUAAAUGUCCAUACAAUUAAG	0.271927032850034	0.156997145615904	0.0482371708925012	-0.0204611302135731	1056
hsa-mir-6798	5.63711853333333	CUUGGGCCCAUUCCUUUCCUUACCCUAC	0.307337900069428	0.177441619337259	0.0545203898502544	-0.0208411800040357	1057
hsa-mir-572	5.63647971666667	GGAAGGGCGCCUGUGCUUCGUCC	0.627939875100755	0.362541255924321	0.111406393115189	-0.0222382192692624	1059
hsa-mir-124-2	5.6363823	CUUGAUUUAAUGUCAUACAAUUAAG	0.281314455709251	0.162416976730669	0.0499104639707017	-0.0224512614698226	1060
hsa-mir-4675	5.63580195	CCCUGGUCAGACUCUCCGGGG	0.330183596331727	0.190631588224122	0.0585867990502624	-0.0237204389660932	1061
hsa-mir-4439	5.63575283333333	GCAUUUUAUCUAAGAUACACACAAAGCAAAUGC	0.118727650675425	0.0685474410777088	0.0210668661643918	-0.0238278530576361	1062
hsa-mir-6757	5.63535428333333	GAUGAAGAUUAAUCCCUAAUCCCCAACA	0.141489283460818	0.0816888758935507	0.0251074335963713	-0.0246994489758515	1063
NEAT1_ParasoR_ID7	5.63490241666667	GUGCUGCGGGGAUCUCUUUUGCAUCCCUCUGGGUGCAGAGCUGAGGCACCCAGAGGCAGUGUCCAGAGGAGGCAGCAU	0.269588150205551	0.155646791091508	0.0478425588006946	-0.0256876440385706	1064
hsa-mir-222	5.63461565	AGAUCCUGUCUUUCGUAAUCAGCAGCU	0.136328608911519	0.0787093590533126	0.0241948373020827	-0.026314779043332	1065
hsa-mir-1302-7	5.63443645	UGGUGCAAUAAUUGG	0.155725128210117	0.0899079446917003	0.0276381018034407	-0.026706674636222	1066
hsa-mir-3612	5.63329701666667	UGGAAGGAAUGGGAUCUACUUCCA	0.194684828481987	0.112401338131211	0.0345596598059702	-0.0291985211860038	1067
hsa-mir-3190	5.63320013333333	CCCACGGCCCUUGUCAGUGUG	0.302166293758843	0.1744557910417	0.0536402553800343	-0.0294103970306354	1068
hsa-mir-589	5.63268445	CUGAGCUGGGUACUGCCUGUUCAG	0.820116416252369	0.473494433690137	0.145599566873015	-0.0305381538702464	1069
hsa-mir-4539	5.63210563333333	UGCUGUGCUGUGCUGAGCAGGGCUGAGCUG	0.186174347992315	0.107487809929566	0.0330559048627305	-0.0318039780932111	1070
hsa-mir-6889	5.63123918333333	CGGAAUUCUCCAGAGCCUCUG	0.386310777934865	0.223036631631548	0.0686013797954492	-0.0336988326493346	1071
hsa-mir-3689d-1	5.6303836	CUCGCUGGGAGGUGUGCUAUCGUCUUCCCCGGGAG	0.140964822094901	0.081386077982759	0.0250364508192482	-0.0355699227033553	1072
hsa-mir-4696	5.62969196666667	AUCUAUUCCAGAAGAU	0.493586129943927	0.284972084991392	0.0876755127752006	-0.0370824676543971	1073
hsa-mir-6859-1_6859-3_6859-2_6859-4	5.62968593333333	CUCAGGACAGCGGGUGUCAGCUUGCCUGAC	0.269055057225172	0.155339009715783	0.0477921966538309	-0.037095662055867	1074
hsa-mir-548i-4	5.62875855	UGCCAUACUUUUAACGGCA	0.585231303920225	0.337883450856538	0.103971648227872	-0.0391237727771262	1075
hsa-mir-6809	5.62844878333333	GGAUCAUGUUUGCCCCCGUGGACAGCUCUCUGGUGUGCUCCUCCUGCCAUCCUGCCCACCCCUGCAUAAUGCUGCUUC	0.347573627567115	0.200671727439089	0.061753005303403	-0.0398012068814222	1076
hsa-mir-4645	5.62712333333333	UUGUCUCCUCAAGUUGCGACGAGACAG	0.314052555915695	0.181318327697617	0.0558104980666312	-0.0426998565108399	1077
hsa-mir-19b-2	5.6269947	CAUUUCAGCGUAUAUAUGUAUAUGUGGCUGUG	0.435627128665069	0.251509440001081	0.0774173696422833	-0.0429811669819989	1078
hsa-mir-6882	5.62628553333333	GCAGCUGGAAUUCAAGCCCUGCUGC	0.413737430398751	0.238871416814543	0.073536514979116	-0.044532055884278	1079
hsa-mir-2114	5.6245308	CGGUCGGAUAAUCACAUGACGAG	0.297261911001779	0.1716242443367	0.0528509704314854	-0.048369512692453	1080
hsa-mir-4664	5.62364993333333	CAAGUUAUCACUGAGCGACUUC	0.2652305256752	0.153130915395883	0.0471634132315183	-0.0502958953073382	1081
NEAT1_ParasoR_ID48	5.62284936666667	GUGUCUUUCUGGUAUAAUGACUUCUUUUCCUUUGGGUAGAUAC	0.311881996553882	0.180065154665782	0.0554668952013509	-0.0520466684573295	1082
hsa-mir-3926-1	5.62227871666667	GAGACUUUAAAAGCGUCUC	0.591703337347741	0.341620081098118	0.105242619081423	-0.0532946328551	1083
hsa-mir-622	5.62213828333333	UUGAGGAGAGCACCACAGUGGUCAUCACACAG	0.259569805503292	0.149862697080824	0.0461692317801536	-0.0536017489512355	1084
hsa-mir-5585	5.62173218333333	UCGAGAGGUCAGAGGAUUGCUCCUGA	0.294254818106728	0.169888098444264	0.0523423757145708	-0.0544898560956086	1085
hsa-mir-1253	5.6214586	UGCAGAUGUGGACUGCUAAAUGCA	0.256862590299618	0.148299685654229	0.045693228141824	-0.0550881602396952	1086
hsa-mir-3692	5.62134183333333	AUACUGGAGCAAUAGAUACAGUU	0.452511180125766	0.261257451656926	0.0804987836609532	-0.0553435192913858	1087
hsa-mir-891b	5.6207907	UUGAUUCAGUAAAACAUUCAA	0.325956421383738	0.188191027629988	0.0579912042239426	-0.0565488023517982	1088
hsa-mir-340	5.62078043333333	CUGAUUGUCAUAUGUCGUUUGUGGGAUCCG	0.678945043460397	0.391989103606823	0.120791952561249	-0.0565712547034768	1089
hsa-mir-6787	5.62044748333333	GGCUGCAGGCCCGGCCCCUCUC	0.20545824200623	0.118621371329524	0.036555495379236	-0.057299388842157	1090
hsa-mir-527	5.61978679	UUUCUGUUGUCUAAAAGAAAAGAAA	0.463402097796949	0.267545325906106	0.0824590175950339	-0.0587442705697389	1092
hsa-mir-4430	5.61867935	GGAGAUCGUACC	0.422691962587119	0.244041318383964	0.0752297713139866	-0.0611661503431004	1093
hsa-mir-6862-2_6862-1	5.6176303	GAGACUUUGUGAUUUGUCUCCAAAGCCUC	0.0467142102843451	0.0269704618826476	0.00831564339225832	-0.0634603360111652	1094
hsa-mir-320e	5.61704305	UUCUUCCUGGAGUCGGGGAAAAG	0.617630572872734	0.356589177507816	0.109956531821976	-0.0647446032372992	1095
hsa-mir-1205	5.61584801666667	UGAGGUACUUCCUUC	0.634270686626609	0.366196351662962	0.112942993603856	-0.0673580423929107	1096
hsa-mir-4431	5.61544658333333	AGGUUUAUGACUGGGCAUUUCUCACCCAAUGCCCAAUAUUGAACUU	0.559049451465185	0.322767351293737	0.0995556529955152	-0.0682359439228843	1097
hsa-mir-7978	5.61504743333333	CUCAAGUCCUCUAUUUCUUUGAA	0.392482523628608	0.2265998906692	0.0698983451677831	-0.069108851991526	1098
hsa-mir-4468	5.61499715	CUUUGGUGGCUAUGGUUGACUGGGCCACUCAGAG	0.562756292078756	0.324907496719826	0.100223789441951	-0.0692188174866659	1099
hsa-mir-3660	5.6148902	CAUUGUAAUAGUUCAUAUGGGCACUG	0.385278252790098	0.222440502961272	0.0686172372150924	-0.0694527082994948	1100
hsa-mir-1184-3_1184-2_1184-1	5.61300705	ACAGUGGCCACAUCUCCAC	0.0915769479229488	0.0528719755348789	0.0163151314629025	-0.0735710017467294	1101
hsa-mir-548f-2	5.61181003333333	UUUUAUCAUUACUUUUAAUGGCAAAA	0.145502048566888	0.0840056469077347	0.0259278285798392	-0.0761887782884616	1102
hsa-mir-326	5.61122835	AAGGCGGGUGGUGCUCAGAUCGCCU	0.299839309241113	0.173112305903988	0.0534355920911885	-0.0774608716745606	1103
hsa-mir-3619	5.60905436666667	CAGCCCGUGGUGGGG	1.04797999857826	0.605051534284501	0.186837197515176	-0.0822151935905356	1104
hsa-mir-4790	5.608891325	UUCAUGUUCACUGAAAGGUAGAUUUUAAAAACAUGAA	0.653947188594123	0.377556585370616	0.116591167612634	-0.0825717522435679	1105
hsa-mir-1249	5.60869613333333	AAGUUCCCUCUGGCUGGAAC	0.584698515809013	0.337575845497109	0.104248563642816	-0.0829986202900804	1106
hsa-mir-8062	5.60732818333333	UUGCUCACGGUAAGAAAAACAUGAGUAA	0.543395896811732	0.313729767300792	0.0969081671422172	-0.085990213907761	1107
hsa-mir-378j	5.60721633333333	AGAAGAACU	0.400353550875737	0.231144230369129	0.071399697653138	-0.0862348206157107	1108
hsa-mir-4491	5.60719103333333	CAUUAACGUGGACCAGACAAUAUUAAUG	0.212001932719588	0.122399372924375	0.0378089370344778	-0.0862901496251992	1109
hsa-mir-4419a	5.60672305	CUCGGGAGGCUGAG	0.368495910702538	0.212751213239386	0.0657239366767969	-0.0873135905062133	1111
NEAT1_ParasoR_ID27	5.60626106666667	UCUGAAUCUCCUAUCCAAUACAAAAACUAGGACAAUACAGA	0.0767529295627429	0.0443133245441417	0.0136905735658825	-0.0883239098830014	1112
hsa-mir-4301	5.60622973333334	GUGAACAUUGCAU	0.801845537432754	0.462945736885301	0.143027591728032	-0.088392433293954	1113
hsa-mir-3153	5.60617735	CCCCCAAUUAAAGUAGAUUGGGGG	0.783257562572145	0.452213964595838	0.139713304391297	-0.0885069913155763	1114
hsa-mir-4443	5.60544145	UUUUAGAA	0.547218825830894	0.315936936399098	0.0976227886263791	-0.09011634380891	1115
hsa-mir-3681	5.60502603333333	CUGUGCAGGGCCAACUGUGCACAC	0.61141902106518	0.353002936399639	0.1090840644502	-0.0910248257334523	1116
hsa-mir-513b	5.6029799	AUUUAUGUGAACUAAAAUAUAAAU	0.457788327941182	0.26430421436871	0.0817044387293237	-0.0954995502635442	1117
hsa-mir-6799	5.60294233333333	GGCUGGGGUCACUGACUCUGCUUCCCCUGCC	0.374165200208374	0.216024379061695	0.0667801269312322	-0.0955817054594481	1118
hsa-mir-603	5.6026702	CUUCCCAUUUAAAAGUAAUGGCACA	0.619487232142772	0.357661120237165	0.110569997881148	-0.0961768385733465	1119
hsa-mir-301b	5.60235968333333	ACUACUGUGCUCUGAGAAGCAGU	0.335301618559904	0.193586479735278	0.0598500698834823	-0.0968559128656705	1120
hsa-mir-369	5.60231421666667	UAUUCGCUUUAUUGACUUCGAAUA	0.335632626004391	0.193777586972456	0.0599096396638904	-0.0969553447088053	1121
hsa-mir-708	5.60161501666667	GCUGGGGGUAAAUGACUUGCACAUGAACACAAC	0.631285010754274	0.364472570894356	0.112696964871022	-0.0984844373346229	1122
hsa-mir-3915	5.60103705	UAUUGCAAAGAUUUUCAAUA	0.540074060892052	0.311811904438361	0.096423940079463	-0.0997484026778258	1123
hsa-mir-548av	5.60099855	AUUUGCCAUCACCUUUACCUUUAAUGGCAAAA	0.821026620181691	0.474019940173748	0.146585758387974	-0.0998325989966092	1124
hsa-mir-3202-2	5.60061125	UAAUGCUCUGAAAAUGACUCCAAUCAUUA	0.287970012073867	0.166259563989387	0.0514176041184552	-0.100679592094404	1125
hsa-mir-8053	5.59971155	GGCAGAAAUGUC	0.771388837952314	0.445361553241641	0.137755102394929	-0.102647161653108	1126
hsa-mir-4293	5.59969396666667	GCUGGUGACAUUGCUAAUUCAUUUCACACCAGC	0.316933146150799	0.182981437245279	0.0565982976993758	-0.102685614950217	1127
hsa-mir-1224	5.59869286	GUGGAGGGUGGUGCCGCCGGGGCCGGGCGCUGUUUCAGCUCGCUUCUCCCCCCAC	0.286714052036803	0.165534435123896	0.0512108914002478	-0.104874952509794	1128
hsa-mir-3127	5.59714965	GGGAAGGAGAAGGGACGCUUCCC	0.148623164354863	0.0858076239480945	0.0265533662039684	-0.108249825265924	1129
hsa-mir-3129	5.59674361666667	GUUUGCCUGUUAAUGAAUUCAAAC	0.219632926379518	0.12680512916812	0.0392429851039572	-0.109137786615802	1130
hsa-mir-1470	5.59667528333333	CCGGGGCAGGAGACCCCGCG	0.0980946723307943	0.0566349854762523	0.017527311727896	-0.109287225969489	1131
hsa-mir-4510	5.59653151666667	GGUUGUUAGAUAGACAACU	0.230889651622167	0.133304202517157	0.0412558476503831	-0.109601631790196	1132
NEAT1_ParasoR_ID5	5.5964112	GGAACUGCCAAACUAUUUUCC	0.303946944610351	0.17548385029015	0.0543110457305837	-0.109864754398553	1133
hsa-mir-1468	5.59599746666667	CGCUGAUGUGCAUUCAACUCAUUCUCAGCA	0.365404018339359	0.2109661083512	0.0652973880913883	-0.110769555012188	1134
hsa-mir-578	5.5955641	GAAGCUCCUAUAGCUCCUGUAGCUUC	0.468678599341948	0.270591715493491	0.0837589545872503	-0.111717292103542	1135
hsa-mir-676	5.59501358333333	CUUGCAGAAUUAAUGGAAUGCUG	0.372098678859003	0.214831272404349	0.0665054111695862	-0.11292122656491	1136
hsa-mir-8074	5.59473094333333	AUGGGAGCCCAGAGACGUCCUAU	0.600787418614297	0.346864777862705	0.107384506010998	-0.113539336890653	1137
hsa-mir-548an	5.59455088333333	UUUGCCUAUAAAAGUAAUGGCAAA	0.290925999829966	0.167966204316092	0.0520016719656015	-0.113933113232481	1138
hsa-mir-4681	5.59431211666667	AUCUGCAGGGCAUUGUGCUAACAGGU	0.184963029575617	0.106788454915611	0.033062693986017	-0.114455276203434	1139
hsa-mir-6888	5.59241935	AGAUCUGUCUCUGAUUGUUUCCAAGAUCU	0.303149750198838	0.175023589882067	0.0542072636593029	-0.118594600506053	1140
hsa-mir-504	5.5916058	UCUAUCUGUAUUCUUACUGAAGGGA	0.237937457132545	0.13737325492577	0.0425526164831837	-0.120373767133246	1141
hsa-mir-25	5.59131066666667	AUUGCUGGACGCUGCCCUGGGCAU	0.364322661564801	0.210341786726319	0.0651587227547127	-0.121019199346681	1142
hsa-mir-7156	5.58902888333333	CAGAGUGUGCAUGGCAGGCU	0.0643690771543551	0.0371635040225547	0.0115170414213292	-0.126009270955247	1143
hsa-mir-423	5.58837508333334	GACUUUUCUAUUUUCCAAAAGC	0.481361415655141	0.277914142905995	0.0861362039013351	-0.127439077532415	1144
hsa-mir-934	5.58822711666667	CUGGUAGUAUAAAACCCAG	0.24095835728234	0.139117372440449	0.0431189270320977	-0.127762668406087	1145
hsa-mir-4513	5.58775981666667	CCAUAAGCUGUCUAAAACUUCG	0.453277048246845	0.261699625822795	0.0811196370493326	-0.128784614893563	1146
hsa-mir-130b	5.58766101	ACUACUAUAGGCCGCUGGGAAGCAGU	0.0589878591900852	0.0340566563823154	0.010556807058359	-0.129000696909266	1147
hsa-mir-6860	5.58712611666667	GAGUUUGGAGUCGGUGGGUGGAGCCAAACUG	0.406533067347683	0.234711975867669	0.0727624647911517	-0.130170464431575	1148
hsa-mir-759	5.58663038333333	UGACUCAGAUCU	0.174188055154547	0.100567520533095	0.0311794486483667	-0.131254592269635	1149
hsa-mir-3921	5.58661005	GAGACUUAGAAAUCCCUAAGUCUC	0.650483119056354	0.375556603890493	0.116436105837807	-0.131299059589511	1150
hsa-mir-1915	5.58626766666667	GGGCCGUGCACCCGUGGGCCCC	0.397213101652217	0.229331091164554	0.0711052755352904	-0.132047823648726	1151
hsa-mir-1825	5.5861952	UGGGCUCCCCUAGACUAGGACUCCA	0.691429271916226	0.39919687626642	0.123774634999548	-0.132206302260877	1152
hsa-mir-3186	5.58589588333333	GUGGCUUCAACCAAGUUCAAAGUCAC	0.275643990437549	0.159143132079622	0.0493464246728961	-0.132860883078648	1153
hsa-mir-496	5.58584671666667	UUCAUUUUAUUUAUGAUGAG	0.445938650639189	0.257462799988594	0.0798336712872245	-0.132968406516057	1154
hsa-mir-299	5.5855403	CAUACAUUUUGAAUAUGUAUG	0.644265739712063	0.371966998252413	0.115345285345459	-0.133638514447162	1155
hsa-mir-4720	5.5849352	ACUUAAGCACCAGGUAAAAUCUGGUGCUUAAGU	1.10563443456583	0.638338338421899	0.197967280724372	-0.134961818148363	1156
hsa-mir-1276	5.5836624	GACACCUGGAUUCAGAGAACAUGUC	0.235781872502786	0.136128727559518	0.0422271003531277	-0.137745326578195	1157
hsa-mir-3671	5.58228655	ACAUGAAAAUAAAAUGUAAAUUAUUUUAUUUCUAUCA	0.313645016937955	0.181083034959113	0.0561857608219619	-0.140754196843114	1158
hsa-mir-4788	5.57865371666667	AGGCAUUAGGAUCCUUAUUCUUGCCU	0.179202668615637	0.103462708964737	0.0321229238660674	-0.148698903165794	1159
PARIS_ID9	5.57849521666667	AGGACAAUACAGACAGUAACUCCUAUGGUUACAAUGAACACUCCU	0.268552895649099	0.155049086594661	0.0481407414040176	-0.149045529569101	1160
hsa-mir-1537	5.57791731666667	UUUUCUGUCCUGUCCACACAGAAAA	0.0456341894604356	0.0263469115692329	0.00818122372020141	-0.150309349117814	1161
NEAT1_ParasoR_ID22	5.57647058333333	UAAGUGUAAUCAUACAGUAUUUGUCUUUUUGGGUCUGUCUGAUUUCACUUA	0.243316543921804	0.140478872131543	0.0436327136108304	-0.153473235375712	1162
hsa-mir-3117	5.5760846	AUAUAAGGGAAGGCAUUAUAG	0.407509205695872	0.235275549605762	0.0730816038364755	-0.154317349032305	1163
hsa-mir-4704	5.57517368333333	GUGAUUGUCUUCCUCACUCAAUCAG	0.294617070551175	0.17009724499058	0.052844464995219	-0.156309448514186	1166
hsa-mir-4772	5.57498753333334	CAGACUGUCUUCCCAAAUAGCCUG	0.611694821277585	0.353162169726514	0.10972128953118	-0.156716543182798	1167
hsa-mir-5708	5.57447136666667	GACCAAAAGUCAACAUUAAACAACAAAUCUUGGCC	0.0921917224478469	0.0532269157723196	0.0165382000164393	-0.157845357032475	1168
hsa-mir-581	5.57275761666667	CAGUGCUUUUAGAAAAUUUGUGUG	0.354993360998062	0.204955512532761	0.0637015613125482	-0.161593186677058	1169
PARIS_ID30	5.57253021666667	UAUUCUCUCUGUUGGAACUCAAAUACACAGAACUGGGUA	0.328891936322108	0.189885847969866	0.059020215868626	-0.162090491687229	1170
hsa-mir-1298	5.57215453333334	GAUGUAUCCAAGUACCCUGUGUUAUUUGGCAAUAAAUACAUC	0.0302525975090297	0.0174663453155235	0.00542924596366716	-0.162912080094894	1171
hsa-mir-22	5.57148718333334	GCUUUAUGUCCUGACCCAGCUAAAGC	0.636648308084811	0.367569072051885	0.114269007023707	-0.164371519402444	1172
hsa-mir-1285-1	5.57037918333333	CAGGCUGGUCUCAAACUCCUGGUCUG	0.570878138851732	0.32959664714052	0.102484610124892	-0.166794623849534	1173
hsa-mir-597	5.5702826	ACCACUGUGAAGACAGUAAAAUGUACAGUGGU	0.573453666426633	0.331083628679194	0.102948756392832	-0.167005843618956	1174
hsa-mir-6865	5.57017212833333	ACUUCAGAUGCUUCAUGACA	0.848406287649042	0.489827598556346	0.152312400425388	-0.167247436025793	1175
hsa-mir-511	5.57002505	CAGUCAGUAAAUAUUUUUUUGUGAAUG	0.271003629534795	0.15646401846328	0.0486539337080352	-0.167569084187861	1176
hsa-mir-129-1	5.56980221666667	GCUUGCUGUUCCUCUCAACAGUAGUCAGGAAGC	0.369565628629058	0.21336881517222	0.0663516610200623	-0.168056402275367	1177
hsa-mir-4252	5.56944086666667	GGCCAUCUGGCC	0.244024443657235	0.140887578234353	0.043814890847972	-0.168846644867384	1178
hsa-mir-2682	5.5688769	GACGUCCAAUCUCUUUGGGACGCC	0.266541205037744	0.153887636478669	0.0478626498347887	-0.170079993367396	1179
hsa-mir-4429	5.56847031666667	GGCGACUGGUGUCUAAUUUGUUUGUC	0.086502294107329	0.0499421227883865	0.0155343010177183	-0.170969157521828	1180
hsa-mir-6088	5.56833313833333	GGGGUCUUGCUCUAUU	0.229230922329987	0.132346534713804	0.0411668836320016	-0.17126915520192	1181
hsa-mir-6805	5.5682695	GUGUAUGGGCUGAGCCUUGC	0.265253156025729	0.153143981034853	0.0476365513604773	-0.171408326978552	1182
hsa-mir-5093	5.56747675	UCCUGAGCUAGGAGGAUUAGGA	0.538112397168275	0.310679337359378	0.0966528323927486	-0.173142005724427	1183
hsa-mir-764	5.56704463333333	UCCUCCAUGCUUGGAAAAUGCAGGGAGGA	0.578329632889964	0.333898769229358	0.103884497247812	-0.17408700916907	1184
hsa-mir-5100	5.56694956666667	UGGAGCUAGACCACAUGGGUUCA	0.0993912665293133	0.0573835744857969	0.0178538112011002	-0.174294912113803	1185
hsa-mir-103a-1	5.56627618333333	GCCUUGUUGCAUAUGGAUCAAGC	0.454214643296163	0.26224094657691	0.0816011689567583	-0.175767545822827	1186
hsa-mir-509-2_509-3_509-1	5.56596911666667	AUCAUGUAUAAUUAAAAAUGAU	0.126566982119591	0.0730734811972647	0.0227394330558897	-0.176439075250222	1187
hsa-mir-302e	5.56568488333333	UUCAGUUUCCUUACUGGUAA	1.05559102162808	0.609445760491125	0.189660579740885	-0.177060670064309	1188
hsa-mir-6724-2_6724-3_6724-1_6724-4	5.56536996666667	GGGCUGCCCGGGCCGGUCGACCAGCGCGCCGUAGCUCC	0.173741261107748	0.100309563869903	0.0312182769785939	-0.177749366793069	1189
hsa-mir-1283-1	5.5653504	UUCUGUUGUCAGAAAGAAGAGAA	0.899846001659738	0.519526331287458	0.161687214098817	-0.177792157476293	1190
hsa-mir-3923	5.56487900166667	AGCUUCUUUAUAAGAAGAGGAAACU	0.0533261900590599	0.0307878901854554	0.00958263244233861	-0.178823066680127	1191
hsa-mir-205	5.56450895	AGUCUGUCUCAUACCCAACCAGAUU	0.697796839748177	0.40287319326828	0.125401332987015	-0.179632339098137	1193
hsa-mir-8060	5.56405659333333	UGGUCAGAUAUCCCAU	0.500644575858278	0.289047280640103	0.0899783399863569	-0.180621605750365	1194
hsa-mir-6743	5.56283596666667	GGCCCCAGGAAGAAGGGCCUGGUGGAGCC	0.374078081981881	0.215974081330178	0.0672459307129335	-0.18329101541123	1195
hsa-mir-890	5.56232503333333	GUUGCUUAGAUUACAUGUAAC	0.0939375269576059	0.0542348564759815	0.0168881765079651	-0.184408384393328	1196
hsa-mir-548aa-1	5.56095141666667	UUUUGCCAUUACUUUUACAGGCAAAA	0.682651035944168	0.394128759364942	0.122757957190239	-0.187412370542783	1197
hsa-mir-221	5.56057205666667	AUUUCUGUGUUCGUUAGGCAACAG	0.517760387557452	0.29892909913202	0.0931127916842117	-0.188241999516649	1198
hsa-mir-6774	5.56012523333333	CCUGUAUGUCUCCCCGCAGCACCGUCAUCGU	0.0337430588170498	0.0194815640913052	0.00606875877808613	-0.189219165226094	1199
hsa-mir-4660	5.55987818333333	GGAGAAGACUUUUCCUUUCCUCC	0.490081401126171	0.282948628865024	0.088146068127045	-0.189759443162607	1200
hsa-mir-1204	5.55977105	UUAUUUGAGAUGAGUUACAUCUUGGAGG	0.38366366992099	0.221508323107163	0.0690070987583184	-0.189993734910284	1201
hsa-mir-4666a	5.559341775	UAUGCCUACAAAAUCCCUCCAGACUGGCAUA	0.397725052160877	0.22962666592854	0.0715417522897083	-0.19093252386473	1202
hsa-mir-215	5.5590142	CAGACAAUAUAGCUGAGUUUGUCUG	0.316397569030962	0.182672221650969	0.0569161289479998	-0.191648903322541	1203
hsa-mir-6080	5.55845115	GGGGCUGGUUGUCUA	0.191468589639704	0.110544441769841	0.0344463924342853	-0.192880247148292	1204
hsa-mir-6741	5.5580617	CCGUGCCCUGGCCACUCAUUCGG	0.555165247589644	0.320524805140606	0.0998846859849799	-0.193731942118436	1205
hsa-mir-1185-2_1185-1	5.55708398333333	AUGUUCACUUGAUUAAUGGCGAAUAU	0.633159654679396	0.36555489706916	0.113937391728891	-0.195870127680707	1206
hsa-mir-5704	5.55577431666667	AUGCUAAGUCCAUGGGCAAACAU	0.312215142546435	0.180257496594262	0.0561965128082735	-0.198734260464282	1207
hsa-mir-4434	5.55550411666667	AGAACUUUGGUUUU	0.72334153928759	0.417621432423729	0.130202682618405	-0.199325165537934	1208
hsa-mir-182	5.55549758333333	CACACUGGUGAGGUAACAGGAUCCGGUG	0.0490271429119713	0.0283058341578249	0.0088249778127983	-0.199339453398087	1209
hsa-mir-337	5.55525963333333	GGAGUUGAUGCACAGUUAUCCAGCUCC	0.608206427823485	0.35114814482675	0.109482988729105	-0.199859830386524	1210
hsa-mir-3119-1	5.55510161666667	UGGCAAAGGGGUAGCUAAACAAUCUAUGUCUUUGCCA	0.137751122897804	0.0795306478862201	0.0247972282783301	-0.200205399779765	1211
hsa-mir-4713	5.55500718333333	CCCAUAAGGGUCGAAUGGG	0.498752803798361	0.287955065532064	0.0897843670292213	-0.200411917676835	1212
hsa-mir-6874	5.5548121	UCAGGCUUUAAUGUUUGAAGUAAUGUCAGU	0.199453668580224	0.115154629245651	0.0359064654194557	-0.200838548807299	1213
hsa-mir-484	5.5546505	CGAUAAACCCCUAAAUAGGGACUUUCCCG	0.600152398683411	0.346498148934667	0.108045033379402	-0.201191954654454	1214
hsa-mir-6802	5.55371001666667	UGAAGCCCCGAGAUGCCUCACGUCUUCA	0.627225224884661	0.362128652429683	0.112938058163347	-0.203248713993276	1215
hsa-mir-4745	5.55285056666667	GACGGCGCCCGCCCUGGCCCUGGC	0.385130490874929	0.222355192579773	0.0693572582678234	-0.205128260127798	1217
hsa-mir-518e	5.55188043333333	CUUUCUGUUGGCUAAAAGAAAAGAAAG	0.223405788670093	0.128983392227199	0.0402396613818933	-0.20724986156667	1218
hsa-mir-2117	5.55139195	AACAGCAGGAUUGGCUGUAGCUGUU	0.318429239024792	0.183845206868812	0.0573602516076697	-0.208318134253789	1219
hsa-mir-1273d	5.54942305	CAGUGAGCCAAGAUCGUGCCACUG	0.244350712118811	0.141075949418472	0.0440317326535073	-0.212623955865591	1220
hsa-mir-6750	5.54928267333333	GCUGCUGCCCCAGAGGCCCAGCAGGUGUCCAGAAC	0.310553847617279	0.17929834751971	0.0559628813125024	-0.212930948036408	1221
hsa-mir-1243	5.54905801666667	AGUGAAAUAAAGGUCCAUCUCCUGCCUAUUUAUUACUUUGCU	0.425637070130532	0.245741677016946	0.0767043827712966	-0.213422253603256	1222
hsa-mir-6769b	5.54738801666667	AAGUGCCGUCCUCAUGAGCCCCU	0.543355803170762	0.313706619226385	0.0979480435726318	-0.217074405612859	1223
hsa-mir-6814	5.54691371666667	UGCCACCCAGCCCUGCAGAGCCCCUGACUC	0.180099547883972	0.103980522451741	0.0324684242595718	-0.218111660521928	1224
hsa-mir-548w	5.54658631666667	GCCUUUCAACAUAAUGGC	0.0985436084971689	0.0568941788927577	0.0177665329395596	-0.218827657269203	1225
hsa-mir-4448	5.54648531666667	AGCCUUCUAUUAUGCCCAGACAGGGCCACCAGAGGGCU	0.484068276629434	0.279476949818162	0.0872747783492466	-0.219048535923678	1226
hsa-mir-654	5.5463491	CAUGUGCUGAGUUCGUGCCAUAUG	0.528643543365046	0.305212492067167	0.0953137881935788	-0.219346430518232	1227
hsa-mir-5692c-2	5.54477883333333	GAGUCCUAUUUAUUUUUAGGAUAUUAGGAA	0.269519717027958	0.155607281178003	0.0486078390372754	-0.222780473968699	1228
hsa-mir-1227	5.54464453333333	GUGGUGGGCACUGCUGGGGUGGGCACAGCAGCCAUGCAGAGCGGGCAUUUGACCCCGUGCCACCCUUUUCCCCAG	0.182938793743129	0.105619761812821	0.0329937821339739	-0.223074176971625	1229
hsa-mir-6739	5.5432823	CAAGUAAAAGGAAUUUUCAUUUUCCAGCCCCUAAUUG	0.194563895150231	0.112331517239567	0.0350990414379997	-0.226053268711671	1230
hsa-mir-6828	5.54235553333333	CUGUGGUCUAACCUUUCCCAUCU	0.457700915541802	0.264253746796398	0.0825823808647886	-0.228080030833888	1231
hsa-mir-1302-4	5.54188208333333	CCAUGCAACAUUUGG	0.484410748747241	0.279674676187568	0.0874090681582812	-0.229115426863193	1232
hsa-mir-491	5.54108541666667	UGAGGAGUAGAACACUCCUUA	0.209943835093592	0.121211129705988	0.0378885758487166	-0.230857671035439	1233
hsa-mir-939	5.54106531666667	GGGGGUGGCCGGGGCUGACCCU	0.205612158352427	0.118710234973434	0.0371069725047235	-0.230901628074597	1234
hsa-mir-5095	5.540439	CGCGCCCGGCCUAACUUUUAAGAAACGUCGGCCCGGGAGCG	0.736627587655831	0.425292136025599	0.132954732947305	-0.232271330872691	1235
hsa-mir-3143	5.54008520333333	UUCGCGGUUGGGCU	0.293672742906972	0.169552037170996	0.053008705124296	-0.233045054948833	1236
hsa-mir-3686	5.53822055	AGAUCACUUUUCUGCACUGGACAGUGAUCU	0.539588261329239	0.311531427929998	0.0974298976463188	-0.237122897714428	1237
hsa-mir-548l	5.5380386	UGUCGUAGAAAGUAAUGGCA	0.289603282144855	0.167202532904531	0.0522934748314782	-0.237520807330083	1238
hsa-mir-613	5.53790105	UCCUGUAGUGUCUUAUAUACAAUACAGUAGGA	0.427721685935723	0.24694523051323	0.0772353427903381	-0.237821617814468	1239
hsa-mir-548g	5.5358607	UUUUUGCAUUACGUUCUAUGGCAAAA	0.839351595332584	0.484599869510009	0.15162079409487	-0.242283694672424	1241
hsa-mir-4311	5.53573041666667	UGUGACCUGGAGCAGCUCAGGAGGGCUUCCUGGGUGAGGUGGCAGGUUACA	0.308525182222656	0.178127097008029	0.0557334188987538	-0.242568613557246	1242
hsa-mir-3155a	5.53497178666667	CUGGGGAGCCGGACAGCUCCCUUCCCAG	0.179306236465514	0.103522503890743	0.032395149131103	-0.244227674682422	1243
hsa-mir-3689d-2	5.53403648333333	CUCGCUGGGAGGUGUGCUAUCGUCUUCCCUGGGAG	0.686167194509575	0.396158814459194	0.12399036337691	-0.246273105789259	1245
hsa-mir-595	5.53377496666667	CUCAAUGUAGUCUUGUAAGGAACAGGUUGAAG	0.561053659043593	0.323924481078643	0.101387147548132	-0.246845021130406	1246
hsa-mir-8087	5.53347948333333	GGGGCCCUACUUUAAGGGCCCU	0.424394722704218	0.245024407395937	0.0766958157127865	-0.247491218764918	1247
hsa-mir-4651	5.53288615	GGGCCCCAAGACUCGGGGUUU	0.293773670233299	0.169610307590019	0.0530959181643921	-0.248788789738388	1248
hsa-mir-3662	5.5324181	UCUCAAUCCAUUCAUAUUGAAA	0.751439039173832	0.433843531546606	0.135824701891896	-0.249812376413898	1249
hsa-mir-548ak	5.53212985	UUGAGAAGUAAUUGA	0.46251277254441	0.267031873732156	0.0836048294391373	-0.250442755346091	1250
hsa-mir-219b	5.53163853333333	UUCUCGGUUGGCCGCAGACUCGUACAAGAA	0.036380601534208	0.0210043500890555	0.00657682191541992	-0.251517224299095	1251
hsa-mir-1250	5.53121588333333	UGUGGCCUUUUUGCCUUUUCUAAAGGCCACAU	0.630314487046327	0.363912238770318	0.113955864377956	-0.252441524925954	1252
hsa-mir-1305	5.53072355	AUGUUUAUUGUAAAGAUACUUU	0.0246051889724502	0.0142058124767058	0.0044488191734787	-0.253518217244954	1253
hsa-mir-4737	5.52982667	AGUGCCUCACAGCCGCACAGGACCGAGGAUGCU	0.282478319943322	0.16308893405951	0.051082671627992	-0.255479619696677	1254
hsa-mir-26b	5.52758761666667	UAGGUUGUGUGCUGUCCAGCCUG	0.256453377327446	0.14806342643459	0.0463951718384695	-0.26037624432598	1255
hsa-mir-574	5.5270523	UGUGUGUCGCUCCGGGUCCACG	0.407094851503576	0.2350363221013	0.0736549664101379	-0.26154693764331	1256
hsa-mir-6081	5.52535903333333	CCCGUAGGACACCGAGGCUUAUGAAUAGGA	0.347061011167297	0.200375768222662	0.0628123908461967	-0.265249971930407	1258
hsa-mir-4438	5.52392295	UGUGCCUUGCCUUUCCUUUGGCACA	0.61046703529315	0.352453307157893	0.110513314689364	-0.268390567518306	1259
hsa-mir-3911	5.523862505	GCAGAGAAGACAGUGAGCUUGCCAGUUCUGGUUUCCAACACUUCCUUUCCUGCG	0.198927668673488	0.114850943057903	0.0360124221943298	-0.268522755738797	1260
hsa-mir-6767	5.52344733333333	AUGGAGAACGCCCCCACCAGUUCCCAC	0.409981272022837	0.23670279776509	0.0742256144181279	-0.269430701868584	1261
hsa-mir-4446	5.52291871666667	CUUGGCUUCAAUUUACUCCCAGG	0.488372711706916	0.281962116568855	0.0884265615268136	-0.270586742839528	1262
hsa-mir-4488	5.52288695	GGCGCUGGGACCCCACUAGGGUGGCGCC	0.233846116432768	0.135011118271407	0.0423412824759645	-0.270656213914678	1263
hsa-mir-147b	5.52285133333333	AUUCUGGACACCAG	0.577083745067244	0.333179455559531	0.104490182740252	-0.270734104621712	1264
hsa-mir-219a-2	5.52210161666667	UUCUUGUACGAGUCUGCGGCCAACCGAGAA	0.176028686993203	0.101630209820622	0.0318771183894765	-0.272373673023387	1265
hsa-mir-892a	5.52196803333333	AGUCACUUACACUACAUGUCACU	0.0782610531327742	0.0451840400932708	0.0141726740648174	-0.272665808735531	1266
hsa-mir-3926-2	5.5219567	GAGACGCUUUUAAAGUCUC	0.155720541076402	0.0899052963088146	0.0282002466764003	-0.272690593799069	1267
hsa-mir-487a	5.52157848333333	GUUCGCUUAAUUUAUGACGAAUC	0.359934648075571	0.207808365957104	0.0651869115257566	-0.273517722397412	1268
hsa-mir-933	5.52153044666667	CGCGCGUCGAGUCAGCCGUGUG	0.36734791194098	0.212088415845372	0.0665300889833447	-0.273622774618192	1269
hsa-mir-5087	5.52113115	CAUGUUAAGUGUUGUCCUACAG	0.72362358388643	0.417784270948792	0.13106437145338	-0.274496003434716	1270
hsa-mir-3938	5.52082158333333	AAUUUUUUUUUAAUUUAAAAAAUU	0.702026244395316	0.405315041179818	0.127159741317243	-0.275173000155538	1271
hsa-mir-4477b	5.52054911666667	UAAUAGCAAUCCUUAAAUGCCAUUA	0.275702370530571	0.159176837842043	0.0499411135928885	-0.275768862241892	1272
hsa-mir-4469	5.5200633	UGGCGGCGGCGAGGACACCGCCGCU	0.883219131530885	0.509926803342784	0.160001631055732	-0.276831303149358	1273
hsa-mir-891a	5.51972634333334	CACUGAUUCAGUAAAAUACUCAGUG	0.0301848919681287	0.0174272555032589	0.00546854863639855	-0.277568199536968	1274
hsa-mir-7975	5.5188487	AGGACAGGGGAUUUAUCUCCCAAGGGAGGUCCCCUGAU	0.518005377688956	0.299070544250392	0.0938611304363093	-0.279487532988198	1275
hsa-mir-1247	5.5186091	CGGACGUUGCUCUCUACCCCG	0.883845097372176	0.510288204889757	0.160157221023713	-0.280011518390289	1276
hsa-mir-6794	5.51858193333333	UGAGCAGGCCCAGAACCCAGCUCGUGCUCA	0.564725943877237	0.326044675715889	0.102331713237087	-0.280070929645538	1277
hsa-mir-3910-1	5.51805226666667	CUUUUAUAUCAAGGCACAUAAAAG	0.0517044845451621	0.0298515980704602	0.00937006067475972	-0.28122926687972	1279
hsa-mir-3653	5.51762228333333	CUUCCUGAGCACGCUCAUGAUGAGCAAACUGAGCCUCUAAG	0.423871500755566	0.244722325063037	0.076821405850111	-0.282169604900636	1280
hsa-mir-4665	5.51644715	CGAGCCGCUUCCUCACGGCUCG	0.457758749660498	0.264287137340395	0.0829807187875439	-0.284739524400566	1281
hsa-mir-5581	5.51614721666667	GGAGACCCUAUACAUACCUGUUUCC	0.841780089175828	0.486001961084131	0.152602904910233	-0.285395453817382	1282
hsa-mir-548x	5.51607072666667	UUUGCGUUACUUUCAAUCGUAAA	0.625427619065394	0.361090804226032	0.113382813610756	-0.285562731127091	1283
hsa-mir-4723	5.51532363333333	AGAGCACCUCCUAGAGAAUGUUGAACUAAAGGUGCCC	0.152330682579941	0.0879481605933683	0.0276195365325961	-0.287196562515528	1284
hsa-mir-5590	5.5144408	UAUUGUGUUGAUCAACAAUA	0.254688425886764	0.147044431245205	0.0461857212950339	-0.28912724606791	1285
hsa-mir-515-1_515-2	5.51436388333333	UUUCUGUUGUCUGAAAGCAGA	0.761215724374264	0.439488103378857	0.138042345496091	-0.289295456462367	1286
G4_(UGGU)8	5.51418275	UGGUUGGUUGGUUGGUUGGUUGGUUGGUUGGU	0.258655398753806	0.14933476409786	0.0469072953292681	-0.289691580095502	1287
hsa-mir-6781	5.51316218333334	GCGUCGCUUCUCCCUAAUGUUGCC	0.0398492727373206	0.0230069883419029	0.00722802475461136	-0.291923475067115	1288
hsa-mir-487b	5.51303456666667	UGUUCGUUUUGCUCAUGUCGAAUC	0.292379795939432	0.168805553891239	0.0530342758427893	-0.29220256217228	1289
hsa-mir-6812	5.5118645	GCAGCCAGUCCUGUCUCACCGC	0.252400649293717	0.145723582813364	0.0457922449461008	-0.294761401290868	1290
hsa-mir-151b	5.5118286	CGAGACACAGAAACAGACACCUGCCCUCGA	0.400818250276568	0.231412524693291	0.0727196506575999	-0.294839911624485	1291
hsa-mir-7852	5.51178998333333	CAUACAUAUGCCUACUACUACUUUCAUAUGUAGGCAUAUGUAUG	0.292396407894241	0.168815144807819	0.0530492650805628	-0.294924363083632	1292
NEAT1_ParasoR_ID34	5.51163428333333	GUAGGUGUCUUCACCUGC	0.427485931125565	0.246809117410123	0.0775606488293757	-0.295264866118297	1293
hsa-mir-6130	5.51163118333333	UAUAUACUGAUGUAAUUUUCCUUGGAUUUAUAUGCAGUACUGAG	0.123666412449281	0.0713988365173081	0.0224373526340509	-0.295271645562148	1294
hsa-mir-7705	5.51102335	UCUGUUUUAAGUAACAGA	0.618279099413608	0.356963604480766	0.112189526363304	-0.2966009268375	1295
hsa-mir-376a-1	5.5101124	UGAGUACAUUAUUUAUGAUUAAUCA	0.337663578296742	0.194950157825156	0.0612807060517935	-0.298593099216627	1296
hsa-mir-605	5.50987426666667	UUCUCCUUGGGAAAAACAGAGAA	0.644573515136502	0.372144692476563	0.116985158633475	-0.299113877139914	1297
hsa-mir-620	5.50984821666667	CCGUAUAUAUAUAUAUAUAUAUAUAGAUAUCUCCAUAUAUAUGG	0.250768271850958	0.144781129257368	0.0455127368286502	-0.29917084633743	1298
hsa-mir-6836	5.50903813333333	GCAUCCAGACAGCGGGCGAAUGC	0.38264719410112	0.220921460518937	0.0694580768620661	-0.300942431651068	1299
hsa-mir-6752	5.50730863333333	UGGAGCCAGGGGGCCCAGGUCUACAGCUUCUCCCCGCUCCC	0.311734766467755	0.179980151335924	0.056603830876839	-0.304724705244244	1300
hsa-mir-612	5.50694318333333	CCUUAGCACUAGCAGGAGG	0.533847906602755	0.308217232583419	0.0969408778754856	-0.305523914197484	1301
hsa-mir-6748	5.50674113333333	UGGAUUUGAAAUGGUCCCACUCCUGACGAUCCU	0.459326990236164	0.26519256145891	0.0834117637118934	-0.305965780852295	1302
hsa-mir-3529	5.50610143333333	UGUUGAGCGCAGUAAGACAACA	0.513566700287638	0.296507872657896	0.0932722919302869	-0.307364751894538	1303
hsa-mir-92a-2	5.50601543333333	AUUACUUGUGUUCUAUAUAAAGUAUU	0.239718145097145	0.138401335601474	0.0435374996673447	-0.307552826788448	1304
hsa-mir-5697	5.5057627	AAGGGUGUAUGAGAGAUCAACCCUU	0.626577609770412	0.36175475166914	0.113803962123252	-0.308105533705346	1305
hsa-mir-3155b	5.50526556666667	CUGGGAAGGGAGCUGUCCGGCUCCCCAG	0.167862631847899	0.0969155356842633	0.0304912868989054	-0.309192723227725	1306
hsa-mir-455	5.50499545	CUACAUCGUGGAAGCCAGCACCAUGCAG	0.511909004006152	0.295550801263545	0.0929899050154805	-0.309783446058262	1307
hsa-mir-3908	5.50478713333333	GUUUCUAAAAAAAUAAAAAGUUAAAAAAAUUUAUGUUAACGUGUAAUGUGUUUACUAAUUUUUUUUUUUUUUUUUGGAGAC	0.363422752975187	0.209822224259859	0.0660194016903107	-0.310239017395269	1308
hsa-mir-339	5.50397671666667	CUCACGUGUGCCUGCCUGUGAG	0.33264917663317	0.192055091674868	0.060437969445959	-0.312011331681366	1309
hsa-mir-659	5.50386569666667	CAAGGAAGAGUCACAGUCUCUUCCUUG	0.939133342736239	0.542208888233721	0.17063158777748	-0.312254123247893	1310
hsa-mir-892b	5.50340748333333	GUAGAUUUUAUGUCAC	0.479999965023045	0.277128109017066	0.0872186852375897	-0.313256197946194	1311
hsa-mir-4276	5.50146213333333	GUGCUGGCAGUGGCCACGUAA	0.715404891256525	0.41303920654653	0.130039046696675	-0.317510517653907	1313
hsa-mir-196a-2	5.50126088333333	GUUGGGAUUGAGUUUUGAACUCGGC	0.234811586291681	0.135568532554345	0.0426832304941343	-0.317950634774824	1314
hsa-mir-4700	5.50105338333333	GUGUCCUGAAAUUCACAGGACUG	0.273980795845715	0.158182886234311	0.0498051512599024	-0.318404420129311	1315
hsa-mir-520a	5.50024881666667	CUUUCUGUUGUCUGAGAGAAAAGAAAG	0.354014677719662	0.204390469478525	0.0643633932790347	-0.320163940948786	1316
hsa-mir-3611	5.50023309166667	ACAAUUAUGAAAGAAAAGAAAUUGU	0.542070187922408	0.312964368916673	0.0985540392358447	-0.320198330224447	1317
hsa-mir-3177	5.5001957	GGCGCUGUCUUGAGACAUUCGCGCAGUGCA	0.497766187304723	0.287385442233875	0.0904997230016238	-0.320280102709812	1318
hsa-mir-4783	5.49898106666667	CGGGCUGAUUGCGCUAACAGUGGCCCC	0.0906291644172189	0.0523247724727121	0.0164810831895	-0.322936405445895	1319
PARIS_ID29	5.49881161666667	GCCAAAAUAGAAUAAUGUUGGU	0.313118970783735	0.180779322070368	0.05694302562297	-0.323306978594414	1320
hsa-mir-3679	5.49794688333333	GAAGGGGAGUUUCCCUCUAUUCCCUUC	0.304058313747652	0.175548149291551	0.0553039744107724	-0.325198078942378	1321
hsa-mir-3196	5.49790311666667	CCUCCCCCAGUGCCAGG	0.497511260330584	0.287238260076733	0.0904910926535608	-0.325293793025985	1322
hsa-mir-1273e	5.49748076666667	UGGAGGCUGCAGUGAGCCGAGAUCGAGCCACUGUACUCCA	0.636760235707401	0.367633693494918	0.115827642284503	-0.326217437577635	1323
hsa-mir-7160	5.4974296	UGUGCCCCGUACCGGACAGG	1.01051924329448	0.583423557137365	0.183816677396738	-0.326329334849784	1324
hsa-mir-3182	5.49742006666667	AGUCCGUGCAUCCGCCCUUCGAUGCUUGGGUU	0.704032122449161	0.406473135414166	0.128065913448751	-0.326350183462055	1325
NEAT1_ParasoR_ID45	5.49718155666667	UGUAUGGAUAGACCCCAUUUUGUUUAUUCACACA	0.263633491596929	0.152208867340888	0.0479579378776766	-0.32687178512422	1326
hsa-mir-1180	5.49662566666667	GGAAUAGUGCUCCUGGUUGUUUC	0.217251254832741	0.125430070459467	0.0395244770169131	-0.328087470621593	1327
hsa-mir-548s	5.4963789	CCAUUAUUUUUAAUAAUUAUAAUAAUGG	0.49644060365513	0.28662011615695	0.0903213939008335	-0.328627128931513	1328
hsa-mir-4302	5.49376545	CGAGGUGG	1.14700302153408	0.662222503244016	0.2087826704604	-0.334342528134802	1329
hsa-mir-646	5.49268115	GCUUUUCACCUGUGAUCCCAGGAGAGGAAGC	0.654812646400669	0.378056257668198	0.119215484845806	-0.336713802640201	1330
hsa-mir-6759	5.49246693333333	GUCUGUUUUCUUCAUGGUUUUCUGAC	0.344552401147479	0.198927421552428	0.0627318116484995	-0.337182276789694	1331
hsa-mir-374a	5.49038475	UAAGUGUUAUAGCACUUA	0.743362057439926	0.429180283968295	0.135393436214088	-0.341735839691008	1332
hsa-mir-1282	5.48957663333333	GCUUCUGCUGCAUGAUCUCCGAGUCCCUGGGGGUAGAGAUGAUGGGGCACUGGGAGGU	0.328805171706712	0.189835754395812	0.0598962713645657	-0.343503124067151	1333
hsa-mir-3620	5.48883303333333	UGGGCCAAG	0.410955334048825	0.237265172738001	0.0748711668861339	-0.34512931582424	1334
hsa-mir-3188	5.48862648333333	UCCCCUAGCGCGCCUUCUGGAGA	0.829593513241917	0.478966038188188	0.151147744478704	-0.345581023607221	1335
hsa-mir-1260a	5.48856636666667	ACCAAAACACUCAUCGCGG	0.259275870323418	0.1496929935256	0.0472392703307844	-0.345712493789845	1336
hsa-mir-1273h	5.4884747	GCAGUGUCGUGGUCACAGCUUGCUGC	1.13103584537532	0.653003849790559	0.206074712410594	-0.34591296121552	1337
hsa-mir-30c-1	5.48820695	UCAGCUGUGAGCUCAAGGUGGCUGG	0.411106002009873	0.237352160925871	0.0749071610737772	-0.346498508341612	1338
hsa-mir-7111	5.48743878333333	GGCCAUCUGCUAUUCGUCCACCAACCUGACUUGAUCC	0.173815431276895	0.100352386037026	0.0316751472116307	-0.34817842536878	1339
NEAT1_ParasoR_ID23	5.48516468333333	GACAUAUAAUCAUGUAUAAUUUUGUC	0.460334902473222	0.265774479860295	0.083923624731259	-0.353151694162216	1340
hsa-mir-6827	5.48484593333333	CUGUGCUGUCUCUGAGCACCG	0.240442761791503	0.138819693245021	0.0438376509958553	-0.353848774074229	1341
hsa-mir-3939	5.48269633333333	CGUGCACGUACCUGUCACAUGUGUACG	0.211355905307685	0.122026388824209	0.0385496282226497	-0.358549771654971	1342
hsa-mir-519a-1_519a-2	5.48199546333333	CUUUCUGUUGUCUGAAAGAAAGGAAAG	0.0972361119125302	0.0561392953876517	0.017737357238418	-0.360082516432795	1343
hsa-mir-518f	5.48189548333333	UUUCUCUUGUCUAAAAGAAAAGAAA	0.149823386770727	0.0865005726829805	0.0273305806771101	-0.360301164431551	1344
hsa-mir-590	5.48118513333333	AGUGCAGUAUGGUGAAGUCAAUCUGUAAU	0.23591346866956	0.136204704641829	0.043040594858742	-0.361854641186053	1345
hsa-mir-208a	5.4810552	UUAUACCUGAUGCUCACGUAUAA	0.699053649236186	0.403598812564502	0.127539976104635	-0.362138794649795	1346
hsa-mir-4263	5.48060629333333	GGAGAUUGGAGUGGCCAGUGUUCCUAAACAAUUC	0.14277762678976	0.0824327012613241	0.0260514291937804	-0.363120516437094	1347
hsa-mir-4256	5.4803014	AGGUCUCCUGGCAU	0.563807536517124	0.325514432979301	0.102878928614606	-0.363787292964071	1348
hsa-mir-6516	5.48009858333333	UGAGCAUUCUAGCAGCAGUUUGAUGAUCA	0.224861767939185	0.129824002250144	0.0410324311725082	-0.364230836255534	1349
hsa-mir-3675	5.47992213333333	GAUUUCUAUGAGAACAUC	0.210141085550675	0.121325012310482	0.0383474583101147	-0.364616717825651	1350
hsa-mir-4418	5.47924873333333	GGUGGUUGUGGGAGUCACU	0.110909310012475	0.0640335199913381	0.0202417001691768	-0.366089387983296	1352
hsa-mir-671	5.47920916666667	UGGAGGUGAUGGAUGUUUUCCUCCG	0.815402433615902	0.470772814546017	0.148817540782434	-0.366175917013942	1353
hsa-mir-644a	5.47765645	CUCUGUAGUUUUCUUAUAGUG	0.305977874630948	0.176656408284248	0.0558592670832703	-0.369571580064544	1354
hsa-mir-4709	5.47693105	CCAAUGGUAUCCAGUGAUUCGUUGA	0.132945166700571	0.0767559277820341	0.0242736608306527	-0.371157969925482	1355
hsa-mir-5695	5.47578316666667	GCCUCUCUGAGCAUGCAUUCCUGAGACUC	0.502371205515639	0.290044150737571	0.0917441743445537	-0.373668295927053	1356
hsa-mir-7108	5.474229905	GGGUGGGCGGGGGCGGCCGGUGGGAACCCCGCCCCGCCCCGCGCCCGCACUCACCC	0.926972909691968	0.535188058942149	0.169333938431285	-0.377065150847621	1357
hsa-mir-26a-2	5.47399355	UAGGCUGUUUCCAUCUGUGAGGCCUA	0.452666970916181	0.26134739751171	0.082694100163158	-0.377582039702851	1358
hsa-mir-2116	5.47375321666667	GAGGUCUUCCCAUGCUAAGAAGUCCUC	0.731251958056689	0.42218851482947	0.13359242353677	-0.378107628844348	1359
hsa-mir-6873	5.4721671	GCAAUCAGGACUGGGUCAUUC	0.161311737368233	0.0931333749929954	0.0294785839723778	-0.381576334935147	1360
hsa-mir-524	5.47197783333333	UUUCUCUUGUCCAAAGGAAAAGAAG	0.350565952877359	0.202399347262461	0.0640656748903177	-0.381990245496234	1361
hsa-mir-4711	5.471695	CAUGAGCCCUUUGGAAAGGUCUCGUG	0.935668462024744	0.540208438422229	0.171001574836453	-0.382608778626006	1362
hsa-mir-136	5.47113315	GAUGGAUUCUUAUGCUCCAUC	0.057385897770358	0.0331317635254045	0.0104888505172567	-0.383837498150912	1363
hsa-mir-3164	5.47067725	GGCGCACAGCAGACCCUGCAAUCAUGCC	0.50268415843012	0.29022483418699	0.0918870069386967	-0.384834513780358	1364
hsa-mir-548ar	5.47048226666667	UUUGCUGUUGAACGUAGUGGUAA	0.220338875374145	0.127212709010202	0.040277778929426	-0.385260926219084	1365
NEAT1_ParasoR_ID44	5.47027291666667	CCUUUUUCUGG	0.885148652828671	0.511040812983468	0.16181069323467	-0.385718757370708	1366
hsa-mir-4447	5.46954171666667	CAUCAUUUGCACUACUGAUACUUGGGGUCAGAUAAUUGUUUGUGGUG	0.581095602100756	0.335495702297779	0.106242100746769	-0.387317831352398	1367
hsa-mir-30a	5.46940841666667	GAAGCUGUGAAGCCACAGAUGGGCUUU	0.556979018967884	0.321571986534082	0.101835331453879	-0.387609347437953	1368
hsa-mir-3176	5.46937675	CACUCCCGGGAUCCCCAGGGAC	0.06046916278259	0.0349118874101999	0.0110559512621964	-0.38767859982137	1369
hsa-mir-570	5.46874435	UUUCCCAUUAUUUUAAUUGCGAA	0.303067093804739	0.174975868190683	0.0554180401219045	-0.389061606366804	1370
hsa-mir-4683	5.46812881666667	UGCACCAGUUCUGGCCGCUGGUGGA	0.597330625944149	0.344868997684062	0.109238579772208	-0.390407726905909	1371
hsa-mir-8064	5.46808311666667	GGACAUCCUUCCAUAGUAAAUAAGCGGUGCC	0.374982152873328	0.216496046902721	0.0685765276190454	-0.390507669029767	1372
hsa-mir-5680	5.46768733333333	UCCCUUCCUGGACACACAGGAGGAGA	0.564433034724702	0.325875564537824	0.103230671454763	-0.391373214476592	1373
hsa-mir-1294	5.46509026666667	GUCUGGCAUUGUCUGAUAUAC	0.325783486506953	0.188091183632325	0.0596117302021544	-0.397052784683619	1374
hsa-mir-6830	5.46458911666667	GACAUCCCUCAUCUGUUUCUCACUGGUGUC	0.24022023029023	0.138691214622858	0.0439594313793095	-0.398148758324106	1375
hsa-mir-548b	5.46417643333333	UUGGCCUUUAUUUUCAAUGGCAAG	0.498656304159675	0.287899351439692	0.0912591879569815	-0.399051262674502	1376
hsa-mir-4781	5.464071075	UAUUGGGCCAAUUCCCCCAAUG	0.343443218197689	0.198287034477787	0.0628548226191748	-0.39928167264385	1377
hsa-mir-409	5.46373436666667	UUUGCAUCUGGACGACGAAU	0.265095019843227	0.153052681067316	0.0485190168578706	-0.400018025946981	1378
NEAT1_ParasoR_ID35	5.46302748333333	GCACCUUUGCUGGUGC	0.562594034788919	0.32481381742986	0.102982098571769	-0.401563921387936	1379
hsa-mir-3665	5.46240955	GCGGCCGCGCUGGCCGCU	0.157755490586033	0.0910801749559878	0.0288802018856374	-0.402915290528733	1380
hsa-mir-6763	5.46126585	GGAGCAGACAGACCCAACCUCAUGCUCC	0.0918725395454359	0.053042635437692	0.016822572287968	-0.405416467925965	1381
hsa-mir-2110	5.46044933333333	AGUGAGGCGUCGGCUGUGUUUCU	0.643570084901663	0.371565361760366	0.117860279551169	-0.407202122408026	1382
hsa-mir-3606	5.46019106666667	UUUUAAUUUUUUUAAAA	0.13337504907484	0.0770041204865385	0.0244268098765018	-0.407766930267713	1383
hsa-mir-135b	5.45978605	AUGUGAUUGCUGUCCCAAACUCAUGU	0.0739329216775414	0.0426851922325042	0.013541358763965	-0.408652668251597	1384
hsa-mir-1256	5.45928548333334	AGCUGUGAAAGUCCUAGCU	0.249181750152305	0.143865150527575	0.0456436562830488	-0.409747366190283	1385
NEAT1_ParasoR_ID13	5.4589456	GUAACUCCUAUGGUUAC	0.862200357526967	0.497791608513586	0.15794265426037	-0.410490662956072	1386
hsa-mir-562	5.45891495	CUUUUAGAGUAAUUGUGAAACUGUUUUUCAAAG	0.0489756049912353	0.0282760787254146	0.00897167393883564	-0.410557691973491	1387
hsa-mir-3944	5.45851491666667	CGAGAAGCGCCUGCGUCUCCCAUUUUCG	0.66304582521977	0.382809685675692	0.121470003351144	-0.411432531819148	1388
hsa-mir-6513	5.45709538666667	AUGUCUCAGGUCCCCAGCUGAGUCAA	0.19636233441467	0.113369846633013	0.0359829397328188	-0.414536926634829	1390
hsa-mir-7702	5.45661922833333	CUGAGGACAUGCAGUUUCAG	0.874178349889956	0.504707105628709	0.160205122129617	-0.415578245565351	1391
hsa-mir-206	5.45584718333333	CCCAUAUGGAUUACUUUGCUAUGGA	0.270105859884422	0.155945690913966	0.0495075926447405	-0.41726664418706	1392
hsa-mir-3922	5.4549527	CAGAGGUCCCACAGCAGGGCUGGAAAGCACACCUGUGGGACUUCUG	0.903123702479124	0.521418712737854	0.16556031777858	-0.419222805326813	1393
hsa-mir-1257	5.45438101166667	GACCCCCAUGCACCCCUGUGGGCCCCUGGCAUC	0.546141900698454	0.315315173383986	0.100129033804254	-0.420473040473789	1394
hsa-mir-188	5.45267565	GGAGGGUGAGCUUUCUGAAAACCCCUCC	0.198847214889856	0.114804493044266	0.036467823808639	-0.424202525526492	1395
hsa-mir-375	5.45265295	CAAACCGGACCUGAGCGUUUUG	0.402775370136081	0.232542468371018	0.0738677802951096	-0.424252168550813	1396
PARIS_ID23	5.4524279	GUAGUGAAGUCUGAGAUUUUACUACACCUUCCACUUAUGUGGUCCCACACCACCCGCCUCCCCUGC	0.480818493790269	0.277600686821162	0.088184291953731	-0.424744334305161	1397
hsa-mir-6851	5.45215432333333	GCCAGCAACCUGAUUACCCCUCUUUGGC	0.318372571037502	0.183812489591095	0.0583939030623138	-0.425342623869801	1398
NEAT1_ParasoR_ID2	5.4511797	CAUAUAUGAAACUUAAGUUUCUGCUAGUUGCCAUCUUUGAUCUAUCAUGUAUG	0.564852374409571	0.326117670417765	0.103620208009208	-0.427474044567667	1399
hsa-mir-3167	5.4511109	UUCUUUUUUCUGAAAUUCUUCAGGAAGGA	0.548883993830281	0.31689832159179	0.10069213485095	-0.427624504482791	1400
hsa-mir-4465	5.44973823333334	UGAGGUUUACUAUGGAACCUCA	0.535238724386092	0.309020221605022	0.0982136575133652	-0.430626413060741	1401
hsa-mir-8078	5.44904907	GGCCUGGGAUUCCUGCCUUCUAGGUC	0.395997600755057	0.228629321394378	0.072672790365431	-0.43213355632588	1402
hsa-mir-5689	5.44881938333333	UAGAUACUCAGGAGGGUGAGUAUCUA	0.63711748223799	0.36783994987552	0.116927619988063	-0.432635862087107	1403
hsa-mir-4264	5.44808501666667	CAUUGUAACAUGAUAGUG	0.254787574676349	0.147101674825562	0.0467664461727209	-0.434241861307135	1404
hsa-mir-548au	5.44154072	GCGGUUUUUGCUAUUGGUUUUAAUGGC	0.695266849469624	0.401412502699911	0.127770218995922	-0.44855369736857	1405
hsa-mir-3168	5.44121066666667	AGACAGCCUGAGUUGGAGGCUCAUCUUCACUUCUUGCUGUGU	0.469411887605737	0.271015079669982	0.0862697506790897	-0.449275496736599	1406
hsa-mir-1208	5.4411599	GGAGACGGGUCUUUCUC	0.105964398945152	0.0611785742555005	0.0194745974925589	-0.449386519241801	1407
hsa-mir-488	5.44048621666667	UCAAACAAGUUUCCAAAUUGUUUGA	0.719450671401079	0.41537503880207	0.132240142286746	-0.450859809026033	1408
hsa-mir-3912	5.43995695	GUUAGUUGUGGACACAUACUAAC	0.682946036955957	0.39429907827851	0.12554254440487	-0.452017271493268	1409
hsa-mir-8057	5.43929653333333	GGACUUGCGGUUCA	0.541438708440523	0.312599784067819	0.0995420464985601	-0.453461548173713	1410
hsa-mir-374b	5.4391185	UAAGUGUCCUAGCACUUA	0.222896982039399	0.128689632582002	0.0409803504077727	-0.453850892363	1411
hsa-mir-7855	5.43907177333333	UCGGCACUAUUGUGACUGU	0.527913861409591	0.304791209993762	0.0970595504912888	-0.453953079722019	1412
hsa-mir-3621	5.43823703333333	CAGGGCGGUGCGGCAGCCGCCACC	0.0256052133218195	0.0147831768040102	0.00470836654689267	-0.455778587128306	1413
hsa-mir-563	5.437726	CUCUGAUGUAAUUAGGU	0.792071142849169	0.457302487541302	0.145662201966257	-0.456896174802141	1414
hsa-mir-27a	5.43655928333333	UGAGCAGGGUCCACACCAAGUCGUGUUCA	0.144512155573609	0.0834341319215959	0.0265815469016653	-0.459447687747532	1416
hsa-mir-483	5.43511425	GGGAGUGGUUCCAUCACGCCUCCUCAC	0.188169577418268	0.108639756175735	0.0346210895968319	-0.462607856245899	1417
hsa-mir-4534	5.43421288333333	AGCCAAAAUCACCAGGGA	0.606657271434581	0.350253738968599	0.111636640753474	-0.464579070666891	1419
hsa-mir-634	5.43412665	GGUGUCAUGCCCCAAGAUAACC	0.246941900397528	0.14257197266871	0.0454427944548417	-0.464767655841519	1420
hsa-mir-6505	5.43367478333333	CUCAGCAUGUUGAGCCCUGUCUCUGGGGAGCUGAC	0.185201879154237	0.106926354784123	0.0340840934614463	-0.465755850904237	1421
hsa-mir-885	5.4332211	GCCUCUUCUCCAUGAGAGGC	0.369125782209222	0.213114869723325	0.0679386639003559	-0.466748018866845	1422
hsa-mir-5681a	5.43224675	UUCUAGUCCCUAUUAGACUAGAA	0.883154948498363	0.50988974725168	0.16257636833201	-0.468878841807297	1423
hsa-mir-208b	5.43216755	UUAUGUUUCUGAUCCGAAUAUAA	0.410001010604657	0.236714193840617	0.0754765030406061	-0.469052045663082	1424
hsa-mir-223	5.43123621666667	AGUUGGACACUCCAUGUGGUAGAGUGUC	0.213983881781621	0.12354365174886	0.0393987433514631	-0.471088794707958	1425
hsa-mir-3591	5.43072775	GUUUGAUAGUUUAGACACAAAC	0.322709735188075	0.186316552480948	0.0594229263634279	-0.472200769293876	1426
hsa-mir-5001	5.43002226666667	GGAGCUGGCUGCUGGCCUCAGUUCU	0.268870415180666	0.155232406581684	0.0495155271887526	-0.473743603050503	1427
hsa-mir-3135a	5.4299473	AGUGGUGCAAUCUCAGUUCACU	0.682682672870105	0.394147024952648	0.125725469355864	-0.473907548956087	1428
hsa-mir-378d-1	5.4297581	UUGUUGUUAUUACU	0.358270932689916	0.206847819431341	0.0659828533963448	-0.474321313722681	1429
hsa-mir-6829	5.42866578333333	GGCAGGGUCCUCCAGCUCAUUCCUCCUGCC	0.232554204687126	0.134265232677291	0.0428381878658096	-0.476710120015668	1430
hsa-mir-211	5.42794523333333	UCGCCUAGGGCUCUGAGCAGGGCA	0.0397157524986097	0.0229299003961408	0.00731690368847365	-0.478285903327359	1431
hsa-mir-1539	5.42771846666667	AGCGCGAAAGU	0.596321763002846	0.344286530393326	0.109866008464707	-0.47878182328986	1432
hsa-mir-5682	5.42699536666667	CUGCAGAGACGAGGCCUGUAG	0.363877536778119	0.210084793810905	0.0670495388688009	-0.480363183240842	1433
hsa-mir-190b	5.42580796666667	GGUUGUUUAAUUAGGAACCAACU	0.571099461188507	0.329724427651235	0.105256113872265	-0.482959928927194	1434
hsa-mir-6737	5.42532121666667	UGGAGGGGGUUUGUUUGCUUAUUCCCCUCU	0.321852855413915	0.185821832712674	0.0593242026712038	-0.484024410957534	1435
hsa-mir-4310	5.42319821666667	CUGCAGAACAUUGCAG	0.442469514964326	0.255459893572857	0.0815882985070546	-0.488667236536207	1436
hsa-mir-431	5.42148136205	CAUGCAGGCCACACUGACGGUAACGUUGCAGG	0.248541690834545	0.14349561210817	0.0458438707498508	-0.492421855720911	1437
hsa-mir-3670-3_3670-2_3670-1_3670-4	5.4213927	CCUCACCUGCUGAGAG	0.470980808266455	0.271920896435785	0.086874505192449	-0.492615752298201	1438
hsa-mir-2392	5.4206696	UCCUCAGACCAGGUGGCUCCCGAGCCACCCCAGGCUGUAGG	0.592206156828686	0.341910384060796	0.109249631600621	-0.494197112249187	1439
hsa-mir-1237	5.41992048333333	AGCGCGGCGACCGUAACUCCU	0.39526391966034	0.228205730416844	0.0729279923710701	-0.495835368500441	1441
hsa-mir-216b	5.41947731666667	AUGUGAUGUCACUGAGGAAAUCACAC	0.131556218682493	0.0759540182699066	0.0242747060270766	-0.496804537382028	1442
hsa-mir-192	5.41936211666667	ACAGCCAGUGCUCUCGUCUCCCCUCUGGCUGC	0.368821374925405	0.212939120096071	0.0680562337384938	-0.497056470263172	1443
hsa-mir-3180-5	5.41919853333333	GGAGGCCCCGCCCUGCUGCCGACCCUGUGGAGCGGAGGGUGAAGCCUCC	0.124297600458078	0.071763253084096	0.0229365282879981	-0.497414213496446	1444
hsa-mir-365b	5.41851278333333	AGCUGUGUUUUCUGACUCAGUCAUAAU	0.494694638863956	0.28561208291477	0.0912971249944403	-0.498913892083622	1445
PARIS_ID40	5.41826481666667	CCUCUGGGUGCAGAGCUGAGGCACCCAGAGG	0.160556591323747	0.0926973912209341	0.0296324740034618	-0.49945617469439	1446
hsa-mir-665	5.41755816666667	ACCCAGGACUCUUUCAUGACCA	0.469051362628871	0.270806930477539	0.0865798480051153	-0.501001559854622	1447
hsa-mir-549a	5.41743313333333	GUCACUGUCUCAAAUCAGUGAC	0.38956523732397	0.224915594635915	0.071909560807864	-0.501274997423243	1448
hsa-mir-4499	5.41670926666667	GGGAACUGGUGAGUUGUACAUAGAAAUGCUUUCUAACUCC	0.208397216910312	0.120318189281537	0.038473029777091	-0.502858034010881	1449
hsa-mir-3115	5.41660798333333	UGGUGGUGAAUUCAUGAGUCGCCA	0.386424115526095	0.223102067120354	0.0713406096056989	-0.503079532291941	1450
hsa-mir-2052	5.41630955	AUGUCCCUUUAGUUCAAAGU	0.616795677174291	0.356107150251574	0.113877479025232	-0.503732181332695	1451
hsa-mir-628	5.41622743333333	UAGAGGGUAAAAUUAAUAACCUUCUA	0.232042204470962	0.133969629214664	0.0428420348530592	-0.503911763697482	1452
hsa-mir-4426	5.41597071666667	CUUUGUCUGACUACAAUAUUCAAAAG	0.225107755636031	0.129966023313135	0.041563695118089	-0.504473181835245	1453
hsa-mir-3689a	5.41352798333333	CUGGGAGGUGUGAUCCUGUGCUUCCUGG	0.441925590841943	0.25514585883438	0.0816335654313605	-0.509815237794676	1455
hsa-mir-876	5.41242328333333	ACCAUAUCUAAGCUAAUGUGGUGGU	0.216629661282858	0.125071193256115	0.0400245232020071	-0.512231125414444	1456
hsa-mir-103b-2	5.41151105	UGCUUGACCUGAAUGCUACAAGGCA	0.346847999199375	0.200252785705642	0.0640944822979479	-0.514226104337534	1458
hsa-mir-548at	5.41126991666667	UUUGGCUGCCAAAAGAAAUGGCCAAA	0.608445518886967	0.351286184116612	0.112440430482494	-0.514753443012931	1459
hsa-mir-4687	5.41124498333333	CCCAAACUUGGAGCACUUGACCUUUGGC	0.642052770600638	0.370689339940224	0.118651580658086	-0.514807970152714	1460
hsa-mir-133a-1	5.4110196	CAAAUCGCCUCUUCAAUGGAUUUG	0.328778197847165	0.189820181030741	0.0607608587939998	-0.515300864879519	1461
hsa-mir-7846	5.41017081666667	GCUGGGGCGCGGGCUUUCGCUUUCAGUCGAGGGCUAGCGAGCGCAGC	0.275840465336044	0.159256566915157	0.0509855371823539	-0.517157083895416	1462
hsa-mir-4755	5.41010693333333	GGCUUUGGCAUCUAUGAAAGCC	0.39943592406285	0.230614438281694	0.0738314286547282	-0.5172967914668	1463
NEAT1_ParasoR_ID18	5.4098268	UGGAACUGGGGUAAAACUGCGUAGUGGCUGCAGCUGCCUGUCCA	0.446513730827701	0.257794822690237	0.0825375279718199	-0.517909419919669	1464
hsa-mir-625	5.40932103333333	AGUCCUGUAAUUAGAUCUCAGGACU	0.0400116861543078	0.0231007577719204	0.00739680375924218	-0.519015489828684	1465
hsa-mir-4504	5.40927263333333	CAUUUGUGGCAUGGACCAUUUGUG	0.285108060899523	0.164607215708472	0.0527072825175447	-0.519121336629441	1466
hsa-mir-548k	5.40910665	UGCUUUACUUUUAAUGGCA	0.453663028209461	0.261922471458113	0.0838702317340075	-0.51948432846441	1467
hsa-mir-548ay	5.40886583333333	UUUUGCAUUUAAAGUAAUGGCCAAA	0.326750694834497	0.188649601620594	0.0604102051895655	-0.520010974615972	1468
hsa-mir-548ae-2	5.40856793333333	UUUGUCAUUUAAAAGUAAUGGCAAA	0.328532716382743	0.189678452241176	0.060743013757482	-0.5206624573008	1469
hsa-mir-576	5.40766785	UCUUUGGUAAUAAGGUUUGGCAAAGA	0.684270150304271	0.395063555476597	0.126537015453764	-0.52263086517783	1470
hsa-mir-3202-1	5.40499978333333	UAAUGAUUGGAGUCAUUUUCAGAGCAUUA	0.262332114571597	0.151457516964995	0.0485350832724388	-0.5284657065182	1471
hsa-mir-3658	5.40457475	AGAUGAAAUGCCUUUGAUUU	0.26343207210161	0.152092577741045	0.0487424236479678	-0.529395219298126	1472
PARIS_ID14	5.4035712	GCUGGUGAUGCCCAACCCAGUGCUCUGCACCCAGGUCACACUGUGGCUUUGUCCUCUGCUUAUGCCUGCAUUGCAGC	0.395181816842315	0.228158328332756	0.0731334523439452	-0.531589900225816	1473
hsa-mir-6863	5.40348738333333	UUAAUGAGGCCAUAGA	0.419252454967143	0.242055517733691	0.0775892354741674	-0.531773200350131	1474
hsa-mir-3160-2	5.40266555	CUCUCCUGACCAGCUGAGCUGGAGGAGAG	0.567989682462901	0.327928996066886	0.105131379539661	-0.53357048194288	1475
hsa-mir-4777	5.40158372666667	AGAUAUAUAUAUACCUCAUAUGUAUAUGGUAUAC	0.188537630199	0.108852251547767	0.0349041391820371	-0.535936340182919	1476
hsa-mir-1290	5.4013124	UUCAGAUUUUGGAACAUUUCGGAUUUUGGA	0.700106831370483	0.404206867553244	0.129617911263656	-0.536529709183473	1477
hsa-mir-320b-1	5.39982001666667	AAUCCCUCUCUUUCUAGUUCUUCCUAGAGUGAGGAAAA	0.104917524725738	0.0605741611431142	0.0194298188461667	-0.539793428219358	1478
hsa-mir-4686	5.39977635	UGUUGGCAGCCCAAGAUGACA	0.352383488361462	0.20344870186347	0.0652589043547076	-0.539888923611226	1479
hsa-mir-875	5.39964961666667	CAGGUGUUCUUAAAAUCACCUG	0.239407342595843	0.138221893693683	0.0443375699521101	-0.540166078939382	1480
hsa-mir-4289	5.39878176666667	AUCAGGCAGUUUCCUG	0.0748401438737988	0.0432089772117281	0.0138624132458695	-0.54206399517982	1481
hsa-mir-3936	5.39838473333333	AAAUCCGUGUUUGGACGCUUCUGGUA	0.59476002328655	0.343384859547717	0.110173700591233	-0.542932274273359	1482
hsa-mir-1255b-1	5.39802111666667	GGUUUCUUAAAAUGGAAUCU	0.663640286826539	0.383152898244383	0.122941402503506	-0.543727473878083	1483
hsa-mir-6747	5.39755518333333	AGAACAUUCGUUCACUUUCCU	0.489223787776122	0.282453485566512	0.090638033546513	-0.544746431578485	1484
hsa-mir-4749	5.39670113333333	GGCAUCUAGGCUGUGCACAGUGACGCC	0.117697094501652	0.0679524491933659	0.0218090814358207	-0.546614168359206	1485
hsa-mir-6822	5.39663851666667	GCUUCCGCUCUGCAGAGGC	0.478820338182064	0.276447051142882	0.0887256644489533	-0.546751105835253	1486
hsa-mir-7703	5.39640543333333	GGGGGCAGGCAGGGGAUUGGCUAAGAACCUGACUCUUGC	0.422920433415522	0.244173226078245	0.0783707671041844	-0.547260839825817	1487
hsa-mir-3917	5.3962916	UGGUCAGGCGGCU	0.50763539413383	0.293083431453349	0.0940711569652444	-0.547509783919882	1488
U1A	5.3953012	AUUGCACUCC	0.555619418370909	0.320787020763428	0.102982094562377	-0.549675706884137	1489
hsa-mir-378d-2	5.394806	AAAACUUUCAUCCAAGUCAUU	0.908344467518421	0.524432922838667	0.168373889166435	-0.55075866836627	1490
hsa-mir-5685	5.39449163333333	CGGGCCCCUCCCCUCAAUGGGCCCG	0.400407450225974	0.231175349173498	0.0742252426070697	-0.55144616229047	1491
hsa-mir-125b-1	5.39350633333333	UUGUGAUGUUUACCGUUUAAAUCCACGG	0.330079330510898	0.190571390324399	0.0611993961091542	-0.553600931976135	1492
hsa-mir-548o-2	5.39334213333333	UUUGCCAUUAAAAGUAAUGCGGCCAA	0.362573203241778	0.209331736492586	0.0672260713817707	-0.553960023808457	1493
hsa-mir-450a-1	5.39044133333333	UAAUAUGCACUAUAAAUAUAUUG	0.45458327861546	0.262453778277739	0.084331365560815	-0.560303833718306	1494
hsa-mir-4271	5.39015693333333	CCUGCAGCCCCCAGGUGGGGGG	0.606281555303346	0.350036819159092	0.112479388411501	-0.560925793018626	1495
hsa-mir-5588	5.38966546666667	ACUUUUUUUUUUUUUUUUUUUAAUGUUAAAAGU	0.246525701187292	0.142331679942644	0.0457404458053981	-0.562000590009237	1496
hsa-mir-4288	5.38849608333333	CAGCACUGAGCAGGCAGUGUUGU	1.02190407353585	0.589996591941896	0.189645507342318	-0.564557934734283	1497
hsa-mir-7-2	5.38844173333333	GUUGUUGUCUUACUGCGCUCAACAAC	0.498332981542945	0.287712681039888	0.0924818354182466	-0.564676793693396	1498
hsa-mir-4260	5.38835291666667	CCCACUUCCUGGA	0.389932086531296	0.225127395124517	0.072365728927146	-0.564871028404567	1499
hsa-mir-4512	5.38659696666667	CUCGUCUCUACAAAAAAUUGAGACAGG	0.403702182326373	0.233077563638571	0.0749456818144299	-0.568711145962209	1500
hsa-mir-4294	5.38654545	GGGCCAUGUCUGUGAGGGCCCA	0.709781001308559	0.409792252171179	0.131769240211007	-0.568823808655438	1501
hsa-mir-767	5.38634566666667	CAUGCAGCAUGCUUGUCUG	0.282223542287428	0.162941838111296	0.0523961067025395	-0.569260718297545	1502
hsa-mir-4316	5.38551598333333	UGUGGUCACCCACUCU	0.657379826382157	0.379538419721568	0.122064409133046	-0.571075167191655	1504
hsa-mir-4283-1_4283-2	5.38364614	GUUUGCAAGGGGUGUUUCUGUCCAUGGUCAGGC	0.498839510268981	0.288005125536218	0.0926583020683045	-0.575164360058407	1505
hsa-mir-196b	5.38356523333333	UUGGGAUCCACCUUUCUCUCGA	1.05682126500111	0.610156041833714	0.196305091365404	-0.575341296253171	1506
hsa-mir-6813	5.38353171666667	GGUUCUCAGUCAGAACC	0.239816994868199	0.138458406543402	0.044546406985169	-0.575414594433722	1507
hsa-mir-548h-5	5.38196981666667	UGUCAUUACUUUUAACUGUA	0.227540243831044	0.131370421027326	0.0422782459920913	-0.578830340675515	1509
hsa-mir-596	5.38127176666667	CGGGAACCUGCCUCCCG	0.517435277833823	0.298741396945566	0.0961548311012619	-0.580356918346356	1510
hsa-mir-3156-3	5.38111205	GACACUUUCACUAUAUAUAGUGGC	0.710827691534599	0.410396559054941	0.132096801726067	-0.580706205499134	1511
hsa-mir-539	5.3807455	UGUUCGCUUUAUUUAUGAUGAAUCA	0.272022147340934	0.157052059992828	0.0505547321167548	-0.581507820061477	1512
hsa-mir-6133	5.38017365	UUCUGCUGAAGACUGGUCUCUUCAUGUGUGAG	0.518345426217288	0.299266871359763	0.0963436238191471	-0.582758408760094	1513
hsa-mir-514a-1	5.37753288333333	CAAUCAUGUAUAAUUAAAUUUGAUUG	0.353113902990319	0.20387040694606	0.0656646664281179	-0.588533547256236	1514
hsa-mir-6840	5.37714573333333	AGAUCCCCUGUUAGAGACGGGCC	0.431066103869746	0.248876131107721	0.0801663420051152	-0.589380212316426	1515
hsa-mir-3920	5.37448586666667	UAGUACAGGUGAGAUUGUACUG	0.970355564398331	0.560235046315027	0.180548537752535	-0.595197120934352	1516
hsa-mir-3198-1	5.37370766666667	AGCAGUACCAGACGGUUCUGUGG	0.410266727603153	0.236867605621227	0.076347049942455	-0.596898980032478	1517
hsa-mir-105-2	5.3732041	CUGUGGUGGCUGCUUAUGCACCACGG	0.238996118979039	0.137984473627824	0.044479255678942	-0.59800023872328	1518
hsa-mir-6778	5.37287425	GGCAGGUGUGGUUGGAGGAAGCAGCCUGAACCUGCC	0.269914434770128	0.155835171572699	0.0502365069813663	-0.59872159341811	1519
hsa-mir-4322	5.37255433333333	GUGUCGCCCCACGAGGGGGACUGU	0.406211231899969	0.234526164085297	0.0756085851714301	-0.599421224733721	1520
hsa-mir-150	5.37199825	CCAGUGCUGGGCUCAGACCCUGG	0.470393574231799	0.271581856707799	0.087563985009079	-0.600637333035122	1521
hsa-mir-3152	5.37183413333333	CACAAGACUAGGCUUCCCUGUG	0.224168874227498	0.129423959879181	0.0417304162160339	-0.600996242624327	1522
hsa-mir-3135b	5.37104888333333	GGUGCAGUCAGUCCUAGCUC	0.482563065394983	0.278607915706765	0.0898452194118738	-0.602713519489921	1523
NEAT1_ParasoR_ID29	5.37026225	GUGUAUGAAUUUAUAAAUCACUGGUCUUGUAAUUAAAAUUCAAACAC	0.353829622197506	0.204283627622994	0.0658868423413598	-0.604433821591211	1524
hsa-mir-3929	5.36965018333333	AAUCCCAGCACUUUGGGAG	0.622458211126005	0.359376415752892	0.115921557247441	-0.605772360816765	1525
hsa-mir-4436a	5.36952798333333	CUGCCCCUCGAAUCUGCUCCACGAUUUGGGCAG	0.11760390916632	0.0678986486149273	0.0219020944729882	-0.606039602119504	1526
hsa-mir-3175	5.3680494	ACGUCUGGCCGCGUGCGCAUGU	0.339206967279761	0.195841233869966	0.0631899861576834	-0.609273141695669	1527
hsa-mir-7162	5.36798566666667	GCUGAACCCCUGCCCCUGGAGCCCCCAGCAGGGCCCUC	0.32129823985879	0.185501625272625	0.059854526410892	-0.609412521229449	1528
hsa-mir-3149	5.36559095	CACACAUACAUAUAUAUAUGUUUG	0.317112966741522	0.183085256711738	0.0591012191754054	-0.61464956870645	1529
hsa-let-7f-2	5.36526921	AUAGUUUUAGGGUCAUACCCCAUCUUGGAGAUAACUAU	0.168795144071134	0.0974539218673707	0.0314607035480208	-0.615353187501402	1530
hsa-mir-4492	5.36477496666667	CCCCGCGCGCGGACAGACACACGGACAAGUCCCGCCAGGGG	0.561895427301382	0.324410476208873	0.104737930443056	-0.616434056832582	1532
hsa-mir-938	5.3642519	CAGUGCACCUUCAUGAACCG	0.143154310899428	0.0826501799334402	0.0266867241822533	-0.617577960412113	1533
hsa-mir-140	5.36268366666667	GGUAGGUUACGUCAUGCUGUUCUACC	0.526342340906652	0.303883892208354	0.098149056260448	-0.621007557130591	1534
hsa-mir-1910	5.36174825	CCGCCUUUGUGCUGUCCUUGGAGGGAGG	0.637155256383358	0.367861758788517	0.118833489875874	-0.623053236088063	1535
hsa-mir-6071	5.361623075	AGGCUCUGGGUCCGGCUUACUCCCUAGCUUACUGUCCUCAGAACCC	0.507186471609573	0.292824245913124	0.0945956969587187	-0.623326983469982	1536
NEAT1_ParasoR_ID42	5.36160035	AGUGUCCAUUAUGUCACU	0.670752099212472	0.387258905039827	0.125102964679654	-0.623376681167239	1537
hsa-mir-6515	5.35996595	GACAUCUGGGCCAACUCUGAUCUC	0.419294925862211	0.242080038316392	0.0782271622196054	-0.626950978918431	1538
hsa-mir-4503	5.35927791666667	UUUACAUAUAAAUUUCUAUUUGU	0.288264833301179	0.166429779104338	0.0537879986415171	-0.628455650966938	1539
hsa-mir-1258	5.35911753333333	AACUCCUGCGAGUCCCUGGAGUU	0.371574329729573	0.214528539293323	0.0693349842429106	-0.628806396064628	1540
hsa-mir-125b-2	5.35878816666667	GUGAGGUAUUUUAGUAACAUCAC	0.396733672363312	0.229054292535547	0.0740342144574998	-0.629526693749394	1541
hsa-mir-1292	5.35787056666667	GCUGAGGUUGCGUUGACGCUCGC	0.614607417800811	0.354843758113239	0.114711135730773	-0.631533409129041	1542
hsa-mir-4797	5.35677286666667	UGAAAGGUUUUUUCUCUCA	0.0457357072568131	0.0264055228962989	0.00853792169188477	-0.633933988327208	1543
hsa-mir-641	5.35608926666667	CCUCUGUCCUCUGUCCUCUACCUAUAGAGG	0.125044043119517	0.0721942119556123	0.0233461462074058	-0.635428965042036	1544
hsa-mir-4505	5.35550793333333	CGGACACCCGGCCUCCACUUUCUGUGGCAGGUACCUCCUCCA	0.222316040201738	0.128354225655645	0.0415116629401323	-0.636700293007057	1545
hsa-mir-6804	5.35400356666667	GACGGUGGGGGCCACGCUGACAGCCGC	0.209712856300075	0.121077774037373	0.0391693531184252	-0.63999021860277	1546
hsa-mir-2113	5.35290255	AAAUCCCGUUAAUAAGUAAGAGGAUUU	0.0768709743070977	0.0443814777090715	0.0143606153089967	-0.642398051076884	1547
hsa-mir-6772	5.35272613333333	CUGAGGACUGAGGCUCACCUUG	0.347690356112831	0.20073912069638	0.0649557529102113	-0.642783859749756	1548
hsa-mir-3118-1	5.35252215	CACACACAAUCACCAUGUG	0.828483316626628	0.478325065873497	0.154783725019546	-0.643229954444822	1549
hsa-mir-4634	5.352018175	GGGGCUCUU	0.218501760461305	0.126152050220742	0.0408260497847253	-0.644332106126879	1550
hsa-mir-4785	5.34990748333333	CUCCUCCGCUGCCGCCGGGAGAG	0.382058897132144	0.220581807105535	0.0714141129210887	-0.64894801439758	1552
hsa-mir-152	5.34788048333333	CCGACUCGGGCUCUGGAGCAGUC	0.370849747737896	0.214110201685379	0.0693451824313668	-0.653380895908633	1553
hsa-mir-1178	5.3466083	GCAUGCCC	0.234364497529921	0.135310405737391	0.0438342374042851	-0.656163055739421	1554
hsa-mir-203a	5.34577656666667	CAACAGUUCUGUAGCGCAAUUGUG	0.61249667501217	0.353625120196027	0.114575809028638	-0.657981987814141	1555
hsa-mir-3130-1	5.34520505	CAGCCUGUUGUCAAGGCUG	1.11014138011929	0.640940424650416	0.207689203638557	-0.659231847540303	1556
hsa-mir-6780b	5.34467841666667	GGAAGACACAUGAGCAGUGCCUCCACUUCACGCCUCUCCC	0.624220181436299	0.360393689785844	0.116792841920994	-0.660383551125125	1557
hsa-mir-135a-1	5.34454018333333	UAUGUGAUUCUACUGCUCACUCAUAUA	0.288688452835216	0.166674355956348	0.0540155828064452	-0.660685856003048	1558
hsa-mir-675	5.34373598333333	ACAGUGGACUUGGUGACGCUGU	0.170215262671818	0.0982738277237568	0.0318532321212547	-0.662444574952822	1559
hsa-mir-3123	5.34171088333333	UCCCAUUUCCACAUGGAGAGUGGAGCCCAGA	0.137121531443428	0.0791671530905567	0.0256699650052683	-0.66687330132087	1560
hsa-mir-3159	5.340444	CCACGGGCUGGGCACAGUGG	0.965528062787867	0.557447886960713	0.180795466217391	-0.66964387048959	1561
hsa-mir-635	5.34022703333333	GUCCAUUAGGCUUUGUUAUGGAAACUUCUCCUGAUC	0.387376673907239	0.223652026958126	0.0725393642422429	-0.670118358661859	1562
hsa-mir-378g	5.34015061666667	AGAAGACCU	0.309640666242947	0.178771122007421	0.0579835080449895	-0.670285475597626	1563
hsa-mir-4509-1_4509-3_4509-2	5.34007173333333	UUUUCCCUUUCUCUUGCCCUGAAA	0.47560394921109	0.274590068104672	0.0890632135599071	-0.670457986929577	1564
hsa-mir-92a-1	5.33979625	AAUGCUGUGUUUCUGUAUGGUAUU	0.0514372710296494	0.0296973222753478	0.00963281530257815	-0.671060446216671	1565
hsa-mir-573	5.33918676666667	UCAGGAUCUACUCAUGUCGUCUUUGG	0.293804024323274	0.169627832532038	0.0550278604519954	-0.672393335905682	1566
hsa-mir-3977	5.33900106666667	CUUAAGUGGUUCGGGUAAAUCACUUUAA	0.432475334396317	0.249689750731587	0.0810030432652314	-0.672799446461479	1567
hsa-mir-548ab	5.3379799	UGCUAUUACUUGUAUUUAUUUGUAAUGCA	0.27636377688823	0.159558700980681	0.0517731018223262	-0.675032653583518	1568
hsa-mir-6883	5.33794423833333	GGAUGUGUUGACCCCUGAAGUGGUUCUGAUGACCUUUCC	0.0934991845188647	0.053981779350977	0.0175159537725066	-0.675110642701833	1569
hsa-mir-519e	5.337519795	ACUUUCUGUUUGAAAGAAAACAAAGU	0.48645270282717	0.280853598925287	0.0911383416850016	-0.676038865200513	1570
hsa-mir-3607	5.33674891983333	CAGUAUGAAUGAAUUCAUGAUACUG	0.319382575081498	0.184395615697779	0.0598459061648102	-0.677724705493382	1571
hsa-mir-1976	5.33672401666667	GGGUCCUAAGGUGUGUCCUC	0.211713713155882	0.122232969281683	0.0396711001908093	-0.677779166661157	1572
hsa-mir-4725	5.3366427	CCACCCACCAGGGAGCUUUCCAUGGGCUGUGGG	0.608677208528702	0.351419950193636	0.114056204011691	-0.677956999492046	1573
hsa-mir-4697	5.33637675	GACGUGAAGGGACCACAUCCCGCUUCAUGUC	0.170745381560527	0.0985798920068556	0.0319965005395331	-0.678538610166867	1574
hsa-mir-4305	5.33507933333333	CUGGGUUCUUAGAGGCCUAAUCCUCUACAAACUCAGUUU	0.454769057635005	0.262561037844683	0.0852412924384514	-0.681375953212651	1575
hsa-mir-6843	5.33350321666667	CCCUGGGGAGCUGCUGCAGGCAGCAGGUGGGCGGGACGCCAGCAGGCUGUCUAGCUGUUCCCAUGAUGG	0.507388377678683	0.292940816436475	0.0951322905540105	-0.684822790129735	1576
hsa-mir-1469	5.33329195	CUCCGGGUUGGGG	1.09611660309117	0.632843215857906	0.205523457813175	-0.685284812872985	1577
hsa-mir-4274	5.33287356666667	GCCGGGGCCUGGCGCUCCUCUACCUUGUCAGGUGACCCAGC	0.520410294695714	0.300459023731623	0.0975853427218975	-0.686199782652398	1578
hsa-mir-4303	5.33041385	CAGCUUGCUCUGCUUU	0.188476320338517	0.108816854283313	0.0353586655074666	-0.691578979758515	1579
hsa-mir-548ao	5.32844691666667	UUUUGCAGUUGAAAGUAAUGGCAAAG	1.00867065390448	0.582356273555428	0.189299184111133	-0.695880500432818	1580
hsa-mir-3646	5.32748631666667	UUUUCAUGACAACCCUAUAUGGGAAAAUGUUGUGAAAA	0.216536080430221	0.125017164325655	0.0406450749113711	-0.697981253259417	1581
hsa-mir-3622a	5.32746153333333	GUGAGGCAGGGAGCUGAGCUCAC	0.0788793050357526	0.0455409879958824	0.0148061707329492	-0.698035452361597	1582
hsa-mir-4734	5.3259146	CACCUCCCGGCCCGGAGCUG	0.718366231604263	0.414748937193458	0.134881289986186	-0.701418467740072	1583
hsa-mir-548ac	5.32519461666667	UUUGCUAUUUUUUUUUAAUGGCAAA	0.442455986900902	0.255452083141797	0.0830872895266801	-0.702993011798582	1584
hsa-mir-592	5.32403158333333	AUGUGUUGUGAUGGCACAGCGU	0.414060486865695	0.239057933552696	0.0777719816993375	-0.705536469598323	1585
hsa-mir-551a	5.32388588333333	GGGCCAGUCUGACCGUUUCUAGGCG	0.708506999215741	0.409056706719942	0.133080801268441	-0.705855103459282	1586
hsa-mir-4716	5.32333953333334	CCUUCUGUAUACAUGUAUACAGGAGGAAGG	0.379907211768231	0.219339530981468	0.0713663311140222	-0.707049925764934	1587
hsa-mir-6844	5.32326943333333	AGAAAUCAAGCUAUUUGCUAAAAGUUCU	0.153089844338588	0.0883864628390819	0.0287586127765707	-0.707203228672645	1588
hsa-mir-4467	5.32197548333333	GCUUCUCUUUCUCACCAGCAGC	0.489237634885453	0.282461480198812	0.0919278257514682	-0.710032990404874	1589
hsa-mir-6090	5.32054423333333	GCCCUGGGCCGGGCGAUGUCCGCUUGGGGG	0.0590225610567116	0.0340766915143536	0.0110933315217894	-0.713163015892144	1590
hsa-mir-4471	5.3188557	UCCAUGAAAAGAACCCAUGGG	0.394751841562861	0.227910081989418	0.0742174377024105	-0.716855698770358	1592
hsa-mir-4529	5.31779381666667	CAAUGAAGACAUGAAGACCCAAUGUCUUCAUUG	0.955766659746815	0.551812138287293	0.179729920470274	-0.719177949878018	1593
hsa-mir-4323	5.31696588333333	GUGUCUGGAGACGCCAGGCAGC	0.961318164865195	0.555017301261798	0.180802018662291	-0.720988571666729	1594
hsa-mir-4440	5.31650465	UGGCUUGCACCGUGACUCCCUCUCACCAAGCAAGUGUC	0.19300666938608	0.111432452525446	0.036303301152211	-0.721997250855491	1595
hsa-mir-4800	5.31596686666667	GAAGGAAGGCAAGGCUGUCUGUCCAUC	0.26636167686824	0.153783985841678	0.0501059700989558	-0.723173338569001	1596
hsa-mir-6508	5.31553330666667	CCCACCCUGAGUUUUGGUGGG	0.666241926020008	0.384654955333066	0.125338679598605	-0.72412149846438	1597
hsa-mir-588	5.31465703333333	GAACACUAUUCCAUUGUGUUC	0.113814052288177	0.0657105737261414	0.021415126427602	-0.726037835838808	1598
hsa-mir-4669	5.31453951666667	UCCAGGCAUCUGUGUCUG	0.639544298468703	0.369241072879596	0.120338610045717	-0.726294835078525	1599
hsa-mir-4644	5.31309266666667	UCCACCCUGGUCCAGGUCCACAGCAGUGGA	0.445756097180469	0.25735740270006	0.0838976703675917	-0.729458976476783	1600
hsa-mir-6837	5.31306108333333	AAUGUCAGGGCCACCCCUGACCUU	0.113118496735198	0.0653089945403919	0.0212906448770261	-0.729528046617085	1601
hsa-mir-5587	5.31269791666667	GGACUCAGCCCUGUGCUGAGCCC	0.28975027947815	0.167287401854479	0.0545391972257943	-0.730322262108992	1602
hsa-mir-5195	5.31103826666667	GGAUGGGAGACCUGACCCAUCC	0.104701300426025	0.0604493239854698	0.0197139043571114	-0.733951779523805	1603
hsa-mir-6886	5.31092185833333	GGCUCCUGGCGCUGAUGCC	0.817275842948067	0.471854427928245	0.153885872311543	-0.734206354930101	1604
hsa-mir-3150a	5.31009101666667	UCAGCACCUGAACGCCAAGGCUGG	0.289859208846356	0.167350292254536	0.0545864859823648	-0.736023337003501	1605
hsa-mir-33b	5.30962491666667	AUUGCACGUGUGUGAGGCGGGUGCAGU	0.210716213580519	0.121657062633331	0.0396857060315297	-0.737042659190134	1606
hsa-mir-4424	5.30895371666667	ACUAAUUUUUCCACUAGUUAGU	0.805612559943373	0.46512062834585	0.151746013044769	-0.73851051812956	1607
hsa-mir-4692	5.30878266666667	CUGGGUGGGACACUCAG	0.183702496823304	0.106060685991741	0.0346035067468018	-0.738884590345874	1608
hsa-mir-6722	5.30851966666667	AUGCAUGGCUGGUGGCGGCGUGCAG	0.316463084783401	0.182710047188276	0.0596141871283892	-0.739459749614449	1609
hsa-mir-219a-1	5.3066738	UUCUCGAGUCUAUGGCUCCGGCCGAGAG	0.354843447099975	0.204868959703345	0.0668673938654332	-0.743496507492369	1610
hsa-mir-6895	5.30590848333333	CACAGAGUAAGCAUCAAUAGCAUUGGCAAGUUGAACUGAGCUGUC	0.0177600997688881	0.0102537983824022	0.00334723070039283	-0.745170191805032	1611
hsa-mir-4752	5.30413015	UGCUUCCACAUAGCAGCA	0.554054244732652	0.319883367342051	0.104457136055127	-0.749059259863163	1612
hsa-mir-668	5.30395823333333	AGCAUGCACUUAAUGUGGGUGUAUGU	0.608778240199123	0.35147828085575	0.11477809843471	-0.749435227407864	1613
hsa-mir-454	5.30391865	CUCUGCUGUGUAAAUAGUUCUGAGUAGU	0.570640023411417	0.329459171126956	0.107588381547182	-0.749521792887133	1614
hsa-mir-1273c	5.30373768333333	UGUCUUUUUUUUUUUCUGAGACA	0.13072014281603	0.075471309643341	0.024646796395457	-0.74991755203404	1615
hsa-mir-5010	5.30360785	AAAAUUCAUGGCCUACAGCUGCCUCUUGCCAAACUGCACUGGAUUUU	0.503141732080099	0.29048901445698	0.0948678232460378	-0.750201486806044	1616
hsa-mir-378a	5.30323435	GUGUGUUACCUAGAAAUAGCACU	0.343941297768325	0.198574600851972	0.0648550064110075	-0.75101830044412	1617
hsa-mir-1252	5.30321568333333	UUUAGAAAAGAGAAUUCCAAA	0.454045175710122	0.26214310442049	0.0856169544710525	-0.751059122901714	1618
hsa-mir-4444-1_4444-2	5.302964	CGGUCCCAUAUUGAACUCG	0.114231138672026	0.0659513786621318	0.0215409983307498	-0.751609533555375	1619
hsa-mir-3158-1	5.30293876666667	CCUUCUGCUUACAGGUAUUGGAAGG	0.510670603086805	0.294835810159395	0.0962995473937564	-0.75166471677037	1620
hsa-mir-548h-3	5.30270981666667	UGUCAUUGAAAGUAAUAGCA	0.516445606543334	0.298170009959593	0.097392771695732	-0.752165411502467	1621
hsa-mir-1296	5.30208915	AUCUCCUUUAGGAAAACCUUCUGUGGGGAGU	0.163604493403299	0.0944570983070268	0.0308566093052771	-0.75352275821741	1622
hsa-mir-4258	5.30119261666667	UGGAGGCUGACCUCUUACUUUCGGUCGGUCUUCUU	0.0560781186932632	0.0323767169232033	0.0105783967398122	-0.755483402537774	1623
hsa-mir-4533	5.30076271666667	CGCUGCUGGCUGCCUUCCAGCG	0.956286299868466	0.55211215265141	0.180405415405921	-0.756423558315575	1624
hsa-mir-4733	5.29913461666667	GGUGGCAAUCAAGGUCUAGCCACC	0.551554104052957	0.318439910447618	0.104083806876358	-0.759984078487332	1625
hsa-mir-7849	5.29900946666667	UGACUACUUCGAAAAUGGGAAGUAGACA	0.0397140729377607	0.0229289307012325	0.00749462200201404	-0.760257771196314	1627
hsa-mir-1285-2	5.29798241666667	CAAUUUGAGACCAAU	0.693941950859297	0.400647572130589	0.130982305391626	-0.76250384468222	1628
hsa-mir-7114	5.29762383333333	CUGUCCCCUGCCACUGGGUGACC	0.295178540198882	0.170421409642825	0.0557190448935956	-0.763288036802844	1629
hsa-mir-5006	5.2975968	GGAAGGGAGCCCCAUUUACAGUGGUAACUUCCUUUCC	0.576718467227821	0.33296856230061	0.108864167848301	-0.763347156469108	1630
hsa-mir-4787	5.29645891666667	CAUCCCGGACGGCCUGUGAGGGAUG	0.105135914991742	0.0607002488219796	0.0198502276041271	-0.765835613296967	1631
hsa-mir-1302-5	5.29599531666667	CCAUGUAAUCUUUGG	0.54955033616098	0.317283034515791	0.103767149195077	-0.766849468190171	1632
hsa-mir-5197	5.29497871666667	UCUUGAAUUUUUGCCAGUUCAAGA	0.836094995819863	0.482719670904697	0.157903372338049	-0.769072688389549	1633
hsa-mir-130a	5.29453095	GCUACUGUCUGCACCUGUCACUAGCAGU	0.495472039958722	0.286060915646101	0.0935818573236826	-0.770051917091047	1634
hsa-mir-4473	5.29217658333333	CUAAGCUAUGGACUGCUAUGGACUGCUAG	0.0890261803691808	0.0513992892010706	0.0168222240825356	-0.775200722452127	1635
PARIS_ID37	5.29163	UAGGACAAUACAGACAGUAACUCCUA	0.525924760527464	0.303642802064021	0.0993880449932183	-0.776396055038503	1636
hsa-mir-4743	5.29045706666667	GGAGGCAUGAAUGAGCCAUCUUUCCAAUGCCUUUC	0.498333543280758	0.287713005359366	0.0941947996177087	-0.778961163320214	1637
NEAT1_ParasoR_ID37	5.2896427	UGACUUUCUGGUUAUAAUCAUUCUAAUGAGUGUGAAGUAGCCUCUGGUGUCA	0.0689323378552662	0.0397981038166083	0.0130315678704095	-0.78074211592993	1638
hsa-mir-4776-2	5.28913985	CAAGGGCUCUACUGUCCUUUCAGGAGAGCCCUUG	0.831740713233885	0.480205724681555	0.157254437738848	-0.781841807329944	1639
hsa-mir-1244-1_1244-4_1244-2_1244-3	5.2879572	UUGUGUAUGUACUUAGCUGUACUAUA	0.37475623384145	0.216365612488852	0.0708697554967824	-0.78442816515878	1640
hsa-mir-6858	5.28788391666667	GCAGGGACCCCUCCAAGUUGGGGACGGCAGC	0.535208417096303	0.309002723683105	0.101214101052673	-0.784588429753454	1641
NEAT1_ParasoR_ID4	5.28655426666667	UUGAUGGGUUGGUUCCACAUCUUUGCAAUUGUGACUUGUACUGCCAUCAA	0.638122211713509	0.368420030708673	0.120706641703664	-0.787496264435829	1643
hsa-mir-4638	5.28467843333333	AAGUCCGGCUCCAGAACCUGGACACCGCUCAG	0.475405949319065	0.274475752813712	0.089959295596951	-0.791598556937631	1645
hsa-mir-762	5.28446421666667	UCCGGCCGGCCAUGCUGGCGGGG	0.515390481821629	0.297560833417489	0.0975293730244478	-0.792067031087128	1646
hsa-mir-4731	5.28309025666667	AGUGUGCAGUCAUCCACACA	0.521951424778631	0.301348795599851	0.0987966132359725	-0.795071768078214	1647
hsa-mir-921	5.28253453333333	AUUCAGACUCAGGU	0.352756352815071	0.203663975256132	0.0667778602466567	-0.796287089089359	1649
hsa-mir-3187	5.28242893333333	UGAAGGUCACCAUGUUCUCCUUG	0.360502399681105	0.208136157499392	0.0682455749487234	-0.796518027563739	1650
hsa-mir-6796	5.28085031666667	CUGGCUGGUCCAGCCCCUCAGAAG	0.441154710411955	0.254700790810614	0.0835385750320636	-0.799970331774252	1651
hsa-mir-3913-2	5.27918956666667	GUCUGCCAAGGUUUUGGCAGAC	0.337741684187496	0.194995252282208	0.0639760478237096	-0.803602254798169	1652
hsa-mir-4648	5.279029675	GGAGCUCAGCACCUGCCUGCCACCCACGCAGACCAGCCCCUGCUCUGUUCCCACAG	0.423877349563313	0.244725701873764	0.0802945570794339	-0.803951924661484	1653
hsa-mir-5094	5.27830405	ACCUAACACACUGCCUUUUAUGUGGUAGGU	0.375839724976581	0.216991166387384	0.0712046372123223	-0.805538806578832	1654
hsa-mir-6504	5.27811615	AAUGCAGUCUGCACCCUGCUGCAUU	1.03553689642928	0.597867505909236	0.196194412362313	-0.805949728352845	1655
hsa-mir-6878	5.27810551666667	GAAGAUUCUGAAAAUCACUAACU	0.184177076625271	0.106334684768158	0.034894542377695	-0.805972982574225	1656
hsa-mir-561	5.27791411666667	UUUGCCAGAGCUACAAAGGCAAA	0.0741541136010059	0.0428128974490589	0.0140498901577123	-0.806391558559036	1657
hsa-mir-6791	5.27538415	GGCUGGGCAGGCGGAAAGAGGUCUGAACUGCCUCUGCC	0.121222807908486	0.0699880207778862	0.0229789536575238	-0.811924386610468	1658
hsa-mir-7844	5.27516191666667	UGUAAAUAACUACAAUUCUCUUAACUCCGUAGCAGUUGC	0.370529473268546	0.213925291134285	0.0702403981378984	-0.812410392547556	1659
hsa-mir-548n	5.2751337	UUGUCGUUAAAAAUAGCAA	0.282070601215356	0.162853537542165	0.0534717444631509	-0.812472100066042	1660
hsa-mir-513c	5.27508361666667	UUUAUGUGAACUAAAAUAUAAA	0.310375498760011	0.179195377758957	0.0588380244399117	-0.812581628177703	1661
hsa-mir-4776-1	5.2742947	CAAGGGCUCUCCUGAAAGGACAGUAGAGCCCUUG	0.0403246298816247	0.023281435917128	0.00764550184911447	-0.814306923740323	1662
hsa-mir-607	5.2728682	GAACCCAGGGAGCCAGACUGCCUGGGUUC	0.480326231232805	0.277316478901098	0.0910939194787393	-0.817426561370084	1663
hsa-mir-6762	5.27208051666667	GCCUGUGUAGACGGGGACCUGCCCUGCAUGGGCACCCCCUCACUGGC	0.198254390171481	0.11446222553353	0.0376045831517061	-0.819149159734611	1664
hsa-mir-510	5.26806813333333	CAAUCACAUGUAAUUAGGUGUGAUUG	0.0665631936541566	0.0384302777743484	0.0126352188258505	-0.827923910545464	1665
hsa-mir-374c	5.26805126666667	AGUGCUAGGACACU	0.0318419444276068	0.0183839551867999	0.00604434976346664	-0.827960796551788	1666
hsa-mir-4688	5.26737608333333	CCUCCCUAGGGGAUCCCAGGUAGG	0.797005216682662	0.460151176397271	0.15130972310948	-0.829437366712079	1667
hsa-mir-6126	5.26665078333333	GAGACACUC	0.788567274101361	0.45527952797655	0.149728414991333	-0.831023537881279	1668
hsa-mir-3614	5.26651535	GCUGCCCCUUUGCUCUCUGGGGUAGC	0.503550460248147	0.290724993774828	0.095613593957938	-0.83131971939056	1669
hsa-mir-147a	5.2661186	ACACACACCAGACUAUGGAAGCCAGUGU	1.13410117972073	0.654773621400034	0.215358077905942	-0.832187378857512	1670
hsa-mir-3125	5.26258546666667	GAGAACUCACGGUGCCUGUGGUUCGA	0.520941965032863	0.300765983743896	0.0989897396123105	-0.839914049518303	1671
hsa-mir-4695	5.2624513	CAGGCGGGGCAGCCCAAUGCCAUGGGCCUGAU	0.379741176331536	0.219243670377397	0.0721605112681111	-0.840207460932247	1672
hsa-mir-6825	5.26104813333333	GCAUGGGGCUAGGAGGCCCCGCGC	0.410802879537115	0.237177153084627	0.0780838473866681	-0.843276070490016	1673
hsa-mir-448	5.2598591	GCUGCCAGGAAAUCCCUAUUUCAUAUAAGAGGGGGCUGGCUGGUUGC	0.122247485619859	0.0705796187303807	0.0232415894220168	-0.845876388141403	1674
hsa-mir-5089	5.258634	GCAUCCUUGGAAUCUGCACUCAAGGGAUGC	0.152431363814636	0.0880062889313221	0.0289868745028911	-0.848555580612639	1675
hsa-mir-26a-1	5.25821536666667	UAGGCUGUGCAGGUCCCAAUGGGCCUA	0.556984840968552	0.321575347867734	0.105926593364631	-0.849471097121394	1676
hsa-mir-181b-2	5.2569522	UGGGUUUGAGUCUGAAUCAACUCA	0.390086751667331	0.22521669108244	0.074203975388502	-0.852233538247216	1677
hsa-mir-4494	5.25693441666667	CUGAAAAUACAAAAUGGAAAAUUCCAG	0.172772729082227	0.0997503816442499	0.0328656809060554	-0.852272428927801	1678
hsa-mir-566	5.25504685	CAACUACUCAGGAGGCUG	0.274990499516987	0.158765838920722	0.0523288388032139	-0.85640038126009	1680
hsa-mir-4451	5.25494913333333	GCUCCCAACCAACCACUUCCACAUGUUUUGCUGGU	0.587939720643742	0.339447155980938	0.11188304695745	-0.856614079535859	1681
hsa-mir-15a	5.25434835	UUUGUGGAUUUUGAAAAGGUGCAGG	0.565838845135006	0.326687209556643	0.107689632937071	-0.857927943043745	1682
hsa-mir-3667	5.25322915	AGGUUCUGCUGGCUGAGAACCU	0.938552340154394	0.541873446236693	0.178661983582878	-0.860375540965389	1683
hsa-mir-371b	5.25278648333333	ACUUUCACCAGAGAGCAGAAAGU	0.498362739668357	0.287729861901605	0.094875879925754	-0.861343616388295	1685
hsa-mir-548ap	5.25248218333333	CUUUGUCAUUAAAACCAAUAACAAAA	0.512448225271008	0.295862120805962	0.0975630582616842	-0.862009095344295	1686
hsa-mir-191	5.25247313333333	CAGCUGUUGUCUCCAGAGCAUUCCAGCUG	0.161653826307092	0.0933308801339324	0.0307767069347203	-0.862028886946503	1687
hsa-mir-3649	5.25203735	ACCUGUGUGUGCCCAAGUGUUUCUAGCAAACACAGGG	0.221269719366477	0.127750132039748	0.0421302638615997	-0.862981909088169	1688
hsa-mir-3609	5.25029243333333	UCCUUUUCUCUACCUUGUAGAGAAGCA	0.307585564794743	0.177584608633088	0.0585844633799685	-0.866797897657482	1689
hsa-mir-3197	5.24915087833333	GGCGCGCGAGGCUCCAGGCUCC	0.296681061165933	0.171288890527615	0.0565198196894148	-0.869294384116956	1690
hsa-mir-6881	5.24814163333334	GGGUCAGGUCUGCAGCCUUGUAUCUGCUGAUCC	0.339604674310162	0.196070850131027	0.0647095101536852	-0.871501519539065	1691
hsa-mir-3913-1	5.24579958333333	GUCUGCCAAAACCUUGGCAGAC	0.0494084495309849	0.0285259816369562	0.00941866892665185	-0.876623389367866	1692
hsa-mir-300	5.24547800833333	CACGCAUUUGCUUUACUUGCAAUGAUUAUA	0.681090452374569	0.393227756020942	0.129843352939912	-0.87732664732145	1693
hsa-mir-3907	5.24420514166667	GCCUGCCCUGAGUCCCCCAGCAGGU	0.237962145119313	0.137387508541576	0.0453762083463589	-0.880110301545774	1694
hsa-mir-4633	5.24363016666667	UCCUCCACAAAUGCGUGUGGAGGA	0.517352037056602	0.29869333786043	0.0986629530712076	-0.881367724361174	1695
hsa-mir-6766	5.24268831666667	AUUGAGAGUUCCUUCUCCUGCUCCUGAU	0.807393543162383	0.466148879486767	0.154003727552457	-0.883427472487072	1696
hsa-mir-422a	5.23961645	AGGCCUGAGUCUCUCUGCUGCAGAUGGGCUC	0.46636682780701	0.269257013575489	0.0890078180831366	-0.890145391061857	1697
hsa-mir-6815	5.23956138333333	GUCAUUUCCCAUCACUAAUGGC	0.432760193777677	0.249854214372096	0.082594736871345	-0.890265817311754	1698
hsa-mir-197	5.23851893333333	UGGGAGGUAAGAGCUCUUCACCCUUCA	0.088564570452994	0.0511327785916997	0.0169064141182056	-0.892545569325175	1699
hsa-mir-633	5.23808336666667	UUAACCUAAAAUGAGAAGGCUAA	0.122657384482156	0.0708162739488681	0.0234164628349951	-0.893498117634743	1700
hsa-mir-4535	5.23213826666667	UCACAGUUGGUUUCUGACACGUGG	0.4829384883951	0.278824666276942	0.0923023176722687	-0.906499560097185	1702
hsa-mir-6811	5.23114185	CACUCAGGCAGUGCCAUGAGC	0.537120045003859	0.310106402570122	0.102677400155734	-0.908678641014294	1703
hsa-mir-8052	5.22980718333333	GAGCUCAGGAGCUC	0.509425445727195	0.294116918222641	0.0974080741161286	-0.911597446732147	1704
hsa-mir-6074	5.2289669	UUGCUCUUUGGUGGAGAUA	0.436603633584396	0.25207322537912	0.0834971117496261	-0.913435076950389	1705
hsa-mir-4279	5.22739973333333	GCAGAUUCUCUCUCUC	0.103303969334561	0.0596425745036656	0.0197620183273582	-0.916862340957004	1706
NEAT1_ParasoR_ID12	5.22652917833333	AGCAAAAUUUUAAUGACUAAAUACUGUCUUUGAUUUUUUGUU	0.247616306233737	0.142961341059789	0.0473768150496958	-0.91876617280893	1707
hsa-mir-127	5.22434813333333	CUGAUUCAGAAAGAUCAUCGG	0.371556357917013	0.214518163262505	0.0711201375624917	-0.923535938006407	1708
hsa-mir-1283-2	5.22377196666667	UUCUGUUGUCUGAAAGAAAAGAA	0.0404845363380067	0.0233737579527655	0.00775005811822224	-0.92479596689834	1709
hsa-mir-3156-2	5.22250596666667	GGAGACACUUUCACUAUAUAUAGUGGCUCC	0.306202325496192	0.176785995051716	0.058631302185305	-0.927564604290051	1710
hsa-mir-128-1	5.22159736666667	CUGAGAGGUUUACAUUUCUC	0.11229960309937	0.0648362060793094	0.021506752668496	-0.929551637413358	1711
hsa-mir-3666	5.2211433	CGACUCCGUGGCAGAGUUCA	0.576431587994801	0.332802932498202	0.110403326412206	-0.930544643694291	1712
hsa-mir-3131	5.22066105	CCUUUCCCCUCAGACCAAGG	0.487720179795987	0.281585377094426	0.0934211539735925	-0.931599284596467	1713
hsa-mir-5008	5.21901136666667	CAGUGGUGCCAUCUCCCCUG	1.16213105087264	0.670956675054939	0.222672642235473	-0.93520700573481	1714
hsa-mir-4419b	5.21681896666667	UCCCAGCCACUCUGGAGG	0.301909809664415	0.174307709880738	0.0578723953415855	-0.940001603379036	1715
hsa-mir-617	5.21672528333333	UGGCCAUUUCCUACCA	0.362979505650945	0.20956631529789	0.0695799540778217	-0.940206481088077	1716
hsa-mir-623	5.21669403333333	GGGUUGCAUCCUAAGCUGUGCUGGAGCUUCCC	0.109597917959036	0.0632763874362719	0.0210090753375095	-0.940274822255921	1717
hsa-mir-4315-1_4315-2	5.21556228333333	GGACCCUCUCUCUACCUCU	0.0976454049964	0.0563756008598016	0.018721932495837	-0.94274986599057	1718
hsa-mir-942	5.21538065	UGUGUGUACUCACAGCCCCUCACACA	0.60637795040366	0.350092472896207	0.116267247032805	-0.943147083082393	1719
hsa-mir-3650	5.21448638333333	GUCCUGACUGCGUGCCAGGGGC	0.176320777411486	0.101798848302246	0.0338136423128934	-0.945102770390051	1720
hsa-mir-3661	5.2119712	GCUGCUUGCACUCGUUCAGC	0.598305809737286	0.345432020309539	0.11479453488486	-0.950603268513014	1721
hsa-mir-4647	5.2104924	GGAAAGGGGAUGCAGAGCCCUGCC	0.44063237904716	0.254399222656543	0.0845663605702908	-0.953837281921277	1722
hsa-mir-7113	5.20969473333333	GAGGCCUCUUGCCAUGGCCUCC	0.323765407712476	0.186926045297087	0.0621467138258445	-0.955581713010892	1723
hsa-mir-377	5.20828	GAAUUCGCUUUAUUUAUGUUGAAUC	0.389165614269568	0.224684872157881	0.0747205630783229	-0.958675617912916	1724
hsa-mir-151a	5.20618976666667	CUAGUAUGUCUCAUCCCCUACUAG	0.534622175619419	0.308664257008615	0.102689721193493	-0.963246785499066	1725
hsa-mir-3122	5.20455438333333	UCUUCUUUUGGAAGGAAGA	0.500949279488104	0.289223201362806	0.0962520981800682	-0.966823233719007	1726
hsa-mir-5698	5.20219331666667	GUGGAAUGCAAAGUCCCAC	0.738994335626012	0.426658578603286	0.142054377959858	-0.971986691426476	1729
hsa-mir-380	5.20129121666667	CAUGCGCUAUCUCUGUGUCGUAUG	0.217591190236785	0.125626332256499	0.0418340718050068	-0.973959509586872	1730
hsa-mir-7-1	5.20100785	GUUGUUUUUAGAUAACUAAAUCGACAAC	0.915658082136983	0.528655440207444	0.176053970412097	-0.974579209072575	1731
hsa-mir-1302-11_1302-10_1302-3_1302-2_1302-9	5.20093335	CCAAGCUUAGUUUGG	0.874202145318349	0.504720843925697	0.168085627422691	-0.974742134416714	1732
hsa-mir-7641-1	5.20036638333333	AAGCAGGGUUGGGCCUGGUU	0.383561988960735	0.221449617577389	0.0737567241781299	-0.975982043668836	1733
hsa-mir-548f-3	5.19993525	UUUUGCAGUUUUUUUAAGUAAUUGCAAAA	0.142259810004125	0.0821337396007468	0.0273579964296912	-0.976924896644727	1734
hsa-mir-4477a	5.19793641666667	AUGGCAUUUAAGGAUUGCUAU	0.32724808298337	0.188936768802238	0.0629573078143244	-0.981296179983165	1735
hsa-mir-4520-1	5.19729738333333	CCAAAUCAGAAAAGGAUUUGG	0.525836815681599	0.303592027083587	0.101175048664302	-0.982693693080493	1736
hsa-mir-1245a	5.19707485	AUCUGAUGUUGAAUACUCUUUAAGU	0.22429380331665	0.129496087722433	0.0431577011665802	-0.983180355092789	1737
hsa-mir-3185	5.19664195	GCGGGAGCCAGGCCGC	0.235477524542938	0.135953012182972	0.0453134017714917	-0.984127071622703	1738
hsa-mir-571	5.1960367	UUCCUUGUCUGUAGCCAUGUCUAUGGGCUCUUGAG	0.521171744225493	0.300898646822615	0.100301782746356	-0.985450703361513	1739
hsa-mir-6733	5.19249278333333	CAGAGUUCCCUUCUUGUGAGCUCAG	0.807375775959884	0.466138621587622	0.155489051145409	-0.99320095628129	1740
hsa-mir-183	5.19246198333333	UCACUGUGAACAGUCUCAGUCAGUGA	0.421906783619016	0.243587995095368	0.0812537068106121	-0.993268313336316	1741
hsa-mir-548al	5.19198995	UGUUUUUGCCAUUAAAAAUAAUGGCAUUAAAAGUAAUGGCAAAAACG	0.16973063660482	0.0979940287335194	0.0326908638574734	-0.994300611232683	1742
hsa-mir-4689	5.1919061	GGCCGGUCAGGCA	0.553748287260437	0.319706722713108	0.106656067462475	-0.994483984254243	1743
hsa-mir-6731	5.19178667333333	UGGAAGCUCCAGGUGCCAACCACCUGCCUCUA	0.150063078719745	0.086638958894269	0.0289039377312086	-0.994745160506138	1744
hsa-mir-3615	5.1910462	GAUUGGUCUGUGGUCCUCUC	0.526519546121301	0.303986201686733	0.101428406882856	-0.996364514501582	1745
hsa-mir-610	5.19051608333333	GGGACACAUUUGAGCCAAAUGUCCC	0.417131903926523	0.240831217019559	0.0803642445624872	-0.997523835848583	1746
hsa-mir-5571	5.18595811666667	UCCCAGGAAAUUCACUUUAGGAAGUCCUAGGA	0.800448373256571	0.462139083772079	0.154349178155544	-1.00749173232844	1747
hsa-mir-4272	5.18386858333333	AAUGCAUAGAAAGCAUU	0.610850274344313	0.352674570327246	0.11783675927053	-1.01206136907243	1748
hsa-mir-922	5.179696	CUGUCCUGGACUGGGGUCAGACUGUGCCCCGAGGAGAAGCAG	0.119034603288907	0.0687246602517309	0.0229810018365764	-1.02118646404612	1749
hsa-mir-6717	5.17963715	GAGACAACUUCCCAGUCUC	0.394494859888406	0.227761713550495	0.0761626439196432	-1.0213151641334	1750
hsa-mir-548ah	5.17963255666667	UUUGCCAAUAAAAGUAAUGACAAA	0.681379163665123	0.393394443562261	0.131549710565497	-1.02132520937386	1751
hsa-mir-96	5.17956051666667	UUUUGCUUGUGUCUCUCCGCUCUGAGCAAUC	0.489783191127028	0.282776457241744	0.0945607623563844	-1.02148275490127	1752
hsa-mir-6754	5.17912068333333	UGGAGGAGUCUGGUGGCCUGUUCUCUU	0.296873844772313	0.171400194194654	0.0573212834618177	-1.02244463405829	1753
hsa-mir-5591	5.17824525	GUAUACUGAGCUUAUGUAUGCAUCUGCAUAC	0.599546427327039	0.346148291208944	0.115781775173171	-1.02435913442213	1754
hsa-mir-4457	5.17725491666667	GUGAGUUAGAAAAGCUCAAUUCAC	0.523325698349824	0.30214223281612	0.101081694213111	-1.02652491159189	1755
hsa-mir-4498	5.17690098333333	GCUGCAGAUCUUUGUCUAAGCAGC	0.0651530694727681	0.037616142198633	0.0125853420188108	-1.02729893454674	1756
hsa-mir-4656	5.17588621666667	CUGUGGCCGGUCCCAG	0.14561503854661	0.0840708817029431	0.0281333538743029	-1.0295181453976	1757
hsa-mir-548d-1	5.175022	UUUGCCUGUAAAAGUAAUGGCAAA	0.441773704176121	0.255058167026982	0.0853665364468249	-1.03140811583826	1758
hsa-mir-4423	5.17467786666667	CCAUGCUGUUUAAGCCUAGCAUAG	0.541357293835691	0.312552779323804	0.104616617262866	-1.03216070700287	1759
hsa-mir-6072	5.17365376666667	CUUUGCUACUGCUC	0.181155299847026	0.104590061131808	0.0350149638953792	-1.03440032908253	1760
hsa-mir-3169	5.17351348333333	AUAGCACAAAGUCUUAUGGUACUGU	0.390054002619741	0.225197783410998	0.0753944111436676	-1.03470711714107	1761
hsa-mir-4706	5.17350547	GCUUCUGCGUUAUCUGGAAGG	0.286083321654958	0.165170282768152	0.055297771175442	-1.03472464163893	1762
PARIS_ID46	5.17337341666667	GUAGGUGUCUUCACCUGC	0.405327619058	0.234016009973126	0.0783488038486042	-1.0350134313675	1763
hsa-mir-3668	5.17292951666667	AAAUAGUUUCUAUCAAAAUAGUUU	0.28967807027142	0.167245711849536	0.055998843467344	-1.03598420398849	1764
hsa-mir-516b-1	5.1722825	AGCACUUUCUGUUUUGUGAAAGAAAAGAAAGUGCU	0.393698530637908	0.227301952643356	0.0761169813593723	-1.03739917597617	1765
hsa-mir-548h-4	5.17061086666667	UUUGUCAUUACUUUAAUUACUUUACGUUUCAUUAAUGACAAA	0.0541761852674757	0.031278635147844	0.0104777146578043	-1.04105489995081	1766
hsa-mir-7843	5.170010835	UCCUGAUCUGAUGGAAGUCAUGA	0.102451694116284	0.0591505131769696	0.0198165337338764	-1.0423671196258	1767
PARIS_ID47	5.16942183333333	GUGAUGGCUUUGAGGUUAUUUGCAGUUUCCUAGCCAUCUC	0.212175951028635	0.122499842441948	0.0410444258312386	-1.04365521760219	1768
hsa-mir-548c	5.16851976666667	UUUGCCAUUACUUUCAGUAGCAAA	0.221978845949262	0.128159546463209	0.0429482435920763	-1.04562796286534	1769
hsa-mir-718	5.1671979	GCCCGGGCACCGCCCCUU	0.329277320389475	0.190108349564902	0.063724542152619	-1.04851877604085	1770
hsa-mir-8063	5.16576423333333	AUGAGAAAUUGGUUUCAA	0.250384349801548	0.144559471758793	0.0484699530392584	-1.05165408657843	1771
hsa-mir-3180-1_3180-3_3180-2	5.16571528333333	CCCACGUCGCAUGCGCCCCGGGAAAGCGUGGG	0.229490011959967	0.132496120181418	0.0444256021427263	-1.05176113618375	1772
hsa-mir-4472-1	5.16549405	CACUCUCCCUAAUGGGGCUGAAGACAGCUCAGGGGCAGGGUG	0.72807808494447	0.420356078333757	0.140950328835336	-1.05224495520346	1773
hsa-mir-619	5.16301271666667	AGCCACUGCGGUCGACCAUGACCUGGA	0.622161437801834	0.359205073594293	0.120503564865033	-1.05767142617341	1774
NEAT1_ParasoR_ID39	5.16181691666667	GUGCUCUGCAC	0.340124123881993	0.196370754481155	0.0658923261659645	-1.06028654196568	1775
hsa-mir-6079	5.158985	CCAAAGAAACUUUUUUGG	0.286579893572892	0.165456978698644	0.0555496659852456	-1.06647970971729	1776
hsa-mir-4741	5.15878258333333	CCCGGCCGGCAGCCCCCGGCCUUAAAGCGCGGG	0.508744161230403	0.293723578435023	0.0986170967689201	-1.06692237824181	1777
hsa-mir-548u	5.1586141	UUUUUCUUUACUUUUAAUGGCAAA	0.0695484563832834	0.0401538200146116	0.013482004087742	-1.0672908373702	1778
hsa-mir-4802	5.1585186	UGUUAGUGUUCAAGUCUACA	0.742544011186057	0.428707984743415	0.143945203800575	-1.06749968797913	1779
hsa-mir-7848	5.1577591	UAUGCAAAGCUCUGACAGUGUUUCACUUGCUA	0.0795583417579043	0.0459330300302065	0.0154249820930769	-1.06916065172242	1780
hsa-mir-548as	5.15607936666667	UUUGCCGUUGCUUUUAAUGGUAAA	0.339165298161503	0.195817176193323	0.0657796891867411	-1.07283408972776	1781
hsa-mir-937	5.155254	GGCUGGCCCCCUGCUUCGUGCCCAUCC	0.647415538148854	0.373785535227787	0.125583635287195	-1.07463909842856	1782
hsa-mir-4312	5.15519445	GGAGCCUUCCCCAGAGGAGUCAGGCC	0.826264367440188	0.477043954963388	0.160278021605992	-1.074769329358	1783
hsa-mir-1255a	5.15455386666667	GAUUUUUUAGAUUCUAAAGAAAC	0.5614440951814	0.324149899487907	0.108921957109059	-1.07617023217725	1784
hsa-mir-520c_520b_519c_519b	5.15378811666667	CUUUCUGUUGUCUGAAAGAAAAGAAAG	0.135544630588501	0.0782567289574794	0.0263000006054125	-1.07784486415412	1785
hsa-mir-3124	5.15330691666667	AAGUCGAUUUCCAAAAGUGACUU	0.11663057223008	0.0673366922727765	0.0226321804845112	-1.07889720879305	1786
PARIS_ID12	5.15297711666667	UCUGAAUCUCCUAUCCAAUACAAAAACUAGGACAAUACAGA	0.343076792884095	0.198075478724346	0.0665783653054572	-1.07961845414201	1787
hsa-mir-4527	5.15213879166667	CUGUGAAUCCAAGAUCCACA	0.760290446182338	0.438953893765674	0.14756792798596	-1.08145180164707	1788
NEAT1_ParasoR_ID20	5.15170846666667	GAUUUGCAUUUCUCUGAUGAGUGAUGCUAUC	0.234692011726893	0.135499496147176	0.0455561515651422	-1.08239288686475	1789
hsa-mir-485	5.14987026666667	GAAUUCGAUUCAUCAAAGCGAGUC	0.308744151271669	0.17825351884742	0.0599518308781608	-1.08641287837616	1790
hsa-mir-582	5.14947266666667	GUUACUAAUCUAACUAAUUGUAAC	0.570409707689158	0.329326198282711	0.110770508868123	-1.08728239672288	1791
hsa-mir-6716	5.14939065	AGGGCCUUCUGAGCCCAGGUCCG	0.367777129673356	0.2123362248187	0.0714214855059318	-1.08746176039593	1792
hsa-mir-6128	5.14915138333333	CAUGAUUUGGAAAAAUUACUG	0.592362184360287	0.342000466598166	0.115040739776584	-1.08798501682556	1793
hsa-mir-4287	5.1462932	UUUUCAGUUCCUGAGAUC	0.202524226017031	0.116927416408353	0.0393534177215226	-1.09423562760679	1794
hsa-mir-568	5.14581320833333	ACACUUCCUAUAUGUAUCCACAUAUAUAUAGU	0.0774585114343901	0.0447206924276727	0.0150527250598507	-1.09528532972056	1795
hsa-mir-4275	5.14513038333333	CUUUUUGCCACCUGAGCACAGUCAGCAGUCAGCAUAAAA	0.198605256045657	0.114664798040434	0.0386006264659493	-1.09677861157443	1796
hsa-mir-4299	5.14481371666667	GUGUUUUCUCCUUUAGAGAGAGCUG	0.346519098334047	0.200062894702509	0.0673530894250836	-1.09747113540858	1797
hsa-mir-522	5.14417228333333	CUUUCUGUUGUCUGAAAGAAAAGAAAA	0.505627003910052	0.291923886817013	0.0982912266659962	-1.0988738971076	1798
hsa-mir-3146	5.14224113333333	UAUAACUUGAAGAAUUCAAAUAGUCAUG	0.710423843060887	0.410163397029932	0.138154517581009	-1.10309716258865	1799
hsa-mir-4662b	5.141361586	CUUUAGGCAUUCAGAAUAGCUAAAG	0.667429284789305	0.385340477238145	0.129815667236229	-1.10502065993055	1800
hsa-mir-559	5.1402548	AAAAUUACUUUUGGUAAAUACAGUUUU	0.409980279163513	0.236702224537492	0.0797587464270278	-1.10744110945995	1801
hsa-mir-3714	5.13894323333333	CUGUGACGUGCUCCAUCACCGGGCAG	0.405752070236217	0.234261066975128	0.0789563246397312	-1.11030939738653	1802
hsa-mir-4269	5.134959	UGGCUUCUGCCUCUUUCUUUGUGGAAGCCA	0.679479911395707	0.392297909753254	0.132324310943029	-1.11902258647339	1803
hsa-mir-133a-2	5.13272671	CAAAUCGACUGUCCAAUGGAUUUG	0.111381463683458	0.0643061180403788	0.0217002521226106	-1.12390442025154	1804
hsa-mir-3691	5.13236406666667	CGGUACCCACUGCUGAGGGUGGGGACCA	0.441444867386091	0.254868313017738	0.0860119940152254	-1.12469749125669	1805
hsa-mir-298	5.13202796666667	CCAGUGGUUUUCCUUGACUGUG	0.159707475964624	0.0922071542397711	0.0311197594794785	-1.12543251418509	1806
hsa-mir-371a	5.13198691666667	CACUUUCUGCUCUCUGGUGAAAGUG	0.535695196579543	0.309283765948788	0.104383585788151	-1.12552228714317	1807
hsa-mir-6073	5.13129511666667	UGCCUCUCGGGGU	0.735801935719135	0.42481544565769	0.143394975145596	-1.12703519658044	1808
hsa-mir-4765	5.13099165	CUCAGCCUGGAAAAAGCUGAG	0.136259238036261	0.0786693077598087	0.0265561215708198	-1.1276988531053	1809
hsa-mir-382	5.12860606666667	GAUUCGCUUUACUUAUGACGAAUC	0.346358830005972	0.199970363740152	0.0675346917863567	-1.13291592673698	1810
hsa-mir-320c-1	5.12777041666667	UCUUCCCAGAGUCAGGAAAA	0.284240796150448	0.164106500172135	0.0554316541213677	-1.13474342423807	1811
hsa-mir-3145	5.12748771666667	CUCAUUGUUGAAUGGAAUGAGAU	0.70122756370181	0.404853922666426	0.13675850678735	-1.13536166577886	1812
hsa-mir-4804	5.1255979	AGCAAGGUGCGUCGUAUCUUGCU	0.972882697251543	0.561694087148107	0.189808626472932	-1.13949453867523	1813
hsa-mir-224	5.12177673333333	CGUUUAGUAGAUGAUUGUGCAUUGUUUCAAAAUG	0.407914260155018	0.235509407906786	0.079643116323335	-1.14785111443612	1814
hsa-mir-924	5.12165098333333	UUGCUUAAG	0.38668994708864	0.223255545044549	0.075501034402186	-1.14812611929553	1815
hsa-mir-4710	5.12096246666667	GGUUCUUCCCGAAGC	0.403210440234393	0.232793656209394	0.0787372379428608	-1.1496318483541	1816
hsa-mir-4273	5.12093553333333	CAGUAAGCCUUGACUUAUGGCUAAAUGCUUC	0.138256056508073	0.0798221714420318	0.0269982028885411	-1.14969074932862	1817
hsa-mir-4421	5.1203303	AGUUGAACACUUGUUGGGACAACCU	0.371075396671044	0.214240480157675	0.072470988184306	-1.15101434461881	1818
hsa-mir-1179	5.11907843833333	UUGGUGUGUAUUGCCUUGUCAA	0.554876342410583	0.320358005657705	0.108393795698751	-1.15375206264375	1819
hsa-mir-4756	5.11560305	CUGCUGCCGAUUCUGCACCAG	0.277320730160229	0.160111198209872	0.054210760187937	-1.16135244976096	1820
hsa-mir-100	5.1153613	CUUGUGGUAUUAGUCCGCACAAG	0.497624429770679	0.287303598483435	0.0972804071084243	-1.1618811370354	1821
hsa-mir-216a	5.11470388333333	GUGAGAUGUUCAUACAAUCCCUCAC	0.924433371368601	0.533721855807535	0.180740350263666	-1.16331885296373	1822
hsa-mir-4736	5.114345	GCUGCCAUCUCCCACUGGCUGC	0.483883576732967	0.279370313283218	0.0946130104114931	-1.16410370115957	1823
hsa-mir-4487	5.1138446	AGCUGGCUGAAGGGCAGAAGGGAACUGUCCUUCAGCCAGAG	0.417936307113921	0.241295639416341	0.0817264386786257	-1.16519803461203	1824
hsa-mir-6768	5.11357593333333	CUGGGUUCGGCUGCUACCCCAAA	0.611658783590782	0.353141363358337	0.119614686779877	-1.16578558641237	1825
hsa-mir-4432	5.11183325	CGUUCCAAUGCGACACCUCUAGAGUGUCAUCCCCUAGAAUGUCACCUUGGAAAG	0.387018299575611	0.22344511944129	0.0757102746995144	-1.16959669086622	1826
hsa-mir-3118-2_3118-3_3118-4	5.11147095	CACACACAAUCACCGUGUG	0.27199798622834	0.157038110567968	0.0532132509191587	-1.17038901102974	1827
hsa-mir-4470	5.10678981666667	GUCUCGGUCCUUUGGAACGUGGC	0.365302273623561	0.210907366012145	0.071532662736843	-1.18062626283247	1828
hsa-mir-553	5.1058281	UUUUGUCUGA	0.366649485935013	0.211685179402818	0.0718099941388573	-1.1827294577168	1829
hsa-mir-4773-2	5.10507345	UCUGCUUUGAUGAAAUAAAGCAGA	0.412184257055667	0.237974691766815	0.0807401227607543	-1.18437981491084	1830
hsa-mir-4721	5.10206364166667	CCAUCAAGCCCCACCAGAAGGUGGAGGCCCAGGUGAG	0.721179276950441	0.416373049681317	0.141350505913105	-1.19096201703844	1831
hsa-mir-492	5.10164301666667	UCUUGGUGCCACCAUUGAGAACGCCAGGA	0.199671875692925	0.115280611180908	0.0391387392337357	-1.19188188915763	1832
hsa-mir-3674	5.10160785	GGCCGUUUGAGAUGUCC	0.393224242136942	0.22702812204965	0.0770784924476197	-1.19195879575184	1833
hsa-mir-4729	5.10105531666667	GCUAACUGUGACCUUAGC	0.42746857465577	0.246799096647614	0.0838000272726122	-1.19316714049657	1834
hsa-mir-9-3	5.10084655	GUAUGAGUGCCACAGAGCCGUCAUAA	0.550208793875279	0.317663195254392	0.107866172503323	-1.1936236959464	1835
hsa-mir-4747	5.10013571666667	UCUUAGCACGGGGUCUAAGG	0.136381318832606	0.0787397911404413	0.0267407234648536	-1.19517822971096	1836
hsa-mir-4521	5.09933468333333	UCAGUUUUGUAGCAUCAAAACU	0.511182637570474	0.295131433406376	0.100244967101537	-1.1969300234224	1837
hsa-mir-3610	5.09861325	GAGUGAAUC	0.449506550590665	0.25952272798602	0.0881625117556553	-1.19850773851109	1838
hsa-mir-4757	5.09858113333333	CACGGUGUCUGCGGGAGGAGACCAUG	0.589715369071912	0.340472327078928	0.115662642929518	-1.19857797500732	1839
hsa-mir-1246	5.09751575	CAGGAGUGGACACCUG	0.201792563425607	0.116504990814239	0.0395864521704728	-1.20090788032579	1840
hsa-mir-5692c-1	5.09045378333333	UAAGAGUAAUAGCUCUCUAGGUUAUUAUGAAUA	0.717821483655785	0.414434426818764	0.141013260154921	-1.21635181790267	1841
hsa-mir-599	5.09005996666667	GGACAGGGAUUCUUUUCACUGUU	0.297335184571997	0.171666548852189	0.0584148686890054	-1.217213062412	1842
hsa-mir-5580	5.08754806666667	UGUGUGCUGAGAAAAUUCACACA	0.423508231740075	0.244512591599155	0.0832440747862173	-1.22270638015626	1843
hsa-mir-412	5.08615655	AAGUAAUUGUUUCUAAUGUACU	0.168716268705059	0.0974083831535347	0.0331716625405599	-1.22574951212666	1844
hsa-mir-660	5.0838977	AGUUGUGAAUUCUCAAAACACCU	0.533616460926916	0.30808360736017	0.104962076818917	-1.23068943043019	1845
hsa-mir-4255	5.08336733333333	UGGAGUCAGUAUUGGUCUGGCCA	0.45099135234786	0.26037997868023	0.0887190168986135	-1.23184929850653	1846
hsa-mir-7706	5.08244263333333	GGAGCCCGAGCAGCCGCGGUGAA	0.553003376903038	0.319276648517741	0.108806614614034	-1.23387154099951	1847
hsa-mir-3179-4_3179-1_3179-3_3179-2	5.07906311666667	UUCUGCUGUGCCUUACAGCAGUAGAA	0.441808730571755	0.25507838952593	0.0869862650696314	-1.24126226470349	1848
hsa-mir-16-1	5.07883038333333	UUGGCGUUAAGAUUCUAAAAUUAUCUCCAG	0.358626410395031	0.20705305458008	0.0706120077512133	-1.24177123327297	1849
hsa-mir-548f-5	5.07869776666667	UUUUUCCAUUGUAAGUAAUGGGAAAA	0.352307894342095	0.203405057636039	0.0693697302986642	-1.24206125496499	1850
hsa-mir-6078	5.0779697	GUGGACAGAGGCAAAACUCUAACUUC	0.63013478637664	0.3638084885403	0.124091876006397	-1.24365347660559	1851
hsa-mir-6877	5.07770921666667	GCUGCUGGUGCUCAUCUCAGC	0.246458311952785	0.142292772749961	0.0485373032279654	-1.24422313213212	1852
hsa-mir-1587	5.07684995666667	UGGGCAGUUCUUCUGCUGG	0.130138961283197	0.075135764328912	0.0256338009580734	-1.24610226275233	1853
hsa-mir-8080	5.07675730833333	GCUGAGCCCUUUGAUAAGGGGGAGGUU	0.639102525835994	0.368986015331181	0.12588794126261	-1.2463048770019	1854
hsa-mir-548p	5.07543385	GUCAUUACUUUCAAUAGC	0.51628724771647	0.298078581448275	0.101722781337495	-1.24919917102089	1855
hsa-mir-4774	5.07356978333333	UAAUAACUGACAAACAGACAAUUG	0.413377983822144	0.23866389023678	0.0814767513753511	-1.25327573079496	1856
hsa-mir-2909	5.0732213	UUGGUCUUUCCCCUGUGGUCCCAA	0.102745364779427	0.0593200640133886	0.0202524902234064	-1.25403783505013	1857
NEAT1_ParasoR_ID33	5.07276985	UACAAGUUUUUGUG	0.453959957120392	0.262093903444769	0.0894895630087361	-1.25502511889728	1858
hsa-mir-4671	5.0709543	CUAAUCUCUUAGCACUGAAGAUUAG	0.573854771352611	0.331315206716181	0.113165044960593	-1.25899557673023	1859
hsa-mir-7850	5.069846074	CUGGGUCCUCUGUGCAGGGUCUUACCCAG	0.27150144863299	0.15675143445363	0.0535522074378841	-1.26141917542065	1860
hsa-mir-4328	5.0692001	UUGAGAACCAG	0.450597196621515	0.260152412765522	0.0888892108681042	-1.26283186718248	1861
hsa-mir-6806	5.0688945	CCAGGUUCCAUGUGAUGCUGAA	0.151797742896783	0.087640467723835	0.0299469130590077	-1.26350018913106	1862
hsa-mir-1278	5.0683094	ACUCCCAGAACUCAUUAAGUUGGUAGU	0.689529421627999	0.398099997191092	0.136047223484028	-1.26477975448484	1863
hsa-mir-6729	5.06749411666667	CUGAGCGGCUCCAUCCCCCGGCCUGCUCAU	0.35675080109754	0.205970171047279	0.0703998451471722	-1.26656271176881	1864
hsa-mir-4786	5.06715683333333	UGCACCACUCUCCCUGUGAUGAGGUGAA	0.21928923597701	0.126606699421714	0.0432765835338779	-1.26730032254943	1865
PARIS_ID15	5.06645306666667	CCAGAGGAGGCAGCAUCUGUAGGUGUCUUCACCUGCUCUGG	0.321525931900882	0.18563308333442	0.0634617409201466	-1.26883940209791	1866
hsa-mir-1973	5.06619401666667	UGGUAUCCUGACCG	0.395218569530547	0.228179547507201	0.0780109423820653	-1.26940592304287	1867
hsa-mir-3199-1	5.0620087	AGUUUCUGGAAGUUCUGACAUUCCAGAAACU	0.312255963371651	0.180281064508688	0.0616861767486987	-1.27855886476442	1868
hsa-mir-4475	5.05928257166667	AAUGACUCAUAGUCAA	0.306710030770463	0.177079118828485	0.0606232260060193	-1.28452068217221	1869
hsa-mir-134	5.05920401666667	GAGGGGCAUGCACUGUGUUCACCCUG	0.0893263054724828	0.0515725665102527	0.0176561975319068	-1.28469247546629	1870
hsa-mir-4715	5.05710755	GUGGCUAAUCAGCUGAUGGUGCCAC	0.813304730656503	0.469561705177728	0.160824092154517	-1.28927727483739	1871
hsa-mir-4474	5.05644901666667	CACAAAUAUGGCUCUUUGUG	0.0378066963917214	0.021827706338931	0.00747692625142782	-1.29071743282345	1872
hsa-mir-1911	5.05441968333333	GUUGGGCAUCCACAGUCUCCCACC	0.140010764794285	0.0808352527434258	0.0277006607219347	-1.2951554171417	1873
hsa-mir-7973-1	5.05282403333333	UUACCCAACGUCUCUGAGUCUCGGUUUUGAGAGGGUGAGUAA	0.245811747924226	0.141919478834025	0.0486483887629202	-1.29864497184477	1874
hsa-mir-8084	5.05209601666667	AGUAUGGAUUAAAUUUAUAUUUUCCUCGAUACU	0.180662932864868	0.104305792922119	0.0357599959044459	-1.30023708413949	1875
hsa-mir-452	5.0517117	GGAAACUGAGACUUUGUAACUAUGUCUCAGUCUCA	0.339918941111888	0.196252292153601	0.0672878741500407	-1.3010775529338	1876
hsa-mir-32	5.05048508333333	GUUGCAUGUUGUCACGGCCUCAAUGCAAU	0.211771595833585	0.122266387861237	0.041930941749028	-1.30376006222971	1877
hsa-mir-6502	5.0501873	UUGACCAAUCAUCUUAUUGACUAGA	0.254345293934707	0.146846323920318	0.0503635368008444	-1.30441128977418	1878
hsa-mir-4266	5.0484895	CUACUCAAGGCUAG	0.453176883246144	0.261641795532677	0.0897648461477724	-1.3081242380867	1879
hsa-mir-5707	5.047693	AGGCACAUAUGUGAACAUUGUACCA	0.590746340471312	0.341067558693898	0.117032937714578	-1.30986611777271	1880
hsa-mir-4298	5.04743191666667	GCAGCCUUGC	0.0942251933784875	0.0544009407615142	0.0186679473708907	-1.31043708544966	1881
hsa-mir-4476	5.046987	CCCAGCCUUCCAGAGUUGGUGCCAGG	0.128690745173448	0.0742996363681042	0.0254985291567917	-1.31141008143665	1882
hsa-mir-636	5.04503505	CGCUGCCUGGAAUUAACCCCGCUGUG	0.119610917585436	0.0690573954659693	0.0237086395634527	-1.31567883479901	1883
hsa-mir-500b	5.04274801666667	GGGUGAGAGUGCUUUCUGAAUGCAGUGCACCC	0.210197473459277	0.121357567884693	0.0416831205454959	-1.32068038772378	1884
hsa-mir-4798	5.03958073333333	AAUUGGCUUUUACAAAAGACCAACU	0.126990373934566	0.0733179265756132	0.0251985989815806	-1.32760697466438	1885
hsa-mir-320c-2	5.0344777	UCUUCCCAGAAUUGGGAAAA	0.60179943309362	0.347449064694766	0.119535623942404	-1.33876688690594	1886
hsa-mir-139	5.03386008333333	UCCAGUGUGGCUCGGAGGCUGGA	0.135041810103116	0.0779664254148881	0.0268266912205659	-1.3401175635229	1887
hsa-mir-5701-1_5701-2_5701-3	5.03305388333333	GAUUGGUUAGCCUAAGACUUGUUCUGAUCCAAUC	0.229260608397352	0.132363673972788	0.0455509942296733	-1.34188065630742	1888
hsa-mir-21	5.03068189166667	GUUGACUGUUGAAUCUCAUGGCAAC	0.856732439196985	0.494634704393864	0.170301453688846	-1.34706800608716	1889
hsa-mir-202	5.03067591666667	UUCUUUGAGGAUCUGGCCUAAAGAG	1.29859940892042	0.749746718309693	0.258136169061925	-1.34708107291845	1890
PARIS_ID13	5.02903573333333	GCAAUGGAAUGUAAUGAUCAUCACUUUUCAUUAUGC	0.315462423752978	0.182132315272993	0.0627282128186199	-1.35066801834178	1891
hsa-mir-3183	5.02753818333333	CGGAGCAGUCACGUUGACGGAAUCCUCCG	0.0698123635196936	0.0403061868708592	0.0138859936959061	-1.35394303645074	1892
hsa-mir-548f-1	5.02664471666667	UUUUGACAUUACUUUCAAAGACAAAA	0.356445187115517	0.20579372473249	0.0709111558916556	-1.3558969742245	1893
hsa-mir-362	5.0257064	UGAGUGCUAUUUCAGUGCAACA	0.47604863213072	0.274846805908025	0.0947227303470653	-1.35794899524235	1894
hsa-mir-519d	5.02528226666667	UCUGUUUGUUUUCUCUUAAACA	0.232345362417632	0.134144657536781	0.0462352859179291	-1.35887653979665	1895
hsa-mir-4282	5.0244964	UUUAGUAUGCCACAUUUCUAAA	0.148512389789302	0.0857436682228483	0.0295576666726843	-1.36059516526129	1896
hsa-mir-548aa-2	5.02384503333333	UUUUGCCAUUACUUUCAAUGGCAAAA	0.671854059275453	0.387895121978825	0.133733038104815	-1.36201965033952	1897
hsa-mir-567	5.02352496666667	CAUUCUUUGCUA	0.540977315732952	0.312333398863901	0.107688788116428	-1.36271960969274	1898
hsa-mir-320d-1	5.023232525	UCUUCCCAAAGUUGAGAAAA	0.273407748738138	0.157852037332494	0.0544286467682756	-1.36335915545358	1899
hsa-mir-548m	5.02271613333333	UUUGUCAUUAAAGUAAUGCAAA	0.68558971322844	0.395825405486078	0.136497802190833	-1.36448846135967	1900
hsa-mir-1279	5.02136385	UUCUAAUGCCAAGAA	0.738552688736033	0.426403593652471	0.147082089806345	-1.36744579327187	1901
hsa-mir-451b	5.0201374	CAUUACUAAACUCAGUAAUG	0.26919012154574	0.155416989137621	0.0536220625247707	-1.37012793808156	1902
hsa-mir-507	5.01720325	CAUGCAUGUGUCUAGAAAUAUGUUUU	0.269889465616246	0.155820755624984	0.0537928108884657	-1.37654468168573	1903
hsa-mir-4425	5.01530325	AACAGCUUUGCGAAGUGUUGUU	0.123450604626314	0.0712742398126243	0.0246147836875694	-1.38069982469067	1904
hsa-mir-4750	5.01485283333333	UGAGUGCCGACUGGCGCCUG	0.170752139977224	0.0985837939805547	0.0340492823323244	-1.3816848487232	1905
hsa-mir-6786	5.01245333333333	GCGUCACGUGCACCCAAGUGACGC	0.37271311811604	0.2151860190748	0.0743574240656684	-1.38693235695496	1906
hsa-mir-5579	5.00964215	CUAACAGGCCCCUGUCACCAUUAG	0.415582937321385	0.239936920733117	0.082956611446066	-1.39308018261974	1907
hsa-mir-5693	5.00960446666667	UGCUGUGAGCUAGCCAGCAG	0.298392646548622	0.172277074809052	0.0595641130021527	-1.39316259295601	1908
hsa-mir-320b-2	5.00954843333333	AUUUCCCAAAGUUGGGAAAA	0.431734667680863	0.24926212660404	0.0861823522471843	-1.39328513322603	1909
hsa-mir-335	5.0079252	AAAAUGUUUGUCAUAAACCGUUUU	0.814659176002437	0.470343694562806	0.162673990418714	-1.39683501039991	1911
hsa-mir-4472-2	5.00766486666667	UUUUUGUUUUUGAGACAGAGU	0.242012690049801	0.139726091747558	0.0483284517821369	-1.39740433788883	1912
hsa-mir-4508	5.003226105	CGCGGAGCAGCGCUGGGUGCAGCGCCUG	0.235544709802593	0.135991801610719	0.0470785658811622	-1.40711154288348	1913
hsa-mir-3165	4.99949055	CUCAACUCUUGGUCCUCUGAG	0.735353996161157	0.424556827633311	0.147085785802947	-1.41528089300338	1914
hsa-mir-8068	4.99921601666667	UUGUGGCAAUACAG	0.628309594769164	0.362754713674402	0.125681625413759	-1.41588127471897	1915
hsa-mir-6833	4.9973506	GAAAAAUCCCUGUUAACUUUC	0.477954798954663	0.275947331836948	0.0956416383822786	-1.41996078683149	1916
hsa-mir-651	4.99533943333333	CUUUUGUUCAAAUAAAAAUGCAAAAG	0.413646640794901	0.238818999412321	0.0828065132140339	-1.42435904215083	1918
hsa-mir-4511	4.99434156666667	CCCUGCACUCAGUUUGCACAGGG	0.420275551153316	0.242646202592186	0.0841503420507575	-1.42654129409813	1919
hsa-mir-378c	4.99267126666667	GUGGAGUCGGGUCAGACUUCAA	0.464951338298704	0.268439780326833	0.0931267679093814	-1.43019410218294	1920
hsa-mir-521-2	4.99033011666667	AAUUUUCUCUUGUCUAAAAGAAAAGAACG	0.241901822200776	0.139662082165079	0.0484741122421689	-1.4353140037861	1921
hsa-mir-7845	4.98928441666667	UGGCGACACUCGCGCCAGCUCCCGGGACGGCUGGGCUCGGGCUGGUCGCCGA	0.384623661318504	0.222062574398938	0.0770899450096834	-1.43760086328097	1922
hsa-mir-155	4.98744201666667	GGGGUUUUUGCCUCCAACUGACUCC	0.303982611684042	0.175504442684747	0.0609496031569319	-1.44163003984534	1923
hsa-mir-7976	4.98613023333333	GCUCUAAUAAUUUAUUCUAAUAAUAAUUUAGAUC	0.0366801785679383	0.0211773109701227	0.00735644214078556	-1.44449880160402	1924
hsa-mir-4428	4.9857904	CUUACUGUACACGUGGCUGGCAAG	0.59592792017756	0.344059145132128	0.119525265277409	-1.44524198902394	1925
hsa-mir-5692a-2_5692a-1	4.9853114	GUGUACCUCAUGUGUGUACAC	0.340992988955888	0.196872393965457	0.0683995364774782	-1.44628952244466	1926
hsa-mir-941-4_941-5_941-2_941-3_941-1	4.98386435	ACAGCGCCACGGAAGAGGACGCA	0.255213504521376	0.147347585536244	0.0512079556341407	-1.44945410122639	1927
hsa-mir-653	4.98362748333333	ACUGAACCAGCUUCAAACAAGUUCACU	0.760044817526382	0.438812079995037	0.152508352614273	-1.44997210905434	1928
hsa-mir-6819	4.98264174	GAGCUGGGUGGGGUGCCAAGCCU	0.172166624564516	0.0994004470377923	0.034553281883059	-1.45212784827337	1929
hsa-mir-185	4.9706997	UCCUGAUGGUCCCCUCCCCAGGG	0.617736763740533	0.356650486833925	0.124275615310362	-1.47824410299477	1930
hsa-mir-4767	4.9683667	CGCCCGACUUCGGGG	0.180571630107057	0.104253079250319	0.0363442638215608	-1.48334618122136	1931
hsa-mir-7853	4.96829845	CUUCACUGGUGCAGUAAGAAG	0.0961319801333437	0.0555018246077176	0.0193490751614054	-1.48349543833193	1932
hsa-mir-1267	4.96618836666667	CCCACCUCCAGCAUUGGG	0.0689989766795551	0.03983657775975	0.0138937494080329	-1.4881100162279	1933
hsa-mir-5691	4.963397125	AAGCUGACAGACAGCUG	0.615332456068097	0.355262359152029	0.123974052563464	-1.49421423111544	1934
hsa-mir-8058	4.96272351666667	CCAGGCCCCACGGAGAACCAGGGCACCUGG	0.913302537021833	0.527295465601124	0.184032524470611	-1.49568735688087	1935
hsa-mir-4796	4.96220546666667	UUUACUUUUGGCCUCAAGUCAUUGCAGUAAA	0.435213079096551	0.251270388371239	0.0877055740678353	-1.49682028942493	1936
hsa-mir-586	4.961684555	GUCCCAAUACAUGUGGGCC	0.49599508697315	0.28636289698068	0.0999650585350744	-1.49795948019753	1937
hsa-mir-525	4.9603423	UUUCUCUUAUGUGAAAAAAAAGAAG	0.117016135218567	0.0675592971679691	0.0235903347272157	-1.50089488097336	1938
hsa-mir-3121	4.95898645	UUUAAGACACCCUGUACCUUAAA	0.626704845085429	0.361828211012515	0.126377607885061	-1.50386001289086	1939
hsa-mir-548h-2	4.95804106666667	UGUCAUUACUUUCAAUGGCA	0.38391929435595	0.221655907943499	0.0774336656743471	-1.5059274881248	1940
hsa-mir-3198-2	4.95413395	AGCAGUACCAGAUGGUUCUGUGG	0.403418329215999	0.232913680968886	0.081430646261795	-1.51447202943373	1941
hsa-mir-548bb	4.95403618666667	UUGCCCAA	0.173549510520498	0.100198856616737	0.0350319424366723	-1.51468582976564	1942
hsa-mir-575	4.9519395	GCUUAUGUCAUGACCUUGGGCUACUCAGGCUGUCUGCACAAUGAGC	0.518152415724495	0.299155436699792	0.104636257313825	-1.51927111025856	1943
hsa-mir-3925	4.95168851666667	GAGCCUGUCACAUCUCCAGACUC	0.330255023850904	0.190672826921546	0.066695435857751	-1.51981999007006	1944
hsa-mir-3618	4.95103158333333	GGCAGUGGUUCUAAAAGCUGUC	0.398665005186856	0.230169348061115	0.0805216041297096	-1.52125664898833	1945
hsa-mir-4281	4.94540735	AGCUGGGGCCGGGU	0.0905501706127735	0.0522791653784513	0.0183099518814711	-1.53355638256366	1947
hsa-mir-602	4.94525588333333	GCCCGCUGUGUUCACUCGGGC	0.217088112088458	0.125335879952139	0.0438982566746637	-1.53388762764812	1948
hsa-mir-1268b	4.94517388333333	GGUGGGUGCC	0.540919382061991	0.312299950843376	0.109383288600841	-1.53406695487255	1949
hsa-mir-7158	4.94495866666667	GCAGCCUUCUGCCUUUGGCUUUCUGAAGCGAGCUGA	0.340848835462531	0.196789166907262	0.0689285509624477	-1.53453761593941	1950
NEAT1_ParasoR_ID15	4.9442525	UAAUUAGGCGUUUGUCUUUUUA	0.178227206091579	0.102899525413888	0.036047351160075	-1.53608194408958	1951
hsa-mir-187	4.93906785	CCGGGCGCUGCUCUGACCCCUCGU	0.331840257353403	0.191588061910942	0.0671868189365737	-1.54742034523723	1952
hsa-mir-372	4.9381753	UAUUCUGAUGUCCAAGUGGAAA	0.898481060612619	0.518738282206476	0.18194596303874	-1.54937227833674	1953
hsa-mir-6894	4.93630106666667	GCCAGACAUGCUCUUGC	0.524631941196553	0.302896392475306	0.106280377576488	-1.55347107177075	1954
hsa-mir-4763	4.93364538333333	UGCUCUGGUGACUGAGGACCGCCAGGCA	0.741867101707286	0.428317170873629	0.150368955217867	-1.55927883178434	1955
hsa-mir-8071-1_8071-2	4.93161749333333	CCGAGUGAUCUCGGU	0.410814848291938	0.237184063248446	0.083302253033064	-1.56371365965185	1956
hsa-mir-548ai	4.92596356666667	CCCAUUUAAAAUAUGGAA	0.126107860339219	0.0728084071137757	0.0256006482046627	-1.57607833009365	1957
hsa-mir-593	4.92336855	CACCAGCCAGGCAUUGCUCAGCCCGUUUCCCUCUGGGGGAGCAAGGAGUGGUGCUGGGUUUGUC	0.11200382105146	0.0646654362343268	0.022749428549577	-1.58175341712007	1958
hsa-mir-1254-1	4.92251881666667	CAGUGAACUAUCAUUGUGCCACUG	0.591687087367162	0.341610699167457	0.120200066145776	-1.58361171370747	1959
hsa-mir-5700	4.91678181666667	AAGGCCCUUGGGCACCCCAGGCCUU	0.630894086568285	0.364246870710343	0.128314436168331	-1.596158058665	1960
hsa-mir-1303	4.9164515	UACAAUUUUUUUUUUUUUAAAUUUUA	0.416748254528067	0.240609716936086	0.0847660664461079	-1.59688043392127	1961
hsa-mir-548x-2	4.91578546666667	UUUGCCAUUAAAAGUAAUGGUAAA	0.574397432959047	0.331628512540736	0.11684753878174	-1.59833699378762	1962
NEAT1_ParasoR_ID38	4.91511801666667	GGUUUUCC	0.308821868471706	0.178298388893783	0.062831017978515	-1.5997966517869	1963
hsa-mir-656	4.91466691166667	UGUUCACUUUCUAUAUGAUGAAUA	0.424079801650537	0.244842587640821	0.0862886151335784	-1.60078318114756	1964
hsa-mir-3910-2	4.9133516	CUUUUAUGUGCCUUGAUAUAAAAG	0.674513537616627	0.389430572515006	0.137281756432132	-1.6036596590797	1965
hsa-mir-5000	4.91010655	CUGAGUAACUUGUGCUUAUAACUCAG	0.499811513110164	0.288566311638228	0.101792396564218	-1.61075631529452	1966
hsa-mir-6817	4.90730711666667	GUGGAACUGACCUGCCCCCUUUCUC	0.546872088228829	0.315736747351207	0.111440363365784	-1.6168784446802	1967
hsa-mir-3605	4.90544245	GAAGCCGCUCCCACCUGACCCUCACGGCCUC	0.14010841886325	0.0808916333464298	0.0285618311276386	-1.62095631660469	1968
hsa-mir-4254	4.90472841666667	CUGCAGUGAGUAGGUCUGCCU	0.34015182746049	0.196386749149657	0.0693518169741317	-1.62251784850484	1969
hsa-mir-4268	4.89682213333333	UGCCCUAGCGGCU	0.690029888445458	0.398388941842873	0.140913815053304	-1.6398082368667	1970
hsa-mir-548h-1	4.89543146666667	UGUCAUUACUUUUAAUGGUA	0.276171972246575	0.15944796251919	0.056414225002852	-1.64284950995734	1971
hsa-mir-6760	4.89299685	CAGAGUGGGCUCACCUCUCGCCCACACUG	0.332213282461844	0.191803428057715	0.0678956665303891	-1.64817381543744	1972
hsa-mir-7109	4.88161813333333	CUGCUCUCCCUGGCAGCAAG	0.387555015622189	0.223754992595261	0.0793906866610137	-1.67305812857567	1973
hsa-mir-1324	4.87778913333333	GUCCUGCCCUCACUGGGAACCCCCUUCCCUCUGGGUACCAG	0.337602907318473	0.194915129419521	0.0692122800084566	-1.68143183518931	1974
hsa-mir-3935	4.87753059666667	UAUGAAGGUAAGCAUUUUUGUA	0.744615014280245	0.429903678937336	0.152662294889369	-1.68199723351668	1975
hsa-mir-1251	4.87684143333333	GGCGCUUCUCCUUCUGAACAGAGCGCU	0.531936975477769	0.307113955984005	0.109074076479495	-1.68350437678182	1976
hsa-mir-2276	4.8767944	CAGACGGCUUUCUCUCCGAAUGUCUG	0.784665501358642	0.453026838433225	0.160897802326594	-1.6836072347955	1977
hsa-mir-4801	4.87646513333333	UGUAAAAUGUAAUAACAUUUCUUAUGUUUAAAACACUUUACA	0.0832089582413803	0.0480407144396493	0.0170633760246948	-1.68432731378853	1978
hsa-mir-548ag-1	4.87333473333333	CUGCUUUUAAAGGUAAUGGCAA	0.721089095706405	0.416320983515797	0.147966256201159	-1.69117323992677	1979
NEAT1_ParasoR_ID9	4.87270996666667	UCUCACUUAUAAGUGAGA	0.985719830542877	0.569105609509482	0.202293967276117	-1.69253955300294	1980
hsa-mir-6824	4.86959056666667	GGGAUGCCUUCACUGUGUCUCUC	0.918776504652837	0.530455862286419	0.188676335735914	-1.69936142305009	1981
hsa-mir-9500	4.85891031666667	CCACAUAGGAGGGACAGCGGCCUUUCCAACAGG	0.246376762963907	0.14224569041928	0.0507061762631848	-1.72271824730192	1982
hsa-mir-99b	4.85638968333333	CUUGCGGGGCCUUCGCCGCACACAAG	0.146762245589358	0.0847332219978898	0.0302204425837227	-1.72823066412455	1983
hsa-mir-548y	4.85636716666667	UGCCAUUACUCUCAGUGGCA	0.171098042976807	0.0987835011704777	0.0352316942078014	-1.72827990621402	1984
hsa-mir-7106	4.85160423333333	UGGGAGUGAUCCCAACAGCUGAGCUCCCU	0.228755010733193	0.132071767025285	0.0471503856727459	-1.73869604785769	1985
hsa-mir-4662a	4.84941516666667	CUUUAGCUAUUCUGAAUGCCUAAAG	0.154471614268952	0.0891842280803353	0.0318536584227187	-1.74348335577734	1986
hsa-mir-124-3	4.8492562	CUUGAUUUAAUGUCUAUACAAUUAAG	0.790112707257964	0.456171784225529	0.162934824367078	-1.74383100274209	1987
hsa-mir-500a	4.8468161	GAGAGUGCUGUCUGAAUGCAAUGC	0.610104433046843	0.352243958653379	0.125877363708279	-1.74916729981912	1988
hsa-mir-548ae-1	4.84670575	UUUGCCAUUAUAAUGGCAAA	0.214679865191831	0.123945477958096	0.0442939753856175	-1.74940862615101	1989
hsa-mir-657	4.84663686666667	GUCCGGGUGGGUUCCGGCA	0.701305130518668	0.404898705889019	0.144699334778304	-1.74955926830925	1990
hsa-mir-6756	4.84120883333333	GGGGCUGAGGCUGAGUCUUCCUCCC	0.790179788579087	0.456210513644337	0.163219521359714	-1.76142992869638	1991
hsa-mir-153-1	4.83723718333333	GCAGCUAGUAUUCUCACUCCAGUUGC	0.612115984317499	0.353405328320981	0.126542478922998	-1.77011559907299	1992
hsa-mir-4773-1	4.83276328333333	UCUGCUUUAUUUCAUCAAAGCAGA	0.259079577208308	0.149579663642751	0.0536089938652264	-1.77989964869919	1993
hsa-mir-1260b	4.83186601666667	CCAUUAUUGCUACUGUUCAGCAGGUGCUGCUGGUGGUGAUGG	0.32324354174875	0.186624745842449	0.0668982833203111	-1.78186189675896	1994
hsa-mir-4659a	4.82732473333333	GAAAACUUUGGAGAAAAAUUUUC	0.44808463585589	0.258701785131133	0.0928225592038183	-1.79179330816735	1995
NEAT1_ParasoR_ID21	4.82255301666667	AGGUAUAAUUUUUUAAAUUGCUU	0.113239357100594	0.0653787733048882	0.0234812052266177	-1.80222865823526	1996
hsa-mir-4320	4.82087531166667	UUUCAGAUAACUCGGGA	0.829717159663861	0.479037425483182	0.172109234531729	-1.8058976604432	1997
hsa-mir-4730	4.81885526666667	GCCAGAUGCUGAGCGAUGGC	0.52260781100165	0.301727760362404	0.108450613700036	-1.81031533194394	1998
hsa-mir-424	4.8184768	UUUGAAGUGUUCUAAAUGGUUCAAA	0.0766110219213914	0.0442313941292075	0.0158994273711957	-1.81114300727163	1999
hsa-mir-3180-4	4.81771218333333	GGAGGCCCCGCUCUGCUGCCGACCCUGUGGAGCGGAGGGUGAAGCCUCC	0.671340274263547	0.387598488063896	0.13934835638086	-1.81281516074213	2000
hsa-mir-4490	4.81348631666667	CAAAGACCAGAACUUAAUGGUCUCUG	0.788648544862958	0.455326449672636	0.163841443182723	-1.82205678196307	2001
hsa-mir-4679-2	4.81213156666667	UGCUUUUUGUUUCUAACAAAGCA	0.475748802507044	0.274673699194084	0.0988644628510422	-1.82501950827146	2002
hsa-mir-4261	4.81091014333333	UCCUGAGACAGGA	1.26164492536507	0.728411037281251	0.262246620239496	-1.8276906601765	2003
hsa-mir-1909	4.80894441666667	UGCCCUGGGGCCGUCCCUGCGCA	0.0527281900865736	0.0304426347403651	0.0109646079301375	-1.8319895419705	2004
hsa-mir-548aw	4.80817811666667	GGUUUUUACCAUUAAAACC	0.417791307801563	0.241211924024318	0.0868918117557597	-1.83366537675192	2005
hsa-mir-4518	4.803673	AUGUCUGCUGGGGAACCGGGGCU	0.863230134141182	0.498386150319008	0.179702101733649	-1.84351769464871	2006
hsa-mir-5190	4.80362633333333	AUGGUUAAUGUUCCACAGCCA	0.255927070182915	0.147759562863018	0.053277888916335	-1.8436197507927	2007
hsa-mir-4292	4.80287465	GAGGCCAGAGGUGCCC	0.56031168079235	0.323496099735555	0.116661733154404	-1.84526362013187	2008
hsa-mir-4532	4.80016236	GGCGGUGAAGCUCC	0.337083762516938	0.194615401028606	0.0702234085509012	-1.85119517424811	2009
hsa-mir-4738	4.79255313333333	UUCAUAGGGAAGCCUUUCCAUGAA	0.720749376726405	0.416124846671245	0.150389438922111	-1.86783592422546	2010
hsa-mir-4658	4.79191766666667	CCACUACCGGUGA	0.544659456055874	0.314459283570534	0.113662106476622	-1.8692256373175	2011
hsa-mir-4663	4.78932664333333	CAGUGGCAUCUGUCAUUG	0.510360086712592	0.294656533447155	0.106561970965794	-1.87489199125388	2012
hsa-mir-8077	4.78856381666667	AGUCCAAAGGAAAGGGCU	0.414620723403703	0.239381386268725	0.086585610900832	-1.87656023014229	2013
hsa-mir-548i-3_548i-2_548i-1	4.78712965	UGCCAUUAAAAGUAAUGGCA	0.291894063458479	0.168525116112607	0.0609747562317388	-1.87969663413856	2014
hsa-mir-564	4.7867157	AGGCAACAUGGCCGAGAGGCCGGGGCCU	0.934139571302693	0.539325732952291	0.195152507449459	-1.88060190858429	2015
hsa-mir-6069	4.7842903	CCCUGCCCAGUGCAGGAG	0.641323111450319	0.37026807103337	0.134047700126039	-1.88590605797596	2016
hsa-mir-320d-2	4.78383185	UCUUCUUGGAGUCAGGAAAA	0.281329896455549	0.162425891449701	0.0588084835079538	-1.88690865024471	2017
hsa-mir-5683	4.77970495	CUUCUUACUGCACCAGUGAAG	0.401875128629118	0.232022713694637	0.0840794845776239	-1.89593383954316	2018
NEAT1_ParasoR_ID14	4.77385343333333	GUGGUCCCACACCAC	0.467096418586042	0.269678243008161	0.0978447338421726	-1.9087306229883	2020
hsa-mir-1182	4.76686808333333	AUUCUGGAGUCCAUCUAGAG	0.327891220957319	0.189308084684623	0.0687854614864932	-1.92400700624595	2021
hsa-mir-4262	4.7653012	UGUUGGGGGGACA	0.284628516065885	0.164330350369683	0.0597293862696203	-1.92743365062598	2022
NEAT1_ParasoR_ID36	4.76086546666667	AAUGACAACUUCAUU	0.732682363086799	0.423014359558655	0.153896884551075	-1.93713423290585	2023
hsa-mir-137	4.75976967666667	AUAAUACGGAUUACGUUGUUA	0.526270657939498	0.30384250602797	0.110566412597521	-1.93953063509184	2024
hsa-mir-6771	4.75828116666667	CCAGGCCACAUAAUGAGCCAAA	0.503835021882044	0.29088928551076	0.105885929022349	-1.94278588346777	2025
hsa-mir-4515	4.75407155	GCCCCAGGGCAGGGGC	0.226246557877999	0.130623511094089	0.0475900615921523	-1.95199196728144	2026
hsa-mir-508	4.75232683333333	CUCAUGUAAACUAAAACAUGAU	0.401354956782286	0.231722392338843	0.0844544095677803	-1.95580751846728	2027
hsa-mir-451a	4.74997306666667	UGAGUUUA	0.296586207145926	0.17123412653363	0.0624395555476398	-1.96095501167793	2028
hsa-mir-3194	4.74996273333333	GGCUGCGUGCCACCCGGGCAGCU	0.36478476182396	0.210608580435337	0.076797394485655	-1.9609776098241	2029
hsa-mir-4304	4.74911811666667	GGCAUCCCCAUUGCU	0.399806777133334	0.230828550401767	0.0841854776637882	-1.96282471668429	2030
hsa-mir-4456	4.73754978333333	UUUUCUGGGA	0.647786344486333	0.373999620366548	0.136734466994994	-1.98812370580469	2031
hsa-mir-3713	4.7352432	UGGUUUCACUA	1.02084188251549	0.589383335670364	0.215583833691054	-1.99316801296406	2032
hsa-mir-663a	4.73490705	CCGCCCUCGUGUCUGUGGCGGUGG	0.337179927251148	0.194670921763789	0.0712115198230023	-1.99390314523832	2033
hsa-mir-4537	4.73358893333333	GCUGGGCUGAGCUAACCAGGGCUGGGCUGAGC	0.310345459271589	0.17917803445223	0.065562401729938	-1.99678575747369	2034
hsa-mir-558	4.72859161666667	CUCUAGACUCUAUUAUAGUUUCCUGAG	0.241894760055166	0.13965800483341	0.0511557731487256	-2.0077144761005	2035
NEAT1_ParasoR_ID25	4.72588635	CAGCUCCAUCCAAAAUUGCUG	0.462818950106094	0.267208645429813	0.0979327296150687	-2.01363067076707	2036
hsa-mir-6820	4.72137275	GUCACCAGCCCUCAUGUACUUGUGAC	0.167700917045801	0.0968221695997401	0.035519524919061	-2.0235015410129	2037
hsa-mir-5696	4.7211643	UGCCUACUACUGAUGACAUACAAUGUAAGUGCUCAUUUAGGCG	0.290717105456839	0.167845599093535	0.0615774175571138	-2.02395740393889	2038
hsa-mir-106a	4.71870966666667	GCAGGUAGCUUUUUGAGAUCUACUGC	0.236835862428572	0.136737248926893	0.05019081044583	-2.02932548421504	2039
hsa-mir-4666b	4.71830071666667	UCCCAGGCCCUUCCUCCAAUACUGGGA	0.229945625388081	0.132759168716785	0.0487348389168655	-2.03021982407392	2040
hsa-mir-7641-2	4.71736776666667	AAGCAGGGUCGGGCCUGGUU	0.0523288337527533	0.0302120662535313	0.0110928035169345	-2.03226010863521	2041
hsa-mir-642b	4.71590328333333	GUCUUGAUCCCCCACCCCAAGAC	0.174498934272114	0.100747006675308	0.0370022292206072	-2.03546281267645	2042
hsa-mir-4420	4.70814591666667	UGUUCAUGUCUCUCUGUGCACAGGGGACGAGAGUCA	0.771048051137973	0.445164799882645	0.163768936814063	-2.05242753259314	2043
hsa-mir-4530	4.67704825	UGGGUCAAGGAGCCCA	0.221817235640014	0.128066240707661	0.0474267580284241	-2.12043556002462	2044
hsa-mir-1183	4.6769511	AGGAGUUCACU	0.378553871219233	0.218558179451199	0.0809403098568282	-2.12064801904722	2045
hsa-mir-323b	4.66130695	UUCGCAUUAUUUAAUGAUGCCCA	0.215553833291402	0.124450063675647	0.0462432179651679	-2.15486048243704	2046
hsa-mir-3174	4.65314883333333	AGCCCUGGGCUCCUCAGCAAACCUACUGGAU	0.431242518715526	0.248977984266421	0.0926775682794142	-2.17270160949018	2047
hsa-mir-664a	4.64823497333333	GGAUAGAAACUAUUAUUCUAUUC	0.595509673173017	0.343817670111468	0.128115225798486	-2.18344781528293	2048
hsa-mir-1913	4.636665	CAGAGGCUGGCUUUCCAAAACUCUG	0.661611512114075	0.381981584618017	0.142691247289609	-2.20875039094782	2049
hsa-mir-543	4.6024655	UUUUUUUCGCUUUAUUUGUGACGAAAC	0.697238666669755	0.402550931891199	0.151492426541764	-2.28354187157798	2050
hsa-mir-6719	4.59972213333333	CUUCAGAGCAGGGUUUGGUCUGUGCUUCUCUG	0.054620943247768	0.0315354162874902	0.011874835406239	-2.28954138779638	2051
hsa-mir-548az	4.58888661666667	UUUUGCUGUUACUUUUAAUGGCAAAA	0.649197344992403	0.374814261888554	0.141471646441327	-2.31323776741868	2052
hsa-mir-378b	4.58009996666667	UAGUGGAAAGAGCACUG	0.0139459981916255	0.00805172581005289	0.0030449113104785	-2.33245344493674	2053
PARIS_ID24	4.57385647666667	GGGAUCUCUUUUGCAUCCC	0.613076117429488	0.353959661431645	0.134039211889807	-2.34610744167353	2054
hsa-mir-3622b	4.55987918333333	GUGAGCUCAGCUCCCUGCCUCAC	0.266013184755438	0.153582783826542	0.0583377703794728	-2.37667462726402	2055
hsa-mir-2467	4.55105291666667	GGCUCUGGGUCCUGCUCCUUAGAGCA	0.135973664442847	0.0785044317687771	0.0298774079169437	-2.3959769431586	2056
hsa-mir-4295	4.54627318333333	CCUUGCCUGUGGCAAGACCACUUCGGUUCAAGG	0.668808457333917	0.386136742878035	0.147111365807443	-2.4064298250141	2057
hsa-mir-4520-2	4.5460564	CCAAAUCCUUUUCUGAUUUGG	0.173125050361156	0.0999537944294807	0.0380824686559444	-2.40690391225151	2058
hsa-mir-6744	4.5459863	GCCUCCUGGAUCUCUAGGUCUCAGGGC	0.134472122164996	0.0776375159304607	0.0295804063828781	-2.40705721515922	2059
hsa-mir-1181	4.54402961666667	GCCGGAGCGGGC	0.434200529049241	0.250685792328857	0.0955540710951075	-2.41133631993047	2060
NEAT1_ParasoR_ID6	4.54283521666667	UACUAAAAUGUA	0.164615409789768	0.0950407511548833	0.0362362713896886	-2.41394837403841	2061
hsa-mir-3916	4.52796146666667	UCAGGUGAAUGUGUCUGG	0.289619294578332	0.167211777687309	0.0639624026640712	-2.44647603628561	2062
hsa-mir-4670	4.51869121666667	UUCACAGACUCUCCAAAAGUCUGAA	1.01865193938119	0.588118971412263	0.225430747651888	-2.46674930704429	2063
hsa-mir-1200	4.51395303333333	CCUCAAUCACUUGCCAGAGAGAUUGG	0.337801587979358	0.195029837752565	0.0748349806665818	-2.47711132248303	2064
NEAT1_ParasoR_ID52	4.4965894	GGCCCCCAGGGUC	0.485657627946139	0.280394562228698	0.108005776099134	-2.5150841538437	2065
hsa-mir-1914	4.49260961666667	CUUCUGCUUCCUCUUAGCGCAGGAG	0.614317359006274	0.354676292590132	0.136739537022599	-2.52378761114826	2066
hsa-mir-1269b	4.47642018333333	CUGGCUUCUCUGGUUCUCCAGCUUACAG	0.408877428020062	0.236065493132945	0.0913402699644685	-2.55919256413187	2067
hsa-mir-8067	4.46132801666667	UCAUAAAGAUGAUC	0.358073793940891	0.206734001321524	0.0802617051701188	-2.59219788558152	2068
hsa-mir-548aj-2	4.45772916666667	UUUGCUAUUACUUUUAAUGGUAAA	0.106648983928602	0.0615738195799784	0.0239245095296695	-2.60006827316221	2069
hsa-mir-548f-4	4.4229338	UUUUGCCAUUAAAAGUAAUGACAAAA	0.37766561592736	0.218045345019327	0.0853880326961619	-2.67616286495651	2070
hsa-mir-3160-1	4.36694018333333	CUCUCCUCCAGCUCAGCUGGUCAGGAGAG	0.185824435489667	0.10728578785197	0.0425525488530565	-2.79861627791101	2071
hsa-mir-4449	4.33332155	GGCGGGCGGCGGUGCCCGUC	0.483832213714422	0.279340658830634	0.111653891392948	-2.87213745113759	2073
hsa-mir-1202	4.32151193	GGAGGCACUGCCAGGGCUGCCCAC	0.831908564433087	0.480302633616598	0.192504053652604	-2.89796411426072	2074
hsa-mir-1288	4.29460523333334	CUCACCAUAGUGGUGGA	0.142237769659489	0.0821210146018381	0.0331201034627085	-2.95680683659778	2075
hsa-mir-4277	4.07139551666667	ACACUGGGCUGCCCCCACUGCCCAGUGC	0.266074180913638	0.153617999974898	0.0653520837817	-3.4449480433563	2076
hsa-mir-6776	4.02184327666667	GGUUCCCACGCCGCGGCAACC	0.392200785525613	0.226437229099595	0.09751767001987	-3.55331469778519	2077
hsa-mir-548am	4.01755948333333	UUUGCCGUCGAAAAUAAUGGCAAA	0.0242849305223595	0.0140209111743355	0.00604469719069612	-3.56268299983971	2078
