# Supplementary material for: RNA structure-wide discovery of functional interactions with multiplexed RNA motif library
Source: Nat Commun. 2020 Dec 8;11:6275. doi: 10.1038/s41467-020-19699-5 (PMC7723054; doi:10.1038/s41467-020-19699-5)
Supplement: Supplementary file 10 — Supplementary Data 7 [file 41467_2020_19699_MOESM10_ESM.csv]

Motif_Name	Motif_Sequence	Binding_Intensity_K	SD_K	SE_K	CV_K	Zscore_K	Rank_K	Binding_Intensity_Li	SD_Li	SE_Li	CV_Li	Zscore_Li	Rank_Li	Canonical_4	Canonical_3	Longloop	Bulge_I	Bulge_M	Quartet
G4_(UGGGGU)8	UGGGGUUGGGGUUGGGGUUGGGGUUGGGGUUGGGGUUGGGGUUGGGGU	4.29010688333333	0.0634473048113611	0.0366313185121955	0.0147892130748182	3.77474983403349	1	2.11044533333333	0.0744614357257059	0.0429903299604824	0.0352823333301404	2.26026716505437	13	TRUE	TRUE	TRUE	TRUE	TRUE	TRUE
G4_(GGGUU)8:	GGGUUGGGUUGGGUUGGGUUGGGUUGGGUUGGGUUGGGUU	4.1996903	0.0628210098307683	0.0362697269365581	0.0149584863033277	3.5382649822694	2	2.34988083333333	0.103975954875026	0.0600305455363446	0.0442473309284943	2.89784432046302	3	FALSE	TRUE	TRUE	TRUE	TRUE	TRUE
G4_(UGGGGU)6	UGGGGUUGGGGUUGGGGUUGGGGUUGGGGUUGGGGU	4.04172131666667	0.0198278016514904	0.0114475866209265	0.00490578149703873	3.12509662056319	3	2.25715366666667	0.0542679352503242	0.0313316070251399	0.0240426409826436	2.65092720436103	5	TRUE	TRUE	TRUE	TRUE	TRUE	TRUE
r(GAA)16:	GAAGAAGAAGAAGAAGAAGAAGAAGAAGAAGAAGAAGAAGAAGAAGAA	4.02685813333333	0.0432225936775641	0.0249545760948153	0.0107335774557783	3.0862219188465	4	2.35201883333333	0.0761502377940037	0.043965360289222	0.0323765425322219	2.90353746103016	2	FALSE	FALSE	FALSE	FALSE	FALSE	FALSE
G4_(UGGGU)8	UGGGUUGGGUUGGGUUGGGUUGGGUUGGGUUGGGUUGGGU	4.0056012	0.119381501941811	0.0689249422823665	0.0298036414463355	3.03062434434228	5	2.0644192	0.0230901830291583	0.0133311233875222	0.0111848325326359	2.13770718056951	21	FALSE	TRUE	TRUE	TRUE	TRUE	TRUE
G4_(GGGU)8:	GGGUGGGUGGGUGGGUGGGUGGGUGGGUGGGU	3.91622738333333	0.0482681078253629	0.0278676050462472	0.0123251545685989	2.79686685200166	6	2.14067816666667	0.0978370962446413	0.056486273853575	0.0457037857292613	2.34077220243024	11	FALSE	TRUE	TRUE	TRUE	TRUE	TRUE
hsa-mir-577	CCUGAUGAAUCUGAGGCCAGG	3.90492185	0.128107484206397	0.0739628904917692	0.0328066704347482	2.76729719480072	7	2.4390372	0.187471526924278	0.108236736535122	0.0768629223548857	3.13525298645409	1	FALSE	FALSE	FALSE	FALSE	FALSE	FALSE
G4_(UGGU)8	UGGUUGGUUGGUUGGUUGGUUGGUUGGUUGGU	3.90020488333333	0.106586433814116	0.061537706254542	0.0273284191478221	2.75495995397808	8	2.08324136666667	0.10562921118234	0.0609850535104118	0.0507042596563615	2.18782749890977	17	FALSE	FALSE	FALSE	FALSE	FALSE	TRUE
G4_(GGGUU)6	GGGUUGGGUUGGGUUGGGUUGGGUUGGGUU	3.88278686666667	0.257951423992585	0.148928324079967	0.0664346081437207	2.70940307782125	9	2.16828303333333	0.210264197399613	0.121396090969607	0.0969726710799239	2.41427939900205	9	FALSE	TRUE	TRUE	TRUE	TRUE	TRUE
hsa-mir-5583-2	AUUCUGAUGAUCACCUAGCCAGAAU	3.80147156666667	0.053243015055787	0.0307398690749259	0.0140058959069036	2.49672266060443	10	2.26033733333333	0.115522031999673	0.0666966762723435	0.0511083148059637	2.65940478240231	4	FALSE	FALSE	FALSE	FALSE	FALSE	FALSE
PARIS_ID19	UAUAGAAAAAGGCCAUGUAGAAGAUAAAAGUUCCUCUAUA	3.78741866666667	0.0285544343358576	0.0164859103503649	0.00753928647687333	2.45996725743792	11	1.75111816666667	0.171209398104903	0.0988477920836596	0.0977714704603904	1.30343832060823	147	FALSE	FALSE	FALSE	FALSE	FALSE	FALSE
hsa-mir-4259	GGUGGGGGCUCUGAGUGGGGAAAGUGGGGGCCUAGGGGAGGUCACAGU	3.69086185	0.307960604734798	0.177801138043436	0.0834386702213734	2.2074226065076	12	2.0585641	0.238761921385153	0.13784925958395	0.115984691166601	2.1221160171763	23	FALSE	FALSE	TRUE	TRUE	TRUE	TRUE
NEAT1_ParasoR_ID19	CCCCUAGUCUUUGGUAACCUUUGUUAUACUGGUAAACUUUGUUGUGCUCUCUGUCUGUGUGAAUUUGCCUAUUCUAGGGG	3.6833608	0.154988107231837	0.0894824254314919	0.0420779053824533	2.18780358716482	13	2.02457033333333	0.0518624716373342	0.0299428119606543	0.0256165324481199	2.03159623605379	30	FALSE	FALSE	FALSE	FALSE	FALSE	FALSE
hsa-mir-7162	GCUGAACCCCUGCCCCUGGAGCCCCCAGCAGGGCCCUC	3.67342016666667	0.215981131945648	0.1246967646687	0.0587956515036049	2.16180383011132	14	2.20262416666667	0.179062208608024	0.103381614341531	0.0812949441479192	2.50572416013469	7	FALSE	FALSE	FALSE	FALSE	FALSE	FALSE
hsa-mir-1233-2_1233-1	GGCAGGGGGAGCUGCAGGGCUAUGGGAGGGGCCCCAGCGUCUGA	3.66777668333333	0.0512336679911834	0.0295797720062816	0.0139685898064605	2.14704328209773	15	2.15230673333333	0.0649320927821014	0.037488561246792	0.0301686055135549	2.37173715314479	10	FALSE	TRUE	TRUE	TRUE	TRUE	TRUE
G4_(UGGGU)6	UGGGUUGGGUUGGGUUGGGUUGGGUUGGGU	3.65451951666667	0.329165305967308	0.190043678008111	0.0900707478688042	2.11236912191165	16	2.06501333333333	0.132644171490244	0.0765821481163274	0.0642340508650037	2.13928925941997	20	FALSE	TRUE	TRUE	TRUE	TRUE	TRUE
hsa-mir-3907	GCCUGCCCUGAGUCCCCCAGCAGGU	3.6323047	0.160447204923793	0.0926342369534747	0.0441722867918522	2.05426620060333	17	2.0420582	0.192552687331363	0.111170345863948	0.0942934375383441	2.07816353406724	26	FALSE	FALSE	FALSE	FALSE	FALSE	FALSE
hsa-mir-98	AUUGUUGUGGGGUAGGGAUAUUAGGCCCCAAUUAGAAGAUAACUAU	3.6202267	0.0567083327755501	0.0327405711932587	0.0156643043308725	2.02267615446018	18	2.134681	0.118131737069257	0.0682033901967735	0.0553392928822887	2.32480273898875	12	FALSE	FALSE	FALSE	FALSE	FALSE	FALSE
hsa-mir-4536-1	ACGAUAUAUAUACUGCCCUGCUUUUAUACAUACAUACAUACAUACCUAUAUCGU	3.60783755	0.0649502369839974	0.0374990368066409	0.0180025392174316	1.99027229453515	19	2.06661023333333	0.212531813372594	0.122705299662026	0.102840782429395	2.14354154013637	19	FALSE	FALSE	FALSE	FALSE	FALSE	FALSE
G4_(GGGU)6	GGGUGGGUGGGUGGGUGGGUGGGU	3.59692521666667	0.159534315078092	0.092107179755319	0.0443529696805693	1.9617310531434	20	1.82242153333333	0.112515188981103	0.0649606746461616	0.0617393873607855	1.49330739887939	91	FALSE	TRUE	TRUE	TRUE	TRUE	TRUE
hsa-mir-7155	GCCAUCUGGUUGUGACAUCACUGAUGGC	3.59275038333333	0.0879476622599549	0.0507766064803832	0.0244792019695946	1.95081176372131	21	2.16863866666667	0.117555163508811	0.0678705052964427	0.0542068926998803	2.41522639177895	8	FALSE	FALSE	FALSE	FALSE	FALSE	FALSE
hsa-mir-6850	CGGGGCGGGAGGGGAAGGGACGCCCG	3.59172291666667	0.0537561405967813	0.031036122244147	0.0149666724978524	1.9481244214949	22	2.06132823333333	0.137033642288539	0.079116410263323	0.0664783221190081	2.12947644730399	22	FALSE	TRUE	TRUE	TRUE	TRUE	TRUE
PARIS_ID9	AGGACAAUACAGACAGUAACUCCUAUGGUUACAAUGAACACUCCU	3.58971566666667	0.0248021048099933	0.014319501888519	0.00690921151229339	1.94287445294706	23	1.68115113333333	0.209133120736944	0.120743063553941	0.124398762603979	1.11712767709443	220	FALSE	FALSE	FALSE	FALSE	FALSE	FALSE
hsa-mir-1302-6	CACAAUAUUUAGGACAACAAUAUU	3.57656905	0.0874611600003542	0.0504957242698415	0.0244539274309143	1.90848943662595	24	1.80640856666667	0.197231729736276	0.113871792255974	0.109184452164232	1.45066751575017	108	FALSE	FALSE	FALSE	FALSE	FALSE	FALSE
G4_(UGGU)6	UGGUUGGUUGGUUGGUUGGUUGGU	3.57276466666667	0.0665541157580314	0.0384250366485769	0.0186281834846193	1.89853906031809	25	2.03475583333333	0.0998624057920871	0.0576555868659851	0.049078323873628	2.05871853878841	27	FALSE	FALSE	FALSE	FALSE	FALSE	TRUE
hsa-mir-5010	AAAAUUCAUGGCCUACAGCUGCCUCUUGCCAAACUGCACUGGAUUUU	3.5683294	0.0933260810581238	0.0538818380213206	0.0261539982990706	1.88693860671177	26	1.956196	0.167000095080812	0.0964175498495998	0.0853698172784383	1.8495266893507	40	FALSE	FALSE	FALSE	FALSE	FALSE	FALSE
hsa-mir-591	UUGUAAUAGUGUAGAAUGUUGGUUAAC	3.56166986666667	0.218895525034258	0.126379390302933	0.0614586789985452	1.86952057679855	27	2.0835321	0.0869662421844823	0.050209983335621	0.0417398139363835	2.1886016737153	16	FALSE	FALSE	FALSE	FALSE	FALSE	FALSE
hsa-mir-4769	AUGAGCUAAAAAUCCCCAAGCUCU	3.55621848333333	0.0720602412473817	0.0416039996820452	0.0202631648154075	1.85526246692572	28	1.93006533333333	0.0669004989392701	0.0386250210715079	0.0346622975833306	1.77994504367883	44	FALSE	FALSE	FALSE	FALSE	FALSE	FALSE
hsa-mir-7157	CAGAGAUGAAAUUGGGACUCCUCU	3.53472708333333	0.135200863647596	0.0780582550216097	0.0382493076438871	1.79905164413378	29	1.74127686666667	0.0603528601215661	0.03484474003755	0.0346601171111288	1.2772325655739	159	FALSE	FALSE	FALSE	FALSE	FALSE	FALSE
hsa-mir-3975	UAUUUCAAAAGACUAGAGGUAGGAAAUGAG	3.52870661666667	0.318718884994419	0.184012434047345	0.0903217296357416	1.78330509505253	30	1.91036856666667	0.264261681275707	0.152571552821032	0.138330208048182	1.72749581011872	56	FALSE	FALSE	FALSE	FALSE	FALSE	FALSE
NEAT1_ParasoR_ID40	CUGAGUUGUAAGAGUUCUUUAUAUAUUCUGGAUUCUAGACCCUUAUCAG	3.5266438	0.0787124546014326	0.0454446568527133	0.022319366248849	1.77790979171714	31	1.81795326666667	0.109275583941992	0.0630902878047629	0.0601091270857343	1.48140914339538	95	FALSE	FALSE	FALSE	FALSE	FALSE	FALSE
hsa-mir-200b	AUUGGAUGGAGUCAGGUCUCUAAU	3.51106373333333	0.11281121641668	0.0651315861657791	0.0321302103820197	1.7371600794375	32	1.83645193333333	0.0928168724481888	0.053587846293301	0.0505414112743574	1.53066803471345	82	FALSE	FALSE	FALSE	FALSE	FALSE	FALSE
hsa-mir-6504	AAUGCAGUCUGCACCCUGCUGCAUU	3.5107565	0.0758746532578566	0.0438062514830931	0.0216120523476512	1.73635650970934	33	1.99948216666667	0.14520912144932	0.0838365253575538	0.072623364124021	1.96479059554622	35	FALSE	FALSE	FALSE	FALSE	FALSE	FALSE
hsa-mir-30c-2	UCAGCUGUGGAAAGUAAGAAAGCUGG	3.51045268333333	0.143605200076637	0.0829105009212764	0.0409078865407972	1.73556187628335	34	1.79140566666667	0.111727985591495	0.0645061825572641	0.0623688914635349	1.41071727318012	119	FALSE	FALSE	FALSE	FALSE	FALSE	FALSE
hsa-mir-6807	AGAGGCUGUGGGCAGGGGGAGAUGUGAAGGAAAGAACUAGGACCCAUUCAUCCACU	3.51015438333333	0.0747594522203777	0.043162389863904	0.0212980524661095	1.734781671716	35	1.6808837	0.184489328850018	0.106514963674171	0.109757343027372	1.11641554633718	221	FALSE	FALSE	FALSE	FALSE	FALSE	TRUE
hsa-mir-4296	CUCAGAGGGCUGAAGUGGUUGUGGGGAGGGGCUUCUGGG	3.50536211666667	0.0106862101502747	0.00616968630687802	0.00304853244675232	1.7222474835118	36	1.926589	0.0944151247470444	0.0545105976882781	0.0490063655232353	1.77068814268496	45	FALSE	FALSE	FALSE	TRUE	TRUE	TRUE
hsa-mir-1285-2	CAAUUUGAGACCAAU	3.50522636666667	0.164967563546363	0.0952440672210496	0.0470633124054813	1.72189242896933	37	1.73562336666667	0.0985507844399188	0.0568983219252359	0.0567812039942684	1.26217822965419	164	FALSE	FALSE	FALSE	FALSE	FALSE	FALSE
hsa-mir-6750	GCUGCUGCCCCAGAGGCCCAGCAGGUGUCCAGAAC	3.50381658333333	0.268410628529984	0.154966948635143	0.0766052166676582	1.71820513632553	38	1.78457853333333	0.414432618612921	0.239272783917132	0.232229969638165	1.39253774570711	120	FALSE	FALSE	FALSE	FALSE	FALSE	FALSE
hsa-mir-342	UUGAGGGACAUGGUUAAUGGAAUUGUCUCA	3.50245473333333	0.161710727365885	0.0933637319755438	0.0461706830431988	1.71464321346247	39	2.01878196666667	0.155704163177814	0.0898958405246564	0.0771277759306057	2.01618277249557	33	FALSE	FALSE	FALSE	FALSE	FALSE	FALSE
hsa-mir-6511b-1_6511b-2_6511a-2_6511a-3_6511a-1_6511a-4	GACAGGGCAGAGGGUUGCGCCCCCUC	3.50062963333333	0.163351884681248	0.0943112545933515	0.0466635724973005	1.70986965879979	40	1.81053626666667	0.16768672525863	0.0968139759675971	0.092617158985362	1.46165889849993	105	FALSE	FALSE	FALSE	FALSE	FALSE	FALSE
hsa-mir-4753	AGAACAGAUAUAUCCACAGUACACUUGGCUGUUCU	3.50038861666667	0.220321763673986	0.127202829565509	0.0629420866657352	1.70923927896693	41	1.7845367	0.12453000855605	0.0718974339620218	0.0697828229344064	1.39242635045592	121	FALSE	FALSE	FALSE	FALSE	FALSE	FALSE
hsa-mir-7156	CAGAGUGUGCAUGGCAGGCU	3.49576708333333	0.0614883457362526	0.0355003129628502	0.0175893714513787	1.69715164432111	42	1.591902	0.34395448843706	0.198582216488117	0.216065114835624	0.879471988805291	336	FALSE	FALSE	FALSE	FALSE	FALSE	FALSE
hsa-mir-8485	UGUAUAUAGCAUAUGUGUAUACAUACACACACACACACACACACACACA	3.4915108	0.11372846251404	0.0656611584470032	0.0325728514183716	1.68601932217354	43	1.82872903333333	0.110427536566309	0.0637553679625057	0.0603848544828023	1.51010322868633	85	FALSE	FALSE	FALSE	FALSE	FALSE	FALSE
hsa-let-7e	AUAGUUGAGGAGGACACCCAAGGAGAUCACUAU	3.49071303333333	0.0498848827495956	0.0288010504839719	0.014290742972349	1.68393276100353	44	1.92006583333333	0.133072755457619	0.0768295911852616	0.069306350411224	1.75331802819655	47	FALSE	FALSE	FALSE	FALSE	FALSE	FALSE
hsa-mir-7111	GGCCAUCUGCUAUUCGUCCACCAACCUGACUUGAUCC	3.48378761666667	0.173705826568666	0.100289105729226	0.0498611986958235	1.66581931241431	45	2.0205049	0.0398973587863908	0.0230347508352778	0.0197462321355374	2.02077065914406	31	FALSE	FALSE	FALSE	FALSE	FALSE	FALSE
hsa-mir-4536-2	ACGAUAUAGGUAUGUAUGUAUGUAUGUAUAAAAGCAGGGCAGUAUAUAUAUCGU	3.47692451666667	0.146595534050072	0.084636971045806	0.0421624149006874	1.64786885325839	46	1.83327996666667	0.117070930652845	0.0675909333267002	0.0638587301347692	1.52222161183804	83	FALSE	FALSE	FALSE	FALSE	FALSE	FALSE
hsa-mir-4509-1_4509-3_4509-2	UUUUCCCUUUCUCUUGCCCUGAAA	3.47320216666667	0.0803330965304666	0.0463803349067011	0.0231294041278238	1.63813303538614	47	2.05337566666667	0.163321477122066	0.0942936987808719	0.0795380405901042	2.10830007690974	24	FALSE	FALSE	FALSE	FALSE	FALSE	FALSE
hsa-mir-4324	CAGGGAACUUUAAAACC	3.47181538333333	0.0892557998682207	0.0515318600806526	0.0257086826381088	1.63450589931308	48	1.91138116666667	0.168705001471751	0.0974018780133514	0.0882634005262079	1.73019219652578	54	FALSE	FALSE	FALSE	FALSE	FALSE	FALSE
hsa-mir-4306	UCCAGAGGCAUCCCUAACCCAGAAUCUUUUGACUGUCCUCUGGA	3.47054033333333	0.0866355829921276	0.050019077161905	0.0249631396471676	1.63117100211695	49	1.8873008	0.0285050935660629	0.0164574234436419	0.0151036303095208	1.66607016081875	63	FALSE	FALSE	FALSE	FALSE	FALSE	FALSE
hsa-mir-6852	GACAUGCUCUGACUCCCCUGAUGUC	3.46876573333333	0.167441137940661	0.0966721860634579	0.0482711001010026	1.62652953035957	50	2.085468	0.0899717223673634	0.0519451981282516	0.0431422214905064	2.1937566553916	15	FALSE	FALSE	FALSE	FALSE	FALSE	FALSE
hsa-mir-4516	GGGCAGGGAGGGCAGGGCAGGCUCUGGGGUGGGGGGUCUGUGAGUCAGCCACGGCUC	3.46687028333333	0.138448915182193	0.0799335184494509	0.0399348414758331	1.62157197505554	51	1.57509533333333	0.209050901352596	0.120695594170255	0.132722697432026	0.834718613782647	355	FALSE	TRUE	TRUE	TRUE	TRUE	TRUE
hsa-mir-3914-2	CCUUCUACCAAGUUAAGCAUACUCAUUAGAAGG	3.46488516666667	0.248011001704523	0.143189218596095	0.0715784188435652	1.6163798963091	52	1.58045276666667	0.273851003777315	0.158107950748682	0.173273766576963	0.84898457311181	349	FALSE	FALSE	FALSE	FALSE	FALSE	FALSE
hsa-mir-3137	GGGUGUAUGGUAUAGGGGUAGCCU	3.464012	0.143138140840414	0.0826408441455153	0.0413214910457624	1.6140961262072	53	2.22732603333333	0.230512039561328	0.133086188092183	0.103492724509825	2.57150114760154	6	FALSE	FALSE	FALSE	FALSE	FALSE	FALSE
PARIS_ID48	UGUAUAUAUAUAUAUUUAAUUUCAAUGGCUUUUGGGGUACAAAUGGCUUUUGGUCAUAUAUAUGAGUUCUACA	3.46251191666667	0.0707790121326997	0.04086428170779	0.0204415215993937	1.6101726536357	54	1.6786808	0.0973725563458208	0.0562180716179416	0.0580054030199313	1.11054958779866	224	FALSE	FALSE	FALSE	FALSE	FALSE	TRUE
hsa-mir-6127	GAGGUGGGAAGGCUGCCCCAAAUGGCCUCUAACAUCCCUUCCAGUCUCCUCCUC	3.45988836666667	0.149822675935466	0.0865001622820512	0.0433027485449792	1.60331075054257	55	1.816053	0.151656738030955	0.0875590585265927	0.0835089824090791	1.4763490473952	96	FALSE	FALSE	FALSE	FALSE	FALSE	FALSE
hsa-mir-592	AUGUGUUGUGAUGGCACAGCGU	3.45953986666667	0.323665369208255	0.186868288039746	0.0935573462606497	1.60239924772083	56	1.80992023333333	0.174245240612085	0.100600536572398	0.0962723314558326	1.46001850356975	106	FALSE	FALSE	FALSE	FALSE	FALSE	FALSE
hsa-mir-6884	GUUGGCUCAAGAAAGGGAGAUAGAUGGUAGCCC	3.45876011666667	0.247830366087503	0.143084928573983	0.0716529501115984	1.60035980919789	57	1.81140493333333	0.305542297606671	0.176404927772028	0.168676971109057	1.46397201423394	104	FALSE	FALSE	FALSE	FALSE	FALSE	FALSE
hsa-mir-3978	GUGGAGCCAAAAUUAGAAGGGCCAAAAUUCUACCUGGCCCACUACCACAG	3.45532845	0.188819818091924	0.109015172803709	0.0546459825235787	1.5913842744779	58	1.71189466666667	0.223481912792363	0.129027342509683	0.130546532531419	1.19899262414647	185	FALSE	FALSE	FALSE	FALSE	FALSE	FALSE
hsa-mir-223	AGUUGGACACUCCAUGUGGUAGAGUGUC	3.45460271666667	0.117726010920764	0.0679691440957238	0.0340780172356135	1.58948611671275	59	1.83813456666667	0.195328460574345	0.112772939292993	0.106264505393944	1.53514860912393	81	FALSE	FALSE	FALSE	FALSE	FALSE	FALSE
hsa-mir-4639	UUGAUGUCAGGUUAUCCCCAAGCAUAACCUCAC	3.45446945	0.188275816176135	0.108701093151188	0.0545020932740151	1.58913755733625	60	1.86077476666667	0.145916099222338	0.0842446991651172	0.0784168518598991	1.59543571907163	72	FALSE	FALSE	FALSE	FALSE	FALSE	FALSE
hsa-mir-7110	GAGAGAGUGCACAGCCAGCUCAGGGAUUAAAGCUCUUUCUCUCUCUCUC	3.45440673333333	0.035326650888011	0.0203958513997611	0.0102265464420058	1.58897352170171	61	1.82730196666667	0.160697710659185	0.0927788665072372	0.0879426135310998	1.50630318606144	87	FALSE	FALSE	FALSE	FALSE	FALSE	FALSE
hsa-let-7i	GCUGUUGGUCGGGUUGUGACAUUGCCCGCUGUGGAGAUAACUGC	3.45407381666667	0.145385870949952	0.0839385717293227	0.0420911302614416	1.58810277713623	62	1.99888083333333	0.106284008569414	0.061363100958104	0.053171758314464	1.96318934428599	36	FALSE	FALSE	FALSE	FALSE	FALSE	FALSE
hsa-mir-6841	UUGUGAAACACAGGUGUUUUUUAACCUCAC	3.45386541666667	0.0801167483107977	0.0462554262038365	0.0231962565548134	1.58755770629535	63	1.819136	0.120103199203852	0.069341614390879	0.0660221111581826	1.48455856674436	94	FALSE	FALSE	FALSE	FALSE	FALSE	FALSE
hsa-mir-1228	UGUGGUGGGUGGUGGCCUGCGGUGAGCAGGGCCCUCA	3.45261343333333	0.210025399487927	0.121258220931014	0.0608308469926672	1.58428314003682	64	2.0670699	0.244615055769529	0.141228568296373	0.118339034286905	2.14476555648219	18	FALSE	FALSE	FALSE	FALSE	TRUE	TRUE
hsa-mir-22	GCUUUAUGUCCUGACCCAGCUAAAGC	3.45212635	0.135506564133468	0.0782347512794191	0.0392530719895197	1.58300917208058	65	1.79972423333333	0.0746867066670051	0.043120390199082	0.0414989726113068	1.43286824107089	112	FALSE	FALSE	FALSE	FALSE	FALSE	FALSE
hsa-mir-148a	CCGACUCUGAGUAUGAUAGAAGUC	3.44679326666667	0.0994615788629261	0.0574241693305356	0.0288562646982056	1.56906047622155	66	1.60037796666667	0.0466339360284255	0.0269241155193833	0.0291393264589593	0.902042086876262	321	FALSE	FALSE	FALSE	FALSE	FALSE	FALSE
hsa-mir-520f	GCUUUCUGUGGUCAGAAAGAAAAGCAAGU	3.44423238333333	0.1051544054338	0.0607109242836794	0.030530578001253	1.5623624779878	67	1.8142621	0.313571187150908	0.181040409311687	0.17283676220261	1.47158017674895	99	FALSE	FALSE	FALSE	FALSE	FALSE	FALSE
hsa-mir-1199	GCAGGCCGUGAACUCGUCGAGCUGCGCGUGCGGCCGGUGCUCA	3.44338925	0.108163177115077	0.0624480394237946	0.031411835625344	1.5601572601616	68	2.02617236666667	0.137061544708949	0.0791325197332576	0.0676455502818026	2.03586218598827	29	FALSE	FALSE	FALSE	FALSE	FALSE	FALSE
hsa-mir-486-1	CCCGAGGCCCUUCAUGCUGCCCAGCUCGGG	3.4397791	0.17326596162395	0.100035149584987	0.0503712466954492	1.5507149017344	69	2.09359066666667	0.112365771733805	0.0648744085582121	0.0536713186215665	2.21538597396661	14	FALSE	FALSE	FALSE	FALSE	FALSE	FALSE
PARIS_ID32	UGGUCUUGUAAUUAAAAUUCAAACACUAUAGAAAAAGGCCA	3.4380411	0.179155466536211	0.103435456831474	0.0521097512581251	1.54616915738957	70	1.55043706666667	0.107878502868613	0.0622836826709674	0.0695794142103066	0.769057725908286	397	FALSE	FALSE	FALSE	FALSE	FALSE	FALSE
hsa-mir-4761	CUGACCCGUUGUCAGACCUGGAAAAAGGGCCGGCUGUGGGCAGGGAGG	3.43636295	0.0513900679823194	0.0296700695832653	0.0149547846749772	1.54177995090381	71	1.8704077	0.0735280821182639	0.0424514580039766	0.0393112593143537	1.62108662811774	67	FALSE	FALSE	FALSE	TRUE	FALSE	TRUE
hsa-mir-6781	GCGUCGCUUCUCCCUAAUGUUGCC	3.43454991666667	0.207896912422037	0.120029338350555	0.0605310499093888	1.5370379566449	72	2.03004883333333	0.0321727010730117	0.0185749176250607	0.0158482399756779	2.04618457590276	28	FALSE	FALSE	FALSE	FALSE	FALSE	FALSE
hsa-let-7a-1	AUAGUUUUAGGGUCACACCCACCACUGGGAGAUAACUAU	3.43254355	0.0171792826067472	0.00991846343749011	0.00500482582566132	1.5317902984581	73	1.72185423333333	0.0307029257997233	0.0177263424753794	0.0178313153374694	1.22551330376347	173	FALSE	FALSE	FALSE	FALSE	FALSE	FALSE
hsa-mir-4481	GUUUUUUAAGAGGAAGGGAGACCUAAGCUAGCA	3.4320981	0.0714397107966577	0.0412457362592794	0.0208151715700253	1.53062522261322	74	1.53168476666667	0.112649527214469	0.0650382348613575	0.0735461562757606	0.719123450951693	424	FALSE	FALSE	FALSE	FALSE	FALSE	FALSE
hsa-mir-378e	CAGGCCAGGGGCAGACAGUGGACAGAGAACAGUGCCCAAGACCACUG	3.43102348333333	0.224698250370527	0.129729595337862	0.065490152271481	1.52781455941682	75	1.75691656666667	0.233900879882833	0.135042735964044	0.133131466980589	1.31887850127451	140	FALSE	FALSE	FALSE	FALSE	FALSE	FALSE
hsa-mir-1238	UGUGGUUGGGGCCAUGGCGGGUGGGCAGCCCAGCCUCUGAGCCUUCCU	3.43089606666667	0.315051460090794	0.181895045292005	0.0918277481943329	1.52748130073331	76	1.95779006666667	0.0413428044992508	0.0238692793066965	0.0211170774656351	1.85377142536881	39	FALSE	FALSE	FALSE	TRUE	TRUE	TRUE
hsa-mir-641	CCUCUGUCCUCUGUCCUCUACCUAUAGAGG	3.42928658333333	0.11450976642654	0.0661122444712039	0.0333917168028675	1.52327169212537	77	1.98772646666667	0.213867198284949	0.123476284500646	0.107593877664463	1.93348710978142	37	FALSE	FALSE	FALSE	FALSE	FALSE	FALSE
hsa-mir-7154	GCUUGGAGCCUUGGUAGGGAAGCAAGCUGAGGAGAUAGGA	3.42894691666667	0.0285222825364804	0.0164673475003395	0.00831808809808211	1.52238329291414	78	1.76143996666667	0.125343456613592	0.0723670784170154	0.0711596528894428	1.33092356771109	136	FALSE	FALSE	FALSE	FALSE	FALSE	FALSE
PARIS_ID44	GGCUGUGGAGUGUAUGAAUUUAUAAAUCACUGGUCUUGUAAUUAAAAUUCAAACACUAUAGAAAAAGGCC	3.42751231666667	0.106896586713308	0.0617167731143804	0.0311878052760047	1.51863109220235	79	1.8122558	0.121403731933248	0.0700924773122861	0.0669903950277043	1.46623773151047	103	FALSE	FALSE	FALSE	FALSE	FALSE	FALSE
hsa-mir-6774	CCUGUAUGUCUCCCCGCAGCACCGUCAUCGU	3.42548251666667	0.102725596050964	0.059308650532689	0.0299886499350539	1.51332214406016	80	1.86047286666667	0.241333626654582	0.139334034313532	0.129716283950418	1.59463180927873	73	FALSE	FALSE	FALSE	FALSE	FALSE	FALSE
hsa-mir-26a-1	UAGGCUGUGCAGGUCCCAAUGGGCCUA	3.42405518333333	0.247381898279979	0.142826005564587	0.0722482217822061	1.50958894933738	81	1.8020184	0.183818389536738	0.106127596681039	0.10200694373417	1.43897722765545	110	FALSE	FALSE	FALSE	FALSE	FALSE	FALSE
hsa-mir-3605	GAAGCCGCUCCCACCUGACCCUCACGGCCUC	3.42367	0.0960226510087602	0.0554387034082092	0.0280467016414433	1.5085815011445	82	1.8415407	0.147694678245257	0.0852715622427743	0.0802016910325452	1.54421857912257	79	FALSE	FALSE	FALSE	FALSE	FALSE	FALSE
hsa-mir-621	UGCUCUGAUGAAGACCCAUGUGGC	3.42230351666667	0.155670607450744	0.0898764671165996	0.0454870839750554	1.50500745978386	83	1.91917746666667	0.247661862553065	0.142987643013016	0.12904583700809	1.75095245461914	49	FALSE	FALSE	FALSE	FALSE	FALSE	FALSE
hsa-mir-652	CAUUCACAUAGACUAUAAUUGAAUG	3.42177265	0.103837342416361	0.0599505175960212	0.0303460670937213	1.50361897638463	84	1.42039993333333	0.285714021011243	0.164957066942091	0.201150404408103	0.422790336284934	616	FALSE	FALSE	FALSE	FALSE	FALSE	FALSE
hsa-mir-4441	GUGUACAGGGAGGAGACUGUACGUGAGAGAUAGUCAGAUCCGCAUGUUAGAGCAGAGUCUCCUUCGUGUACAG	3.41897486666667	0.0989665618565349	0.0571383711286422	0.0289462677311292	1.49630136547235	85	1.599061	0.22297366652365	0.128733906389627	0.13944037564774	0.898535222350739	325	FALSE	FALSE	FALSE	FALSE	FALSE	FALSE
hsa-mir-3942	GAAAUAGGCUGCGAAGAUAACAGUAUUUC	3.4178791	0.0811629099184327	0.0468594278896205	0.0237465713513485	1.4934353843859	86	1.77647493333333	0.247819127491893	0.143078439967783	0.139500492149862	1.37095919851353	127	FALSE	FALSE	FALSE	FALSE	FALSE	FALSE
hsa-mir-195	UUGGCACAGGGAAGCGAGUCUGCCAA	3.41648766666667	0.113375546267794	0.0654574021572318	0.0331848252736151	1.48979608622353	87	1.64763436666667	0.202287476274987	0.116790728881054	0.122774494370517	1.02787806811903	261	FALSE	FALSE	FALSE	FALSE	FALSE	FALSE
hsa-mir-4285	UCAUAAAUAUUUUAAGGAAUGACCCGGCCCUGGGG	3.41587606666667	0.0536702751450065	0.0309865478024508	0.0157120088953871	1.48819644454269	88	1.79709316666667	0.0388406618002745	0.0224246665458917	0.0216130485167433	1.42586214547928	114	FALSE	FALSE	FALSE	FALSE	FALSE	FALSE
hsa-mir-4666b	UCCCAGGCCCUUCCUCCAAUACUGGGA	3.41131205	0.153835375082691	0.088816895214879	0.0450956619704994	1.47625924491543	89	1.96839873333333	0.169465217896957	0.0978407891710869	0.086092931796385	1.88202055098306	38	FALSE	FALSE	FALSE	FALSE	FALSE	FALSE
PARIS_ID27	CAUGUCACCCAAAGGGGUAAUUGUCCUACUGGUGGUCUGUAAGAUGAGUUAGGGUGACUUG	3.40962281666667	0.175877357533257	0.101542839716186	0.0515826432981226	1.47184104993724	90	1.87172483333333	0.0322251535540694	0.018605201079119	0.0172168221418957	1.62459393644904	66	FALSE	FALSE	FALSE	FALSE	FALSE	FALSE
PARIS_ID33	CUGGUCUUGUAAUUAAAAUUCAAACACUAUAGAAAAAGGCCAUGUAGAAGAUAAAAGUUCCUCUAUAAUCCCGG	3.40722111666667	0.111552306492698	0.0644047541822831	0.0327399668741874	1.46555939620135	91	1.6972261	0.165811884611539	0.095731536215311	0.0976958135463145	1.15993265597443	199	FALSE	FALSE	FALSE	FALSE	FALSE	FALSE
hsa-mir-6857	GCCAGUGUUCAAGGGCCCCUCCUCUAGUACUCCCUGUUUGUGUUCUGCCACUGA	3.40605661666667	0.20288942992469	0.11713826698275	0.0595672511525213	1.4625136428702	92	1.8787212	0.246921060032796	0.142559940478522	0.131430390008265	1.64322410431275	65	FALSE	FALSE	FALSE	FALSE	FALSE	FALSE
PARIS_ID2	GGGUCCAAGACAUAUAAUCAUGUAUAAUUUUGUCAAGGUAUAAUUUUUUAAAUUGCUUUUGUCAUGUGUCUGCUGGUGAUGCCC	3.4045401	0.0569832473573817	0.0328992932010834	0.0167374287520895	1.45854718886483	93	1.770512	0.103188871439705	0.0595761227030876	0.0582819384673503	1.3550808927796	132	FALSE	FALSE	FALSE	FALSE	FALSE	FALSE
hsa-mir-4719	GUGAUUACAUUAAAACUUAAAAUUUCAC	3.39823175	0.14780948121632	0.0853378437690212	0.0434959979454962	1.44204768003992	94	1.6145886	0.17066326695537	0.098532483117464	0.1057007753897	0.939882654282609	301	FALSE	FALSE	FALSE	FALSE	FALSE	FALSE
hsa-mir-5693	UGCUGUGAGCUAGCCAGCAG	3.3958813	0.158970692157493	0.09178177191039	0.046812794121365	1.43590007083665	95	1.821253	0.248066048936085	0.143221000130056	0.136206254120699	1.49019578778301	92	FALSE	FALSE	FALSE	FALSE	FALSE	FALSE
hsa-mir-6883	GGAUGUGUUGACCCCUGAAGUGGUUCUGAUGACCUUUCC	3.39425375	0.0907686084630173	0.0524052805300907	0.0267418452327017	1.43164320880648	96	1.82631583333333	0.064614382021988	0.0373051308539161	0.0353796319577736	1.50367727601251	88	FALSE	FALSE	FALSE	FALSE	FALSE	FALSE
hsa-mir-1243	AGUGAAAUAAAGGUCCAUCUCCUGCCUAUUUAUUACUUUGCU	3.39228231666667	0.52613218280158	0.303762557369818	0.155096814972219	1.42648691886045	97	1.426558	0.104165015915853	0.0601396999791595	0.0730184233069061	0.43918824982804	604	FALSE	FALSE	FALSE	FALSE	FALSE	FALSE
hsa-mir-7844	UGUAAAUAACUACAAUUCUCUUAACUCCGUAGCAGUUGC	3.3916589	0.181770950213373	0.104945507036545	0.0535935232795294	1.42485637065161	98	1.7915063	0.146649837813856	0.0846683233384445	0.081858399166029	1.41098524311109	118	FALSE	FALSE	FALSE	FALSE	FALSE	FALSE
hsa-let-7a-2	AUAGUUUAGAAUUACAUCAAGGGAGAUAACUGU	3.39136565	0.0758694740608668	0.0438032612723168	0.0223713636012286	1.42408937437479	99	1.56328513333333	0.106333026737008	0.0613914016103593	0.0680189585826088	0.803270003527244	377	FALSE	FALSE	FALSE	FALSE	FALSE	FALSE
hsa-mir-6758	AUGUGAUGUGAGCAGAUGGUUCUCACU	3.38981733333333	0.075868981700912	0.0438029770081644	0.0223814365909526	1.42003974737162	100	1.60781333333333	0.170517022588167	0.0984480488926918	0.106055236048236	0.921841239168856	312	FALSE	FALSE	FALSE	FALSE	FALSE	FALSE
hsa-mir-532	GACCGUUGGCAUCUUAAUUACCCUC	3.389495	0.301871948406055	0.174285850673033	0.0890610395961803	1.41919668354702	101	1.89826933333333	0.244545141562009	0.141188203309841	0.128825313282911	1.69527755187677	58	FALSE	FALSE	FALSE	FALSE	FALSE	FALSE
hsa-mir-503	CUGCAGUGAGCGAUCGGUGCUCUGGGG	3.38919136666667	0.246860075009308	0.142524730758795	0.0728374553993096	1.41840252962994	102	1.56845666666667	0.084769762771482	0.0489418453552559	0.0540466080912757	0.817040941887545	364	FALSE	FALSE	FALSE	FALSE	FALSE	FALSE
hsa-mir-6818	AGCAUCUGAAUGGGUACAGUUGUUGU	3.38692856666667	0.187838022281868	0.108448332728483	0.0554596941106241	1.4124841692712	103	1.6935899	0.115620954146858	0.06675378900065	0.068269747089811	1.15025005647479	206	FALSE	FALSE	FALSE	FALSE	FALSE	FALSE
hsa-mir-541	CCCACUCCAAAGUUCACAGAAUGGGUGG	3.38645108333333	0.163042556218141	0.0941326637219086	0.0481455518494176	1.41123531014448	104	1.75106603333333	0.0902825805588391	0.0521246721887798	0.0515586384752018	1.30329949815973	148	FALSE	FALSE	FALSE	FALSE	FALSE	FALSE
hsa-mir-4744	UAUGACCAGGCCAUAGUAAACAUCAUA	3.386391	0.15641780665288	0.0903078627770909	0.0461901199988069	1.41107816200137	105	1.75395183333333	0.199049098702012	0.114921050717559	0.11348606895534	1.31098390650803	144	FALSE	FALSE	FALSE	FALSE	FALSE	FALSE
hsa-mir-940	CAGCCCCGUGUGUUGAGGAAGGAAGG	3.38616986666667	0.166774801247831	0.0962874763944813	0.0492517528106182	1.410499787088	106	1.58097546666667	0.0918361660108555	0.0530216351677106	0.0580882929223963	0.850376436804255	347	FALSE	FALSE	FALSE	FALSE	FALSE	FALSE
hsa-mir-608	CCGUUUAAAAAGGCAUCUCCAAG	3.38597875	0.240077324108687	0.138608707700475	0.07090337590237	1.40999992085859	107	1.89658053333333	0.0862796408607117	0.0498135738765161	0.0454922105042758	1.69078055665236	59	FALSE	FALSE	FALSE	FALSE	FALSE	FALSE
hsa-mir-6798	CUUGGGCCCAUUCCUUUCCUUACCCUAC	3.38546676666667	0.401645704535108	0.231890255632201	0.118638206255549	1.40866082687577	108	1.9206715	0.365207227417872	0.210852491059705	0.190145596171897	1.7549308184071	46	FALSE	FALSE	FALSE	FALSE	FALSE	FALSE
hsa-mir-1226	AUGGGGCAGCUGGGAUGGUCCAAAAGGGUGGCCUCA	3.38545926666667	0.233776807559317	0.134971102774663	0.069053203463734	1.40864121060271	109	1.69421263333333	0.0474030181531023	0.0273681452910944	0.0279793794594942	1.15190829239738	204	FALSE	FALSE	FALSE	FALSE	FALSE	TRUE
hsa-mir-6847	GAGCUGGAAGGAGUGGGCCUGGCUC	3.38318131666667	0.342026088869407	0.197468854478627	0.101095997185984	1.40268322537239	110	1.7308335	0.112026735919378	0.0646786661394881	0.0647241551075699	1.2494236065339	168	FALSE	FALSE	FALSE	FALSE	FALSE	TRUE
hsa-mir-6767	AUGGAGAACGCCCCCACCAGUUCCCAC	3.37674301666667	0.231715881732357	0.133781226693688	0.0686211182161838	1.38584383192285	111	1.74358176666667	0.154213145409084	0.0890350010145136	0.0884461792141269	1.28337013325079	156	FALSE	FALSE	FALSE	FALSE	FALSE	FALSE
hsa-mir-6814	UGCCACCCAGCCCUGCAGAGCCCCUGACUC	3.37549123333333	0.214783405251793	0.124005256839587	0.0636302660575102	1.38256978876494	112	1.91043686666667	0.300351625043803	0.173408091570581	0.157216200275624	1.72767768172805	55	FALSE	FALSE	FALSE	FALSE	FALSE	FALSE
hsa-mir-8075	GCUUAUACGUGCCCUUGCU	3.37416715	0.172536626848302	0.0996140679559371	0.0511345820103494	1.37910664473469	113	1.88778683333333	0.243746032148389	0.140726837274776	0.129117349397971	1.66736438723923	62	FALSE	FALSE	FALSE	FALSE	FALSE	FALSE
hsa-mir-4284	AUCAAAGUGGGGACUCAUGGGGAGAG	3.3704869	0.130695531166323	0.075457100100758	0.0387764542761829	1.36948093954191	114	1.91726476666667	0.244722857514093	0.141290807662616	0.127641660019427	1.74585925070765	50	FALSE	FALSE	FALSE	FALSE	FALSE	FALSE
hsa-mir-99a	CUUGUGGUGAAGUGGACCGCACAAG	3.36927445	0.200258378075626	0.115619228489441	0.0594366475772331	1.3663097728383	115	1.53101373333333	0.295340990748344	0.170515200511287	0.19290551372477	0.71733660011357	427	FALSE	FALSE	FALSE	FALSE	FALSE	FALSE
hsa-mir-548o	AUGGUUCCUAUUCUGAUCAAUAAACAUGGUUUGAGCCUAGUUACAAUGAUCUAAAAUUCACGGUCCAA	3.36609101666667	0.113848087123701	0.0657302237475929	0.0338220465697453	1.35798349316503	116	1.689516	0.171235375454373	0.0988627901133689	0.101351733546396	1.13940193423135	207	FALSE	FALSE	FALSE	FALSE	FALSE	FALSE
hsa-mir-562	CUUUUAGAGUAAUUGUGAAACUGUUUUUCAAAG	3.36473078333333	0.260737697058347	0.15053697958452	0.0774913994159266	1.35442579869861	117	1.8489368	0.0783874542979938	0.0452570178400362	0.0423959619917748	1.56391317077301	77	FALSE	FALSE	FALSE	FALSE	FALSE	FALSE
NEAT1_ParasoR_ID32	UCCUGUAAGGCAAGAAUAUUCUCUCUGUUGGAACUCAAAUACACAGAACUGGGUAAAUCUCAAUCUUAAUCUUUGAUUCAGGA	3.36098503333333	0.0306327441698153	0.0176858230924598	0.0091142161794855	1.3446287780544	118	1.56139556666667	0.16208171648327	0.0935779226423328	0.103805672273868	0.798238399858248	382	FALSE	FALSE	FALSE	FALSE	FALSE	FALSE
hsa-mir-4482	GAAAUGUGUGGAAGAUGGCAUUUC	3.35874611666667	0.146355796432482	0.0844985584677556	0.0435745338732928	1.33877288462745	119	1.8682956	0.0857735784313564	0.0495213985967011	0.0459100682094185	1.61546245496907	69	FALSE	FALSE	FALSE	FALSE	FALSE	FALSE
hsa-mir-1272	AAACGUGCUCAGUGUCUUUAUAACAGGAAAGCCGUAAAC	3.35080196666667	0.154657352844493	0.0892914642969227	0.0461553247201725	1.31799493587202	120	1.40531333333333	0.184499119851785	0.106520616511677	0.13128682086447	0.382617214451337	652	FALSE	FALSE	FALSE	FALSE	FALSE	FALSE
NEAT1_ParasoR_ID43	UGGUCAUAUAUAUGAGUUCUACAGUAGUGAAGUCUGAGAUUUUACUACACCUUCCACUUAUGUGGUCCCACACCA	3.35018575	0.139912013704605	0.0807782387752161	0.0417624645751671	1.31638321928532	121	1.67880776666667	0.293263079243132	0.169315517744401	0.174685324350992	1.11088767904313	223	FALSE	FALSE	FALSE	FALSE	FALSE	FALSE
hsa-mir-27b	UGAACAGUGAUUGGUUUCCGCUUUGUUCA	3.34698696666667	0.155299602459973	0.0896622672853075	0.0463998228874609	1.30801679163985	122	1.83820013333333	0.0815944172015057	0.0471085587356599	0.0443882119916644	1.53532320231844	80	FALSE	FALSE	FALSE	FALSE	FALSE	FALSE
hsa-mir-5091	GCUGGUCGCGGGUUGUGGGGUUUAGGUCACCGGC	3.34574298333333	0.0657285871556348	0.0379484174877595	0.0196454382428832	1.30476314940593	123	1.93924466666667	0.0814636705061418	0.0470330720958959	0.0420079384032384	1.80438809090957	41	FALSE	FALSE	FALSE	FALSE	FALSE	TRUE
PARIS_ID14	GCUGGUGAUGCCCAACCCAGUGCUCUGCACCCAGGUCACACUGUGGCUUUGUCCUCUGCUUAUGCCUGCAUUGCAGC	3.3451113	0.208017752848699	0.120099105603417	0.0621855998778572	1.303110979705	124	1.88429966666667	0.310949550351328	0.179526806599732	0.16502128395607	1.65807863886955	64	FALSE	FALSE	FALSE	FALSE	FALSE	FALSE
hsa-mir-1321	CCUGUUUUACAAAUAAGGAAAUAAACUCAGG	3.34221891666667	0.204613160200305	0.118133463121386	0.0612207534281969	1.29554594220179	125	1.595417	0.0475979915962841	0.0274807132610002	0.0298342010874174	0.888831852740511	328	FALSE	FALSE	FALSE	FALSE	FALSE	FALSE
hsa-mir-221	AUUUCUGUGUUCGUUAGGCAACAG	3.34142665	0.273737493364588	0.158042415481338	0.0819223409751007	1.29347376629869	126	1.63438166666667	0.171536228510258	0.0990364877061704	0.10495481686362	0.99258831882336	283	FALSE	FALSE	FALSE	FALSE	FALSE	FALSE
hsa-mir-7108	GGGUGGGCGGGGGCGGCCGGUGGGAACCCCGCCCCGCCCCGCGCCCGCACUCACCC	3.34098286666667	0.490111692115342	0.282966117375776	0.146696858881031	1.2923130496256	127	1.4636929	0.0986851174510625	0.0569758791253808	0.0674220100753803	0.538072349756348	541	FALSE	FALSE	TRUE	TRUE	TRUE	TRUE
hsa-mir-4519	GCUGCACUGUCUCCGUCUGCGG	3.34011176666667	0.125836578275518	0.0726517823412719	0.0376743615382366	1.29003468489673	128	1.91978376666667	0.0916457875407443	0.052911720106744	0.0477375572874384	1.75256693129167	48	FALSE	FALSE	FALSE	FALSE	FALSE	FALSE
hsa-mir-4286	ACCAUAGUCAUAAGUUAGGAGAUGUUAGAGCUGUGAGU	3.33914061666667	0.154763790193122	0.0893529159288059	0.0463483895888209	1.28749463908518	129	1.58017133333333	0.103776876216878	0.0599156074194731	0.0656744455665851	0.848235162668899	350	FALSE	FALSE	FALSE	FALSE	FALSE	FALSE
hsa-mir-3653	CUUCCUGAGCACGCUCAUGAUGAGCAAACUGAGCCUCUAAG	3.33866176666667	0.0156006753880517	0.00900705413483162	0.00467273311235342	1.28624220543758	130	1.5399986	0.0585369204338597	0.0337963067700206	0.0380110218501885	0.741261814758264	410	FALSE	FALSE	FALSE	FALSE	FALSE	FALSE
hsa-mir-4290	GUCAGUCCCAAUCUGAAUCCCACCAAAAUAGGUGGUAGAGGGUUGC	3.33847078333333	0.138778289623327	0.0801236828717035	0.0415694186440541	1.28574268794192	131	1.6065982	0.192635952776527	0.111218419191128	0.119903005478611	0.918605539975927	315	FALSE	FALSE	FALSE	FALSE	FALSE	FALSE
PARIS_ID11	UGACUAAAUACUGUCUUUGAUUUUUUGUUCCAGGUCUGUCA	3.33742988333333	0.389603099353516	0.224937454288865	0.116737463549164	1.28302021079087	132	1.912546	0.214031613640812	0.123571209750613	0.111909263171088	1.73329395513381	53	FALSE	FALSE	FALSE	FALSE	FALSE	FALSE
hsa-mir-324	CAUUGGUGUAAAGCUGGAGACCCACUG	3.33642696666667	0.328031083376052	0.189388834289728	0.0983180769887431	1.28039707916496	133	1.70378663333333	0.422409453443105	0.243878211653619	0.247923915576619	1.17740227171909	192	FALSE	FALSE	FALSE	FALSE	FALSE	FALSE
PARIS_ID39	AUAUUAACUUCUUAUAAUUUUCUUUUUUUUUCUUUAUGUGUGUGU	3.33485541666667	0.0817313004555987	0.0471875883192581	0.0245081990802746	1.27628668530701	134	1.63596346666667	0.0212392051740004	0.0122624608245828	0.0129826891655936	0.996800390735942	278	FALSE	FALSE	FALSE	FALSE	FALSE	FALSE
hsa-mir-200c	GUUUGGGUGCGGUUGGGAGUCUCUAAU	3.33405158333333	0.266291239826849	0.153743318996871	0.079870161924914	1.27418425675167	135	2.0068314	0.213363339378349	0.123185381425287	0.106318517528851	1.98436038901085	34	FALSE	FALSE	FALSE	FALSE	FALSE	FALSE
PARIS_ID12	UCUGAAUCUCCUAUCCAAUACAAAAACUAGGACAAUACAGA	3.3339863	0.358011952149465	0.206698296946597	0.107382550477026	1.27401350799257	136	1.42278413333333	0.296157276138817	0.170986483101212	0.208153344699573	0.429139066752745	609	FALSE	FALSE	FALSE	FALSE	FALSE	FALSE
hsa-let-7d	AUAGUUUUAGGGCAGGGAUUUUGCCCACAAGGAGGUAACUAU	3.33182696666667	0.152533766739084	0.0880654112873178	0.0457808188315635	1.2683657650187	137	1.8228962	0.0511075870519244	0.0295069791420608	0.0280364768174537	1.49457135774556	90	FALSE	FALSE	FALSE	FALSE	FALSE	FALSE
hsa-mir-6809	GGAUCAUGUUUGCCCCCGUGGACAGCUCUCUGGUGUGCUCCUCCUGCCAUCCUGCCCACCCCUGCAUAAUGCUGCUUC	3.33162411666667	0.168577597226889	0.0973283211382846	0.0505992246795095	1.26783521021988	138	1.6748155	0.234650206463258	0.135475359866964	0.14010510797354	1.10025693287154	227	FALSE	FALSE	FALSE	FALSE	FALSE	FALSE
hsa-mir-138-2	AGGCCGACGAGCAGCGCAUCCUCUUACCCGGCUA	3.33049476666667	0.256307839919817	0.147979400373118	0.076957887003781	1.26488139182182	139	1.675605	0.307464065661339	0.177514461075711	0.183494359148689	1.10235924085927	226	FALSE	FALSE	FALSE	FALSE	FALSE	FALSE
hsa-mir-1273a	ACCCGGGUGGUGGAGGUUGCAGUGAGCCAAGAUUGCGCCACUGCACUCCAGCCUGGGC	3.33031211666667	0.169943912316536	0.0981171635230903	0.0510294249797326	1.26440367018512	140	1.6486764	0.219870578211093	0.126942337517053	0.133361876357964	1.03065283062713	259	FALSE	FALSE	FALSE	FALSE	FALSE	TRUE
hsa-mir-6829	GGCAGGGUCCUCCAGCUCAUUCCUCCUGCC	3.32842833333333	0.126617361545301	0.0731025677722595	0.0380411860688906	1.25947662908364	141	2.04287433333333	0.177992076104762	0.102763773052704	0.0871282551258716	2.08033676221888	25	FALSE	FALSE	FALSE	FALSE	FALSE	FALSE
hsa-let-7f-1	AUAGUUGUGGGGUAGUGAUUUUACCCUGUUCAGGAGAUAACUAU	3.3275618	0.0231440822648566	0.0133622421257618	0.00695526744683048	1.25721020848548	142	1.81516516666667	0.150950730510896	0.0871514448948363	0.0831608788461376	1.4739848939963	98	FALSE	FALSE	FALSE	FALSE	FALSE	FALSE
hsa-mir-6836	GCAUCCAGACAGCGGGCGAAUGC	3.32733585666667	0.273358239792892	0.157823453329629	0.0821552892669943	1.25661925300231	143	1.3815819	0.33709524495746	0.194622030418732	0.243992227284868	0.319424330528793	698	FALSE	FALSE	FALSE	FALSE	FALSE	FALSE
hsa-mir-130a	GCUACUGUCUGCACCUGUCACUAGCAGU	3.3265829	0.18186338522547	0.104998874415662	0.0546697288756789	1.25464989252509	144	1.48376066666667	0.295808108584491	0.17078489111973	0.199363762114706	0.591509494986432	498	FALSE	FALSE	FALSE	FALSE	FALSE	FALSE
PARIS_ID23	GUAGUGAAGUCUGAGAUUUUACUACACCUUCCACUUAUGUGGUCCCACACCACCCGCCUCCCCUGC	3.3265455	0.0672986035700792	0.0388548668872712	0.0202307780158363	1.25455207271008	145	1.593187	0.126255075161357	0.072893401630966	0.079246865033017	0.882893731381895	334	FALSE	FALSE	FALSE	FALSE	FALSE	FALSE
hsa-mir-640	UCAGACACAUCAGAUCCCUUAUCUGUAAAAUGGGCAUGA	3.32381095	0.0838521107482093	0.048412038712597	0.0252277015779761	1.24739984877559	146	1.77411183333333	0.113954139185829	0.0657914529342107	0.0642316549863285	1.36466665385768	131	FALSE	FALSE	FALSE	FALSE	FALSE	FALSE
hsa-mir-642b	GUCUUGAUCCCCCACCCCAAGAC	3.32189898333333	0.146695865076101	0.0846948971906918	0.0441602426239043	1.2423990940791	147	1.605178	0.133073963539078	0.0768302886714171	0.0829029325963089	0.914823782149241	318	FALSE	FALSE	FALSE	FALSE	FALSE	FALSE
hsa-mir-218-1	CCAUGUGGUUGCGAGGUAUGAGUAAAACAUGG	3.3215354	0.0861608783733505	0.0497450063224685	0.0259400752957053	1.24144814075265	148	1.55709376666667	0.0831000790038328	0.0479778529825421	0.0533687057149606	0.786783417588963	389	FALSE	FALSE	FALSE	FALSE	FALSE	FALSE
hsa-mir-93	AGGUAGUGUGAUUACCCAACCUACU	3.32128845	0.0284011083011303	0.0163973875229413	0.00855123206812415	1.24080224226821	149	1.71414366666667	0.0378957361893569	0.0218791134900642	0.0221076779772195	1.20498133936419	181	FALSE	FALSE	FALSE	FALSE	FALSE	FALSE
hsa-mir-300	CACGCAUUUGCUUUACUUGCAAUGAUUAUA	3.31860465	0.44830130875648	0.258826881288615	0.135087290001983	1.23378275511479	150	1.9333633	0.442420920815539	0.255431837727974	0.228834860378047	1.78872698372517	43	FALSE	FALSE	FALSE	FALSE	FALSE	FALSE
hsa-mir-6739	CAAGUAAAAGGAAUUUUCAUUUUCCAGCCCCUAAUUG	3.31782636666667	0.191053069874586	0.110304541321596	0.057583806010479	1.23174715266302	151	1.7157545	0.125943720952059	0.0727136411944143	0.0734042783813528	1.20927072224394	177	FALSE	FALSE	FALSE	FALSE	FALSE	FALSE
PARIS_ID18	UCACUGGUCUUGUAAUUAAAAUUCAAACACUAUAGAAAAAGGCCAUGUAGA	3.31714763333333	0.125967910445443	0.0727276070049311	0.0379747675923789	1.2299719235424	152	1.56486666666667	0.095529948867271	0.0551542416941901	0.0610467018706201	0.807481365350576	375	FALSE	FALSE	FALSE	FALSE	FALSE	FALSE
hsa-mir-585	CCCAGAGAAAGCCUGAACGUUGGG	3.31688698333333	0.0991168694535945	0.0572251512602658	0.0298824982435748	1.22929019266582	153	1.55928283333333	0.039366584409666	0.0227283081059968	0.0252465964276094	0.792612540247604	386	FALSE	FALSE	FALSE	FALSE	FALSE	FALSE
hsa-mir-4293	GCUGGUGACAUUGCUAAUUCAUUUCACACCAGC	3.31631858333333	0.188638046724318	0.10891022705569	0.0568817627089107	1.22780354071784	154	1.33640433333333	0.094275864410428	0.0544301956954452	0.070544416879643	0.199123938800674	777	FALSE	FALSE	FALSE	FALSE	FALSE	FALSE
hsa-mir-5708	GACCAAAAGUCAACAUUAAACAACAAAUCUUGGCC	3.31561085	0.147008411645312	0.0848753460365599	0.0443382587088927	1.22595246200803	155	1.3744037	0.217280386192334	0.12544688945777	0.158090658656066	0.3003099705573	710	FALSE	FALSE	FALSE	FALSE	FALSE	FALSE
hsa-mir-555	CCUUUGUGAGCAGUGUGACCCAAGGCCUGUGGACAGGG	3.31479398333333	0.249199743445395	0.143875538960184	0.0751780486806608	1.22381594472928	156	1.86976633333333	0.27090346047316	0.15640618582858	0.144886265007353	1.61937877470875	68	FALSE	FALSE	FALSE	FALSE	FALSE	FALSE
hsa-mir-3688-2	CAUAUGUGUAACAGACAUACAUACAUACAUAUG	3.31469683333333	0.0906392943826019	0.052330621010953	0.0273446710031255	1.22356184860551	157	1.6574313	0.0911792039698197	0.0526423379564712	0.0550123579600673	1.05396568205429	246	FALSE	FALSE	FALSE	FALSE	FALSE	FALSE
hsa-mir-4506	GGUUCAAGUUUGGCUCCAUCUUUAUGAAA	3.3131488	0.163097926847468	0.0941646319696556	0.0492274680954469	1.21951296266156	158	1.78090683333333	0.141585456200782	0.0817444012508573	0.079501888336166	1.38276061557598	124	FALSE	FALSE	FALSE	FALSE	FALSE	FALSE
hsa-mir-433	UUAUUCAGAGAGGCUAGAUCCUCUGUGUUGAGAAGGAUCA	3.3126269	0.0170293031352583	0.00983187274925313	0.00514072476295423	1.21814793160657	159	1.70902963333333	0.13142415882106	0.0758777734733593	0.076899871282353	1.19136351399857	189	FALSE	FALSE	FALSE	FALSE	FALSE	FALSE
hsa-mir-4439	GCAUUUUAUCUAAGAUACACACAAAGCAAAUGC	3.31120455	0.033635853368206	0.0194196689965565	0.0101581925430146	1.21442777080745	160	1.672479	0.141590750358207	0.0817474578340717	0.0846592096870613	1.09403521961844	229	FALSE	FALSE	FALSE	FALSE	FALSE	FALSE
hsa-mir-6740	GAGAAACUUGAGGUCUCUGGGAGUUGCUUAAACCAGUUGACCGUAACCUGGCCAGAGAAUUCUGAUAGUGUC	3.31106556666667	0.143190155039481	0.0826708745573487	0.0432459436868338	1.21406425947171	161	1.70482903333333	0.15700853297647	0.0906489187790335	0.0920963509575401	1.18017801059991	191	FALSE	FALSE	FALSE	FALSE	FALSE	FALSE
hsa-mir-330	AGGCUCUGCAAGAUCAACCGAGCA	3.31020113333333	0.392147144311846	0.226406259330387	0.118466258851455	1.21180333143001	162	1.4082505	0.232733525559277	0.134368763631099	0.165264294640248	0.390438403741541	643	FALSE	FALSE	FALSE	FALSE	FALSE	FALSE
hsa-mir-5699	CAAGAGGUGUGAGCCACACACACGCCUGGCCUCCUG	3.30997116666667	0.253436725806626	0.146321761866993	0.0765676536275847	1.21120185290613	163	1.61721343333333	0.3106679379293	0.179364217592067	0.192100765134608	0.946872151537979	299	FALSE	FALSE	FALSE	FALSE	FALSE	FALSE
hsa-mir-5739	CCAAGGUUGUGCUUUUAGGAAAUGUUGGCUGUCCUGCGG	3.3055141	0.186277475564285	0.107547350661004	0.0563535564904367	1.19954438133276	164	1.796168	0.0965057770343304	0.0557176363491246	0.0537287030134878	1.42339857958529	115	FALSE	FALSE	FALSE	FALSE	FALSE	FALSE
hsa-mir-548al	UGUUUUUGCCAUUAAAAAUAAUGGCAUUAAAAGUAAUGGCAAAAACG	3.3032936	0.294487091907999	0.170022201785953	0.0891495360594041	1.19373665675412	165	1.01761956666667	0.297576888145305	0.171806096475303	0.292424495256172	-0.649747196511108	1403	FALSE	FALSE	FALSE	FALSE	FALSE	FALSE
hsa-mir-3161	GAUUGAAGUUGAAUAGUGC	3.30218581666667	0.23943603985095	0.138238462061644	0.0725083484528575	1.19083924603905	166	1.59955236666667	0.0725154478337086	0.0418668133271979	0.0453348382615473	0.89984365055623	324	FALSE	FALSE	FALSE	FALSE	FALSE	FALSE
hsa-mir-6072	CUUUGCUACUGCUC	3.30207641666667	0.187971682265391	0.10852550135595	0.0569252974633283	1.19055311000261	167	1.68588806666667	0.216771557023433	0.125153116800133	0.128580041172029	1.12974134749847	213	FALSE	FALSE	FALSE	FALSE	FALSE	FALSE
hsa-mir-7515	UUUAUGCCUGUUAGCAUGAAAAAAGAGGCUGAGAA	3.30119646666667	0.0956610434491538	0.0552299291863295	0.0289776886698737	1.18825159807153	168	1.54800233333333	0.172633857130701	0.0996702038856537	0.111520411444708	0.762574433527477	399	FALSE	FALSE	FALSE	FALSE	FALSE	FALSE
hsa-mir-4273	CAGUAAGCCUUGACUUAUGGCUAAAUGCUUC	3.29957728333333	0.11537894116374	0.0666140627396995	0.0349677947373856	1.18401661908376	169	1.75098193333333	0.0767224850057222	0.0442957473709508	0.0438168341689661	1.3030755537623	150	FALSE	FALSE	FALSE	FALSE	FALSE	FALSE
hsa-mir-1236	GGGGAUGGACUGGAAGUGGGCAGCAUGGAGCUGACCUUCAUCAUGGCUUGGCCAACAUAAUGCCUC	3.29645261666667	0.131229300142864	0.0757652717630488	0.0398092481230814	1.17584404380789	170	1.62155073333333	0.0827832577243941	0.0477949361315731	0.0510519073024752	0.958421664438757	297	FALSE	FALSE	FALSE	FALSE	FALSE	TRUE
hsa-mir-4458	AGAAAGUGAAACACUAUUUUAGGUUUU	3.29540433333333	0.0599858552912543	0.0346328496999756	0.0182028817175761	1.1731022555258	171	1.49543853333333	0.19555018235955	0.112900950425367	0.130764439995851	0.622605723451197	483	FALSE	FALSE	FALSE	FALSE	FALSE	FALSE
PARIS_ID17	GCUCUUGGCACAUCUGGUUGGUGACACUGUUUUGUGAGAUGGGUUGAAAGC	3.29321553333333	0.120454613319814	0.0695445034253268	0.0365765957619822	1.16737744239464	172	1.70210726666667	0.212445480879433	0.12265545557386	0.124813215382998	1.17293039590192	194	FALSE	FALSE	FALSE	FALSE	FALSE	FALSE
hsa-mir-16-2	UUGGCGUAGUGAAAUAUAUAUUAAACACCAA	3.2926768	0.0263718116590902	0.0152257725603938	0.00800923177734608	1.16596838370455	173	1.4729179	0.306722480949033	0.177086306942434	0.208241396855204	0.562636999771258	520	FALSE	FALSE	FALSE	FALSE	FALSE	FALSE
hsa-mir-135b	AUGUGAUUGCUGUCCCAAACUCAUGU	3.29222915	0.0836891270313385	0.0483179400197881	0.0254202010912085	1.1647975537529	174	1.8036618	0.0366710012205839	0.0211720124261572	0.0203314175753924	1.44335333018493	109	FALSE	FALSE	FALSE	FALSE	FALSE	FALSE
hsa-let-7g	ACAGUUUGAGGGUCUAUGAUACCACCCGGUACAGGAGAUAACUGU	3.29099718333333	0.0986262202130643	0.0569418747891679	0.0299684912258628	1.1615753411476	175	1.729822	0.0963409068308998	0.0556224484927926	0.0556941158286227	1.246730149245	169	FALSE	FALSE	FALSE	FALSE	FALSE	FALSE
hsa-mir-7112	CCUGCAGGUGAGAGCGGGAACACCUGCAU	3.29013688333333	0.0833230248592374	0.0481065708321746	0.0253250937009102	1.15932522385195	176	1.75063333333333	0.302059482454853	0.174394123506588	0.172542974421554	1.30214728958938	151	FALSE	FALSE	FALSE	FALSE	FALSE	FALSE
hsa-mir-6840	AGAUCCCCUGUUAGAGACGGGCC	3.28972358333333	0.478523131153402	0.276275458584879	0.145459981372823	1.15824423643093	177	1.6237651	0.399668682048932	0.230748821167614	0.246137007162509	0.964318156815053	292	FALSE	FALSE	FALSE	FALSE	FALSE	FALSE
hsa-mir-638	UAGGGCGCGGAGGGCGGACCGGGAA	3.28929015	0.123863852201228	0.071512828411243	0.0376567121028311	1.15711059021467	178	1.60030253333333	0.132261869459204	0.0763614259357943	0.082648041044908	0.901841220379482	322	FALSE	FALSE	FALSE	TRUE	TRUE	TRUE
hsa-mir-3529	UGUUGAGCGCAGUAAGACAACA	3.28868861666667	0.181064195808229	0.104537462190484	0.0550566553764374	1.15553727793146	179	1.4817671	0.263312740569327	0.152023681648759	0.177701840302249	0.586200956509679	502	FALSE	FALSE	FALSE	FALSE	FALSE	FALSE
hsa-mir-6755	AACGUUAUGUGUGGUCUUUAACCUGUU	3.28831446666667	0.0963219721665868	0.0556115165592546	0.0292922021731783	1.15455868745585	180	1.8481247	0.114191318526804	0.0659283884905685	0.0617876696993465	1.56175068272129	78	FALSE	FALSE	FALSE	FALSE	FALSE	FALSE
hsa-mir-7848	UAUGCAAAGCUCUGACAGUGUUUCACUUGCUA	3.28696851666667	0.165240206381289	0.0954014776351863	0.0502713079067942	1.15103835109168	181	1.82939043333333	0.261387371218779	0.15091206913593	0.142882222655174	1.51186442755027	84	FALSE	FALSE	FALSE	FALSE	FALSE	FALSE
hsa-mir-4436a	CUGCCCCUCGAAUCUGCUCCACGAUUUGGGCAG	3.28614745	0.262995895669572	0.151840751160594	0.0800316783318934	1.14889084870001	182	1.80700776666667	0.333897018817124	0.19277553369568	0.184778961649431	1.45226308629639	107	FALSE	FALSE	FALSE	FALSE	FALSE	FALSE
hsa-mir-6075	CCUGCCUGCCCUCCAGGUCAUGUUCCAGUGUCCCACAGAUGCAGCACCACGG	3.2842225	0.17636904598041	0.101826716173507	0.0537019175711785	1.14385613605526	183	1.6355499	0.246327011839404	0.142216966594156	0.15060806878433	0.995699131069331	280	FALSE	FALSE	FALSE	FALSE	FALSE	FALSE
hsa-mir-3140	AGCUUUAUGUAUUCUGAAGUUAUUGAAAAUAAGAGCU	3.28396651666667	0.189679422641692	0.109511465721914	0.0577592437922366	1.14318661085971	184	1.651693	0.152534834274011	0.0880660276288955	0.0923505967961428	1.03868553775287	255	FALSE	FALSE	FALSE	FALSE	FALSE	FALSE
hsa-mir-192	ACAGCCAGUGCUCUCGUCUCCCCUCUGGCUGC	3.28313528333333	0.0355334058600623	0.0205152214385312	0.0108230099565028	1.14101251752011	185	1.7386921	0.226448935771687	0.130740354025488	0.130240964326972	1.27034975922844	162	FALSE	FALSE	FALSE	FALSE	FALSE	FALSE
hsa-mir-527	UUUCUGUUGUCUAAAAGAAAAGAAA	3.28146355	0.189910787069277	0.109645044036461	0.0578738066644919	1.13664009384573	186	1.1396216	0.404009978009962	0.233255269559347	0.354512390788278	-0.324875949905075	1170	FALSE	FALSE	FALSE	FALSE	FALSE	FALSE
hsa-mir-3909	GACAGGGAAAAGCACACAAGGAACUUGUC	3.28095003333333	0.301973957832859	0.174344745843058	0.0920385725978471	1.13529698942487	187	1.61082776666667	0.387588455065374	0.223774298866785	0.240614461139705	0.929868176819438	306	FALSE	FALSE	FALSE	FALSE	FALSE	FALSE
hsa-mir-4493	UUCCGGUGAUUAUCACAGCCAUGCCUUUACCUCCAGAA	3.28033378333333	0.0599021247660796	0.0345845078587266	0.0182609846200498	1.13368518565473	188	1.5919619	0.117368336509171	0.0677626406779086	0.0737255938783279	0.87963149260322	335	FALSE	FALSE	FALSE	FALSE	FALSE	FALSE
NEAT1_ParasoR_ID1	GGUUGGUGACACUGUUUUGUGAGAUGGGUUGAAAGCACGUGCUGCCAAAAUAGAAUAAUGUUGGUCCUCUCC	3.27934678333333	0.267640101468495	0.154522084628774	0.0816138454245599	1.13110368411943	189	1.71259013333333	0.325755655334567	0.188075115297455	0.190212269120415	1.20084453691218	184	FALSE	FALSE	FALSE	FALSE	FALSE	FALSE
hsa-mir-365a	AGAUGUGUUUCCAUUCCACUAUCAUAAU	3.27845036666667	0.0389126214782663	0.0224662124853511	0.0118692117086495	1.12875910357104	190	1.66465203333333	0.0631850724263525	0.0364799185741206	0.0379569250276464	1.07319330126126	236	FALSE	FALSE	FALSE	FALSE	FALSE	FALSE
PARIS_ID28	AGUCCAUGGCUAAUGUUAUUAUAUUAUGUGCUAUUGUAAUGGAUGGGGCUGUGGAGU	3.27534265	0.0279085441316354	0.0161130054670903	0.00852080136764788	1.12063086107229	191	1.47427746666667	0.0285949558952856	0.0165093054836086	0.0193959119241906	0.566257301054576	518	FALSE	FALSE	FALSE	FALSE	FALSE	FALSE
hsa-mir-6076	GUGGAGGUAGGCGAGAGUAAUAUAAUUUCUCCAGGAGAACAUCUGAGAGGGGAAGUUGCUUUCCUGCCCUGGCCCUUUCAC	3.2750501	0.150620511560651	0.0869607928950207	0.0459902923502302	1.11986569564762	192	1.4615557	0.121216628276776	0.0699844529658553	0.0829367148147523	0.53238133945696	544	FALSE	FALSE	FALSE	FALSE	FALSE	FALSE
hsa-mir-5092	GACUGGACAACAUGAUGAGCCCAAACCAAUC	3.27476548333333	0.182905686290684	0.105600647216239	0.0558530640504085	1.11912127988068	193	1.6107268	0.17294211834056	0.0998481785781462	0.107368995375603	0.929599319276908	307	FALSE	FALSE	FALSE	FALSE	FALSE	FALSE
hsa-mir-5004	CACGAGAUUGGGUUGUGCAGAGGCUGACACUUG	3.27427911666667	0.0459657429053505	0.0265383340399052	0.0140384314432379	1.1178491863683	194	1.7782445	0.202124492530594	0.116696630172355	0.113665186384996	1.37567126201973	125	FALSE	FALSE	FALSE	FALSE	FALSE	FALSE
hsa-mir-217	GGAUAAGAAUCAGUCAC	3.27408053333333	0.15741009838941	0.0908807626782911	0.048077650133166	1.11732979104927	195	1.4335286	0.155540798581852	0.0898015219312015	0.10850205470742	0.457749805317896	591	FALSE	FALSE	FALSE	FALSE	FALSE	FALSE
hsa-mir-3131	CCUUUCCCCUCAGACCAAGG	3.2728632	0.178806161366856	0.103233785397918	0.054632946884812	1.1141458519723	196	1.67415606666667	0.0415885719668677	0.0240111732202832	0.024841514357543	1.09850097091583	228	FALSE	FALSE	FALSE	FALSE	FALSE	FALSE
hsa-mir-4742	CAGAUACUUUUUAAAAUUUGUUUGAGUUGAGGCAGAUUAAAUAUCUG	3.27148606666667	0.275180264952223	0.158875400045839	0.0841147598811587	1.11054395550391	197	1.52770883333333	0.539569514148625	0.311520604240224	0.353188711340583	0.708536197746713	431	FALSE	FALSE	FALSE	FALSE	FALSE	FALSE
hsa-mir-4778	AAGAGGUAAGAAGAAGUGAAGCCCUCUU	3.27130335	0.30594733599268	0.176638776793223	0.0935245996042158	1.11006605950034	198	1.42004916666667	0.437520277719883	0.252602450117494	0.308102203775726	0.421856302636853	618	FALSE	FALSE	FALSE	FALSE	FALSE	FALSE
hsa-mir-6832	GGGUCAGUGGCAGAGCCAGGCAGAUGCUGACCC	3.27025558333333	0.132793774367516	0.0766685213777919	0.0406065431228959	1.1073256225615	199	1.68809523333333	0.188027711240294	0.108557849699693	0.111384540118043	1.135618667465	208	FALSE	FALSE	FALSE	FALSE	FALSE	FALSE
NEAT1_ParasoR_ID27	UCUGAAUCUCCUAUCCAAUACAAAAACUAGGACAAUACAGA	3.26995621666667	0.208630008019319	0.120452591290987	0.0638020799654597	1.1065426281242	200	1.65199936666667	0.0730169675675692	0.0421563658805462	0.0441991498549419	1.03950134154072	254	FALSE	FALSE	FALSE	FALSE	FALSE	FALSE
hsa-mir-6769a	CCCUCAUAUGGCAGUUGGCGAGGGCCCAGUGAG	3.26787098333333	0.036761714402091	0.0212243857059194	0.0112494387292465	1.10108869392821	201	1.82333756666667	0.0964950696318901	0.0557114544274434	0.0529222187904007	1.49574664421655	89	FALSE	FALSE	FALSE	FALSE	FALSE	FALSE
hsa-mir-184	CCCAGCUUUGUGACUGUAAGUGUUGGA	3.26724345	0.241794019750164	0.139599842391199	0.0740055105933914	1.09944737856503	202	1.85339746666667	0.24980438005338	0.144224626068567	0.134781871965463	1.57579118871337	75	FALSE	FALSE	FALSE	FALSE	FALSE	FALSE
hsa-mir-1827	UUCAGCCUAAAGCAAUGAGAAGCCUCUGAAAGGCUGA	3.26478838333333	0.251574315447426	0.145246498744767	0.0770568520556207	1.09302614414837	203	1.6373225	0.173216685006815	0.100006699716819	0.105792649283703	1.00041927184076	277	FALSE	FALSE	FALSE	FALSE	FALSE	FALSE
hsa-mir-6891	AGGGGUCAUAUCUCUUCUCAGGGAAAGCAGGAGCCCUUCAGCAGGGUCAGGGCCCCU	3.26263908333333	0.260941142191626	0.150654438686984	0.0799785497343553	1.08740464338868	204	1.57332783333333	0.255181981242962	0.147329385562966	0.162192504217204	0.830012053468135	357	FALSE	FALSE	FALSE	FALSE	FALSE	FALSE
hsa-mir-5696	UGCCUACUACUGAUGACAUACAAUGUAAGUGCUCAUUUAGGCG	3.26252921666667	0.14980882373392	0.0864921647097598	0.045918002195542	1.08711728678415	205	1.41627333333333	0.0806728925372915	0.046576516222711	0.0569613863641845	0.411801882653332	628	FALSE	FALSE	FALSE	FALSE	FALSE	FALSE
hsa-mir-7704	CGUGCUCAGCUUGGCACCCAAGUUCUGC	3.26207626666667	0.0680775534046533	0.0393045937839477	0.0208693935516774	1.0859325946662	206	1.6945535	0.0796547377137729	0.0459886842612758	0.0470063280467526	1.15281596398203	203	FALSE	FALSE	FALSE	FALSE	FALSE	FALSE
hsa-mir-214	CUGUGCAGAACAUCCGCUCACCUGUACAG	3.25910406666667	0.206195117054166	0.119046806336809	0.0632674234502297	1.07815879642587	207	1.86361996666667	0.160739716333031	0.0928031184943395	0.0862513383673042	1.60301201633152	70	FALSE	FALSE	FALSE	FALSE	FALSE	FALSE
hsa-mir-6792	GUGAUGUGAGGAGCAACAGGCACCCUCCU	3.25864786666667	0.183829504220938	0.106134013746954	0.0564128165247204	1.07696560392293	208	1.32276686666667	0.135865377509736	0.0784419122787965	0.102713018396139	0.162809619477457	806	FALSE	FALSE	FALSE	FALSE	FALSE	FALSE
hsa-mir-4641	GGCAUCAGAGGACAGCCGCCUGGUGCC	3.2583797	0.0500747138961621	0.0289106495475427	0.0153679799491024	1.07626421318158	209	1.528787	0.177875155288758	0.102696268788111	0.116350515335857	0.711407177348272	429	FALSE	FALSE	FALSE	FALSE	FALSE	FALSE
hsa-mir-6870	UUGAACUUCAUUUCUCAUGCUCA	3.25808578333333	0.352796030462938	0.203686883156808	0.108283223317096	1.07549547323604	210	1.371038	0.111656530273648	0.0644649278102701	0.0814394132574354	0.291347667841289	718	FALSE	FALSE	FALSE	FALSE	FALSE	FALSE
PARIS_ID7	UAUUACCGGUUUUCCAUUUAUGAUGGUAAUA	3.25750741666667	0.177588568939377	0.10253080808215	0.0545167044074145	1.07398275344073	211	1.8153194	0.110085531084153	0.0635579110053187	0.0606425134244437	1.47439559186664	97	FALSE	FALSE	FALSE	FALSE	FALSE	FALSE
hsa-mir-188	GGAGGGUGAGCUUUCUGAAAACCCCUCC	3.2537701	0.124208261421684	0.0717116731673846	0.0381736439896856	1.0642077902058	212	1.93859366666667	0.254678371294724	0.147038626223785	0.131372744930418	1.8026545855264	42	FALSE	FALSE	FALSE	FALSE	FALSE	FALSE
hsa-mir-4436b-2_4436b-1	CCUGCCCAAAUGGUGGAGCAGAUUCGAGGGGCAGG	3.25358458333333	0.118364559204945	0.0683378101194863	0.0363797393838395	1.06372257079361	213	1.74161363333333	0.0510342496851217	0.0294646377935956	0.0293028538065848	1.27812931953632	158	FALSE	FALSE	FALSE	FALSE	FALSE	FALSE
hsa-mir-3928	GCCUGCGGGCAGGAAGCGGA	3.25346381666667	0.199763959896175	0.115333776020442	0.0614003939041323	1.06340670520556	214	1.91311823333333	0.0711146388886519	0.0410580559056862	0.0371721086807818	1.73481771790456	52	FALSE	FALSE	FALSE	FALSE	FALSE	FALSE
hsa-mir-1202	GGAGGCACUGCCAGGGCUGCCCAC	3.25315498666667	0.175470974450811	0.101308214334142	0.0539387072457333	1.06259895939082	215	1.22193776666667	0.382414454178008	0.220787088061677	0.312957389983288	-0.105681605760295	993	FALSE	FALSE	FALSE	FALSE	FALSE	FALSE
hsa-mir-4446	CUUGGCUUCAAUUUACUCCCAGG	3.25303101666667	0.241888424837808	0.139654347193963	0.0743578599768985	1.06227471547458	216	1.53890266666667	0.0511755107579134	0.0295461949119979	0.0332545468055896	0.738343525460375	411	FALSE	FALSE	FALSE	FALSE	FALSE	FALSE
hsa-mir-545	UAGAUGAAUAAAUGAAUGACUCAUCA	3.25282653333333	0.0719006788770848	0.0415118763046018	0.0221040618490666	1.0617398886874	217	1.360574	0.0967551985321715	0.0558616399180449	0.0711135142463192	0.263483765645518	729	FALSE	FALSE	FALSE	FALSE	FALSE	FALSE
hsa-mir-4453	GGUUUCCUUCGGGGCAGGUGGGGACUGCUCCUUUGGGAGGAAGGAGGAGGCC	3.25265411666667	0.249089441623537	0.143811856173643	0.0765803656611375	1.06128893236551	218	1.73836196666667	0.343799246971112	0.198492587785962	0.197771956337926	1.26947066873613	163	FALSE	FALSE	FALSE	FALSE	FALSE	TRUE
hsa-mir-4779	CCUAGAGUCCAUUCUUUACUCUAGG	3.25235155	0.0412383374560912	0.0238089652312069	0.0126795448837907	1.06049756831837	219	1.56585736666667	0.307087377360587	0.177296979983871	0.196114527349513	0.810119435677924	372	FALSE	FALSE	FALSE	FALSE	FALSE	FALSE
hsa-mir-4314	ACAGGUAGUGGCCACAGUGAGAAAGCUGGCCUGUCCUUCUGC	3.25210095	0.053251731199629	0.0307449013429194	0.0163745627882889	1.0598421232477	220	1.75885766666667	0.0635781004991764	0.0367068334377646	0.0361473823061918	1.3240473296912	138	FALSE	FALSE	FALSE	FALSE	FALSE	FALSE
hsa-mir-676	CUUGCAGAAUUAAUGGAAUGCUG	3.25194735	0.306512412811688	0.17696502404679	0.0942550354671912	1.05944038197534	221	1.50830533333333	0.205230087809592	0.118489646442679	0.136066672492655	0.656867884840014	463	FALSE	FALSE	FALSE	FALSE	FALSE	FALSE
hsa-mir-218-2	CAUGUGGUGGAACGAUGGAAACGGAACAUG	3.2494358	0.0802929468391223	0.0463571544715956	0.0247098117276612	1.05287141522664	222	1.71312936666667	0.0422207593087022	0.0243761667522696	0.0246454004760035	1.20228042613816	183	FALSE	FALSE	FALSE	FALSE	FALSE	TRUE
hsa-mir-429	GUUAGACCUGGCCCUCUGUCUAAU	3.24748115	0.25382309418638	0.14654483175505	0.0781599899929765	1.04775902214055	223	1.56816833333333	0.329204931123963	0.190066555602972	0.209929587357626	0.81627315788527	366	FALSE	FALSE	FALSE	FALSE	FALSE	FALSE
hsa-mir-7973-2	UUACUCACCCUCUCAAAACCGAGACUCAGAGACGUUGGGUAA	3.2474459	0.119107152702893	0.068766546675425	0.0366771784259417	1.04766682565715	224	1.43204166666667	0.135722162384532	0.0783592269877076	0.0947752886970458	0.453790347656234	596	FALSE	FALSE	FALSE	FALSE	FALSE	FALSE
hsa-mir-6727	GGGAGCGGCCCUCACAUUGAUGGCUCCU	3.24739775	0.0749322118967699	0.0432621327095742	0.0230745408063333	1.04754088918407	225	1.64484366666667	0.242808113963132	0.140185329958039	0.147617745615418	1.02044689534975	267	FALSE	FALSE	FALSE	FALSE	FALSE	FALSE
hsa-mir-1289-1	UCCACCCCCAGAGAAUCCCUAAACCGGGGGUGGA	3.24721701666667	0.214518706715711	0.123852433068526	0.0660623252510294	1.04706818059493	226	1.52951893333333	0.124777435107327	0.0720402857480064	0.0815795296076495	0.713356194819013	428	FALSE	FALSE	FALSE	FALSE	FALSE	FALSE
hsa-mir-204	AUGCCUGAGAAUAUAUGAAGGAGGCU	3.24688438333333	0.0936336538562162	0.0540594152590947	0.0288380006189471	1.04619817708866	227	1.59109533333333	0.068440503784918	0.039514143283696	0.0430147096475581	0.877323968822054	337	FALSE	FALSE	FALSE	FALSE	FALSE	FALSE
hsa-mir-4701	CCUUGUGAAUGUCGGGCAAUGG	3.24649425	0.160503848975072	0.0926669404117286	0.0494391292931049	1.04517778215556	228	1.69716766666667	0.189081099801999	0.109166023869354	0.111409793808625	1.15977705766738	200	FALSE	FALSE	FALSE	FALSE	FALSE	FALSE
hsa-mir-425	CGUUGAGUGGGCACCCGAGAAGCCAUCG	3.24555693333333	0.11337954508052	0.0654597108728355	0.0349337717407022	1.04272622753139	229	1.7197349	0.24449530106591	0.141159427886002	0.142170343269716	1.21986986944387	175	FALSE	FALSE	FALSE	FALSE	FALSE	FALSE
hsa-mir-384	GACAAUAUGUAUAAUGUUCAUAAGUCAUUC	3.24513261666667	0.0936704712972061	0.054080671818561	0.0288649131983464	1.04161642598483	230	1.51647603333333	0.158978619413188	0.0917863487135991	0.104834244603088	0.678625108241294	447	FALSE	FALSE	FALSE	FALSE	FALSE	FALSE
hsa-mir-4666a	UAUGCCUACAAAAUCCCUCCAGACUGGCAUA	3.24434055	0.156097346365953	0.0901228449441692	0.0481137365083185	1.03954477318234	231	1.19378186666667	0.19595607381927	0.113135291968898	0.164147303029847	-0.180656113007426	1051	FALSE	FALSE	FALSE	FALSE	FALSE	FALSE
hsa-mir-6817	GUGGAACUGACCUGCCCCCUUUCUC	3.24365923333333	0.296597941294517	0.171240901247478	0.0914393035638702	1.03776278734545	232	1.77439243333333	0.415009748809427	0.239605990191441	0.233888367090136	1.36541384527168	130	FALSE	FALSE	FALSE	FALSE	FALSE	FALSE
hsa-mir-152	CCGACUCGGGCUCUGGAGCAGUC	3.24350735	0.164679063451817	0.0950775016138019	0.0507719100595893	1.03736553602003	233	1.4512187	0.134148939816124	0.077450926514342	0.0924388169861123	0.504855617266811	557	FALSE	FALSE	FALSE	FALSE	FALSE	FALSE
hsa-mir-6717	GAGACAACUUCCCAGUCUC	3.24266416666667	0.140656612846974	0.0812081332905012	0.0433768671738718	1.03516018741867	234	1.74238036666667	0.187550010575055	0.108282049092025	0.107640107845025	1.28017100365427	157	FALSE	FALSE	FALSE	FALSE	FALSE	FALSE
hsa-mir-148b	CAGGCUGUGGCUCUCUGAAAGUC	3.24176366666667	0.212889275213861	0.122911680352307	0.0656708190676848	1.03280492689939	235	1.683589	0.144826759699304	0.0836157686982546	0.0860226336114719	1.12361931302393	215	FALSE	FALSE	FALSE	FALSE	FALSE	FALSE
hsa-mir-6765	GUGUGUGGCGUGGGUGCUGCGGGGCCGUCAGGGUGCCUGCGGGACGCUCAC	3.24067915	0.0612773839680879	0.0353785141292116	0.0189088092747744	1.02996837022254	236	1.91632613333333	0.0598919925888539	0.0345786580434779	0.0312535489377664	1.74335982530649	51	FALSE	TRUE	TRUE	TRUE	TRUE	TRUE
hsa-mir-4661	CCUGACAGACAGCCUGAUAGACAGG	3.24064835	0.0354966539908692	0.0204940027369593	0.0109535655082321	1.02988781272782	237	1.3846856	0.278318574362331	0.160687303828565	0.200997666446687	0.327688970556028	694	FALSE	FALSE	FALSE	FALSE	FALSE	FALSE
hsa-mir-4489	GCUGGGGACUGGAGAA	3.23993875	0.266541117978892	0.153887586215217	0.0822673323620368	1.0280318517456	238	2.01912643333333	0.0408535731982321	0.0235868214833573	0.0202332912510029	2.0171000302851	32	FALSE	FALSE	FALSE	FALSE	FALSE	FALSE
hsa-mir-4674	CACGCCGCGCCGCCGGGUCCCUCCUCCCCGGAGAGGCUG	3.2388681	0.198269687568927	0.114471057490063	0.0612157338450823	1.02523156337806	239	1.71474983333333	0.211313758627032	0.122002055426788	0.123232995577119	1.20659546099209	180	FALSE	FALSE	FALSE	FALSE	FALSE	FALSE
hsa-mir-6083	AGGUGGAAAGGGAGCAGGAGCAUCGUCUUUAAGAGGGUCAGGUACCUUUGCUCUUA	3.23869181666667	0.0401267239049097	0.0231671748481974	0.0123897938354039	1.02477049377761	240	1.38617633333333	0.0550396330337824	0.0317771469481525	0.0397060833533557	0.331658546989516	690	FALSE	FALSE	FALSE	FALSE	FALSE	TRUE
hsa-mir-1972-1_1972-2	UUAAAUGUGUCAUUUAAAAAUUCAG	3.23806955	0.166239850150791	0.0959786222346022	0.0513391845307309	1.02314295339731	241	1.3783495	0.142274766096275	0.0821423745045755	0.103221110535663	0.310816983676956	703	FALSE	FALSE	FALSE	FALSE	FALSE	FALSE
hsa-mir-6826	ACCUCCUGGCUUUUCCUCUGCAGCAUGGCUCGGACCUAGUGCAAUGUUUAAGCU	3.23805485	0.362006195549872	0.209004374449031	0.111797425404907	1.0231045055021	242	1.77521616666667	0.333315235731047	0.192439641074323	0.187760365182407	1.36760731096696	128	FALSE	FALSE	FALSE	FALSE	FALSE	FALSE
hsa-mir-6834	UUUGUGGGGCGAGGAGGGACCUGUACUAGCCAUGGUUCUGAUCACAUAUG	3.23749675	0.0831685708933215	0.0480173967933757	0.0256891596550086	1.02164479323579	243	1.64405743333333	0.082149161665007	0.0474288406009939	0.0499673308239903	1.01835328595535	268	FALSE	FALSE	FALSE	FALSE	FALSE	FALSE
hsa-mir-365b	AGCUGUGUUUUCUGACUCAGUCAUAAU	3.23724	0.172842521771958	0.0997906764724538	0.0533919393594414	1.02097326282121	244	1.67140516666667	0.225770074741058	0.130348413426712	0.135078004569843	1.09117577896721	231	FALSE	FALSE	FALSE	FALSE	FALSE	FALSE
hsa-mir-3157	GCAGUCUGCUUUGUGCCAACACUGGGGUGAUGACUGC	3.23684205	0.0684499992569932	0.0395196254970547	0.0211471546030469	1.01993242337241	245	1.76658213333333	0.0986450852331398	0.0569527665135869	0.0558395125660012	1.34461630749267	134	FALSE	FALSE	FALSE	FALSE	FALSE	FALSE
hsa-mir-4759	AUUAGACAGAAAAAAGUUAGACACAAAAAAUUGUGUCUAAU	3.23682805	0.143589680935669	0.0829015409410611	0.044361232267395	1.01989580632935	246	1.4346549	0.127761544051525	0.0737631618502302	0.0890538512443132	0.460748956029202	588	FALSE	FALSE	FALSE	FALSE	FALSE	FALSE
hsa-mir-26a-2	UAGGCUGUUUCCAUCUGUGAGGCCUA	3.23634228333333	0.222867598843896	0.128672668186169	0.0688640382667897	1.01862528211882	247	1.79804193333333	0.257047009503444	0.148406160131202	0.142959407530008	1.42838855427196	113	FALSE	FALSE	FALSE	FALSE	FALSE	FALSE
hsa-mir-580	UCAGAUAUUUAAGUUAACAGUAUUUGA	3.2356427	0.206893719860392	0.11945014485504	0.0639420786047828	1.01679551975908	248	1.553971	0.0650643653930476	0.0375649288743282	0.0418697423523654	0.778468006180304	392	FALSE	FALSE	FALSE	FALSE	FALSE	FALSE
hsa-mir-609	CUCUGGUCUAUAAUGGGUUAAAUAGUAGAG	3.2350525	0.258290339805697	0.149123997215899	0.0798411586228343	1.01525184984405	249	1.7552591	0.144546300405892	0.083453845449706	0.0823504065045962	1.31446494153706	143	FALSE	FALSE	FALSE	FALSE	FALSE	FALSE
PARIS_ID5	GCACGUGCUGCCAAAAUAGAAUAAUGUUGGUCCUCUCCUCAUGUGC	3.2349961	0.0540532413513052	0.0312076534447478	0.0167089046417414	1.0151043354706	250	1.65619043333333	0.308308444450461	0.178001963396909	0.186155189792966	1.05066145924867	248	FALSE	FALSE	FALSE	FALSE	FALSE	FALSE
PARIS_ID45	GUGAGAUGGGUUGAAAGCACGUGCUGCCAAAAUAGAAUAAUGUUGGUCCUCUCCUCAU	3.23091113333333	0.0823870971042548	0.0475662126908934	0.0254996481501043	1.00442009259155	251	1.63783056666667	0.145530836407764	0.0840222675754138	0.0888558556480905	1.00177216938557	274	FALSE	FALSE	FALSE	FALSE	FALSE	FALSE
hsa-mir-377	GAAUUCGCUUUAUUUAUGUUGAAUC	3.22915176666667	0.0522152133940938	0.0301464675088738	0.016169947146211	0.999818463664344	252	1.36333723333333	0.220785062462893	0.127470315245999	0.161944570326945	0.27084179922198	727	FALSE	FALSE	FALSE	FALSE	FALSE	FALSE
hsa-mir-634	GGUGUCAUGCCCCAAGAUAACC	3.22889636666667	0.0857422696731948	0.0495033224767485	0.0265546675818866	0.999150464178923	253	1.48789943333333	0.0899277376178422	0.0519198035212753	0.060439392342786	0.602530346440095	492	FALSE	FALSE	FALSE	FALSE	FALSE	FALSE
hsa-mir-373	CUUUCCUUUUUGUCUGUACUGGGAAG	3.22697138333333	0.119609730349755	0.0690567100151294	0.0370656309403657	0.994115664350737	254	1.5765778	0.111918140791072	0.0646159687129278	0.0709880227864885	0.83866617744936	352	FALSE	FALSE	FALSE	FALSE	FALSE	FALSE
hsa-mir-1324	GUCCUGCCCUCACUGGGAACCCCCUUCCCUCUGGGUACCAG	3.2266962	0.0528709162965101	0.0305250377560923	0.0163854645803067	0.993395921496141	255	1.7510032	0.151287169693666	0.0873456881475746	0.0864002816749084	1.30313218338004	149	FALSE	FALSE	FALSE	FALSE	FALSE	FALSE
hsa-mir-4459	GAGGUUGCAGUGAGCCAAGAUCGUG	3.22624488333333	0.34172077212737	0.197292579775424	0.10591904349626	0.99221550136655	256	1.56862796666667	0.234980427196614	0.135666012896258	0.1497999730911	0.817497085469936	363	FALSE	FALSE	FALSE	FALSE	FALSE	FALSE
hsa-mir-3180-1_3180-3_3180-2	CCCACGUCGCAUGCGCCCCGGGAAAGCGUGGG	3.22540748333333	0.187517780682662	0.108263441154976	0.0581377024923591	0.990025279091315	257	1.75287923333333	0.194890982836722	0.112520361403412	0.111183348590485	1.30812775001957	145	FALSE	FALSE	FALSE	FALSE	FALSE	FALSE
hsa-let-7c	AUGGUUUAGAGUUACACCCUGGGAGUUAACUGU	3.22494613333333	0.0489760519221976	0.0282763367611259	0.0151866263488797	0.988818616747538	258	1.65317913333333	0.192465742668282	0.111120148339314	0.116421589643592	1.04264286514678	253	FALSE	FALSE	FALSE	FALSE	FALSE	FALSE
hsa-mir-25	AUUGCUGGACGCUGCCCUGGGCAU	3.2245349	0.0553549854853198	0.0319592157709373	0.0171668123317009	0.98774303469955	259	1.73232406666667	0.0528996258668556	0.0305416132342596	0.0305367955596466	1.2533927391616	166	FALSE	FALSE	FALSE	FALSE	FALSE	FALSE
hsa-mir-6721	AGUCUCUGAAGAGAGCUGUGGACUGA	3.22338096666667	0.172894240257132	0.0998205361537912	0.0536375445673504	0.984724918517554	260	1.06293143333333	0.268776349483439	0.155178097726068	0.252863299602084	-0.529089186084126	1315	FALSE	FALSE	FALSE	FALSE	FALSE	FALSE
hsa-mir-600	CAGGCAGUGGAGUUACUU	3.2229563	0.171786302645095	0.0991808680752361	0.0533008476239951	0.983614201544924	261	1.5363413	0.0724034956241073	0.0418021776888483	0.0471272207706109	0.731523029446661	416	FALSE	FALSE	FALSE	FALSE	FALSE	FALSE
hsa-mir-6501	UUGGUGACAGCAGCAGUAGAGUUGCCAG	3.22177925	0.262606419722134	0.151615887117498	0.081509749534247	0.980535623650171	262	1.56679216666667	0.308840918381264	0.178309387364194	0.197116710787698	0.812608653546102	370	FALSE	FALSE	FALSE	FALSE	FALSE	FALSE
hsa-mir-181a-2	GAGUUUGGGAUUUGAAAAAACC	3.22151606666667	0.0112157161770134	0.0064753967539531	0.00348150248048225	0.979847266832478	263	1.55368856666667	0.0865541189289303	0.0499720438630888	0.0557087956916786	0.777715932902701	393	FALSE	FALSE	FALSE	FALSE	FALSE	FALSE
hsa-mir-6794	UGAGCAGGCCCAGAACCCAGCUCGUGCUCA	3.2207805	0.153536571922026	0.0886443811296342	0.0476706102517779	0.977923389953743	264	1.58047346666667	0.322498155227985	0.186194396734035	0.204051609868628	0.849039693789893	348	FALSE	FALSE	FALSE	FALSE	FALSE	FALSE
hsa-mir-4529	CAAUGAAGACAUGAAGACCCAAUGUCUUCAUUG	3.22041033333333	0.416365890477323	0.240388958948461	0.129289701429556	0.976955217898713	265	1.38273393333333	0.400625301006431	0.231301125380238	0.289734193505073	0.322492004852786	697	FALSE	FALSE	FALSE	FALSE	FALSE	FALSE
hsa-mir-4723	AGAGCACCUCCUAGAGAAUGUUGAACUAAAGGUGCCC	3.21889833333333	0.0950978541801063	0.0549047717102402	0.0295436029138664	0.973000577248898	266	1.17697426666667	0.391511245644379	0.226039123063548	0.332642145824637	-0.22541197334245	1088	FALSE	FALSE	FALSE	FALSE	FALSE	FALSE
hsa-mir-6775	GGCUGGACAGGAGAGGGCUCACCCAGG	3.21879801666667	0.158775475834245	0.0916690637136123	0.0493275673130526	0.972738198698729	267	1.44646846666667	0.0864548709580515	0.0499147430203854	0.0597696202512341	0.492206531161395	566	FALSE	FALSE	FALSE	FALSE	FALSE	TRUE
hsa-mir-328	UCAGGGAGAAAGUGCAUACAGCCCCUG	3.21832486666667	0.126504008409974	0.0730371233090652	0.0393074079376576	0.971500673418664	268	1.41216516666667	0.210027811319318	0.121259613402516	0.148727511679867	0.400862513941183	635	FALSE	FALSE	FALSE	FALSE	FALSE	FALSE
hsa-mir-4315-1_4315-2	GGACCCUCUCUCUACCUCU	3.21792366666667	0.205503391796707	0.11864743857321	0.0638621089510121	0.970451333584866	269	1.77515613333333	0.33441211932592	0.193072927113093	0.18838462321507	1.36744745212441	129	FALSE	FALSE	FALSE	FALSE	FALSE	FALSE
hsa-mir-20a	AGGUAGUGUUUAGUUAUCUACU	3.21790455	0.042089757730979	0.0243005329561069	0.0130798651970516	0.970401333884409	270	1.78198366666667	0.203249756802643	0.117346301802732	0.1140581480092	1.38562804473129	123	FALSE	FALSE	FALSE	FALSE	FALSE	FALSE
hsa-mir-3119-2	UGGCAAAGACAUAGAUUGUUUAGCUACCCCUUUGCCA	3.21742256666667	0.0832046435200941	0.0480382233341532	0.0258606514363751	0.969140704993844	271	1.5316595	0.135707097838359	0.0783505294679194	0.0886013489540978	0.71905616999519	425	FALSE	FALSE	FALSE	FALSE	FALSE	FALSE
hsa-mir-3616	CUCAUGAUAUGUUUGCCCCAUCAGCGUGUCACGAG	3.21739858333333	0.0959579789144367	0.0554013649571425	0.0298247097551156	0.969077976511756	272	1.65584376666667	0.0498318467354298	0.0287704301269166	0.0300945341212625	1.04973834322282	249	FALSE	FALSE	FALSE	FALSE	FALSE	FALSE
hsa-mir-3116-2	GGCACCUACGAUACCCAGUGCC	3.2166168	0.341128199089766	0.196950457572649	0.106051861412204	0.967033219799223	273	1.50577666666667	0.346454254733714	0.200025457232401	0.23008342631624	0.650134463520661	468	FALSE	FALSE	FALSE	FALSE	FALSE	FALSE
hsa-mir-937	GGCUGGCCCCCUGCUUCGUGCCCAUCC	3.21576383333333	0.0839977290903797	0.048496111501648	0.026120615021443	0.964802282859454	274	1.52337846666667	0.201863433333165	0.116545907574445	0.132510362821963	0.697005147166453	438	FALSE	FALSE	FALSE	FALSE	FALSE	FALSE
hsa-mir-5700	AAGGCCCUUGGGCACCCCAGGCCUU	3.21529796666667	0.498410759057738	0.287757585908991	0.155012308104821	0.963583807160118	275	1.19743443333333	0.234126602454363	0.135173056951479	0.195523525912495	-0.170929931780025	1042	FALSE	FALSE	FALSE	FALSE	FALSE	FALSE
hsa-mir-521-1	CUUUCUGUUGUCUAAAAGAAAAGAACG	3.21431381666667	0.189904532010009	0.109641432676309	0.0590808934166067	0.961009759808586	276	1.312949	0.0960860040120305	0.0554752802817012	0.073183348334193	0.136666263536029	815	FALSE	FALSE	FALSE	FALSE	FALSE	FALSE
hsa-mir-3671	ACAUGAAAAUAAAAUGUAAAUUAUUUUAUUUCUAUCA	3.21311271666667	0.140717809689333	0.081243465303911	0.0437948562960206	0.957868279064878	277	1.210403	0.281931666295665	0.162773323428882	0.232923800003524	-0.136396782580925	1015	FALSE	FALSE	FALSE	FALSE	FALSE	FALSE
hsa-mir-409	UUUGCAUCUGGACGACGAAU	3.21290795	0.128029717571869	0.0739179919043904	0.0398485482822093	0.957332711218496	278	1.38796083333333	0.400284011164052	0.231104081597869	0.288397195043846	0.336410375493754	687	FALSE	FALSE	FALSE	FALSE	FALSE	FALSE
hsa-mir-4524a	CUCACUGCAGAAUUAUUUUGAG	3.21217516666667	0.150987062850045	0.0871724213806244	0.0470046168144457	0.955416114156654	279	1.56567746666667	0.0156021753538841	0.00900792014050877	0.0099651273560839	0.809640391717199	373	FALSE	FALSE	FALSE	FALSE	FALSE	FALSE
hsa-mir-6082	AUCCAGUCCACUUAAUUCUGAGAAAGUCCACAGACUGGAUCGGGUCUUGGAUUUUAGCUGGAUUCAU	3.212108	0.223883411785995	0.129259148061736	0.0696998394157342	0.955240439533432	280	1.6418444	0.22967166396184	0.132600997013597	0.13988637654204	1.0124603440253	271	FALSE	FALSE	FALSE	FALSE	FALSE	TRUE
hsa-mir-4792	UGGCCUGGCAGUGCGUCGGAAGAACAGGGCGGGUGGGGCC	3.21145518333333	0.0967883289666987	0.0558807677833375	0.0301384647897335	0.953532995534173	281	1.82734676666667	0.0982279071733869	0.0567119086484885	0.0537543880369067	1.50642248105555	86	FALSE	FALSE	FALSE	TRUE	FALSE	TRUE
hsa-mir-4451	GCUCCCAACCAACCACUUCCACAUGUUUUGCUGGU	3.20954433333333	0.17801128616718	0.102774863987413	0.0554631024467897	0.948535161482784	282	1.81340756666667	0.0970687036675226	0.0560426421923322	0.0535283437941921	1.46930469574522	100	FALSE	FALSE	FALSE	FALSE	FALSE	FALSE
hsa-mir-3165	CUCAACUCUUGGUCCUCUGAG	3.20872033333333	0.1826767875896	0.105468492489552	0.0569313522565019	0.946379986948758	283	1.86172483333333	0.158676645346262	0.0916120039047711	0.0852309871497812	1.59796558954941	71	FALSE	FALSE	FALSE	FALSE	FALSE	FALSE
hsa-mir-6801	AAAUGAGAGUUAGCCAGGAGCUUUGCAUACUCA	3.20862893333333	0.234960327796191	0.135654408502014	0.0732276410510639	0.946140929967682	284	1.38582996666667	0.276411123370974	0.159586036485239	0.199455293953431	0.330736229814066	692	FALSE	FALSE	FALSE	FALSE	FALSE	FALSE
hsa-mir-4500	AGAAGCUAAAGUGUAGAUCAAACGCAUAAUGGCUGA	3.20810911666667	0.0704014305848327	0.0406462848994879	0.0219448366700139	0.944781347877435	285	1.26518053333333	0.0489683187607389	0.028271872018276	0.0387046097142544	0.00946673340968086	914	FALSE	FALSE	FALSE	FALSE	FALSE	FALSE
hsa-mir-431	CAUGCAGGCCACACUGACGGUAACGUUGCAGG	3.20782173333333	0.173532018606837	0.100188757655676	0.0540965281217528	0.944029695885322	286	1.62698276666667	0.0780979884958846	0.0450898946812672	0.0480017306242834	0.972886271235791	291	FALSE	FALSE	FALSE	FALSE	FALSE	FALSE
hsa-mir-7847	UAGGCCCACUGCUCAGUGGAGC	3.207226	0.0506807469380387	0.0292605428874079	0.0158020504130481	0.942471553519944	287	1.41329833333333	0.0915566227060242	0.0528602407654161	0.0647822335501404	0.403879949450693	633	FALSE	FALSE	FALSE	FALSE	FALSE	FALSE
hsa-mir-548h-5	UGUCAUUACUUUUAACUGUA	3.20599348333333	0.166619457807186	0.0961977888172086	0.0519712403263992	0.939247902387952	288	1.42611723333333	0.237704075916597	0.137238512217918	0.166679197446482	0.438014561057859	606	FALSE	FALSE	FALSE	FALSE	FALSE	FALSE
hsa-mir-4313	ACCCUGCAGCCCCAGCUGGAGGAUGAGGAGAUGCUGGGCUUGGGU	3.2050166	0.212255644057295	0.122545853233496	0.0662260669905094	0.936692861025434	289	1.54506423333333	0.144005151728552	0.0831414131151725	0.0932033430208105	0.754750758924894	404	FALSE	FALSE	FALSE	FALSE	TRUE	TRUE
hsa-mir-6134	UGCAUAAAUGAAGCUGAAUGA	3.20481988333333	0.111187690460482	0.0641942430179318	0.0346938968516494	0.936178347978812	290	1.64878283333333	0.103087409398933	0.0595175435665352	0.0625233398327674	1.0309362449993	258	FALSE	FALSE	FALSE	FALSE	FALSE	FALSE
hsa-mir-3939	CGUGCACGUACCUGUCACAUGUGUACG	3.2048151	0.500398900755814	0.288905440053562	0.15613971013673	0.936165837155766	291	1.4668757	0.511245488384269	0.295167720340639	0.348526796363365	0.546547620007564	534	FALSE	FALSE	FALSE	FALSE	FALSE	FALSE
hsa-mir-3074	GCCAGUGUGUAAAAUGAGAACUGAUA	3.20349516666667	0.319794049535906	0.184633180584796	0.0998266059095264	0.932713547463276	292	1.69563293333333	0.235817158936014	0.136149100191241	0.139073235899256	1.15569031650754	201	FALSE	FALSE	FALSE	FALSE	FALSE	FALSE
hsa-mir-18a	AGAUAGUGAAGUAGAUUAGCAUCUACU	3.2033633	0.149429378500915	0.0862730919023417	0.0466476526408712	0.932368649791082	293	1.40799566666667	0.300203780006738	0.173322733198633	0.213213568133664	0.389759824701383	645	FALSE	FALSE	FALSE	FALSE	FALSE	FALSE
hsa-mir-4643	UGUUCAUUCACAUGAUCAUAAGUGGACA	3.20231561666667	0.177703602832219	0.102597222931148	0.0554922200383212	0.929628430810837	294	1.4464038	0.238926446816839	0.137944248386223	0.165186545290353	0.49203433451811	567	FALSE	FALSE	FALSE	FALSE	FALSE	FALSE
hsa-mir-8055	AAAUAAAAGAUGGAGUCGUUUGACGUCUUUUAACACCCUUU	3.20178895	0.0651735064406536	0.0376279414875432	0.020355341172832	0.928250932524525	295	1.51558276666667	0.137848881236169	0.0795870886891907	0.0909543736363206	0.676246486773907	449	FALSE	FALSE	FALSE	FALSE	FALSE	FALSE
hsa-mir-665	ACCCAGGACUCUUUCAUGACCA	3.20085738333333	0.12296530178323	0.0709940500855313	0.0384163638228628	0.925814417043036	296	1.47547496666667	0.256977556969521	0.148366061692045	0.17416598910524	0.569446045595807	515	FALSE	FALSE	FALSE	FALSE	FALSE	FALSE
hsa-mir-6715b	UGGCAAUUCAGUAAAAAUGCUCA	3.1999254	0.117690356449637	0.0679485589772209	0.0367790938031358	0.9233768117686	297	1.44148673333333	0.189255591842258	0.109266766895769	0.13129194148365	0.478940998825247	577	FALSE	FALSE	FALSE	FALSE	FALSE	FALSE
hsa-mir-6873	GCAAUCAGGACUGGGUCAUUC	3.19893708333333	0.215289015831593	0.12429717124394	0.0673001719706407	0.920791866487589	298	1.5866183	0.0669258284219929	0.0386396450551763	0.0421814297881179	0.865402369153935	341	FALSE	FALSE	FALSE	FALSE	FALSE	FALSE
hsa-mir-551b	UGAGACCUGGUGCAGAACGGGAAGGCGA	3.19626945	0.200947810076131	0.11601727224052	0.062869483696417	0.913814663300554	299	1.60789866666667	0.454513663308743	0.262413585861665	0.282675564531062	0.922068467729068	311	FALSE	FALSE	FALSE	FALSE	FALSE	FALSE
hsa-mir-4640	GGUGGGUGGGAAGUAAGAUCUGACCUGGACUCCAUCCCACCCACC	3.19554528333333	0.0190145240041882	0.0109780405523306	0.00595032218862935	0.911920603156873	300	1.47952396666667	0.0607216985395116	0.0350576889974383	0.0410413754069264	0.580227863255469	508	FALSE	FALSE	FALSE	FALSE	FALSE	FALSE
hsa-mir-1299	GGAAUCCUACGUGAGGGACAAUCAUUCAGACCCACGUAGCAGUGUUCU	3.19554136666667	0.1123742977199	0.0648793310385792	0.0351659655832024	0.911910359103164	301	1.4513281	0.0807500541796108	0.0466210655176752	0.0556387312969485	0.505146931381894	556	FALSE	FALSE	FALSE	FALSE	FALSE	FALSE
hsa-mir-3683	AUCAUCUCUCCCUUGGAU	3.19513676666667	0.219158666668639	0.126531315196378	0.068591325715699	0.910852126558911	302	1.89319716666667	0.0387755776950302	0.0223870902202089	0.0204815316533047	1.68177121052349	61	FALSE	FALSE	FALSE	FALSE	FALSE	FALSE
hsa-mir-1231	CUGCAGGAAAGGGAAGACCAAGGCUUGCUGUCUGUCCAGUCUGCCACCCUACCCUGU	3.19469883333333	0.0833305734355856	0.0481109290047612	0.0260840153588559	0.90970671057881	303	1.72660566666667	0.203438559227899	0.117455306933777	0.117825721967339	1.23816558527051	170	FALSE	FALSE	FALSE	FALSE	FALSE	FALSE
hsa-mir-486-2	CCCGAGCUGGGCAGCAUGAAGGGCCUCGGG	3.1940041	0.127795310317153	0.0737826568127803	0.0400110038422159	0.90788963340898	304	1.65459873333333	0.126797515788612	0.0732065798731311	0.076633393483366	1.04642302527266	252	FALSE	FALSE	FALSE	FALSE	FALSE	FALSE
hsa-mir-4741	CCCGGCCGGCAGCCCCCGGCCUUAAAGCGCGGG	3.19393645	0.176940697597436	0.10215675938848	0.055398941202301	0.907712694625936	305	1.55711556666667	0.224599925785481	0.129672827612217	0.144241012416493	0.786841467385204	388	FALSE	FALSE	FALSE	FALSE	FALSE	FALSE
hsa-mir-6789	CGCGGGCGGGUCCCAGGCUGGGCCCCUCGGAGGCCGGGUGCUCACUGCCCCGUCCCGG	3.19391168333333	0.210797781962152	0.121704156160425	0.0659998781626149	0.907647917333107	306	1.58602953333333	0.174216290628211	0.100583822291416	0.109844291652037	0.863834580849641	342	FALSE	FALSE	TRUE	TRUE	TRUE	TRUE
hsa-mir-155	GGGGUUUUUGCCUCCAACUGACUCC	3.1926027	0.0899902394684146	0.0519558889815281	0.0281871087399677	0.904224267399294	307	1.40884636666667	0.232896031070226	0.13446258623159	0.1653097431917	0.392025098172134	642	FALSE	FALSE	FALSE	FALSE	FALSE	FALSE
hsa-mir-3918	GACUGCUCAAGGUCAAAGGGGUC	3.19205085	0.186285772720221	0.107552141026217	0.0583592747967099	0.902780902027202	308	1.41603843333333	0.120197422651084	0.0693960143235028	0.0848828815812163	0.411176382784658	629	FALSE	FALSE	FALSE	FALSE	FALSE	FALSE
hsa-mir-6796	CUGGCUGGUCCAGCCCCUCAGAAG	3.19097108333333	0.399857345581747	0.230857746109071	0.125308984362231	0.899956768989957	309	1.36364943333333	0.39201131558694	0.226327838579499	0.287472209502335	0.271673136212186	726	FALSE	FALSE	FALSE	FALSE	FALSE	FALSE
hsa-mir-7851	AGUAGCUGGGAAUACAGGUGUGUGCCACCAUGCCUCUACAAGCUACC	3.19041598333333	0.107173226787248	0.0618764913355387	0.0335922423116982	0.898504903232873	310	1.4814112	0.134158200154109	0.0774562729729706	0.0905610813217216	0.585253253643519	503	FALSE	FALSE	FALSE	FALSE	FALSE	FALSE
hsa-mir-548i-4	UGCCAUACUUUUAACGGCA	3.1891353	0.153251933840188	0.0884800452564635	0.0480543844722387	0.895155272036089	311	1.48534766666667	0.371067503574934	0.214235923076511	0.249818619507218	0.595735413639404	494	FALSE	FALSE	FALSE	FALSE	FALSE	FALSE
hsa-mir-548av	AUUUGCCAUCACCUUUACCUUUAAUGGCAAAA	3.18867663333333	0.136406631316309	0.0787544053097212	0.0427784460457236	0.893955627958895	312	1.6981365	0.154453081332973	0.0891735280847593	0.0909544558596869	1.16235690067617	198	FALSE	FALSE	FALSE	FALSE	FALSE	FALSE
hsa-mir-6793	GGGUGAUACACAAGCCUGACCCUCCC	3.18820478333333	0.0832340410500169	0.0480551960059676	0.026106867879106	0.892721502832827	313	1.43709076666667	0.224568928929502	0.129654931569074	0.156266350141814	0.467235266289326	585	FALSE	FALSE	FALSE	FALSE	FALSE	FALSE
hsa-mir-7161	CUGGUGUUCUCACGCAAAGUGGCCAGGGUGUGGGAGACUAGA	3.18814685	0.0421738122195822	0.0243490618377285	0.013228315445878	0.892569978021335	314	1.82007346666667	0.146477924210624	0.0845690689733412	0.0804791272952775	1.48705488550504	93	FALSE	FALSE	FALSE	FALSE	FALSE	FALSE
hsa-mir-3189	UGGGUAGGAAUAUCCUGGAUCCCCU	3.18725726666667	0.287293844028833	0.165869178186569	0.0901382662245191	0.890243270077288	315	0.935036466666667	0.609146220632989	0.351690734458299	0.651467875691039	-0.869652339995795	1517	FALSE	FALSE	FALSE	FALSE	FALSE	FALSE
hsa-mir-7153	UAGGUGGUCGAAGUCAUCCACA	3.1871499	0.190989476400219	0.110267825612052	0.0599248489693626	0.88996245223044	316	1.5837338	0.246432436338076	0.142277833456843	0.155602182853	0.857721422490737	345	FALSE	FALSE	FALSE	FALSE	FALSE	FALSE
hsa-mir-106b	GCAGAUAGUGGUCCUCUCCGUGCUACCGC	3.18642933333333	0.114874312291406	0.0663227151244164	0.0360511093372454	0.888077807897833	317	1.75041996666667	0.259215563254222	0.149658175222965	0.14808764078934	1.3015791294277	152	FALSE	FALSE	FALSE	FALSE	FALSE	FALSE
hsa-mir-139	UCCAGUGUGGCUCGGAGGCUGGA	3.18534568333333	0.430973370140088	0.24882259126394	0.135298775387258	0.885243517990313	318	1.7840509	0.368091118688716	0.212517506461241	0.206323215715827	1.39113274536353	122	FALSE	FALSE	FALSE	FALSE	FALSE	TRUE
hsa-mir-4461	AGGCCAUACGUGUUGGAGAUU	3.18479198333333	0.143792758082008	0.0830187875861663	0.0451498116154855	0.883795313937531	319	1.60652333333333	0.167132005125689	0.0964937081495186	0.104033350563861	0.918406182418806	316	FALSE	FALSE	FALSE	FALSE	FALSE	FALSE
hsa-mir-4748	UGCUGGUGCUAGAGAGGAAAGCA	3.18317013333333	0.0537368200477413	0.0310249675199579	0.0168815419210627	0.879553360274899	320	1.46614523333333	0.172683207580365	0.0996986963810518	0.117780424240622	0.544602508027702	537	FALSE	FALSE	FALSE	FALSE	FALSE	FALSE
hsa-mir-642a	GUCUUGGGGUGGGGGAUCAAGAC	3.18248883333333	0.104532799190114	0.0603520397515575	0.0328462422539364	0.877771418029718	321	1.61240126666667	0.0815323422125436	0.0470727197240727	0.0505657889869413	0.934058147204095	304	FALSE	FALSE	FALSE	FALSE	FALSE	FALSE
hsa-mir-4321	GAGACACCCGCUACCUGGUGUU	3.18157875	0.281367255240038	0.162447460553982	0.0884363636260889	0.875391092272628	322	1.40539363333333	0.0513882868339021	0.0296690412367471	0.0365650488340541	0.38283104007694	651	FALSE	FALSE	FALSE	FALSE	FALSE	FALSE
hsa-mir-4791	AAAUAAGCUCCAUAUCAAUGAGAAUUUCAAUGGGAUUAUGUG	3.18117368333333	0.190111836889109	0.109761120204062	0.0597615395491089	0.874331639160268	323	1.49429976666667	0.148442202269986	0.0857031454396772	0.0993389717252755	0.619573376067424	484	FALSE	FALSE	FALSE	FALSE	FALSE	FALSE
hsa-mir-520e	GUUUCUGUUGUCUGAAAGGAAAGAAAG	3.18072091666667	0.0846916233523478	0.0488967315405844	0.0266265496317429	0.873147426551222	324	1.57303903333333	0.153934114335008	0.0888739023487835	0.0978577842463422	0.829243026809676	358	FALSE	FALSE	FALSE	FALSE	FALSE	FALSE
NEAT1_ParasoR_ID49	CCAUGGCUAAUGUUAUUAUAUUAUGUGCUAUUGUAAUGGAUGGGGCUGUGG	3.17965483333333	0.108210011524274	0.062475079282552	0.0340319994453089	0.870359082314389	325	1.59458436666667	0.124590733042723	0.0719324932607492	0.078133672728254	0.886614687816493	329	FALSE	FALSE	FALSE	FALSE	FALSE	FALSE
hsa-mir-6839	CCCAAGCAGGCUUUGUGUGAGCAGUGAGGCUAUUUAUUCACUUGGGUGCGAGCUCACACGAAGCCUGCUUGGG	3.17954445	0.166230767776162	0.0959733785231653	0.0522813158898162	0.870070374366598	326	1.676405	0.0912973282686851	0.0527105370522189	0.0544601860938646	1.10448950861124	225	FALSE	FALSE	FALSE	FALSE	FALSE	FALSE
hsa-mir-6830	GACAUCCCUCAUCUGUUUCUCACUGGUGUC	3.17939638333333	0.115026655716341	0.066410670641812	0.0361787716433599	0.869683105544588	327	1.76032956666667	0.112062836247631	0.0646995086737227	0.0636601454464186	1.32796675607136	137	FALSE	FALSE	FALSE	FALSE	FALSE	FALSE
hsa-mir-3135b	GGUGCAGUCAGUCCUAGCUC	3.17929498333333	0.155466716637521	0.0897587507006997	0.0488997458406711	0.869417893532753	328	1.30418473333333	0.0287919639568636	0.0166230481409932	0.0220765994425306	0.113328470223939	837	FALSE	FALSE	FALSE	FALSE	FALSE	FALSE
hsa-mir-620	CCGUAUAUAUAUAUAUAUAUAUAUAGAUAUCUCCAUAUAUAUGG	3.17893021666667	0.183297074232409	0.105826615149752	0.0576599867689478	0.868463845194329	329	1.34300346666667	0.106912485277694	0.0617259521548085	0.0796070061852116	0.216696339964365	765	FALSE	FALSE	FALSE	FALSE	FALSE	FALSE
hsa-mir-501	GAGAGUGCUUUCUGAAUGCAAUGC	3.17840853333333	0.332071736706379	0.191721706577695	0.104477361303244	0.867099380831678	330	1.582378	0.198708420911143	0.114724360303294	0.125575823798829	0.854111151218084	346	FALSE	FALSE	FALSE	FALSE	FALSE	FALSE
hsa-mir-544a	GAUUCUGAUUCAGGGACCAAGAUUC	3.17826171666667	0.262031704546541	0.151284075156162	0.0824449739845081	0.866715381388512	331	1.361086	0.255858256861099	0.147719833473144	0.187980962893674	0.264847137006779	728	FALSE	FALSE	FALSE	FALSE	FALSE	FALSE
hsa-mir-6878	GAAGAUUCUGAAAAUCACUAACU	3.17734416666667	0.129122412140653	0.07454885940782	0.0406384720595487	0.864315526541791	332	1.2839075	0.16486398302616	0.0951842649798276	0.128407991250273	0.0593335498874641	873	FALSE	FALSE	FALSE	FALSE	FALSE	FALSE
hsa-mir-151b	CGAGACACAGAAACAGACACCUGCCCUCGA	3.17676463333333	0.413973791184241	0.239007879777671	0.130313019365827	0.862799755326234	333	1.42658543333333	0.389662145923893	0.224971544842167	0.27314322494757	0.4392613002597	603	FALSE	FALSE	FALSE	FALSE	FALSE	FALSE
hsa-mir-5009	GGGAUAUUUGCAUUAUACUUAUCC	3.17600828333333	0.108628400101289	0.0627166360401178	0.0342028075529073	0.860821519575247	334	1.49264233333333	0.188465373828546	0.108810534312834	0.126262916185466	0.615159905091123	485	FALSE	FALSE	FALSE	FALSE	FALSE	FALSE
hsa-mir-4492	CCCCGCGCGCGGACAGACACACGGACAAGUCCCGCCAGGGG	3.1759788	0.296868594940656	0.171397163202934	0.0934731034541718	0.86074440582625	335	1.33276023333333	0.349243939061314	0.201636082229895	0.262045588040865	0.18942030290698	783	FALSE	FALSE	FALSE	FALSE	FALSE	FALSE
PARIS_ID30	UAUUCUCUCUGUUGGAACUCAAAUACACAGAACUGGGUA	3.17590533333333	0.0902757333445884	0.052120718947789	0.0284251965564218	0.86055225353365	336	1.47735216666667	0.106374775570073	0.0614155053103674	0.0720036684347814	0.574444718875805	512	FALSE	FALSE	FALSE	FALSE	FALSE	FALSE
hsa-mir-550b-2	AAGACACUAUCUGACAACAACAGGGCUCUU	3.17558625	0.0991451149025124	0.0572414587778019	0.0312210430129279	0.859717690094047	337	1.53415816666667	0.199247525299773	0.115035612367191	0.129874174403208	0.725709706273847	421	FALSE	FALSE	FALSE	FALSE	FALSE	FALSE
hsa-mir-4522	GAUCCAGCCCAGGCUGGUUCCGCUGAC	3.1737766	0.170431647060316	0.0983987573087047	0.053699950733872	0.85498454495388	338	1.6438573	0.117289180008175	0.0677169396507501	0.0713499766726556	1.01782036397273	269	FALSE	FALSE	FALSE	FALSE	FALSE	FALSE
hsa-mir-219b	UUCUCGGUUGGCCGCAGACUCGUACAAGAA	3.17298093333333	0.112347990087333	0.0648641423198349	0.0354077104299858	0.852903476340319	339	1.63767533333333	0.301262382368482	0.173933917557151	0.183957330391789	1.00135880868053	276	FALSE	FALSE	FALSE	FALSE	FALSE	FALSE
hsa-mir-1297	AGAAUUACUUAUCUGAGCCAAAGUAAUUCA	3.17272071666667	0.0198271868504049	0.0114472316653543	0.00624926951378051	0.852222878848414	340	1.6611006	0.111074974582171	0.0641291664752473	0.066868300801391	1.06373642138217	242	FALSE	FALSE	FALSE	FALSE	FALSE	FALSE
hsa-mir-604	CUCUCGUGUCCACUAGCAGGCAGGUUUUCUGACACAGG	3.17269096666667	0.193068004097432	0.111467864137556	0.0608530758671008	0.852145067631927	341	1.63920323333333	0.21745850567532	0.125549726789219	0.13266110098692	1.00542735380333	273	FALSE	FALSE	FALSE	FALSE	FALSE	FALSE
NEAT1_ParasoR_ID10	CAUAUGUUUUCAAUUCUCUCAUUAUAUACCUAGGAGUAGAAUUACUGGGUCAUAUG	3.17252801666667	0.104345961239059	0.060244168810221	0.0328904774649379	0.851718871405811	342	1.53884393333333	0.0792775126367078	0.0457708932614872	0.0515175781763538	0.738187128302921	412	FALSE	FALSE	FALSE	FALSE	FALSE	FALSE
hsa-mir-4712	CAUUUCCUUCAUGAUUAGGAAUACUACUUUGAAAUG	3.17068055	0.047418136163999	0.0273768736787551	0.0149551919268559	0.846886816657679	343	1.606388	0.227765138857925	0.131500264231636	0.141787126682922	0.918045812124096	317	FALSE	FALSE	FALSE	FALSE	FALSE	FALSE
hsa-mir-103b-2	UGCUUGACCUGAAUGCUACAAGGCA	3.17000726666667	0.209833966990431	0.121147697327052	0.0661935287016158	0.845125842028816	344	1.52740836666667	0.442503878580022	0.255479733415629	0.289708952914615	0.707736104683535	433	FALSE	FALSE	FALSE	FALSE	FALSE	FALSE
hsa-mir-658	CGCCAGCUCGCUGACAGCACGACUCAGGGCG	3.1697392	0.190245730022391	0.109838423440604	0.0600193637452542	0.84442471283777	345	1.53199046666667	0.214780769901436	0.124003735319349	0.140197197420399	0.719937479516415	423	FALSE	FALSE	FALSE	FALSE	FALSE	FALSE
hsa-mir-128-2	ACGAGAGUGAGUAGCAGGUCUC	3.16936928333333	0.232589975134657	0.134285884754803	0.0733868332597817	0.843457194658507	346	1.49956123333333	0.147360737984931	0.0850787617435815	0.0982692368336079	0.633583792027508	477	FALSE	FALSE	FALSE	FALSE	FALSE	FALSE
hsa-mir-2277	GCCAGUCAGCGCUCACAUUAAGGCUGAC	3.16847678333333	0.122624616577528	0.0707973553903103	0.0387014407751231	0.841122858163828	347	1.56940566666667	0.189965357032101	0.109676550019187	0.121042864229984	0.819567972008321	361	FALSE	FALSE	FALSE	FALSE	FALSE	FALSE
hsa-mir-6823	UGCUGUUGCUGUGAAAGCUGA	3.16775058333333	0.156852419073298	0.0905587863750126	0.0495153942670091	0.839223479830564	348	1.41971833333333	0.128535280652175	0.0742098788848974	0.0905357616608283	0.420975348160257	619	FALSE	FALSE	FALSE	FALSE	FALSE	FALSE
hsa-mir-1264	UUUGUUGAAAGAAUAAAUAAACCAACAAG	3.1672963	0.186590854966341	0.107728280343139	0.0589117143749199	0.838035300375184	349	1.1361368	0.244276384198554	0.141033036173704	0.215006136759723	-0.334155396232662	1182	FALSE	FALSE	FALSE	FALSE	FALSE	FALSE
NEAT1_ParasoR_ID4	UUGAUGGGUUGGUUCCACAUCUUUGCAAUUGUGACUUGUACUGCCAUCAA	3.16636445	0.0469975878050939	0.027134069970534	0.0148427600635467	0.835598043834489	350	1.75615936666667	0.0919352099699744	0.0530788182241695	0.0523501521074792	1.31686220284727	142	FALSE	FALSE	FALSE	FALSE	FALSE	FALSE
hsa-mir-92b	AGUGUUGUUUUUUCCCCCGCCAAUAUU	3.1660677	0.0534157142429317	0.0308395769971127	0.0168713114514044	0.8348218932969	351	1.5092734	0.105634802903589	0.0609882818921803	0.0699905019883007	0.659445686342209	461	FALSE	FALSE	FALSE	FALSE	FALSE	FALSE
hsa-mir-1257	GACCCCCAUGCACCCCUGUGGGCCCCUGGCAUC	3.1650584	0.296814578759736	0.171365976946339	0.093778547264637	0.832182066043028	352	1.466171	0.065037451149318	0.0375493899284659	0.0443587079196888	0.544671120401545	536	FALSE	FALSE	FALSE	FALSE	FALSE	FALSE
hsa-mir-920	GACCUGGAUGUGUAGGAGCUAAGACACACUCCAGGGG	3.16401045	0.145277441237731	0.0838759698057838	0.0459156009543934	0.829441149595294	353	1.66534986666667	0.296287296156709	0.171061550193542	0.177912943152151	1.07505151606907	234	FALSE	FALSE	FALSE	FALSE	FALSE	FALSE
hsa-mir-30e	GAAGCUGUAAGGUGUUCAGAGGAGCUUU	3.1633342	0.0930812428522518	0.0537404806172525	0.0294250423658214	0.827672415640641	354	1.62370433333333	0.247746621967552	0.143036578883787	0.152581117683506	0.96415634522706	293	FALSE	FALSE	FALSE	FALSE	FALSE	FALSE
hsa-mir-4728	CAAGCACACAGGGCCUGGGACUAGCAUG	3.16019198333333	0.0317323803063337	0.0183206983118893	0.0100412824517271	0.8194539382858	355	1.41633833333333	0.0445420036632095	0.0257163378051993	0.0314487030499136	0.411974966908182	627	FALSE	FALSE	FALSE	FALSE	FALSE	FALSE
hsa-mir-3972	GCAGUCCUGUGGGAAUGAGAGAUGCCAAACUGGACCUGC	3.15993985	0.31082497487371	0.179454882914195	0.0983642061647818	0.818794482777084	356	1.2086439	0.343909762341708	0.198556393864925	0.28454184259045	-0.14108097508404	1022	FALSE	FALSE	FALSE	FALSE	FALSE	FALSE
hsa-mir-941-4_941-5_941-2_941-3_941-1	ACAGCGCCACGGAAGAGGACGCA	3.15743006666667	0.1314010632383	0.0758644392324353	0.0416164603693095	0.81223013675048	357	1.2412685	0.360802288276294	0.208309298260551	0.290672234312152	-0.0542070584578716	965	FALSE	FALSE	FALSE	FALSE	FALSE	FALSE
hsa-mir-302d	CUUGCUGUGACAUGACAAAAAUAAG	3.15700106666667	0.268549156283595	0.15504692767098	0.0850646390712638	0.811108085931191	358	1.1512435	0.168075690026101	0.0970385448808016	0.145994909005872	-0.293928751421794	1146	FALSE	FALSE	FALSE	FALSE	FALSE	FALSE
hsa-mir-1910	CCGCCUUUGUGCUGUCCUUGGAGGGAGG	3.15689886666667	0.276644235307124	0.159720623724326	0.0876316432649076	0.810840781516896	359	1.6991278	0.290251749204927	0.167576925536225	0.170823965804648	1.16499656870433	196	FALSE	FALSE	FALSE	FALSE	FALSE	FALSE
hsa-mir-3134	CUCACAUGGAGUAAAAUAUGAU	3.15653516666667	0.250680257690023	0.14473031425786	0.0794162727338608	0.809889523048421	360	1.39197333333333	0.294634038673968	0.170107041540842	0.211666439017487	0.347094999687232	677	FALSE	FALSE	FALSE	FALSE	FALSE	FALSE
hsa-mir-548g	UUUUUGCAUUACGUUCUAUGGCAAAA	3.1563317	0.322006813093983	0.185910720220705	0.102019319798988	0.809357355356035	361	1.39010606666667	0.303562986305154	0.175262171859287	0.21837397417671	0.34212277723182	684	FALSE	FALSE	FALSE	FALSE	FALSE	FALSE
hsa-mir-29a	UUCAGAGUCAAUAUAAUUUUCUAG	3.15585951666667	0.341866912934735	0.197376954209896	0.10832767147247	0.80812235839561	362	1.512182	0.393987634183574	0.22746886665327	0.260542470538317	0.667190807321435	454	FALSE	FALSE	FALSE	FALSE	FALSE	FALSE
hsa-mir-8064	GGACAUCCUUCCAUAGUAAAUAAGCGGUGCC	3.15517193333333	0.112706885870011	0.0650713508965751	0.0357213135294785	0.80632398207277	363	1.33673356666667	0.258535615137342	0.14926560699465	0.193408485867559	0.200000632741767	776	FALSE	FALSE	FALSE	FALSE	FALSE	FALSE
hsa-mir-4770	CUAUCCUUCCCUUGGAAAAUGAUCUGAG	3.15486085	0.0111085096544277	0.00641350103927938	0.00352107753165331	0.80551034265777	364	1.6986225	0.228211141932751	0.131757764226946	0.134350711787199	1.1636510383355	197	FALSE	FALSE	FALSE	FALSE	FALSE	FALSE
hsa-mir-378i	AAGGUGGAGUUCUGGGUGCUGUUUUCCCACUCU	3.15055248333333	0.10103812088554	0.0583343862916805	0.0320699691308237	0.794241796391697	365	1.6455458	0.2133928952822	0.123202445534332	0.129679098134005	1.02231656034673	265	FALSE	FALSE	FALSE	FALSE	FALSE	FALSE
hsa-mir-3129	GUUUGCCUGUUAAUGAAUUCAAAC	3.15014026666667	0.18396244932551	0.106210769638866	0.0583981771453531	0.79316364243235	366	1.5505144	0.0109362292189771	0.00631403488349585	0.00705329097167822	0.769263651790976	396	FALSE	FALSE	FALSE	FALSE	FALSE	FALSE
hsa-mir-337	GGAGUUGAUGCACAGUUAUCCAGCUCC	3.14962938333333	0.0808730862469303	0.046692098114861	0.0256770166911956	0.791827425502911	367	1.73389433333333	0.085978345275618	0.0496396207893567	0.0495868425328599	1.25757409971409	165	FALSE	FALSE	FALSE	FALSE	FALSE	FALSE
hsa-mir-4667	GAACCCAAGAAAAGCUGACUUGGAGGUCCC	3.149482	0.263919413708005	0.152373944548685	0.0837977209293479	0.791441943941331	368	1.27291636666667	0.325610259741617	0.187991171112727	0.255798627677543	0.0300659787654539	899	FALSE	FALSE	FALSE	FALSE	FALSE	FALSE
NEAT1_ParasoR_ID50	GAAAUGUUCUAUUCAGUGGCUUUUAGUAUAUUUGCUAUGUUGUGCAACCAUCGACACUAUCCAUUUCUAGAACUUUUUC	3.1494502	0.361361576154365	0.20863220326751	0.114737987015754	0.791358770943537	369	1.55077626666667	0.118052695454247	0.0681577554990706	0.0761249046633897	0.769960959435122	395	FALSE	FALSE	FALSE	FALSE	FALSE	FALSE
hsa-mir-662	GGGGUGGCUGCGGGCCUUCUGAAGGUCUCCC	3.14816348333333	0.238095341060521	0.137464409254087	0.0756299164007903	0.787993359544867	370	1.6356555	0.223832151187558	0.12922955274143	0.136845534519682	0.995980326412589	279	FALSE	FALSE	FALSE	FALSE	FALSE	TRUE
hsa-mir-550b-1	AAGACACUAUCUUACAACAACAGGGCUCUU	3.14719953333333	0.0999723091014736	0.0577190395712443	0.0317654816743026	0.785472145355456	371	1.22937476666667	0.305334029531174	0.176284684142576	0.248365297393453	-0.0858781041710404	982	FALSE	FALSE	FALSE	FALSE	FALSE	FALSE
hsa-mir-383	UUGUGGCUUUGGGUGGAUAUUAAUCAGCCACAG	3.14634898333333	0.244095840141073	0.140928799013517	0.0775806629951364	0.783247529214782	372	1.90521416666667	0.172880153404268	0.099812403105498	0.090740535331383	1.71377049499278	57	FALSE	FALSE	FALSE	FALSE	FALSE	FALSE
hsa-mir-6741	CCGUGCCCUGGCCACUCAUUCGG	3.14569101	0.0589475397125557	0.0340333779211102	0.0187391385629308	0.781526597938001	373	1.81280803333333	0.165200508003465	0.0953785577660637	0.0911296204373609	1.46770823758743	101	FALSE	FALSE	FALSE	FALSE	FALSE	FALSE
hsa-mir-3174	AGCCCUGGGCUCCUCAGCAAACCUACUGGAU	3.14527185	0.0898506561434438	0.0518753005112818	0.0285668967353152	0.780430283668969	374	1.66170273333333	0.177663361220634	0.102573989425867	0.106916452417603	1.06533980291015	240	FALSE	FALSE	FALSE	FALSE	FALSE	FALSE
hsa-mir-6760	CAGAGUGGGCUCACCUCUCGCCCACACUG	3.14520835	0.298424341193158	0.172295373720607	0.0948822170058013	0.780264199223692	375	1.5041289	0.155185857572235	0.0895965966437528	0.103173243710851	0.645746733279696	470	FALSE	FALSE	FALSE	FALSE	FALSE	FALSE
hsa-mir-3183	CGGAGCAGUCACGUUGACGGAAUCCUCCG	3.14517066666667	0.247941142610668	0.143148885429452	0.0788323334051192	0.780165638349469	376	1.5761915	0.219764574480852	0.126881136234864	0.139427585087759	0.837637524408628	353	FALSE	FALSE	FALSE	FALSE	FALSE	FALSE
hsa-mir-196b	UUGGGAUCCACCUUUCUCUCGA	3.14361896666667	0.238591262568364	0.137750729670138	0.0758970044074247	0.776107162227569	377	1.66116886666667	0.248403893370159	0.143416054705012	0.149535606135342	1.06391820423034	241	FALSE	FALSE	FALSE	FALSE	FALSE	FALSE
hsa-mir-3944	CGAGAAGCGCCUGCGUCUCCCAUUUUCG	3.14331925	0.0652401609830375	0.0376664245055312	0.0207551813208402	0.775323252364188	378	1.4918847	0.217504590846332	0.125576334075109	0.145791823487654	0.61314245276885	487	FALSE	FALSE	FALSE	FALSE	FALSE	FALSE
hsa-mir-6068	GUGGCUUGUGGCUGAGUGUCACGCUGC	3.14280011666667	0.0604447241653335	0.0348977777679479	0.0192327612070483	0.773965457534379	379	1.79294033333333	0.0641933690137334	0.0370620588802679	0.0358034050661288	1.41480383681765	117	FALSE	FALSE	FALSE	FALSE	FALSE	FALSE
hsa-mir-4775	CUCUUGAUAGCAGACAU	3.14207695	0.125095339043097	0.0722238276708995	0.0398129457151254	0.772074012893777	380	1.35412923333333	0.0492101264463262	0.028411479750642	0.0363407902547014	0.2463224173968	744	FALSE	FALSE	FALSE	FALSE	FALSE	FALSE
hsa-mir-4646	GGGACAUUGCGGAGAGGGUCUCACAUUGUCCC	3.14167741666667	0.273478081327371	0.15789264387182	0.0870484282939312	0.77102903223177	381	1.51191086666667	0.0668706011880648	0.0386077595968013	0.0442291954257168	0.666468824075832	455	FALSE	FALSE	FALSE	FALSE	FALSE	FALSE
hsa-mir-1282	GCUUCUGCUGCAUGAUCUCCGAGUCCCUGGGGGUAGAGAUGAUGGGGCACUGGGAGGU	3.14133228333333	0.206745734452711	0.119364705440079	0.0658146658185834	0.770126334937058	382	1.56623656666667	0.0637933227984194	0.0368310920901681	0.040730323985595	0.811129182592359	371	FALSE	FALSE	FALSE	FALSE	FALSE	FALSE
hsa-mir-548a-1	UUUGCCAUUAAAAGUAACGACAAA	3.14104196666667	0.204292675519647	0.117948431204737	0.065039779056644	0.769367010802589	383	1.3339421	0.260545580285619	0.150426060914069	0.195320006982027	0.19256741846589	781	FALSE	FALSE	FALSE	FALSE	FALSE	FALSE
hsa-mir-6071	AGGCUCUGGGUCCGGCUUACUCCCUAGCUUACUGUCCUCAGAACCC	3.13906821666667	0.070683128420462	0.0408089232207186	0.0225172323574157	0.764204661607764	384	1.6631993	0.0824185638964913	0.0475843800518616	0.0495542319531347	1.06932491254599	238	FALSE	FALSE	FALSE	FALSE	FALSE	FALSE
hsa-mir-4277	ACACUGGGCUGCCCCCACUGCCCAGUGC	3.13864618333333	0.0479040919442779	0.0276574403793133	0.0152626607607623	0.763100832126564	385	1.0688442	0.648462183205405	0.374389816032933	0.606694767306035	-0.513344465890468	1305	FALSE	FALSE	FALSE	FALSE	FALSE	FALSE
hsa-mir-4740	GGGCAGGGAGUCAGAGGGGACCGCCC	3.13862886666667	0.0201301545374927	0.0116221501410502	0.00641367788058089	0.763055540331646	386	1.56512496666667	0.139421296166344	0.080494922872405	0.0890799770853294	0.808169175550993	374	FALSE	FALSE	FALSE	FALSE	FALSE	FALSE
hsa-mir-518e	CUUUCUGUUGGCUAAAAGAAAAGAAAG	3.13730411666667	0.10958638309551	0.0632697277797101	0.0349301116564828	0.759590652632674	387	1.6086798	0.122588202135931	0.0707763315026521	0.0762042279239978	0.924148496666554	310	FALSE	FALSE	FALSE	FALSE	FALSE	FALSE
hsa-mir-3688-1	CAUAUGUAUGUAUGUAUGUCUGUUACACAUAUG	3.13553176666667	0.0953532005124283	0.0550521959839429	0.0304105356310253	0.754955065757214	388	1.695449	0.0832322303618014	0.048054150604639	0.0490915564914081	1.1552005324469	202	FALSE	FALSE	FALSE	FALSE	FALSE	FALSE
hsa-let-7b	GUGGUUUCAGGGCAGUGAUGUUGCCCCUCGGAAGAUAACUAU	3.1326584	0.10522196855082	0.0607499318674784	0.0335887144767589	0.747439766404155	389	1.74387123333333	0.098978925309701	0.0571455091716558	0.0567581616221211	1.28414093513238	155	FALSE	FALSE	FALSE	FALSE	FALSE	FALSE
hsa-mir-5695	GCCUCUCUGAGCAUGCAUUCCUGAGACUC	3.13163465	0.166769732462668	0.0962845499300033	0.0532532530455518	0.744762145130846	390	1.491454	0.356409283870384	0.205772995984248	0.238967667705731	0.611995569867883	489	FALSE	FALSE	FALSE	FALSE	FALSE	FALSE
hsa-mir-582	GUUACUAAUCUAACUAAUUGUAAC	3.131362	0.0125933029523625	0.00727074684953298	0.00402166946918385	0.74404902821737	391	1.5180616	0.128684508866763	0.0742960358347604	0.0847689638330638	0.682847210164542	445	FALSE	FALSE	FALSE	FALSE	FALSE	FALSE
hsa-mir-649	GUUGAAAAAUAUCUAUGUAUUAGUAAAC	3.13092085	0.211297961383132	0.12199293488377	0.0674874810019973	0.742895199035714	392	1.5350808	0.402029252521405	0.232111697165337	0.261894522113367	0.728166526319963	419	FALSE	FALSE	FALSE	FALSE	FALSE	FALSE
PARIS_ID41	ACCUGCUCUGGCUCUUGGCACAUCUGGUUGGUGACACUGUUUUGUGAGAUGGGU	3.12976198333333	0.0784655119702658	0.0453020844581348	0.0250707601370685	0.739864179705217	393	1.75656493333333	0.0833364702900433	0.0481143335552697	0.0474428634595935	1.31794215983637	141	FALSE	FALSE	FALSE	FALSE	FALSE	TRUE
hsa-mir-615	CGGAUCUCGAGGGUGCUUAUUGUUCGGUCCG	3.1290752	0.289503223452533	0.167144763991584	0.0925203790092783	0.738067895784837	394	1.85520106666667	0.0674621367940068	0.0389492828381272	0.036363787195972	1.58059387736019	74	FALSE	FALSE	FALSE	FALSE	FALSE	FALSE
hsa-mir-4497	GGGCGCCGGCGGCCGGGAGAUCCGCGCUUCCUGAAUCCCGGCCGGCCCGCCCGGCGCCC	3.12825286666667	0.0760100778142837	0.043884438887201	0.0242979327611955	0.735917080422603	395	1.63396613333333	0.184426637082752	0.106478768565465	0.112870538330264	0.991481822248524	284	FALSE	FALSE	FALSE	FALSE	FALSE	TRUE
hsa-mir-936	GCAGAAAUCACUCCAGGAGCAACUGA	3.12641755	0.209397266286138	0.120895568057874	0.0669767434890897	0.731116804036836	396	1.30725133333333	0.390403711792464	0.225399688096008	0.298644722585198	0.12149431908418	831	FALSE	FALSE	FALSE	FALSE	FALSE	FALSE
PARIS_ID34	GCUGGUGAUGCCCAACCCAGUGCUCUGCACCCAGGUCACACUGUGGCUUUGUCCUCUGC	3.12559993333333	0.0952157934399851	0.0549728639736792	0.0304632056151988	0.728978325130773	397	1.6646855	0.104122492614469	0.0601151491396584	0.0625478461934514	1.07328241746222	235	FALSE	FALSE	FALSE	FALSE	FALSE	FALSE
hsa-mir-7975	AGGACAGGGGAUUUAUCUCCCAAGGGAGGUCCCCUGAU	3.12523901666667	0.198495051261211	0.114601171278469	0.0635135585478908	0.728034346479189	398	1.40579283333333	0.073989511226817	0.0427178642240116	0.0526318739663635	0.383894043685176	650	FALSE	FALSE	FALSE	FALSE	FALSE	FALSE
hsa-mir-5188	GAUUAUUGUAAGCAGGAUCCAUUCAAUAAUC	3.12505755	0.253360756612774	0.146277901032472	0.0810739490582418	0.727559719854462	399	1.4967821	0.0688324526922446	0.0397404350908496	0.0459869560788071	0.626183419379474	481	FALSE	FALSE	FALSE	FALSE	FALSE	FALSE
hsa-mir-548aa-1	UUUUGCCAUUACUUUUACAGGCAAAA	3.12504838333333	0.118578222992213	0.0684611689645815	0.0379444438763317	0.727535744409607	400	1.3639292	0.393218380015647	0.227024737552342	0.288298234259995	0.27241810859728	725	FALSE	FALSE	FALSE	FALSE	FALSE	FALSE
hsa-mir-6895	CACAGAGUAAGCAUCAAUAGCAUUGGCAAGUUGAACUGAGCUGUC	3.12433845	0.419020914940893	0.241921838037208	0.134115084407995	0.725678911593032	401	1.155971	0.298404972726947	0.172284191331426	0.258142265443465	-0.281340200424996	1139	FALSE	FALSE	FALSE	FALSE	FALSE	FALSE
hsa-mir-3679	GAAGGGGAGUUUCCCUCUAUUCCCUUC	3.12399178333333	0.345267430397135	0.199340243882196	0.110521235119489	0.724772203860269	402	1.5669795	0.511251130397039	0.295170977758231	0.326265359819346	0.813107491244688	369	FALSE	FALSE	FALSE	FALSE	FALSE	FALSE
hsa-mir-187	CCGGGCGCUGCUCUGACCCCUCGU	3.12351368333333	0.0653105336891055	0.0377070542063232	0.0209093156971247	0.723521731839983	403	1.66897783333333	0.307006560204473	0.177250320177034	0.1839488542465	1.0847121915631	233	FALSE	FALSE	FALSE	FALSE	FALSE	FALSE
hsa-mir-3924	AGAUCUAUGUCAUAUAUACAGAUAU	3.12305141666667	0.0777083894370227	0.0448649595597574	0.0248821998326122	0.722312671951719	404	1.31085333333333	0.329457250617333	0.190212232330391	0.251330367966922	0.131085849637427	819	FALSE	FALSE	FALSE	FALSE	FALSE	FALSE
hsa-mir-499b	UGUUCACGUGGAGAGGAGUUAAACA	3.12218518333333	0.123678847761759	0.0714060160483141	0.0396129122711792	0.720047036004481	405	1.5534245	0.235789742545662	0.136133271330891	0.151787063063356	0.777012767022239	394	FALSE	FALSE	FALSE	FALSE	FALSE	FALSE
hsa-mir-6752	UGGAGCCAGGGGGCCCAGGUCUACAGCUUCUCCCCGCUCCC	3.1221096	0.0868832329628682	0.0501620579391769	0.0278283737902309	0.719849347563707	406	1.5944973	0.13840042801621	0.0799055243711181	0.0867987848058506	0.886382843676152	330	FALSE	FALSE	FALSE	FALSE	FALSE	TRUE
hsa-mir-6513	AUGUCUCAGGUCCCCAGCUGAGUCAA	3.12206688333333	0.265695006308608	0.153399083414614	0.085102278790688	0.719737621990677	407	1.18446013333333	0.148844120803118	0.0859351932129736	0.125664103513757	-0.205478347898012	1071	FALSE	FALSE	FALSE	FALSE	FALSE	FALSE
hsa-mir-3651	AUGGAGGCUGCUUCUCCUCAGCAGCUGCCAUA	3.12163568333333	0.0158643983805189	0.00915931467552407	0.00508207875288594	0.718609817064621	408	1.51220676666667	0.119698733118456	0.0691080957875976	0.0791550043003087	0.667256756860591	453	FALSE	FALSE	FALSE	FALSE	FALSE	FALSE
hsa-mir-5196	GUUGGGGAACAGGUGGUUAGCACUUCAU	3.12005656666667	0.121877200707159	0.0703658346363564	0.0390624971384309	0.714479632566736	409	1.6941975	0.206110535529482	0.118997973170764	0.121656734548057	1.15186799483241	205	FALSE	FALSE	FALSE	FALSE	FALSE	FALSE
hsa-mir-4538	CUGAACUGGGCUGGGUUGAGCUGGGCUGGGCUGAGUUGAG	3.1200358	0.0705820098502283	0.0407505423869742	0.0226221794795522	0.714425317286206	410	1.5614825	0.0695320088394549	0.0401443240207547	0.0445294832567479	0.798469888953961	381	FALSE	TRUE	TRUE	TRUE	TRUE	TRUE
hsa-mir-363	AAUUUUGAUGAGUAUCAUAGGAGAAAAAUU	3.11915306666667	0.467234556557264	0.269757997003032	0.149795327953104	0.712116525538224	411	1.41227066666667	0.228113987261485	0.131701671951337	0.161522852981075	0.401143443000975	634	FALSE	FALSE	FALSE	FALSE	FALSE	FALSE
hsa-mir-302b	CUUUCUGUGACUUUAAAAGUAAG	3.11812885	0.0566551315797391	0.032709855468536	0.0181695928247927	0.709437683696813	412	1.42934153333333	0.202230579120601	0.116757879293653	0.141485134521337	0.446600338948709	600	FALSE	FALSE	FALSE	FALSE	FALSE	FALSE
hsa-mir-4504	CAUUUGUGGCAUGGACCAUUUGUG	3.11565445	0.214294592047158	0.123723040404308	0.0687799611562051	0.702965882887354	413	1.37936616666667	0.225319303029242	0.130088160257552	0.163349883790279	0.313524198945086	702	FALSE	FALSE	FALSE	FALSE	FALSE	FALSE
hsa-mir-4737	AGUGCCUCACAGCCGCACAGGACCGAGGAUGCU	3.11511801666667	0.253287568670574	0.146235645954342	0.0813091405575719	0.701562839854342	414	1.38755286666667	0.199344430114948	0.115091560388318	0.143666187360367	0.335324027701404	688	FALSE	FALSE	FALSE	FALSE	FALSE	FALSE
hsa-mir-24-1	AUCAGUUCUCAUUUUACACACUGGC	3.1134236	0.226686438927167	0.130877476536238	0.0728093790151675	0.697131087851879	415	1.6577113	0.155220692473265	0.0896167085832397	0.0936355398393346	1.05471127576748	245	FALSE	FALSE	FALSE	FALSE	FALSE	FALSE
PARIS_ID1	AGCAUUUCUGAAUCUCCUAUCCAAUACAAAAACUAGGACAAUACAGACAGUAACUCCUAUGGUUACAAUGAACACUCCU	3.11312865	0.025708737037678	0.0148429462492287	0.00825816724203736	0.696359645219828	416	1.45061346666667	0.215165561714354	0.124225894976119	0.148327288184342	0.503243980951292	558	FALSE	FALSE	FALSE	FALSE	FALSE	FALSE
hsa-mir-4758	GCUGGAGUAAGGGCACGCCCGGGGCUGC	3.11302775	0.0683640716307735	0.0394700151589259	0.0219606367565382	0.696095740959535	417	1.5027572	0.0551967787368071	0.0318678750620958	0.0367303372339904	0.642094122935474	473	FALSE	FALSE	FALSE	FALSE	FALSE	FALSE
hsa-mir-490	GUGGGUCAAGUUUAGAGAUGCACCAAC	3.11296803333333	0.217587711186691	0.125624323625991	0.0698971877824587	0.695939551834222	418	1.51454433333333	0.294924505715774	0.170274742765619	0.194728209154948	0.673481310470694	451	FALSE	FALSE	FALSE	FALSE	FALSE	FALSE
hsa-mir-6851	GCCAGCAACCUGAUUACCCCUCUUUGGC	3.1128977	0.113642117366889	0.0656113070530527	0.0365068589844406	0.695755594784594	419	1.64531866666667	0.277003614948133	0.159928111656804	0.168358641131404	1.02171174182748	266	FALSE	FALSE	FALSE	FALSE	FALSE	FALSE
NEAT1_ParasoR_ID41	GUCUGUAAGAUGAGUUAGGGUGACUUGCUAAUAGAC	3.1116427	0.169016612372874	0.0975817866509975	0.0543174871500748	0.692473138425127	420	1.46898116666667	0.134495699243817	0.0776511281632646	0.0915571297275426	0.552154129686126	529	FALSE	FALSE	FALSE	FALSE	FALSE	FALSE
hsa-mir-548f-1	UUUUGACAUUACUUUCAAAGACAAAA	3.1106687	0.0722279818437951	0.0417008447605385	0.0232194389083592	0.689925638429809	421	1.1926384	0.305611679296276	0.176444985309199	0.256248397918662	-0.183700975714242	1056	FALSE	FALSE	FALSE	FALSE	FALSE	FALSE
hsa-mir-4457	GUGAGUUAGAAAAGCUCAAUUCAC	3.11052375	0.112926949152151	0.0651984044917573	0.036304802093908	0.689546521259048	422	1.062435	0.181516210533274	0.104798433013667	0.170849238337662	-0.53041110598538	1316	FALSE	FALSE	FALSE	FALSE	FALSE	FALSE
hsa-mir-151a	CUAGUAUGUCUCAUCCCCUACUAG	3.11011753333333	0.353180917490532	0.203909097785798	0.113558704359318	0.688484060318154	423	1.467397	0.382747957046148	0.220979636032373	0.260834632377024	0.547935755731442	533	FALSE	FALSE	FALSE	FALSE	FALSE	FALSE
hsa-mir-101-2	GAUGCUGUAUAUCUGAAAGGUAC	3.10772616666667	0.256940633447853	0.148344743886871	0.0826780159087974	0.682229433447381	424	1.510998	0.498211999069884	0.287642831776499	0.329723797827584	0.664038011048522	456	FALSE	FALSE	FALSE	FALSE	FALSE	FALSE
hsa-mir-325	GUGUUUGUGACAUAAUUUGU	3.1075092	0.238372967241417	0.137624696804362	0.0767086923641019	0.681661956463482	425	1.4705275	0.0823973829362929	0.0475721512187894	0.0560325345403557	0.556271759728369	525	FALSE	FALSE	FALSE	FALSE	FALSE	FALSE
hsa-mir-1295a	CUAUUCAGAAAUGUGGCCUGUGAUUAG	3.10700386666667	0.141738571124221	0.0818328021931219	0.0456190520536058	0.680340255576112	426	1.3161425	0.095627069618126	0.0552103143858401	0.0726570790154759	0.145170026118423	810	FALSE	FALSE	FALSE	FALSE	FALSE	FALSE
PARIS_ID21	GUAUGUAUUUUAUUAUUACCGGUUUUCCAUUUAUGAUGGUAAUAUUGUUUCUUCUAAGAAUAUUUAU	3.10649416666667	0.155330679732646	0.0896802097570507	0.0500019222309756	0.679007133658642	427	1.52747633333333	0.091602382640046	0.0528866602756417	0.0599697557605668	0.707917088681293	432	FALSE	FALSE	FALSE	FALSE	FALSE	FALSE
hsa-mir-4471	UCCAUGAAAAGAACCCAUGGG	3.105111	0.155618231379513	0.0898462277777752	0.0501168014217569	0.675389456988357	428	1.1616754	0.0301943920243478	0.0174327403632743	0.0259921076269221	-0.26615032621957	1124	FALSE	FALSE	FALSE	FALSE	FALSE	FALSE
hsa-mir-3672	UCUUAGACUAUUACAAGA	3.10506433333333	0.172664210434838	0.0996877283739682	0.0556072892214381	0.67526740017818	429	1.37819433333333	0.0222206923119719	0.0128291226878968	0.0161230472180425	0.31040380049423	705	FALSE	FALSE	FALSE	FALSE	FALSE	FALSE
hsa-mir-219a-1	UUCUCGAGUCUAUGGCUCCGGCCGAGAG	3.1048329	0.178099912459811	0.102826032401321	0.0573621570615963	0.674662085583125	430	1.41024086666667	0.299637828652297	0.172995981031798	0.212472802153677	0.395738421147289	639	FALSE	FALSE	FALSE	FALSE	FALSE	FALSE
hsa-mir-8081	CUAUGGCCCCCCUCCUCUCUGAAAGCAAGGCCACUUG	3.10233678333333	0.327140231696883	0.188874500832952	0.105449618962834	0.668133484765216	431	1.5011696	0.260672980564001	0.150499615499088	0.173646589008997	0.637866606581687	475	FALSE	FALSE	FALSE	FALSE	FALSE	FALSE
hsa-mir-632	GCGGGGAACGAGGCCGUCGGCCAUUUUGUG	3.10222093333333	0.170218047917086	0.0982754357858621	0.0548697373833355	0.667830478733946	432	1.5789204	0.104952546195888	0.0605943807983326	0.0664710812501302	0.844904133994067	351	FALSE	FALSE	FALSE	FALSE	FALSE	FALSE
hsa-mir-6718	AUGAUAUAUUGUGAGAGCCAUGUCAU	3.10016833333333	0.13653168654409	0.0788266059791438	0.0440400881062124	0.662461897121639	433	1.65560466666667	0.17619199392235	0.101724495120126	0.106421537381317	1.04910165944844	250	FALSE	FALSE	FALSE	FALSE	FALSE	FALSE
hsa-mir-516b-2	AGCACUUUGUGUUUUGUGAAAGAAAGUGCU	3.09909105	0.196466717382125	0.113430112167372	0.0633949484582342	0.659644259250364	434	1.70306216666667	0.0941203649487365	0.0543404180393788	0.0552653724514087	1.17547313674737	193	FALSE	FALSE	FALSE	FALSE	FALSE	FALSE
hsa-mir-8074	AUGGGAGCCCAGAGACGUCCUAU	3.09896135	0.029365802052004	0.0169543537196938	0.00947601429491979	0.659305028501505	435	1.27868616666667	0.41566585610209	0.239984793913478	0.325072615109042	0.0454300023596032	890	FALSE	FALSE	FALSE	FALSE	FALSE	FALSE
hsa-mir-6757	GAUGAAGAUUAAUCCCUAAUCCCCAACA	3.09764685	0.499696920142969	0.28850015135777	0.161315005983645	0.655866949709054	436	1.4460943	0.473058816607375	0.273120635110794	0.327128608837871	0.491210187181566	570	FALSE	FALSE	FALSE	FALSE	FALSE	FALSE
hsa-mir-4754	GAGUGAGGCCCAGUGGUCACCGCCGCCCUC	3.09711025	0.290512607871381	0.167727532357522	0.0938011838201047	0.654463470758863	437	1.3906848	0.126531288478343	0.0730528734638817	0.0909848791604994	0.343663848428058	679	FALSE	FALSE	FALSE	FALSE	FALSE	FALSE
hsa-mir-4528	UGAUCAUUAUAUGUAUGAUGAGAUCAU	3.09689453333333	0.110774892775804	0.0639559141635625	0.0357696691261139	0.653899263153806	438	1.39607283333333	0.165156985353765	0.0953534299525433	0.118301123988945	0.358011290498734	671	FALSE	FALSE	FALSE	FALSE	FALSE	FALSE
hsa-mir-33a	AUUGCAUGUUCUGGUGGUACCCAUGCAAU	3.09654396666667	0.152101940791812	0.0878160964604171	0.0491199034889031	0.652982354959051	439	1.62183346666667	0.0940189707338539	0.0542818780621221	0.0579707921104192	0.959174536566766	295	FALSE	FALSE	FALSE	FALSE	FALSE	FALSE
hsa-mir-4655	GGGUCGUGGGAAAGUGUUGACCC	3.09597273333333	0.168861568750488	0.097492272173877	0.054542330729341	0.651488292419017	440	1.63778416666667	0.2576162058161	0.148734785775535	0.157295577194655	1.00164861385596	275	FALSE	FALSE	FALSE	FALSE	FALSE	FALSE
hsa-mir-448	GCUGCCAGGAAAUCCCUAUUUCAUAUAAGAGGGGGCUGGCUGGUUGC	3.09469921666667	0.302360197141225	0.174567741211715	0.0977026121029303	0.64815740566094	441	1.47905366666667	0.232081096111539	0.133992083313821	0.156911883146593	0.578975532100778	509	FALSE	FALSE	FALSE	FALSE	FALSE	TRUE
hsa-mir-30a	GAAGCUGUGAAGCCACAGAUGGGCUUU	3.09268765	0.550483888818322	0.31782202139381	0.177995307356151	0.642896146858157	442	1.50800233333333	0.429943089238952	0.248227758308328	0.28510770821461	0.656061045928954	465	FALSE	FALSE	FALSE	FALSE	FALSE	FALSE
PARIS_ID20	UUUUCUAGUGAUGGCUUUGAGGUUAUUUGCAGUUUCCUAGCCAUCUCAAAGUGUGCUGCGGGGA	3.09032003333333	0.0542885384955778	0.0313435023143332	0.0175672868537891	0.636703638185423	443	1.7069565	0.0907579707670353	0.052399138853452	0.0531694690327699	1.18584310264165	190	FALSE	FALSE	FALSE	FALSE	FALSE	FALSE
hsa-mir-4632	GGCGGAGGCAGGCGUGACCGUUUGCC	3.09024155	0.103327198129813	0.0596559856548571	0.0334366089051559	0.636498364785728	444	1.53512966666667	0.18496653146538	0.106790476732608	0.120489190901385	0.728296650175145	418	FALSE	FALSE	FALSE	FALSE	FALSE	TRUE
hsa-mir-4782	AUCAAGAAAAGAUUUGGUGUUCUUGAU	3.08996395	0.106469223173447	0.0614700346596001	0.034456461271481	0.635772301132034	445	1.34092026666667	0.133575541201087	0.0771198746695978	0.0996148276087562	0.211149122738236	769	FALSE	FALSE	FALSE	FALSE	FALSE	FALSE
hsa-mir-934	CUGGUAGUAUAAAACCCAG	3.08989133333333	0.135452225730517	0.0782033789878477	0.0438372133897643	0.635582372017049	446	1.28308943333333	0.264962598418424	0.15297622752206	0.206503608817102	0.057155173588763	876	FALSE	FALSE	FALSE	FALSE	FALSE	FALSE
hsa-mir-6124	AGGAGAAGGUGAGACCAAUGUCCUGGGUGCCACUCCU	3.08979771666667	0.313332014324081	0.180902322815736	0.101408584980802	0.63533751733749	447	1.64625886666667	0.0982591133231588	0.0567299255274597	0.0596863077324608	1.02421533900299	264	FALSE	FALSE	FALSE	FALSE	FALSE	FALSE
PARIS_ID35	GUGCUGCGGGGAUCUCUUUUGCAUCCCUCUGGGUGCAGAGCUGAGGCACCCAGAGGCAGUGUCCAGAGGAGGCAGCAU	3.08973601666667	0.192145592987715	0.110935309835058	0.0621883526460651	0.635176140797742	448	1.593374	0.190229062236162	0.109828800289738	0.119387577703767	0.883391681468919	332	FALSE	FALSE	FALSE	FALSE	TRUE	FALSE
hsa-mir-4693	GUCACAAAUUCAAAUAAAGUGAG	3.08938266666667	0.252768733991337	0.145936096612619	0.0818185253379652	0.634251952786095	449	0.8842182	0.226051673200001	0.130510994372786	0.25565145933436	-1.00497298335959	1588	FALSE	FALSE	FALSE	FALSE	FALSE	FALSE
hsa-mir-210	ACACUGCGCUGCCCCAGACCCACUGU	3.08840065	0.240974322082244	0.139126589721971	0.0780256026957657	0.631683485174458	450	1.5175439	0.329802067864817	0.190411312661047	0.217326212351957	0.68146866064555	446	FALSE	FALSE	FALSE	FALSE	FALSE	FALSE
hsa-mir-520d	CUUUCUGUUGUCUAAAAGAAAAGAAAG	3.08836283333333	0.346574317202448	0.200094775331044	0.112219430133597	0.631584575566495	451	1.3333049	0.229664536010918	0.132596881689214	0.172252075283694	0.190870660201446	782	FALSE	FALSE	FALSE	FALSE	FALSE	FALSE
hsa-mir-5008	CAGUGGUGCCAUCUCCCCUG	3.08813111666667	0.119891384387248	0.0692193230494945	0.0388232817383282	0.630978519912235	452	1.589045	0.322639033966753	0.186275733111786	0.203039582873206	0.871864270096067	338	FALSE	FALSE	FALSE	FALSE	FALSE	FALSE
hsa-mir-3163	AGACCUUCCUUCCUUGUCU	3.08804176666667	0.0640875128412766	0.0370009427906046	0.0207534475514736	0.63074482471246	453	1.66316706666667	0.0637544998134507	0.0368086776293457	0.0383331903879193	1.06923908050782	239	FALSE	FALSE	FALSE	FALSE	FALSE	FALSE
hsa-mir-4271	CCUGCAGCCCCCAGGUGGGGGG	3.08729666666667	0.0295785193270956	0.0170771660957292	0.00958071818832729	0.628796013371075	454	1.4481971	0.104536603780828	0.0603542363330303	0.0721839615483473	0.496809595967619	561	FALSE	FALSE	FALSE	FALSE	FALSE	FALSE
hsa-mir-1260b	CCAUUAUUGCUACUGUUCAGCAGGUGCUGCUGGUGGUGAUGG	3.08715558333333	0.115110236263248	0.0664589258930679	0.0372868270341461	0.62842700947887	455	1.60210766666667	0.0640875417404457	0.0370009594755477	0.040002019261156	0.906647992039492	320	FALSE	FALSE	FALSE	FALSE	FALSE	TRUE
hsa-mir-212	CUUACUGCCCGGGCCGCCCUCAGUAA	3.0869981	0.138755239097232	0.0801103746442578	0.0449482748619871	0.628015111336233	456	1.51814283333333	0.161384280819363	0.0931752579740336	0.106303753030285	0.683063521102524	444	FALSE	FALSE	FALSE	FALSE	FALSE	FALSE
hsa-mir-1273e	UGGAGGCUGCAGUGAGCCGAGAUCGAGCCACUGUACUCCA	3.08664605	0.208909355763169	0.120613872786097	0.0676816688337716	0.627094323478584	457	1.2599225	0.392486599122504	0.226602243656699	0.311516461625619	-0.00453454015129968	929	FALSE	FALSE	FALSE	FALSE	FALSE	FALSE
hsa-mir-2355	ACAAUAUGCUAUUAUAAUCGUAUGGCAUUGU	3.0862879	0.324556508522133	0.187382787562499	0.105160801272666	0.626157581052171	458	1.34232156666667	0.10407515609435	0.060087819387025	0.0775336988384946	0.214880552989279	767	FALSE	FALSE	FALSE	FALSE	FALSE	FALSE
hsa-mir-6885	AAAGCCAGGGACCCUGAGAGGCUUU	3.08515658333333	0.137217796825506	0.0792227319348132	0.0444767690453008	0.623198618831401	459	1.59336136666667	0.261672900981213	0.151076919821134	0.164226964739729	0.883358040990669	333	FALSE	FALSE	FALSE	FALSE	FALSE	FALSE
hsa-mir-610	GGGACACAUUUGAGCCAAAUGUCCC	3.08484308333333	0.112494337325777	0.0649486359373459	0.0364667940270794	0.622378658617301	460	1.3980646	0.147592292475692	0.0852124497911545	0.105569007666521	0.363315035873047	667	FALSE	FALSE	FALSE	FALSE	FALSE	FALSE
hsa-mir-4501	AUCACUGAAAUAUGUCUGAGCUUCUGUU	3.08413538333333	0.270482582363895	0.1561631917389	0.0877012675337091	0.620527667090927	461	1.5325351	0.0943142049223235	0.054452331600309	0.0615413016787176	0.721387748049723	422	FALSE	FALSE	FALSE	FALSE	FALSE	FALSE
hsa-mir-4789	UGUAUGUGUAAAUACAUAUCCACACA	3.08392991666667	0.448834250284965	0.259134575223548	0.145539704991123	0.619990268392398	462	1.4001317	0.263787349513525	0.152297697250451	0.18840181213919	0.368819381460669	662	FALSE	FALSE	FALSE	FALSE	FALSE	FALSE
hsa-mir-320b-1	AAUCCCUCUCUUUCUAGUUCUUCCUAGAGUGAGGAAAA	3.08311171666667	0.266807610196516	0.154041445568799	0.0865384179088318	0.617850263776206	463	1.4208885	0.322596414439544	0.186251126716279	0.227038514591078	0.424091308553293	613	FALSE	FALSE	FALSE	FALSE	FALSE	FALSE
hsa-mir-4668	UGUCUUGUAGCCAGGAUAUUGUUUUAAAGAA	3.0809699	0.0653333959059989	0.0377202537134008	0.0212054638722692	0.612248335697866	464	1.4689549	0.038034096331055	0.0219589957551188	0.0258919428575071	0.552084185894934	530	FALSE	FALSE	FALSE	FALSE	FALSE	FALSE
hsa-mir-9-3	GUAUGAGUGCCACAGAGCCGUCAUAA	3.08080035	0.075755437716923	0.0437374223584434	0.0245895316510604	0.611804877151456	465	1.13888853333333	0.334700168170638	0.193239232191131	0.293883166240183	-0.326827985255132	1176	FALSE	FALSE	FALSE	FALSE	FALSE	FALSE
hsa-mir-4784	CUGAGAGUGUCAUGGUGGAGCCUCCG	3.080278	0.249863045643143	0.144258496662608	0.0811170438652429	0.610438669120086	466	1.605069	0.124262275147207	0.0717428580063551	0.0774186500064525	0.914533533168036	319	FALSE	FALSE	FALSE	FALSE	FALSE	FALSE
hsa-mir-6734	AGAAGCCCAGGUUCUGAAUCCCCU	3.0790307	0.190122669968702	0.10976737468548	0.0617475720422994	0.607176352134294	467	1.42538483333333	0.0754949824232266	0.0435870484245159	0.0529646314859951	0.436064300930932	608	FALSE	FALSE	FALSE	FALSE	FALSE	FALSE
hsa-mir-1322	AGAAACCUACUUAUUACAUAGUUUACAUAAGAAGCGUGAU	3.07899106666667	0.155915678688292	0.0900179590615685	0.050638561565262	0.607072691029081	468	1.42544413333333	0.322181446705197	0.186011544983148	0.226021798519589	0.436222207028046	607	FALSE	FALSE	FALSE	FALSE	FALSE	FALSE
r(CUG)16:28	CUGCUGCUGCUGCUGCUGCUGCUGCUGCUGCUGCUGCUGCUGCUGCUG	3.07849085	0.224144154236716	0.129409687785849	0.0728097516472126	0.60576437279911	469	1.50991646666667	0.193646968998544	0.111802129679065	0.128250120634849	0.661158066570169	459	FALSE	FALSE	FALSE	FALSE	FALSE	FALSE
hsa-mir-4694	UUUGCCUCUCUCAGAAAAUAGAGUCAAA	3.0784404	0.0337439649717933	0.0194820872599902	0.0109613832289211	0.605632420668963	470	1.426483	0.25456997204698	0.146976041888919	0.178459870918181	0.438988537226292	605	FALSE	FALSE	FALSE	FALSE	FALSE	FALSE
hsa-mir-3612	UGGAAGGAAUGGGAUCUACUUCCA	3.07820098333333	0.345675867284919	0.199576055029305	0.112298017301844	0.605006225641024	471	1.40814126666667	0.298218584745256	0.172176580180023	0.211781723755029	0.390147533432241	644	FALSE	FALSE	FALSE	FALSE	FALSE	FALSE
hsa-mir-181d	GUGGGUUGUGAGGACUGAGGCCAGACCCAC	3.07706191666667	0.207165174757415	0.119606869412909	0.0673256438667421	0.602026993271416	472	1.49696123333333	0.188768505746227	0.108985547607108	0.126101131774729	0.626660421833603	480	FALSE	FALSE	FALSE	FALSE	FALSE	FALSE
hsa-mir-1-2	CCCAUAUGAACAUACAAUGCUAUGGA	3.07602801666667	0.213883981541574	0.123485974318376	0.0695325206346295	0.59932282464189	473	1.35118836666667	0.381472085212016	0.220243011085485	0.282323393704975	0.238491375618243	749	FALSE	FALSE	FALSE	FALSE	FALSE	FALSE
hsa-mir-1298	GAUGUAUCCAAGUACCCUGUGUUAUUUGGCAAUAAAUACAUC	3.07593785	0.170999292076846	0.0987264873118024	0.0555925705965893	0.599086993447937	474	1.370192	0.240812547154421	0.139033188923844	0.175750951074317	0.289094909693581	719	FALSE	FALSE	FALSE	FALSE	FALSE	FALSE
hsa-mir-548an	UUUGCCUAUAAAAGUAAUGGCAAA	3.07469993333333	0.0853244701091407	0.0492621057859745	0.0277505031252396	0.595849218599337	475	1.35865946666667	0.0695087988405299	0.0401309237216275	0.0511598384627332	0.258385679870426	736	FALSE	FALSE	FALSE	FALSE	FALSE	FALSE
hsa-mir-4671	CUAAUCUCUUAGCACUGAAGAUUAG	3.07418441666667	0.15235085976996	0.0879598098994571	0.049558139369906	0.594500883172313	476	1.4448906	0.424241559220075	0.244935978417137	0.293615003945679	0.488004933065256	571	FALSE	FALSE	FALSE	FALSE	FALSE	FALSE
hsa-mir-6761	GGCAGGUGCCUCCGUGUUGCCGAACCCUCCU	3.0725877	0.0762037800548801	0.0439962729279521	0.0248011733090255	0.590324665820306	477	1.69995556666667	0.068160883247382	0.0393527042910786	0.0400956851954868	1.16720077449953	195	FALSE	FALSE	FALSE	FALSE	FALSE	FALSE
hsa-mir-4762	GAAGCCUUGAUCAGAAGCUAGGAAGGCUUC	3.0722014	0.12784529028966	0.0738115127633612	0.0416135772510423	0.589314296982325	478	1.47081033333333	0.0274902159746582	0.0158714835930498	0.0186905240952152	0.557024898139848	523	FALSE	FALSE	FALSE	FALSE	FALSE	FALSE
hsa-mir-1227	GUGGUGGGCACUGCUGGGGUGGGCACAGCAGCCAUGCAGAGCGGGCAUUUGACCCCGUGCCACCCUUUUCCCCAG	3.06960558333333	0.216481450433451	0.124985623682314	0.0705241909934145	0.582524930507815	479	1.73105216666667	0.121420136561377	0.0701019485287519	0.0701423902176123	1.25000587971943	167	FALSE	FALSE	FALSE	TRUE	TRUE	TRUE
hsa-mir-520c_520b_519c_519b	CUUUCUGUUGUCUGAAAGAAAAGAAAG	3.0690702	0.462294189632	0.266905674828835	0.150630047377867	0.581124633753032	480	1.46935686666667	0.497964080844646	0.287499696122421	0.338899345789502	0.553154556679145	527	FALSE	FALSE	FALSE	FALSE	FALSE	FALSE
hsa-mir-1251	GGCGCUUCUCCUUCUGAACAGAGCGCU	3.06888561666667	0.0546499769987677	0.0315521789314454	0.017807759501355	0.580641855477054	481	1.482099	0.124873384205762	0.0720956819858164	0.0842544149923604	0.587084751343278	501	FALSE	FALSE	FALSE	FALSE	FALSE	FALSE
hsa-mir-3611	ACAAUUAUGAAAGAAAAGAAAUUGU	3.06852153333333	0.321749982237766	0.185762438856731	0.104855051119113	0.579689594399065	482	1.04299423333333	0.262480556285534	0.151543219828496	0.251660601657083	-0.582178653864857	1355	FALSE	FALSE	FALSE	FALSE	FALSE	FALSE
hsa-mir-7159	GGAUGGCCAGGGAAGUAUGCCGGGCCUUGGCAUUUC	3.06844266666667	0.217677021103707	0.125675886730621	0.0709405534828439	0.57948331838986	483	1.60006833333333	0.179678042354466	0.103737166120816	0.112293980582787	0.901217584495093	323	FALSE	FALSE	FALSE	FALSE	FALSE	TRUE
hsa-mir-6853	GUCAGGUGAUGGUGAUAAGGUCAAGGCCUG	3.0679627	0.349086317941182	0.201545079633757	0.113784407464009	0.578227964097168	484	1.5283285	0.26255461341738	0.151585976733502	0.171792002450638	0.710186267642927	430	FALSE	FALSE	FALSE	FALSE	FALSE	TRUE
hsa-mir-8083	AACUGUGCGGCCGGCCACACCGUCACACCGGGU	3.06740621666667	0.142629249261296	0.0823470354553236	0.0464983243778813	0.57677248022749	485	1.50933113333333	0.180716664098952	0.104336814664581	0.11973294667277	0.659599420664977	460	FALSE	FALSE	FALSE	FALSE	FALSE	FALSE
hsa-mir-6512	GGAAGAAGGCUGAGGGAGAUGCCUUCUUCC	3.0673087	0.124247969470943	0.0717345986203136	0.0405071616922494	0.576517425085938	486	1.18143653333333	0.303339168997763	0.175132950876616	0.256754519129279	-0.213529694866584	1080	FALSE	FALSE	FALSE	FALSE	FALSE	FALSE
hsa-mir-3136	GUCAUUUUUCUGUGACUGCACAUGGC	3.06694378333333	0.219938669659432	0.126981650133081	0.0717126511593213	0.575562984422051	487	1.76436053333333	0.165432838667095	0.0955126939372512	0.0937636245776533	1.33870055394544	135	FALSE	FALSE	FALSE	FALSE	FALSE	FALSE
PARIS_ID43	CUGGAUCUAUUUCUGGAAAUUUUAGGCUCCAG	3.06562641666667	0.238509334814344	0.1377034286593	0.0778011741801473	0.572117407854123	488	1.72427886666667	0.131838989474484	0.0761172760627814	0.0764603638211675	1.23196970151391	171	FALSE	FALSE	FALSE	FALSE	FALSE	FALSE
hsa-mir-5694	UCAGCCCCAUAUGUAUCUGAAGGCUGA	3.0656105	0.29163403975898	0.168374991359705	0.095130819704258	0.572075777763507	489	1.1438571	0.169396460785903	0.0978010922345109	0.148092327954167	-0.313597513575739	1161	FALSE	FALSE	FALSE	FALSE	FALSE	FALSE
hsa-mir-1471	GUGUAGAGGCGGAGCACAG	3.06515291666667	0.239790238947024	0.138442959005109	0.078231085190945	0.570878967147982	490	1.431075	0.120100470140629	0.0693400387654926	0.0839232535965122	0.451216274122604	597	FALSE	FALSE	FALSE	FALSE	FALSE	FALSE
hsa-mir-576	UCUUUGGUAAUAAGGUUUGGCAAAGA	3.0646532	0.164105604223988	0.0947464147742457	0.0535478546884157	0.569571956669547	491	1.44709516666667	0.0797699498742686	0.0460552020331519	0.0551241906626057	0.493875329661592	564	FALSE	FALSE	FALSE	FALSE	FALSE	FALSE
hsa-mir-6800	GCGGGGUGUGGUGGGGCUGGGGCUGGCCCCCUCCUCACACCUC	3.06452461666667	0.341722410353105	0.197293525605493	0.111509109274117	0.569235646565785	492	1.40143883333333	0.262776904847693	0.151714316750632	0.187505083060012	0.372300061445079	660	FALSE	FALSE	FALSE	TRUE	TRUE	TRUE
hsa-mir-639	CGGGGCGGACGCAGAGCCGCGUUUAGUCUAUCG	3.06451321666667	0.131851780978969	0.0761246612413394	0.0430253588928511	0.569205829830731	493	1.4380021	0.131449813174953	0.0758925850214849	0.091411419479118	0.469661996303445	582	FALSE	FALSE	FALSE	FALSE	FALSE	FALSE
hsa-mir-6815	GUCAUUUCCCAUCACUAAUGGC	3.06338451666667	0.179238649562757	0.103483482574243	0.0585100070159622	0.566253711509665	494	1.31058276666667	0.125163689699303	0.0722632899406594	0.0955023161319632	0.130365375331479	821	FALSE	FALSE	FALSE	FALSE	FALSE	FALSE
hsa-mir-2114	CGGUCGGAUAAUCACAUGACGAG	3.06337216666667	0.124505248954214	0.0718831389992368	0.0406432004276161	0.566221410046686	495	1.38604283333333	0.16079386057491	0.0928343786869632	0.116009301233651	0.331303058558404	691	FALSE	FALSE	FALSE	FALSE	FALSE	FALSE
hsa-mir-326	AAGGCGGGUGGUGCUCAGAUCGCCU	3.0631315	0.279783685130982	0.161533185925238	0.0913391035059977	0.565591945639902	496	1.39611063333333	0.281947804406247	0.162782640771371	0.201952336494331	0.358111945650015	670	FALSE	FALSE	FALSE	FALSE	FALSE	FALSE
hsa-mir-4777	AGAUAUAUAUAUACCUCAUAUGUAUAUGGUAUAC	3.06296511666667	0.192570736402344	0.111180766499938	0.0628706919822558	0.565156769519893	497	1.1006273	0.330202792645489	0.190642671221039	0.300013267566132	-0.428711324655905	1248	FALSE	FALSE	FALSE	FALSE	FALSE	FALSE
hsa-mir-6831	GGUCUGAGCCCAUGUGUGGACCUAGGUCUGCUGUUAAACUGACU	3.06118285	0.374064417479659	0.215966192126142	0.122196038527937	0.56049524557227	498	1.64115346666667	0.121943790837637	0.0704042804661133	0.074303709747094	1.01062050277685	272	FALSE	FALSE	FALSE	FALSE	FALSE	FALSE
NEAT1_ParasoR_ID16	CACCCAAAGGGGUAAUUGUCCUACUGGUG	3.0608692	0.0711836238503635	0.0410978843919005	0.0232560162487059	0.559674893032713	499	1.7152015	0.0407260264787757	0.023513182350545	0.0237441644487692	1.20779817466039	179	FALSE	FALSE	FALSE	FALSE	FALSE	FALSE
hsa-mir-4319	CCACUGGGAAUGCUCCCUGAGGACGUUAUAUGAGUG	3.06084181666667	0.19260961345921	0.111203212179185	0.0629270066850323	0.559603271840165	500	1.35968033333333	0.217983149606417	0.125852630104067	0.160319410572056	0.261104079044253	733	FALSE	FALSE	FALSE	FALSE	FALSE	FALSE
hsa-mir-548s	CCAUUAUUUUUAAUAAUUAUAAUAAUGG	3.06069291666667	0.159582968483908	0.0921352698122639	0.0521394902490598	0.55921382343226	501	1.41917396666667	0.0501735701939111	0.0289677242576592	0.0353540660781412	0.419525789716195	621	FALSE	FALSE	FALSE	FALSE	FALSE	FALSE
hsa-mir-203b	UCACAAUUGCGCUACAGAACUGUUGA	3.06059091666667	0.257943400772991	0.148923691871974	0.0842789539001576	0.558947042118578	502	1.54688063333333	0.171372775549687	0.0989421180953852	0.110786037304249	0.759587531855747	402	FALSE	FALSE	FALSE	FALSE	FALSE	FALSE
hsa-mir-517a	CUGUCUGUUGUAUAAAAGAAAAGAUCG	3.06009476666667	0.106485514766532	0.0614794406152532	0.0347981101521656	0.557649360267786	503	1.1604681	0.0201791295855398	0.0116504258982237	0.0173887843927289	-0.269365166540762	1127	FALSE	FALSE	FALSE	FALSE	FALSE	FALSE
hsa-mir-5690	UAGGAUUUGGGAGUUAUACUA	3.0591929	0.0913774206095385	0.0527567783867707	0.0298697805586364	0.555290525227631	504	1.63246346666667	0.0988564897022611	0.0570748209407419	0.0605566321824748	0.987480469321072	286	FALSE	FALSE	FALSE	FALSE	FALSE	FALSE
hsa-mir-4739	CCCUUGUCUUCCCAGAG	3.05840716666667	0.0677416942885496	0.0391106854328554	0.0221493380694568	0.553235437277951	505	1.7117264	0.137349125189351	0.0792985544010315	0.0802401161712241	1.1985445578293	186	FALSE	FALSE	FALSE	FALSE	FALSE	FALSE
hsa-mir-4485	CAGUGACAUGCGUUUAAC	3.05823095	0.0183832744562138	0.0106135884558818	0.00601108116318481	0.55277454204437	506	1.2688719	0.0797216720931642	0.0460273288432354	0.062828778928089	0.0192962326230548	906	FALSE	FALSE	FALSE	FALSE	FALSE	FALSE
hsa-mir-4642	GGCUGUGGCCUAGGGCAAGCCACAAAGCC	3.05739311666667	0.196859043476839	0.113656621743765	0.0643878742330213	0.550583186384471	507	1.68148806666667	0.0462784814661561	0.0267188937321723	0.0275223371390897	1.11802487486264	219	FALSE	FALSE	FALSE	FALSE	FALSE	FALSE
hsa-mir-493	UUCAUUCAUUCGUUUGCACAUUCGGUGAA	3.05735358333333	0.131695094263011	0.0760341981237024	0.0430748654591099	0.55047978682956	508	1.7167229	0.164802790708258	0.0951489355786144	0.095998481006025	1.2118494113577	176	FALSE	FALSE	FALSE	FALSE	FALSE	FALSE
hsa-mir-3065	CUGGAGUCGCCUGAGUCAUCACUCAG	3.05579588333333	0.315986400085614	0.18243483314969	0.103405597804827	0.546405617689208	509	1.61322316666667	0.334577916736331	0.193168650292625	0.207397168382881	0.936246731035776	302	FALSE	FALSE	FALSE	FALSE	FALSE	FALSE
hsa-mir-6828	CUGUGGUCUAACCUUUCCCAUCU	3.05534326666667	0.256944277294442	0.14834684766268	0.0840966971199818	0.54522179740562	510	1.7111815	0.283660937629329	0.163771718698875	0.165769053504452	1.19709357920674	187	FALSE	FALSE	FALSE	FALSE	FALSE	FALSE
hsa-mir-10a	UUUGUGUAAGGAAUUUUGUGGUCACAAA	3.05505578333333	0.151748002033029	0.087611749822757	0.0496711067800727	0.544469883863197	511	1.85073696666667	0.187598390220981	0.108309981093624	0.101364155792955	1.56870671702072	76	FALSE	FALSE	FALSE	FALSE	FALSE	FALSE
hsa-mir-129-2	GCUUGCUGUACAUAACUCAAUAGCCGGAAGC	3.05439651666667	0.0752076751699971	0.0434211715045238	0.0246227609151653	0.542745569869105	512	1.39345106666667	0.297563993159897	0.171798651552006	0.213544630506267	0.351029959269743	676	FALSE	FALSE	FALSE	FALSE	FALSE	FALSE
hsa-mir-6784	AGGGACCCCCGGAGUCUGUCACGGUCUCA	3.05439521666667	0.0127485496312651	0.00736037856138821	0.00417383761004508	0.542742169715106	513	1.67237716666667	0.13654744814746	0.0788357059450925	0.0816487158932111	1.09376405428585	230	FALSE	FALSE	FALSE	FALSE	FALSE	FALSE
hsa-mir-3659	CACGUGCUGCUUGUAUAGACAUGAG	3.05315118333333	0.132311651718739	0.0763901677367378	0.0433360956512756	0.539488396706031	514	1.39350693333333	0.00737637245964031	0.00425875062521627	0.00529338769918832	0.351178722967758	675	FALSE	FALSE	FALSE	FALSE	FALSE	FALSE
hsa-mir-6790	GUUCGGGGGUUCCGACGGCGAC	3.05296006666667	0.0799307344334039	0.0461480310416502	0.0261813887794069	0.538988530476628	515	1.7155089	0.0307043867571069	0.017727185959518	0.017898121517823	1.20861673004409	178	FALSE	FALSE	FALSE	FALSE	FALSE	FALSE
hsa-mir-619	AGCCACUGCGGUCGACCAUGACCUGGA	3.05290003333333	0.120614257998229	0.0696366743233848	0.0395080928563966	0.538831513108672	516	1.3397129	0.0631908726386182	0.0364832673282336	0.0471674734479441	0.20793410489473	772	FALSE	FALSE	FALSE	FALSE	FALSE	FALSE
hsa-mir-8065	UGUAUUUUUCAGCAAGGCAAGGGCUUUGAUGUCUUGUA	3.05211818333333	0.0343730443960572	0.0198452864349306	0.0112620292961648	0.536786582029271	517	1.5453943	0.0712756904236638	0.0411510390527787	0.0461213623110062	0.755629671894899	403	FALSE	FALSE	FALSE	FALSE	FALSE	FALSE
hsa-mir-6795	AGGCUGUCUUCAUUCCCUCUUGACCACCC	3.05177625	0.187601088236948	0.108311538793869	0.0614727531996975	0.535892254344399	518	1.74586986666667	0.206627622618695	0.119296513540916	0.118352247532173	1.2894629653049	154	FALSE	FALSE	FALSE	FALSE	FALSE	FALSE
hsa-mir-935	CUCGGCCAUCCUCCGUCUGCCCAG	3.05164035	0.166553916191418	0.0961599483477017	0.0545784879897194	0.535536807476473	519	1.7101492	0.200119056877948	0.115538791358458	0.117018478199416	1.19434473495629	188	FALSE	FALSE	FALSE	FALSE	FALSE	FALSE
hsa-mir-579	GACGAUUUGAAUUAAUAAAUUC	3.05147663333333	0.19112508026837	0.110346116541832	0.062633637164572	0.535108606031332	520	1.416807	0.113724844150256	0.0656590693836985	0.080268409282461	0.413222948766211	625	FALSE	FALSE	FALSE	FALSE	FALSE	FALSE
hsa-mir-4783	CGGGCUGAUUGCGCUAACAGUGGCCCC	3.0508239	0.223027691238313	0.128765097573181	0.0731040855023828	0.533401379990666	521	1.447512	0.176465526063874	0.101882418975667	0.121909542762944	0.494985287921527	562	FALSE	FALSE	FALSE	FALSE	FALSE	FALSE
hsa-mir-1261	GCUUAUGGGGAUAUUGUGGUUGAUCUGUUCUAUCCAGAUGAC	3.05005173333333	0.0639903012720938	0.0369448176649686	0.0209800707879011	0.531381775699373	522	1.61270356666667	0.176845379821932	0.102101727645134	0.109657709871293	0.934863122130873	303	FALSE	FALSE	FALSE	FALSE	FALSE	FALSE
hsa-mir-708	GCUGGGGGUAAAUGACUUGCACAUGAACACAAC	3.05004418333333	0.42957283517778	0.248013992026442	0.140841512239442	0.531362028651153	523	1.2947887	0.512316635316588	0.295786147310355	0.395675862259678	0.0883083867158897	859	FALSE	FALSE	FALSE	FALSE	FALSE	FALSE
hsa-mir-4263	GGAGAUUGGAGUGGCCAGUGUUCCUAAACAAUUC	3.04963256666667	0.181314360199642	0.104681894669208	0.0594544936926037	0.530285443993653	524	1.52412533333333	0.107826868009432	0.0622538712711197	0.0707467198734958	0.69899392963523	437	FALSE	FALSE	FALSE	FALSE	FALSE	FALSE
hsa-mir-4648	GGAGCUCAGCACCUGCCUGCCACCCACGCAGACCAGCCCCUGCUCUGUUCCCACAG	3.04956196666667	0.209144489180574	0.120749627127931	0.0685818132133842	0.53010078947654	525	1.42072636666667	0.333981849620609	0.192824510782907	0.235078237059964	0.423659574288895	615	FALSE	FALSE	FALSE	FALSE	FALSE	FALSE
hsa-mir-4790	UUCAUGUUCACUGAAAGGUAGAUUUUAAAAACAUGAA	3.04947011666667	0.513004800437399	0.296183459628103	0.168227521769637	0.529860555519075	526	1.48864853333333	0.499699447605361	0.288501610588863	0.335673220653669	0.604525075906348	491	FALSE	FALSE	FALSE	FALSE	FALSE	FALSE
hsa-mir-569	AACAACAGCAUCAGAAGCAACAUCAGCUUUAGUU	3.0493745	0.186517876739864	0.107686146344438	0.0611659462423732	0.529610469833362	527	1.3016593	0.167443021658324	0.0966732736283579	0.12863813261913	0.106603658736751	846	FALSE	FALSE	FALSE	FALSE	FALSE	FALSE
hsa-mir-4496	CCUCGAAGCUGCCUUUAGAAAUGAGG	3.0482034	0.241882319656957	0.139650822366155	0.0793524210546309	0.526547454181905	528	1.49147873333333	0.1384630316121	0.0799416685740575	0.0928360750425494	0.612061430645881	488	FALSE	FALSE	FALSE	FALSE	FALSE	FALSE
hsa-mir-4690	CUGAACCCGUGGGUGAGGAGUGCAG	3.04786236666667	0.115262280285371	0.066546708550169	0.0378174164115649	0.525655480449805	529	1.43979536666667	0.148263689012865	0.0856000807626243	0.102975528637876	0.474437168991801	579	FALSE	FALSE	FALSE	FALSE	FALSE	FALSE
hsa-mir-4691	CUGCGGCCCUGAUGUCUCUACUCCAG	3.04783636666667	0.236335831677649	0.136448556038245	0.0775421654070368	0.525587477369848	530	1.6288366	0.143274556233408	0.0827196036093824	0.0879612824474893	0.977822722945202	290	FALSE	FALSE	FALSE	FALSE	FALSE	FALSE
hsa-mir-3202-2	UAAUGCUCUGAAAAUGACUCCAAUCAUUA	3.04726425	0.337016816475117	0.19457674971334	0.110596518327912	0.524091104468765	531	1.22076563333333	0.224435041528107	0.129577631641838	0.183847771758844	-0.108802803061558	995	FALSE	FALSE	FALSE	FALSE	FALSE	FALSE
hsa-mir-4280	GAGCCUUAAAGGAUGAGGUA	3.04725866666667	0.393250230701645	0.227043126554477	0.129050492169676	0.524076501243261	532	1.43829986666667	0.261676450621094	0.151078969206674	0.181934558074835	0.47045489971296	581	FALSE	FALSE	FALSE	FALSE	FALSE	FALSE
NEAT1_ParasoR_ID24	UGUGGGUUGUGUUUUCACUUUAUCGAUAAUGUCCUUAGACAUAUAAUAAAUUUGUAUUUUAAAAGUGACUUGAUUUGGCUGUGCA	3.04632855	0.0445652988812199	0.0257297873055884	0.0146291833430836	0.52164377824123	533	1.40998063333333	0.115791088182223	0.0668520159317661	0.0821224671068575	0.395045462799804	640	FALSE	FALSE	FALSE	FALSE	FALSE	FALSE
hsa-mir-1273g	UAAGUUGUGAUCAUACCA	3.04584001666667	0.208633140880112	0.12045440004901	0.0684977345292211	0.520366017805524	534	1.2825917	0.0278404331444394	0.0160736815702979	0.0217063880457354	0.0558297920024114	877	FALSE	FALSE	FALSE	FALSE	FALSE	FALSE
hsa-mir-7852	CAUACAUAUGCCUACUACUACUUUCAUAUGUAGGCAUAUGUAUG	3.04516425	0.27350099642478	0.157905873909477	0.0898148585662595	0.518598548010689	535	1.21634066666667	0.764641152225233	0.441465775070704	0.628640621151557	-0.120585757803487	1005	FALSE	FALSE	FALSE	FALSE	FALSE	FALSE
hsa-mir-1225	GGGGAGAGGGACACGCCCUGGGCUCUGCCCAGGGUGCAGCCGGACUGACUGAG	3.04366821666667	0.104461618971113	0.0603109438329562	0.0343209612661121	0.514685668226646	536	1.56001066666667	0.168403457507064	0.0972277815241672	0.107950196178401	0.794550640096115	385	FALSE	FALSE	TRUE	TRUE	TRUE	FALSE
hsa-mir-1281	GUGAGUGUCUCUUGUCGC	3.04358311666667	0.285732729968218	0.164967868563437	0.093880376850412	0.514463088914939	537	1.5491341	0.235947196379677	0.136224177344344	0.152309084397327	0.765588141068421	398	FALSE	FALSE	FALSE	FALSE	FALSE	FALSE
hsa-mir-891a	CACUGAUUCAGUAAAAUACUCAGUG	3.04333478333333	0.193364054279746	0.111638788790009	0.0635368988448771	0.513813572317911	538	1.0754973	0.3038232374697	0.175412427939195	0.282495583642749	-0.495628360414675	1292	FALSE	FALSE	FALSE	FALSE	FALSE	FALSE
hsa-mir-6772	CUGAGGACUGAGGCUCACCUUG	3.04261683333333	0.161380873703579	0.0931732908748184	0.0530401567281078	0.511935771885019	539	1.25243326666667	0.39615826758363	0.228722082431105	0.316310879092185	-0.0244771304725287	941	FALSE	FALSE	FALSE	FALSE	FALSE	FALSE
hsa-mir-3656	CGAGGUGGGCUAGGCUCGGGCCCGUGGCG	3.0425065	0.0948297330096802	0.0547499718803192	0.0311682926592532	0.51164719471238	540	1.7409519	0.0573776655444428	0.0331270106475564	0.0329576397512435	1.27636723306082	160	FALSE	FALSE	FALSE	FALSE	TRUE	TRUE
hsa-mir-9-2	GUAUGAGUGUAUUGGUCUUCAUAA	3.04249143333333	0.248055551326096	0.143214939332103	0.0815304025537808	0.51160778779938	541	1.68333133333333	0.186290856255301	0.107555076006564	0.110667966885882	1.12293318928549	217	FALSE	FALSE	FALSE	FALSE	FALSE	FALSE
hsa-mir-3908	GUUUCUAAAAAAAUAAAAAGUUAAAAAAAUUUAUGUUAACGUGUAAUGUGUUUACUAAUUUUUUUUUUUUUUUUUGGAGAC	3.04240078333333	0.33893279798607	0.195682942154451	0.111403073468423	0.511370692445607	542	1.16996066666667	0.314852956616788	0.181780439257852	0.26911413826743	-0.244088030723976	1102	FALSE	FALSE	FALSE	FALSE	FALSE	FALSE
PARIS_ID42	CCAUUUUUCUAGUGAUGGCUUUGAGGUUAUUUGCAGUUUCCUAGCCAUCUCAAAGUGUG	3.04231541666667	0.0263292212692647	0.0152011829873632	0.00865433647182858	0.511147415666413	543	1.795336	0.0529800474235347	0.0305880446416569	0.0295098229097699	1.42118310112324	116	FALSE	FALSE	FALSE	FALSE	FALSE	FALSE
hsa-mir-3164	GGCGCACAGCAGACCCUGCAAUCAUGCC	3.042223	0.0299529976947635	0.0172933712821079	0.00984576005597337	0.510905699590541	544	1.3725852	0.0767771680131536	0.0443273186200113	0.0559361765033993	0.295467605673601	714	FALSE	FALSE	FALSE	FALSE	FALSE	FALSE
hsa-mir-1273f	AGUGAGCUGAGAUCACGCAACU	3.04074126666667	0.143096277680671	0.0826166744389686	0.0470596690515324	0.507030221500472	545	1.034026	0.164289216167708	0.0948524231793791	0.158883061129709	-0.60605957669254	1371	FALSE	FALSE	FALSE	FALSE	FALSE	FALSE
hsa-mir-1295b	UAAUCACAGGCCACAUUUCUGAAUA	3.04061331666667	0.139440806317675	0.0805061870635284	0.045859434198144	0.506695567881987	546	1.52172876666667	0.299874426454746	0.173132580836732	0.197061679468424	0.692612268778419	440	FALSE	FALSE	FALSE	FALSE	FALSE	FALSE
hsa-mir-922	CUGUCCUGGACUGGGGUCAGACUGUGCCCCGAGGAGAAGCAG	3.0404746	0.14717050281375	0.0849689294162913	0.048403792886068	0.506332754013732	547	1.48460603333333	0.158922255779369	0.0917538071544411	0.107046753287501	0.593760566672172	495	FALSE	FALSE	FALSE	FALSE	FALSE	FALSE
NEAT1_ParasoR_ID48	GUGUCUUUCUGGUAUAAUGACUUCUUUUCCUUUGGGUAGAUAC	3.03927011666667	0.146141172350038	0.0843746451959817	0.0480842987757595	0.503182424151284	548	1.68434556666667	0.12944049138876	0.0747325025473378	0.0768491299828237	1.1256339249892	214	FALSE	FALSE	FALSE	FALSE	FALSE	FALSE
hsa-mir-6854	UGCUGAUGUCAUCAGUCAUAACUUCUGCG	3.03847833333333	0.187083957227613	0.108012973066423	0.0615715949576559	0.501111512408	549	1.3474905	0.250352839187515	0.144541279097299	0.18579191407102	0.228644567979386	756	FALSE	FALSE	FALSE	FALSE	FALSE	FALSE
hsa-mir-5186	CUUUCCUCAGCUGAUUUCUUUCUGGGGAGAG	3.03821003333333	0.260993808615293	0.150684845660865	0.0859038070942537	0.500409772932905	550	1.46974933333333	0.218674349428742	0.12625169450755	0.148783431616054	0.554199630533798	526	FALSE	FALSE	FALSE	FALSE	FALSE	FALSE
hsa-mir-29b-2	CUUAGAUUUUUCCAUCUUUGUAUCUAG	3.03819841666667	0.113008609356812	0.0652455510329006	0.0371959279344232	0.500379389505512	551	1.53791516666667	0.16640202041617	0.0960722512809733	0.108199739506332	0.735713976204037	414	FALSE	FALSE	FALSE	FALSE	FALSE	FALSE
hsa-mir-8070	CCAUGUGAGUGAAGCCUGAUCAUCAUGUG	3.03791866666667	0.0838545634466207	0.048413454778685	0.0276026360964527	0.499647702520206	552	1.72344903333333	0.120857544503863	0.0697771358529026	0.0701253951618818	1.22975999252702	172	FALSE	FALSE	FALSE	FALSE	FALSE	FALSE
hsa-mir-6514	CUGGCAUUUACGAGUCAGAGUUCUUACAGAGCUGC	3.03780726666667	0.119259366091791	0.0688544271164797	0.0392583714577299	0.499356335477619	553	1.21006293333333	0.26119177025466	0.150799138866643	0.215849740587592	-0.137302323897827	1017	FALSE	FALSE	FALSE	FALSE	FALSE	FALSE
hsa-mir-145	AUCCCUUAGAUGCUAAGAUGGGGAU	3.03645746666667	0.118798502162636	0.0685883472029224	0.0391240461843352	0.495825929426613	554	1.56918766666667	0.084138680714243	0.0485774899596282	0.0536192595070377	0.818987474045908	362	FALSE	FALSE	FALSE	FALSE	FALSE	FALSE
hsa-mir-4450	GUGAGCGCAGGUCUUUGGCAC	3.03550885	0.0904095330770899	0.0521979682593662	0.0297839794066454	0.493344819617693	555	1.44615083333333	0.179593808739398	0.103688533820481	0.124187466894749	0.491360726102705	569	FALSE	FALSE	FALSE	FALSE	FALSE	FALSE
NEAT1_ParasoR_ID7	GUGCUGCGGGGAUCUCUUUUGCAUCCCUCUGGGUGCAGAGCUGAGGCACCCAGAGGCAGUGUCCAGAGGAGGCAGCAU	3.03484315	0.0669119332187473	0.038631622655842	0.022047904920143	0.491603679220479	556	1.75188573333333	0.0691935145621564	0.0399488942586373	0.0394965911563771	1.30548222375509	146	FALSE	FALSE	FALSE	FALSE	TRUE	FALSE
hsa-mir-637	CACUGCAGUUACCCUCCCCUCGGCGUUACUGAGCACUG	3.03481195	0.147350915906493	0.0850730909639515	0.0485535572991575	0.491522075524533	557	1.48064713333333	0.220171598982369	0.127116131940381	0.148699574683067	0.583218670418078	505	FALSE	FALSE	FALSE	FALSE	FALSE	FALSE
hsa-mir-3180-5	GGAGGCCCCGCCCUGCUGCCGACCCUGUGGAGCGGAGGGUGAAGCCUCC	3.034532	0.35387193083206	0.204308054524542	0.116614993953618	0.49078986543861	558	1.15278423333333	0.214430489935698	0.123801501086838	0.186010949608203	-0.289826033253812	1144	FALSE	FALSE	FALSE	FALSE	FALSE	FALSE
hsa-mir-605	UUCUCCUUGGGAAAAACAGAGAA	3.0343651	0.266464669777595	0.153843448825619	0.0878156256732568	0.490353337975348	559	1.4224238	0.344986603511963	0.199178108404446	0.24253433014265	0.428179558652797	610	FALSE	FALSE	FALSE	FALSE	FALSE	FALSE
hsa-mir-4695	CAGGCGGGGCAGCCCAAUGCCAUGGGCCUGAU	3.03418545	0.170237817793323	0.0982868499292294	0.0561065961849243	0.489883462847875	560	1.62156183333333	0.0425080543260133	0.024542036607851	0.026214266673157	0.958451221903814	296	FALSE	FALSE	FALSE	FALSE	FALSE	FALSE
hsa-mir-3617	GAUGGGAUUAGAAACCAUAUGUCUCAUC	3.03393935	0.318548956690009	0.183914325895051	0.104995163034491	0.489239787541051	561	1.46666716666667	0.212999366437048	0.122975241549649	0.145226791243399	0.545992330213551	535	FALSE	FALSE	FALSE	FALSE	FALSE	FALSE
hsa-mir-4760	AGUUAGAAUUCUUAAGUAUCAAAACUAAAU	3.03303043333333	0.0749468969873398	0.0432706111505678	0.024710235731124	0.486862513204215	562	1.437391	0.153192230791905	0.0884455756854654	0.106576589662732	0.46803473802441	583	FALSE	FALSE	FALSE	FALSE	FALSE	FALSE
NEAT1_ParasoR_ID12	AGCAAAAUUUUAAUGACUAAAUACUGUCUUUGAUUUUUUGUU	3.03302213333333	0.486366870070764	0.280804043360271	0.160357177986116	0.486840804528692	563	1.2711853	0.426318276341245	0.246134971606075	0.335370678327735	0.0254564343948154	904	FALSE	FALSE	FALSE	FALSE	FALSE	FALSE
hsa-mir-23c	UGAGUGGCAUAAUCAGAGUACAAUUUGAGUCAUGCCCAUACAUCA	3.03292675	0.249867324038678	0.144260966795422	0.082384885833025	0.486591329127025	564	1.4094805	0.149760950284946	0.086464524961108	0.106252587591631	0.393713690410195	641	FALSE	FALSE	FALSE	FALSE	FALSE	FALSE
hsa-mir-4275	CUUUUUGCCACCUGAGCACAGUCAGCAGUCAGCAUAAAA	3.03244345	0.0773528660183792	0.0446596980183003	0.0255084282011522	0.485327256490747	565	1.21205343333333	0.24564793196822	0.141824899647726	0.20267087672253	-0.132001951447455	1013	FALSE	FALSE	FALSE	FALSE	FALSE	FALSE
hsa-mir-8088	GGUAUGGAUUCUGUUGUUUUGGCAACAUUCU	3.0320335	0.0354667194027031	0.0204767199944235	0.0116973375797804	0.484255031005039	566	1.65779633333333	0.136055284591718	0.0785515551836993	0.0820699635148493	1.05493770547728	244	FALSE	FALSE	FALSE	FALSE	FALSE	FALSE
hsa-mir-2113	AAAUCCCGUUAAUAAGUAAGAGGAUUU	3.0317068	0.306494407848692	0.176954628876557	0.101096322325329	0.483400546150346	567	1.24656003333333	0.0170656064358497	0.00985283246962202	0.0136901601042156	-0.0401165799347749	952	FALSE	FALSE	FALSE	FALSE	FALSE	FALSE
hsa-mir-6876	AGUUCAGGAGGUGGCACUGCUGUGUGUGAGCU	3.03161861666667	0.0358536554111404	0.020700117603054	0.0118265718563776	0.483169902370827	568	1.68772623333333	0.219459873312557	0.126705216933326	0.13003286254496	1.13463608146441	210	FALSE	FALSE	FALSE	FALSE	FALSE	FALSE
hsa-mir-6736	CUGUGGUUUGCUGGCUGCCUCAG	3.03101726666667	0.0650890285805982	0.0375791681722996	0.0214743179777987	0.481597069596512	569	1.609511	0.0719533305900424	0.0415422747852511	0.0447050878124116	0.926361844860853	309	FALSE	FALSE	FALSE	FALSE	FALSE	FALSE
hsa-mir-6843	CCCUGGGGAGCUGCUGCAGGCAGCAGGUGGGCGGGACGCCAGCAGGCUGUCUAGCUGUUCCCAUGAUGG	3.0299887	0.0959906818946638	0.0554202460315799	0.0316802111818648	0.478906850316716	570	1.63058943333333	0.0424402746815255	0.0245029040118604	0.0260275663597101	0.982490228350926	288	FALSE	FALSE	FALSE	TRUE	FALSE	TRUE
hsa-mir-5707	AGGCACAUAUGUGAACAUUGUACCA	3.02994058333333	0.240037732873034	0.138585849689913	0.0792219273847808	0.478781001027079	571	1.19332883333333	0.372843151232637	0.215261093729672	0.312439573081606	-0.181862465883136	1053	FALSE	FALSE	FALSE	FALSE	FALSE	FALSE
hsa-mir-3180-4	GGAGGCCCCGCUCUGCUGCCGACCCUGUGGAGCGGAGGGUGAAGCCUCC	3.02987716666667	0.115403581024695	0.0666282885700543	0.0380885345103467	0.47861513454039	572	1.1997097	0.178228258678948	0.102900133125489	0.148559487915241	-0.164871272771108	1038	FALSE	FALSE	FALSE	FALSE	FALSE	FALSE
hsa-mir-4525	GGUUGGGGUGGGCUGCCUGUGGACCAAUC	3.02956431666667	0.271928941332411	0.156998247478717	0.0897584315462249	0.477796874403292	573	1.81268383333333	0.205144574913848	0.118440275549302	0.113171735269801	1.46737751351894	102	FALSE	FALSE	FALSE	FALSE	FALSE	TRUE
hsa-mir-1197	UGUACGCUUUAUUUGUGACGUAGG	3.02878973333333	0.0993469378441328	0.0573579813074751	0.0328008698493562	0.475770949312901	574	1.4843584	0.141043613156641	0.0814315680234639	0.0950199178019544	0.59310116004178	497	FALSE	FALSE	FALSE	FALSE	FALSE	FALSE
hsa-mir-6130	UAUAUACUGAUGUAAUUUUCCUUGGAUUUAUAUGCAGUACUGAG	3.02873135	0.150286202127899	0.086767779254029	0.0496201824331164	0.475618247525022	575	1.44710993333333	0.173684636334488	0.100276871541819	0.12002172905718	0.493914650853848	563	FALSE	FALSE	FALSE	FALSE	FALSE	FALSE
hsa-mir-559	AAAAUUACUUUUGGUAAAUACAGUUUU	3.02830365	0.374544535483396	0.216243388384842	0.123681301075404	0.474499596859728	576	1.20965366666667	0.19624218543199	0.11330047858552	0.162230058767777	-0.13839213337527	1019	FALSE	FALSE	FALSE	FALSE	FALSE	FALSE
hsa-mir-550a-1	AGCCCUGUUGUUGUAAGAUAGUGU	3.02821256666667	0.051900765119898	0.0299649207131207	0.0171390759325156	0.47426136812129	577	1.64290433333333	0.0945926657956804	0.0546131010605004	0.0575764905335411	1.01528277127435	270	FALSE	FALSE	FALSE	FALSE	FALSE	FALSE
hsa-mir-6872	AAGGCCAGGACCCGCUGACCCAU	3.02795671666667	0.475910696648334	0.274767168820138	0.157172225755011	0.47359219165948	578	1.55672123333333	0.261992319918092	0.151261336430325	0.168297518083633	0.785791422905796	390	FALSE	FALSE	FALSE	FALSE	FALSE	FALSE
hsa-mir-3619	CAGCCCGUGGUGGGG	3.02722266666667	0.0163786612188937	0.00945622446369391	0.00541045804104279	0.471672281627075	579	1.4436725	0.186748567617666	0.107819335784836	0.129356601041902	0.48476133412941	573	FALSE	FALSE	FALSE	FALSE	FALSE	FALSE
hsa-mir-18b	UGCAGUUAGUGAAGCAGCUUAGAAUCUACUGCC	3.02674966666667	0.102907148932537	0.0594134701377373	0.0339992269812878	0.470435148672473	580	1.45686393333333	0.174832473695716	0.10093957575131	0.120006041535873	0.519887940419748	549	FALSE	FALSE	FALSE	FALSE	FALSE	FALSE
hsa-mir-3181	CCGGCCCGUUAGUUGCCCGGGCCCG	3.02630721666667	0.112199857609828	0.0647786179940717	0.037074840581919	0.469277919336818	581	1.48454596666667	0.0760137790252753	0.0438865757823634	0.0512033852316162	0.59360061906846	496	FALSE	FALSE	FALSE	FALSE	FALSE	FALSE
hsa-mir-5705	AACACCCAUCCCAGGAUUGCUGAUGGGUGUU	3.02614103333333	0.0707723050983984	0.0408604093997307	0.0233869817430293	0.468843266317422	582	1.5158649	0.1071125312168	0.0618414487316017	0.0706610010013425	0.676997761201102	448	FALSE	FALSE	FALSE	FALSE	FALSE	FALSE
hsa-mir-5047	GCAUAAAAACAACUUUUGGGGGACAGGUAUGUUUUCUUGC	3.02610688333333	0.150948240544287	0.0871500073119445	0.0498819923961224	0.468753946887401	583	1.48608986666667	0.206774034243793	0.119381044332079	0.139139656949275	0.597711769546295	493	FALSE	FALSE	FALSE	FALSE	FALSE	FALSE
hsa-mir-5096	AGGCUGGUCUCAAACUCCU	3.02592693333333	0.180459660325211	0.104188433466629	0.0596378115866858	0.468283287109006	584	1.1732852	0.100820935159916	0.0582089940545275	0.0859304584766912	-0.235235348036036	1096	FALSE	FALSE	FALSE	FALSE	FALSE	FALSE
hsa-mir-4478	AGCCUCCAAACCUGUAGACAGGGUCAUGCAGUACUAGGGGCGAG	3.02584956666667	0.0398904452836866	0.0230307593226305	0.0131832215729187	0.468080934354418	585	1.47408286666667	0.149152998704764	0.0861135239526355	0.101183591558894	0.565739113423909	519	FALSE	FALSE	FALSE	FALSE	FALSE	FALSE
hsa-mir-449a	UGGUUGAAUAUGUGAAUGGCAUCG	3.02490525	0.224794138875855	0.129784956592225	0.0743144397252955	0.465611071208719	586	1.56842566666667	0.149890573400509	0.0865393629017714	0.0955675341114939	0.816958394012157	365	FALSE	FALSE	FALSE	FALSE	FALSE	FALSE
hsa-mir-194-2	GUGGAAGUGCCCACUGGUUCCA	3.02442888333333	0.0662057082540163	0.0382238834823462	0.0218903174145886	0.464365132727091	587	1.44372593333333	0.0657834748311713	0.0379801069020057	0.045565071120727	0.484903618263013	572	FALSE	FALSE	FALSE	FALSE	FALSE	FALSE
hsa-mir-5088	UGGAGGUGAUGGGGGCAGGGGAUGGGUCUCACCCUCCC	3.02376728333333	0.153057895079087	0.0883680169255085	0.0506182787024402	0.462634715892493	588	1.2713985	0.0404795942142455	0.0233709046162815	0.0318386361272611	0.0260241507507159	902	FALSE	FALSE	FALSE	TRUE	TRUE	TRUE
hsa-mir-4480	GGCCACCCAGGGAGUAAGUAGCC	3.0236863	0.110270777673552	0.0636648631735748	0.0364689874321792	0.462422903735113	589	1.63210033333333	0.0815945615855202	0.0471086420958096	0.049993594094105	0.986513505283993	287	FALSE	FALSE	FALSE	FALSE	FALSE	FALSE
hsa-mir-4479	GCGCGGGAAAGUUCGGGAACGCGCG	3.02226543333333	0.147357692621774	0.0850770035023436	0.0487573629359384	0.458706622598894	590	1.77026506666667	0.2163018776797	0.124881947304596	0.122186152657346	1.35442335013349	133	FALSE	FALSE	FALSE	FALSE	FALSE	FALSE
hsa-mir-6773	CAGGAUUAGUGCUUAUGCUAAGAUGUCUUCACUG	3.02197903333333	0.226996855782307	0.131056695791114	0.0751152980475588	0.457957542518135	591	1.38492303333333	0.112092638797574	0.0647167151839548	0.0809378110549444	0.328321216272584	693	FALSE	FALSE	FALSE	FALSE	FALSE	FALSE
hsa-mir-6720	GCCGCGGAAGAAGGGGAAGCGC	3.0209392	0.207207698079101	0.119631420264132	0.0685904893680419	0.45523785523703	592	1.68790233333333	0.382171668762002	0.22064691583639	0.226418117455454	1.13510500665331	209	FALSE	FALSE	FALSE	FALSE	FALSE	FALSE
hsa-mir-1245b	UAAAGAGUAUUCAACAUC	3.02029685	0.176339372883859	0.101809584403226	0.0583847819077318	0.453557786836626	593	1.12687786666667	0.3736501809833	0.215727032573461	0.331580015932487	-0.358810405104716	1201	FALSE	FALSE	FALSE	FALSE	FALSE	FALSE
hsa-mir-6779	GUUUGGCAGGACAGUUUCCAAGC	3.0199447	0.345240951706892	0.199324956403256	0.114320289277778	0.452636737428668	594	1.39819913333333	0.115322629424859	0.0665815511420976	0.0824794027370961	0.363673275900002	666	FALSE	FALSE	FALSE	FALSE	FALSE	FALSE
hsa-mir-944	UUUUCUUAAAUUGUAUAAAGAGAAAU	3.01797238333333	0.40781101123298	0.235449797113855	0.135127482771249	0.447478137121588	595	1.08554673333333	0.0493163019583112	0.0284727802110679	0.0454299206510236	-0.468868380720204	1277	FALSE	FALSE	FALSE	FALSE	FALSE	FALSE
hsa-mir-5589	UGCAGUGAGCAACCUACACAACUGCA	3.01775145	0.189632848273229	0.109484575997744	0.0628391209200575	0.446900285308824	596	1.403359	0.1739840255368	0.100449723978366	0.12397684807437	0.377413147855587	656	FALSE	FALSE	FALSE	FALSE	FALSE	FALSE
hsa-mir-8054	GGGUUCAAUAGAUUGCUUUAGCUGAAGCAAGCCU	3.01764163333333	0.0882364036751039	0.0509433114141457	0.029240186343014	0.446613059479442	597	1.3325128	0.103319536528771	0.0596515622274335	0.0775373688933955	0.188761428843525	785	FALSE	FALSE	FALSE	FALSE	FALSE	FALSE
hsa-mir-2053	ACAUUUGCAACCUGUGAAGAUGCAAAACUUUAAGUGU	3.0173964	0.384266557303621	0.221856400299816	0.12735037309106	0.445971650941949	598	1.30958516666667	0.158786406464607	0.0916753745159943	0.121249392942325	0.127708931444772	824	FALSE	FALSE	FALSE	FALSE	FALSE	FALSE
hsa-mir-3945	AUAUAAAAUGCAAUUA	3.0167044	0.0293972646331253	0.0169725186493736	0.00974482771103636	0.444161722813858	599	1.22644066666667	0.144007753445201	0.0831429152169798	0.117419258313244	-0.0936911274348606	987	FALSE	FALSE	FALSE	FALSE	FALSE	FALSE
hsa-mir-199b	CUGUUCAGGACUCCCAAAUUGUACAG	3.01574065	0.0280587222476362	0.0161997108427897	0.00930408994143319	0.441641031725063	600	1.51462516666667	0.191284886670597	0.110438380811176	0.126291897744952	0.673696556274798	450	FALSE	FALSE	FALSE	FALSE	FALSE	FALSE
hsa-mir-3156-2	GGAGACACUUUCACUAUAUAUAGUGGCUCC	3.015426	0.329869190288196	0.190450065810254	0.109393893363059	0.440818063682428	601	1.22076166666667	0.132140873503748	0.0762915688883411	0.108244612451309	-0.10881336563916	996	FALSE	FALSE	FALSE	FALSE	FALSE	FALSE
hsa-mir-3138	CCGGGUGCCCACAAGACUGUG	3.01469616666667	0.138471481559872	0.0799465471536784	0.0459321516678675	0.438909182354659	602	1.49653076666667	0.108025924116684	0.0623687963682253	0.0721842320404128	0.625514160260729	482	FALSE	FALSE	FALSE	FALSE	FALSE	FALSE
hsa-mir-9-1	GUAUGAGUGGUGUGGAGUCUUCAUAA	3.01340506666667	0.189539262043925	0.109430543963063	0.062898700257907	0.435532306334174	603	1.72065216666667	0.0211030797298249	0.0121838687627445	0.0122645820803555	1.22231239894382	174	FALSE	FALSE	FALSE	FALSE	FALSE	FALSE
NEAT1_ParasoR_ID23	GACAUAUAAUCAUGUAUAAUUUUGUC	3.0129253	0.102588316375855	0.0592293920753104	0.0340494058634162	0.434277475142089	604	1.14501246666667	0.339457607638205	0.195985941148384	0.296466298420685	-0.310520963136112	1156	FALSE	FALSE	FALSE	FALSE	FALSE	FALSE
hsa-mir-133a-1	CAAAUCGCCUCUUCAAUGGAUUUG	3.01279018333333	0.294811487976328	0.170209491943327	0.0978533087392598	0.433924077084904	605	1.51242583333333	0.374465201705824	0.216197585007005	0.247592439544963	0.667840095180006	452	FALSE	FALSE	FALSE	FALSE	FALSE	FALSE
hsa-mir-370	AGUUACACAGCUCACGAGUGCCU	3.01230025	0.0959326717273635	0.0553867538458733	0.0318469819624931	0.432642654944893	606	1.5254437	0.259749178874679	0.14996625834508	0.17027778794765	0.70250452212932	435	FALSE	FALSE	FALSE	FALSE	FALSE	FALSE
hsa-mir-624	UGUGUUCAGUGGAACCAAGGUAAACACA	3.01104976666667	0.0788895490934369	0.045546902405344	0.0262000150136244	0.429372011940978	607	1.4996285	0.0429500238089578	0.0247972078078026	0.0286404424888949	0.633762912040986	476	FALSE	FALSE	FALSE	FALSE	FALSE	FALSE
hsa-mir-499a	UGUUUAACUCCUCUCCACGUGAACA	3.01017545	0.0562314773266045	0.0324652585714455	0.0186804650627938	0.427085234010549	608	1.6833953	0.0807527758158819	0.0466226368551089	0.0479701801566643	1.12310352194449	216	FALSE	FALSE	FALSE	FALSE	FALSE	FALSE
hsa-mir-4687	CCCAAACUUGGAGCACUUGACCUUUGGC	3.00882886666667	0.249101948360338	0.143819076941501	0.0827903345118812	0.423563241161104	609	1.28144166666667	0.479743820242984	0.276980223759347	0.374378196622022	0.0527674433477967	881	FALSE	FALSE	FALSE	FALSE	FALSE	FALSE
hsa-mir-484	CGAUAAACCCCUAAAUAGGGACUUUCCCG	3.00869685	0.111392570337041	0.0643125304698147	0.0370235274241872	0.423217951163451	610	1.45242823333333	0.0358478817918618	0.0206967842024093	0.0246813446400657	0.508076404585478	553	FALSE	FALSE	FALSE	FALSE	FALSE	FALSE
hsa-mir-3689d-2	CUCGCUGGGAGGUGUGCUAUCGUCUUCCCUGGGAG	3.00759078333333	0.0299361606331007	0.0172836504000246	0.00995353516807969	0.420325030395325	611	1.48128156666667	0.150206960808623	0.0867220292570141	0.101403382171719	0.584908061506546	504	FALSE	FALSE	FALSE	FALSE	FALSE	FALSE
hsa-mir-892c	AGUCACUUAGAUUACAUGUCACU	3.00748121666667	0.205374149431772	0.118572820459024	0.0682877579728985	0.420038458441709	612	1.34048366666667	0.0933995683703802	0.0539242659408338	0.0696760211951209	0.209986529112598	771	FALSE	FALSE	FALSE	FALSE	FALSE	FALSE
hsa-mir-29b-1	UUUAGAUUUAAAUAGUGAUUGUCUAG	3.00689218333333	0.193281619286601	0.111591194924526	0.0642795309914758	0.41849783994694	613	1.54014056666667	0.125579087850499	0.0725031201750733	0.081537419744933	0.741639848523082	409	FALSE	FALSE	FALSE	FALSE	FALSE	FALSE
hsa-mir-6771	CCAGGCCACAUAAUGAGCCAAA	3.00673835	0.325863316643523	0.188137273583162	0.108377676642041	0.418095488390527	614	1.1862789	0.341721493496546	0.197292996258112	0.28806168051758	-0.200635272925063	1070	FALSE	FALSE	FALSE	FALSE	FALSE	FALSE
hsa-mir-128-1	CUGAGAGGUUUACAUUUCUC	3.00588195	0.0328667157247654	0.0189756071710722	0.0109341338986268	0.415855571556863	615	0.917066666666667	0.225119257728728	0.12997266404945	0.245477527328505	-0.917502946807493	1545	FALSE	FALSE	FALSE	FALSE	FALSE	FALSE
hsa-mir-6864	GAUAUGCCAUUAUGUGGGUCAUGAGGUGGUGA	3.00556061666667	0.081292362890777	0.0469341675980509	0.027047321035546	0.415015123235338	616	1.89377866666667	0.146076400032084	0.0843372488807752	0.0771348851918373	1.68331964889571	60	FALSE	FALSE	FALSE	FALSE	FALSE	FALSE
hsa-mir-135a-2	GUGAUAGUAAUAAAGUCUCAU	3.00495415	0.149101770907802	0.0860839475702695	0.0496186508894993	0.413428907803625	617	1.17314863333333	0.219584752841638	0.126777316163057	0.187175560370146	-0.235599002493529	1098	FALSE	FALSE	FALSE	FALSE	FALSE	FALSE
hsa-mir-3973	UUGUUACAUUUUAGGAUUGCUUGCCCCUUGCUCCAAUGGUGCAGGCAGAAGAAAUGCAAACAA	3.00453285	0.238853435768606	0.137902095437872	0.0794976948807887	0.412326996358007	618	1.36033256666667	0.0524218888820628	0.0302657916574876	0.0385360831362851	0.262840868590204	731	FALSE	FALSE	FALSE	FALSE	FALSE	FALSE
hsa-mir-200a	GCUGGAUUUCCCAGCUUGACUCUAAC	3.00449145	0.0864338262512283	0.049902592853236	0.0287682050988124	0.412218714530696	619	1.60671173333333	0.0742762592761861	0.0428834182875045	0.0462287401873205	0.918907860474395	314	FALSE	FALSE	FALSE	FALSE	FALSE	FALSE
hsa-mir-6786	GCGUCACGUGCACCCAAGUGACGC	3.00400695	0.241810137849031	0.139609148179919	0.0804958649809485	0.410951503290722	620	1.46178343333333	0.0347745510936278	0.0200770964348544	0.0237891265564084	0.53298775567702	543	FALSE	FALSE	FALSE	FALSE	FALSE	FALSE
hsa-mir-4660	GGAGAAGACUUUUCCUUUCCUCC	3.00400215	0.242187581338045	0.139827065279905	0.0806216404798662	0.410938948875962	621	1.3115269	0.289813714737811	0.167324026218721	0.220974281761061	0.132879446323431	817	FALSE	FALSE	FALSE	FALSE	FALSE	FALSE
hsa-mir-764	UCCUCCAUGCUUGGAAAAUGCAGGGAGGA	3.00387961666667	0.159785634678515	0.0922522791942759	0.0531930886284402	0.410618462565806	622	1.41810546666667	0.178544693739841	0.103082826993076	0.125903677784643	0.416680550849973	622	FALSE	FALSE	FALSE	FALSE	FALSE	FALSE
hsa-mir-24-2	GCUGAAACACAGUUGGUUUGUGUACACUGGC	3.00327063333333	0.122316083800396	0.0706192239083794	0.040727626222828	0.409025664784681	623	1.38309253333333	0.230686902608391	0.133187145319476	0.166790649973666	0.323446897372605	696	FALSE	FALSE	FALSE	FALSE	FALSE	FALSE
hsa-mir-3911	GCAGAGAAGACAGUGAGCUUGCCAGUUCUGGUUUCCAACACUUCCUUUCCUGCG	3.00301415	0.328282537599212	0.189534011453159	0.109317679238778	0.408354831837591	624	1.34529376666667	0.173493516987014	0.100166528735108	0.128963295070408	0.222795030254788	762	FALSE	FALSE	FALSE	FALSE	FALSE	FALSE
hsa-mir-515-1_515-2	UUUCUGUUGUCUGAAAGCAGA	3.00140435	0.0891748331272188	0.0514851139109397	0.0297110361445364	0.404144394987016	625	1.50175043333333	0.0957941982108696	0.05530680612385	0.0637883606254348	0.639413269730775	474	FALSE	FALSE	FALSE	FALSE	FALSE	FALSE
hsa-mir-4524b	UCUCAAAAUAAUUCUGCAGUGAGA	3.00096115	0.040919958435859	0.0236251490181715	0.013635617520693	0.402985204024054	626	1.21892766666667	0.0343308997309033	0.0198209542011591	0.0281648375615151	-0.113697004460555	1002	FALSE	FALSE	FALSE	FALSE	FALSE	FALSE
hsa-mir-4526	AUGCCCCAGGUGACGUGCUGGGCU	3.00038018333333	0.192401337656865	0.111082964088635	0.0641256527174874	0.401465683920757	627	1.28319866666667	0.0484557649236222	0.0279759489224425	0.0377617014281152	0.0574460438980618	875	FALSE	FALSE	FALSE	FALSE	FALSE	FALSE
hsa-mir-6131	GGUCAGGUGGUGCCCUCCUUCCAUGGGUAGAGCCAGAGAUGGUGGGUUCUGGCU	2.99972065	0.132723828978249	0.07662813838847	0.0442453963099028	0.399740672459178	628	1.5184528	0.10773501633949	0.0622008406847532	0.0709505203846243	0.683888911095258	442	FALSE	FALSE	FALSE	FALSE	FALSE	FALSE
hsa-mir-135a-1	UAUGUGAUUCUACUGCUCACUCAUAUA	2.99718056666667	0.0739485582120499	0.0426942199899117	0.0246727070882794	0.393097076689391	629	1.56796633333333	0.121365712070311	0.0700705265341846	0.0774032640179844	0.815735265277898	367	FALSE	FALSE	FALSE	FALSE	FALSE	FALSE
hsa-mir-19b-2	CAUUUCAGCGUAUAUAUGUAUAUGUGGCUGUG	2.99712208333333	0.202445287535561	0.116881841254827	0.0675465603024104	0.392944113351205	630	1.3224195	0.35589832429	0.205477993332968	0.269126645735336	0.161884639467322	807	FALSE	FALSE	FALSE	FALSE	FALSE	FALSE
hsa-mir-203a	CAACAGUUCUGUAGCGCAAUUGUG	2.9966537	0.177228569450499	0.102322962280338	0.0591421589523336	0.391719055302465	631	1.58724206666667	0.152230725116395	0.0878904501248824	0.0959089532172564	0.867063356672379	340	FALSE	FALSE	FALSE	FALSE	FALSE	FALSE
hsa-mir-7-3	UUGUUCUGAUGUACUACGACAA	2.99576983333333	0.254011731190379	0.146653741380088	0.0847901358655932	0.389407299317665	632	1.18149833333333	0.18859946174985	0.108887950010295	0.15962736165506	-0.213365131682745	1079	FALSE	FALSE	FALSE	FALSE	FALSE	FALSE
hsa-mir-346	CUCUCUGUUGCUCUGAAGGAG	2.9953913	0.104429954533326	0.0602926623612762	0.0348635433819034	0.388417244220241	633	1.71390653333333	0.117508603621409	0.0678436239329175	0.0685618505653687	1.20434989249805	182	FALSE	FALSE	FALSE	FALSE	FALSE	FALSE
hsa-mir-23b	UGAUUUGUGACUUAAGAUUAAAAUCA	2.99512078333333	0.34877424719192	0.201364905502664	0.116447473214674	0.38770970704666	634	1.57013333333333	0.341475929606075	0.197151219879845	0.217482122286478	0.821505628051048	360	FALSE	FALSE	FALSE	FALSE	FALSE	FALSE
NEAT1_ParasoR_ID18	UGGAACUGGGGUAAAACUGCGUAGUGGCUGCAGCUGCCUGUCCA	2.99435515	0.0815864338930954	0.0471039495704003	0.0272467458955546	0.385707190708797	635	1.5672498	0.0153008853443185	0.0088339702723819	0.00976288868840087	0.813827255461385	368	FALSE	FALSE	FALSE	FALSE	FALSE	FALSE
PARIS_ID6	GUGACACUGUUUUGUGAGAUGGGUUGAAAGCACGUGCUGCCAAAAUAGAAUAAUGUUGGUCCUCUCCUCAUGUGCCGUGGAAC	2.99361083333333	0.0758040005261814	0.0437654601094414	0.0253219288499751	0.383760428178152	636	1.44906163333333	0.164695893953685	0.0950872187085861	0.113656928156209	0.499111705318247	560	FALSE	FALSE	FALSE	FALSE	FALSE	FALSE
hsa-mir-133a-2	CAAAUCGACUGUCCAAUGGAUUUG	2.99353846666667	0.0337283192046885	0.0194730541721405	0.0112670405208607	0.383571152938935	637	1.16810383333333	0.236747973236484	0.136686506078183	0.202677164889438	-0.249032470937455	1107	FALSE	FALSE	FALSE	FALSE	FALSE	FALSE
hsa-mir-5579	CUAACAGGCCCCUGUCACCAUUAG	2.9933816	0.0984902024471476	0.0568633448954014	0.0329026551266125	0.383160867689865	638	1.634652	0.0378755136334808	0.0218674379919855	0.0231703834415403	0.993308171801212	282	FALSE	FALSE	FALSE	FALSE	FALSE	FALSE
hsa-mir-1224	GUGGAGGGUGGUGCCGCCGGGGCCGGGCGCUGUUUCAGCUCGCUUCUCCCCCCAC	2.99333733333333	0.201146711180312	0.116132107846561	0.0671981433366609	0.383045088087063	639	1.63508403333333	0.476741073817878	0.275246587302503	0.291569768953085	0.994458605148433	281	FALSE	FALSE	FALSE	TRUE	TRUE	TRUE
hsa-mir-1193	GUGCACUUCAUUUACGAUGUAG	2.99259195	0.255190066524409	0.147334053602386	0.0852739266789811	0.381095535686471	640	1.32958133333333	0.0773723396139301	0.0446709411039337	0.0581930098401377	0.180955417711055	794	FALSE	FALSE	FALSE	FALSE	FALSE	FALSE
hsa-mir-4650-1_4650-2	ACCUUCCAAGGCUCAGAAGGU	2.9925555	0.140710751774306	0.08123939041477	0.0470202647116505	0.38100020059938	641	1.53146283333333	0.279786132017088	0.16153459863559	0.182692081013886	0.718532479172833	426	FALSE	FALSE	FALSE	FALSE	FALSE	FALSE
NEAT1_ParasoR_ID2	CAUAUAUGAAACUUAAGUUUCUGCUAGUUGCCAUCUUUGAUCUAUCAUGUAUG	2.99224995	0.0975920651134993	0.0563448050640504	0.0326149441872325	0.38020103363473	642	1.43718086666667	0.177636630363935	0.102558556358556	0.123600748161877	0.467475187694893	584	FALSE	FALSE	FALSE	FALSE	FALSE	FALSE
hsa-mir-4267	CUGGGGGAAGGCUCCAGACCCCAGCCU	2.99101695	0.0887289357736672	0.0512276749538357	0.0296651397357234	0.376976118342917	643	1.5379572	0.0344191266641099	0.0198718920447957	0.0223797688675016	0.735825904022173	413	FALSE	FALSE	FALSE	FALSE	FALSE	FALSE
hsa-mir-298	CCAGUGGUUUUCCUUGACUGUG	2.99049521666667	0.215711779531778	0.124541253980045	0.0721324609815692	0.375611523205109	644	1.45184856666667	0.0275855517773946	0.0159265257444231	0.0190002954927516	0.506532848076863	554	FALSE	FALSE	FALSE	FALSE	FALSE	FALSE
dU1A	AUUACGGUCC	2.98976868333333	0.167616672538715	0.0967735310108964	0.0560634250646564	0.373711273037488	645	1.3882571	0.0868956688864868	0.0501692378230258	0.0625933545641415	0.337199284651234	686	FALSE	FALSE	FALSE	FALSE	FALSE	FALSE
hsa-mir-299	CAUACAUUUUGAAUAUGUAUG	2.9884674	0.131026581181998	0.0756482319164229	0.0438440724439551	0.370307762477352	646	1.384548	0.178039822222445	0.102791339286602	0.128590574124151	0.32732256450269	695	FALSE	FALSE	FALSE	FALSE	FALSE	FALSE
hsa-mir-3166	UGCGUUAGGAUUUCUGUAUCAUCCUCCUAACGCA	2.9875586	0.154806056465856	0.0893773183727466	0.0518169104585451	0.367930793282547	647	1.557807	0.0410639270284761	0.0237082693238738	0.0263600863447629	0.788682640051002	387	FALSE	FALSE	FALSE	FALSE	FALSE	FALSE
hsa-mir-3646	UUUUCAUGACAACCCUAUAUGGGAAAAUGUUGUGAAAA	2.9874623	0.0211810937458387	0.0122289101758907	0.00708999532674896	0.367678920336395	648	1.36966046666667	0.17400714395982	0.10046307140612	0.127043999731773	0.28767952429471	720	FALSE	FALSE	FALSE	FALSE	FALSE	FALSE
hsa-mir-548ax	GCCAUGGAAAGUAAUGGC	2.98737008333333	0.268548908909645	0.155046784849564	0.0898947574014651	0.367437727361138	649	1.2647971	0.162871412836415	0.0940338540443986	0.128772759548875	0.00844571382839472	915	FALSE	FALSE	FALSE	FALSE	FALSE	FALSE
hsa-mir-548f-2	UUUUAUCAUUACUUUUAAUGGCAAAA	2.9870798	0.349863633284726	0.201993862856597	0.117125639992854	0.366678490410104	650	1.306911	0.311254945392038	0.179703126508695	0.238160781715081	0.120588067678029	832	FALSE	FALSE	FALSE	FALSE	FALSE	FALSE
hsa-mir-6880	AGGGCAGCUCCCAUGACUGCCUGACCGC	2.98620543333333	0.0685106741750934	0.0395546561773529	0.0229423848106186	0.364391581704521	651	1.32718946666667	0.0794899520459246	0.045893545211585	0.059893447049101	0.174586272177289	801	FALSE	FALSE	FALSE	FALSE	FALSE	FALSE
hsa-mir-3936	AAAUCCGUGUUUGGACGCUUCUGGUA	2.98612686666667	0.178911406067811	0.103294548454345	0.0599142012568022	0.36418609034624	652	1.68059923333333	0.262011153853234	0.151272210207849	0.155903411507309	1.11565805862904	222	FALSE	FALSE	FALSE	FALSE	FALSE	FALSE
hsa-mir-890	GUUGCUUAGAUUACAUGUAAC	2.98506165	0.340863697528455	0.196797747525025	0.114189835083793	0.36140001287874	653	1.22017176666667	0.261565988955872	0.151015194134523	0.214368170204784	-0.11038417182277	998	FALSE	FALSE	FALSE	FALSE	FALSE	FALSE
hsa-mir-765	AAGCCCUACGAGAAACUGGGGUUUCUGGA	2.98440226666667	0.0830071253384643	0.0479241861588194	0.027813651753849	0.35967539374262	654	1.18829926666667	0.224947824107199	0.129873686801912	0.18930233352597	-0.195255370478617	1065	FALSE	FALSE	FALSE	FALSE	FALSE	FALSE
hsa-mir-4636	UUAGCCCAGCAAUGGGAGAGUGCUAA	2.98411235	0.235740255868664	0.136104700184604	0.0789984518741943	0.358917115809378	655	1.228704	0.143140875559709	0.0826424230364367	0.116497444103469	-0.087664244919911	985	FALSE	FALSE	FALSE	FALSE	FALSE	FALSE
hsa-mir-197	UGGGAGGUAAGAGCUCUUCACCCUUCA	2.98366825	0.0160415833960524	0.00926161249193865	0.00537646348452191	0.357755570893655	656	1.34852	0.0525428589724615	0.0303356337717432	0.038963351654007	0.231385956292702	752	FALSE	FALSE	FALSE	FALSE	FALSE	FALSE
hsa-mir-648	UGGUGGGGGCCGGGGCAGGCCCAGCGAAA	2.982516	0.0835829494301179	0.0482566383531414	0.0280243088151473	0.354741857475169	657	1.35389766666667	0.253995661333679	0.146644463443997	0.187603293503728	0.24570579364376	745	FALSE	FALSE	FALSE	FALSE	FALSE	TRUE
hsa-mir-5090	GGUGCAAAGCCUGCCCGCCCC	2.98062843333333	0.226377313526473	0.130699002902934	0.0759495249373664	0.349804921053716	658	1.3035627	0.0973779232567115	0.0562211702053891	0.0747013728274915	0.111672098285625	842	FALSE	FALSE	FALSE	FALSE	FALSE	FALSE
hsa-mir-7977	ACCAAAAAUGAUAUGGGU	2.98022415	0.121119461688491	0.069928353809953	0.0406410577165786	0.348747516752102	659	1.2613967	0.347200859248491	0.200456509549986	0.275251123812589	-0.000608989251355296	927	FALSE	FALSE	FALSE	FALSE	FALSE	FALSE
NEAT1_ParasoR_ID37	UGACUUUCUGGUUAUAAUCAUUCUAAUGAGUGUGAAGUAGCCUCUGGUGUCA	2.97905871666667	0.130138771458166	0.0751356547333793	0.0436845271729927	0.345699322284743	660	1.61048253333333	0.0398611293700176	0.0230138337719821	0.0247510473072403	0.928948877523307	308	FALSE	FALSE	FALSE	FALSE	FALSE	FALSE
hsa-mir-500b	GGGUGAGAGUGCUUUCUGAAUGCAGUGCACCC	2.97866125	0.493854038878806	0.285126762287063	0.16579731544794	0.344659746995756	661	1.11589713333333	0.405109835927805	0.233890272824283	0.363035107651624	-0.388050282745951	1217	FALSE	FALSE	FALSE	FALSE	FALSE	FALSE
hsa-mir-4711	CAUGAGCCCUUUGGAAAGGUCUCGUG	2.9782431	0.119267034946082	0.068858854731569	0.0400461046803339	0.343566074384831	662	1.44638833333333	0.0389941078155839	0.0225132586441366	0.0269596393423047	0.491993149341571	568	FALSE	FALSE	FALSE	FALSE	FALSE	FALSE
hsa-mir-3974	AUGCACCCAUAUUUUAAUAUCAAACUAUGACAAAUU	2.97791203333333	0.304705606666436	0.175921864032455	0.102321896434719	0.342700168500044	663	1.18779606666667	0.33016951586051	0.190623458860274	0.277968184207808	-0.196595308894608	1068	FALSE	FALSE	FALSE	FALSE	FALSE	FALSE
hsa-mir-4644	UCCACCCUGGUCCAGGUCCACAGCAGUGGA	2.97738918333333	0.0950660599583564	0.0548864153077542	0.0319293361077927	0.341332652717136	664	1.61777136666667	0.0967800748234025	0.0558760022514836	0.0598230855221606	0.948357835772665	298	FALSE	FALSE	FALSE	FALSE	FALSE	FALSE
hsa-mir-500a	GAGAGUGCUGUCUGAAUGCAAUGC	2.97500215	0.15088451531969	0.087113215536369	0.0507174474881269	0.33508935969302	665	1.15433733333333	0.297515642503202	0.171770736287348	0.257737174318081	-0.285690384696832	1141	FALSE	FALSE	FALSE	FALSE	FALSE	FALSE
hsa-mir-4707	GGUUCUGGGGUGUAGACGCUGCUGGCCAGCC	2.97495473333333	0.159611708677468	0.0921518629707525	0.0536518108625569	0.334965341255536	666	1.59879146666667	0.098457227244643	0.0568443066533588	0.061582282178374	0.897817499640635	326	FALSE	FALSE	FALSE	FALSE	FALSE	FALSE
hsa-mir-584	CUGAGGAAUUUGCUGGGAUAUGUCAG	2.97470863333333	0.273824843691448	0.158092847216065	0.0920509795894233	0.334321665948713	667	1.75819436666667	0.363645058046886	0.209950572152847	0.206828701616372	1.32228107144135	139	FALSE	FALSE	FALSE	FALSE	FALSE	FALSE
hsa-mir-4472-1	CACUCUCCCUAAUGGGGCUGAAGACAGCUCAGGGGCAGGGUG	2.97443571666667	0.192821504821664	0.111325547714336	0.0648262471235221	0.333607851567751	668	1.4786984	0.370560397261661	0.213943145110035	0.250599038493354	0.578029515696589	510	FALSE	FALSE	FALSE	FALSE	FALSE	FALSE
hsa-mir-6785	UGGUGGGAGAGGAGCCCCACUGUGGAAGUCUGACCCCCACA	2.97363516666667	0.117005142500323	0.067552950519132	0.0393475110235131	0.331514010580844	669	1.25386633333333	0.166420324036258	0.0960828188809582	0.132725729698666	-0.020661110839499	937	FALSE	FALSE	FALSE	FALSE	FALSE	FALSE
hsa-mir-432	UGGGUGGAUCCUCUAUUUCCUUACGUGGGCCACUGG	2.97342716666667	0.0603845867219713	0.0348630573988345	0.0203080766190971	0.330969985941181	670	1.29694673333333	0.272095432123296	0.157094370981653	0.209796921592896	0.0940548727379874	855	FALSE	FALSE	FALSE	FALSE	FALSE	FALSE
hsa-mir-4514	GAAACAUCUUUUAC	2.97295045	0.295353286342233	0.170522299375729	0.099346858048789	0.329723132033484	671	1.18161653333333	0.29252553094329	0.168889694034946	0.247563843845411	-0.213050384622391	1078	FALSE	FALSE	FALSE	FALSE	FALSE	FALSE
hsa-mir-3941	GUAGAUUGAAAGCCCUAAUUUUAC	2.97249561666667	0.224117215044418	0.129394134435924	0.0753969875641872	0.328533514051412	672	1.52537593333333	0.374523194330623	0.216231067064543	0.245528453770865	0.702324070698496	436	FALSE	FALSE	FALSE	FALSE	FALSE	FALSE
hsa-mir-3714	CUGUGACGUGCUCCAUCACCGGGCAG	2.9724472	0.25226776256359	0.145646860623953	0.0848687110619123	0.32840688011085	673	1.28782616666667	0.117097727177274	0.0676064043072923	0.0909266562585559	0.0697683114258653	871	FALSE	FALSE	FALSE	FALSE	FALSE	FALSE
hsa-mir-643	AAGUAGUUGGCGUCUUCAGAGACACUU	2.97042201666667	0.203276297206046	0.117361624911781	0.0684334737843608	0.323110006874523	674	1.54043266666667	0.214097730806128	0.123609382513806	0.138985452229738	0.74241766253602	408	FALSE	FALSE	FALSE	FALSE	FALSE	FALSE
hsa-mir-4523	CUGUGUGAGGACUAGAGGCGG	2.96930946666667	0.434705526459076	0.250977352719366	0.146399535427028	0.32020012892813	675	1.64769283333333	0.28393901027436	0.163932264015338	0.172325208030397	1.02803375518724	260	FALSE	FALSE	FALSE	FALSE	FALSE	FALSE
hsa-mir-4464	AAUAAAGUAUGUCCACAGCUGAAAGGACAUACUUUAUU	2.96926343333333	0.104627237534799	0.0604065637552831	0.0352367649027836	0.320079728603232	676	1.30150623333333	0.0287717693957695	0.0166113888057094	0.0221065167871545	0.106196067506872	847	FALSE	FALSE	FALSE	FALSE	FALSE	FALSE
hsa-mir-1276	GACACCUGGAUUCAGAGAACAUGUC	2.96879891666667	0.0498824436840335	0.0287996422888131	0.0168022304926064	0.318864783833049	677	1.10266993333333	0.160349152406906	0.0925776263064557	0.145418993988687	-0.423272129757028	1241	FALSE	FALSE	FALSE	FALSE	FALSE	FALSE
hsa-mir-4491	CAUUAACGUGGACCAGACAAUAUUAAUG	2.96679808333333	0.122620362378628	0.0707948992274305	0.0413308755548536	0.313631598096604	678	1.27242516666667	0.137493664839815	0.0793820044071353	0.108056385901265	0.0287579943657442	901	FALSE	FALSE	FALSE	FALSE	FALSE	FALSE
hsa-mir-31	AGCUGUUGAACUGGGAACCUGCU	2.96672513333333	0.153953066001511	0.0888848440985406	0.051893269205069	0.313440797147263	679	1.31044866666667	0.130578190109732	0.0753893532101479	0.0996438803222093	0.130008289199555	822	FALSE	FALSE	FALSE	FALSE	FALSE	FALSE
hsa-mir-873	CUCCUAUUGAAAAUGAACAGGAG	2.96501103333333	0.0651820660994325	0.0376328834088433	0.0219837516173265	0.308957563325935	680	1.1600011	0.147739394293567	0.0852973790653029	0.127361426031033	-0.270608710340975	1128	FALSE	FALSE	FALSE	FALSE	FALSE	FALSE
hsa-mir-6780b	GGAAGACACAUGAGCAGUGCCUCCACUUCACGCCUCUCCC	2.96481588333333	0.382126881696159	0.22062105801187	0.128887221579013	0.308447147900796	681	1.30062813333333	0.440152046179276	0.254121902345969	0.338414981883581	0.103857832365617	849	FALSE	FALSE	FALSE	FALSE	FALSE	FALSE
hsa-mir-6764	GAGUUGCUGAGUGGGUUGAUCUC	2.96305633333333	0.0424028147004518	0.0244812764817036	0.0143104990018027	0.303845039464697	682	1.62953833333333	0.13124986302977	0.0757771437513393	0.0805442009831641	0.979691322808303	289	FALSE	FALSE	FALSE	FALSE	FALSE	FALSE
hsa-mir-518d	UUCUGUUGUCUGAAAGAAACCAA	2.96296898333333	0.287863662111686	0.166198162810094	0.0971537885583399	0.303616575271076	683	1.19220023333333	0.17787856998403	0.102698240263345	0.149201925155383	-0.184867741114229	1057	FALSE	FALSE	FALSE	FALSE	FALSE	FALSE
hsa-mir-522	CUUUCUGUUGUCUGAAAGAAAAGAAAA	2.962849	0.16573019747604	0.0956843741256418	0.0559360930901441	0.303302758493759	684	1.25895946666667	0.275903149923399	0.15929275787854	0.21915173381547	-0.00709893871889199	930	FALSE	FALSE	FALSE	FALSE	FALSE	FALSE
hsa-mir-6743	GGCCCCAGGAAGAAGGGCCUGGUGGAGCC	2.96236151666667	0.220967724631915	0.127575775298455	0.0745917483023997	0.302027744336278	685	1.04785213333333	0.274157387687298	0.158284841581586	0.261637476287015	-0.569242869224485	1345	FALSE	FALSE	FALSE	FALSE	FALSE	TRUE
hsa-mir-124-1	CUUGAUUUAAAUGUCCAUACAAUUAAG	2.9617525	0.260569882270453	0.150440091671555	0.0879782771418115	0.300434859371722	686	1.31078966666667	0.387467620441274	0.223704534964034	0.295598622948107	0.130916315828833	820	FALSE	FALSE	FALSE	FALSE	FALSE	FALSE
hsa-mir-4312	GGAGCCUUCCCCAGAGGAGUCAGGCC	2.96172803333333	0.178510373191591	0.103063012015306	0.0602723717986634	0.300370866729812	687	1.41105916666667	0.237896574668664	0.137349651424243	0.168594329910804	0.397917418774083	637	FALSE	FALSE	FALSE	FALSE	FALSE	FALSE
hsa-mir-21	GUUGACUGUUGAAUCUCAUGGCAAC	2.9609571	0.153103411928237	0.0883942960906178	0.0517074063410906	0.298354488225646	688	1.1681354	0.303566578575162	0.175264245857344	0.259872766954209	-0.248948414122407	1106	FALSE	FALSE	FALSE	FALSE	FALSE	FALSE
hsa-mir-3914-1	CCUUCUAAUGAGUAUGCUUAACUUGGUAGAAGG	2.9591611	0.216293667758681	0.124877207304486	0.0730929004705696	0.293657044702458	689	1.21403033333333	0.0901729448705283	0.0520613739946208	0.074275693444119	-0.126737793548866	1010	FALSE	FALSE	FALSE	FALSE	FALSE	FALSE
hsa-mir-4732	AAGCUGUGUGUGUCCAGC	2.9589788	0.201248128328017	0.116190661064089	0.0680126969236876	0.293180238491831	690	1.42122733333333	0.395000573701272	0.228053687556486	0.277929198543375	0.424993565707408	612	FALSE	FALSE	FALSE	FALSE	FALSE	FALSE
hsa-mir-301b	ACUACUGUGCUCUGAGAAGCAGU	2.9588526	0.532913755813022	0.307677900373503	0.180108247302695	0.292850162003734	691	1.12103583333333	0.653589475824148	0.377350059806578	0.583022822634258	-0.374366774124635	1211	FALSE	FALSE	FALSE	FALSE	FALSE	FALSE
hsa-mir-647	CUUCAGCCCCAGGAAGCCUUGGUCGGGGGCAGGAG	2.95812933333333	0.100673055477252	0.0581236156799336	0.0340326754286331	0.290958455812822	692	1.50487136666667	0.0898547143850753	0.0518776435381802	0.0597092325466369	0.647723799275837	469	FALSE	FALSE	FALSE	FALSE	FALSE	TRUE
hsa-mir-4433a	CUGUUUCUGGUGAAAUAUUCAAACAG	2.95806753333333	0.192249926777237	0.110995546976524	0.0649917301112454	0.290796817722772	693	1.35790733333333	0.0592680723014785	0.0342184374976088	0.0436466251021634	0.256382873138949	739	FALSE	FALSE	FALSE	FALSE	FALSE	FALSE
hsa-let-7f-2	AUAGUUUUAGGGUCAUACCCCAUCUUGGAGAUAACUAU	2.95730211666667	0.153672794744926	0.0887230294131053	0.0519638470073322	0.288794868077239	694	1.12774803333333	0.256621507042305	0.148160496170722	0.227552165428121	-0.356493295118665	1195	FALSE	FALSE	FALSE	FALSE	FALSE	FALSE
hsa-mir-8089	GGGGGCAGGCUGCCACCUCCUG	2.95701833333333	0.293674957918331	0.1695533160084	0.0993145543292194	0.288052631896197	695	1.43864876666667	0.139967570127738	0.0808103142910676	0.0972909951134506	0.471383962736289	580	FALSE	FALSE	FALSE	FALSE	FALSE	FALSE
hsa-mir-5697	AAGGGUGUAUGAGAGAUCAACCCUU	2.95612	0.317288002842448	0.183186313851726	0.10733258556569	0.285703038300241	696	1.26413233333333	0.338252399291319	0.19529011378488	0.267576732571499	0.0066755500876638	917	FALSE	FALSE	FALSE	FALSE	FALSE	FALSE
hsa-mir-4700	GUGUCCUGAAAUUCACAGGACUG	2.9556478	0.20699752574453	0.119510077210191	0.0700345710150345	0.284467997748099	697	1.4191919	0.354309379472348	0.204560615614769	0.249655722719632	0.419573543218302	620	FALSE	FALSE	FALSE	FALSE	FALSE	FALSE
hsa-mir-548ah	UUUGCCAAUAAAAGUAAUGACAAA	2.95499616666667	0.133345445975409	0.076987029129113	0.0451254209665615	0.282763648760811	698	1.26096693333333	0.296848662608345	0.171385655265509	0.235413518595316	-0.0017533868399473	928	FALSE	FALSE	FALSE	FALSE	FALSE	FALSE
hsa-mir-5588	ACUUUUUUUUUUUUUUUUUUUAAUGUUAAAAGU	2.95469273333333	0.157504206790172	0.0909350961888041	0.0533064589130673	0.281970017944337	699	1.4424249	0.0773353430142385	0.0446495811071426	0.0536148142022773	0.481439181570216	576	FALSE	FALSE	FALSE	FALSE	FALSE	FALSE
hsa-mir-4440	UGGCUUGCACCGUGACUCCCUCUCACCAAGCAAGUGUC	2.95440195	0.127027798425117	0.073339533615307	0.0429961124366024	0.281209473241766	700	1.56087733333333	0.262009435054033	0.151271217858668	0.167860362540148	0.79685843016075	383	FALSE	FALSE	FALSE	FALSE	FALSE	FALSE
hsa-mir-656	UGUUCACUUUCUAUAUGAUGAAUA	2.95397885	0.05565075457449	0.0321299781341876	0.018839252885812	0.280102853890618	701	1.22890176666667	0.0900088636755476	0.0519666416725297	0.0732433349165833	-0.0871376249793952	984	FALSE	FALSE	FALSE	FALSE	FALSE	FALSE
hsa-mir-5585	UCGAGAGGUCAGAGGAUUGCUCCUGA	2.95348676666667	0.0861957483038647	0.0497651384862376	0.0291844030847465	0.278815808418991	702	1.1624069	0.220204060812307	0.127134873786634	0.189438019347878	-0.26420246264386	1122	FALSE	FALSE	FALSE	FALSE	FALSE	FALSE
hsa-mir-5702	UCCAACCUGAAAUCCUUCUGUAGGUUGAG	2.95226856666667	0.170091071248356	0.0982021257719904	0.0576136850044107	0.275629602572694	703	1.50317533333333	0.122414552453266	0.0706760748116208	0.0814373079032694	0.643207542880502	472	FALSE	FALSE	FALSE	FALSE	FALSE	FALSE
hsa-mir-4768	AUGGAUAUGGGAACUGUGAUGUCCA	2.95158808333333	0.103849287583718	0.0599574141416102	0.0351842075017585	0.273849796321688	704	1.42088483333333	0.139359850165259	0.0804594470071382	0.0980796239751022	0.424081544826096	614	FALSE	FALSE	FALSE	FALSE	FALSE	FALSE
hsa-mir-4743	GGAGGCAUGAAUGAGCCAUCUUUCCAAUGCCUUUC	2.95155328333333	0.0909990766219123	0.0525383413836684	0.0308309110107417	0.273758776814668	705	1.05893303333333	0.117067254125581	0.0675888106826944	0.110552084447752	-0.539736264308475	1320	FALSE	FALSE	FALSE	FALSE	FALSE	FALSE
hsa-mir-575	GCUUAUGUCAUGACCUUGGGCUACUCAGGCUGUCUGCACAAUGAGC	2.9511733	0.24213214156582	0.139795057112487	0.0820460599741194	0.272764929237784	706	1.61139466666667	0.326582508485823	0.188552499186913	0.20267071453165	0.93137773780518	305	FALSE	FALSE	FALSE	FALSE	FALSE	FALSE
hsa-mir-487b	UGUUCGUUUUGCUCAUGUCGAAUC	2.95033681666667	0.163302640007138	0.0942828231674975	0.0553505074690555	0.270577104507034	707	1.66366056666667	0.0355607065897654	0.0205309835221743	0.0213749771451368	1.07055318942732	237	FALSE	FALSE	FALSE	FALSE	FALSE	FALSE
hsa-mir-3188	UCCCCUAGCGCGCCUUCUGGAGA	2.95021276666667	0.120720591897832	0.0696980662289445	0.0409192832672303	0.270252651350549	708	1.32816326666667	0.0316958707823802	0.0182996195284068	0.0238644386408369	0.177179340598375	799	FALSE	FALSE	FALSE	FALSE	FALSE	FALSE
hsa-mir-4278	AUAGAACAUUGACAUCAACACUAG	2.95003055	0.221705541358223	0.128001753984002	0.0751536425133708	0.269776063098517	709	1.0279832	0.153955861592113	0.0888864581335273	0.149764958797102	-0.62215055415705	1383	FALSE	FALSE	FALSE	FALSE	FALSE	FALSE
hsa-mir-34a	GUUGUUGUGAGCAAUAGUAAGGAAGCAAU	2.94940963333333	0.0732122757513104	0.0422691271130041	0.0248226882166137	0.268152053647358	710	1.46426503333333	0.177921440764747	0.102722991720133	0.121509041542648	0.539595846243633	540	FALSE	FALSE	FALSE	FALSE	FALSE	FALSE
hsa-mir-6780a	GGAGAGUAUGGUCACAGCAGCAUCCUCC	2.94899413333333	0.185316500477941	0.106992531436219	0.0628405795668615	0.267065312119581	711	1.41160386666667	0.199939329429338	0.115435025667621	0.141639828390007	0.399367864829705	636	FALSE	FALSE	FALSE	FALSE	FALSE	FALSE
hsa-mir-4417	GGGCGGAACACCCAGCCCC	2.94837443333333	0.263797311951512	0.152303449066705	0.0894721202874057	0.265444484863836	712	1.28117033333333	0.13174052376366	0.0760604268581311	0.102828265950319	0.0520449275352547	882	FALSE	FALSE	FALSE	FALSE	FALSE	FALSE
hsa-mir-606	GUUUUACUAUGAUGAGGUGUGCCAUCCACCCCAUCAUAGUAAAC	2.94822236666667	0.0990369001843045	0.0571789809811143	0.0335920727364531	0.265046754029525	713	1.483662	0.0238431938087155	0.0137658743638023	0.0160705024518492	0.591246761963689	499	FALSE	FALSE	FALSE	FALSE	FALSE	FALSE
hsa-mir-376a-2	UGGUUACGUGUUUGAUGGUUAAUCA	2.94723925	0.150053325465349	0.0866333278502178	0.0509131810270744	0.262475409364501	714	1.5371144	0.0222228000060748	0.0128303395656545	0.0144574795513429	0.733581666945474	415	FALSE	FALSE	FALSE	FALSE	FALSE	FALSE
hsa-mir-3126	GAAGCACUGGUUAUGAUUUGCAUC	2.94681791666667	0.248760234050001	0.143621788092442	0.0844165608750572	0.261373410735456	715	1.39022436666667	0.0834587366913934	0.0481849240950021	0.0600325664637155	0.342437790575641	682	FALSE	FALSE	FALSE	FALSE	FALSE	FALSE
hsa-mir-1249	AAGUUCCCUCUGGCUGGAAC	2.94670385	0.150356910201269	0.0868086025792229	0.05102545686811	0.261075069018001	716	1.55529173333333	0.26375988959215	0.152281843257454	0.169588691265564	0.781984900716495	391	FALSE	FALSE	FALSE	FALSE	FALSE	FALSE
hsa-mir-296	CUGUUGUGCCUAAUUCAGAG	2.94641496666667	0.0460714590031167	0.0265993692574083	0.01563644616401	0.260319493771276	717	1.49248076666667	0.156228944811015	0.0901988233418506	0.10467735886469	0.614729679766381	486	FALSE	FALSE	FALSE	FALSE	FALSE	FALSE
hsa-mir-595	CUCAAUGUAGUCUUGUAAGGAACAGGUUGAAG	2.94634233333333	0.0355476124523264	0.0205234236183991	0.0120649973528737	0.260129521064573	718	1.42659816666667	0.11966879539869	0.0690908112370318	0.0838840243838972	0.439295207021421	602	FALSE	FALSE	FALSE	FALSE	FALSE	FALSE
hsa-mir-7150	GGUAAGGUCUUUCAGCC	2.94614481666667	0.400728906313982	0.231360941932442	0.136018061314235	0.259612915615488	719	1.46819346666667	0.209907683536962	0.121190257595036	0.142970043323737	0.55005661480084	532	FALSE	FALSE	FALSE	FALSE	FALSE	FALSE
hsa-mir-6845	GAGCCCUUGCACACCACCAGCCUC	2.94580573333333	0.200511693296084	0.115765480100162	0.0680668419601433	0.25872604211438	720	1.43327966666667	0.107508577822113	0.0620701063457909	0.0750087929958168	0.457086937002408	592	FALSE	FALSE	FALSE	FALSE	FALSE	FALSE
hsa-mir-146b	GGCUGUGAGCUCUAGCAAUGCCC	2.94529943333333	0.15763809942806	0.0910123991393314	0.0535219263766515	0.257401812907369	721	1.53493183333333	0.13955322632094	0.0805710927826754	0.0909181914729589	0.727769852712315	420	FALSE	FALSE	FALSE	FALSE	FALSE	FALSE
hsa-mir-4517	UGAGGAGCUUAGCAAGUAGCUAAGGCCAGA	2.9446001	0.0207834348335407	0.0119993216958297	0.00705815191459808	0.255572704423392	722	1.29199466666667	0.0969223465478081	0.0559581428698672	0.075017605759834	0.0808683378309764	863	FALSE	FALSE	FALSE	FALSE	FALSE	FALSE
hsa-mir-3119-1	UGGCAAAGGGGUAGCUAAACAAUCUAUGUCUUUGCCA	2.94372188333333	0.147676715709623	0.0852611915679907	0.0501666670841883	0.253275726030971	723	1.07777196666667	0.388533181910584	0.224319737165178	0.360496648574225	-0.489571299106572	1286	FALSE	FALSE	FALSE	FALSE	FALSE	FALSE
hsa-mir-1245a	AUCUGAUGUUGAAUACUCUUUAAGU	2.94350686666667	0.180153601499904	0.10401173032145	0.0612037306724263	0.252713349278069	724	1.52680826666667	0.198215803060561	0.114439947254653	0.129823637576516	0.706138137586087	434	FALSE	FALSE	FALSE	FALSE	FALSE	FALSE
hsa-mir-6729	CUGAGCGGCUCCAUCCCCCGGCCUGCUCAU	2.9434372	0.117826119798446	0.0680269419832018	0.0400301116661996	0.252531135897157	725	1.25310266666667	0.16572912888908	0.0956837571766724	0.132255028496532	-0.0226946289310673	940	FALSE	FALSE	FALSE	FALSE	FALSE	FALSE
hsa-mir-3156-3	GACACUUUCACUAUAUAUAGUGGC	2.94306651666667	0.164956714980523	0.0952378037986415	0.056049264957611	0.251561612498871	726	1.371807	0.101163107651703	0.0584065474347699	0.0737444171459273	0.293395387717872	716	FALSE	FALSE	FALSE	FALSE	FALSE	FALSE
hsa-mir-4305	CUGGGUUCUUAGAGGCCUAAUCCUCUACAAACUCAGUUU	2.94171585	0.202883157145184	0.117134645391813	0.0689676255254851	0.248028939678536	727	1.2532901	0.291477384195807	0.168284546228137	0.232569765129244	-0.0221955249490106	939	FALSE	FALSE	FALSE	FALSE	FALSE	FALSE
hsa-mir-6787	GGCUGCAGGCCCGGCCCCUCUC	2.9413901	0.067890043938195	0.0391963351430124	0.0230809384781009	0.247176939551764	728	1.426906	0.138389855376035	0.079899420254467	0.0969859650012226	0.440114916300149	601	FALSE	FALSE	FALSE	FALSE	FALSE	FALSE
hsa-mir-132	GUUACUGUGGGAACUGGAGGUAAC	2.94062586666667	0.259791753307223	0.14999083870517	0.0883457349172095	0.245178084918203	729	1.29741306666667	0.323937249079283	0.187025257956471	0.249679348390985	0.0952966413150733	854	FALSE	FALSE	FALSE	FALSE	FALSE	FALSE
hsa-mir-2278	CUGGGGACUGUGUGGACUGGUAUCACCCAG	2.94023718333333	0.066329612254527	0.0382954194903947	0.0225592726432122	0.244161482464562	730	1.34816906666667	0.256138949658605	0.147881891535344	0.189990228964314	0.230451478838838	755	FALSE	FALSE	FALSE	FALSE	FALSE	FALSE
hsa-mir-653	ACUGAACCAGCUUCAAACAAGUUCACU	2.94022776666667	0.0157109585590225	0.00907072615327868	0.0053434494895727	0.244136853143938	731	1.02759123333333	0.0533753856051027	0.0308162932472061	0.0519422352718619	-0.623194296594358	1384	FALSE	FALSE	FALSE	FALSE	FALSE	FALSE
hsa-mir-4653	CACCAAAGGGUUAAGGGUUUGCUCUGGAG	2.93971686666667	0.0787778699550875	0.0454824244247551	0.0267977745912699	0.242800592622781	732	1.57364433333333	0.104749339789487	0.0604770595248959	0.0665648123725673	0.830854840647509	356	FALSE	FALSE	FALSE	FALSE	FALSE	FALSE
hsa-mir-744	ACAGCAGUCUUACUGAAGGUUUCCUGGAAACCACGCACAUGCUGU	2.93928846666667	0.116485879152811	0.0672531536856658	0.0396306386643681	0.241680111105332	733	1.2616085	0.179756185949886	0.103782282346667	0.142481749250965	-4500086402175341e-20	926	FALSE	FALSE	FALSE	FALSE	FALSE	FALSE
hsa-mir-6730	CAGAGCUGCAGCUGCUCCACCCUG	2.93904318333333	0.239713674713345	0.138398754624184	0.0815618076225313	0.241038571792688	734	1.296194	0.303846206198136	0.17542568894074	0.234414143406107	0.0920504683056949	857	FALSE	FALSE	FALSE	FALSE	FALSE	FALSE
PARIS_ID22	GGCAGUGUCCAGAGGAGGCAGCAUCUGUAGGUGUCUUCACCUGCUCUGGCUCUUGGCACAUCUGGUUGGUGACACUGUU	2.93894956666667	0.205877641715635	0.118863511864647	0.0700514374423716	0.240793717113122	735	1.24515976666667	0.183322949736369	0.105841554378929	0.147228455852802	-0.0438452585899743	955	FALSE	FALSE	FALSE	FALSE	FALSE	TRUE
hsa-mir-8072	GCAGAGCAGGACGCCGCUGCUGC	2.9365765	0.442863634937955	0.255687438845724	0.150809500429481	0.234586953948626	736	1.10986656666667	0.142723366268678	0.0824013739348709	0.128595067691181	-0.404108684866084	1228	FALSE	FALSE	FALSE	FALSE	FALSE	FALSE
hsa-mir-19a	CACUACAAGAAGAAUGUAGUUGUG	2.93646426666667	0.341447052284042	0.197134547550196	0.116278292966131	0.234293407320145	737	1.27585516666667	0.264310082802044	0.152599497455292	0.207163077524377	0.03789151735232	893	FALSE	FALSE	FALSE	FALSE	FALSE	FALSE
hsa-mir-30d	GAAGCUGUAAGACACAGCUAAGCUUU	2.93564673333333	0.145516558085475	0.0840140239821967	0.049568824624973	0.232155146372673	738	1.27303433333333	0.0672148133251396	0.0388064905667998	0.0527989006778342	0.0303801044977143	898	FALSE	FALSE	FALSE	FALSE	FALSE	FALSE
hsa-mir-8062	UUGCUCACGGUAAGAAAAACAUGAGUAA	2.93537425	0.13991663637537	0.0807809076754266	0.0476656890941145	0.23144246537638	739	1.1378253	0.155227842667062	0.0896208367495531	0.136425022951293	-0.329659199858658	1178	FALSE	FALSE	FALSE	FALSE	FALSE	FALSE
hsa-mir-194-1	UGGACUGUGUACCAAUUUCCA	2.9350779	0.199587074955914	0.115231651452567	0.0680006056929235	0.230667361040021	740	1.45814043333333	0.493160590709116	0.284726399799623	0.338211998951118	0.523287048901485	547	FALSE	FALSE	FALSE	FALSE	FALSE	FALSE
hsa-mir-4534	AGCCAAAAUCACCAGGGA	2.93506673333333	0.269181547818226	0.155412039093733	0.0917122410748457	0.230638154589013	741	1.16195263333333	0.223046922741614	0.128776200886789	0.191958704979008	-0.265412099682355	1123	FALSE	FALSE	FALSE	FALSE	FALSE	FALSE
hsa-mir-645	UGUGGCCUGGGGGUUGAGGACCCCUGCUCUA	2.93484411666667	0.201567950095553	0.116375310247668	0.0686809731906611	0.230055900012739	742	1.45648	0.150243000662261	0.0867428368762134	0.103154866982218	0.518865589421114	550	FALSE	FALSE	FALSE	FALSE	FALSE	TRUE
hsa-mir-6503	UCCCCAGAAGCUGAGGAUUAGGGGA	2.93387285	0.0945241772189657	0.0545735591622977	0.0322182255509013	0.22751554905916	743	1.03770693333333	0.13130300368542	0.0758078245231837	0.126531874720782	-0.596257859721099	1364	FALSE	FALSE	FALSE	FALSE	FALSE	FALSE
hsa-mir-1260a	ACCAAAACACUCAUCGCGG	2.93305498333333	0.198035782013783	0.114336012054836	0.0675186053923615	0.225376416277333	744	1.20343613333333	0.0794304175404698	0.0458591729488346	0.0660030186400168	-0.154948396821272	1036	FALSE	FALSE	FALSE	FALSE	FALSE	FALSE
hsa-mir-550a-3	AGAGUCCUGUUGUUGUAAGAUAGUGUCU	2.9325406	0.121502042478759	0.0701492369322007	0.0414323479370614	0.224031045087128	745	1.510902	0.15116733900218	0.0872765038655882	0.100051054934192	0.663782378918285	457	FALSE	FALSE	FALSE	FALSE	FALSE	FALSE
hsa-mir-183	UCACUGUGAACAGUCUCAGUCAGUGA	2.93166343333333	0.370525795238889	0.213923167622872	0.126387562441844	0.221736812972936	746	1.3370514	0.54221442935633	0.313047646747376	0.405529981387649	0.200846970367392	775	FALSE	FALSE	FALSE	FALSE	FALSE	FALSE
hsa-mir-2681	GAGACUGCCCAAAGACUCUUCAGUAUC	2.93128245	0.22724499949489	0.131199961630371	0.0775240883030189	0.220740349892974	747	1.46833966666667	0.288730368084711	0.166698555736928	0.196637313994363	0.550445921232513	531	FALSE	FALSE	FALSE	FALSE	FALSE	FALSE
hsa-mir-3173	CUUUGUGAUUUUAUGAGAACAAAG	2.93117421666667	0.237735644871284	0.137256738562405	0.0811059416119038	0.220457265276794	748	1.37528053333333	0.260222993843461	0.150239815544852	0.189214482090244	0.302644832774615	709	FALSE	FALSE	FALSE	FALSE	FALSE	FALSE
hsa-mir-4452	GCAAGGCUGUAGUGUGCACAGCCUUGA	2.93054943333333	0.194266482194288	0.112159805789394	0.0662901229321085	0.218823142547079	749	1.1532109	0.210414777554311	0.121483028462457	0.182459927801854	-0.288689890452763	1143	FALSE	FALSE	FALSE	FALSE	FALSE	FALSE
hsa-mir-1323	UUCUGUGGUUUGAAAGGAA	2.93047613333333	0.273146314444962	0.157701098172953	0.0932088514006307	0.21863142617166	750	1.50810116666667	0.35694543573925	0.206082543410064	0.23668533890747	0.65632422275748	464	FALSE	FALSE	FALSE	FALSE	FALSE	FALSE
NEAT1_ParasoR_ID47	CUGUCCUGAAGAGACCAAAAUUAUGCAGAUUUAGGUAAG	2.93041798333333	0.249330738055405	0.143951168733536	0.0850836773025099	0.218479334667836	751	1.097021	0.305511410721433	0.176387095220522	0.27849185268234	-0.438314305398316	1256	FALSE	FALSE	FALSE	FALSE	FALSE	FALSE
hsa-mir-3186	GUGGCUUCAACCAAGUUCAAAGUCAC	2.9302767	0.148368238311953	0.0856604423285967	0.0506328423906019	0.218109807675018	752	1.13893246666667	0.24818280851069	0.143288411301884	0.217908274436193	-0.326710998051087	1175	FALSE	FALSE	FALSE	FALSE	FALSE	FALSE
hsa-mir-3127	GGGAAGGAGAAGGGACGCUUCCC	2.92817018333333	0.129451196502314	0.0747386831475302	0.0442089046733448	0.212600206855238	753	1.32384296666667	0.254548733312609	0.146963779699913	0.192280156878079	0.165675095887327	804	FALSE	FALSE	FALSE	FALSE	FALSE	FALSE
hsa-mir-4455	UUUUCCUGAGAAUAAGAGAAGGAAGG	2.92788003333333	0.269978050605092	0.15587190019214	0.0922093963999363	0.211841318637944	754	1.11422933333333	0.117043200711632	0.0675749234376761	0.105044084920548	-0.392491358441869	1222	FALSE	FALSE	FALSE	FALSE	FALSE	FALSE
hsa-mir-4426	CUUUGUCUGACUACAAUAUUCAAAAG	2.92753126666667	0.113723881182465	0.0656585134139852	0.0388463421304302	0.210929118348726	755	0.549110866666667	0.348458019930555	0.20118233160819	0.634585911668151	-1.8973084154206	1849	FALSE	FALSE	FALSE	FALSE	FALSE	FALSE
hsa-mir-4300	AUCAGCAGAGACAUGAGGUGAUCAAAAACCUUUUUUCAAAGCAGUGGG	2.9274986	0.162780448586678	0.0939813358103264	0.055603937295368	0.210843678581599	756	1.0539952	0.140176865907752	0.0809311512659988	0.132995734617911	-0.55288489820173	1334	FALSE	FALSE	FALSE	FALSE	FALSE	FALSE
NEAT1_ParasoR_ID51	GAUGGCUUUGAGGUUAUUUGCAGUUUCCUAGCCAUC	2.92723765	0.379642090533495	0.219186463165225	0.129692951487384	0.210161163054106	757	1.48011983333333	0.259075856855833	0.149577515696248	0.175037082147853	0.58181455768606	507	FALSE	FALSE	FALSE	FALSE	FALSE	FALSE
hsa-mir-6890	UAGGGCUGGAUGGUAGGGCCCA	2.9269769	0.347549007287504	0.200657512914028	0.118739921482641	0.209479170627231	758	1.44925633333333	0.586533157273597	0.338635076240552	0.404713192402998	0.499630159232384	559	FALSE	FALSE	FALSE	FALSE	FALSE	TRUE
hsa-mir-6855	GACAUUGCCAGAGGAUGGGCAGCAGAC	2.92669313333333	0.378720378163	0.218654312280005	0.129402148059048	0.2087369780379	759	0.973721366666667	0.099787662349628	0.0576124337193612	0.102480715495882	-0.766640846298043	1463	FALSE	FALSE	FALSE	FALSE	FALSE	FALSE
hsa-mir-587	UCACAGGGCUCAGGGAAUGUGUCUGCACCUGUGA	2.92632961666667	0.221167976350931	0.127691390682335	0.0755786276061613	0.207786199078319	760	1.41356833333333	0.385411602116923	0.222517492231011	0.272651553539039	0.404598914816982	632	FALSE	FALSE	FALSE	FALSE	FALSE	FALSE
PARIS_ID38	CAUUUUCUGGCUGUGGAUGUACUAAAAUGUAUCCUAUUAUUCUCUGCCCUAAAAUG	2.92613181666667	0.292970103912253	0.169146368358252	0.100121977500656	0.207268852570034	761	1.28845063333333	0.286476434792469	0.165397246743916	0.222341801370635	0.0714311629285925	866	FALSE	FALSE	FALSE	FALSE	FALSE	FALSE
hsa-mir-518b_518c	UCUGUUGUCUGAAAGAAAACA	2.92541653333333	0.150253516524916	0.0867489082123482	0.0513614094994231	0.205398026812008	762	1.27623416666667	0.162090526759225	0.093583009257527	0.127006885564411	0.0389007316998146	891	FALSE	FALSE	FALSE	FALSE	FALSE	FALSE
hsa-mir-4635	UGGAUCACGCCGACAACACUGGUCU	2.92524483333333	0.141603656320637	0.0817549090949553	0.0484074545511732	0.204948944933981	763	1.3718611	0.160847944056274	0.0928656037994874	0.117247980904389	0.293539447074599	715	FALSE	FALSE	FALSE	FALSE	FALSE	FALSE
hsa-mir-3187	UGAAGGUCACCAUGUUCUCCUUG	2.92359076666667	0.385426828715257	0.222526283311658	0.131833371862336	0.200622728480608	764	1.40591553333333	0.103785241077205	0.0599204368738344	0.0738203957610005	0.384220773501634	649	FALSE	FALSE	FALSE	FALSE	FALSE	FALSE
hsa-mir-581	CAGUGCUUUUAGAAAAUUUGUGUG	2.9228745	0.252036424668639	0.145513297628029	0.0862289587420324	0.198749330811226	765	1.50590546666667	0.113126258256222	0.0653134756566448	0.0751217528326181	0.650477436628727	467	FALSE	FALSE	FALSE	FALSE	FALSE	FALSE
hsa-mir-4714	UUGAUGUCAGAAUGAGGUGUACCAA	2.92171311666667	0.416782770617519	0.240629644809623	0.142650135032087	0.19571172913132	766	1.48991706666667	0.271452382181964	0.156723105924922	0.182192947684849	0.607902970471723	490	FALSE	FALSE	FALSE	FALSE	FALSE	FALSE
hsa-mir-4432	CGUUCCAAUGCGACACCUCUAGAGUGUCAUCCCCUAGAAUGUCACCUUGGAAAG	2.92159801666667	0.127270647769718	0.0734797427497845	0.0435619982775469	0.195410684727359	767	1.15924283333333	0.43021788200611	0.248386409986418	0.371119725423744	-0.272627849125218	1132	FALSE	FALSE	FALSE	FALSE	FALSE	FALSE
hsa-mir-6505	CUCAGCAUGUUGAGCCCUGUCUCUGGGGAGCUGAC	2.92146443333333	0.310960862289389	0.179533337550217	0.106440064353133	0.195061297108218	768	1.35203293333333	0.194186341650934	0.112113536625115	0.143625452356536	0.24074031703623	748	FALSE	FALSE	FALSE	FALSE	FALSE	FALSE
hsa-mir-3684	UUAACAUGUUGAGCAUUACUCAUGUUAG	2.92031886666667	0.139463880118485	0.0805195087286371	0.0477563877391489	0.19206506396862	769	1.19570396666667	0.157675600973973	0.0910340506669592	0.131868426775847	-0.17553787844985	1047	FALSE	FALSE	FALSE	FALSE	FALSE	FALSE
hsa-mir-3176	CACUCCCGGGAUCCCCAGGGAC	2.91947926666667	0.169109523470037	0.0976354288979552	0.057924550244578	0.18986908758662	770	1.2803603	0.406732655141175	0.234827207933968	0.317670467556027	0.0498879426752275	883	FALSE	FALSE	FALSE	FALSE	FALSE	FALSE
hsa-mir-1-1	CCCAUAUGGACCUGCUAAGCUAUGGA	2.91817166666667	0.463468102607592	0.267583433801298	0.158821397624286	0.186449055765394	771	1.45740046666667	0.312131394093022	0.18020914440214	0.214169956187075	0.52131663999207	548	FALSE	FALSE	FALSE	FALSE	FALSE	FALSE
hsa-mir-3655	UGCUGUUGGAGACUCGAUUGUUGGUGACAGCGAAAGAACGAUAACAAA	2.91774383333333	0.587288335940346	0.339071078847086	0.201281664699607	0.185330056366354	772	1.21591393333333	0.389130517833032	0.224664609220799	0.320031300871979	-0.121722078126851	1007	FALSE	FALSE	FALSE	FALSE	FALSE	FALSE
hsa-mir-4704	GUGAUUGUCUUCCUCACUCAAUCAG	2.91767156666667	0.363219477752544	0.209704863255347	0.124489501115271	0.185141042677447	773	1.25781023333333	0.109916708253856	0.0634604410988013	0.0873873541023472	-0.0101591571057528	933	FALSE	FALSE	FALSE	FALSE	FALSE	FALSE
hsa-mir-6846	UAGAGUAGGAGAGCCCACUGA	2.91765215	0.226752202825777	0.130915445340803	0.0777173532580904	0.185090258326071	774	1.22415316666667	0.0593614401407463	0.0342723434447438	0.0484918405287353	-0.0997823617881517	989	FALSE	FALSE	FALSE	FALSE	FALSE	FALSE
hsa-mir-1179	UUGGUGUGUAUUGCCUUGUCAA	2.91741656666667	0.101502673775033	0.0586025960274823	0.0347919714088025	0.184474089393253	775	1.66028196666667	0.175028709458201	0.101052872521605	0.105421074836827	1.06155653614381	243	FALSE	FALSE	FALSE	FALSE	FALSE	FALSE
hsa-mir-4494	CUGAAAAUACAAAAUGGAAAAUUCCAG	2.9171822	0.382045506606913	0.220574076082188	0.130963882409166	0.183861102655846	776	1.023693	0.171423556283843	0.0989714363659199	0.167456020783422	-0.633574647543929	1392	FALSE	FALSE	FALSE	FALSE	FALSE	FALSE
hsa-mir-4722	AGGUUGGCUGGGCCAGGCCUGACCU	2.91697516666667	0.299003521261178	0.172629763488787	0.102504650940467	0.183319606335828	777	1.50365966666667	0.229507314794831	0.132506109977784	0.1526324871795	0.644497242482008	471	FALSE	FALSE	FALSE	FALSE	FALSE	TRUE
hsa-mir-107	GCCUUGUGGCAUGGAGUUCAAGC	2.91692118333333	0.1032502664511	0.0596115691294434	0.0353970025110896	0.183178412761479	778	1.31298816666667	0.352277899766056	0.203387740259489	0.268302417881189	0.136770557894717	814	FALSE	FALSE	FALSE	FALSE	FALSE	FALSE
hsa-mir-3910-1	CUUUUAUAUCAAGGCACAUAAAAG	2.91594278333333	0.0531873652458073	0.0307077396421538	0.0182401950922393	0.180619404552633	779	1.19018833333333	0.16803291125352	0.0970138465449364	0.141181783208137	-0.190225098226965	1061	FALSE	FALSE	FALSE	FALSE	FALSE	FALSE
hsa-mir-4311	UGUGACCUGGAGCAGCUCAGGAGGGCUUCCUGGGUGAGGUGGCAGGUUACA	2.91528665	0.310227634201553	0.179110008116327	0.106414109981793	0.178903285801509	780	1.40450283333333	0.273928789966632	0.158152860626023	0.195036124858867	0.380458986935123	654	FALSE	FALSE	FALSE	FALSE	TRUE	TRUE
hsa-mir-3925	GAGCCUGUCACAUCUCCAGACUC	2.91501093333333	0.191869026293462	0.110775633979681	0.0658210314408866	0.178182148011942	781	1.34819446666667	0.101527904443327	0.0586171629606135	0.0753065725706092	0.230519114839963	754	FALSE	FALSE	FALSE	FALSE	FALSE	FALSE
hsa-mir-578	GAAGCUCCUAUAGCUCCUGUAGCUUC	2.9148009	0.339647352968089	0.19609549066567	0.11652506110043	0.177632805182697	782	1.434028	0.37034251060471	0.213817348189991	0.258253332992599	0.459079624962063	590	FALSE	FALSE	FALSE	FALSE	FALSE	FALSE
hsa-mir-1244-1_1244-4_1244-2_1244-3	UUGUGUAUGUACUUAGCUGUACUAUA	2.91315003333333	0.16192710531904	0.0934886578450445	0.0555848835337042	0.173314958339162	783	1.229319	0.289996683672417	0.167429663382369	0.235900269720404	-0.0860266015855842	983	FALSE	FALSE	FALSE	FALSE	FALSE	FALSE
hsa-mir-3680-2_3680-1	UGCAAAUGCAAAGUUGGCUUUUGCA	2.9129146	0.149285756111368	0.086190171477075	0.0512496164876814	0.172699181731806	784	1.2547665	0.160500680919895	0.0926651113342195	0.127912787693882	-0.0182641158127479	936	FALSE	FALSE	FALSE	FALSE	FALSE	FALSE
hsa-mir-6085	UACAUAGUUCAUGCUGAGGCCGGGAUUUCAUGCAGAAAACUGGUUGCAAAAGGUGCUGAAG	2.9127475	0.0725266215727711	0.0418732644884535	0.0248997283742484	0.172262131167928	785	1.37829966666667	0.150501907696657	0.0868923169222172	0.109193893995953	0.31068428574824	704	FALSE	FALSE	FALSE	FALSE	FALSE	FALSE
hsa-mir-1254-2	CAGUGAGCUAUGAUCAUGUCCCUG	2.91220513333333	0.248467546374352	0.143452804784118	0.0853193834219892	0.170843569483335	786	1.34686326666667	0.291844832986663	0.168496692886451	0.216684826299366	0.226974349300684	757	FALSE	FALSE	FALSE	FALSE	FALSE	FALSE
hsa-mir-146a	UGGGUUGUGUCAGUGUCAGACCUC	2.9118545	0.103058890170864	0.0595010779825323	0.0353928708219672	0.169926486921706	787	1.547032	0.165614150998639	0.0956173746606755	0.107052828253481	0.75999059626665	401	FALSE	FALSE	FALSE	FALSE	FALSE	FALSE
hsa-mir-6506	AUGGUGUUUGUGAGUUGAUUGACAUCGU	2.91177361666667	0.271479900608564	0.156738993695927	0.0932352360961866	0.169714936314637	788	1.3951965	0.17217208086008	0.0994035972315052	0.123403463856224	0.355677759698763	673	FALSE	FALSE	FALSE	FALSE	FALSE	FALSE
hsa-mir-4283-1_4283-2	GUUUGCAAGGGGUGUUUCUGUCCAUGGUCAGGC	2.91154961666667	0.0284154474294506	0.0164056662225369	0.00975956146060202	0.169129063625777	789	1.54308796666667	0.101086618646601	0.0583623864870841	0.0655093039607879	0.749488287488279	406	FALSE	FALSE	FALSE	FALSE	FALSE	FALSE
hsa-mir-1237	AGCGCGGCGACCGUAACUCCU	2.91138303333333	0.328876499063456	0.189876935264428	0.112962291563167	0.168693364405152	790	1.40312896666667	0.284940712983426	0.164510597344065	0.203075212437773	0.376800607115738	657	FALSE	FALSE	FALSE	FALSE	FALSE	FALSE
hsa-mir-5580	UGUGUGCUGAGAAAAUUCACACA	2.91098665	0.0413188356472253	0.0238554408835275	0.0141941000132121	0.167656622577833	791	1.0931596	0.392969948715204	0.226881305674156	0.359480855965775	-0.44859657527014	1262	FALSE	FALSE	FALSE	FALSE	FALSE	FALSE
hsa-mir-5192	UCCUGGGAAGCAUGGUAGCCAGGA	2.9098162	0.0437886961778664	0.0252814155257539	0.0150486124099063	0.164595307003376	792	1.4321938	0.289346974292129	0.167054553496764	0.202030601090529	0.454195453573734	594	FALSE	FALSE	FALSE	FALSE	FALSE	FALSE
hsa-mir-181b-1	UGGGUUGAACUGUGUGGACAAGCUCA	2.90950215	0.256890537788273	0.148315821144327	0.08829364081696	0.163773908262589	793	1.00573483333333	0.314118471609969	0.18135638414145	0.312327326447348	-0.681394276712069	1423	FALSE	FALSE	FALSE	FALSE	FALSE	FALSE
hsa-mir-4786	UGCACCACUCUCCCUGUGAUGAGGUGAA	2.90936421666667	0.391846179604658	0.226232497275676	0.134684470703227	0.163413143205071	794	1.23440866666667	0.352229636400153	0.203359875392192	0.285342808999628	-0.072473660625235	977	FALSE	FALSE	FALSE	FALSE	FALSE	FALSE
hsa-mir-150	CCAGUGCUGGGCUCAGACCCUGG	2.90912825	0.213466496614463	0.123244939283326	0.0733781663336646	0.162795971662742	795	1.25555653333333	0.22237317695186	0.128387213573709	0.177111241945824	-0.0161603876465221	935	FALSE	FALSE	FALSE	FALSE	FALSE	FALSE
hsa-mir-1266	AGGGCUGGGAUUACUAAAGCCCU	2.90910763333333	0.266310664568631	0.153754533876767	0.0915437646641781	0.162742048707675	796	0.761067133333333	0.667041863841733	0.385116799649774	0.87645601107515	-1.33290391578554	1718	FALSE	FALSE	FALSE	FALSE	FALSE	FALSE
hsa-mir-5591	GUAUACUGAGCUUAUGUAUGCAUCUGCAUAC	2.90865243333333	0.0886611127155021	0.0511885172929468	0.0304818519048341	0.161551471707811	797	1.3038715	0.0679203521652388	0.0392138336060548	0.052091292865316	0.112494381637887	839	FALSE	FALSE	FALSE	FALSE	FALSE	FALSE
hsa-mir-4272	AAUGCAUAGAAAGCAUU	2.90839421666667	0.24067036981088	0.138951102796278	0.0827502573178386	0.160876105222056	798	1.21797783333333	0.0523092826617161	0.030200778425858	0.0429476475105933	-0.116226253610238	1003	FALSE	FALSE	FALSE	FALSE	FALSE	FALSE
hsa-mir-1283-2	UUCUGUUGUCUGAAAGAAAAGAA	2.90832731666667	0.220800056328324	0.127478971958242	0.0759199472022943	0.16070112806632	799	0.932425866666667	0.311211659987256	0.179678135668592	0.333765579777197	-0.876603936237412	1523	FALSE	FALSE	FALSE	FALSE	FALSE	FALSE
hsa-mir-186	GGGCUUUCUGGUUUUAUUUUAAGCCC	2.9082651	0.173863420286183	0.100380092504457	0.059782521299789	0.16053840018332	800	1.4972791	0.0780280805404694	0.0450495333043898	0.0521132503221806	0.627506848220389	479	FALSE	FALSE	FALSE	FALSE	FALSE	FALSE
PARIS_ID37	UAGGACAAUACAGACAGUAACUCCUA	2.90784581666667	0.0982449439892495	0.0567217448587129	0.0337861599903774	0.159441763335577	801	1.1952213	0.0596342726390627	0.0344298633610904	0.0498939172511925	-0.176823139993538	1049	FALSE	FALSE	FALSE	FALSE	FALSE	FALSE
hsa-mir-6723	GGGCAUUCCGGAUAGGCCGAGAAAGUGUUG	2.90778556666667	0.144843667783687	0.0836255305853244	0.0498123621783184	0.159284179275293	802	1.40709066666667	0.0634616543302594	0.0366396032107942	0.0451013256172022	0.387349959306964	648	FALSE	FALSE	FALSE	FALSE	FALSE	FALSE
hsa-mir-5195	GGAUGGGAGACCUGACCCAUCC	2.90771216666667	0.220219436131454	0.127143750731282	0.0757363258495795	0.159092201349566	803	1.2686296	0.0698338702698768	0.0403186037988668	0.0550466978461458	0.0186510277776773	907	FALSE	FALSE	FALSE	FALSE	FALSE	FALSE
hsa-mir-509-2_509-3_509-1	AUCAUGUAUAAUUAAAAAUGAU	2.90761616666667	0.203893267435749	0.117717832839982	0.0701238594602724	0.158841113054339	804	1.395826	0.123442028308838	0.0712692882734212	0.0884365446042976	0.357354014136097	672	FALSE	FALSE	FALSE	FALSE	FALSE	FALSE
hsa-mir-4447	CAUCAUUUGCACUACUGAUACUUGGGGUCAGAUAAUUGUUUGUGGUG	2.90754811666667	0.277961097929299	0.160480914713725	0.0955998273376693	0.158663128070064	805	1.40018266666667	0.147490509783964	0.0851536855266866	0.10533662021048	0.3689550972687	661	FALSE	FALSE	FALSE	FALSE	FALSE	FALSE
hsa-mir-100	CUUGUGGUAUUAGUCCGCACAAG	2.90729013333333	0.523785716865988	0.302407824630259	0.180162863988206	0.157988371868365	806	1.12973433333333	0.479713045808766	0.276962456131466	0.42462464993283	-0.351204106573992	1189	FALSE	FALSE	FALSE	FALSE	FALSE	FALSE
NEAT1_ParasoR_ID29	GUGUAUGAAUUUAUAAAUCACUGGUCUUGUAAUUAAAAUUCAAACAC	2.90718401666667	0.206295553421822	0.119104793300712	0.0709606107625611	0.157710823400356	807	1.33270046666667	0.182460471718818	0.105343602463326	0.136910338281179	0.189261154153676	784	FALSE	FALSE	FALSE	FALSE	FALSE	FALSE
hsa-mir-4677	CAGCCAUGACCUGACCUUCUGUCUG	2.90673933333333	0.0363178175054041	0.0209681017131247	0.0124943496270635	0.156547752774502	808	1.27512583333333	0.282792371637891	0.163270251889909	0.221776050837773	0.0359494232517712	895	FALSE	FALSE	FALSE	FALSE	FALSE	FALSE
hsa-mir-758	CACACGCUUUAUUUGUGCCGUUUG	2.9058919	0.306313722608097	0.176850310204261	0.105411258625311	0.154331288285081	809	1.45623893333333	0.104531514569833	0.0603512980756926	0.0717818430596142	0.518223668738522	551	FALSE	FALSE	FALSE	FALSE	FALSE	FALSE
r(CAG)16:	CAGCAGCAGCAGCAGCAGCAGCAGCAGCAGCAGCAGCAGCAGCAGCAG	2.9057074	0.0294475827569936	0.0170015698317341	0.0101343936960045	0.153848727967693	810	1.23610666666667	0.0595507391837691	0.0343816352981903	0.0481760521075062	-0.0679521673216778	975	FALSE	FALSE	FALSE	FALSE	FALSE	FALSE
hsa-mir-3158-2	CCUUCCAAUACCUGUAAGCAGAAGG	2.90527416666667	0.265984952475052	0.153566483911861	0.0915524446975781	0.152715604852049	811	1.0306017	0.101862594164247	0.0588103961610814	0.0988379838343432	-0.615177921521381	1377	FALSE	FALSE	FALSE	FALSE	FALSE	FALSE
hsa-mir-23a	GGAUUUGCUUCCUGUCACAAAUCA	2.90499403333333	0.299507889455191	0.172920960601371	0.103101034294215	0.151982915257228	812	1.33012246666667	0.107843558126823	0.062263507314888	0.0810779163794461	0.182396366322948	791	FALSE	FALSE	FALSE	FALSE	FALSE	FALSE
hsa-mir-6803	GGGCGUGGUGGACAGCGAUGCAUCCC	2.90397106666667	0.163982836635313	0.0946755348738763	0.0564684815622289	0.14930734279466	813	1.5478282	0.115116309112653	0.0664624320543066	0.074372794805427	0.762110745246798	400	FALSE	FALSE	FALSE	FALSE	FALSE	FALSE
hsa-mir-15b	UUUACAUGCUACAGUCAAGAUGCGAA	2.90230321666667	0.239105372302697	0.138047551063648	0.0823846974119101	0.144945075990564	814	1.19049106666667	0.113931775645837	0.0657785413383758	0.0957014956566131	-0.189418969405158	1059	FALSE	FALSE	FALSE	FALSE	FALSE	FALSE
hsa-mir-4508	CGCGGAGCAGCGCUGGGUGCAGCGCCUG	2.90223915	0.112003684066608	0.0646653571460856	0.0385921622160626	0.144777509426874	815	1.51820626666667	0.149700110148134	0.0864293988917419	0.0986032750851515	0.683232433583026	443	FALSE	FALSE	FALSE	FALSE	FALSE	FALSE
PARIS_ID4	AGUGAUGGCUUUGAGGUUAUUUGCAGUUUCCUAGCCAUCUCAAAGUGUGCUGCGGGGAUCUCU	2.9018201	0.234828790800255	0.135578465582001	0.0809246551156823	0.14368148286318	816	1.5432229	0.160976805056908	0.0929400017328919	0.104312089366292	0.74984759264911	405	FALSE	FALSE	FALSE	FALSE	FALSE	FALSE
hsa-mir-1303	UACAAUUUUUUUUUUUUUAAAUUUUA	2.90130265	0.133068855520132	0.0768273395553034	0.0458652100704253	0.142328090796881	817	1.26277566666667	0.271070760255203	0.156502776402778	0.214662641521075	0.00306297102494723	921	FALSE	FALSE	FALSE	FALSE	FALSE	FALSE
hsa-mir-6888	AGAUCUGUCUCUGAUUGUUUCCAAGAUCU	2.90023225	0.221295198981073	0.127764842702094	0.0763025785197282	0.139528456305108	818	1.472419	0.150364880351098	0.0868132041473723	0.102120986180631	0.561308511544437	521	FALSE	FALSE	FALSE	FALSE	FALSE	FALSE
hsa-mir-103a-2	UGCCUUGUAGCAUUCAGGUCAAGCA	2.89970036666667	0.0719302173795257	0.0415289303669375	0.0248060862447704	0.138137313811087	819	1.43045023333333	0.121822481725843	0.0703342426177635	0.0851637329891328	0.449552623769471	598	FALSE	FALSE	FALSE	FALSE	FALSE	FALSE
hsa-mir-6499	UGCAGUUCUGUUGGGUGACAGCA	2.89920575	0.121833421427834	0.0703405586576533	0.0420230338698226	0.136843642398339	820	1.58741923333333	0.0637267568377943	0.0367926602148824	0.0401448813896365	0.86753512221828	339	FALSE	FALSE	FALSE	FALSE	FALSE	FALSE
hsa-mir-3200	AGGUUUGUGUCCAAUACAGUCCACACCU	2.89882073333333	0.243103736647061	0.140356007794184	0.0838629770553343	0.135836630122639	821	1.261768	0.176631415903288	0.101978195519108	0.139987236879749	0.000379721269027595	923	FALSE	FALSE	FALSE	FALSE	FALSE	FALSE
hsa-mir-4724	GAGCUUCGUGUACAUUAUCUAUUAGAAAAUGAAGUAC	2.89870555	0.0720684959319436	0.041608765526399	0.024862303082817	0.135535367760084	822	1.3076995	0.124204142081695	0.0717092948653332	0.0949791156773366	0.122687712831065	830	FALSE	FALSE	FALSE	FALSE	FALSE	FALSE
hsa-mir-4466	GGGGUAGAAGCCACCCG	2.8976474	0.23863955031379	0.137778608612958	0.0823563109554978	0.132767773180987	823	1.30470756666667	0.193189570950306	0.111538050792787	0.148071166203072	0.114720688961008	836	FALSE	FALSE	FALSE	FALSE	FALSE	FALSE
hsa-mir-4325	GUGAGAGAUGCUUCUAGAUCCAGGAGGCAGACCUCAA	2.89762056666667	0.201737335076185	0.116473104711833	0.06962172252534	0.132697590515129	824	1.29452253333333	0.102045150133915	0.0589157948993117	0.0788284077768456	0.0875996288825793	860	FALSE	FALSE	FALSE	FALSE	FALSE	FALSE
hsa-mir-568	ACACUUCCUAUAUGUAUCCACAUAUAUAUAGU	2.89679781166667	0.278172622010843	0.160603038199144	0.096027627779378	0.130545672282434	825	1.39017918666667	0.483972552526732	0.279421683481699	0.348136813706144	0.342317483704349	683	FALSE	FALSE	FALSE	FALSE	FALSE	FALSE
PARIS_ID36	GGCAAGAAUAUUCUCUCUGUU	2.89599931666667	0.258038351692536	0.148978511810933	0.0891016618020273	0.128457206154348	826	1.3496712	0.189459482865123	0.109384483432706	0.140374546678571	0.234451411587787	750	FALSE	FALSE	FALSE	FALSE	FALSE	FALSE
hsa-mir-5683	CUUCUUACUGCACCAGUGAAG	2.89522886666667	0.0766351707652948	0.0442453364707358	0.0264694690107613	0.126442091809999	827	1.012556	0.175693785219483	0.101436854191413	0.173515129256538	-0.663230637486048	1411	FALSE	FALSE	FALSE	FALSE	FALSE	FALSE
hsa-mir-614	CAGCCCUGCACUGAAC	2.89502186666667	0.305421060306491	0.176334931384133	0.105498705838154	0.125900682673416	828	1.3694139	0.343519374965562	0.198331003608219	0.250851386104349	0.287022958021321	721	FALSE	FALSE	FALSE	FALSE	FALSE	FALSE
hsa-mir-4448	AGCCUUCUAUUAUGCCCAGACAGGGCCACCAGAGGGCU	2.89428728333333	0.143583386419541	0.0828979068004802	0.0496092379102662	0.123979377706042	829	1.2294965	0.0773118321102922	0.0446360070804204	0.0628808883232219	-0.0855539484281159	981	FALSE	FALSE	FALSE	FALSE	FALSE	FALSE
hsa-mir-496	UUCAUUUUAUUUAUGAUGAG	2.8937657	0.502405480787956	0.29006393957527	0.173616502810838	0.122615174893698	830	1.20754313333333	0.341760020958938	0.197315240098895	0.283020963413153	-0.144012134749593	1025	FALSE	FALSE	FALSE	FALSE	FALSE	FALSE
hsa-mir-5584	ACUAGAUUUGAAUCCAGACCUUUAGU	2.89372968333333	0.324772835375714	0.187507683929647	0.112233301281135	0.122520973191268	831	1.24333533333333	0.236619537004732	0.136612353385207	0.190310313445661	-0.048703422959499	959	FALSE	FALSE	FALSE	FALSE	FALSE	FALSE
hsa-let-7a-3	AUAGUUUGGGGCUCUGCCCUGCUAUGGGAUAACUAU	2.89363815	0.0546592209659996	0.0315575159384151	0.0188894457885135	0.122281567476443	832	1.33530433333333	0.197044036170429	0.113763427325208	0.147564889330169	0.196194820641714	779	FALSE	FALSE	FALSE	FALSE	FALSE	FALSE
hsa-mir-3926-2	GAGACGCUUUUAAAGUCUC	2.89355136666667	0.0983619685509757	0.0567893090209273	0.0339935104260089	0.122054585401226	833	1.1216751	0.358036453896709	0.206712443036964	0.319198004749066	-0.372664512668498	1210	FALSE	FALSE	FALSE	FALSE	FALSE	FALSE
hsa-mir-660	AGUUGUGAAUUCUCAAAACACCU	2.8933969	0.235605169517549	0.136026708043424	0.0814285691387687	0.121650577359536	834	1.209813	0.1710049573056	0.0987297581331487	0.141348255726794	-0.137967855048004	1018	FALSE	FALSE	FALSE	FALSE	FALSE	FALSE
hsa-mir-4484	UUUUUUUCCAAUGAAAAUAACGAAACCUGUUAUUUCCCAUUGAGGGGGAAAAA	2.8932249	0.168583847648374	0.0973319298208116	0.0582684905167151	0.121200710830587	835	1.19584466666667	0.18421860545106	0.106358661446907	0.154048941794887	-0.175163217608971	1046	FALSE	FALSE	FALSE	FALSE	FALSE	FALSE
hsa-mir-4746	CAGAGGCAUCGGGUCAG	2.8925105	0.0764041239400561	0.0441119415239889	0.0264144672733448	0.119332195433611	836	1.21303543333333	0.194127942118962	0.112079819639611	0.160034848764073	-0.129387047781911	1011	FALSE	FALSE	FALSE	FALSE	FALSE	FALSE
hsa-mir-455	CUACAUCGUGGAAGCCAGCACCAUGCAG	2.89134551666667	0.0765457397439649	0.0441937034464972	0.0264740894171001	0.116285177942633	837	1.46057566666667	0.101671483874945	0.0587000585841084	0.069610555752295	0.529771672699639	545	FALSE	FALSE	FALSE	FALSE	FALSE	FALSE
hsa-mir-1911	GUUGGGCAUCCACAGUCUCCCACC	2.89113366666667	0.10028302203372	0.0578984297663176	0.0346864011131459	0.115731083616139	838	1.36398086666667	0.0615181578548424	0.0355175249975431	0.0451019214112454	0.272555688389595	723	FALSE	FALSE	FALSE	FALSE	FALSE	FALSE
hsa-mir-196a-1	GGGCCUGGGUUUCUGAACAC	2.8911287	0.284460296303491	0.164233228644581	0.0983907414095716	0.1157180932842	839	1.54070083333333	0.328955780776206	0.189922708582626	0.213510484098658	0.743131746038711	407	FALSE	FALSE	FALSE	FALSE	FALSE	FALSE
hsa-mir-4258	UGGAGGCUGACCUCUUACUUUCGGUCGGUCUUCUU	2.89003126666667	0.117622660450967	0.0679094746741657	0.0406994421851469	0.112847753025957	840	1.45179296666667	0.132134330636377	0.0762877913621032	0.0910145824302751	0.5063847944681	555	FALSE	FALSE	FALSE	FALSE	FALSE	FALSE
hsa-mir-6835	GAAGCGAGAUGUUUGUCUAAA	2.88960118333333	0.272525126901288	0.157342455377395	0.0943123668668051	0.111722868745003	841	1.1784598	0.0636532560339227	0.0367502245059814	0.0540139392399492	-0.221456243649354	1084	FALSE	FALSE	FALSE	FALSE	FALSE	FALSE
hsa-mir-17	AGGUAGUGAUAUGUGCAUCUACU	2.88892416666667	0.257753026008912	0.148813778950686	0.089221111783739	0.10995212957132	842	1.054807	0.41277213421664	0.238314102803954	0.391324796115915	-0.550723209000419	1333	FALSE	FALSE	FALSE	FALSE	FALSE	FALSE
hsa-mir-3152	CACAAGACUAGGCUUCCCUGUG	2.88883695	0.185320526099587	0.106994855629959	0.0641505662337871	0.109724014111441	843	1.29956516666667	0.30891082286897	0.178349746738988	0.237703218578345	0.101027327851344	851	FALSE	FALSE	FALSE	FALSE	FALSE	FALSE
hsa-mir-1284	UUUCUUAAAUUUUAUAUAUUGGAA	2.88874306666667	0.00878822733907926	0.00507388541991706	0.00304223225682028	0.109478461964388	844	1.21278333333333	0.0982194057713822	0.0567070003617526	0.0809867707378747	-0.13005834840725	1012	FALSE	FALSE	FALSE	FALSE	FALSE	FALSE
hsa-mir-4318	UGUGGACAAGGGCCUUGUCUUAGACAGUCACU	2.88871796666667	0.347950523624067	0.200889328479026	0.120451538585324	0.1094128128372	845	1.5628925	0.402192332945631	0.232205851692164	0.257338449666648	0.802224485866807	378	FALSE	FALSE	FALSE	FALSE	FALSE	FALSE
hsa-mir-889	AUGGUCUCUAUAUUUAUGAUGAUUAA	2.88822651666667	0.198440352074587	0.114569590688347	0.0687066443471371	0.108127423850859	846	1.18222056666667	0.159795891134795	0.09225820076207	0.13516588667151	-0.211441943708497	1077	FALSE	FALSE	FALSE	FALSE	FALSE	FALSE
hsa-mir-514a-2_514a-3	CAAUCAUGUAUAACUAAAUUUGAUUG	2.88753466666667	0.330922895907073	0.191058423032959	0.114603956006903	0.106317888048227	847	1.0803369	0.229922195396899	0.13274564140507	0.212824532233324	-0.482741305649129	1283	FALSE	FALSE	FALSE	FALSE	FALSE	FALSE
hsa-mir-6893	AGGGUGGAGCCCACUGUGGCUCCUGACUCAGCCCU	2.88739271666667	0.0429675068981302	0.0248073016740426	0.0148810747669038	0.105946617386691	848	1.35496833333333	0.170022306337531	0.0981624243322146	0.125480649366367	0.248556801985147	743	FALSE	FALSE	FALSE	FALSE	FALSE	FALSE
hsa-mir-4430	GGAGAUCGUACC	2.88617773333333	0.116547960520394	0.0672889963799514	0.0403814218280277	0.102768824741951	849	1.2034594	0.0575095500078898	0.0332031541780294	0.0477868634437438	-0.154886441534155	1034	FALSE	FALSE	FALSE	FALSE	FALSE	FALSE
hsa-mir-4472-2	UUUUUGUUUUUGAGACAGAGU	2.88612213333333	0.0891189075027905	0.0514528252366215	0.0308784255778748	0.102623402770967	850	1.14412713333333	0.185950861621164	0.107358780013022	0.162526397813335	-0.312878459448291	1160	FALSE	FALSE	FALSE	FALSE	FALSE	FALSE
hsa-mir-5002	CUUAGUAGGUGAUAGCAUGACUGAC	2.886118	0.17301896901913	0.0998925483381065	0.059948681592066	0.102612592024923	851	1.40786433333333	0.0893158518320979	0.0515665310981624	0.06344066663059	0.389410105745433	646	FALSE	FALSE	FALSE	FALSE	FALSE	FALSE
hsa-mir-5692c-2	GAGUCCUAUUUAUUUUUAGGAUAUUAGGAA	2.88593575	0.13575621794893	0.0783788889769804	0.0470406238076958	0.102135916589455	852	1.12329256666667	0.122136299475067	0.0705154253797548	0.108730622011951	-0.36835746631864	1208	FALSE	FALSE	FALSE	FALSE	FALSE	FALSE
hsa-mir-3117	AUAUAAGGGAAGGCAUUAUAG	2.8855766	0.280798915067834	0.162119329202569	0.0973111977231288	0.101196558659971	853	1.15936286666667	0.262511814192854	0.151561266589701	0.226427654136977	-0.272308220201266	1130	FALSE	FALSE	FALSE	FALSE	FALSE	FALSE
hsa-mir-4513	CCAUAAGCUGUCUAAAACUUCG	2.88407715	0.204867892498757	0.118280532882469	0.0710341235146075	0.0972747425737514	854	1.3464398	0.286258810031971	0.16527160102986	0.21260423973799	0.225846727570641	758	FALSE	FALSE	FALSE	FALSE	FALSE	FALSE
PARIS_ID25	AAAUCUUAAUAUUUAUGUAUGUAUUUUAUUAUUACCGGUUU	2.88312541666667	0.0692066195680056	0.0399564604372921	0.0240040267301375	0.0947854811135776	855	1.206912	0.116937136731664	0.0675136873702904	0.0968895302488203	-0.145692738483588	1027	FALSE	FALSE	FALSE	FALSE	FALSE	FALSE
hsa-mir-4680	UAGAUGUUAUAAAAAUAUAUAUCUG	2.88194553333333	0.410584611007601	0.237051135690356	0.142467859388275	0.0916994926267791	856	1.12727933333333	0.165935177127495	0.0958027191825874	0.147199697733151	-0.357741365737852	1199	FALSE	FALSE	FALSE	FALSE	FALSE	FALSE
hsa-mir-329-1	UGUUUCUUUAAUGAGGACGAAACA	2.8812972	0.0651907028982665	0.0376378698669751	0.0226254698398577	0.0900037747996444	857	1.387251	0.179361450532158	0.103554381746983	0.129292716698102	0.334520206669661	689	FALSE	FALSE	FALSE	FALSE	FALSE	FALSE
hsa-mir-4803	UUGAAUCACACACACAUUUCAA	2.88120156666667	0.31701118205138	0.183026491293486	0.110027422488923	0.0897536455222113	858	1.2799879	0.294412154488414	0.169978936646584	0.230011670023142	0.0488963030366834	884	FALSE	FALSE	FALSE	FALSE	FALSE	FALSE
hsa-mir-6716	AGGGCCUUCUGAGCCCAGGUCCG	2.87938151666667	0.424063934892076	0.244833426963552	0.147276049539623	0.0849932991500602	859	1.3086682	0.310739070978401	0.179405286277114	0.237446795894025	0.125267200795234	826	FALSE	FALSE	FALSE	FALSE	FALSE	FALSE
NEAT1_ParasoR_ID3	AAAAACCACAAACAUUAUUUUGUUCUUUUU	2.87880741666667	0.0705249180406539	0.0407175804153478	0.0244979631608403	0.083491738834544	860	1.02749906666667	0.108372584337845	0.0625689407402303	0.105472197351399	-0.623439721191615	1385	FALSE	FALSE	FALSE	FALSE	FALSE	FALSE
hsa-mir-29c	GUUCAGAGUCUGUUUUUGUCUAGC	2.8779933	0.23537041478459	0.135891172335157	0.0817828223521542	0.0813624141892469	861	1.3322601	0.197146635941347	0.113822663330566	0.147979089024243	0.188088530517373	786	FALSE	FALSE	FALSE	FALSE	FALSE	FALSE
hsa-mir-548ba	UGCUAUUAGAAAGUAAUGGCA	2.87796951666667	0.039573134175232	0.0228475596687474	0.0137503659945178	0.0813002088077708	862	1.0203768	0.229000841117495	0.132213697263836	0.224427722305617	-0.642405139942784	1398	FALSE	FALSE	FALSE	FALSE	FALSE	FALSE
hsa-mir-1255b-2	GGUUUGCGCCUCAAGAAACC	2.87788601666667	0.16115888633954	0.0930451264104338	0.0559990511807009	0.0810818143009886	863	1.15001986666667	0.335264175125606	0.193564861758406	0.29152902905701	-0.29718708470959	1147	FALSE	FALSE	FALSE	FALSE	FALSE	FALSE
hsa-mir-6821	GCGGGGGUGGGGGCCUCGCCCUGCUUGGGCCCUCCCUGAC	2.87682926666667	0.149253109813978	0.0861713231284891	0.0518811149286295	0.0783178814261929	864	1.6325864	0.0662551929637971	0.0382524534928589	0.0405829626926925	0.987807820465625	285	FALSE	FALSE	FALSE	FALSE	FALSE	TRUE
hsa-mir-454	CUCUGCUGUGUAAAUAGUUCUGAGUAGU	2.87668338333333	0.0644380467233135	0.0372033236217588	0.0224001178220199	0.0779363231192281	865	1.38001603333333	0.305499920176984	0.176380461151591	0.221374181747056	0.315254686448935	701	FALSE	FALSE	FALSE	FALSE	FALSE	FALSE
hsa-mir-4647	GGAAAGGGGAUGCAGAGCCCUGCC	2.87546028333333	0.453224880626782	0.261669506833309	0.157618202293995	0.0747373013078623	866	1.0913749	0.124166064097361	0.0716873105308278	0.113770313113634	-0.453348936341317	1267	FALSE	FALSE	FALSE	FALSE	FALSE	FALSE
hsa-mir-520g_520h	CUGUUUGUUGUCUGAGAAAAAACA	2.875261	0.409507417655276	0.236429217818422	0.142424433001135	0.0742160751366777	867	1.47055606666667	0.268001799122625	0.154730910866751	0.182245209956604	0.556347828039346	524	FALSE	FALSE	FALSE	FALSE	FALSE	FALSE
hsa-mir-3692	AUACUGGAGCAAUAGAUACAGUU	2.87371663333333	0.288926110238805	0.166811567522285	0.100540918644323	0.070176779370658	868	0.855571333333334	0.636301452808599	0.367368815064795	0.743715255546896	-1.08125485367833	1628	FALSE	FALSE	FALSE	FALSE	FALSE	FALSE
hsa-mir-4774	UAAUAACUGACAAACAGACAAUUG	2.87344735	0.287991688814699	0.166272079061541	0.100225149006018	0.0694724679842077	869	0.800219166666667	0.38446864753915	0.221973077151699	0.480454184996173	-1.22864852324295	1679	FALSE	FALSE	FALSE	FALSE	FALSE	FALSE
hsa-mir-5787	AGGUGCUAGGUCGGCCUCGGC	2.87327923333333	0.2755577746929	0.15909335539624	0.095903583437389	0.0690327583255343	870	1.21413146666667	0.230459263052396	0.133055717560543	0.189814092937653	-0.126468492200554	1009	FALSE	FALSE	FALSE	FALSE	FALSE	TRUE
hsa-mir-3064	CAAAACUCCGUACAUUGCUAUUUUGC	2.87297593333333	0.254252596628197	0.146792805105451	0.0884979904211044	0.0682394762428058	871	1.2963799	0.154316839540051	0.0890948688489407	0.119036741884112	0.0925454892745583	856	FALSE	FALSE	FALSE	FALSE	FALSE	FALSE
hsa-mir-548a-2	UUUGCCGUUAAAAGUAAUGGCA	2.87209818333333	0.208001789304421	0.120089889046831	0.0724215455138153	0.0659437184184822	872	0.926887566666667	0.0343236439337863	0.0198167650647404	0.0370310760098155	-0.891351513600834	1534	FALSE	FALSE	FALSE	FALSE	FALSE	FALSE
hsa-mir-3125	GAGAACUCACGGUGCCUGUGGUUCGA	2.87208796666667	0.113059884690442	0.0652751548605747	0.0393650494005094	0.065916996695397	873	1.33005386666667	0.204899367028922	0.118298704710932	0.154053435100665	0.182213695863219	792	FALSE	FALSE	FALSE	FALSE	FALSE	FALSE
hsa-mir-181a-1	GAGUUUGGAAUUAAAAUCAAAACC	2.8719123	0.247150020947031	0.14269213112399	0.0860576490957023	0.0654575399885058	874	0.889129633333333	0.0949821657703343	0.0548379789757162	0.106826004003767	-0.991894648302148	1583	FALSE	FALSE	FALSE	FALSE	FALSE	FALSE
PARIS_ID26	GUGUCUGCUGGUGAUGCCCAACCCAGUGCUCUGCACCCAGGUCAC	2.87089956666667	0.0889265350584026	0.0513417589540695	0.0309751466372797	0.0628087328407411	875	1.6223277	0.03588051148005	0.0207156229616683	0.0221166854760909	0.960490598231701	294	FALSE	FALSE	FALSE	FALSE	FALSE	FALSE
hsa-mir-4794	CUGUAUGUCCUAACAGUGCUUGUAG	2.87035038333333	0.0835257420349313	0.0482236096481308	0.0290994933998033	0.0613723421435199	876	1.29762766666667	0.243124519948797	0.140368007039037	0.187360770885329	0.0958680856395383	853	FALSE	FALSE	FALSE	FALSE	FALSE	FALSE
hsa-mir-7845	UGGCGACACUCGCGCCAGCUCCCGGGACGGCUGGGCUCGGGCUGGUCGCCGA	2.87018106666667	0.250802364273472	0.144800812526684	0.0873820704854504	0.060929493881159	877	1.52332476666667	0.189535724105941	0.109428501333616	0.124422400431841	0.696862152943601	439	FALSE	FALSE	FALSE	TRUE	FALSE	TRUE
hsa-mir-4727	CAGUGGCAGAUUUUCCCAUAG	2.86955765	0.184429274093478	0.106480291044317	0.0642709771289935	0.0592989456723123	878	0.9912188	0.354952202922478	0.204931749906744	0.358096721856444	-0.720048073832726	1440	FALSE	FALSE	FALSE	FALSE	FALSE	FALSE
hsa-mir-760	CCCGGAUACCUCAGAAAUUCGG	2.86936438333333	0.140549408865569	0.0811462390429788	0.0489827676407876	0.0587934561113007	879	1.11274133333333	0.302882997559013	0.174869580173657	0.272195332810812	-0.396453656460535	1226	FALSE	FALSE	FALSE	FALSE	FALSE	FALSE
hsa-mir-921	AUUCAGACUCAGGU	2.86857111666667	0.0887445266371445	0.0512366763430613	0.0309368403389166	0.0567186647051203	880	1.36017666666667	0.15012830267016	0.0866766159595988	0.110374120031094	0.262425732662039	732	FALSE	FALSE	FALSE	FALSE	FALSE	FALSE
hsa-mir-185	UCCUGAUGGUCCCCUCCCCAGGG	2.86842801666667	0.0305926914123427	0.0176626986221512	0.0106653160667053	0.0563443862150479	881	1.6462971	0.0557841587606204	0.032206999076961	0.0338846243248685	1.0243171480493	263	FALSE	FALSE	FALSE	FALSE	FALSE	FALSE
hsa-mir-378f	CAGGCUGCUAAACAACAGAACGAGCACUG	2.86824923333333	0.135159889276038	0.0780345984571605	0.047122784068162	0.055876777856908	882	0.962526533333334	0.130218890895342	0.0751819117120004	0.135288624661993	-0.796450836846396	1476	FALSE	FALSE	FALSE	FALSE	FALSE	FALSE
hsa-mir-1203	GCUCAAGCCACAGCAGGGUGUUUAGCGCUCUUCAGUGGCUCCAG	2.86799966666667	0.310932130992574	0.179516749528266	0.108414284215714	0.0552240354727544	883	1.15549566666667	0.289784125366337	0.167306942787135	0.250787721430662	-0.282605934514292	1140	FALSE	FALSE	FALSE	FALSE	FALSE	FALSE
hsa-mir-598	GUGAGCUGGAAAUGGGGUGCUAC	2.86789136666667	0.161983710366216	0.0935213387842689	0.056481815262929	0.0549407764897024	884	1.74961266666667	0.228912496693242	0.132162691586713	0.130836099357558	1.29942942298249	153	FALSE	FALSE	FALSE	FALSE	FALSE	FALSE
hsa-mir-618	GAGUGUAAUUACGUACAUGCAGUAGCUC	2.86769918333333	0.224652672134789	0.129703280731189	0.0783389950523538	0.0544381203903544	885	1.65095256666667	0.17493441023556	0.100998428840029	0.105959682771964	1.03671388618727	256	FALSE	FALSE	FALSE	FALSE	FALSE	FALSE
hsa-mir-4652	GAACUAACUAACCAGAACUAUUUUGUUC	2.86667558333333	0.282214626701103	0.162936690695132	0.0984466565878193	0.0517608914425043	886	1.07226426666667	0.286568952901851	0.165450662099273	0.267255901190015	-0.504237393728483	1299	FALSE	FALSE	FALSE	FALSE	FALSE	FALSE
hsa-mir-597	ACCACUGUGAAGACAGUAAAAUGUACAGUGGU	2.86647638333333	0.161552692772393	0.0932724906604498	0.0563593315164621	0.0512398832299099	887	1.03713576666667	0.478834668883179	0.276455324977028	0.461689476221752	-0.597778782134849	1365	FALSE	FALSE	FALSE	FALSE	FALSE	FALSE
hsa-mir-650	GGACGUCACCACCAUGGCC	2.86638021666667	0.317161066198081	0.183113026945931	0.110648637732684	0.0509883590175018	888	1.279599	0.321044987644645	0.185355410038616	0.25089499729575	0.0478607266257564	886	FALSE	FALSE	FALSE	FALSE	FALSE	FALSE
hsa-mir-421	GAAUGAAAAAAUGAAUCAUC	2.8658867	0.242429587267175	0.139966787468234	0.0845914764415409	0.0496975646581357	889	1.115224	0.252088888253727	0.145543587493003	0.226043277631872	-0.389842725536921	1219	FALSE	FALSE	FALSE	FALSE	FALSE	FALSE
hsa-mir-4776-1	CAAGGGCUCUCCUGAAAGGACAGUAGAGCCCUUG	2.86500921666667	0.129924418860701	0.0750118982035315	0.0453486914125405	0.0474025043013008	890	1.33465203333333	0.207642288155624	0.119882330961799	0.155577845737837	0.194457853573454	780	FALSE	FALSE	FALSE	FALSE	FALSE	FALSE
hsa-mir-1283-1	UUCUGUUGUCAGAAAGAAGAGAA	2.86448933333334	0.168530899323553	0.0973013600912229	0.0588345354833064	0.0460427478441898	891	1.3363071	0.204349505241705	0.117981241860065	0.152921065256411	0.198865022507653	778	FALSE	FALSE	FALSE	FALSE	FALSE	FALSE
hsa-mir-571	UUCCUUGUCUGUAGCCAUGUCUAUGGGCUCUUGAG	2.86441861666667	0.269946098909863	0.155853452872299	0.0942411480428094	0.0458577881850458	892	1.273616	0.213642641083189	0.123346636339762	0.167744941240679	0.0319289866757107	896	FALSE	FALSE	FALSE	FALSE	FALSE	FALSE
PARIS_ID10	GUCAUGUGUCUGCUGGUGAU	2.86410805	0.0763898684090855	0.0441037110893456	0.0266714338549782	0.0450455001133015	893	1.64648153333333	0.103639230324494	0.059836137526452	0.0629458807926463	1.02480826352729	262	FALSE	FALSE	FALSE	FALSE	FALSE	FALSE
hsa-mir-7158	GCAGCCUUCUGCCUUUGGCUUUCUGAAGCGAGCUGA	2.8638455	0.193244680968844	0.111569868576825	0.0674773415566041	0.0443587997808849	894	1.23725606666667	0.0631321120781904	0.0364493419028529	0.0510259062606796	-0.0648915051290358	973	FALSE	FALSE	FALSE	FALSE	FALSE	FALSE
hsa-mir-548q	GCGGUUUUUGCCAUUACUUUUCAUUUUUACCAUUAAAAGUAAUGGCAAAAAGCAU	2.86371983333333	0.0664105935899793	0.0383421740862174	0.0231903249811551	0.0440301182277594	895	1.34850956666667	0.0493298755386968	0.0284806169213573	0.0365810349129621	0.231358174050772	753	FALSE	FALSE	FALSE	FALSE	FALSE	FALSE
hsa-mir-3192	AGUGGAAAAAGUUCUUUUCUUCCUCU	2.8637011	0.174890339972917	0.100972984862029	0.0610714365311789	0.043981121136819	896	1.43409133333333	0.337323804242056	0.194753989183219	0.235217797082698	0.459248271159094	589	FALSE	FALSE	FALSE	FALSE	FALSE	FALSE
hsa-mir-3674	GGCCGUUUGAGAUGUCC	2.86343476666667	0.180730088894922	0.104344565474148	0.0631165378722108	0.0432845254844368	897	1.22037776666667	0.135565760879595	0.0782689285367305	0.111085079212708	-0.109835627876639	997	FALSE	FALSE	FALSE	FALSE	FALSE	FALSE
hsa-mir-141	GUUGGAUGGUCUAAUUGUGAAGCUCCUAAC	2.8631396	0.127970555100422	0.0738838344355745	0.0446958838823025	0.0425125161600531	898	1.44334633333333	0.208134209711747	0.120166342004647	0.144202541624969	0.483892806214702	574	FALSE	FALSE	FALSE	FALSE	FALSE	FALSE
hsa-mir-7151	AUUGGCUUGGAUUCUGCAAAGCCU	2.86282558333333	0.134682771076224	0.0777591341360627	0.0470453987348422	0.0416912046027005	899	1.64897833333333	0.0509950498512682	0.0294420057589681	0.0309252394773338	1.03145682918119	257	FALSE	FALSE	FALSE	FALSE	FALSE	FALSE
hsa-mir-4685	GCAAGGUUGUUGGUGAUAUGGCUUCCUCUC	2.8620455	0.0694351032126226	0.0400883755310171	0.0242606566571435	0.0396508942453938	900	1.77803883333333	0.10164123721248	0.0586825956653917	0.0571648016381792	1.37512360568516	126	FALSE	FALSE	FALSE	FALSE	FALSE	FALSE
hsa-mir-3927	CCUGUCCUAUGACAAACAUGGCAGG	2.86132338333333	0.494674105341199	0.285600227879879	0.172882977234444	0.0377621958830218	901	1.01537913333333	0.674566020988312	0.389460873803777	0.664348910513667	-0.655713100111655	1407	FALSE	FALSE	FALSE	FALSE	FALSE	FALSE
hsa-mir-6844	AGAAAUCAAGCUAUUUGCUAAAAGUUCU	2.86111645	0.195246014185361	0.11272533884812	0.0682411980069393	0.0372209611133133	902	0.757987033333333	0.297287645074771	0.171639101910669	0.392206768719269	-1.3411057129141	1722	FALSE	FALSE	FALSE	FALSE	FALSE	FALSE
hsa-mir-124-3	CUUGAUUUAAUGUCUAUACAAUUAAG	2.85913271666667	0.0892909504024527	0.0515521542510536	0.0312300824239292	0.0320325004794547	903	1.0693583	0.349436504561515	0.201747259973273	0.326772144155532	-0.511975502576358	1303	FALSE	FALSE	FALSE	FALSE	FALSE	FALSE
hsa-mir-516a-1_516a-2	AGCACUUUCUGUUGUCUGAAAGAAAAGAAAGUGCU	2.85897831666667	0.326505596848161	0.188508094232205	0.114203593271333	0.0316286668046348	904	1.2072562	0.220042785464759	0.127041761421314	0.182266850619412	-0.144776190783301	1026	FALSE	FALSE	FALSE	FALSE	FALSE	FALSE
hsa-mir-3170	CAGUGUUAGCUCCAGAAGCAUUG	2.8583498	0.265869081733642	0.153499585908117	0.093014886328343	0.0299847795301074	905	1.3939449	0.363957193328048	0.210130783541449	0.26109869430854	0.352344955800805	674	FALSE	FALSE	FALSE	FALSE	FALSE	FALSE
hsa-mir-3151	CAGGUGCCUCAAAGGGCAUCCCACCUG	2.85777636666667	0.182669750531562	0.105464429642199	0.063920239757819	0.0284849628833071	906	1.32848203333333	0.259758023817174	0.14997136497501	0.195529948692951	0.178028163536379	796	FALSE	FALSE	FALSE	FALSE	FALSE	FALSE
hsa-mir-6129	UAUAGGAAGGAAAUCUUAU	2.8567229	0.150597077048759	0.0869472629732718	0.0527167255349684	0.0257296175769415	907	1.1013309	0.085019928059426	0.0490862783515922	0.077197441803754	-0.426837754168046	1245	FALSE	FALSE	FALSE	FALSE	FALSE	FALSE
hsa-mir-3662	UCUCAAUCCAUUCAUAUUGAAA	2.85542666666667	0.293379547137463	0.169382760514545	0.10274455672852	0.0223393153073353	908	1.30592756666667	0.321250736117388	0.18547419897474	0.245994298854851	0.117969347282763	834	FALSE	FALSE	FALSE	FALSE	FALSE	FALSE
hsa-mir-422a	AGGCCUGAGUCUCUCUGCUGCAGAUGGGCUC	2.85524925	0.0723339552498176	0.0417620285350326	0.0253336745469131	0.0218752814700646	909	1.35328133333333	0.271207485575773	0.156581714803414	0.20040732026337	0.24406459986318	746	FALSE	FALSE	FALSE	FALSE	FALSE	FALSE
U1A	AUUGCACUCC	2.85514861666667	0.195157900588346	0.112674466439164	0.0683529744998665	0.0216120746772592	910	1.34464366666667	0.251413416764765	0.14515360384702	0.186974008800422	0.221063921422841	763	FALSE	FALSE	FALSE	FALSE	FALSE	FALSE
hsa-mir-892a	AGUCACUUACACUACAUGUCACU	2.85509016666667	0.383621490662843	0.221483970901118	0.134364054467227	0.021459198522507	911	1.17797516666667	0.287205094415268	0.165817938573287	0.243812520452343	-0.222746742101267	1085	FALSE	FALSE	FALSE	FALSE	FALSE	FALSE
hsa-mir-551a	GGGCCAGUCUGACCGUUUCUAGGCG	2.85415948333333	0.187273953385811	0.108122667399503	0.0656143969807518	0.0190249934020675	912	1.56365966666667	0.351664846644491	0.203033793874726	0.224898585121245	0.80426732387979	376	FALSE	FALSE	FALSE	FALSE	FALSE	FALSE
hsa-mir-6802	UGAAGCCCCGAGAUGCCUCACGUCUUCA	2.85228416666667	0.686625657340505	0.396423508098044	0.240728348656415	0.0141200968932908	913	1.09344346666667	0.609212996141951	0.351729287316374	0.557150885906449	-0.447840685262818	1261	FALSE	FALSE	FALSE	FALSE	FALSE	FALSE
hsa-mir-4699	AGUUCCUGAUUAAGAAAUGGAAUU	2.85075498333333	0.169208563312413	0.0976926095776113	0.0593557020163691	0.0101205131822995	914	1.1430811	0.0813341242488662	0.0469582785293854	0.0711534153166089	-0.31566387329515	1162	FALSE	FALSE	FALSE	FALSE	FALSE	FALSE
hsa-mir-548x-2	UUUGCCAUUAAAAGUAAUGGUAAA	2.8504382	0.356262811079855	0.205688429879207	0.124985278081052	0.0092919653997679	915	1.102297	0.303316599382559	0.175119920303203	0.275167762755917	-0.424265189574071	1244	FALSE	FALSE	FALSE	FALSE	FALSE	FALSE
hsa-mir-526a-1	UCUGUUGCUUGAAAGAAGAGA	2.84958683333333	0.166117405904298	0.0959079290159285	0.0582952601974161	0.00706521326491776	916	0.944258533333333	0.114109726400572	0.0658812812545248	0.120845851398083	-0.845095500962644	1502	FALSE	FALSE	FALSE	FALSE	FALSE	FALSE
hsa-mir-548d-1	UUUGCCUGUAAAAGUAAUGGCAAA	2.84957046666667	0.101319043453222	0.0584965770117532	0.0355559003149488	0.00702240619791754	917	1.28804363333333	0.301378651920973	0.17400104581458	0.2339817100303	0.0703473892097751	869	FALSE	FALSE	FALSE	FALSE	FALSE	FALSE
hsa-mir-3678	GCUGUGUUGAAUGAUUGGUGAGUUUGUUUGCUCAUUGAUUGAAUCACUGC	2.84924685	0.0582507692989333	0.0336310973352419	0.0204442690877883	0.00617598581104153	918	1.58389016666667	0.0753820371844873	0.0435218394605261	0.0475929699993848	0.85813780107509	344	FALSE	FALSE	FALSE	FALSE	FALSE	FALSE
hsa-mir-6754	UGGAGGAGUCUGGUGGCCUGUUCUCUU	2.84884223333333	0.119271469359213	0.0688614149411839	0.0418666460233067	0.00511770967506776	919	1.59418223333333	0.299272815104151	0.172785240361519	0.187728108397238	0.885543873226501	331	FALSE	FALSE	FALSE	FALSE	FALSE	TRUE
hsa-mir-548w	GCCUUUCAACAUAAUGGC	2.84880538333333	0.364266772928304	0.210309519406993	0.127866499782475	0.00502132838674428	920	1.06417126666667	0.19583571621628	0.113065803474412	0.184026502453596	-0.525787714874354	1311	FALSE	FALSE	FALSE	FALSE	FALSE	FALSE
hsa-mir-142	UACUAACAGCACUGGAGGGUGUA	2.84786268333333	0.346080097619111	0.199809437521566	0.121522747443017	0.00255569363768492	921	1.11488726666667	0.330554767420489	0.190845883952133	0.296491651939657	-0.390739390738185	1220	FALSE	FALSE	FALSE	FALSE	FALSE	FALSE
hsa-mir-219a-2	UUCUUGUACGAGUCUGCGGCCAACCGAGAA	2.84744908333333	0.0403002347784818	0.0232673513977616	0.0141531011087667	0.00147392156575309	922	1.31975296666667	0.235939316014125	0.136219627613171	0.178775363248505	0.154784102005378	809	FALSE	FALSE	FALSE	FALSE	FALSE	FALSE
hsa-mir-1262	GGAUGAAAGUCAAAGAAUCC	2.84740971666667	0.181454152435776	0.104762603754371	0.0637260424355777	0.0013709579280213	923	1.07498266666667	0.208763473587535	0.120529647672725	0.194201711395844	-0.496998743907287	1296	FALSE	FALSE	FALSE	FALSE	FALSE	FALSE
hsa-mir-4686	UGUUGGCAGCCCAAGAUGACA	2.84635916666667	0.168613386209468	0.0973489839170108	0.0592382676733411	-0.00137675882770639	924	1.48308053333333	0.338679616973111	0.195536768028465	0.228362256371813	0.589698412352633	500	FALSE	FALSE	FALSE	FALSE	FALSE	FALSE
hsa-mir-6783	GAUCCGGGAACCCACAGCCCCGUUC	2.8445181	0.193922704014434	0.111961325364714	0.068174185291503	-0.00619207435615933	925	1.30168966666667	0.108462235475456	0.0626207008486633	0.0833241887470795	0.10668452015017	845	FALSE	FALSE	FALSE	FALSE	FALSE	FALSE
hsa-mir-6804	GACGGUGGGGGCCACGCUGACAGCCGC	2.84416171666667	0.339684330819756	0.196116839838284	0.119432143689025	-0.0071241960604707	926	1.3276947	0.388669686400767	0.22439854806933	0.292740256024797	0.175931625023816	800	FALSE	FALSE	FALSE	FALSE	FALSE	FALSE
hsa-mir-550a-2	AGCCCUGUUGUUGUCAGAUAGUGU	2.84395171666667	0.172011393938094	0.0993108245938415	0.0604832328657482	-0.00767345170627366	927	1.4995361	0.281501728705403	0.162525098845409	0.187725876493005	0.633516866115633	478	FALSE	FALSE	FALSE	FALSE	FALSE	FALSE
hsa-mir-5692b	GUGUUCACACAUAAUGUGUACACCAUGUGUGUACAC	2.84352995	0.202393964532116	0.116852209904973	0.0711770117041026	-0.00877658371998872	928	0.920272466666667	0.366220247617269	0.211437358544522	0.397947630600925	-0.908966431358409	1539	FALSE	FALSE	FALSE	FALSE	FALSE	FALSE
hsa-mir-4257	UUGGGGAGGAGCUAAGAAGCCCCUACAGGGCCCAG	2.84305355	0.0248309019565845	0.0143361279288553	0.0087338847193309	-0.0100226093850496	929	1.14899566666667	0.225863161689403	0.130402157201397	0.196574424292348	-0.299914359999049	1148	FALSE	FALSE	FALSE	FALSE	FALSE	FALSE
hsa-mir-30c-1	UCAGCUGUGAGCUCAAGGUGGCUGG	2.84271733333333	0.202583321288632	0.11696153507932	0.0712639694820046	-0.010901985110677	930	1.58485766666667	0.0785622803216232	0.04535795369184	0.049570558905052	0.860714093637628	343	FALSE	FALSE	FALSE	FALSE	FALSE	FALSE
hsa-mir-4763	UGCUCUGGUGACUGAGGACCGCCAGGCA	2.84230033333333	0.329947462045222	0.190495256030243	0.116084657970776	-0.011992649893063	931	1.16130266666667	0.469546575598559	0.271092841818895	0.404327475580778	-0.267142853469674	1125	FALSE	FALSE	FALSE	FALSE	FALSE	FALSE
hsa-mir-564	AGGCAACAUGGCCGAGAGGCCGGGGCCU	2.8417384	0.211457166959481	0.122084852266132	0.0744112008900893	-0.0134623882544992	932	0.9500462	0.111514280464836	0.0643827998448603	0.117377744855814	-0.829683901388699	1493	FALSE	FALSE	FALSE	FALSE	FALSE	TRUE
hsa-mir-7107	AGGGCAAGUCCAAAGGUAUACAGUUGGUCUGUUCA	2.84170296666667	0.113716395106931	0.0656541913262606	0.0400169885596176	-0.0135550642467983	933	1.18265286666667	0.0718610881065229	0.0414890185625604	0.0607626211646237	-0.210290800272025	1075	FALSE	FALSE	FALSE	FALSE	FALSE	FALSE
hsa-mir-144	UGUAAGUUUGCGAUGAGACACUACA	2.84142366666667	0.085172137494317	0.0491741565097997	0.0299751629767462	-0.0142855742557196	934	1.01054466666667	0.340605223747865	0.196648517618223	0.337051131912228	-0.668586485659125	1414	FALSE	FALSE	FALSE	FALSE	FALSE	FALSE
hsa-mir-802	UUGUGUCCAUCAUGCAACAA	2.8409062	0.0284230527581048	0.0164100571610827	0.0100049247518643	-0.0156390099137387	935	1.16507516666667	0.276611857848833	0.159701930590067	0.237419752615819	-0.25709730960179	1118	FALSE	FALSE	FALSE	FALSE	FALSE	FALSE
hsa-mir-3197	GGCGCGCGAGGCUCCAGGCUCC	2.84087646666667	0.0515605785869723	0.0297685139267613	0.0181495320870009	-0.0157167775385123	936	1.243762	0.353865026074915	0.204304068061146	0.284511848790134	-0.0475672801584466	958	FALSE	FALSE	FALSE	FALSE	FALSE	FALSE
hsa-mir-512-2_512-1	ACUUUCUGGUGCCAGAAUGAAAGU	2.84058708333333	0.0680761157551664	0.0393037637566294	0.0239655091563964	-0.016473660536779	937	0.928590666666667	0.329908727943053	0.190472892885929	0.355278961748901	-0.886816439840358	1529	FALSE	FALSE	FALSE	FALSE	FALSE	FALSE
hsa-mir-888	AGUCACUUAGAUUACAUGUGACU	2.84051683333333	0.0944634522875558	0.0545384996068017	0.033255726978637	-0.0166573996278154	938	0.922915	0.0498470722209435	0.0287792205650764	0.0540104692425017	-0.901929801929026	1538	FALSE	FALSE	FALSE	FALSE	FALSE	FALSE
hsa-mir-548v	GGUUUUGCCAUCAUGCCAAAAGCU	2.84026181666667	0.0773089646863866	0.0446343515724566	0.0272189571513222	-0.0173243965037286	939	1.28172866666667	0.0726196039119827	0.0419269478670272	0.056657548356815	0.0535316769038165	880	FALSE	FALSE	FALSE	FALSE	FALSE	FALSE
hsa-mir-583	UUACUGCAGGGAUCUUAGCAGUAC	2.84009728333333	0.274127784507976	0.158267750178035	0.0965205615021188	-0.0177547339430469	940	1.21764956666667	0.209461082263181	0.120932412229398	0.172020824379369	-0.117100373477796	1004	FALSE	FALSE	FALSE	FALSE	FALSE	FALSE
hsa-mir-105-1	CUGUGGUGGCUGCUCAUGCACCACGG	2.83981725	0.143481601771176	0.0828391414063474	0.0505249419733528	-0.0184871619875575	941	1.31009746666667	0.187525032313697	0.108267627886106	0.1431382298531	0.129073101656442	823	FALSE	FALSE	FALSE	FALSE	FALSE	FALSE
hsa-mir-7978	CUCAAGUCCUCUAUUUCUUUGAA	2.8390507	0.130528718811235	0.0753607909426437	0.0459761845081651	-0.0204920758699081	942	1.17586976666667	0.0833727636801326	0.0481352875538076	0.0709030592022756	-0.228353074257515	1091	FALSE	FALSE	FALSE	FALSE	FALSE	FALSE
hsa-mir-126	ACGCGCUGUGACACUUCAAACUCGU	2.83892893333333	0.354963275024915	0.204938142388066	0.12503422359648	-0.020810556961044	943	1.02310506666667	0.227104640257224	0.131118925186722	0.221975872915129	-0.635140216819313	1395	FALSE	FALSE	FALSE	FALSE	FALSE	FALSE
hsa-mir-3178	AUCGGUCGAGAGCGUCCUGGCUGAU	2.8381243	0.174232828830505	0.100593370626962	0.0613901332054077	-0.0229150779188429	944	1.30200266666667	0.370201106271084	0.213735708359908	0.284332064556256	0.107517987408127	844	FALSE	FALSE	FALSE	FALSE	FALSE	FALSE
hsa-mir-129-1	GCUUGCUGUUCCUCUCAACAGUAGUCAGGAAGC	2.83806413333333	0.319545236905595	0.184489528545708	0.112592676519359	-0.0230724440205408	945	1.18276116666667	0.0470938079855863	0.0271896227176428	0.0398168364948176	-0.210002415275104	1074	FALSE	FALSE	FALSE	FALSE	FALSE	FALSE
hsa-mir-4751	AGGGCAGGGGUGUGGCU	2.83782325	0.115932596896505	0.0669337160260494	0.0408526489084565	-0.0237024751196553	946	1.4433022	0.311663658100074	0.179939096900701	0.215937908291191	0.48377528644372	575	FALSE	FALSE	FALSE	FALSE	FALSE	FALSE
hsa-mir-891b	UUGAUUCAGUAAAACAUUCAA	2.8373598	0.134176937553209	0.0774670910153846	0.0472893630033134	-0.0249146300198916	947	0.8266881	0.333550582508606	0.1925755185997	0.403478146726203	-1.15816612935663	1653	FALSE	FALSE	FALSE	FALSE	FALSE	FALSE
hsa-mir-5001	GGAGCUGGCUGCUGGCCUCAGUUCU	2.83698136666667	0.233495209717438	0.134808522184851	0.0823041040949045	-0.0259044235670096	948	1.268119	0.0777559851265479	0.044892438943917	0.0613160004120654	0.0172913843849806	908	FALSE	FALSE	FALSE	FALSE	FALSE	FALSE
hsa-mir-548o-2	UUUGCCAUUAAAAGUAAUGCGGCCAA	2.83595818333333	0.194121649670987	0.112076186693079	0.0684501100234208	-0.028580562721912	949	1.08666066666667	0.278432602015862	0.160753137725026	0.256227735627861	-0.465902160397897	1275	FALSE	FALSE	FALSE	FALSE	FALSE	FALSE
hsa-mir-8066	AUUGUUGCCUCUGCAUGUUACAAU	2.83558286666667	0.135720470873975	0.0783582503936321	0.0478633414207074	-0.0295622046177825	950	1.6552961	0.124346785101667	0.0717916498513118	0.0751205691245613	1.04827999742428	251	FALSE	FALSE	FALSE	FALSE	FALSE	FALSE
hsa-mir-6788	UGAAGAAGAGUAUUGAUUGUGCUGUUCG	2.83492465	0.317073593320553	0.183062524456543	0.111845510010488	-0.0312837723336462	951	1.686074	0.105773677448598	0.0610684611481248	0.0627337100557854	1.13023645722849	212	FALSE	FALSE	FALSE	FALSE	FALSE	FALSE
hsa-mir-451b	CAUUACUAAACUCAGUAAUG	2.83409912666667	0.0825581250690127	0.0476649557323854	0.0291302884546998	-0.0334429311506889	952	1.04654706666667	0.206377927397393	0.119152351937682	0.197198897183595	-0.572718046017199	1350	FALSE	FALSE	FALSE	FALSE	FALSE	FALSE
hsa-mir-10b	UUGUGUGGUAUCCGUAUAGUCACAG	2.8334153	0.41256389992107	0.238193878677351	0.145606575894847	-0.0352314819003109	953	1.3808349	0.0578753791445892	0.0334143657285802	0.041913322979155	0.31743519301539	699	FALSE	FALSE	FALSE	FALSE	FALSE	FALSE
hsa-mir-5583-1	AUUCUGGCUAGGUGAUCAUCAGAAU	2.83218368333333	0.180850651805104	0.104414172502796	0.0638555517671268	-0.0384527790795342	954	1.24582933333333	0.182326896020125	0.105266482497728	0.146349817861723	-0.0420623132427323	953	FALSE	FALSE	FALSE	FALSE	FALSE	FALSE
hsa-mir-548c	UUUGCCAUUACUUUCAGUAGCAAA	2.83109178333333	0.0587019227092761	0.0338915708781492	0.0207347296385285	-0.0413086468874269	955	0.906047466666667	0.1859381435474	0.10735143722971	0.205218987291541	-0.946845254823134	1564	FALSE	FALSE	FALSE	FALSE	FALSE	FALSE
hsa-mir-8060	UGGUCAGAUAUCCCAU	2.82981658333333	0.219129702085571	0.126514592486547	0.077436008883463	-0.0446439364090155	956	1.23427976666667	0.356542401953489	0.205849851745362	0.288866763907487	-0.0728169000167712	978	FALSE	FALSE	FALSE	FALSE	FALSE	FALSE
hsa-mir-193a	AGAUGAGGGUGUCGGAUCAACU	2.82970541666667	0.114799738106282	0.0662796596985603	0.040569501485958	-0.044934693167549	957	1.4174295	0.357951166259798	0.206663202196835	0.252535428576729	0.414880563360711	624	FALSE	FALSE	FALSE	FALSE	FALSE	FALSE
hsa-mir-329-2	UGUUUCUUUAUUGAGGACGAAACA	2.82826738333333	0.214224364857386	0.123682494717389	0.0757440283474564	-0.0486958737732283	958	1.26165006666667	0.250769633222233	0.14478191524544	0.198763222741134	6568429792376665e-20	924	FALSE	FALSE	FALSE	FALSE	FALSE	FALSE
hsa-mir-6749	GGAGCUCUGUCCUGUCUCACUCAUUGCUCC	2.82822333333333	0.149586081015525	0.0863635641413343	0.052890476948022	-0.0488110866836932	959	1.51019776666667	0.0586422016754437	0.0338570909231897	0.0388308094276154	0.661907121968456	458	FALSE	FALSE	FALSE	FALSE	FALSE	FALSE
hsa-mir-4764	UUAUCUGUCACCAGUCAGAUAACUGUCACCAGUCAGUUAA	2.8269299	0.0552546964059837	0.0319013138439858	0.0195458318248301	-0.052194065544689	960	1.299657	0.0845329905643356	0.0488051448577233	0.0650425385808222	0.101271864837037	850	FALSE	FALSE	FALSE	FALSE	FALSE	FALSE
hsa-mir-4721	CCAUCAAGCCCCACCAGAAGGUGGAGGCCCAGGUGAG	2.82655968333333	0.0785864969497354	0.0453719351685994	0.0278028790310414	-0.0531623683748719	961	1.40433473333333	0.0159624833269561	0.009215944045753	0.0113665801664447	0.380011364423739	655	FALSE	FALSE	FALSE	FALSE	FALSE	TRUE
hsa-mir-376c	UGUUUAUGUUAUUUAUGGUUAAACA	2.8255327	0.0472773747074389	0.0272956050139186	0.0167321987487311	-0.055848446441465	962	1.40527426666667	0.250691882542721	0.144737025869694	0.178393562373676	0.382513186376115	653	FALSE	FALSE	FALSE	FALSE	FALSE	FALSE
hsa-mir-4709	CCAAUGGUAUCCAGUGAUUCGUUGA	2.82515663333333	0.108071066305525	0.0623948592231049	0.0382531237491122	-0.0568320499646359	963	1.1828828	0.158125016488631	0.0912935208353253	0.133677669916776	-0.209678525815648	1073	FALSE	FALSE	FALSE	FALSE	FALSE	FALSE
hsa-mir-130b	ACUACUAUAGGCCGCUGGGAAGCAGU	2.82464085	0.224307142683237	0.129503789209323	0.0794108541916886	-0.0581810828591454	964	1.1470503	0.0362660557956059	0.0209382170760391	0.0316167963999538	-0.305094549843748	1153	FALSE	FALSE	FALSE	FALSE	FALSE	FALSE
hsa-mir-6728	GAGGGGCUUACUGCCCUGUGGGGCUCUCUGGACCCAGUGCCAUGCUUCUC	2.82399446666667	0.0297263899260541	0.0171625392258431	0.0105263626671131	-0.0598717004552842	965	1.37795996666667	0.0979610611896556	0.0565578450479491	0.0710913695313129	0.309779720804059	706	FALSE	FALSE	FALSE	FALSE	FALSE	FALSE
hsa-mir-4438	UGUGCCUUGCCUUUCCUUUGGCACA	2.82309173333333	0.106702057069504	0.0616044613721651	0.0377961707051995	-0.0622328022647703	966	1.51952753333333	0.0439207659707029	0.0253576660561999	0.0289042251668553	0.686750748297717	441	FALSE	FALSE	FALSE	FALSE	FALSE	FALSE
hsa-mir-6860	GAGUUUGGAGUCGGUGGGUGGAGCCAAACUG	2.82240003333333	0.342754573585395	0.197889445325503	0.1214408197057	-0.0640419457419348	967	1.31131566666667	0.460480645480712	0.265858624624902	0.351159264840664	0.132316966875754	818	FALSE	FALSE	FALSE	FALSE	FALSE	TRUE
hsa-mir-4729	GCUAACUGUGACCUUAGC	2.82174276666667	0.397192700895644	0.229319312782255	0.140761484564679	-0.0657610287298781	968	0.9665247	0.234801080887802	0.135562467256587	0.242933347577979	-0.785804379950143	1474	FALSE	FALSE	FALSE	FALSE	FALSE	FALSE
hsa-mir-4795	AUAUUGACACUAUAACAAUAAUGUCAAUAU	2.8216888	0.415265352969945	0.239753563322323	0.147169082915857	-0.0659021787125056	969	0.777012466666667	0.197241965344735	0.113877701787273	0.25384659037826	-1.29044412904252	1701	FALSE	FALSE	FALSE	FALSE	FALSE	FALSE
hsa-mir-548ay	UUUUGCAUUUAAAGUAAUGGCCAAA	2.8215268	0.314872180128763	0.181791537957666	0.111596381125553	-0.0663258902107023	970	1.31165146666667	0.270825242910356	0.15636102689764	0.206476529621555	0.133211146764643	816	FALSE	FALSE	FALSE	FALSE	FALSE	FALSE
hsa-mir-6833	GAAAAAUCCCUGUUAACUUUC	2.821456	0.12955969062795	0.0748013222601714	0.0459194439424005	-0.0665110678284306	971	1.1662224	0.0676431622488922	0.0390537979332354	0.0580019404951339	-0.254042416884309	1112	FALSE	FALSE	FALSE	FALSE	FALSE	FALSE
hsa-mir-301a	ACUACUGUACUUUACAGCUAGCAGU	2.8213335	0.126363291623389	0.0729558804344507	0.044788498638459	-0.0668314669551523	972	1.30827383333333	0.317556095226628	0.1833410970619	0.242729073329802	0.124217067554667	827	FALSE	FALSE	FALSE	FALSE	FALSE	FALSE
hsa-mir-548ak	UUGAGAAGUAAUUGA	2.82120143333333	0.229583709883292	0.132550216702672	0.0813779927837454	-0.0671768877279578	973	1.39893253333333	0.160550501585679	0.0926938753090214	0.114766436379262	0.365626198861621	664	FALSE	FALSE	FALSE	FALSE	FALSE	FALSE
hsa-mir-5087	CAUGUUAAGUGUUGUCCUACAG	2.82117853333333	0.11772862247914	0.0679706518796551	0.0417302985571915	-0.0672367827483834	974	1.4016388	0.137454121372769	0.0793591739757919	0.0980667211643751	0.372832539621913	659	FALSE	FALSE	FALSE	FALSE	FALSE	FALSE
hsa-mir-5581	GGAGACCCUAUACAUACCUGUUUCC	2.82053871666667	0.236201459653357	0.136370976313848	0.0837433849986294	-0.0689102252076607	975	1.02611376666667	0.149553596535366	0.0863448092179705	0.145747578283831	-0.627128546087623	1387	FALSE	FALSE	FALSE	FALSE	FALSE	FALSE
hsa-mir-655	AUGUUCGCUUCAUUCAUCAUGAAUAA	2.8202322	0.110814100085548	0.0639785505143972	0.0392925448073204	-0.0697119204919518	976	1.2708904	0.0487517341135673	0.0281468268139292	0.0383602977200609	0.0246711644447457	905	FALSE	FALSE	FALSE	FALSE	FALSE	FALSE
hsa-mir-4662b	CUUUAGGCAUUCAGAAUAGCUAAAG	2.81955645	0.302168692611027	0.174457176019654	0.107168874952309	-0.071479346695066	977	1.05279136666667	0.373437251135078	0.215604097468271	0.354711543957138	-0.556090507362665	1336	FALSE	FALSE	FALSE	FALSE	FALSE	FALSE
hsa-mir-4747	UCUUAGCACGGGGUCUAAGG	2.81908098333333	0.176086936529775	0.101663840206242	0.0624625321410831	-0.0727229312239211	978	1.36392956666667	0.09449045125992	0.054554087470764	0.0692781017210786	0.27241908497	724	FALSE	FALSE	FALSE	FALSE	FALSE	FALSE
hsa-mir-6726	UCUGCAGGUUCGCACUGAUGCCUGCUCG	2.81892906666667	0.0930011762188563	0.0536942541249085	0.032991669538116	-0.0731202697327746	979	1.32137123333333	0.115171089206724	0.0664940593563645	0.0871602819112308	0.159093278622989	808	FALSE	FALSE	FALSE	FALSE	FALSE	FALSE
hsa-mir-3158-1	CCUUCUGCUUACAGGUAUUGGAAGG	2.81888118333333	0.475653074889295	0.274618430828208	0.168738248955507	-0.0732455087383639	980	1.4164023	0.340117814266718	0.196367111623077	0.240127973716732	0.412145299567183	626	FALSE	FALSE	FALSE	FALSE	FALSE	FALSE
hsa-mir-1180	GGAAUAGUGCUCCUGGUUGUUUC	2.81872098333333	0.0597791217093471	0.034513492010811	0.0212078889903654	-0.0736645123310223	981	1.7405486	0.137785004196502	0.0795502092631443	0.0791618252983584	1.27529331183036	161	FALSE	FALSE	FALSE	FALSE	FALSE	FALSE
hsa-mir-4423	CCAUGCUGUUUAAGCCUAGCAUAG	2.8184794	0.101452172614574	0.0585734391688968	0.0359953571470397	-0.0742963742822912	982	1.48027723333333	0.155688204836022	0.089886626971727	0.105175031629338	0.582233687866259	506	FALSE	FALSE	FALSE	FALSE	FALSE	FALSE
hsa-mir-874	GUAAGAGAGACUCUCGCUUCCUGC	2.81845683333333	0.024780007672937	0.0143067441004912	0.0087920479674795	-0.0743553974683583	983	1.139048	0.222479383905565	0.12844853218702	0.195320464023961	-0.32640335188324	1174	FALSE	FALSE	FALSE	FALSE	FALSE	FALSE
hsa-mir-6748	UGGAUUUGAAAUGGUCCCACUCCUGACGAUCCU	2.8170871	0.0456911764557448	0.026379813026315	0.0162192984575254	-0.0779379392139949	984	1.45978526666667	0.225449821849594	0.130163515333616	0.154440400925812	0.527666968160695	546	FALSE	FALSE	FALSE	FALSE	FALSE	FALSE
hsa-mir-1256	AGCUGUGAAAGUCCUAGCU	2.81620645	0.0326024543156263	0.0188230357753693	0.0115767273793533	-0.0802412819972361	985	1.07503643333333	0.239474779096387	0.138260828175425	0.222759686714853	-0.496855572162123	1295	FALSE	FALSE	FALSE	FALSE	FALSE	FALSE
hsa-mir-4757	CACGGUGUCUGCGGGAGGAGACCAUG	2.81551846666667	0.0925854024649178	0.0534542070361501	0.0328839620698816	-0.0820407045213036	986	1.17407433333333	0.267137923367935	0.154232151967235	0.227530673129954	-0.233134016421029	1093	FALSE	FALSE	FALSE	FALSE	FALSE	FALSE
hsa-mir-190a	UAGGUUGUUAUUUAAUCCAACU	2.81508035	0.0385410397098667	0.0222516796513396	0.0136909199447422	-0.0831866000103019	987	1.144742	0.117000409781333	0.0675502180825491	0.102206794003656	-0.31124117115859	1157	FALSE	FALSE	FALSE	FALSE	FALSE	FALSE
hsa-mir-1273d	CAGUGAGCCAAGAUCGUGCCACUG	2.81488171666667	0.117834829721738	0.0680319706597591	0.0418613787655972	-0.0837061261044852	988	1.08106456666667	0.142056601187144	0.0820164169355609	0.131404363409263	-0.480803649606401	1281	FALSE	FALSE	FALSE	FALSE	FALSE	FALSE
hsa-mir-5685	CGGGCCCCUCCCCUCAAUGGGCCCG	2.81454801666667	0.300867166653228	0.173705739657561	0.106897151823884	-0.0845789194807078	989	1.23506933333333	0.324697294244491	0.1874640702372	0.262898029674305	-0.0707144145067334	976	FALSE	FALSE	FALSE	FALSE	FALSE	FALSE
hsa-mir-1273h	GCAGUGUCGUGGUCACAGCUUGCUGC	2.81199176666667	0.444895297761513	0.256860419923809	0.158213584774785	-0.0912647992168731	990	1.50723683333333	0.349148461014199	0.201580957953691	0.231648041828993	0.654022645973789	466	FALSE	FALSE	FALSE	FALSE	FALSE	FALSE
hsa-mir-6859-1_6859-3_6859-2_6859-4	CUCAGGACAGCGGGUGUCAGCUUGCCUGAC	2.81091863333333	0.117597121471047	0.0678947297372339	0.0418358326265723	-0.0940715827503848	991	1.33753163333333	0.20205611819295	0.116657154230111	0.151066422025022	0.202125752346669	774	FALSE	FALSE	FALSE	FALSE	FALSE	FALSE
PARIS_ID13	GCAAUGGAAUGUAAUGAUCAUCACUUUUCAUUAUGC	2.81074141666667	0.21974916466768	0.12687223937508	0.0781819214548332	-0.0945350934870436	992	1.04730443333333	0.402267988601558	0.232249531505479	0.384098430025002	-0.570701303784178	1346	FALSE	FALSE	FALSE	FALSE	FALSE	FALSE
hsa-mir-3687-1_3687-2	CGGUGGUCCCUCCCG	2.8107386	0.270439685983918	0.156138425502373	0.0962165908931974	-0.0945424604873721	993	1.61554483333333	0.145108116187838	0.083778209942648	0.0898199252622651	0.942428945574306	300	FALSE	FALSE	FALSE	FALSE	FALSE	FALSE
hsa-mir-222	AGAUCCUGUCUUUCGUAAUCAGCAGCU	2.81059715	0.251535443215802	0.145224055851375	0.0894953740402825	-0.0949124233973686	994	1.46496103333333	0.072896010405326	0.0420865312303647	0.0497596924059204	0.541449179187849	539	FALSE	FALSE	FALSE	FALSE	FALSE	FALSE
hsa-mir-5687	CUAAAUGGUACCCACUUUAUUUAG	2.80914355	0.171436373418398	0.0989788363420054	0.0610279860630114	-0.0987143186675868	995	1.10109286666667	0.0961664692075848	0.055521736884015	0.0873372919930988	-0.427471597585413	1246	FALSE	FALSE	FALSE	FALSE	FALSE	FALSE
hsa-mir-105-2	CUGUGGUGGCUGCUUAUGCACCACGG	2.8089657	0.193986898488094	0.111998388061361	0.0690599028988121	-0.0991794858895232	996	1.2797864	0.13183242288724	0.0761134848418684	0.103011270386402	0.0483597418466577	885	FALSE	FALSE	FALSE	FALSE	FALSE	FALSE
NEAT1_ParasoR_ID45	UGUAUGGAUAGACCCCAUUUUGUUUAUUCACACA	2.80809001666667	0.0407259955254731	0.0235131644796474	0.0145030947312069	-0.101469838340822	997	0.991687333333334	0.204547567847514	0.118095593358845	0.206262156399612	-0.718800447019323	1437	FALSE	FALSE	FALSE	FALSE	FALSE	FALSE
hsa-mir-331	GGAUCCCAGAUCAAACCAGGCCC	2.80797141666667	0.15665803023312	0.090446555925808	0.0557904647117412	-0.101780037005551	998	1.11281746666667	0.178346829036721	0.102968589753467	0.160266022397133	-0.396250925979474	1225	FALSE	FALSE	FALSE	FALSE	FALSE	FALSE
hsa-mir-5193	GGGAGGUAAGAAGUCUCUGACUCCU	2.80792435	0.187101021294921	0.108022825010277	0.0666332129976797	-0.101903140016962	999	0.8803151	0.317650185089085	0.183395419869318	0.360836915201256	-1.01536629343798	1597	FALSE	FALSE	FALSE	FALSE	FALSE	FALSE
hsa-mir-138-1	AGGCCGUUGCCAAUCAGAGAACGGCUA	2.80774511666667	0.16323935227486	0.0942462839782305	0.0581389497593201	-0.102371925351482	1000	1.0295012	0.17989289963898	0.103861214031867	0.174737921275837	-0.618108371097686	1380	FALSE	FALSE	FALSE	FALSE	FALSE	FALSE
hsa-mir-101-1	GAUGCUGUCUAUUCUAAAGGUAC	2.8072405	0.643328426331365	0.371425840119752	0.229167549531778	-0.103691751794985	1001	1.17326633333333	0.42866154622188	0.247487859102443	0.36535740781381	-0.23528558685052	1097	FALSE	FALSE	FALSE	FALSE	FALSE	FALSE
hsa-mir-5684	ACAGAGUGAGAUGGUCUUGUUUUGU	2.8071416	0.140115295649842	0.0808956036610202	0.0499138681318541	-0.10395042504913	1002	1.20805093333333	0.0464145994602269	0.0267974814926906	0.0384210617114931	-0.14265994729403	1023	FALSE	FALSE	FALSE	FALSE	FALSE	FALSE
hsa-mir-95	UGAAUUGAAAUGCGUUACAUUCA	2.80703051666667	0.122311346593542	0.0706164888807272	0.043573215847609	-0.104240963849073	1003	1.38049416666667	0.230156662852899	0.132881011253907	0.166720489235122	0.316527876475363	700	FALSE	FALSE	FALSE	FALSE	FALSE	FALSE
hsa-mir-3171	UAUCUAUAUAUAUGUGUA	2.80672473333333	0.249403301123228	0.143993063040277	0.0888591952610297	-0.105040741097774	1004	1.12238206666667	0.222166781533747	0.128268051123501	0.197942205361098	-0.370781977303852	1209	FALSE	FALSE	FALSE	FALSE	FALSE	FALSE
hsa-mir-617	UGGCCAUUUCCUACCA	2.80629568333333	0.200703225458202	0.115876061245519	0.0715189160750892	-0.106162922692223	1005	1.32328563333333	0.183737972565834	0.106081167921241	0.138849820429926	0.164191009353455	805	FALSE	FALSE	FALSE	FALSE	FALSE	FALSE
hsa-mir-487a	GUUCGCUUAAUUUAUGACGAAUC	2.8061929	0.222171158149112	0.128270577963561	0.0791717341131867	-0.106431752816641	1006	1.14811056666667	0.115174168728988	0.0664958373193728	0.100316269245196	-0.302271234983137	1150	FALSE	FALSE	FALSE	FALSE	FALSE	FALSE
hsa-mir-6812	GCAGCCAGUCCUGUCUCACCGC	2.80601163333333	0.443635137956058	0.256132866320907	0.158101674521232	-0.106905856340755	1007	1.19960943333333	0.227473378319669	0.131331816206335	0.189622865575167	-0.165138266329354	1039	FALSE	FALSE	FALSE	FALSE	FALSE	FALSE
hsa-mir-4638	AAGUCCGGCUCCAGAACCUGGACACCGCUCAG	2.80578098333333	0.293026046758801	0.169178666975766	0.104436536030221	-0.107509122125066	1008	1.08517963333333	0.34725088491378	0.200485391881307	0.319993920128351	-0.469845907334887	1278	FALSE	FALSE	FALSE	FALSE	FALSE	FALSE
hsa-mir-1294	GUCUGGCAUUGUCUGAUAUAC	2.8047374	0.0863188998240389	0.0498362400495612	0.030776107532933	-0.110238617542705	1009	1.24694303333333	0.0374040439902337	0.021595234866542	0.0299965940627176	-0.0390967142485196	951	FALSE	FALSE	FALSE	FALSE	FALSE	FALSE
hsa-mir-4520-1	CCAAAUCAGAAAAGGAUUUGG	2.80457273333333	0.0606022205792488	0.0349887083649183	0.0216083611806426	-0.110669303715765	1010	1.12843173333333	0.191596795626293	0.11061846153071	0.169790329327522	-0.354672715041138	1191	FALSE	FALSE	FALSE	FALSE	FALSE	FALSE
hsa-mir-663b	UCCUAGGCGGGUCGCUGCGGUACCUCCCUCCUGUCUGUGGCGGUGGGAUCCCGUGGCCGUGUUUUCCUGGUG	2.80201763333333	0.148889106534245	0.0859611657369492	0.05313639170683	-0.117352175623395	1011	1.37385183333333	0.293622290923362	0.169522908704678	0.213721948611413	0.298840440853065	711	FALSE	FALSE	FALSE	FALSE	FALSE	TRUE
hsa-mir-556	AUAUGAGCUUCAUUUAUACAUUUCAUAU	2.80154628333333	0.397732322327675	0.229630863361298	0.14196885651821	-0.118584992997927	1012	1.22413866666667	0.408020467109596	0.235570726520602	0.333312293958198	-0.099820972891158	990	FALSE	FALSE	FALSE	FALSE	FALSE	FALSE
hsa-mir-378h	GGGAUGAGCCCUGGCUCUGUUUCCUAG	2.80131193333333	0.281752174566189	0.162669693830552	0.100578650743449	-0.119197936143616	1013	1.41525016666667	0.0999578518005633	0.057710692644672	0.0706291044190397	0.409077358959719	631	FALSE	FALSE	FALSE	FALSE	FALSE	FALSE
hsa-mir-1292	GCUGAGGUUGCGUUGACGCUCGC	2.80096696666667	0.1559635903012	0.0900456208441784	0.0556820527186749	-0.120100197521153	1014	1.8016471	0.198413408606198	0.11455403486962	0.110128897388505	1.43798851713506	111	FALSE	FALSE	FALSE	FALSE	FALSE	FALSE
hsa-mir-3139	UGUUGACUGAAUAAUAAACA	2.80017823333333	0.146512365554553	0.0845889536925298	0.0523225142637239	-0.122163131980059	1015	0.9735186	0.254730173017019	0.147068533962096	0.26165927699483	-0.767180780412011	1464	FALSE	FALSE	FALSE	FALSE	FALSE	FALSE
hsa-mir-3622b	GUGAGCUCAGCUCCCUGCCUCAC	2.79943061666667	0.232112047809944	0.134009953285226	0.0829140205969183	-0.124118525670848	1016	1.18807396666667	0.382264087968387	0.220700274090075	0.321751085112058	-0.195855307134267	1066	FALSE	FALSE	FALSE	FALSE	FALSE	FALSE
hsa-mir-3135a	AGUGGUGCAAUCUCAGUUCACU	2.79889656666667	0.323546564955944	0.186799696372693	0.115597899832815	-0.125515335088199	1017	1.357791	0.210055553604278	0.121275630418206	0.154703893017613	0.25607309670335	740	FALSE	FALSE	FALSE	FALSE	FALSE	FALSE
hsa-mir-3690-1_3690-2	AAAGAGGUGUUUCUACUCCAU	2.79835468333333	0.112446008967642	0.0649207335467672	0.0401829009157978	-0.126932632612972	1018	1.25075413333333	0.310389184453088	0.179203279197539	0.248161629996682	-0.0289483849616006	945	FALSE	FALSE	FALSE	FALSE	FALSE	FALSE
hsa-mir-4422	CCCACCAUGUACCAGUGGG	2.79762061666667	0.389947773796942	0.22513645217156	0.139385509055034	-0.128852586237094	1019	1.10930156666667	0.0947375103254424	0.0546967270887491	0.0854028455130723	-0.405613186465914	1230	FALSE	FALSE	FALSE	FALSE	FALSE	FALSE
hsa-mir-3664	GAGUACCUUCCAACACGAGCUCUC	2.79745596666667	0.267644758540239	0.154524773390399	0.095674341876828	-0.129283228818439	1020	1.3433495	0.219419768311221	0.126682062300009	0.163337812171159	0.217617769528249	764	FALSE	FALSE	FALSE	FALSE	FALSE	FALSE
PARIS_ID16	UCCUACUGGUGGUCUGUAAGAUGAGUUAGGG	2.79637055	0.575350699923318	0.332178881479167	0.205749091415413	-0.132122139448057	1021	1.2038705	0.610820780044565	0.352657541785347	0.507380802208015	-0.153791750193109	1032	FALSE	FALSE	FALSE	FALSE	FALSE	FALSE
hsa-mir-4474	CACAAAUAUGGCUCUUUGUG	2.79622775	0.104788290916436	0.060499547968525	0.0374748769718188	-0.132495633287207	1022	1.1180425	0.373151256242357	0.215438978239972	0.333754089171349	-0.38233752596326	1214	FALSE	FALSE	FALSE	FALSE	FALSE	FALSE
hsa-mir-6810	UGGCACAGAUCCAAUACCUUCUGUCCCC	2.79606333333333	0.146635940506832	0.0846602997244934	0.0524437121143532	-0.132925665584501	1023	1.10286826666667	0.0901326831651171	0.0520381288881636	0.0817257018714811	-0.422744000876853	1240	FALSE	FALSE	FALSE	FALSE	FALSE	FALSE
hsa-mir-3182	AGUCCGUGCAUCCGCCCUUCGAUGCUUGGGUU	2.79567765	0.202554779487568	0.116945056462793	0.0724528378611775	-0.133934421528914	1024	1.37563333333333	0.143496261953486	0.08284760546655	0.104312870643935	0.303584280853236	708	FALSE	FALSE	FALSE	FALSE	FALSE	FALSE
hsa-mir-4502	CUUUUUGCUGAUGGAGGGUCUUGCCUCCAUGGGGAUGGCUG	2.7955483	0.13252473101512	0.0765131891258622	0.0474056309508657	-0.134272736851698	1025	1.476254	0.251685335836238	0.145310596396133	0.170489181290102	0.571520482580444	513	FALSE	FALSE	FALSE	FALSE	FALSE	FALSE
hsa-mir-3185	GCGGGAGCCAGGCCGC	2.79538145	0.227870655672429	0.131561184392893	0.0815168375938207	-0.13470913353981	1026	1.20379466666667	0.325743183913852	0.188067914919348	0.270596965523898	-0.153993681823766	1033	FALSE	FALSE	FALSE	FALSE	FALSE	FALSE
hsa-mir-361	GGUACUUUAUAAUUUCAAAAAGUCCC	2.79482301666667	0.271203183674761	0.156579231099707	0.0970376950731641	-0.136169717640479	1027	1.09896933333333	0.0592452906679787	0.0342052845153752	0.0539098670645151	-0.433126215810707	1253	FALSE	FALSE	FALSE	FALSE	FALSE	FALSE
hsa-mir-6769b	AAGUGCCGUCCUCAUGAGCCCCU	2.79465128333333	0.178326487887079	0.102956845785246	0.0638099246766772	-0.136618886701943	1028	1.109905	0.0937390688400523	0.0541202766283891	0.0844568398557105	-0.404006343252835	1227	FALSE	FALSE	FALSE	FALSE	FALSE	FALSE
hsa-mir-4495	UGCUCAGUGGAGUUAUUUUGAGCA	2.79431603333333	0.247566631868273	0.142932661551516	0.0885965040872458	-0.137495734107926	1029	1.3594035	0.0658792825913425	0.038035421538131	0.0484619044980703	0.260366917640915	734	FALSE	FALSE	FALSE	FALSE	FALSE	FALSE
hsa-mir-369	UAUUCGCUUUAUUGACUUCGAAUA	2.79338853333333	0.291519615735607	0.168308928619009	0.104360568627286	-0.139921613210242	1030	0.832055733333333	0.164331251109347	0.0948766920642494	0.197500292980391	-1.14387300911363	1647	FALSE	FALSE	FALSE	FALSE	FALSE	FALSE
hsa-mir-593	CACCAGCCAGGCAUUGCUCAGCCCGUUUCCCUCUGGGGGAGCAAGGAGUGGUGCUGGGUUUGUC	2.79332513333333	0.167717154343975	0.0968315442082117	0.0600421169532221	-0.140087436105214	1031	1.3239817	0.177705475859834	0.102598304324146	0.134220492518767	0.166044519819983	803	FALSE	FALSE	FALSE	FALSE	TRUE	TRUE
hsa-mir-548ap	CUUUGUCAUUAAAACCAAUAACAAAA	2.79250005	0.141297299184618	0.0815780337200064	0.0505988528754434	-0.142245444100903	1032	1.27342	0.107263735251015	0.0619287464214585	0.0842328024147692	0.0314070710764754	897	FALSE	FALSE	FALSE	FALSE	FALSE	FALSE
hsa-mir-8078	GGCCUGGGAUUCCUGCCUUCUAGGUC	2.79158366666667	0.122254908193989	0.0705839041555524	0.0437941049927295	-0.144642247527368	1033	1.29303496666667	0.158704473949928	0.0916280707565888	0.122737959947869	0.0836384847589464	862	FALSE	FALSE	FALSE	FALSE	FALSE	FALSE
hsa-mir-4499	GGGAACUGGUGAGUUGUACAUAGAAAUGCUUUCUAACUCC	2.79127913333333	0.296515283850867	0.171193178950137	0.106229176548449	-0.145438755397226	1034	1.3419433	0.366999518443513	0.211887270765825	0.273483625160253	0.213873291387221	768	FALSE	FALSE	FALSE	FALSE	FALSE	FALSE
hsa-mir-1825	UGGGCUCCCCUAGACUAGGACUCCA	2.79072481666667	0.291001984146731	0.16801007388183	0.104274696813107	-0.146888572343569	1035	1.27955876666667	0.170330483677653	0.0983403506024922	0.133116577460037	0.0477535919100658	887	FALSE	FALSE	FALSE	FALSE	FALSE	FALSE
hsa-mir-1206	AAGCUCUUGCAGUAGGUUU	2.79063585	0.251482065450119	0.145193238183989	0.09011640320256	-0.147121264933831	1036	0.8831202	0.363546599670138	0.209893727182527	0.411661515238965	-1.00789677584917	1590	FALSE	FALSE	FALSE	FALSE	FALSE	FALSE
hsa-mir-548ae-2	UUUGUCAUUUAAAAGUAAUGGCAAA	2.79019986666667	0.408154796392081	0.235648281568005	0.146281562574829	-0.148261580682933	1037	1.1651055	0.275551995043131	0.15909001851389	0.236503900327594	-0.257016536949529	1117	FALSE	FALSE	FALSE	FALSE	FALSE	FALSE
hsa-mir-1278	ACUCCCAGAACUCAUUAAGUUGGUAGU	2.78953316666667	0.417047526189862	0.240782501510584	0.149504415711325	-0.150005336583216	1038	1.00386483333333	0.425489311467495	0.245656368513067	0.42385119723206	-0.686373777582298	1425	FALSE	FALSE	FALSE	FALSE	FALSE	FALSE
hsa-mir-548ag-2	CUGCCAUUGAAAGUAAAGGCAA	2.78845988333333	0.303647129076303	0.175310751710861	0.108894207476753	-0.152812512442191	1039	1.128031	0.141942746425769	0.0819506828584323	0.125832309950497	-0.355739801662563	1193	FALSE	FALSE	FALSE	FALSE	FALSE	FALSE
hsa-mir-4533	CGCUGCUGGCUGCCUUCCAGCG	2.78706903333333	0.179708554248993	0.103754782171334	0.0644794054613213	-0.156450284894434	1040	1.3455779	0.186379406775293	0.107606200673118	0.138512535599234	0.223551630351361	759	FALSE	FALSE	FALSE	FALSE	FALSE	FALSE
hsa-mir-4503	UUUACAUAUAAAUUUCUAUUUGU	2.78702116666667	0.269059282507464	0.155341449183652	0.0965400929585563	-0.156575480308304	1041	1.09931296666667	0.316484820031645	0.182722596039701	0.287893283921948	-0.432211177050078	1251	FALSE	FALSE	FALSE	FALSE	FALSE	FALSE
hsa-mir-4477b	UAAUAGCAAUCCUUAAAUGCCAUUA	2.78692916666667	0.315491429806114	0.18214906192558	0.113203964269914	-0.156816106591229	1042	1.158219	0.163834687233809	0.0945900007770378	0.141453979975988	-0.275354148041956	1133	FALSE	FALSE	FALSE	FALSE	FALSE	FALSE
hsa-mir-122	UGUUUGUGUCUAAACUAUCAAACG	2.78684686666667	0.10709005469325	0.0618284719046797	0.038426960581921	-0.157031362494325	1043	1.09945333333333	0.043675597778776	0.0252161181345942	0.0397248309269843	-0.431837403820762	1250	FALSE	FALSE	FALSE	FALSE	FALSE	FALSE
hsa-mir-494	UUCUCUUUAUUUAUGAUGAA	2.78681555	0.297172606290835	0.171572684237796	0.106635190223061	-0.157113271332295	1044	1.192676	0.239481319799688	0.138264604452237	0.200793274786856	-0.183600853129901	1055	FALSE	FALSE	FALSE	FALSE	FALSE	FALSE
hsa-mir-6733	CAGAGUUCCCUUCUUGUGAGCUCAG	2.78614106666667	0.358008504425584	0.206696306402286	0.128496187328341	-0.158877384564852	1045	1.19360866666667	0.330924045819177	0.191059086935022	0.277246684831246	-0.181117315975728	1052	FALSE	FALSE	FALSE	FALSE	FALSE	FALSE
hsa-mir-2115	GAUGGAGGAAUCACAUGAAUUCAUC	2.7852167	0.375427992353167	0.216753452446422	0.134793099708603	-0.161295068424201	1046	1.0227118	0.286244151188928	0.165263137742884	0.27988740443684	-0.63618742094172	1396	FALSE	FALSE	FALSE	FALSE	FALSE	FALSE
hsa-mir-4433b	CCUGUUUGAAUAUUUCACCAGAAACAGG	2.78503733333333	0.160092175458651	0.0924292605962051	0.0574829549114307	-0.16176420249247	1047	1.0680058	0.141536666415915	0.0817162324554308	0.132524248853251	-0.515576986494534	1306	FALSE	FALSE	FALSE	FALSE	FALSE	FALSE
hsa-mir-1307	GGCUCGUCUGUGUUGCCAAUCGACUC	2.78464643333333	0.0196182883457197	0.0113266240574409	0.00704516311689732	-0.162786602644592	1048	1.39656066666667	0.23200154582531	0.133946154934652	0.166123499940075	0.359310310021654	669	FALSE	FALSE	FALSE	FALSE	FALSE	FALSE
hsa-mir-523	UUUCUGUUGUCUGAAAGAAAAGAAC	2.78419635	0.124751762117456	0.0720254634403932	0.0448070992254033	-0.163963796987057	1049	1.22832923333333	0.158600034110537	0.0915677723872026	0.129118504881743	-0.0886621866005529	986	FALSE	FALSE	FALSE	FALSE	FALSE	FALSE
hsa-mir-3915	UAUUGCAAAGAUUUUCAAUA	2.7836615	0.351565958252846	0.20297670063519	0.126296231870451	-0.165362698806867	1050	0.9588467	0.195482499587227	0.112861873758546	0.20387252684629	-0.80624962469968	1484	FALSE	FALSE	FALSE	FALSE	FALSE	FALSE
hsa-mir-3169	AUAGCACAAAGUCUUAUGGUACUGU	2.78342173333333	0.222060429880136	0.128206648967661	0.0797796565359874	-0.165989809260879	1051	0.900003333333333	0.385431764579314	0.222529133034099	0.428255930066163	-0.962939782733897	1568	FALSE	FALSE	FALSE	FALSE	FALSE	FALSE
hsa-mir-526a-2	CUGUUGAAAGAAAAG	2.78308825	0.269705517153445	0.155714552930469	0.0969087189935299	-0.166862035944764	1052	1.2761139	0.277364001697914	0.160136181043802	0.217350505858383	0.0385804814477684	892	FALSE	FALSE	FALSE	FALSE	FALSE	FALSE
hsa-mir-548am	UUUGCCGUCGAAAAUAAUGGCAAA	2.78282801666667	0.273459984822013	0.15788219584958	0.0982669367938768	-0.167542677028389	1053	0.981761	0.370427635768445	0.213866495226188	0.377309381579066	-0.74523263176346	1456	FALSE	FALSE	FALSE	FALSE	FALSE	FALSE
hsa-mir-548m	UUUGUCAUUAAAGUAAUGCAAA	2.78223806666667	0.517385628418788	0.298712731842431	0.185960229146982	-0.169085693067646	1054	0.868140333333333	0.541430504705897	0.312595047639425	0.62366703160422	-1.04778568446019	1611	FALSE	FALSE	FALSE	FALSE	FALSE	FALSE
hsa-mir-6848	CCAUGGUGUGCUCUGAUCCCCCUGUGG	2.78044066666667	0.121715704948389	0.0702725950165576	0.0437756886552476	-0.173786798295142	1055	1.43626593333333	0.161959306331261	0.0935072491081187	0.112764149432536	0.465038871475888	587	FALSE	FALSE	FALSE	FALSE	FALSE	FALSE
hsa-mir-3133	CAAUAGUAAAAAGACAACCUGUUG	2.7803031	0.0641857710744958	0.0370576722080038	0.0230858898349952	-0.174146604334866	1056	0.676136433333333	0.073835178857665	0.0426287603891371	0.109201597810163	-1.55906032998839	1776	FALSE	FALSE	FALSE	FALSE	FALSE	FALSE
hsa-mir-5681a	UUCUAGUCCCUAUUAGACUAGAA	2.78000975	0.110398348879194	0.0637385164434929	0.0397114970115461	-0.174913862161999	1057	1.0139956	0.107283555663858	0.0619401897421486	0.105802782244674	-0.659397220666377	1410	FALSE	FALSE	FALSE	FALSE	FALSE	FALSE
hsa-mir-4733	GGUGGCAAUCAAGGUCUAGCCACC	2.77971466666667	0.29543954326031	0.1705720998306	0.106284125778489	-0.175685653527795	1058	1.16767336666667	0.414529519965471	0.239328729939111	0.35500468863893	-0.250178732510327	1108	FALSE	FALSE	FALSE	FALSE	FALSE	FALSE
hsa-mir-7976	GCUCUAAUAAUUUAUUCUAAUAAUAAUUUAGAUC	2.77857995	0.0506278505037741	0.0292300031168462	0.0182207643525874	-0.178653508459025	1059	1.12758036666667	0.213406619567725	0.123210369254274	0.18926067345301	-0.356939763735017	1197	FALSE	FALSE	FALSE	FALSE	FALSE	FALSE
hsa-mir-7114	CUGUCCCCUGCCACUGGGUGACC	2.77798031666667	0.167671022048925	0.0968049097152464	0.0603571670551343	-0.180221851286395	1060	1.33208533333333	0.220310757125778	0.127196474931938	0.165387870891488	0.187623155774723	787	FALSE	FALSE	FALSE	FALSE	FALSE	FALSE
hsa-mir-6715a	UGAGCAUUUUUACUGAAUUGCCA	2.7776307	0.172417724594753	0.0995454197078435	0.0620736675306596	-0.181136274753229	1061	1.2452195	0.364198426321765	0.210270059475309	0.292477291209915	-0.0436861985978269	954	FALSE	FALSE	FALSE	FALSE	FALSE	FALSE
hsa-mir-1914	CUUCUGCUUCCUCUUAGCGCAGGAG	2.77645801666667	0.391348799857565	0.225945334944802	0.140952536472137	-0.184203431617883	1062	1.20962413333333	0.414358864402408	0.239230201903838	0.342551750567814	-0.138470775759782	1020	FALSE	FALSE	FALSE	FALSE	FALSE	FALSE
hsa-mir-198	GUUCCUGUGAUUUUUC	2.77634798333333	0.108496727019313	0.0626406145507939	0.03907893667171	-0.184491224139597	1063	1.46204546666667	0.0588320927730212	0.0339667245994928	0.0402395781214336	0.533685507126946	542	FALSE	FALSE	FALSE	FALSE	FALSE	FALSE
hsa-mir-8080	GCUGAGCCCUUUGAUAAGGGGGAGGUU	2.77615511666667	0.433758680011655	0.250430690668066	0.156244396218202	-0.184995667499382	1064	1.12809803333333	0.294526963722854	0.170045221788993	0.261082773854838	-0.355561302977179	1192	FALSE	FALSE	FALSE	FALSE	FALSE	FALSE
hsa-mir-635	GUCCAUUAGGCUUUGUUAUGGAAACUUCUCCUGAUC	2.77601908333333	0.313029623620263	0.180727737461486	0.112762057544788	-0.185351463101058	1065	1.415684	0.500873487380796	0.289179442769249	0.353803170326708	0.410232585409379	630	FALSE	FALSE	FALSE	FALSE	FALSE	FALSE
hsa-mir-5572	CAGCCUGGGGCAUCGGUUG	2.77589071666667	0.39420296576448	0.227593188399471	0.142009540720625	-0.185687206512488	1066	1.05270266666667	0.139080849258923	0.0802983657587609	0.132117884434848	-0.556326700799664	1337	FALSE	FALSE	FALSE	FALSE	FALSE	FALSE
hsa-mir-4442	CGGUGUGCAAAUGUGUGUGUGCGGUGUUAUGCCG	2.77563558333333	0.320267556024484	0.184906559683439	0.115385304161531	-0.186354508530425	1067	1.66921553333333	0.287029773219875	0.165716716833932	0.171954889879734	1.08534514736891	232	FALSE	FALSE	FALSE	FALSE	FALSE	FALSE
hsa-mir-4469	UGGCGGCGGCGAGGACACCGCCGCU	2.77515216666667	0.250969824296738	0.144897495616195	0.0904346173558427	-0.187618886308729	1068	1.13703406666667	0.481982989707794	0.278273008852616	0.423894941970189	-0.331766123426513	1181	FALSE	FALSE	FALSE	FALSE	FALSE	TRUE
hsa-mir-410	AGUUCGCUUUUAUUAAUGACGAAUA	2.77509911666667	0.206439814645373	0.119188082556963	0.0743900689548489	-0.187757638746873	1069	1.22563816666667	0.163280649668242	0.0942701270394164	0.133220924501977	-0.0958280522735572	988	FALSE	FALSE	FALSE	FALSE	FALSE	FALSE
hsa-mir-548h-4	UUUGUCAUUACUUUAAUUACUUUACGUUUCAUUAAUGACAAA	2.77435295	0.457448981579982	0.264108292655723	0.164884926260007	-0.189709239958204	1070	1.15971516666667	0.48400278467441	0.279439138020299	0.417346257586304	-0.27137010353999	1129	FALSE	FALSE	FALSE	FALSE	FALSE	FALSE
hsa-mir-376b	GUUUACGUGAUUCCUGGUUAAUC	2.7742994	0.461293461633544	0.266327904249541	0.166273856972158	-0.189849300147886	1071	1.32985173333333	0.119568549465415	0.0690329342204704	0.0899111881936725	0.181675448211221	793	FALSE	FALSE	FALSE	FALSE	FALSE	FALSE
hsa-mir-4429	GGCGACUGGUGUCUAAUUUGUUUGUC	2.77426291666667	0.216700771851431	0.125112248962024	0.0781111157668509	-0.189944722418414	1072	1.47612553333333	0.183754449229572	0.106090680727485	0.124484296951781	0.571178397083941	514	FALSE	FALSE	FALSE	FALSE	FALSE	FALSE
hsa-mir-4476	CCCAGCCUUCCAGAGUUGGUGCCAGG	2.77425495	0.279611700079293	0.161433890309349	0.100788033226468	-0.189965559259583	1073	1.2482227	0.411412821718125	0.237529303367023	0.329598894266324	-0.0356891734569305	947	FALSE	FALSE	FALSE	FALSE	FALSE	FALSE
hsa-mir-3116-1	GGCACUGGGUAUCGUAGGUGCC	2.77386961666667	0.257827428318653	0.148856735144243	0.0929486471784792	-0.19097339977792	1074	1.30816726666667	0.276963780238957	0.159905113076738	0.211718934800048	0.123933298137874	828	FALSE	FALSE	FALSE	FALSE	FALSE	FALSE
hsa-mir-519e	ACUUUCUGUUUGAAAGAAAACAAAGU	2.77384445	0.121660212958479	0.0702405567012452	0.0438597820286856	-0.191039223271981	1075	0.915716266666667	0.162975219032107	0.0940937865794251	0.177975673213013	-0.921098838772819	1548	FALSE	FALSE	FALSE	FALSE	FALSE	FALSE
hsa-mir-4745	GACGGCGCCCGCCCUGGCCCUGGC	2.77303833333333	0.305271869523268	0.176248796045279	0.110085701251852	-0.193147623892679	1076	1.42147393333333	0.00808532772949396	0.00466806614110969	0.00568798874175202	0.425650220741956	611	FALSE	FALSE	FALSE	FALSE	FALSE	FALSE
hsa-mir-1306	ACGUCCAGUGGUGCAGAGGUAAUGGACGU	2.77233898333333	0.259371952965015	0.14974846686459	0.0935570846582252	-0.19497677596837	1077	1.272885	0.299204802894271	0.172745973493837	0.235060357294077	0.0299824545173471	900	FALSE	FALSE	FALSE	FALSE	FALSE	FALSE
hsa-mir-5582	UAUAGCUACAUCAGUUAUAACUAUAUCAGUUAAA	2.77222641666667	0.375311991951141	0.216686479583086	0.135382878431127	-0.195271194431211	1078	1.15617393333333	0.414677738959621	0.239414304215283	0.358663802222279	-0.280799822505245	1137	FALSE	FALSE	FALSE	FALSE	FALSE	FALSE
hsa-mir-4675	CCCUGGUCAGACUCUCCGGGG	2.77221953333333	0.293354212055155	0.169368133297954	0.105819257287472	-0.195289197810713	1079	1.5753454	0.17760232570065	0.102538750551974	0.112738657630669	0.835384499977448	354	FALSE	FALSE	FALSE	FALSE	FALSE	FALSE
hsa-mir-3922	CAGAGGUCCCACAGCAGGGCUGGAAAGCACACCUGUGGGACUUCUG	2.77144426666667	0.395444630559584	0.228310063903168	0.142685398842677	-0.197316910161535	1080	1.13706533333333	0.313851163274128	0.181202053601795	0.276018584045708	-0.331682865461874	1180	FALSE	FALSE	FALSE	FALSE	FALSE	FALSE
hsa-mir-6762	GCCUGUGUAGACGGGGACCUGCCCUGCAUGGGCACCCCCUCACUGGC	2.77140453333333	0.162769186103523	0.0939748334126454	0.0587316590363482	-0.19742083281706	1081	1.25234766666667	0.0278606262726339	0.0160853400782967	0.0222467187141328	-0.0247050691219872	943	FALSE	FALSE	FALSE	FALSE	FALSE	FALSE
hsa-mir-103b-1	UGCUUGAUCCAUAUGCAACAAGGCA	2.77043583333333	0.0592863745021214	0.0342290042780768	0.0213996562522039	-0.199954470646078	1082	1.23682666666667	0.0944196602744013	0.0545132162762186	0.0763402526959326	-0.0660349263449048	974	FALSE	FALSE	FALSE	FALSE	FALSE	FALSE
hsa-mir-1248	AAAUUGCAGACACUAGGACCAUGUCUUGGUUUUUGCAAUAAUG	2.76943381666667	0.119710262067215	0.0691147520292671	0.0432255363341016	-0.202575248319222	1083	1.04935683333333	0.11358223074312	0.0655767314946984	0.108239854294673	-0.565236101866499	1341	FALSE	FALSE	FALSE	FALSE	FALSE	FALSE
hsa-mir-7974	ACCACCCAGGCCUUAUGGCUUCAUA	2.76804441666667	0.208825296788095	0.12056534131421	0.0754414544545374	-0.206209228292009	1084	1.14471693333333	0.237224943332722	0.136961884891641	0.207234589115355	-0.311307919548151	1158	FALSE	FALSE	FALSE	FALSE	FALSE	FALSE
hsa-mir-8059	AGGCUUGGCACUUGAGGGAAAGCCU	2.76794975	0.133493705372903	0.0770726267321659	0.0482283702487383	-0.2064568292498	1085	1.30275616666667	0.219729118271983	0.126860665583129	0.168664807654835	0.109524433347014	843	FALSE	FALSE	FALSE	FALSE	FALSE	FALSE
hsa-mir-3160-2	CUCUCCUGACCAGCUGAGCUGGAGGAGAG	2.76783185	0.232049435877773	0.133973804269333	0.0838379816598227	-0.206765197062377	1086	0.8027573	0.39592655285958	0.228588301872799	0.49320828706208	-1.2218898937552	1677	FALSE	FALSE	FALSE	FALSE	FALSE	FALSE
hsa-mir-769	UGAGCUGUGAUGUUGCUCUCGAGCUGG	2.76687748333333	0.195066540007514	0.112621719383227	0.0705006062547127	-0.209261346013981	1087	1.4028843	0.13306639757854	0.0768259204620636	0.0948520113729547	0.376149100228261	658	FALSE	FALSE	FALSE	FALSE	FALSE	FALSE
hsa-mir-651	CUUUUGUUCAAAUAAAAAUGCAAAAG	2.7658579	0.0459248152187085	0.0265147044290052	0.0166041846252147	-0.21192806935781	1088	0.880515333333333	0.231568567483852	0.133696174772658	0.262992089651877	-1.0148331051719	1595	FALSE	FALSE	FALSE	FALSE	FALSE	FALSE
hsa-mir-4265	ACACCUGUAAAGAAUUGGUCAGCCUGGGGACUGGUGAUCUCUGCAGCUGU	2.76517598333333	0.134377048315015	0.0775826250175811	0.0485962011549903	-0.213711624496557	1089	0.989649166666667	0.0519253614343064	0.0299791214018654	0.0524684536533297	-0.724227747923248	1445	FALSE	FALSE	FALSE	FALSE	FALSE	FALSE
hsa-mir-566	CAACUACUCAGGAGGCUG	2.7650762	0.0934181168915188	0.0539349749345063	0.0337850063197241	-0.213972608111751	1090	0.880359099999999	0.0925942620205491	0.0534593221029787	0.105177832569175	-1.01524912871163	1596	FALSE	FALSE	FALSE	FALSE	FALSE	FALSE
hsa-mir-8085	AGGCAUGGGUGGCU	2.76502543333333	0.342524008623922	0.197756328582931	0.123877344669122	-0.214105388484539	1091	1.2583546	0.26575877768689	0.153435901837032	0.211195459282217	-0.00870959866169205	931	FALSE	FALSE	FALSE	FALSE	FALSE	FALSE
hsa-mir-1287	CGAGUCUGAGCCUUUAAAAGCCACUCU	2.76486918333333	0.185510890755315	0.107104762715188	0.0670957207934382	-0.214514060840051	1092	1.1276333	0.062413764464179	0.0360346037145316	0.0553493449192916	-0.356798811018762	1196	FALSE	FALSE	FALSE	FALSE	FALSE	FALSE
hsa-mir-143	CUCUGGUCAGUUGGGAGUCUGAG	2.76429886666667	0.191614810880933	0.110628862642826	0.0693176896288322	-0.216005725835596	1093	1.1467037	0.19960064078101	0.115239483685338	0.174064704579754	-0.30601748834729	1155	FALSE	FALSE	FALSE	FALSE	FALSE	FALSE
hsa-mir-5682	CUGCAGAGACGAGGCCUGUAG	2.7641685	0.0653565699916429	0.0377336332779856	0.0236442062022062	-0.216346700253178	1094	1.20604733333333	0.199675007874354	0.115282419546699	0.16556150190431	-0.147995202878841	1029	FALSE	FALSE	FALSE	FALSE	FALSE	FALSE
hsa-mir-6077	CUUCGCGCUAGUUUGUUUGUGUUAAG	2.7639611	0.197068188324777	0.113777371578022	0.071299190254442	-0.216889155590987	1095	1.151591	0.283519689312754	0.163690168945277	0.246198250344744	-0.293003416367034	1145	FALSE	FALSE	FALSE	FALSE	FALSE	FALSE
hsa-mir-589	CUGAGCUGGGUACUGCCUGUUCAG	2.76362341666667	0.0583274303143968	0.0336753575931561	0.0211054190533485	-0.217772367387792	1096	1.13201146666667	0.0763742050319563	0.0440946678343436	0.0674676955851415	-0.345140476940321	1187	FALSE	FALSE	FALSE	FALSE	FALSE	FALSE
hsa-mir-766	UCUUUCAUUUUGGAUUUGACU	2.76345565	0.235812522035997	0.136146423075767	0.0853324792948991	-0.218211161620386	1097	1.43214433333333	0.00814712380741388	0.00470374412333161	0.00568875888958158	0.454063732017736	595	FALSE	FALSE	FALSE	FALSE	FALSE	FALSE
hsa-mir-6745	CCUAGUGGCUAGCCCUGGGUCUAGCAGCCUAUGGCAGUGUCUGGUAAACACUGGUGGAGUCCUGGG	2.76296031666667	0.11136910150336	0.0642989807323715	0.0403078903564274	-0.219506707477007	1098	1.24255733333333	0.0416600456352764	0.0240524385619789	0.0335276646941655	-0.0507751083482907	962	FALSE	FALSE	FALSE	FALSE	FALSE	TRUE
hsa-mir-4793	CAGAGGGAGGCCAAGAAGACCUCUG	2.76184211666667	0.147234499167368	0.0850058777282796	0.0533102519795986	-0.222431363015777	1099	1.2834059	0.128033787138903	0.073920341470013	0.0997609463529061	0.0579978720069793	874	FALSE	FALSE	FALSE	FALSE	FALSE	FALSE
NEAT1_ParasoR_ID5	GGAACUGCCAAACUAUUUUCC	2.76062703333333	0.380605608320892	0.219742750419148	0.137869260760418	-0.225609417210822	1100	1.22233633333333	0.0624546331774774	0.0360581992771559	0.0510944749610465	-0.104620288614033	991	FALSE	FALSE	FALSE	FALSE	FALSE	FALSE
hsa-mir-125b-1	UUGUGAUGUUUACCGUUUAAAUCCACGG	2.7604844	0.471324569978897	0.272119367353001	0.170739805658346	-0.225982475132795	1101	1.18848253333333	0.489831753233499	0.282804494586987	0.41214888691689	-0.194767361641106	1064	FALSE	FALSE	FALSE	FALSE	FALSE	FALSE
hsa-mir-4788	AGGCAUUAGGAUCCUUAUUCUUGCCU	2.75912553333333	0.123420451005358	0.0712568306114483	0.0447317273224071	-0.229536595078348	1102	1.24298756666667	0.0926459711248324	0.0534891763682563	0.0745349137910383	-0.0496294681035113	960	FALSE	FALSE	FALSE	FALSE	FALSE	FALSE
hsa-mir-6863	UUAAUGAGGCCAUAGA	2.75876568333333	0.44185799749834	0.255106833799256	0.160165105781821	-0.230477783859986	1103	1.37359213333333	0.408071245795943	0.235600043608834	0.29708327231437	0.298148902684084	712	FALSE	FALSE	FALSE	FALSE	FALSE	FALSE
hsa-mir-4802	UGUUAGUGUUCAAGUCUACA	2.75852991666667	0.0943844085552833	0.0544928636866964	0.0342154739685894	-0.231094432301699	1104	1.47140453333333	0.0930187442672349	0.0537043970423691	0.0632176550771591	0.558607154512625	522	FALSE	FALSE	FALSE	FALSE	FALSE	FALSE
hsa-mir-6722	AUGCAUGGCUGGUGGCGGCGUGCAG	2.75765826666667	0.10226540294676	0.0590429579200977	0.037084146423398	-0.233374235557262	1105	1.40777326666667	0.0929137616249246	0.053643785285571	0.0660005157257506	0.389167610266334	647	FALSE	FALSE	FALSE	FALSE	FALSE	TRUE
hsa-mir-4295	CCUUGCCUGUGGCAAGACCACUUCGGUUCAAGG	2.75679576666667	0.117325077846525	0.0677376652773852	0.0425584946353814	-0.235630106959682	1106	1.1982101	0.145016358548027	0.0837252336446029	0.121027488040726	-0.168864459672177	1040	FALSE	FALSE	FALSE	FALSE	FALSE	FALSE
hsa-mir-497	UUUGUACGGCACUGUGGCCACGUCCAAA	2.75679485	0.0327749568833822	0.0189226301792991	0.0118887906669523	-0.235632504504171	1107	0.791881	0.119430050954523	0.0689529720679247	0.150818179694327	-1.25085168269365	1685	FALSE	FALSE	FALSE	FALSE	FALSE	FALSE
hsa-mir-6858	GCAGGGACCCCUCCAAGUUGGGGACGGCAGC	2.75668018333333	0.302022732206916	0.174372905741049	0.109560308821067	-0.235932415523468	1108	1.1421315	0.387583649431642	0.223771524332856	0.339351160029858	-0.318192501116738	1164	FALSE	FALSE	FALSE	FALSE	FALSE	FALSE
hsa-mir-2052	AUGUCCCUUUAGUUCAAAGU	2.75614955	0.0448188294353779	0.0258761632392793	0.0162613924325615	-0.237320288638645	1109	1.22082853333333	0.0937607733293802	0.0541328077211451	0.0768009354052178	-0.108635310759558	994	FALSE	FALSE	FALSE	FALSE	FALSE	FALSE
hsa-mir-4780	GGACCAGCCCAAAGGCCAGGCCUGACCC	2.75602096666667	0.174435479585615	0.100710371094976	0.0632925081831253	-0.237656598742408	1110	1.16520233333333	0.496457923012952	0.28663011549285	0.426070141477247	-0.256758685790383	1116	FALSE	FALSE	FALSE	FALSE	FALSE	FALSE
hsa-mir-557	UGCUGGAGAAGUGUUU	2.75547373333333	0.416736744068184	0.240603071368974	0.15123959957479	-0.239087889208632	1111	1.42015533333333	0.0991337773028619	0.0572349130115917	0.0698048832941245	0.42213900691977	617	FALSE	FALSE	FALSE	FALSE	FALSE	FALSE
hsa-mir-552	UGUUGGUUGAAGAUGCCUUUCAACA	2.75538715	0.25446647530582	0.14691628801755	0.0923523488544323	-0.239314348183232	1112	1.09918433333333	0.367483713489038	0.212166820905699	0.334324009490405	-0.432553706352364	1252	FALSE	FALSE	FALSE	FALSE	FALSE	FALSE
hsa-mir-5689	UAGAUACUCAGGAGGGUGAGUAUCUA	2.75507593333333	0.311087198743151	0.179606277935805	0.112914201376211	-0.240128336331977	1113	1.26453366666667	0.404807128100943	0.233715504378958	0.320123646188101	0.0077442344099021	916	FALSE	FALSE	FALSE	FALSE	FALSE	FALSE
hsa-mir-4251	AGUGGCCAAUUCCU	2.75389853333333	0.12875498299606	0.074336724092281	0.0467537134856652	-0.243207829652805	1114	1.26574466666667	0.14243411548619	0.0822343749177381	0.112529895829062	0.0109689272194446	912	FALSE	FALSE	FALSE	FALSE	FALSE	FALSE
hsa-mir-6751	GUGUCUGGCCCCAGCAGCCCAGACU	2.75387345	0.146962872180706	0.0848490538144115	0.0533658771359688	-0.243273435188276	1115	1.23371666666667	0.157639917439503	0.0910134487687275	0.127776434977915	-0.0743163422306898	979	FALSE	FALSE	FALSE	FALSE	FALSE	FALSE
hsa-mir-548ar	UUUGCUGUUGAACGUAGUGGUAA	2.75384888333333	0.0613617149745331	0.0354272026584837	0.022282164916856	-0.243337689380491	1116	1.56171783333333	0.106589105154248	0.0615392485534863	0.0682511929358863	0.799096542717666	380	FALSE	FALSE	FALSE	FALSE	FALSE	FALSE
hsa-mir-1263	GAGUAUUUUAAUACUGGCAUACUC	2.75356516666667	0.0661588608549413	0.0381968361238794	0.0240266188924194	-0.244079751194665	1117	1.5086782	0.0513863867392912	0.029667944216612	0.0340605350692356	0.657860767134746	462	FALSE	FALSE	FALSE	FALSE	FALSE	FALSE
PARIS_ID29	GCCAAAAUAGAAUAAUGUUGGU	2.75303328333333	0.502592739668428	0.290172053540319	0.182559630757495	-0.245470893688684	1118	0.982293466666667	0.469996799002529	0.271352778422373	0.47846882316893	-0.743814761052211	1454	FALSE	FALSE	FALSE	FALSE	FALSE	FALSE
hsa-mir-6766	AUUGAGAGUUCCUUCUCCUGCUCCUGAU	2.75300783333333	0.299259044257786	0.172777289759663	0.108702576372783	-0.24553745824195	1119	1.5360316	0.231568733670655	0.133696270720653	0.150757792789325	0.730698349543181	417	FALSE	FALSE	FALSE	FALSE	FALSE	FALSE
hsa-mir-1289-2	CCUGCCUCAGAACUACUGAACAGAGUCACUGGGUGUGGA	2.75187121666667	0.104256244356541	0.0601923707439485	0.0378855826265106	-0.248510282629026	1120	1.10723656666667	0.0856120489747989	0.0494281395214756	0.0773204675063557	-0.411111940100687	1235	FALSE	FALSE	FALSE	FALSE	FALSE	FALSE
hsa-mir-335	AAAAUGUUUGUCAUAAACCGUUUU	2.75114556666667	0.16741260013125	0.0966557097515121	0.0608519600560756	-0.250408222435596	1121	0.565457166666667	0.679923736165405	0.392554152103513	1.20243190155943	-1.85378092072806	1844	FALSE	FALSE	FALSE	FALSE	FALSE	FALSE
hsa-mir-199a-2	CUGUUCAGGACAAUGCCGUUGUACA	2.75096553333333	0.0983067839441464	0.0567574481733194	0.0357353746359114	-0.250879100172582	1122	1.15930983333333	0.028944817335464	0.0167112980802747	0.0249672835537328	-0.272449439200988	1131	FALSE	FALSE	FALSE	FALSE	FALSE	FALSE
hsa-mir-3689f	GGGACGUGUGAUGCUGUGCUUCCU	2.7508832	0.16422223288876	0.0948137503652469	0.05969800276826	-0.251094443259112	1123	1.656214	0.132102671994172	0.0762695132365042	0.0797618375367992	1.0507242133862	247	FALSE	FALSE	FALSE	FALSE	FALSE	FALSE
hsa-mir-646	GCUUUUCACCUGUGAUCCCAGGAGAGGAAGC	2.7502102	0.0851527850617786	0.0491629833776642	0.0309622824690922	-0.252854676828773	1124	1.35940033333333	0.0279403888543687	0.0161313910263326	0.0205534662374675	0.260358485331064	735	FALSE	FALSE	FALSE	FALSE	FALSE	FALSE
hsa-mir-1229	AGAGCGUGGGCUGGGGUUCAGGGACACCCUCU	2.74927118333333	0.0417231745257452	0.0240888860438847	0.0151760854944685	-0.255310677808171	1125	1.34080466666667	0.141897428851207	0.0819245187445603	0.105830052936774	0.210841299048075	770	FALSE	FALSE	FALSE	FALSE	FALSE	FALSE
hsa-mir-5701-1_5701-2_5701-3	GAUUGGUUAGCCUAAGACUUGUUCUGAUCCAAUC	2.74795116666667	0.196125351712128	0.113233024605907	0.0713714836315787	-0.258763185459252	1126	1.0575905	0.590807760590735	0.341103019616381	0.558635653961279	-0.543311208640906	1324	FALSE	FALSE	FALSE	FALSE	FALSE	FALSE
hsa-mir-5006	GGAAGGGAGCCCCAUUUACAGUGGUAACUUCCUUUCC	2.74762241666667	0.123862402424467	0.0715119913822399	0.0450798485531114	-0.259623032095248	1127	1.06152983333333	0.165048883775636	0.0952910174773105	0.155482096303749	-0.532821415185578	1317	FALSE	FALSE	FALSE	FALSE	FALSE	FALSE
hsa-mir-127	CUGAUUCAGAAAGAUCAUCGG	2.74736195	0.34069492687316	0.196700307741759	0.124008024087674	-0.260304283462922	1128	1.07751933333333	0.248188176530094	0.143291510529332	0.230332921973955	-0.490244019910414	1287	FALSE	FALSE	FALSE	FALSE	FALSE	FALSE
hsa-mir-1234	CGGGGGGGGCCCGGGGACGGCUUGGGCCUGCCUAGUCGG	2.74660783333333	0.248562367222032	0.143507549626051	0.0904979459409654	-0.262276677923703	1129	1.17727693333333	0.121549326537885	0.0701765363964656	0.103246163325167	-0.224606022042957	1086	FALSE	TRUE	TRUE	TRUE	TRUE	TRUE
hsa-mir-548t	UUUUGCAAUUUUUUAAUGACAAAA	2.74594773333333	0.326726695162644	0.188635745403589	0.11898503791477	-0.264003171503689	1130	0.7722006	0.499095999030928	0.288153209391972	0.646329462876522	-1.303257334526	1705	FALSE	FALSE	FALSE	FALSE	FALSE	FALSE
hsa-mir-3132	AGGACGGUGCGCCUUGUUUCCC	2.74581003333333	0.14578793779631	0.0841707051312998	0.053094691922051	-0.264363326277159	1131	1.37178013333333	0.266274804983692	0.15373383033575	0.194108952676448	0.293323846225867	717	FALSE	FALSE	FALSE	FALSE	FALSE	FALSE
PARIS_ID31	UGCUCUGGCUCUUGGCA	2.74559515	0.127203399701216	0.0734409170593329	0.0463299914050389	-0.264925354296316	1132	1.26285766666667	0.318288834105649	0.183764144050949	0.25203856499979	0.00328132346952161	920	FALSE	FALSE	FALSE	FALSE	FALSE	FALSE
hsa-mir-154	CCUUCGCUUUAUUUGUGACGAAUC	2.74545786666667	0.0055164716337369	0.00318493638271496	0.00200930842928382	-0.265284419276832	1133	1.3006975	0.0986717460180461	0.0569681591249293	0.0758606409392239	0.104042544331944	848	FALSE	FALSE	FALSE	FALSE	FALSE	FALSE
hsa-mir-7106	UGGGAGUGAUCCCAACAGCUGAGCUCCCU	2.745454	0.0196790698058233	0.0113617162497935	0.00716787453216236	-0.265294532555389	1134	1.1737771	0.099597927667598	0.0575028903496166	0.0848525053586393	-0.233925499652044	1094	FALSE	FALSE	FALSE	FALSE	FALSE	FALSE
hsa-mir-411	CGUACGCUUUAUCUGUGACGUAUG	2.74418143333333	0.152859825197511	0.0882536612260622	0.055703250281026	-0.268622934585549	1135	1.17265176666667	0.379504073824068	0.219106779180885	0.323628961821148	-0.236922076289815	1099	FALSE	FALSE	FALSE	FALSE	FALSE	FALSE
hsa-mir-4531	CAGUGGGGACAUG	2.74380788333333	0.304841569328423	0.176000362111953	0.111101644973075	-0.269599955759318	1136	1.02380016666667	0.229362651800774	0.132422588759224	0.22403068417887	-0.633289280426323	1391	FALSE	FALSE	FALSE	FALSE	FALSE	FALSE
hsa-mir-4765	CUCAGCCUGGAAAAAGCUGAG	2.7433386	0.182303942339736	0.105253230184177	0.0664533143446953	-0.270827367760824	1137	1.2068226	0.11939949067027	0.0689353280795845	0.0989370688535911	-0.145930795904869	1028	FALSE	FALSE	FALSE	FALSE	FALSE	FALSE
hsa-mir-4420	UGUUCAUGUCUCUCUGUGCACAGGGGACGAGAGUCA	2.7424847	0.243521079513937	0.14059696081072	0.0887957841711703	-0.2730607458368	1138	1.17876483333333	0.165665675467441	0.0956471223266082	0.140541752504584	-0.220643990307757	1083	FALSE	FALSE	FALSE	FALSE	FALSE	FALSE
hsa-mir-4755	GGCUUUGGCAUCUAUGAAAGCC	2.74114248333333	0.549764158888229	0.317406485124927	0.20056022706988	-0.276571317656152	1139	1.3037409	0.44337167451081	0.255980755629872	0.340076524799376	0.112146615427377	841	FALSE	FALSE	FALSE	FALSE	FALSE	FALSE
hsa-mir-28	AUUGAGUUACCUUUCUGACUUUCCCACU	2.74105506666667	0.360367164087981	0.208058079193298	0.131470238766934	-0.27679995621665	1140	1.25114933333333	0.445435225142032	0.257172147142294	0.356020830827041	-0.0278960326921259	944	FALSE	FALSE	FALSE	FALSE	FALSE	FALSE
hsa-mir-449b	UGGCUGCUUGGGUCAAGUCAGCAGCCA	2.7410534	0.350079696820209	0.20211860719697	0.12771721149986	-0.276804315388441	1141	1.04785356666667	0.631709533260076	0.364717669077358	0.602860507761223	-0.569239052494762	1344	FALSE	FALSE	FALSE	FALSE	FALSE	FALSE
hsa-mir-6871	GGUUGCUGGAGGUCAGC	2.74077393333333	0.136966700087333	0.0790777611654364	0.0499737312959459	-0.277535261314542	1142	1.68279876666667	0.195416806592379	0.112823945890287	0.116126069535614	1.12151505229077	218	FALSE	FALSE	FALSE	FALSE	FALSE	FALSE
hsa-mir-5190	AUGGUUAAUGUUCCACAGCCA	2.74020125	0.00675015399287358	0.00389720322485696	0.00246337891892925	-0.279033116334038	1143	0.9192226	0.0193339360221866	0.0111624531669044	0.0210329206681674	-0.911762052738246	1543	FALSE	FALSE	FALSE	FALSE	FALSE	FALSE
hsa-mir-6732	CUGGCCAUCAGUGUGGGCUAAC	2.74012085	0.291102833686707	0.168068299390883	0.106237224422677	-0.279243402781286	1144	1.12490343333333	0.331092985227206	0.191156624147724	0.294330140184661	-0.364067994677735	1204	FALSE	FALSE	FALSE	FALSE	FALSE	FALSE
hsa-mir-561	UUUGCCAGAGCUACAAAGGCAAA	2.73951188333333	0.189929881922609	0.109656068455172	0.0693298259000465	-0.280836156970692	1145	1.03317816666667	0.30710483761752	0.177307060667912	0.297242864324485	-0.608317216703847	1374	FALSE	FALSE	FALSE	FALSE	FALSE	FALSE
hsa-mir-5089	GCAUCCUUGGAAUCUGCACUCAAGGGAUGC	2.73891415	0.179185839826192	0.103452992858621	0.0654222184460188	-0.282399530342221	1146	1.03969066666667	0.114205062991504	0.0659363238609629	0.109845232484057	-0.590975505785462	1358	FALSE	FALSE	FALSE	FALSE	FALSE	FALSE
hsa-mir-770	GCCACAUGAGCUGGGCCUCGUGGGC	2.73888355	0.249170143576949	0.143858449468169	0.0909750776286013	-0.282479564736322	1147	0.801991333333333	0.113908438136616	0.0657650674211451	0.142032006335001	-1.22392953636656	1678	FALSE	FALSE	FALSE	FALSE	FALSE	FALSE
hsa-mir-6084	CGGAGCCUCGCAGGGUCGGGCUCGGGCUCCCUAACCGUCUCCGCUUCUUC	2.738763	0.09872884491405	0.0570011251879076	0.0360486996918134	-0.28279486363205	1148	1.46601093333333	0.0978111684963087	0.0564713044610957	0.0667192626414533	0.544244889328838	538	FALSE	FALSE	FALSE	TRUE	TRUE	TRUE
hsa-mir-4725	CCACCCACCAGGGAGCUUUCCAUGGGCUGUGGG	2.73814221666667	0.476793474913905	0.2752768410894	0.174130281477614	-0.28441852434946	1149	1.0890621	0.309461145144541	0.17866747545293	0.284153810094521	-0.459507540412264	1273	FALSE	FALSE	FALSE	FALSE	FALSE	FALSE
hsa-mir-6763	GGAGCAGACAGACCCAACCUCAUGCUCC	2.73778018333333	0.217469965575493	0.125556343165669	0.0794329533464284	-0.285365423646143	1150	1.13996386666667	0.189164681648169	0.10921427987074	0.165939190863391	-0.323964550351859	1168	FALSE	FALSE	FALSE	FALSE	FALSE	FALSE
hsa-mir-6838	ACUCCUAGGUCACGGAAGU	2.73644236666667	0.176973833041965	0.102175890146298	0.0646729619442128	-0.288864487251966	1151	1.3037455	0.193517952463717	0.111727641947953	0.148432307121073	0.112158864466951	840	FALSE	FALSE	FALSE	FALSE	FALSE	FALSE
hsa-mir-6746	CCUGGAGAGCUGCUGUCUCCAG	2.7364325	0.253991638233825	0.146642140706213	0.0928185285892579	-0.288890293548973	1152	1.09004536666667	0.0352191861859886	0.0203338066251201	0.0323098352261136	-0.45688926382278	1270	FALSE	FALSE	FALSE	FALSE	FALSE	FALSE
hsa-mir-4697	GACGUGAAGGGACCACAUCCCGCUUCAUGUC	2.73631773333333	0.330052531762407	0.190555918059743	0.120619227709475	-0.289190466118579	1153	1.06322166666667	0.45361706701174	0.261895935748237	0.426643926881105	-0.528316342695943	1313	FALSE	FALSE	FALSE	FALSE	FALSE	FALSE
hsa-mir-6879	GGGAGAGGGGCCCAGCUGACCCUCCUGUC	2.73611413333333	0.121398184453479	0.0700892744733477	0.0443688305887966	-0.289722982544705	1154	1.32834723333333	0.347781376140735	0.200791671133992	0.261815109343073	0.177669213420172	798	FALSE	FALSE	FALSE	FALSE	FALSE	FALSE
hsa-mir-205	AGUCUGUCUCAUACCCAACCAGAUU	2.73607195	0.140096974702534	0.0808850260571603	0.0512036880837633	-0.28983331318276	1155	1.37664576666667	0.183066726668729	0.105693623921854	0.132980270670498	0.306280223454509	707	FALSE	FALSE	FALSE	FALSE	FALSE	FALSE
hsa-mir-5094	ACCUAACACACUGCCUUUUAUGUGGUAGGU	2.73551795	0.416472964373418	0.240450778091194	0.152246474702686	-0.291282301886464	1156	1.282472	0.16596472377888	0.0958197779497181	0.129410017356231	0.0555110506900224	878	FALSE	FALSE	FALSE	FALSE	FALSE	FALSE
hsa-mir-6507	UUUGUAUUGUGGUUCAGUACCAUGCAAA	2.73420541666667	0.187889867942129	0.108478265834391	0.0687182706891093	-0.294715236856198	1157	1.14715736666667	0.26039918080924	0.150341537136973	0.226995169429885	-0.304809449009609	1151	FALSE	FALSE	FALSE	FALSE	FALSE	FALSE
hsa-mir-506	CUUAAUAGAUUAAUAUUUGUAAG	2.73319201666667	0.408243888785522	0.235699719085341	0.149365242652584	-0.297365787672679	1158	1.3143732	0.526456733675352	0.303949936904155	0.400538244142038	0.140458672701471	812	FALSE	FALSE	FALSE	FALSE	FALSE	FALSE
hsa-mir-5189	GACAGGCUGGCCUCUGGAUGACCUGC	2.73288518333333	0.0314133852388736	0.0181365264238211	0.0114945865382308	-0.298168311199609	1159	1.118577	0.0666461931921092	0.0384781975799281	0.0595812297160671	-0.380914240821473	1213	FALSE	FALSE	FALSE	FALSE	FALSE	FALSE
hsa-mir-4787	CAUCCCGGACGGCCUGUGAGGGAUG	2.73171965	0.291376805169324	0.168226476900122	0.106664241760432	-0.301216767217275	1160	1.34263106666667	0.128212332049079	0.0740234244219655	0.095493345292084	0.215704700325823	766	FALSE	FALSE	FALSE	FALSE	FALSE	FALSE
hsa-mir-6502	UUGACCAAUCAUCUUAUUGACUAGA	2.73154084833333	0.181820081377691	0.104973872927489	0.0665631932572523	-0.301684423526307	1161	0.971003	0.603454362092942	0.348404538398014	0.621475280810607	-0.773879407358082	1470	FALSE	FALSE	FALSE	FALSE	FALSE	FALSE
hsa-mir-302a	CUUGCUUUGAAACUAAAGAAGUAAG	2.73112903333333	0.356724755179558	0.205955133429521	0.130614390907843	-0.302761526925252	1162	0.927929966666667	0.345939223605857	0.199728103872091	0.372807470426403	-0.888575774720018	1531	FALSE	FALSE	FALSE	FALSE	FALSE	FALSE
hsa-mir-548i-3_548i-2_548i-1	UGCCAUUAAAAGUAAUGGCA	2.73089653333333	0.385978176678557	0.222844604206686	0.141337532186704	-0.303369631390251	1163	0.840649733333333	0.399589609183426	0.230703168427429	0.475334248425892	-1.12098860778809	1637	FALSE	FALSE	FALSE	FALSE	FALSE	FALSE
hsa-mir-181b-2	UGGGUUUGAGUCUGAAUCAACUCA	2.7303876	0.0398919302988401	0.0230316166965291	0.0146103543316854	-0.304700748088696	1164	1.0324752	0.15409351041014	0.0889659297156687	0.149246694167705	-0.610189100729735	1376	FALSE	FALSE	FALSE	FALSE	FALSE	FALSE
hsa-mir-4310	CUGCAGAACAUUGCAG	2.72956761666667	0.0804902733682213	0.0464710809962891	0.0294882870373864	-0.306845417018701	1165	1.1060041	0.232115202009067	0.134011774362939	0.209868301581402	-0.414393795094911	1236	FALSE	FALSE	FALSE	FALSE	FALSE	FALSE
NEAT1_ParasoR_ID30	GUAUACCUUUUUGUAC	2.7293817	0.415800781188338	0.240062692948344	0.152342481518191	-0.307331682632114	1166	1.08621083333333	0.184835758093728	0.106714974691282	0.170165636745225	-0.467099992202599	1276	FALSE	FALSE	FALSE	FALSE	FALSE	FALSE
hsa-mir-4419b	UCCCAGCCACUCUGGAGG	2.72911671666667	0.219732511117247	0.126862624443255	0.0805141494225384	-0.308024747355342	1167	1.090091	0.1916278882646	0.110636412873806	0.175790725971134	-0.456767749799761	1268	FALSE	FALSE	FALSE	FALSE	FALSE	FALSE
hsa-mir-340	CUGAUUGUCAUAUGUCGUUUGUGGGAUCCG	2.72903806666667	0.0162874522133865	0.00940356491981188	0.00596820264705229	-0.308230456672214	1168	1.3081285	0.0755069112018898	0.0435939355080883	0.0577213256968943	0.123830068913059	829	FALSE	FALSE	FALSE	FALSE	FALSE	FALSE
hsa-mir-4772	CAGACUGUCUUCCCAAAUAGCCUG	2.72790166666667	0.0725261132839981	0.0418729710277936	0.0265867769979483	-0.311202714366955	1169	1.28784866666667	0.139119397721286	0.0803206217238831	0.10802464708945	0.0698282252063896	870	FALSE	FALSE	FALSE	FALSE	FALSE	FALSE
hsa-mir-4771-2_4771-1	UGCUUCAGUUUCACUCCAAGCA	2.72706825	0.210835594684134	0.12172598734564	0.0773121811983012	-0.313382518221606	1170	1.00927303333333	0.0671124386645522	0.0387473845289515	0.0664958207026492	-0.671972635012041	1416	FALSE	FALSE	FALSE	FALSE	FALSE	FALSE
hsa-mir-6856	UGUGGCAGUGGCAGAGGUCGCUACA	2.72674846666667	0.0166310106867661	0.00960191849689997	0.00609920969611723	-0.314218912513361	1171	1.30514533333333	0.151083702133398	0.0872282160968827	0.115760060029124	0.115886389227117	835	FALSE	FALSE	FALSE	FALSE	FALSE	FALSE
hsa-mir-5000	CUGAGUAACUUGUGCUUAUAACUCAG	2.72625498333333	0.190739570132224	0.110123542160953	0.0699639510237633	-0.315509619689288	1172	1.19038246666667	0.0587125439327358	0.0338977030443727	0.0493224199589766	-0.189708153252487	1060	FALSE	FALSE	FALSE	FALSE	FALSE	FALSE
hsa-mir-5688	AUUAUGUUUUGGACAUAGAAACAUAAC	2.7257557	0.289848247209621	0.167343963550616	0.106336839801755	-0.316815496783058	1173	1.23773866666667	0.173713305757887	0.100293423841136	0.140347320832847	-0.0636064211076596	971	FALSE	FALSE	FALSE	FALSE	FALSE	FALSE
hsa-mir-6874	UCAGGCUUUAAUGUUUGAAGUAAUGUCAGU	2.72563776666667	0.0594601277524979	0.0343293207639543	0.0218151246947297	-0.317123951779067	1174	1.03008873333333	0.351807631995688	0.203116231035675	0.341531385220815	-0.616543866956175	1378	FALSE	FALSE	FALSE	FALSE	FALSE	FALSE
hsa-mir-1269b	CUGGCUUCUCUGGUUCUCCAGCUUACAG	2.72504176666667	0.139501139671486	0.0805410205415923	0.0511922941431197	-0.318682791611929	1175	1.2160917	0.186123757471931	0.107458601479004	0.153050758813608	-0.121248714880133	1006	FALSE	FALSE	FALSE	FALSE	FALSE	FALSE
hsa-mir-548ad	UUUUGAAAGUAACUUGGCGAAA	2.72475538333333	0.0933766335285532	0.0539110245037313	0.0342697308168342	-0.31943182810097	1176	1.04938243333333	0.167358706379929	0.0966245941796794	0.159483045516894	-0.565167933298435	1340	FALSE	FALSE	FALSE	FALSE	FALSE	FALSE
hsa-mir-3201	AAAUAAGAGGCUAGGAUUGCCUCUUAUUU	2.72450711666667	0.170245521006621	0.0982912973815005	0.0624867228149911	-0.320081170331124	1177	1.03394646666667	0.13915890637129	0.0803434320535982	0.134590049734319	-0.606271360811549	1373	FALSE	FALSE	FALSE	FALSE	FALSE	FALSE
hsa-mir-611	UCCAGACGGAGAUGCGA	2.72447656666667	0.0819411599787514	0.0473087507714423	0.0300759276043268	-0.320161073950075	1178	1.1394891	0.310470685688408	0.17925033395769	0.272464814001651	-0.325228775501498	1172	FALSE	FALSE	FALSE	FALSE	FALSE	FALSE
hsa-mir-216a	GUGAGAUGUUCAUACAAUCCCUCAC	2.724277	0.408033713013374	0.235578374046714	0.149776881357283	-0.320683041180465	1179	0.866076966666667	0.704607733700478	0.406805464725063	0.813562490193398	-1.0532800887983	1617	FALSE	FALSE	FALSE	FALSE	FALSE	FALSE
hsa-mir-4785	CUCCUCCGCUGCCGCCGGGAGAG	2.72306578333333	0.291019780418601	0.168020348564185	0.106872107974696	-0.323850982096952	1180	1.2787928	0.356005859096336	0.205540078582353	0.278392136002279	0.0457139492987112	889	FALSE	FALSE	FALSE	FALSE	FALSE	FALSE
hsa-mir-548y	UGCCAUUACUCUCAGUGGCA	2.72279115	0.29181352969348	0.168478619921706	0.107174408031068	-0.324569286424858	1181	1.1235979	0.410020525492335	0.236725460766271	0.364917490049006	-0.367544414126637	1206	FALSE	FALSE	FALSE	FALSE	FALSE	FALSE
hsa-mir-6070	GGAGCUCUGUGCCUUUGGGUCCUGGUGAGCUCU	2.72260838333333	0.207676508457398	0.11990208806224	0.0762785091417135	-0.325047313203581	1182	1.606776	0.211633337763691	0.122186564527366	0.131713031414267	0.919078991983802	313	FALSE	FALSE	FALSE	FALSE	FALSE	FALSE
hsa-mir-6886	GGCUCCUGGCGCUGAUGCC	2.7225101	0.484677895843209	0.279828913635338	0.17802611488685	-0.325304373564162	1183	1.33159696666667	0.10390258132387	0.0599881832968331	0.0780285506236657	0.186322716073301	788	FALSE	FALSE	FALSE	FALSE	FALSE	FALSE
hsa-mir-1537	UUUUCUGUCCUGUCCACACAGAAAA	2.72145026666667	0.0466782127662716	0.0269496787058975	0.0171519624437028	-0.328076370906775	1184	1.19524166666667	0.0958029016905713	0.0553118310801986	0.0801535826288168	-0.17676890692702	1048	FALSE	FALSE	FALSE	FALSE	FALSE	FALSE
hsa-mir-6866	GAUUCUUGAGGCUUGGAAGAGUAAGGAUC	2.72123921666667	0.378381355684898	0.218458577561011	0.139047443299891	-0.328628372830814	1185	1.1913477	0.389494141191969	0.224874547264966	0.326935739408377	-0.187137896448579	1058	FALSE	FALSE	FALSE	FALSE	FALSE	FALSE
hsa-mir-5095	CGCGCCCGGCCUAACUUUUAAGAAACGUCGGCCCGGGAGCG	2.72114883333333	0.161574786462124	0.0932852464581636	0.0593774160688592	-0.3288647707171	1186	1.16968756666667	0.221723031277184	0.128011851793422	0.189557483208138	-0.244815250877805	1103	FALSE	FALSE	FALSE	FALSE	FALSE	FALSE
hsa-mir-6820	GUCACCAGCCCUCAUGUACUUGUGAC	2.72078915	0.163528591094104	0.094413276088381	0.0601033678387404	-0.329805523581557	1187	0.930031033333333	0.29404712150576	0.169768184755785	0.316169150239926	-0.882980981514092	1526	FALSE	FALSE	FALSE	FALSE	FALSE	FALSE
hsa-mir-2392	UCCUCAGACCAGGUGGCUCCCGAGCCACCCCAGGCUGUAGG	2.72073671666667	0.184240840618443	0.106371498926781	0.0677172618319966	-0.329942663126138	1188	1.0844152	0.0309120874888779	0.0178471020329169	0.0285057674301115	-0.471881466933052	1279	FALSE	FALSE	FALSE	FALSE	FALSE	FALSE
hsa-mir-498	UUUCUAUAACUGGAUGAAA	2.72045691666667	0.249424329713254	0.144005203902389	0.091684719645871	-0.330674480886599	1189	1.1270395	0.384297683977213	0.221874371293194	0.340979782853408	-0.358380002257661	1200	FALSE	FALSE	FALSE	FALSE	FALSE	FALSE
hsa-mir-3155a	CUGGGGAGCCGGACAGCUCCCUUCCCAG	2.71909461666667	0.213270834103649	0.123131973480038	0.0784345027188121	-0.334237580726044	1190	1.19996486666667	0.248263466856329	0.143334979419451	0.206892279726464	-0.164191806119386	1037	FALSE	FALSE	FALSE	FALSE	FALSE	FALSE
hsa-mir-4445	CGUGCAAGUUUAAGUUUUUGCACG	2.71907521666667	0.131882319553895	0.0761422926957937	0.048502637494365	-0.334288321485707	1191	1.4549389	0.0936727693384252	0.0540819985932775	0.0643826138255189	0.514761894880413	552	FALSE	FALSE	FALSE	FALSE	FALSE	FALSE
hsa-mir-4703	UAUAGUGUGUUUGAUUUGCACUGUA	2.7188669	0.145592170997233	0.0840576791171544	0.0535488408782471	-0.334833174368003	1192	1.43298713333333	0.217413618752951	0.125523811312507	0.151720565869434	0.456307969094438	593	FALSE	FALSE	FALSE	FALSE	FALSE	FALSE
hsa-mir-320c-1	UCUUCCCAGAGUCAGGAAAA	2.71806093333333	0.276131832672776	0.159424787925452	0.101591479898921	-0.336941182663236	1193	0.847886166666667	0.239687936141503	0.138383894452803	0.282688815509043	-1.10171918207648	1635	FALSE	FALSE	FALSE	FALSE	FALSE	FALSE
hsa-mir-211	UCGCCUAGGGCUCUGAGCAGGGCA	2.71784213333333	0.24800121957399	0.143183570880398	0.0912493100803559	-0.337513454736103	1194	1.10480743333333	0.124213173044422	0.0717145088940945	0.112429704305714	-0.417580320607233	1238	FALSE	FALSE	FALSE	FALSE	FALSE	FALSE
hsa-mir-6808	CCAUGGGGGCCUUGCUGUGU	2.7166774	0.219480740292736	0.126717264489949	0.0807901373540841	-0.340559818351315	1195	1.43697613333333	0.174053796205235	0.100490006092569	0.121125043184597	0.466930016672701	586	FALSE	FALSE	FALSE	FALSE	FALSE	FALSE
hsa-mir-548ab	UGCUAUUACUUGUAUUUAUUUGUAAUGCA	2.71662841666667	0.165957248140947	0.0958154618881454	0.061089417721905	-0.340687934410287	1196	1.12621913333333	0.163943632878662	0.0946529005744205	0.145569923318057	-0.36056450307615	1203	FALSE	FALSE	FALSE	FALSE	FALSE	FALSE
hsa-mir-711	GCUGCAGGCAAAGCUGGGG	2.71633486666667	0.017704516902851	0.0102217075997333	0.00651779613777037	-0.34145571533803	1197	1.13227383333333	0.135771823036237	0.0783878985783376	0.119910766317485	-0.34444183787883	1186	FALSE	FALSE	FALSE	FALSE	FALSE	FALSE
hsa-mir-4483	CCCAUAUAAUAUUAGGGG	2.71599771666667	0.454557664296251	0.262438989843648	0.167363050972711	-0.342337532199862	1198	0.766930966666667	0.360095373166906	0.207901160631852	0.469527752585084	-1.31728949696938	1711	FALSE	FALSE	FALSE	FALSE	FALSE	FALSE
hsa-mir-6747	AGAACAUUCGUUCACUUUCCU	2.71581055	0.0456511210030211	0.0263566869999024	0.0168093908476131	-0.342827067192114	1199	1.21958796666667	0.216303379317345	0.124882814275495	0.177357751330179	-0.111938734714772	999	FALSE	FALSE	FALSE	FALSE	FALSE	FALSE
hsa-mir-625	AGUCCUGUAAUUAGAUCUCAGGACU	2.71543076666667	0.123919941737169	0.0715452117199172	0.0456354635361546	-0.343820391668388	1200	1.39919266666667	0.046368827441864	0.0267710550055675	0.0331397015911537	0.366318890925637	663	FALSE	FALSE	FALSE	FALSE	FALSE	FALSE
hsa-mir-3609	UCCUUUUCUCUACCUUGUAGAGAAGCA	2.71538883333333	0.242795976883315	0.14017832261174	0.0894148101011618	-0.343930068430675	1201	1.18858063333333	0.393869888878552	0.22740088636972	0.331378349800263	-0.19450613755802	1063	FALSE	FALSE	FALSE	FALSE	FALSE	FALSE
hsa-mir-3649	ACCUGUGUGUGCCCAAGUGUUUCUAGCAAACACAGGG	2.71399535	0.292726035292461	0.169005455274914	0.107857972303623	-0.347574728374354	1202	1.39056346666667	0.139777291711685	0.0807004569963381	0.100518455332892	0.343340757819008	680	FALSE	FALSE	FALSE	FALSE	FALSE	FALSE
hsa-mir-542	CACGAGAUACCAGUGUGCACUUGUG	2.71191905	0.190293245778411	0.109865856675133	0.0701692204929239	-0.353005297409545	1203	1.06791483333333	0.262612232608428	0.151619243188965	0.245911213526948	-0.515819215690166	1307	FALSE	FALSE	FALSE	FALSE	FALSE	FALSE
hsa-mir-539	UGUUCGCUUUAUUUAUGAUGAAUCA	2.7117195	0.364122953103714	0.210226484992551	0.134277513992031	-0.353527221048215	1204	1.21480713333333	0.331669507218636	0.19148947927467	0.273022357309149	-0.124669303561701	1008	FALSE	FALSE	FALSE	FALSE	FALSE	FALSE
hsa-mir-4486	GGCAUCUAGCACAGGCGGUAGAUGCU	2.71132661666667	0.406334152490768	0.234597132321484	0.149865438561703	-0.354554808614769	1205	1.05823053333333	0.06844926294602	0.0395192003877161	0.06468275181062	-0.541606905678174	1323	FALSE	FALSE	FALSE	FALSE	FALSE	FALSE
hsa-mir-6768	CUGGGUUCGGCUGCUACCCCAAA	2.71111748333333	0.0824110653535123	0.0475800507660542	0.030397452659332	-0.355101797491246	1206	1.16844843333333	0.0285716634493572	0.0164958575836817	0.024452652452833	-0.248114858103294	1105	FALSE	FALSE	FALSE	FALSE	FALSE	FALSE
hsa-mir-7152	CAGACCAUGCCACAUCCGUCUG	2.71082191666667	0.0768841270623909	0.0443890714558808	0.0283619246951237	-0.355874853016861	1207	1.28824946666667	0.173558647739181	0.100204131992404	0.134724408765534	0.0708954893501267	868	FALSE	FALSE	FALSE	FALSE	FALSE	FALSE
hsa-mir-3141	AGGAGGGUCC	2.71056235	0.428940463520367	0.247648892079807	0.158247775971789	-0.356553750431767	1208	1.38991113333333	0.106536738297751	0.0615090145347912	0.0766500359215419	0.341603701989589	685	FALSE	FALSE	FALSE	FALSE	FALSE	FALSE
hsa-mir-3118-1	CACACACAAUCACCAUGUG	2.71050916666667	0.51783695166346	0.298973303439234	0.191047851094444	-0.356692851603655	1209	0.992731366666667	0.385636784197156	0.222647501165649	0.388460360119398	-0.716020358841844	1436	FALSE	FALSE	FALSE	FALSE	FALSE	FALSE
hsa-mir-4270	GGGCAGAAAUAGAUGGCCU	2.71026536666667	0.0600075768150636	0.0346453906275941	0.0221408492146532	-0.357330511253405	1210	0.795898666666666	0.198576647550747	0.114648280918197	0.249499912322272	-1.24015330052094	1682	FALSE	FALSE	FALSE	FALSE	FALSE	FALSE
hsa-mir-199a-1	CUGUUCAGGAGGCUCUCAAUGUGUACA	2.70966931666667	0.120867547931738	0.0697829113346786	0.0446060141687046	-0.35888948186142	1211	1.17184876666667	0.544845013855191	0.31456641541592	0.464944819974515	-0.239060332545856	1100	FALSE	FALSE	FALSE	FALSE	FALSE	FALSE
hsa-mir-877	AGGGGACACGGGCAAAGACUUGGGGGUUCCUGGGACCCUCAGACGUGUGUCCUCU	2.70948406666667	0.118194555905024	0.0682396586685138	0.0436225321857797	-0.359374003806117	1212	1.22222746666667	0.0591445857253506	0.0341471424896401	0.048390817043781	-0.104910182550614	992	FALSE	FALSE	TRUE	TRUE	TRUE	TRUE
hsa-mir-6776	GGUUCCCACGCCGCGGCAACC	2.70942071666667	0.469870568428137	0.271279899166267	0.173421043670991	-0.359539695925936	1213	1.07572803333333	0.347488030659148	0.200622308041232	0.323025913513098	-0.495013955690545	1289	FALSE	FALSE	FALSE	FALSE	FALSE	FALSE
hsa-mir-153-2	GCAGCUAGUAAUAUGAGCCCAGUUGC	2.70901976666667	0.234041989371033	0.135124205565041	0.0863936071086744	-0.360588381883965	1214	0.9724784	0.150897666336527	0.0871208082794804	0.155168141869812	-0.769950661056512	1466	FALSE	FALSE	FALSE	FALSE	FALSE	FALSE
hsa-mir-378d-2	AAAACUUUCAUCCAAGUCAUU	2.70901023333333	0.141986251751889	0.081975800670179	0.0524125933541344	-0.360613316346617	1215	0.9454329	0.223073413264848	0.128791495197509	0.235948435118821	-0.841968356663907	1500	FALSE	FALSE	FALSE	FALSE	FALSE	FALSE
hsa-mir-5191	UCCUCUCCUGGUCUGGGAGGAUAGAAGAGAGGA	2.70839995	0.185742353809632	0.107238397971906	0.0685801053162891	-0.362209514281738	1216	1.4754676	0.335304156305033	0.193587944903111	0.227252808740113	0.569426429380257	516	FALSE	FALSE	FALSE	FALSE	FALSE	FALSE
hsa-mir-2110	AGUGAGGCGUCGGCUGUGUUUCU	2.70722593333334	0.465125555986699	0.268540364955895	0.171808917113173	-0.365280158483825	1217	1.59596733333333	0.168554027837763	0.0973147133451282	0.105612454789862	0.890297299431557	327	FALSE	FALSE	FALSE	FALSE	FALSE	FALSE
hsa-mir-942	UGUGUGUACUCACAGCCCCUCACACA	2.70502696666667	0.424816673310975	0.245268020692333	0.157047112116026	-0.371031562562918	1218	1.35843303333333	0.35969779861979	0.207671620860052	0.264788760132814	0.257782725335462	737	FALSE	FALSE	FALSE	FALSE	FALSE	FALSE
hsa-mir-6731	UGGAAGCUCCAGGUGCCAACCACCUGCCUCUA	2.7050223	0.501120031613028	0.289321785148095	0.185255416050739	-0.371043768243939	1219	0.990396466666667	0.455232228712175	0.262828449790768	0.459646458800817	-0.72223781155944	1443	FALSE	FALSE	FALSE	FALSE	FALSE	FALSE
hsa-mir-1275	UGUCUUGUGUCUGUAAGUAU	2.70451275	0.302303981968586	0.174535285366659	0.111777613904237	-0.372376497835942	1220	1.24707656666667	0.122198035891184	0.0705510689162188	0.0979875968785218	-0.0387411370562529	950	FALSE	FALSE	FALSE	FALSE	FALSE	FALSE
hsa-mir-452	GGAAACUGAGACUUUGUAACUAUGUCUCAGUCUCA	2.70441673333333	0.0294134059191273	0.0169818378251919	0.0108760626853812	-0.372627629722888	1221	1.13956946666667	0.17723759465941	0.102328172987132	0.155530311967592	-0.325014772353581	1171	FALSE	FALSE	FALSE	FALSE	FALSE	FALSE
hsa-mir-2909	UUGGUCUUUCCCCUGUGGUCCCAA	2.70433896666667	0.0528840153224333	0.0305326004822352	0.0195552465775462	-0.372831028678707	1222	1.3982085	0.133561992837596	0.077112052518289	0.0955236596241521	0.363698217784931	665	FALSE	FALSE	FALSE	FALSE	FALSE	FALSE
hsa-mir-664b	UGGGUAGAAAGUAUUAUUCUAUUCA	2.70343361666667	0.0716161098293239	0.041347580288274	0.0264907965144069	-0.375198974387909	1223	1.19303616666667	0.137309800793983	0.0792758504507799	0.11509273954169	-0.182641788835734	1054	FALSE	FALSE	FALSE	FALSE	FALSE	FALSE
hsa-mir-4532	GGCGGUGAAGCUCC	2.70331701666667	0.572547198370843	0.330560279103172	0.211794323359391	-0.375503942046485	1224	1.07963566666667	0.360560365211338	0.208169623913876	0.333964851610131	-0.484608574094888	1284	FALSE	FALSE	FALSE	FALSE	FALSE	FALSE
hsa-mir-3677	UGCAGUGCUGGGCAUGGGCUUCUCG	2.70206841666667	0.200965949047707	0.116027744780642	0.0743748558726813	-0.378769659186271	1225	1.41069613333333	0.231427438113663	0.133614693692789	0.164051940489	0.396950721020471	638	FALSE	FALSE	FALSE	FALSE	FALSE	FALSE
hsa-mir-450b	UGAAUAUGUAAUAUAAGUGUAUUG	2.7019955	0.507789395413175	0.293172344133434	0.187931251333755	-0.378960372952174	1226	1.32451003333333	0.405481950807065	0.234105113449994	0.306137319161417	0.167451384147844	802	FALSE	FALSE	FALSE	FALSE	FALSE	FALSE
hsa-mir-6881	GGGUCAGGUCUGCAGCCUUGUAUCUGCUGAUCC	2.70104735	0.325456961643037	0.187902664414245	0.120492875344461	-0.381440262192998	1227	1.28829956666667	0.208807414440588	0.120555016936063	0.162079860805087	0.0710288973680943	867	FALSE	FALSE	FALSE	FALSE	FALSE	FALSE
hsa-mir-99b	CUUGCGGGGCCUUCGCCGCACACAAG	2.700898	0.255483081719832	0.14750322600434	0.0945919030336696	-0.381830887577288	1228	1.3726556	0.376628706368394	0.217446685006333	0.274379608671246	0.295655069235776	713	FALSE	FALSE	FALSE	FALSE	FALSE	FALSE
hsa-mir-4682	GUCUGUCACUGGGGAAGUC	2.70073818333333	0.29465685034791	0.170120211866933	0.109102338081596	-0.382248888560434	1229	1.46925266666667	0.227717866890882	0.131472971748738	0.154988908345841	0.55287708930445	528	FALSE	FALSE	FALSE	FALSE	FALSE	FALSE
hsa-mir-3613	UUGUUCGUUGCAUUUUUAGGAACAA	2.70036261666667	0.242762918555721	0.140159236377404	0.0899001182498177	-0.383231184332071	1230	1.32844543333333	0.0441616776409519	0.0254967564738691	0.0332431250338536	0.177930703786727	797	FALSE	FALSE	FALSE	FALSE	FALSE	FALSE
hsa-mir-4637	AGUAUUUUAAUCAUAGAUUGUAUUUAGUUAGUUUUUAAUACU	2.69987205	0.129702401977864	0.0748837166964608	0.0480402032303213	-0.384514262957371	1231	0.9423375	0.255564958497345	0.147550497583878	0.271203213813888	-0.850210895163218	1507	FALSE	FALSE	FALSE	FALSE	FALSE	FALSE
hsa-mir-6861	UCCAGGGCUCCUGACACCUGGA	2.69982055	0.197086513257649	0.113787951482948	0.0729998566970124	-0.384648961365744	1232	1.16906573333333	0.0848401980691539	0.0489825111933272	0.0725709390414265	-0.246471090249179	1104	FALSE	FALSE	FALSE	FALSE	FALSE	FALSE
hsa-mir-3196	CCUCCCCCAGUGCCAGG	2.69897678333333	0.17458326081387	0.100795692626891	0.0646849805792897	-0.386855835677226	1233	1.14437933333333	0.509690758529457	0.294270096640447	0.445386196415166	-0.312206892539482	1159	FALSE	FALSE	FALSE	FALSE	FALSE	FALSE
hsa-mir-9500	CCACAUAGGAGGGACAGCGGCCUUUCCAACAGG	2.69466175	0.0587499332565794	0.0339192897805586	0.0218023405930556	-0.398141818630465	1234	0.942683766666666	0.104306804548617	0.0602215616844535	0.110648775588282	-0.849288844271241	1506	FALSE	FALSE	FALSE	FALSE	FALSE	FALSE
hsa-mir-4327	CUGGGAAGAGACCAUGAACAGGUUAGUCCAG	2.69248706666667	0.0837010135289939	0.0483248026924092	0.0310868767264375	-0.403829709576546	1235	1.3141515	0.147364596290119	0.0850809893371209	0.112136687657488	0.139868322250708	813	FALSE	FALSE	FALSE	FALSE	FALSE	FALSE
hsa-mir-505	GAUGUUUCUGCCAGUUUAGCGUC	2.69237818333333	0.146360232085139	0.0845011193930111	0.0543609486182717	-0.404114494269725	1236	1.29596913333333	0.133909795182627	0.0773128562958175	0.103327920193748	0.0914516855450792	858	FALSE	FALSE	FALSE	FALSE	FALSE	FALSE
hsa-mir-548aa-2	UUUUGCCAUUACUUUCAAUGGCAAAA	2.6920516	0.163241890555388	0.0942477494551769	0.0606384701375666	-0.404968673982393	1237	1.03317333333333	0.0552675292584476	0.0319087228948102	0.0534929885193007	-0.608330087071517	1375	FALSE	FALSE	FALSE	FALSE	FALSE	FALSE
hsa-mir-4683	UGCACCAGUUCUGGCCGCUGGUGGA	2.69106023333333	0.20375420334586	0.11763754415025	0.0757152147031195	-0.407561596547781	1238	1.19589236666667	0.072679647280538	0.0419616139220257	0.0607744052109968	-0.175036200394259	1045	FALSE	FALSE	FALSE	FALSE	FALSE	FALSE
hsa-mir-483	GGGAGUGGUUCCAUCACGCCUCCUCAC	2.69048518333333	0.0970222513344533	0.0560158229253301	0.0360612472187076	-0.409065641591219	1239	1.25809256666667	0.241271159737677	0.139297969022241	0.191775363856515	-0.00940735011162128	932	FALSE	FALSE	FALSE	FALSE	FALSE	FALSE
hsa-mir-6799	GGCUGGGGUCACUGACUCUGCUUCCCCUGCC	2.69006723333333	0.366263698131637	0.211462444710689	0.136154105590064	-0.410158791101531	1240	1.04634433333333	0.383535154321391	0.22143412459114	0.366547743513424	-0.573257891370013	1352	FALSE	FALSE	FALSE	FALSE	FALSE	FALSE
hsa-mir-8084	AGUAUGGAUUAAAUUUAUAUUUUCCUCGAUACU	2.68715006666667	0.292788224636581	0.169041360309483	0.108958642938679	-0.417788649489283	1241	1.07549763333333	0.12706266486031	0.073359663761051	0.118143137578554	-0.495627472803111	1291	FALSE	FALSE	FALSE	FALSE	FALSE	FALSE
hsa-mir-3618	GGCAGUGGUUCUAAAAGCUGUC	2.68711151666667	0.129490556099318	0.0747614074214556	0.0481894983874542	-0.417889477132833	1242	1.02613286666667	0.0209224978492849	0.012079609765404	0.0203896576446776	-0.627077685945044	1386	FALSE	FALSE	FALSE	FALSE	FALSE	FALSE
hsa-mir-3145	CUCAUUGUUGAAUGGAAUGAGAU	2.68704486666667	0.396866058829126	0.229130725897222	0.147696104278842	-0.418063800412802	1243	1.33047856666667	0.380634160102904	0.219759234798179	0.286088156276378	0.183344601756046	790	FALSE	FALSE	FALSE	FALSE	FALSE	FALSE
hsa-mir-6867	GAAGGGAAGCUGGGAACCUGACUGCCUC	2.68587333333333	0.137799354723609	0.0795584945438326	0.0513052320872451	-0.42112794944892	1244	1.16099146666667	0.194457002307073	0.112269802627796	0.16749218912468	-0.26797152762519	1126	FALSE	FALSE	FALSE	FALSE	FALSE	FALSE
hsa-mir-5011	GCACUCUGUAGUUUGGGUACACAGUGC	2.68586476666667	0.153939289501423	0.0888768902325064	0.0573146092133566	-0.421150355591933	1245	0.969854933333333	0.0792863775377792	0.0457760114145071	0.0817507596370899	-0.776936519104472	1472	FALSE	FALSE	FALSE	FALSE	FALSE	FALSE
hsa-mir-761	CACAGUUCUGG	2.68576078333333	0.12559327726979	0.0725113124401203	0.0467626447035667	-0.421422324320044	1246	1.10259823333333	0.162958703698953	0.0940842514473829	0.147795179397578	-0.423463055004299	1242	FALSE	FALSE	FALSE	FALSE	FALSE	FALSE
hsa-mir-3143	UUCGCGGUUGGGCU	2.68546083333333	0.23156700206721	0.133695270978939	0.0862298936528437	-0.422206844467469	1247	1.11648126666667	0.425327485130474	0.245562938033826	0.380953534850002	-0.386494832242386	1215	FALSE	FALSE	FALSE	FALSE	FALSE	FALSE
hsa-mir-302f	AUUUUCACUUAAU	2.68395348333333	0.297341053592293	0.171669937332638	0.110784726873512	-0.426149323027985	1248	1.3040505	0.10629131820497	0.0613673211781596	0.0815085905070164	0.11297102904739	838	FALSE	FALSE	FALSE	FALSE	FALSE	FALSE
hsa-mir-4801	UGUAAAAUGUAAUAACAUUUCUUAUGUUUAAAACACUUUACA	2.68339616666667	0.0780118982761976	0.0450401904697564	0.0290720763654904	-0.427606986483552	1249	0.635428933333333	0.0617667963638503	0.0356610765076498	0.0972048849583132	-1.66745767313006	1809	FALSE	FALSE	FALSE	FALSE	FALSE	FALSE
hsa-mir-668	AGCAUGCACUUAAUGUGGGUGUAUGU	2.68325665	0.0624617619260572	0.0360623150620674	0.0232783404919754	-0.427971892754273	1250	1.25377746666667	0.0818430155593829	0.0472520870645004	0.0652771466510507	-0.0208977480822777	938	FALSE	FALSE	FALSE	FALSE	FALSE	FALSE
hsa-mir-375	CAAACCGGACCUGAGCGUUUUG	2.68145925	0.277919420674461	0.160456852339425	0.103644842141256	-0.432672997981769	1251	1.56082053333333	0.150645982410994	0.086975498497323	0.0965171710608331	0.796707181150362	384	FALSE	FALSE	FALSE	FALSE	FALSE	FALSE
hsa-mir-4540	CUUGGCACCUUUGGCCUUAG	2.68070535	0.397017345225996	0.229218071139179	0.148101821494852	-0.434644825750218	1252	1.08959553333333	0.46297305562036	0.267297618289958	0.424903591706195	-0.458087095627483	1272	FALSE	FALSE	FALSE	FALSE	FALSE	FALSE
hsa-mir-374c	AGUGCUAGGACACU	2.68057516666667	0.436920816123107	0.252256350803227	0.162995174153771	-0.434985320658902	1253	1.21074866666667	0.38355166434567	0.221443656658102	0.316788838926937	-0.135476329389762	1014	FALSE	FALSE	FALSE	FALSE	FALSE	FALSE
hsa-mir-4800	GAAGGAAGGCAAGGCUGUCUGUCCAUC	2.68038451666667	0.0538943802062491	0.0311159349198859	0.0201069584871622	-0.435483966320201	1254	0.8613115	0.172846211499096	0.0997928067374098	0.200677933011571	-1.06596973875216	1621	FALSE	FALSE	FALSE	FALSE	FALSE	FALSE
hsa-mir-1184-3_1184-2_1184-1	ACAGUGGCCACAUCUCCAC	2.67989946666667	0.185642249408003	0.107180602668678	0.0692720946129034	-0.436752616086862	1255	1.1403288	0.462071194095586	0.266776928295858	0.405208738124991	-0.322992793212334	1167	FALSE	FALSE	FALSE	FALSE	FALSE	FALSE
hsa-mir-508	CUCAUGUAAACUAAAACAUGAU	2.67981561666667	0.220542657784216	0.127330362839513	0.0822976985478358	-0.436971926019723	1256	0.6379271	0.0285609839601162	0.0164896917776937	0.0447715482852448	-1.66080546826875	1808	FALSE	FALSE	FALSE	FALSE	FALSE	FALSE
hsa-mir-6132	UGCAGUAUCCGCUGUUGCUGCU	2.67897063333333	0.0209284485501396	0.0120830454041443	0.00781212316765832	-0.439181982526611	1257	1.31521266666667	0.074656326740159	0.0431028503401394	0.0567636920114002	0.142694033662539	811	FALSE	FALSE	FALSE	FALSE	FALSE	FALSE
hsa-mir-6778	GGCAGGUGUGGUUGGAGGAAGCAGCCUGAACCUGCC	2.67840556666667	0.118696730128902	0.0685295890918501	0.0443161900520626	-0.440659916131014	1258	1.14291346666667	0.340709399207086	0.196708663347647	0.298106032647225	-0.316110253150344	1163	FALSE	FALSE	FALSE	FALSE	FALSE	TRUE
hsa-mir-7706	GGAGCCCGAGCAGCCGCGGUGAA	2.67790936666667	0.72683791752534	0.419640067340482	0.27141990934147	-0.441957728756964	1259	1.02498313333333	0.607455625433466	0.350714668864764	0.592649386783535	-0.630139235749252	1390	FALSE	FALSE	FALSE	FALSE	FALSE	FALSE
hsa-mir-519d	UCUGUUUGUUUUCUCUUAAACA	2.67776358333333	0.205773914387031	0.118803624863555	0.0768454376136071	-0.442339025513624	1260	1.34535486666667	0.0797754973517764	0.0460584048707844	0.0592969924354852	0.222957729454343	761	FALSE	FALSE	FALSE	FALSE	FALSE	FALSE
hsa-mir-1470	CCGGGGCAGGAGACCCCGCG	2.67684975	0.213639806616622	0.123344999859726	0.0798101599152594	-0.444729159407241	1261	1.16627953333333	0.183776308682739	0.106103301288655	0.157574838132921	-0.253890280262354	1111	FALSE	FALSE	FALSE	FALSE	FALSE	FALSE
hsa-mir-3682	AUCAUAAUAAAGGUGUCAUGAU	2.67605645	0.20269715748327	0.117027258436938	0.0757447241007452	-0.446804037996859	1262	0.886896933333333	0.379889308193338	0.219329194347685	0.428335349819684	-0.997839959314429	1584	FALSE	FALSE	FALSE	FALSE	FALSE	FALSE
hsa-mir-381	UAUAUUCGGUUUAUUGACAUGGAAUAUA	2.67568763333333	0.111293519214354	0.0642553432774683	0.0415943616989799	-0.447768679122735	1263	1.20909113333333	0.211816842376269	0.122292510964836	0.175186829624921	-0.139890066649533	1021	FALSE	FALSE	FALSE	FALSE	FALSE	FALSE
hsa-mir-4330	GAGGAUGCAGGAGAGGAAGGGGGCUUCUUUUUGACGCCUACUUCAUCAGCUGCUCCUC	2.6751879	0.224773431840494	0.129773001379785	0.0840215492304275	-0.449075733192887	1264	1.13994453333333	0.278134465990559	0.160581008810562	0.243989473046781	-0.324016031822533	1169	FALSE	FALSE	FALSE	FALSE	FALSE	TRUE
hsa-mir-4518	AUGUCUGCUGGGGAACCGGGGCU	2.67507751666667	0.464386231590959	0.268113515816996	0.173597299030653	-0.449364441140679	1265	1.13726086666667	0.468085279745479	0.270249162264754	0.411590070022761	-0.331162192518828	1179	FALSE	FALSE	FALSE	FALSE	FALSE	FALSE
hsa-mir-616	GACUUCCAUGACAUGAAAUAGGAAGUC	2.67475158333333	0.33189551850343	0.191619966950786	0.124084614276521	-0.450216920776348	1266	0.709003466666667	0.361568313233023	0.208751562975525	0.509966918685056	-1.47154085347222	1756	FALSE	FALSE	FALSE	FALSE	FALSE	FALSE
hsa-mir-96	UUUUGCUUGUGUCUCUCCGCUCUGAGCAAUC	2.6734548	0.207960249272685	0.120065905898326	0.0777870825692228	-0.453608661572643	1267	1.41802216666667	0.122823414761126	0.0709121315751249	0.0866160047764596	0.416458736720297	623	FALSE	FALSE	FALSE	FALSE	FALSE	FALSE
hsa-mir-1250	UGUGGCCUUUUUGCCUUUUCUAAAGGCCACAU	2.67278131666667	0.11273672700822	0.065088579685753	0.0421795551716959	-0.455370159302123	1268	1.306025	0.0513404916902828	0.0296414466977125	0.0393104968819761	0.118228796142724	833	FALSE	FALSE	FALSE	FALSE	FALSE	FALSE
hsa-mir-516b-1	AGCACUUUCUGUUUUGUGAAAGAAAAGAAAGUGCU	2.67221025	0.261252834570953	0.150834394366093	0.0977665715379069	-0.456863785924974	1269	1.05587886666667	0.414845483031217	0.239511151300173	0.392891169742656	-0.547869005257402	1328	FALSE	FALSE	FALSE	FALSE	FALSE	FALSE
hsa-mir-5003	GGUAGAGAUGAUUUUUCCUACU	2.67174241666667	0.103912681454291	0.0599940146098508	0.0388932259360299	-0.458087405447026	1270	1.36871283333333	0.117270846622608	0.0677063548656578	0.0856796573880357	0.285156133381345	722	FALSE	FALSE	FALSE	FALSE	FALSE	FALSE
hsa-mir-378b	UAGUGGAAAGAGCACUG	2.67172541666667	0.542923839078159	0.31345722464124	0.203210942146715	-0.458131868999302	1271	1.2437675	0.546532983377262	0.315540965073871	0.439417321466642	-0.0475526345676521	957	FALSE	FALSE	FALSE	FALSE	FALSE	FALSE
hsa-mir-518a-2	UUUCUGUUGUCUAAAAGAAGAGAAA	2.67166886666667	0.180276953402025	0.104082947575345	0.0674772819533392	-0.458279775698213	1272	0.9494749	0.172559014576549	0.0996269935168674	0.181741523210934	-0.831205178847076	1495	FALSE	FALSE	FALSE	FALSE	FALSE	FALSE
hsa-mir-7849	UGACUACUUCGAAAAUGGGAAGUAGACA	2.66918913333333	0.283766486515962	0.163832657376985	0.106311869388434	-0.464765525857404	1273	0.752141500000001	0.150585285955135	0.0869404553821942	0.200208718645541	-1.35667140185543	1729	FALSE	FALSE	FALSE	FALSE	FALSE	FALSE
hsa-mir-2117	AACAGCAGGAUUGGCUGUAGCUGUU	2.6683341	0.232242992972726	0.134085554510208	0.0870366994045935	-0.467001868170199	1274	1.107719	0.312135014908612	0.180211234880995	0.281781764968022	-0.409827299885093	1233	FALSE	FALSE	FALSE	FALSE	FALSE	FALSE
hsa-mir-7703	GGGGGCAGGCAGGGGAUUGGCUAAGAACCUGACUCUUGC	2.66762458333333	0.121327424561167	0.0700484212304737	0.0454814464221056	-0.468857611193821	1275	0.895276166666667	0.0923712479810855	0.0533305648872614	0.103176261605406	-0.975527446119134	1575	FALSE	FALSE	FALSE	FALSE	FALSE	TRUE
hsa-mir-3121	UUUAAGACACCCUGUACCUUAAA	2.66552726666667	0.0913892061113529	0.0527635827494158	0.0342856016722118	-0.474343149385313	1276	0.827087866666666	0.212086788046435	0.122448364170172	0.256425945288242	-1.15710161680874	1651	FALSE	FALSE	FALSE	FALSE	FALSE	FALSE
hsa-mir-182	CACACUGGUGAGGUAACAGGAUCCGGUG	2.6653256	0.353195811449057	0.203917696816761	0.132515071122664	-0.474870609172158	1277	1.26778123333333	0.322377060576839	0.186124482704599	0.25428445547283	0.0163919675878693	909	FALSE	FALSE	FALSE	FALSE	FALSE	TRUE
hsa-mir-6791	GGCUGGGCAGGCGGAAAGAGGUCUGAACUGCCUCUGCC	2.66510448333333	0.278858798396071	0.160999202319867	0.104633345574239	-0.47544894049382	1278	1.19734616666667	0.246523268825853	0.142330275618113	0.205891391887241	-0.171164971321992	1043	FALSE	FALSE	FALSE	FALSE	FALSE	TRUE
hsa-mir-718	GCCCGGGCACCGCCCCUU	2.66302581666667	0.269061322593987	0.155342627028155	0.101035942239108	-0.480885699552954	1279	1.33771583333333	0.449533967790626	0.259538557313799	0.336045934860824	0.202616246496558	773	FALSE	FALSE	FALSE	FALSE	FALSE	FALSE
hsa-mir-8086	UGGUUAGCUUUUUUUUUUUUUUGAGAUGGAGUCUGGCUC	2.66285183333333	0.189433291812034	0.109369362021155	0.0711392535779594	-0.481340753496335	1280	1.29066613333333	0.0853467390018695	0.0492749627371861	0.0661261164275296	0.0773306731842055	864	FALSE	FALSE	FALSE	FALSE	FALSE	FALSE
hsa-mir-30b	UCAGCUGUAAUACAUGGAUUGGCUGG	2.66269951666667	0.225193462051502	0.130015505935179	0.0845733664808763	-0.481739138206419	1281	1.44690696666667	0.210316378510622	0.121426217748095	0.145355840669661	0.49337418417294	565	FALSE	FALSE	FALSE	FALSE	FALSE	FALSE
hsa-mir-2116	GAGGUCUUCCCAUGCUAAGAAGUCCUC	2.66142778333333	0.091353694512269	0.0527430801181253	0.0343250698306952	-0.485065360650679	1282	0.9314751	0.123417712608361	0.0712552495972051	0.132497060424225	-0.879135670699472	1525	FALSE	FALSE	FALSE	FALSE	FALSE	FALSE
hsa-mir-3123	UCCCAUUUCCACAUGGAGAGUGGAGCCCAGA	2.66117793333333	0.199376569931414	0.115110116320006	0.0749204205528936	-0.485718844094038	1283	1.24444483333333	0.189733191141096	0.109542508979518	0.152464123807627	-0.0457490078709848	956	FALSE	FALSE	FALSE	FALSE	FALSE	FALSE
hsa-mir-4726	GAGUGGUCGGGUCGACUGAACC	2.66097808333333	0.159619433146659	0.0921563226951192	0.0599852490880753	-0.486241552383629	1284	1.0985234	0.222904523790523	0.128693986814044	0.202912859016497	-0.434313662560116	1254	FALSE	FALSE	FALSE	FALSE	FALSE	FALSE
hsa-mir-601	GAGUCAGAAAAACUAC	2.6609107	0.200706883261269	0.115878173079104	0.0754278913836788	-0.486417793699183	1285	0.825816633333334	0.191129704052675	0.110348786084945	0.231443272438335	-1.16048670102778	1655	FALSE	FALSE	FALSE	FALSE	FALSE	FALSE
hsa-mir-4654	CUGGGGUUGGAAUGUGACCCCA	2.65872863333333	0.437496215983196	0.252588558067341	0.164550909971843	-0.492124995776306	1286	1.0394148	0.466020181550789	0.269056877266146	0.448348610728641	-0.591710093115266	1360	FALSE	FALSE	FALSE	FALSE	FALSE	FALSE
hsa-mir-6165	GGAGAGGAUCCACCUGUCCUGUCC	2.65778875	0.372099352338106	0.214831661237691	0.140003358934417	-0.494583263525036	1287	1.12664753333333	0.183327630476841	0.105844256805701	0.162719595128782	-0.35942374469497	1202	FALSE	FALSE	FALSE	FALSE	FALSE	FALSE
hsa-mir-6125	CCGCUAGUGGAAGAAGAUGGCGG	2.65678351666667	0.297746912291095	0.171904259961644	0.112070445492926	-0.497212454399736	1288	0.933617733333333	0.364922912246701	0.210688341619095	0.39086973095916	-0.873430192331602	1520	FALSE	FALSE	FALSE	FALSE	FALSE	FALSE
hsa-mir-208b	UUAUGUUUCUGAUCCGAAUAUAA	2.65656483333333	0.213797526018366	0.123436059198779	0.0804789415773838	-0.497784421330582	1289	1.24063333333333	0.246343267962275	0.142226352071071	0.198562509440561	-0.0558984022917774	966	FALSE	FALSE	FALSE	FALSE	FALSE	FALSE
hsa-mir-466	AUAUGUGUGUAUAUAUGUACACAUAC	2.65567173333333	0.210071729444738	0.12128496954405	0.0791030483203063	-0.500120327127109	1290	1.33131893333333	0.199270474634511	0.115048862171779	0.149678990995479	0.185582359268336	789	FALSE	FALSE	FALSE	FALSE	FALSE	FALSE
hsa-mir-603	CUUCCCAUUUAAAAGUAAUGGCACA	2.65500985	0.172949839887009	0.0998526366150673	0.0651409409599776	-0.501851485020916	1291	0.804016966666667	0.37778131219411	0.21811214229008	0.469867338447265	-1.21853560965741	1676	FALSE	FALSE	FALSE	FALSE	FALSE	FALSE
hsa-mir-613	UCCUGUAGUGUCUUAUAUACAAUACAGUAGGA	2.65399493333333	0.374985425068584	0.216497936105533	0.141290934793766	-0.504506002683727	1292	1.02952166666667	0.37717275673401	0.217760792631374	0.366357279254939	-0.618053871747697	1379	FALSE	FALSE	FALSE	FALSE	FALSE	FALSE
hsa-mir-3650	GUCCUGACUGCGUGCCAGGGGC	2.65221641666667	0.383849655000292	0.221615701642764	0.144727878384343	-0.509157718494821	1293	1.0384102	0.15041413784771	0.0868416429763007	0.144850404828178	-0.594385176844804	1363	FALSE	FALSE	FALSE	FALSE	FALSE	FALSE
hsa-mir-4253	CCCUAGGACUUACUUGUGCAGGG	2.6521772	0.286019122543393	0.165133217393808	0.107843142058303	-0.509260289807089	1294	1.11570643333333	0.35156070064793	0.202973665155576	0.315101437210138	-0.388558085321325	1218	FALSE	FALSE	FALSE	FALSE	FALSE	FALSE
NEAT1_ParasoR_ID26	UGCAGCAUAUAACAGUACUGCG	2.65054738333333	0.0295664047724068	0.0170701717543185	0.0111548297375556	-0.513523080310889	1295	0.868843833333334	0.28826170718131	0.16642797423819	0.331776202030909	-1.0459123802558	1610	FALSE	FALSE	FALSE	FALSE	FALSE	FALSE
hsa-mir-320e	UUCUUCCUGGAGUCGGGGAAAAG	2.6497658	0.116899511213136	0.0674919642670396	0.0441169220363308	-0.515567313922804	1296	1.18663	0.138138815779635	0.0797544824759085	0.116412711443024	-0.19970035166542	1069	FALSE	FALSE	FALSE	FALSE	FALSE	FALSE
hsa-mir-4521	UCAGUUUUGUAGCAUCAAAACU	2.64918643333333	0.254643107391808	0.147018266599943	0.0961212484662335	-0.517082649221183	1297	1.03865483333333	0.273035254468436	0.157636977665609	0.262873907390571	-0.593733758718483	1362	FALSE	FALSE	FALSE	FALSE	FALSE	FALSE
hsa-mir-3168	AGACAGCCUGAGUUGGAGGCUCAUCUUCACUUCUUGCUGUGU	2.64917721666667	0.0534259236285468	0.0308454713886459	0.0201669874300709	-0.517106755441191	1298	0.9297698	0.230368418820202	0.133003268618632	0.247769306789919	-0.883676602696267	1527	FALSE	FALSE	FALSE	FALSE	FALSE	FALSE
hsa-mir-548u	UUUUUCUUUACUUUUAAUGGCAAA	2.64841566666667	0.171813444458177	0.0991965384083255	0.0648740477639691	-0.51909859180817	1299	1.11608483333333	0.0580185478841316	0.0334970242388946	0.0519839945417515	-0.387550468674642	1216	FALSE	FALSE	FALSE	FALSE	FALSE	FALSE
hsa-mir-6782	GGUGUCGAACUCAUGGCUGCCACC	2.64823885	0.148397121917408	0.085677118285981	0.0560361547136912	-0.519561056343592	1300	1.10352576666667	0.162786261648959	0.0939846919833993	0.147514690246585	-0.420993187068202	1239	FALSE	FALSE	FALSE	FALSE	FALSE	FALSE
hsa-mir-323a	CGUUCGCUUUAUUUAUGGCGCACA	2.64821766666667	0.159630867444501	0.0921629242900559	0.0602786052875439	-0.519616461417073	1301	1.20784733333333	0.112905034720925	0.0651857521889901	0.0934762462151054	-0.143202100436909	1024	FALSE	FALSE	FALSE	FALSE	FALSE	FALSE
hsa-mir-3621	CAGGGCGGUGCGGCAGCCGCCACC	2.64797728333333	0.289373833376683	0.167070060596462	0.109281086056906	-0.520245184764649	1302	1.18331736666667	0.167872282207645	0.0969211073220607	0.141865814646608	-0.208521346620546	1072	FALSE	FALSE	FALSE	FALSE	FALSE	FALSE
hsa-mir-4323	GUGUCUGGAGACGCCAGGCAGC	2.64794326666667	0.0922497621792367	0.0532604250268613	0.0348382698906402	-0.520334155460927	1303	0.909095766666667	0.236470776543453	0.136526466492842	0.260116464308824	-0.938728135837718	1559	FALSE	FALSE	FALSE	FALSE	FALSE	FALSE
hsa-mir-1279	UUCUAAUGCCAAGAA	2.64783136666667	0.327679641288738	0.189185929106013	0.123753969159014	-0.520626830255051	1304	0.892263433333333	0.277021073798083	0.159938191528523	0.310470051163235	-0.983549856950742	1580	FALSE	FALSE	FALSE	FALSE	FALSE	FALSE
hsa-mir-3175	ACGUCUGGCCGCGUGCGCAUGU	2.6453227	0.0959003909373295	0.0553681165230576	0.0362528136689446	-0.527188255636554	1305	1.07119733333333	0.120793039999552	0.0697398941599745	0.112764507752899	-0.50707846082036	1301	FALSE	FALSE	FALSE	FALSE	FALSE	FALSE
hsa-mir-3156-1	GGAGACACUUUUACUAUAUAUAGUGGCUCC	2.64454046666667	0.0384288123975465	0.0221868851823611	0.0145313762001095	-0.529234189325467	1306	1.0083905	0.0230849939733585	0.0133281274847594	0.0228929110035829	-0.674322675387088	1418	FALSE	FALSE	FALSE	FALSE	FALSE	FALSE
hsa-mir-191	CAGCUGUUGUCUCCAGAGCAUUCCAGCUG	2.64438826666667	0.102552841845038	0.0592089108453937	0.0387813102704123	-0.529632268893523	1307	1.29880523333333	0.171351836158424	0.0989300287322029	0.131930355499613	0.0990037510092837	852	FALSE	FALSE	FALSE	FALSE	FALSE	FALSE
hsa-mir-6509	GGAACACUAUAUUAAUCAGGUUUCC	2.64430166666667	0.391292026329496	0.225912556733089	0.147975562418621	-0.529858771459844	1308	1.00834733333333	0.158652073293523	0.0915978172235077	0.157338714596547	-0.674437621084539	1419	FALSE	FALSE	FALSE	FALSE	FALSE	FALSE
hsa-mir-4649	CAGAGGGGCUGGCAGUACUGCUCUG	2.64428726666667	0.26971530728625	0.155720205266279	0.101999245954184	-0.529896434704128	1309	1.2556515	0.220791145458214	0.127473827264985	0.175837917971836	-0.0159075071121305	934	FALSE	FALSE	FALSE	FALSE	FALSE	FALSE
hsa-mir-1185-2_1185-1	AUGUUCACUUGAUUAAUGGCGAAUAU	2.64170945	0.158288171212436	0.0913877182590335	0.059918842025733	-0.536638722123285	1310	1.01747816666667	0.278531775461226	0.160810395540403	0.273747176682638	-0.650123721336269	1404	FALSE	FALSE	FALSE	FALSE	FALSE	FALSE
hsa-mir-1302-1	CCAUACAAUAUUUGG	2.641125	0.345127021370031	0.199259178692601	0.130674247288572	-0.53816735289563	1311	0.668765266666666	0.420114594825047	0.242553274412732	0.62819439908868	-1.57868852829389	1783	FALSE	FALSE	FALSE	FALSE	FALSE	FALSE
hsa-mir-3146	UAUAACUUGAAGAAUUCAAAUAGUCAUG	2.64080708333333	0.247304824014102	0.142781506716435	0.0936474404264108	-0.538998864914978	1312	0.886469566666667	0.289874041298394	0.167358855774713	0.326998299996229	-0.998977966099761	1585	FALSE	FALSE	FALSE	FALSE	FALSE	FALSE
hsa-mir-6816	CUGCAGGGACUGUGACACUGAA	2.63854935	0.259531653280611	0.14984066988479	0.0983614929471042	-0.544903973391459	1313	0.903158566666667	0.368903153795876	0.212986335148951	0.408458899036307	-0.954537917958968	1566	FALSE	FALSE	FALSE	FALSE	FALSE	FALSE
hsa-mir-4435-1_4435-2	GAGGGAUGAGUGCACUUCACCUGC	2.63722065	0.372504963968406	0.215065841221631	0.141249069913208	-0.548379192327576	1314	1.11384896666667	0.168094844799606	0.0970496038944407	0.150913498894424	-0.393504211996775	1223	FALSE	FALSE	FALSE	FALSE	FALSE	FALSE
hsa-mir-3614	GCUGCCCCUUUGCUCUCUGGGGUAGC	2.6364489	0.244340614782207	0.141070119718466	0.0926779255164806	-0.550397706825919	1315	1.3903301	0.0570325138805049	0.0329277372414706	0.0410208438129225	0.342719340963528	681	FALSE	FALSE	FALSE	FALSE	FALSE	FALSE
hsa-mir-7160	UGUGCCCCGUACCGGACAGG	2.63598965	0.023822637085973	0.0137540059343933	0.0090374547130612	-0.551598876613239	1316	0.870133	0.134773895533074	0.0778117448657548	0.154888845191567	-1.04247954253466	1608	FALSE	FALSE	FALSE	FALSE	FALSE	FALSE
hsa-mir-3147	GUGACGCCGCGAAGUGCAC	2.6356496	0.148244145210502	0.0855887971430691	0.0562457715208052	-0.552488278433982	1317	1.23302016666667	0.10026388775917	0.0578873825877553	0.0813156917215899	-0.0761710065922505	980	FALSE	FALSE	FALSE	FALSE	FALSE	FALSE
hsa-mir-3607	CAGUAUGAAUGAAUUCAUGAUACUG	2.6348912	0.205861597875252	0.118854248949083	0.0781290695704067	-0.554471875966273	1318	0.767233833333334	0.641329634176594	0.370271836931141	0.835898530947554	-1.31648301310295	1709	FALSE	FALSE	FALSE	FALSE	FALSE	FALSE
hsa-mir-1258	AACUCCUGCGAGUCCCUGGAGUU	2.63480885	0.0516107853100735	0.0297975007918589	0.0195880567617167	-0.554687262644521	1319	1.165532	0.187206413756982	0.108083673376618	0.160618853671098	-0.255880837954258	1115	FALSE	FALSE	FALSE	FALSE	FALSE	FALSE
hsa-mir-526b_518a-1	UUUCUGUUGUCUGAAAGAAGAGAAA	2.6345883	0.0937952390218038	0.0541527064979437	0.0356014786150094	-0.555264111847772	1320	1.021168	0.215583138999784	0.12446698333427	0.21111427208822	-0.640298305136084	1397	FALSE	FALSE	FALSE	FALSE	FALSE	FALSE
hsa-mir-943	UCACUGCUGCUGGCGCCCUGA	2.63437046666667	0.358037541009482	0.206713070681816	0.135910095235207	-0.555833855601003	1321	1.25240366666667	0.109114624969953	0.0629973580989276	0.0871241660129974	-0.0245559503793503	942	FALSE	FALSE	FALSE	FALSE	FALSE	FALSE
hsa-mir-124-2	CUUGAUUUAAUGUCAUACAAUUAAG	2.63423021666667	0.298516190350961	0.172348402856589	0.11332198243808	-0.55620067990731	1322	1.01022886666667	0.436221101905277	0.251852370611207	0.431804233969896	-0.669427408854216	1415	FALSE	FALSE	FALSE	FALSE	FALSE	FALSE
hsa-mir-495	UUUUCGCUUUAUAUGUGACGAAAC	2.63419533333333	0.0998604810852783	0.0576544756359909	0.0379092923830041	-0.556291917372923	1323	1.293788	0.0564920614688473	0.0326157068961159	0.0436640790213291	0.085643688041644	861	FALSE	FALSE	FALSE	FALSE	FALSE	FALSE
hsa-mir-26b	UAGGUUGUGUGCUGUCCAGCCUG	2.63413993333333	0.0651372200302631	0.0376069915187363	0.0247280788715868	-0.556436816243289	1324	1.17430436666667	0.250471197907671	0.144609613536242	0.213293252599109	-0.232521475681182	1092	FALSE	FALSE	FALSE	FALSE	FALSE	FALSE
hsa-mir-2276	CAGACGGCUUUCUCUCCGAAUGUCUG	2.63358225	0.167212702777966	0.0965402989607835	0.0634924930778091	-0.557895438716651	1325	1.35230333333333	0.160668935567312	0.0927622532001984	0.11881131370968	0.241460347536396	747	FALSE	FALSE	FALSE	FALSE	FALSE	FALSE
hsa-mir-3162	GGGAGCAUGAACAAUGUUUCUCACUCCC	2.63184538333333	0.0889573044080182	0.0513595236463528	0.0338003535357196	-0.562438218824658	1326	0.954225766666667	0.112195141964629	0.0647758954150469	0.117577145664965	-0.818554406279687	1488	FALSE	FALSE	FALSE	FALSE	FALSE	FALSE
hsa-mir-338	UGAGUGAUGACUCAGGCGACUCCA	2.63182133333333	0.178966126519534	0.103326141321877	0.0680008647444407	-0.562501121673617	1327	1.12789756666667	0.100141627578362	0.0578167956394544	0.0887861012718694	-0.356095112571361	1194	FALSE	FALSE	FALSE	FALSE	FALSE	FALSE
hsa-mir-759	UGACUCAGAUCU	2.63161433333333	0.205102424644874	0.118415940080163	0.0779378733604481	-0.563042530810199	1328	0.852394666666667	0.0707156231429334	0.0408276840574848	0.0829611281115478	-1.08971379187678	1632	FALSE	FALSE	FALSE	FALSE	FALSE	FALSE
hsa-mir-3115	UGGUGGUGAAUUCAUGAGUCGCCA	2.63148118333333	0.0111694862348642	0.00644870588440867	0.00424456245615848	-0.563390785044675	1329	1.28173966666667	0.165653125917784	0.0956398768407358	0.129240851497237	0.0535609680854067	879	FALSE	FALSE	FALSE	FALSE	FALSE	FALSE
hsa-mir-567	CAUUCUUUGCUA	2.63086061666667	0.18222336122971	0.105206706658612	0.0692637839022386	-0.565013879069755	1330	0.959482433333333	0.0514835651413474	0.0297240501931986	0.0536576422378976	-0.804556771926116	1481	FALSE	FALSE	FALSE	FALSE	FALSE	FALSE
hsa-mir-7973-1	UUACCCAACGUCUCUGAGUCUCGGUUUUGAGAGGGUGAGUAA	2.63078983333333	0.18179522380008	0.104959521398364	0.0691029064719081	-0.565199013095762	1331	1.09647553333333	0.24973013604602	0.144181761270931	0.227757144098628	-0.439766792960535	1257	FALSE	FALSE	FALSE	FALSE	FALSE	FALSE
hsa-mir-1178	GCAUGCCC	2.63063843333333	0.058798784070683	0.0339474938112315	0.0223515262780442	-0.565595000261359	1332	1.07548983333333	0.209639271560896	0.1210352898684	0.19492445680416	-0.495648242913693	1293	FALSE	FALSE	FALSE	FALSE	FALSE	FALSE
hsa-mir-3193	AGUGGACGAGUCUCAUUA	2.62937601666667	0.245438637766145	0.141704063583819	0.0933448225778276	-0.568896854935305	1333	0.757413200000001	0.221121418703051	0.127664510611799	0.291942916631306	-1.34263373622035	1723	FALSE	FALSE	FALSE	FALSE	FALSE	FALSE
hsa-mir-149	CACUCCCGUGCUUGUCCGAGGAGGGAGG	2.62867203333333	0.196529388158973	0.113466295157256	0.0747637535861637	-0.57073812550858	1334	1.47539783333333	0.436642044010404	0.252095401648915	0.295948681871051	0.569240652280053	517	FALSE	FALSE	FALSE	FALSE	FALSE	FALSE
hsa-mir-5706	AGCUUCUACGUCAUUCAGCACUUGCU	2.62832205	0.294563678243225	0.170066418927212	0.112072901508864	-0.571653507993205	1335	1.263027	0.177557090984843	0.102512634276626	0.140580598027472	0.00373223014369141	919	FALSE	FALSE	FALSE	FALSE	FALSE	FALSE
hsa-mir-4736	GCUGCCAUCUCCCACUGGCUGC	2.62818683333333	0.210912207291519	0.121770219655137	0.0802500813931933	-0.572007167600703	1336	1.2616449	0.31259594239182	0.180477351487502	0.24776856181309	51926318693324115e-21	925	FALSE	FALSE	FALSE	FALSE	FALSE	FALSE
hsa-mir-4731	AGUGUGCAGUCAUCCACACA	2.62787708333333	0.12229453548565	0.0706067829830601	0.0465373880160807	-0.572817319678268	1337	0.916711966666667	0.054084213945507	0.0312255354803477	0.0589980450917065	-0.918447454272023	1546	FALSE	FALSE	FALSE	FALSE	FALSE	FALSE
hsa-mir-7-2	GUUGUUGUCUUACUGCGCUCAACAAC	2.62781201666667	0.506758697383016	0.292577270348268	0.192844348898986	-0.572987501745032	1338	1.47797603333333	0.304667087799131	0.175899625154048	0.206138043464754	0.576105972677717	511	FALSE	FALSE	FALSE	FALSE	FALSE	FALSE
hsa-mir-570	UUUCCCAUUAUUUUAAUUGCGAA	2.62740738333333	0.303851700005794	0.175428860792071	0.115646968922004	-0.574045821472725	1339	1.02823366666667	0.32925883863402	0.190097679118415	0.320217912822688	-0.62148360282837	1382	FALSE	FALSE	FALSE	FALSE	FALSE	FALSE
hsa-mir-3184	CUUUUGGAAAAUAGAAAAG	2.62713451666667	0.401593196511689	0.231859940110746	0.152863583483816	-0.574759505078531	1340	0.9145335	0.433258276123781	0.250141782348698	0.473747846441689	-0.924248350882951	1550	FALSE	FALSE	FALSE	FALSE	FALSE	FALSE
hsa-mir-6862-2_6862-1	GAGACUUUGUGAUUUGUCUCCAAAGCCUC	2.62713323333333	0.244065914600838	0.140911521494806	0.0929019935129686	-0.574762861640811	1341	1.0886479	0.134675547533804	0.0777549636219019	0.123709004108494	-0.460610486540847	1274	FALSE	FALSE	FALSE	FALSE	FALSE	FALSE
hsa-mir-6738	CAGGGGUUCUGAUAAACCCUUC	2.62434763333333	0.0349039309940277	0.0201517939551781	0.0133000409513942	-0.582048607007294	1342	1.0463487	0.225473083170409	0.13017694526345	0.215485605487357	-0.573246263658534	1351	FALSE	FALSE	FALSE	FALSE	FALSE	FALSE
hsa-mir-4427	UAGACAAUGGUUUCAUCAUUUCGUCUG	2.62420498333333	0.313970328839153	0.18127085387284	0.119643980113299	-0.582421708520981	1343	1.3455245	0.205922771154018	0.118889567358046	0.153042751101164	0.223409434978918	760	FALSE	FALSE	FALSE	FALSE	FALSE	FALSE
hsa-mir-521-2	AAUUUUCUCUUGUCUAAAAGAAAAGAACG	2.62412831666667	0.29500022451884	0.170318459036952	0.112418368661776	-0.582622230423419	1344	1.01813843333333	0.413600887989815	0.238792584017988	0.40623246746094	-0.648365540351641	1402	FALSE	FALSE	FALSE	FALSE	FALSE	FALSE
hsa-mir-7854	UUGAGCAUCUUCUGGGCAGCUGA	2.62331271666667	0.160865427241113	0.0928756977209605	0.0613214834125904	-0.584755434731611	1345	1.12337683333333	0.096236958176593	0.0555624337092467	0.0856675652559386	-0.368133078115432	1207	FALSE	FALSE	FALSE	FALSE	FALSE	FALSE
hsa-mir-3148	GCUUAUUGAUGUAGCCAACAAGC	2.62295441666667	0.171607449615454	0.0990776072304276	0.0654252504447021	-0.585692569483484	1346	1.075598	0.0101997625094901	0.00588883563052434	0.00948287604615298	-0.495360212961395	1290	FALSE	FALSE	FALSE	FALSE	FALSE	FALSE
hsa-mir-1302-8	ACAUGCAGUAUUUGG	2.62253543333333	0.386699287645533	0.223260937817585	0.147452454876472	-0.586788421680305	1347	1.03609623333333	0.441020493259965	0.254623300501782	0.425655917926766	-0.600546887556222	1367	FALSE	FALSE	FALSE	FALSE	FALSE	FALSE
hsa-mir-4431	AGGUUUAUGACUGGGCAUUUCUCACCCAAUGCCCAAUAUUGAACUU	2.62250778333333	0.238396541960923	0.137638307675015	0.0909040360055325	-0.586860740340337	1348	1.2059278	0.246922188377473	0.142560591928625	0.204757024738523	-0.148313500385447	1030	FALSE	FALSE	FALSE	FALSE	FALSE	FALSE
hsa-mir-6081	CCCGUAGGACACCGAGGCUUAUGAAUAGGA	2.62160205	0.161388625288874	0.0931777662546748	0.0615610692282124	-0.589229688659046	1349	1.18994276666667	0.24858967027506	0.143523313051066	0.208908930108818	-0.190879001665665	1062	FALSE	FALSE	FALSE	FALSE	FALSE	FALSE
hsa-mir-623	GGGUUGCAUCCUAAGCUGUGCUGGAGCUUCCC	2.6215771	0.217578878857088	0.125619224278117	0.0829954148047327	-0.589294945460775	1350	1.14676166666667	0.0315379722609634	0.0182084567745622	0.0275017670869972	-0.305863132696426	1154	FALSE	FALSE	FALSE	FALSE	FALSE	FALSE
hsa-mir-4681	AUCUGCAGGGCAUUGUGCUAACAGGU	2.62155753333333	0.156265261402129	0.0902197907355064	0.0596077939984923	-0.589346122137616	1351	1.26545066666667	0.172660123046763	0.0996853685193625	0.136441607401076	0.0101860538205984	913	FALSE	FALSE	FALSE	FALSE	FALSE	FALSE
hsa-mir-215	CAGACAAUAUAGCUGAGUUUGUCUG	2.61796555	0.377584100866425	0.217998282276954	0.144228063225059	-0.598740965592279	1352	1.08961816666667	0.202127807581202	0.116698544117716	0.185503338476401	-0.458026826802332	1271	FALSE	FALSE	FALSE	FALSE	FALSE	FALSE
hsa-mir-507	CAUGCAUGUGUCUAGAAAUAUGUUUU	2.61744836666667	0.46851483937271	0.270497168631168	0.178996783791142	-0.600093660191094	1353	1.23954446666667	0.26279213869076	0.151723112014028	0.212007028192744	-0.0587978742245235	968	FALSE	FALSE	FALSE	FALSE	FALSE	FALSE
hsa-mir-489	CCAUUUACUUGAACCUUUAGGAGUGA	2.61611398333333	0.189121311047	0.10918923984248	0.0722909293141846	-0.603583743903023	1354	0.962359833333334	0.499442692521458	0.288353372972055	0.518977076164468	-0.796894731389214	1477	FALSE	FALSE	FALSE	FALSE	FALSE	FALSE
hsa-mir-544b	AUUUCUGUAGCUCUGAGACUAGACCU	2.6160103	0.325166419903837	0.187734920062907	0.124298600775324	-0.603854927980208	1355	0.9716424	0.320834263559131	0.18523374843112	0.330197883047437	-0.772176790857319	1468	FALSE	FALSE	FALSE	FALSE	FALSE	FALSE
hsa-mir-1302-5	CCAUGUAAUCUUUGG	2.6155079	0.33385090880964	0.192748912070447	0.127642860038633	-0.605168956725226	1356	1.197853	0.295618137874455	0.170675211479153	0.246789996664411	-0.169815357939961	1041	FALSE	FALSE	FALSE	FALSE	FALSE	FALSE
hsa-mir-4645	UUGUCUCCUCAAGUUGCGACGAGACAG	2.61547955	0.232564116927639	0.13427095551202	0.0889183465141752	-0.605243106237411	1357	0.7829824	0.227347702525954	0.131259257253002	0.290361191421357	-1.27454718346575	1696	FALSE	FALSE	FALSE	FALSE	FALSE	FALSE
hsa-mir-3689b	CUGGGAGGUGUGAUCCCGUGCUUCCUGG	2.61483408333333	0.147251526862273	0.0850157086725167	0.0563139083281949	-0.606931326289066	1358	1.57144933333333	0.204551861458979	0.11809807227658	0.130167646592262	0.82500991850304	359	FALSE	FALSE	FALSE	FALSE	FALSE	FALSE
hsa-mir-3689d-1	CUCGCUGGGAGGUGUGCUAUCGUCUUCCCCGGGAG	2.6142061	0.0871004805861742	0.0502874859129735	0.0333181383771441	-0.608573818628616	1359	1.0587093	0.225037753355453	0.129925607477599	0.212558587475762	-0.540332029189776	1321	FALSE	FALSE	FALSE	FALSE	FALSE	FALSE
hsa-mir-302c	CCUGCUGUGUGAAACAAAAGUAAG	2.61288451666667	0.128658430482055	0.0742809794723291	0.0492399988064487	-0.612030423901183	1360	0.797355000000001	0.282226845012997	0.162943744940793	0.35395381607063	-1.23627532560079	1681	FALSE	FALSE	FALSE	FALSE	FALSE	FALSE
hsa-mir-378a	GUGUGUUACCUAGAAAUAGCACU	2.61227121666667	0.0248575880220867	0.0143515351359565	0.00951569954279314	-0.613634511937247	1361	0.675738866666666	0.151911017010002	0.0877058665635946	0.224807280598436	-1.56011898429996	1777	FALSE	FALSE	FALSE	FALSE	FALSE	FALSE
hsa-mir-4665	CGAGCCGCUUCCUCACGGCUCG	2.61175218333333	0.257876462738137	0.148885045179532	0.0987369568919107	-0.614992045216753	1362	1.34862483333333	0.197330644947569	0.113928900979841	0.14631989569689	0.231665110129367	751	FALSE	FALSE	FALSE	FALSE	FALSE	FALSE
hsa-mir-4664	CAAGUUAUCACUGAGCGACUUC	2.61148756666667	0.247769172477329	0.143049598426677	0.0948766425848179	-0.615684150922187	1363	1.1133326	0.203887695912161	0.117714616119339	0.18313278162533	-0.394879211069515	1224	FALSE	FALSE	FALSE	FALSE	FALSE	FALSE
hsa-mir-379	CGUAGGCGUUAUGAUUUCUGACCUAUG	2.61136363333333	0.0840989328239283	0.0485545415044553	0.0322049873676836	-0.616008298936647	1364	0.9710173	0.194360651888879	0.112214174687916	0.200161883716057	-0.773841328822016	1469	FALSE	FALSE	FALSE	FALSE	FALSE	FALSE
hsa-mir-1293	GUGCAGCUUGUACCUGCAC	2.6113273	0.402331746059836	0.232286341891179	0.154071742006387	-0.616103328881715	1365	0.7095062	0.192578881985461	0.111185469354543	0.271426637266116	-1.47020215771242	1755	FALSE	FALSE	FALSE	FALSE	FALSE	FALSE
hsa-mir-3159	CCACGGGCUGGGCACAGUGG	2.6098554	0.2867736843007	0.16556886382751	0.109881062491317	-0.619953087858211	1366	1.2659575	0.407889138015845	0.235494903632973	0.322198129096629	0.0115356672026268	911	FALSE	FALSE	FALSE	FALSE	FALSE	FALSE
hsa-mir-206	CCCAUAUGGAUUACUUUGCUAUGGA	2.6094273	0.414798824306551	0.239484212872927	0.158961632809832	-0.621072784724738	1367	1.5620675	0.201259363832468	0.116197147885608	0.128841656223222	0.800027647247588	379	FALSE	FALSE	FALSE	FALSE	FALSE	FALSE
hsa-mir-34c	GAUUGCUAAUAGUACCAAUC	2.60895221666667	0.0411280895634089	0.0237453135806891	0.0157642172595849	-0.622315366644081	1368	1.24202433333333	0.17302810039509	0.0998978203404748	0.139311361099278	-0.0521943992380425	964	FALSE	FALSE	FALSE	FALSE	FALSE	FALSE
hsa-mir-939	GGGGGUGGCCGGGGCUGACCCU	2.60829221666667	0.119848133570806	0.0691943521789789	0.0459488905441618	-0.624041598673763	1369	1.06305663333333	0.110002800649362	0.0635101465665218	0.103477836645857	-0.528755799180943	1314	FALSE	FALSE	FALSE	FALSE	FALSE	TRUE
hsa-mir-6735	AUCUGAGGUGACUGGCACAGAAGACUCAGG	2.60824761666667	0.231074596107817	0.133410980265732	0.0885938108909803	-0.62415825011092	1370	0.7423592	0.53980653703653	0.31165744946836	0.727150060289587	-1.38272004964306	1735	FALSE	FALSE	FALSE	FALSE	FALSE	FALSE
hsa-mir-4720	ACUUAAGCACCAGGUAAAAUCUGGUGCUUAAGU	2.60666701666667	0.0845305827857627	0.048803754726116	0.032428607967679	-0.628292314271695	1371	1.19634153333333	0.121834536975208	0.0703412027192297	0.101839260429038	-0.173840143812685	1044	FALSE	FALSE	FALSE	FALSE	FALSE	FALSE
hsa-mir-19b-1	UCCAGCUGUGUGAUAUUCUGCUG	2.60655025	0.110841184388983	0.0639941876442762	0.0425240926734418	-0.628597717847453	1372	1.3579765	0.147036325594222	0.0848914621624775	0.10827604571524	0.256567052538337	738	FALSE	FALSE	FALSE	FALSE	FALSE	FALSE
PARIS_ID40	CCUCUGGGUGCAGAGCUGAGGCACCCAGAGG	2.60652056666667	0.244252943684168	0.141019502786413	0.0937084275519564	-0.628675354697071	1373	1.07522353333333	0.157793456525463	0.0911020946013377	0.146754094970636	-0.496357355791631	1294	FALSE	FALSE	FALSE	FALSE	FALSE	FALSE
hsa-mir-367	AACUCUGUUGAAUAUAAAUUGGAAUU	2.60631298333333	0.232157738710581	0.134036332939009	0.0890751572029788	-0.62921828954378	1374	0.970056633333333	0.193001470010472	0.11142945066454	0.198958971444044	-0.776399425347508	1471	FALSE	FALSE	FALSE	FALSE	FALSE	FALSE
hsa-mir-6806	CCAGGUUCCAUGUGAUGCUGAA	2.60614665	0.279776871400108	0.161529252015884	0.10735269690219	-0.629653334888633	1375	1.263836	0.248036889364768	0.143204164843706	0.196257180017635	0.00588646340787109	918	FALSE	FALSE	FALSE	FALSE	FALSE	FALSE
hsa-mir-548h-3	UGUCAUUGAAAGUAAUAGCA	2.60501771666667	0.0124023186165261	0.00716048199182687	0.00476093446012946	-0.632606063493745	1376	0.907101133333333	0.126206332262107	0.0728652599049628	0.139131490000829	-0.944039514671476	1561	FALSE	FALSE	FALSE	FALSE	FALSE	FALSE
r(CGG)16:	CGGCGGCGGCGGCGGCGGCGGCGGCGGCGGCGGCGGCGGCGGCGGCGG	2.60481133333333	0.157836659637688	0.0911270379298104	0.0605942770663958	-0.633145859736765	1377	0.821651166666667	0.331778315944929	0.191552300022085	0.403794614314139	-1.17157865016766	1659	FALSE	FALSE	FALSE	FALSE	TRUE	TRUE
hsa-mir-622	UUGAGGAGAGCACCACAGUGGUCAUCACACAG	2.60366883333333	0.593863659864182	0.342867343884522	0.228087248370943	-0.636134072000268	1378	0.775495333333334	0.763581395348671	0.440853924152746	0.98463699590112	-1.29448400431182	1702	FALSE	FALSE	FALSE	FALSE	FALSE	FALSE
hsa-mir-6882	GCAGCUGGAAUUCAAGCCCUGCUGC	2.60351856666667	0.502214174511847	0.289953488845261	0.192898249677106	-0.636527094929043	1379	0.913456666666667	0.624926237280315	0.36080133131745	0.684133424260573	-0.92711578003826	1554	FALSE	FALSE	FALSE	FALSE	FALSE	FALSE
hsa-mir-193b	AGAUGAGUUUAUGUUUUAUCCAACU	2.60221291666667	0.282918146376361	0.163342867969022	0.108722135903763	-0.639942026519274	1380	0.943478066666667	0.249816583575517	0.144231671775357	0.264782608522237	-0.847173754677002	1503	FALSE	FALSE	FALSE	FALSE	FALSE	FALSE
PARIS_ID3	GAUGGCUUUGAGGUUAUUUGCAGUUUCCUAGCCAUC	2.60204146666667	0.154492189970281	0.0891961074670363	0.0593734542471347	-0.640390454521528	1381	1.23993733333333	0.109214318659841	0.0630549162776209	0.0880805148162122	-0.0577517352359941	967	FALSE	FALSE	FALSE	FALSE	FALSE	FALSE
hsa-mir-3912	GUUAGUUGUGGACACAUACUAAC	2.60169055	0.127186681861575	0.0734312650101154	0.0488861682115018	-0.641308278142361	1382	0.678152833333333	0.0739629400978845	0.0427025233755698	0.109065296880548	-1.55369099011955	1773	FALSE	FALSE	FALSE	FALSE	FALSE	FALSE
hsa-mir-147b	AUUCUGGACACCAG	2.6012946	0.195924568799455	0.113117102537227	0.0753181007639254	-0.642343886585015	1383	0.973093966666667	0.204410090090738	0.118016220538963	0.210062025963376	-0.768311508782526	1465	FALSE	FALSE	FALSE	FALSE	FALSE	FALSE
NEAT1_ParasoR_ID22	UAAGUGUAAUCAUACAGUAUUUGUCUUUUUGGGUCUGUCUGAUUUCACUUA	2.600628	0.0845117763997847	0.0487928968541092	0.0324966801863953	-0.644087380934993	1384	1.44052443333333	0.060257638030073	0.0347897635373937	0.0418303477787173	0.476378553003095	578	FALSE	FALSE	FALSE	FALSE	FALSE	FALSE
hsa-mir-224	CGUUUAGUAGAUGAUUGUGCAUUGUUUCAAAAUG	2.59977626666667	0.259859980368204	0.150030229617193	0.099954747529635	-0.646315092087641	1385	1.06928383333333	0.101501263288115	0.0586017816824805	0.0949245281037311	-0.512173794999604	1304	FALSE	FALSE	FALSE	FALSE	FALSE	FALSE
hsa-mir-4303	CAGCUUGCUCUGCUUU	2.59953853333333	0.0997674632228155	0.0576007717480586	0.0383789130045654	-0.646936884352066	1386	1.09579976666667	0.020677042809438	0.0119378962320744	0.0188693623036039	-0.441566247882857	1259	FALSE	FALSE	FALSE	FALSE	FALSE	FALSE
hsa-mir-4498	GCUGCAGAUCUUUGUCUAAGCAGC	2.59888718333333	0.291639651977883	0.1683782315758	0.11221712656408	-0.648640492280148	1387	1.16492743333333	0.0482695788881914	0.0278684543647672	0.0414356959128969	-0.257490699046654	1119	FALSE	FALSE	FALSE	FALSE	FALSE	FALSE
hsa-mir-1912	UGUAUAGUAUUAUUCAAUACC	2.5986975	0.262516187342801	0.151563791429	0.101018370681005	-0.649136609621809	1388	0.824541166666667	0.15690274760731	0.0905878435676725	0.190290981154541	-1.16388305791367	1656	FALSE	FALSE	FALSE	FALSE	FALSE	FALSE
hsa-mir-4511	CCCUGCACUCAGUUUGCACAGGG	2.5979679	0.166917216238928	0.096369699727928	0.0642491449717019	-0.651044880665528	1389	1.01428433333333	0.369998831304659	0.213618924853592	0.364788076819345	-0.658628371530228	1409	FALSE	FALSE	FALSE	FALSE	FALSE	FALSE
hsa-mir-519a-1_519a-2	CUUUCUGUUGUCUGAAAGAAAGGAAAG	2.59736403333333	0.205001857088627	0.118357877374492	0.0789268868197647	-0.652624295789251	1390	0.886372066666667	0.259892309758202	0.150048894999212	0.293209047906446	-0.999237592482034	1586	FALSE	FALSE	FALSE	FALSE	FALSE	FALSE
hsa-mir-510	CAAUCACAUGUAAUUAGGUGUGAUUG	2.59702663333333	0.240091819091203	0.138617076382533	0.0924487319496762	-0.653506766526849	1391	1.05585033333333	0.255923063916352	0.14775724984394	0.242385739566326	-0.547944984807223	1329	FALSE	FALSE	FALSE	FALSE	FALSE	FALSE
hsa-mir-7846	GCUGGGGCGCGGGCUUUCGCUUUCAGUCGAGGGCUAGCGAGCGCAGC	2.59549538333333	0.175722202215843	0.101453260751911	0.0677027604611521	-0.657511755610862	1392	1.10968486666667	0.293972759503075	0.169725251833518	0.264915534431074	-0.404592521929251	1229	FALSE	FALSE	FALSE	FALSE	FALSE	FALSE
hsa-mir-548f-3	UUUUGCAGUUUUUUUAAGUAAUUGCAAAA	2.59546596666667	0.130425944064068	0.0753014539147007	0.050251456092708	-0.657588694992992	1393	0.939691566666667	0.0470378265363453	0.0271573018128539	0.0500566656176354	-0.857256578230547	1509	FALSE	FALSE	FALSE	FALSE	FALSE	FALSE
hsa-mir-628	UAGAGGGUAAAAUUAAUAACCUUCUA	2.5947215	0.344297232000185	0.19878009957655	0.132691401370122	-0.659535849849099	1394	0.866697566666666	0.579028214732377	0.334302095644126	0.668085658714064	-1.05162753358971	1614	FALSE	FALSE	FALSE	FALSE	FALSE	FALSE
hsa-mir-892b	GUAGAUUUUAUGUCAC	2.5947202	0.172766242766317	0.0997466367680131	0.06658376605166	-0.659539250003097	1395	0.9003375	0.241587149604962	0.139480405857179	0.268329542649242	-0.962049952141666	1567	FALSE	FALSE	FALSE	FALSE	FALSE	FALSE
hsa-mir-6515	GACAUCUGGGCCAACUCUGAUCUC	2.59465765	0.158935203373709	0.091761282451519	0.0612547876494263	-0.659702849720455	1396	0.926192400000001	0.120846601151543	0.0697708177054944	0.130476779070464	-0.893202627516139	1535	FALSE	FALSE	FALSE	FALSE	FALSE	FALSE
hsa-mir-320d-2	UCUUCUUGGAGUCAGGAAAA	2.5944686	0.299038910422502	0.172650195430604	0.1152601771409	-0.660197310576834	1397	0.988987666666667	0.435991984258121	0.251720089475945	0.440846735457895	-0.725989213070659	1447	FALSE	FALSE	FALSE	FALSE	FALSE	FALSE
hsa-mir-3149	CACACAUACAUAUAUAUAUGUUUG	2.59432516666667	0.496849169094481	0.28685600152334	0.191513837771099	-0.660572460901265	1398	0.810662	0.222659729592691	0.128552654818029	0.274664076511161	-1.20084098438145	1670	FALSE	FALSE	FALSE	FALSE	FALSE	FALSE
hsa-mir-659	CAAGGAAGAGUCACAGUCUCUUCCUUG	2.5941987	0.163633107156859	0.0944736184653473	0.0630765512128499	-0.660903234856852	1399	1.0405524	0.170022166304515	0.098162343484115	0.163396063768163	-0.588680852371965	1357	FALSE	FALSE	FALSE	FALSE	FALSE	FALSE
hsa-mir-4505	CGGACACCCGGCCUCCACUUUCUGUGGCAGGUACCUCCUCCA	2.59398411666667	0.181021068422472	0.104512562582708	0.0697849563763285	-0.661464478225087	1400	1.04729786666667	0.33917549298063	0.195823062174891	0.323857714004666	-0.570718789731975	1348	FALSE	FALSE	FALSE	FALSE	FALSE	FALSE
hsa-mir-1270	GUGUUGGGUAUAAGUAACA	2.59272281666667	0.0618938132867569	0.0357344097622815	0.0238721289020516	-0.664763412253928	1401	1.27130963333333	0.131833963889065	0.0761143745396873	0.103699335262174	0.0257875135079337	903	FALSE	FALSE	FALSE	FALSE	FALSE	FALSE
hsa-mir-6849	GUGUGGAGAGAGCACUGAGCCUGCCCACC	2.59231736666667	0.373849508859435	0.215842114576404	0.14421440586966	-0.665823867975801	1402	1.16605046666667	0.0494610175557813	0.0285563318002231	0.0424175616490881	-0.254500246928667	1113	FALSE	FALSE	FALSE	FALSE	FALSE	FALSE
hsa-mir-4776-2	CAAGGGCUCUACUGUCCUUUCAGGAGAGCCCUUG	2.59159221666667	0.087007110164721	0.0502335784750131	0.0335728397412115	-0.667720500030837	1403	0.857937666666667	0.069106362914882	0.0398985772316231	0.0805493984002124	-1.07495369919032	1626	FALSE	FALSE	FALSE	FALSE	FALSE	FALSE
hsa-mir-5586	UAUAUGCUUUUUAAAUGGGGCACAGA	2.5900405	0.0463921737446082	0.0267845339997415	0.0179117561075235	-0.671779019744454	1404	1.28558683333333	0.236623837149987	0.136614836075227	0.184059007929054	0.0638053369434749	872	FALSE	FALSE	FALSE	FALSE	FALSE	FALSE
hsa-mir-6865	ACUUCAGAUGCUUCAUGACA	2.59002873333333	0.54927270943285	0.317122746649571	0.21207205246945	-0.671809795497307	1405	1.03397173333333	0.686864227550725	0.396561246673135	0.664296910067746	-0.606204079855048	1372	FALSE	FALSE	FALSE	FALSE	FALSE	FALSE
hsa-mir-513a-2_513a-1	UCAUUUAUGUGAACUAAAAUAUAAAUUU	2.58863988333333	0.135011053493078	0.0779486680778034	0.0521552087497111	-0.6754423369434	1406	0.8507925	0.111396847716845	0.0643150000161963	0.130933039156839	-1.09398009685589	1634	FALSE	FALSE	FALSE	FALSE	FALSE	FALSE
hsa-mir-4539	UGCUGUGCUGUGCUGAGCAGGGCUGAGCUG	2.58832401666667	0.122630808884047	0.0708009305201461	0.0473784611564882	-0.676268487181445	1407	1.1190979	0.095208711187212	0.0549687750331342	0.085076302249528	-0.379527170231472	1212	FALSE	FALSE	FALSE	FALSE	FALSE	FALSE
hsa-mir-15a	UUUGUGGAUUUUGAAAAGGUGCAGG	2.58802918333333	0.34723026964434	0.200473489649946	0.134167833917975	-0.677039624671473	1408	1.1571488	0.55396165934162	0.319829913141616	0.478729839534569	-0.278203913727155	1135	FALSE	FALSE	FALSE	FALSE	FALSE	FALSE
hsa-mir-6074	UUGCUCUUUGGUGGAGAUA	2.58524456666667	0.198036680545917	0.114336530822605	0.0766026870723722	-0.684322798126597	1409	0.945892566666667	0.160490501886757	0.0926592344666975	0.169670962160457	-0.840744340318086	1499	FALSE	FALSE	FALSE	FALSE	FALSE	FALSE
hsa-mir-6842	CCAAGGCUCUGGGGUCUCACCCUUGG	2.58462466666667	0.149324574155949	0.0862125830855634	0.0577741813276624	-0.685944148482959	1410	1.2619636	0.0630401790196538	0.0363962643267593	0.0499540391019629	0.000900571734382791	922	FALSE	FALSE	FALSE	FALSE	FALSE	FALSE
hsa-mir-504	UCUAUCUGUAUUCUUACUGAAGGGA	2.58328255	0.193632082019232	0.111793534677551	0.0749558278165242	-0.689454458752003	1411	0.812615666666667	0.153689069330559	0.0887324255495011	0.189128853448012	-1.19563869300882	1669	FALSE	FALSE	FALSE	FALSE	FALSE	FALSE
hsa-mir-3199-2	AGUUUCUGGAAUGUCAGAACUUCCAGAAACU	2.5818935	0.291895011587642	0.168525663515234	0.113054628933239	-0.69308752329871	1412	1.12751046666667	0.159291195446119	0.091966814570354	0.141276910641053	-0.357125895879844	1198	FALSE	FALSE	FALSE	FALSE	FALSE	FALSE
hsa-mir-6756	GGGGCUGAGGCUGAGUCUUCCUCCC	2.58149255	0.299832333974269	0.173108278731798	0.116146891058922	-0.694136209256741	1413	0.931872566666666	0.414151287374147	0.239110357250694	0.444429101347599	-0.87807728267137	1524	FALSE	FALSE	FALSE	FALSE	FALSE	FALSE
hsa-mir-518f	UUUCUCUUGUCUAAAAGAAAAGAAA	2.58119551666667	0.228979426074049	0.132201333282738	0.0887106089389737	-0.694913100853537	1414	0.944970666666666	0.178800348943545	0.103230429593755	0.189212591724412	-0.843199207618766	1501	FALSE	FALSE	FALSE	FALSE	FALSE	FALSE
hsa-mir-4672	GUGGCCUUGGACAAGCCUCUUGGUUAC	2.58053855	0.403110993231867	0.232736240455716	0.156211963286449	-0.696631399190553	1415	1.14710063333333	0.313359607998867	0.180918254031302	0.273175342156584	-0.304960520497687	1152	FALSE	FALSE	FALSE	FALSE	FALSE	FALSE
hsa-mir-4288	CAGCACUGAGCAGGCAGUGUUGU	2.58011341666667	0.720361219324678	0.41590074389087	0.279197501424312	-0.697743336731285	1416	0.994565300000001	0.583102256638722	0.336654244835445	0.586288559070703	-0.711136897542764	1434	FALSE	FALSE	FALSE	FALSE	FALSE	FALSE
hsa-mir-5194	CUCAGGAAUUGGAUAAGCUUUUCUGAG	2.57803375	0.282251927515673	0.162958226330464	0.109483410570429	-0.703182711293499	1417	0.823258866666667	0.213909510496035	0.123500713467107	0.259832622710939	-1.16729761083661	1657	FALSE	FALSE	FALSE	FALSE	FALSE	FALSE
hsa-mir-4329	UGGAGUUUUUUUUUCCUCCUG	2.57786513333333	0.171199014168024	0.0988417969149073	0.0664111601318156	-0.703623728703705	1418	1.18805483333333	0.0616251400285901	0.0355792911843549	0.0518706193515395	-0.195906256038002	1067	FALSE	FALSE	FALSE	FALSE	FALSE	FALSE
hsa-mir-4302	CGAGGUGG	2.57784565	0.152942159254431	0.0883011968159881	0.059329447926578	-0.703674687421958	1419	0.511502933333334	0.307252520533605	0.177392325439268	0.600685744911214	-1.99745212491842	1861	FALSE	FALSE	FALSE	FALSE	FALSE	FALSE
hsa-mir-4254	CUGCAGUGAGUAGGUCUGCCU	2.57731896666667	0.169872562321408	0.0980759695841966	0.0659105700607598	-0.705052229299986	1420	1.07031656666667	0.30936595930235	0.178612519881319	0.289041549890068	-0.509423796854121	1302	FALSE	FALSE	FALSE	FALSE	FALSE	FALSE
hsa-mir-1301	GCAGCACUGUGCUGGGGAUGUUGC	2.57725376666667	0.466890900439151	0.26955958705073	0.181158295887569	-0.705222760100495	1421	1.016014	0.328605024720789	0.189720199479611	0.32342568578857	-0.654022555128155	1406	FALSE	FALSE	FALSE	FALSE	FALSE	FALSE
hsa-mir-339	CUCACGUGUGCCUGCCUGUGAG	2.5770585	0.170881078600141	0.0986582367292051	0.0663085756881891	-0.705733480667661	1422	1.3917589	0.156165251494467	0.0901620499883959	0.112207115395107	0.346523999168547	678	FALSE	FALSE	FALSE	FALSE	FALSE	FALSE
hsa-mir-1269a	CCAAGUCUGACCACCUGAGGAAUGCCUGG	2.5769268	0.144064509258206	0.0831756832008965	0.0559055496874051	-0.706077942422672	1423	1.06638993333333	0.274568727222463	0.158522328572942	0.257474980436296	-0.519879772308889	1309	FALSE	FALSE	FALSE	FALSE	FALSE	FALSE
hsa-mir-6811	CACUCAGGCAGUGCCAUGAGC	2.57595568333333	0.407752164485488	0.235415821928349	0.158291606926191	-0.708617901050789	1424	0.9068628	0.362942378430682	0.209544879887277	0.400217517391475	-0.944674156939251	1562	FALSE	FALSE	FALSE	FALSE	FALSE	FALSE
hsa-mir-5187	AAGUGGAGCAGGAAUGCGCUUUUCUCCACUG	2.5752285	0.15360299142371	0.0886827284468109	0.0596463542647615	-0.710519851295412	1425	1.06410876666667	0.125495281682075	0.0724547346611741	0.117934637523184	-0.525954142042475	1312	FALSE	FALSE	FALSE	FALSE	FALSE	FALSE
hsa-mir-7113	GAGGCCUCUUGCCAUGGCCUCC	2.57522183333333	0.458979399655555	0.264991879943627	0.178229072817955	-0.710537287982579	1426	0.9973533	0.350491361702839	0.202356282027773	0.351421468904589	-0.703712914427148	1430	FALSE	FALSE	FALSE	FALSE	FALSE	FALSE
hsa-mir-147a	ACACACACCAGACUAUGGAAGCCAGUGU	2.5746885	0.517456587531628	0.29875370010533	0.200978327099231	-0.71193222295606	1427	0.990953533333333	0.300230625417284	0.173338232403639	0.30297144650908	-0.720754435114818	1441	FALSE	FALSE	FALSE	FALSE	FALSE	FALSE
hsa-mir-3921	GAGACUUAGAAAUCCCUAAGUCUC	2.57456631666667	0.267411558583592	0.154390135332654	0.103866642258341	-0.712251793840139	1428	0.8842042	0.168479239586722	0.0972715343282572	0.190543360444026	-1.00501026304525	1589	FALSE	FALSE	FALSE	FALSE	FALSE	FALSE
hsa-mir-4651	GGGCCCCAAGACUCGGGGUUU	2.57402181666667	0.0714529416381917	0.0412533750892006	0.0277592603044533	-0.713675935264627	1429	0.806522466666666	0.397785723723531	0.229661694671571	0.493210964559447	-1.21186387734171	1674	FALSE	FALSE	FALSE	FALSE	FALSE	FALSE
hsa-mir-548f-4	UUUUGCCAUUAAAAGUAAUGACAAAA	2.57366103333333	0.554884693087596	0.320362826923326	0.215601311089878	-0.714619565182465	1430	0.669003733333333	0.335097617176268	0.193468699481521	0.500890504013533	-1.57805353098149	1782	FALSE	FALSE	FALSE	FALSE	FALSE	FALSE
hsa-mir-4656	CUGUGGCCGGUCCCAG	2.57329628333333	0.310074194222001	0.179021419502829	0.120496888069315	-0.71557356992917	1431	1.044018	0.426386424197453	0.246174316789201	0.408409073595908	-0.579452532470429	1353	FALSE	FALSE	FALSE	FALSE	FALSE	FALSE
hsa-mir-140	GGUAGGUUACGUCAUGCUGUUCUACC	2.5724247	0.23600461991361	0.136257330837118	0.0917440343010274	-0.717853198817862	1432	1.2492368	0.136275119546893	0.078678476954247	0.10908669961283	-0.0329887927978374	946	FALSE	FALSE	FALSE	FALSE	FALSE	FALSE
hsa-mir-4428	CUUACUGUACACGUGGCUGGCAAG	2.57241911666667	0.291379326359491	0.168227932509944	0.113270549294106	-0.717867802043366	1433	1.0235366	0.230054898737497	0.132822257714486	0.224764701855798	-0.633991114889439	1393	FALSE	FALSE	FALSE	FALSE	FALSE	FALSE
hsa-mir-6508	CCCACCCUGAGUUUUGGUGGG	2.57237136666667	0.0693167005412541	0.0400200157168298	0.0269466148781916	-0.717992692315211	1434	1.00820163333333	0.166583918193574	0.0961772700117226	0.165228772386344	-0.674825596098865	1420	FALSE	FALSE	FALSE	FALSE	FALSE	FALSE
NEAT1_ParasoR_ID11	AAAUGGUUCUUAACAUUU	2.57169773333333	0.252344267410622	0.145691030717981	0.0981236107726949	-0.719754582370151	1435	0.752514466666667	0.324663239772789	0.187444408878796	0.431437871501548	-1.35567825327723	1727	FALSE	FALSE	FALSE	FALSE	FALSE	FALSE
hsa-mir-3150a	UCAGCACCUGAACGCCAAGGCUGG	2.5704629	0.291919121170711	0.168539583189509	0.113566751409137	-0.722984292750936	1436	0.958231900000001	0.157015687088488	0.0906530492075324	0.16385979958347	-0.807886735467068	1485	FALSE	FALSE	FALSE	FALSE	FALSE	FALSE
hsa-mir-4274	GCCGGGGCCUGGCGCUCCUCUACCUUGUCAGGUGACCCAGC	2.5693773	0.11874733489044	0.0685588057645463	0.0462163867060086	-0.725823682889453	1437	1.35635433333333	0.36426777557771	0.210310098286897	0.268563874959206	0.252247490865435	742	FALSE	FALSE	FALSE	FALSE	FALSE	FALSE
hsa-mir-8073	UCGUCAGUGUUUGA	2.56921751666667	0.112625383909227	0.065024295717577	0.0438364533865347	-0.726241596689163	1438	0.959509666666667	0.249349700188497	0.143962116526181	0.259872004265196	-0.80448425406139	1480	FALSE	FALSE	FALSE	FALSE	FALSE	FALSE
hsa-mir-4708	UGCUCCUUGAACAGGAGGAGCA	2.56683271666667	0.14131859812969	0.081590330671677	0.0550556322630984	-0.732479048423076	1439	1.06022716666667	0.238499595006121	0.1376978053784	0.224951409004128	-0.536290201175039	1318	FALSE	FALSE	FALSE	FALSE	FALSE	FALSE
hsa-mir-4475	AAUGACUCAUAGUCAA	2.56505188333333	0.302984841271251	0.174928379668333	0.118120355864895	-0.737136823482959	1440	0.713472666666667	0.437989751740076	0.25287350106943	0.613884416604713	-1.45964011267583	1753	FALSE	FALSE	FALSE	FALSE	FALSE	FALSE
hsa-mir-513b	AUUUAUGUGAACUAAAAUAUAAAU	2.56437363333333	0.184149675920298	0.106318864963767	0.0718107819884769	-0.738910788443764	1441	0.943406266666667	0.161299631221195	0.0931263855057444	0.170975789456131	-0.847364946207741	1504	FALSE	FALSE	FALSE	FALSE	FALSE	FALSE
hsa-mir-524	UUUCUCUUGUCCAAAGGAAAAGAAG	2.5641127	0.0263982973557481	0.015241064084489	0.0102952952714396	-0.739593260379538	1442	1.24254566666667	0.03153363560285	0.018205953003833	0.025378250835194	-0.0508061747530066	963	FALSE	FALSE	FALSE	FALSE	FALSE	FALSE
hsa-mir-4799	CAGUCCUGAGAUGCAGGGACUG	2.56398197	0.336909786122176	0.194514955710258	0.131400996599901	-0.739935185096569	1443	0.980662933333333	0.209977619147525	0.121230634938621	0.214118033842473	-0.748156601775353	1457	FALSE	FALSE	FALSE	FALSE	FALSE	FALSE
hsa-mir-2861	CCUCUCGGGAACUACAAGUCCCAGGGGG	2.56369533333333	0.287920668311748	0.166231075355045	0.112306897222999	-0.740684884179722	1444	0.786326	0.32674283482427	0.188645063641574	0.415531007272136	-1.26564372939639	1692	FALSE	FALSE	FALSE	FALSE	FALSE	FALSE
hsa-mir-1253	UGCAGAUGUGGACUGCUAAAUGCA	2.56328766666667	0.101840105301207	0.0587974122099517	0.0397302677438624	-0.741751137600077	1445	1.27921866666667	0.0726966499646534	0.0419714304262766	0.0568289471213574	0.0468479618320104	888	FALSE	FALSE	FALSE	FALSE	FALSE	FALSE
hsa-mir-933	CGCGCGUCGAGUCAGCCGUGUG	2.56134416666667	0.151670154389174	0.0875668044646215	0.0592150622954186	-0.746834367826871	1446	0.959392066666667	0.327477919829816	0.189069465167403	0.34133899081281	-0.80479740342093	1482	FALSE	FALSE	FALSE	FALSE	FALSE	FALSE
hsa-mir-7641-2	AAGCAGGGUCGGGCCUGGUU	2.56107993333333	0.34292196861794	0.197986090892604	0.133897409508658	-0.747525470922793	1447	1.26638253333333	0.339561874820265	0.196046139834014	0.268135311315832	0.0126674607070198	910	FALSE	FALSE	FALSE	FALSE	FALSE	FALSE
hsa-mir-8061	UGUUCAGUGGGAUUUGGAGA	2.56024221666667	0.35351809900981	0.204103769626718	0.138079942869654	-0.749716521440669	1448	1.09313523333333	0.368190629187603	0.21257495887456	0.336820750041024	-0.448661459675421	1263	FALSE	FALSE	FALSE	FALSE	FALSE	FALSE
hsa-mir-502	GCUAGUGCUGGCUCAAUGCAAUGC	2.5602295	0.434262264932436	0.250721435557639	0.169618491206525	-0.749749781921443	1449	1.17658366666667	0.286960251563406	0.165676578486855	0.243892771668658	-0.226452076572349	1090	FALSE	FALSE	FALSE	FALSE	FALSE	FALSE
hsa-mir-196a-2	GUUGGGAUUGAGUUUUGAACUCGGC	2.55774688333333	0.073045067619524	0.0421725894531065	0.0285583644321871	-0.756243073447836	1450	1.05703536666667	0.071517475194552	0.041290633555337	0.0676585452576488	-0.54478943693846	1325	FALSE	FALSE	FALSE	FALSE	FALSE	FALSE
hsa-mir-3191	UCCACACUGACAAGGGCCGUGGGG	2.5576557	0.0928671352259906	0.053616865521595	0.0363094748155471	-0.756481563736584	1451	0.873357833333333	0.280651341179021	0.162034127378137	0.321347482632477	-1.03389234446531	1604	FALSE	FALSE	FALSE	FALSE	FALSE	FALSE
hsa-mir-4294	GGGCCAUGUCUGUGAGGGCCCA	2.55738876666667	0.485840048629755	0.28049988285949	0.189975046016568	-0.757179728690807	1452	1.18223723333333	0.393845879474273	0.227387024533696	0.333136081633818	-0.21139756313033	1076	FALSE	FALSE	FALSE	FALSE	FALSE	FALSE
hsa-mir-4424	ACUAAUUUUUCCACUAGUUAGU	2.5565375	0.127292545018543	0.0734923851322882	0.0497909946631108	-0.759406219275353	1453	0.899848833333333	0.379641517092221	0.219186132088752	0.421894770575971	-0.963351190693497	1569	FALSE	FALSE	FALSE	FALSE	FALSE	FALSE
hsa-mir-8069-2_8069-1	AUCUUCCUGACCUGGUAAUAAUUAGGUGAGAAGGAU	2.55553408333333	0.215463834853162	0.124398103053102	0.0843126437868203	-0.762030658652798	1454	1.07469583333333	0.0403924768933936	0.0233206074076365	0.0375850316345883	-0.497762533657525	1297	FALSE	FALSE	FALSE	FALSE	FALSE	FALSE
hsa-mir-3937	CUGUUGUUUCAGCUCGACAACAACAG	2.5547051	0.126119288241608	0.0728150050162964	0.0493674546786664	-0.764198867110484	1455	0.8400852	0.0990835953851089	0.0572059404678686	0.117944698210502	-1.12249186673173	1638	FALSE	FALSE	FALSE	FALSE	FALSE	FALSE
hsa-mir-4738	UUCAUAGGGAAGCCUUUCCAUGAA	2.55428613333333	0.157455915802759	0.0909072153742218	0.061643804798517	-0.765294675715588	1456	1.09221143333333	0.275419769166019	0.159013677868146	0.252167081171695	-0.451121386362009	1265	FALSE	FALSE	FALSE	FALSE	FALSE	FALSE
hsa-mir-548bb	UUGCCCAA	2.55403503333333	0.0679459564065507	0.0392286162216686	0.0266033768212931	-0.76595142853779	1457	0.9491748	0.159908917460284	0.0923234565415168	0.168471515952893	-0.832004295537534	1496	FALSE	FALSE	FALSE	FALSE	FALSE	FALSE
PARIS_ID15	CCAGAGGAGGCAGCAUCUGUAGGUGUCUUCACCUGCUCUGG	2.55319638333333	0.181208560766982	0.104620811338282	0.0709732169252114	-0.768144920191868	1458	1.0553474	0.123586082653834	0.0713524580882822	0.117104645023841	-0.549284213133962	1331	FALSE	FALSE	FALSE	FALSE	FALSE	FALSE
hsa-mir-3120	UGUACAGGUGAGCGGAUGUUCUGCACA	2.55249676666667	0.130595424441529	0.0753993034562504	0.0511637962276737	-0.769974769735047	1459	1.24721033333333	0.235558142657017	0.135999557072837	0.188868017175144	-0.038384938535892	949	FALSE	FALSE	FALSE	FALSE	FALSE	FALSE
hsa-mir-412	AAGUAAUUGUUUCUAAUGUACU	2.55243756666667	0.389962649217414	0.225145040499573	0.152780484941178	-0.770129607517105	1460	1.10093443333333	0.477398972364796	0.275626425205666	0.433630703074079	-0.427893479361458	1247	FALSE	FALSE	FALSE	FALSE	FALSE	FALSE
hsa-mir-423	GACUUUUCUAUUUUCCAAAAGC	2.55188265	0.272702262902455	0.157444724895353	0.106863167435405	-0.771580993765289	1461	1.01478833333333	0.476082387901856	0.274866294811576	0.469144522324217	-0.657286302846484	1408	FALSE	FALSE	FALSE	FALSE	FALSE	FALSE
hsa-mir-6777	UGGUGGAGAUGGAGAGCCCUGAGCCUCCA	2.55164438333333	0.253047464156749	0.146097021548651	0.0991703490539621	-0.772204180964693	1462	0.983591333333334	0.241883252602022	0.139651361002239	0.245918446416454	-0.740358756669263	1452	FALSE	FALSE	FALSE	FALSE	FALSE	FALSE
hsa-mir-3920	UAGUACAGGUGAGAUUGUACUG	2.55026618333333	0.30948980091437	0.178684019869355	0.121355881569135	-0.775808867303035	1463	1.05537546666667	0.286101617260464	0.165180845740916	0.271089888193153	-0.549209476240331	1330	FALSE	FALSE	FALSE	FALSE	FALSE	FALSE
NEAT1_ParasoR_ID28	CUGAGUUGCUUCACUUAG	2.54975705	0.255491693911431	0.147508198255478	0.100202367873218	-0.777140507102094	1464	0.773329666666667	0.168323615281199	0.0971816845935713	0.217660879359168	-1.30025081663871	1704	FALSE	FALSE	FALSE	FALSE	FALSE	FALSE
hsa-mir-511	CAGUCAGUAAAUAUUUUUUUGUGAAUG	2.54923465	0.194526129916966	0.112309713471976	0.0763076596016634	-0.778506845908617	1465	0.872128700000001	0.115381607403433	0.0666156020939036	0.132298830898963	-1.0371653233439	1605	FALSE	FALSE	FALSE	FALSE	FALSE	FALSE
hsa-mir-887	AGACUCUGGAUUUUACACUUGGAGUG	2.54895993333333	0.275011373696528	0.158777890633899	0.107891603198678	-0.779225368195111	1466	1.360371	0.0913100260705255	0.0527178681315296	0.0671214147247519	0.262943210203455	730	FALSE	FALSE	FALSE	FALSE	FALSE	FALSE
hsa-mir-4488	GGCGCUGGGACCCCACUAGGGUGGCGCC	2.54728568333333	0.137314184636278	0.0792783814633091	0.0539060795319161	-0.78360437421889	1467	1.043406	0.18989501958714	0.109635940676405	0.181995330280965	-0.581082187300687	1354	FALSE	FALSE	FALSE	FALSE	TRUE	TRUE
hsa-mir-302e	UUCAGUUUCCUUACUGGUAA	2.54619183333333	0.125067709646269	0.0722078758312031	0.0491195156660827	-0.786465342257779	1468	1.23760546666667	0.178169172883115	0.102866019925359	0.143962819882326	-0.063961110688364	972	FALSE	FALSE	FALSE	FALSE	FALSE	FALSE
hsa-mir-1343	GGUGGGCCUCUGCUCUGGCCCCUCC	2.54536436666667	0.287256173928309	0.165847429343891	0.112854637901799	-0.788629583869131	1469	1.16457813333333	0.232133348550705	0.134022251273639	0.199328273394828	-0.25842082720386	1120	FALSE	FALSE	FALSE	FALSE	FALSE	FALSE
hsa-mir-590	AGUGCAGUAUGGUGAAGUCAAUCUGUAAU	2.54531851666667	0.180911654904406	0.1044493926586	0.0710762341607946	-0.788749504685131	1470	1.16567153333333	0.136926905805993	0.0790547859263926	0.117466114501775	-0.255509283753853	1114	FALSE	FALSE	FALSE	FALSE	FALSE	FALSE
hsa-mir-4698	UCCACCUAGACGGGCCUGGGUCAA	2.5451932	0.122972944257274	0.0709984624699779	0.0483157601777633	-0.789077270812182	1471	0.986206333333333	0.422065194728651	0.243679453792159	0.427968448856021	-0.733395443955011	1448	FALSE	FALSE	FALSE	FALSE	FALSE	FALSE
hsa-mir-661	GGUUUCGGGCUGCC	2.54506701666667	0.102458259952777	0.0591543039644364	0.0402575882213777	-0.789407303708563	1472	1.329095	0.12730582838582	0.0735000542879615	0.0957838441840651	0.17966039244017	795	FALSE	FALSE	FALSE	FALSE	FALSE	FALSE
hsa-mir-1302-4	CCAUGCAACAUUUGG	2.5450181	0.256119928033119	0.147870909394749	0.100635798241718	-0.789535245400663	1473	1.0363932	0.131741982391036	0.0760612689970394	0.127115830546781	-0.599756114414461	1366	FALSE	FALSE	FALSE	FALSE	FALSE	FALSE
hsa-mir-8063	AUGAGAAAUUGGUUUCAA	2.54449628333333	0.475856055569685	0.274735621778671	0.187013853659989	-0.790900058497059	1474	0.914449833333334	0.361100150680644	0.208481269199884	0.394882406358334	-0.924471141385344	1551	FALSE	FALSE	FALSE	FALSE	FALSE	FALSE
hsa-mir-4289	AUCAGGCAGUUUCCUG	2.54406315	0.596126079486497	0.344173552462485	0.234320472542711	-0.792032920062395	1475	0.9537981	0.714349073881341	0.412429630100752	0.748952083130949	-0.819693211915428	1489	FALSE	FALSE	FALSE	FALSE	FALSE	FALSE
hsa-mir-3666	CGACUCCGUGGCAGAGUUCA	2.54290263333333	0.0895145600595971	0.0516812553467993	0.0352017253378899	-0.795068254972967	1476	1.0553467	0.197686859665153	0.114134561642928	0.187319351702292	-0.549286077118244	1332	FALSE	FALSE	FALSE	FALSE	FALSE	FALSE
hsa-mir-548n	UUGUCGUUAAAAAUAGCAA	2.542736	0.572508570971625	0.330537977563835	0.22515454650881	-0.795504084968744	1477	0.8813211	0.286382552898235	0.165343044007008	0.324946892679904	-1.01268748173988	1594	FALSE	FALSE	FALSE	FALSE	FALSE	FALSE
hsa-mir-8076	UGUGAGAGCUACUAAGUCUUAUA	2.54254285	0.0837607495455506	0.0483592912976485	0.0329436923926574	-0.796009269387732	1478	0.899737166666667	0.0626007815082477	0.0361425780552677	0.0695767428838915	-0.963648540567208	1570	FALSE	FALSE	FALSE	FALSE	FALSE	FALSE
hsa-mir-1247	CGGACGUUGCUCUCUACCCCG	2.54170773333333	0.0837996031616109	0.0483817234433399	0.0329698029646042	-0.798193519597611	1479	1.2191119	0.1915201654456	0.110574219075259	0.157098101860543	-0.113206421549507	1000	FALSE	FALSE	FALSE	FALSE	FALSE	FALSE
hsa-mir-4796	UUUACUUUUGGCCUCAAGUCAUUGCAGUAAA	2.54163398333333	0.199204669028648	0.11501086928752	0.0783766153328627	-0.798386412949415	1480	1.23803203333333	0.233230764827463	0.134655844856438	0.188388311891658	-0.062825234170779	970	FALSE	FALSE	FALSE	FALSE	FALSE	FALSE
hsa-mir-6887	AGGACACAGGCUGGCACUGAGGUCCC	2.54134398333333	0.179937204263948	0.103886793319019	0.0708039546964181	-0.799144908841242	1481	0.6050352	0.342906173986456	0.197976971857865	0.566754089657026	-1.74839116060755	1824	FALSE	FALSE	FALSE	FALSE	FALSE	TRUE
hsa-mir-517c_517b	CUGUCUGUUGUCUAAGAAAAGAUCG	2.53971466666667	0.572707850446369	0.330653031622223	0.225500863527334	-0.803406391593506	1482	1.05991116666667	0.548765984225593	0.316830188714756	0.517747148519452	-0.537131656937065	1319	FALSE	FALSE	FALSE	FALSE	FALSE	FALSE
hsa-mir-3685	GACUUGAGAUUAUAGUC	2.5388699	0.346134504689396	0.19984084945824	0.136334084975916	-0.805615881408061	1483	1.0998167	0.357141733212446	0.206195875809055	0.324728414482564	-0.430869818455587	1249	FALSE	FALSE	FALSE	FALSE	FALSE	FALSE
hsa-mir-1285-1	CAGGCUGGUCUCAAACUCCUGGUCUG	2.53879938333333	0.168755276579136	0.0974309043601341	0.06647050479332	-0.805800317966587	1484	1.05257886666667	0.107625006637879	0.0621373265539144	0.102248876588895	-0.55665635973428	1338	FALSE	FALSE	FALSE	FALSE	FALSE	FALSE
hsa-mir-5093	UCCUGAGCUAGGAGGAUUAGGA	2.5383846	0.191249238722335	0.110417799458651	0.0753428927682334	-0.806885185050491	1485	0.995614066666667	0.145044140176752	0.0837412733754256	0.145683096525908	-0.708344205281088	1433	FALSE	FALSE	FALSE	FALSE	FALSE	FALSE
hsa-mir-636	CGCUGCCUGGAAUUAACCCCGCUGUG	2.53698868333333	0.439685643649711	0.253852624719975	0.17331005318952	-0.810536209384983	1486	0.584566633333333	0.311369388171771	0.179769200078381	0.53264995026533	-1.80289556998137	1836	FALSE	FALSE	FALSE	FALSE	FALSE	FALSE
hsa-mir-8058	CCAGGCCCCACGGAGAACCAGGGCACCUGG	2.53677008333333	0.0666957434326641	0.0385068054246508	0.0262915996490409	-0.811107958357236	1487	0.719398833333333	0.159579213352127	0.092133101785919	0.221823008264715	-1.44385971049733	1750	FALSE	FALSE	FALSE	FALSE	FALSE	TRUE
hsa-mir-6078	GUGGACAGAGGCAAAACUCUAACUUC	2.53672411666667	0.327872465616763	0.189297256283704	0.129250344356562	-0.811228184315267	1488	1.0790101	0.332101452275461	0.191738862869503	0.307783451031145	-0.486274354715772	1285	FALSE	FALSE	FALSE	FALSE	FALSE	FALSE
hsa-mir-548ai	CCCAUUUAAAAUAUGGAA	2.53630166666667	0.192172938515237	0.110951097782734	0.0757689596000622	-0.812333103589415	1489	0.820060333333334	0.115193605200737	0.066507058971569	0.140469670972262	-1.17581477635361	1660	FALSE	FALSE	FALSE	FALSE	FALSE	FALSE
hsa-mir-3153	CCCCCAAUUAAAGUAGAUUGGGGG	2.53490265	0.115604829267174	0.0667444792970234	0.0456052342945689	-0.815992235983441	1490	0.927511566666667	0.165218118538384	0.0953887252131393	0.178130520929407	-0.889689904754298	1532	FALSE	FALSE	FALSE	FALSE	FALSE	FALSE
hsa-mir-548at	UUUGGCUGCCAAAAGAAAUGGCCAAA	2.5339186	0.246005926862358	0.142031588096226	0.0970851734788789	-0.818566021784663	1491	0.857110666666667	0.320462233121679	0.18501895655791	0.373886646829362	-1.07715586347892	1627	FALSE	FALSE	FALSE	FALSE	FALSE	FALSE
hsa-mir-629	GAACUUUUACGGUGAACCAGGAGGUUC	2.53369166666667	0.510993891543868	0.295022460837106	0.201679588036114	-0.819159566615877	1492	0.878569166666667	0.416271644084225	0.240334545768035	0.473806343174527	-1.02001542528435	1599	FALSE	FALSE	FALSE	FALSE	FALSE	FALSE
hsa-mir-1252	UUUAGAAAAGAGAAUUCCAAA	2.53304045	0.289593509633042	0.167196890742205	0.114326444977632	-0.820862825810216	1493	0.770110499999999	0.188766160433352	0.108984193540088	0.245115682013623	-1.30882292531149	1706	FALSE	FALSE	FALSE	FALSE	FALSE	FALSE
hsa-mir-4716	CCUUCUGUAUACAUGUAUACAGGAGGAAGG	2.53141201666667	0.370528397915734	0.21392467027905	0.146372220514163	-0.825121998201426	1494	1.13104856666667	0.0773008037384695	0.0446296398469798	0.0683443717773181	-0.347704520463285	1188	FALSE	FALSE	FALSE	FALSE	FALSE	FALSE
hsa-mir-6724-2_6724-3_6724-1_6724-4	GGGCUGCCCGGGCCGGUCGACCAGCGCGCCGUAGCUCC	2.53028846666667	0.461142999171315	0.26624103470647	0.182249180378557	-0.828060646681651	1495	0.865229233333333	0.27982818894072	0.16155888021177	0.323415088349096	-1.05553746252614	1620	FALSE	FALSE	FALSE	FALSE	FALSE	FALSE
hsa-mir-1208	GGAGACGGGUCUUUCUC	2.52988225	0.203728133542087	0.117622492742024	0.0805287018959427	-0.829123107622544	1496	0.826862933333334	0.32722026472334	0.188920707922321	0.395737009765593	-1.15770057709167	1652	FALSE	FALSE	FALSE	FALSE	FALSE	FALSE
hsa-mir-4730	GCCAGAUGCUGAGCGAUGGC	2.52874276666667	0.224377645831672	0.12954449422105	0.0887309096003631	-0.832103429785103	1497	0.914238766666666	0.144315487590014	0.0833205856083265	0.157853170147434	-0.925033177027241	1553	FALSE	FALSE	FALSE	FALSE	FALSE	FALSE
hsa-mir-4773-2	UCUGCUUUGAUGAAAUAAAGCAGA	2.52623145	0.337616016199909	0.194922697835746	0.13364413470504	-0.838671786249753	1498	0.789929133333333	0.612672705870315	0.353726751659363	0.775604646058522	-1.25604918096383	1686	FALSE	FALSE	FALSE	FALSE	FALSE	FALSE
hsa-mir-371b	ACUUUCACCAGAGAGCAGAAAGU	2.52599393333333	0.123981210866328	0.0715805854681303	0.0490821491018868	-0.83929301182185	1499	0.8846499	0.240261614934283	0.138715108058243	0.271589489734055	-1.00382343762393	1587	FALSE	FALSE	FALSE	FALSE	FALSE	FALSE
hsa-mir-6089-2_6089-1	CGUGCGCCAGUGGAG	2.52529726666667	0.317714158304385	0.183432354822392	0.125812577591612	-0.841115145630959	1500	1.28990933333333	0.402787231904554	0.232549316766238	0.312260111230986	0.075315439890842	865	FALSE	FALSE	FALSE	FALSE	FALSE	FALSE
hsa-mir-382	GAUUCGCUUUACUUAUGACGAAUC	2.5237878	0.10385634402971	0.0599614881826035	0.0411509810887073	-0.845063160339647	1501	0.611080433333333	0.199837382891799	0.11537616680673	0.32702304310698	-1.73229370357863	1819	FALSE	FALSE	FALSE	FALSE	FALSE	FALSE
[truncated: 415 more rows]
