# Supplementary material for: RNA structure-wide discovery of functional interactions with multiplexed RNA motif library
Source: Nat Commun. 2020 Dec 8;11:6275. doi: 10.1038/s41467-020-19699-5 (PMC7723054; doi:10.1038/s41467-020-19699-5)
Supplement: Supplementary file 11 — Supplementary Data 8 [file 41467_2020_19699_MOESM11_ESM.csv]

Motif_Name	Binding_Intensity	Motif_Sequence	SD	SE	CV	Zscore	Rank
r(GAA)16:	16.3081774666667	GAAGAAGAAGAAGAAGAAGAAGAAGAAGAAGAAGAAGAAGAAGAAGAA	0.601521495083304	0.347288597109691	0.036884654726918	10.6794815529242	1
G4_(UGGGGU)8	11.3245610333333	UGGGGUUGGGGUUGGGGUUGGGGUUGGGGUUGGGGUUGGGGUUGGGGU	1.01060782705667	0.58347470099631	0.0892403532536042	5.75464783493548	2
hsa-mir-4516	10.8810306	GGGCAGGGAGGGCAGGGCAGGCUCUGGGGUGGGGGGUCUGUGAGUCAGCCACGGCUC	2.32026977839584	1.33960838114939	0.213239890934213	5.3163489284578	3
G4_(UGGGU)6	10.5814351333333	UGGGUUGGGUUGGGUUGGGUUGGGUUGGGU	2.57548146132163	1.48695491498693	0.243396233957757	5.02028724800265	4
hsa-mir-6850	10.1326450666667	CGGGGCGGGAGGGGAAGGGACGCCCG	0.785894218270196	0.453736238472868	0.0775606184860408	4.57679074657947	5
G4_(GGGUU)8:	10.1194763	GGGUUGGGUUGGGUUGGGUUGGGUUGGGUUGGGUUGGGUU	0.559457068515958	0.323002689107727	0.0552851799767501	4.56377730805107	6
G4_(UGGGGU)6	10.0548314666667	UGGGGUUGGGGUUGGGGUUGGGGUUGGGGUUGGGGU	0.893773616607732	0.51602043814306	0.0888899649457807	4.4998949729732	7
G4_(GGGUU)6	9.61955936666667	GGGUUGGGUUGGGUUGGGUUGGGUUGGGUU	1.01544285643091	0.586266206507067	0.105560225549372	4.06975699119718	8
G4_(GGGU)8:	9.60939206666667	GGGUGGGUGGGUGGGUGGGUGGGUGGGUGGGU	2.53997866040104	1.46645736331844	0.264322513097554	4.05970961645823	9
hsa-mir-5189	9.2676703	GACAGGCUGGCCUCUGGAUGACCUGC	0.421404041821207	0.24329773698307	0.0454703316130276	3.72201852382231	10
G4_(UGGGU)8	9.2411575	UGGGUUGGGUUGGGUUGGGUUGGGUUGGGUUGGGUUGGGU	1.24343446008191	0.717897220247947	0.134553973361228	3.69581844740291	11
hsa-mir-760	9.16844456666667	CCCGGAUACCUCAGAAAUUCGG	0.729215140739181	0.421012557802917	0.0795353165345361	3.62396317711792	12
hsa-mir-4259	9.02430073333333	GGUGGGGGCUCUGAGUGGGGAAAGUGGGGGCCUAGGGGAGGUCACAGU	1.43031020992864	0.825789984726968	0.158495406147698	3.48151954805128	13
hsa-mir-3141	8.88903773333333	AGGAGGGUCC	2.2435356012729	1.29530588333142	0.252393528813561	3.34785200117895	14
hsa-mir-138-2	8.7793525	AGGCCGACGAGCAGCGCAUCCUCUUACCCGGCUA	0.997404490952878	0.575851751342585	0.113607978601255	3.23946052629087	15
hsa-mir-4538	8.67012806666667	CUGAACUGGGCUGGGUUGAGCUGGGCUGGGCUGAGUUGAG	1.46740157493726	0.847204694299311	0.169247970001604	3.13152441617807	16
hsa-mir-6764	8.53616223333333	GAGUUGCUGAGUGGGUUGAUCUC	1.46213751481647	0.844165487771542	0.171287456218544	2.99913873564182	17
hsa-mir-6715b	8.50316623333333	UGGCAAUUCAGUAAAAAUGCUCA	3.65648432719835	2.11107221059561	0.430014447190804	2.96653192981466	18
hsa-mir-4728	8.43966786666667	CAAGCACACAGGGCCUGGGACUAGCAUG	1.01520011692526	0.586126060788136	0.120289107695208	2.9037825386084	19
hsa-mir-378i	8.37714853333334	AAGGUGGAGUUCUGGGUGCUGUUUUCCCACUCU	2.2592115642671	1.30435640478592	0.269687418729358	2.8420006328488	20
G4_(GGGU)6	8.34374793333333	GGGUGGGUGGGUGGGUGGGUGGGU	0.442379536043264	0.25540794421856	0.0530192833697618	2.80899399935653	21
hsa-mir-98	8.23858366666667	AUUGUUGUGGGGUAGGGAUAUUAGGCCCCAAUUAGAAGAUAACUAU	1.63559788198818	0.944312877451857	0.198529012772646	2.70507016546285	22
hsa-mir-3688-2	8.20881843333333	CAUAUGUGUAACAGACAUACAUACAUACAUAUG	1.012429363679	0.584526365655553	0.123334359494158	2.67565601878749	23
hsa-mir-648	8.10739403333333	UGGUGGGGGCCGGGGCAGGCCCAGCGAAA	0.586696027128334	0.338729109195028	0.0723655498568528	2.57542793911309	24
hsa-mir-6884	8.08216836666667	GUUGGCUCAAGAAAGGGAGAUAGAUGGUAGCCC	1.42705261017517	0.823909208632395	0.176568037862311	2.55049981404154	25
hsa-mir-3178	8.07708733333333	AUCGGUCGAGAGCGUCCUGGCUGAU	2.85433492912845	1.64795103968966	0.353386661717633	2.54547871247465	26
hsa-mir-3192	8.0752856	AGUGGAAAAAGUUCUUUUCUUCCUCU	1.03120587576753	0.59536698996431	0.127698997515027	2.54369823093287	27
hsa-mir-1272	7.91989256666667	AAACGUGCUCAGUGUCUUUAUAACAGGAAAGCCGUAAAC	0.192216685779208	0.110976355277363	0.0242701127775661	2.39013808834608	28
hsa-mir-627	7.88824303333333	AAGAGGAGGUGGUUGUUUUCCUCCUCUU	2.2738891078539	1.31283048852681	0.288263064188709	2.35886186735201	29
hsa-mir-1248	7.85140643333333	AAAUUGCAGACACUAGGACCAUGUCUUGGUUUUUGCAAUAAUG	2.02301545662983	1.16798851846001	0.257662811600362	2.3224597621413	30
PARIS_ID31	7.84765483333333	UGCUCUGGCUCUUGGCA	2.64171087972607	1.52519248753101	0.336624244545677	2.3187524129856	31
hsa-mir-5009	7.84489336666667	GGGAUAUUUGCAUUAUACUUAUCC	1.184821861426	0.684057220636055	0.151030970855559	2.31602351834995	32
hsa-mir-4722	7.82838653333333	AGGUUGGCUGGGCCAGGCCUGACCU	1.40504966849575	0.811205804330817	0.179481386427847	2.2997113862939	33
hsa-mir-1-1	7.82728263333333	CCCAUAUGGACCUGCUAAGCUAUGGA	1.61141000118601	0.9303479979596	0.205870935888229	2.29862050700693	34
hsa-mir-6736	7.82405366666667	CUGUGGUUUGCUGGCUGCCUCAG	1.55745979000006	0.899199829008552	0.199060468697372	2.29542962662379	35
hsa-mir-30e	7.8195245	GAAGCUGUAAGGUGUUCAGAGGAGCUUU	2.13867152871099	1.23476258280948	0.273504038347983	2.29095388234997	36
hsa-mir-1284	7.8113941	UUUCUUAAAUUUUAUAUAUUGGAA	2.33166728812012	1.3461887364568	0.298495666493145	2.28291938198335	37
hsa-mir-499b	7.77680633333333	UGUUCACGUGGAGAGGAGUUAAACA	2.03346817226195	1.17402339664397	0.261478566535211	2.24873958468382	38
hsa-mir-23c	7.77233843333333	UGAGUGGCAUAAUCAGAGUACAAUUUGAGUCAUGCCCAUACAUCA	2.40910467609959	1.39089723325208	0.309958797698209	2.24432438442454	39
hsa-mir-4480	7.76526663333334	GGCCACCCAGGGAGUAAGUAGCC	1.51144718359734	0.872634438315828	0.194642020031775	2.2373359976671	40
hsa-mir-6165	7.74270556666667	GGAGAGGAUCCACCUGUCCUGUCC	1.89221506674598	1.09247087815046	0.24438680387024	2.21504104312553	41
hsa-mir-5004	7.7100349	CACGAGAUUGGGUUGUGCAGAGGCUGACACUUG	1.68965882874336	0.975524979613605	0.219150607054108	2.18275573326239	42
hsa-mir-4677	7.70131343333333	CAGCCAUGACCUGACCUUCUGUCUG	1.51014762249538	0.871884136363779	0.196089619721106	2.17413713797423	43
hsa-mir-4761	7.699064	CUGACCCGUUGUCAGACCUGGAAAAAGGGCCGGCUGUGGGCAGGGAGG	0.751623957794248	0.433950294361881	0.0976253681998549	2.17191423714016	44
hsa-mir-1471	7.65986116666667	GUGUAGAGGCGGAGCACAG	1.10257454931089	0.636571712846275	0.143941845070111	2.13317380877386	45
hsa-mir-203b	7.65431883333333	UCACAAUUGCGCUACAGAACUGUUGA	0.588496622614032	0.339768683483397	0.0768842578194187	2.12769684832927	46
hsa-mir-8061	7.6474475	UGUUCAGUGGGAUUUGGAGA	3.6364802628213	2.09952285864264	0.47551555768396	2.12090656369557	47
hsa-mir-5088	7.63684373333333	UGGAGGUGAUGGGGGCAGGGGAUGGGUCUCACCCUCCC	0.718599595628917	0.414883669975911	0.0940964121725275	2.11042787049832	48
hsa-mir-520e	7.6341688	GUUUCUGUUGUCUGAAAGGAAAGAAAG	2.37330046088211	1.37022565995815	0.310878698527351	2.10778448851866	49
PARIS_ID21	7.63281786666667	GUAUGUAUUUUAUUAUUACCGGUUUUCCAUUUAUGAUGGUAAUAUUGUUUCUUCUAAGAAUAUUUAU	2.46733134301553	1.42451441507002	0.323253009061126	2.1064494897041	50
hsa-mir-4291	7.62035123333333	AGCUGGGUGGAGGCAGAGCU	1.28845091098129	0.743887480292664	0.169080252540759	2.09412990271118	51
hsa-mir-550b-2	7.59199743333333	AAGACACUAUCUGACAACAACAGGGCUCUU	0.458285687824443	0.264591365231195	0.0603643101632647	2.06611054124123	52
hsa-mir-2115	7.5797295	GAUGGAGGAAUCACAUGAAUUCAUC	1.12500396625638	0.64952134275752	0.148422706411407	2.05398731054356	53
hsa-mir-103b-1	7.57497473333333	UGCUUGAUCCAUAUGCAACAAGGCA	1.24372332424734	0.718063996051615	0.164188445246476	2.04928862726517	54
hsa-mir-5188	7.563084	GAUUAUUGUAAGCAGGAUCCAUUCAAUAAUC	0.59483388089654	0.343427501258727	0.0786496462152926	2.03753814742087	55
hsa-mir-6785	7.55763383333333	UGGUGGGAGAGGAGCCCCACUGUGGAAGUCUGACCCCCACA	1.60513571294169	0.926725535952769	0.212386012386861	2.03215226651938	56
hsa-mir-4324	7.54690453333333	CAGGGAACUUUAAAACC	1.18585059232907	0.684651158699864	0.157130726523885	2.02154952067863	57
NEAT1_ParasoR_ID26	7.54650986666667	UGCAGCAUAUAACAGUACUGCG	0.636944082087747	0.3677398372521	0.0844024712537861	2.02115950918128	58
hsa-mir-4778	7.50916046666667	AAGAGGUAAGAAGAAGUGAAGCCCUCUU	0.526955250074978	0.304237755481675	0.070174988590821	1.9842506525453	59
hsa-mir-645	7.4864878	UGUGGCCUGGGGGUUGAGGACCCCUGCUCUA	0.812514509697963	0.469105470894596	0.10853079994306	1.96184541434721	60
hsa-mir-6803	7.47502666666667	GGGCGUGGUGGACAGCGAUGCAUCCC	0.131642259179803	0.07600369377419	0.0176109417464468	1.9505194672882	61
hsa-mir-4711	7.47431566666667	CAUGAGCCCUUUGGAAAGGUCUCGUG	1.13430196672396	0.654889545830403	0.151759976071472	1.94981685367009	62
hsa-mir-1271	7.43059343333333	CACUCAGUAAAUAUUUGUUGAGUG	1.00905347610432	0.582577296055556	0.135797158754205	1.90661033249692	63
hsa-mir-6834	7.41865133333333	UUUGUGGGGCGAGGAGGGACCUGUACUAGCCAUGGUUCUGAUCACAUAUG	1.57858196038493	0.911394719766129	0.212785571050102	1.89480909186568	64
hsa-mir-217	7.41109646666667	GGAUAAGAAUCAGUCAC	1.37826197012511	0.795739919465556	0.185972747261381	1.88734333630591	65
hsa-mir-3134	7.4026473	CUCACAUGGAGUAAAAUAUGAU	1.91164525552688	1.10368890287351	0.258238057016019	1.87899382918682	66
hsa-mir-600	7.36441433333333	CAGGCAGUGGAGUUACUU	0.206329984466396	0.119124672073565	0.0280171613284292	1.84121182772312	67
hsa-mir-146a	7.3579449	UGGGUUGUGUCAGUGUCAGACCUC	1.04773687900274	0.604911169132132	0.142395314621443	1.83481870260153	68
hsa-mir-3651	7.3571727	AUGGAGGCUGCUUCUCCUCAGCAGCUGCCAUA	0.319530336308291	0.184480925681843	0.0434311316775656	1.83405561084921	69
hsa-mir-7110	7.3322739	GAGAGAGUGCACAGCCAGCUCAGGGAUUAAAGCUCUUUCUCUCUCUCUC	1.6400397836944	0.94687741059766	0.223674102476505	1.80945049698906	70
hsa-mir-5001	7.33205493333333	GGAGCUGGCUGCUGGCCUCAGUUCU	1.20980499167054	0.698481237607941	0.165002172333771	1.80923411307639	71
hsa-mir-6890	7.30608823333333	UAGGGCUGGAUGGUAGGGCCCA	1.16922707723256	0.67505356778402	0.160034623165113	1.78357369530235	72
hsa-mir-181b-1	7.2962627	UGGGUUGAACUGUGUGGACAAGCUCA	2.29039037217826	1.32235749792645	0.313912816239232	1.77386405602643	73
hsa-mir-4489	7.28478933333333	GCUGGGGACUGGAGAA	0.240345056682103	0.138763283173808	0.0329927257583613	1.7625260199286	74
hsa-mir-342	7.27855746666667	UUGAGGGACAUGGUUAAUGGAAUUGUCUCA	1.34487059962942	0.776461402721258	0.184771584999977	1.75636765932911	75
hsa-mir-4296	7.27069226666667	CUCAGAGGGCUGAAGUGGUUGUGGGGAGGGGCUUCUGGG	2.11772037140257	1.22266642649763	0.291268051752308	1.74859523087743	76
hsa-mir-320e	7.25713913333334	UUCUUCCUGGAGUCGGGGAAAAG	0.782641501678915	0.451858281673294	0.107844356749907	1.7352019593612	77
hsa-mir-383	7.23543143333334	UUGUGGCUUUGGGUGGAUAUUAAUCAGCCACAG	0.455967575014817	0.263253002176545	0.0630187127355244	1.71375030586216	78
hsa-mir-3115	7.23377673333333	UGGUGGUGAAUUCAUGAGUCGCCA	0.736923098453304	0.425462749264068	0.10187252463261	1.71211512336724	79
hsa-mir-596	7.2272217	CGGGAACCUGCCUCCCG	1.38753668676511	0.80109467961432	0.191987563736299	1.70563740791414	80
hsa-mir-7155	7.18677966666667	GCCAUCUGGUUGUGACAUCACUGAUGGC	0.259464719499633	0.149802025648324	0.0361030574936182	1.66567239615042	81
hsa-mir-630	7.1858993	UAUUUUGUUAUUCUGGUCACAGAAUGACCUAGUA	0.608676239517291	0.351419390734637	0.0847042539988406	1.66480241357809	82
hsa-mir-548u	7.1856073	UUUUUCUUUACUUUUAAUGGCAAA	0.965999118663113	0.55771985119709	0.134435278513357	1.6645138577743	83
hsa-mir-6790	7.17984806666667	GUUCGGGGGUUCCGACGGCGAC	1.74066169500068	1.00497149817672	0.242437121069723	1.65882255570699	84
hsa-mir-5091	7.16856303333333	GCUGGUCGCGGGUUGUGGGGUUUAGGUCACCGGC	1.4059638883816	0.811733629428009	0.196129110094166	1.64767063151456	85
hsa-mir-6087	7.16750286666667	GAGCCCUGAGGGGCUC	1.18768419865408	0.685709791805198	0.165704042362864	1.64662296971785	86
hsa-mir-591	7.15487136666667	UUGUAAUAGUGUAGAAUGUUGGUUAAC	1.92063250408503	1.10887769324784	0.268437041794061	1.63414046069234	87
hsa-mir-4483	7.14956883333333	CCCAUAUAAUAUUAGGGG	2.14093190239272	1.2360676101631	0.29944909298741	1.62890047176059	88
hsa-mir-3663	7.14763133333333	CUCGGGUGGAUAAGUCUGAUCUGAG	0.932600277119675	0.538437021041364	0.130476829823392	1.62698582494612	89
hsa-mir-4286	7.1399142	ACCAUAGUCAUAAGUUAGGAGAUGUUAGAGCUGUGAGU	0.614371805498503	0.354707727287077	0.0860475053745748	1.61935971668626	90
hsa-mir-5196	7.13340536666667	GUUGGGGAACAGGUGGUUAGCACUUCAU	0.678433198810621	0.391693589960491	0.0951064973793355	1.61292765629526	91
NEAT1_ParasoR_ID41	7.12863123333333	GUCUGUAAGAUGAGUUAGGGUGACUUGCUAAUAGAC	0.877058319600933	0.5063698569166	0.12303320103021	1.60820983478378	92
hsa-mir-320b-1	7.12634523333334	AAUCCCUCUCUUUCUAGUUCUUCCUAGAGUGAGGAAAA	1.12098167280883	0.647199070552817	0.157301061919575	1.60595079859391	93
hsa-mir-1203	7.11301843333333	GCUCAAGCCACAGCAGGGUGUUUAGCGCUCUUCAGUGGCUCCAG	1.0729167696351	0.619448785766889	0.150838463261553	1.59278119076576	94
hsa-mir-3617	7.103741	GAUGGGAUUAGAAACCAUAUGUCUCAUC	0.40275465183944	0.232530506656875	0.0566961340284563	1.58361318654482	95
NEAT1_ParasoR_ID17	7.10159716666667	GUAAUGAUCAUCACUUUUCAUUAU	0.984215865616975	0.568237294954661	0.138590776485699	1.58149464013841	96
hsa-mir-548aa-1	7.08633536666667	UUUUGCCAUUACUUUUACAGGCAAAA	3.16835431762606	1.82925021816952	0.44710758857528	1.56641285600782	97
hsa-mir-6758	7.08306446666667	AUGUGAUGUGAGCAGAUGGUUCUCACU	0.600862030260959	0.34690785491699	0.0848308007203171	1.56318053690308	98
hsa-mir-642a	7.07861766666667	GUCUUGGGGUGGGGGAUCAAGAC	1.77226510400525	1.02321773487281	0.250368813158377	1.55878618776523	99
hsa-mir-548z	7.07795016666667	UUUGCUACUGAAAGUAAUGGCAAA	0.305054606735194	0.1761233593161	0.0430992871596973	1.55812656105625	100
hsa-mir-133b	7.07673696666667	CAAGUCCGUCUUCCUGAGAGGUUUG	0.409648781889687	0.236510834497213	0.0578866762773921	1.55692767098383	101
hsa-mir-556	7.0762697	AUAUGAGCUUCAUUUAUACAUUUCAUAU	0.467502316361095	0.269912588197852	0.0660662094833801	1.55646591581746	102
hsa-mir-765	7.06776226666667	AAGCCCUACGAGAAACUGGGGUUUCUGGA	1.22739365481043	0.70863605700644	0.173660857354969	1.54805882929826	103
hsa-mir-1295b	7.05372466666667	UAAUCACAGGCCACAUUUCUGAAUA	0.323102381328001	0.18654324683553	0.0458059247555926	1.53418680549297	104
hsa-mir-122	7.05057386666667	UGUUUGUGUCUAAACUAUCAAACG	0.199590212419656	0.115233462868103	0.0283083641408635	1.53107316978561	105
hsa-mir-299	7.05045423333333	CAUACAUUUUGAAUAUGUAUG	0.875327167237099	0.505370375633332	0.124151882739512	1.53095494755047	106
hsa-mir-874	7.04780316666667	GUAAGAGAGACUCUCGCUUCCUGC	0.666015651766538	0.384524315831915	0.0944997520527431	1.52833515072556	107
hsa-mir-8089	7.04558096666667	GGGGGCAGGCUGCCACCUCCUG	1.08654817639765	0.627318882130681	0.154216973949802	1.52613916200241	108
hsa-mir-3690-1_3690-2	7.03703796666667	AAAGAGGUGUUUCUACUCCAU	1.2508743085635	0.722192618771525	0.17775579931339	1.51769692833222	109
hsa-mir-4759	7.03701083333333	AUUAGACAGAAAAAAGUUAGACACAAAAAAUUGUGUCUAAU	0.944027782374248	0.545034694276258	0.134151815981655	1.51767011504178	110
PARIS_ID39	7.03673723333333	AUAUUAACUUCUUAUAAUUUUCUUUUUUUUUCUUUAUGUGUGUGU	0.588020381834188	0.339493725740955	0.0835643512519851	1.51739974220646	111
hsa-mir-302f	7.0361851	AUUUUCACUUAAU	0.354151053222082	0.204469205911559	0.0503328221456372	1.51685412139209	112
hsa-mir-361	7.02907613333333	GGUACUUUAUAAUUUCAAAAAGUCCC	1.09061321284935	0.629665832020335	0.155157405064577	1.50982900635597	113
hsa-mir-27b	7.0205096	UGAACAGUGAUUGGUUUCCGCUUUGUUCA	1.90884960054669	1.10207483071814	0.271896159866613	1.50136351693265	114
hsa-mir-548a-3	7.0192454	UUUACCAUUACUUUCAAUGGCAAA	1.45737907128099	0.841418199115405	0.207626174642788	1.50011422841505	115
hsa-mir-7854	7.0130684	UUGAGCAUCUUCUGGGCAGCUGA	1.16304759436197	0.671485841685228	0.165840047184192	1.49401008731933	116
hsa-mir-542	7.0119735	CACGAGAUACCAGUGUGCACUUGUG	0.684249903114915	0.395051865756372	0.0975830703174955	1.49292810187564	117
hsa-mir-4441	7.01030976666667	GUGUACAGGGAGGAGACUGUACGUGAGAGAUAGUCAGAUCCGCAUGUUAGAGCAGAGUCUCCUUCGUGUACAG	1.24849726173598	0.720820230145781	0.178094449930368	1.4912839925973	118
hsa-mir-190a	7.0088768	UAGGUUGUUAUUUAAUCCAACU	1.35111218742608	0.780064985115832	0.19277157039286	1.48986792804836	119
hsa-let-7d	7.0023199	AUAGUUUUAGGGCAGGGAUUUUGCCCACAAGGAGGUAACUAU	1.1082971185811	0.639875639754882	0.158275704967592	1.48338836794628	120
hsa-mir-6861	6.98706256666667	UCCAGGGCUCCUGACACCUGGA	0.915025312819247	0.528290110671514	0.130959942620892	1.46831099779716	121
PARIS_ID44	6.98652123333333	GGCUGUGGAGUGUAUGAAUUUAUAAAUCACUGGUCUUGUAAUUAAAAUUCAAACACUAUAGAAAAAGGCC	0.889911180829593	0.513790459806823	0.127375434942321	1.46777604959472	122
hsa-mir-3162	6.9817864	GGGAGCAUGAACAAUGUUUCUCACUCCC	1.79274704583418	1.03504298950127	0.256774834279401	1.46309706453217	123
hsa-mir-6500	6.97964923333333	GUGUCCUUUCUUCUGAGAGCUGGACAC	0.613137268181606	0.353994966834842	0.0878464300545924	1.46098510615781	124
hsa-mir-608	6.9749641	CCGUUUAAAAAGGCAUCUCCAAG	0.352111241108077	0.203291519838441	0.0504821581960653	1.45635523487419	125
hsa-mir-6823	6.9712847	UGCUGUUGCUGUGAAAGCUGA	2.4039507514806	1.38792161348593	0.344836117721687	1.4527192341056	126
hsa-mir-199b	6.96544216666667	CUGUUCAGGACUCCCAAAUUGUACAG	0.453517399828554	0.261838392873195	0.0651096353938412	1.44694561457782	127
G4_(UGGU)6	6.96530946666667	UGGUUGGUUGGUUGGUUGGUUGGU	1.9905517633413	1.14924559640098	0.285780807423895	1.44681447979987	128
hsa-mir-497	6.9607044	UUUGUACGGCACUGUGGCCACGUCCAAA	0.702501307428656	0.405589318949998	0.100923881702067	1.44226373078116	129
hsa-mir-3924	6.9532696	AGAUCUAUGUCAUAUAUACAGAUAU	2.27434411693064	1.31309318813975	0.327089879692086	1.43491662567861	130
hsa-mir-6795	6.92703203333333	AGGCUGUCUUCAUUCCCUCUUGACCACCC	1.56560902843843	0.903904794014636	0.226014405723059	1.40898853616239	131
hsa-mir-518b_518c	6.92673336666667	UCUGUUGUCUGAAAGAAAACA	0.626830673945144	0.361900858338543	0.0904944135660865	1.40869339232656	132
hsa-mir-764	6.9246828	UCCUCCAUGCUUGGAAAAUGCAGGGAGGA	2.19844444475618	1.26927249197842	0.317479443932967	1.40666701248853	133
hsa-mir-618	6.90850816666667	GAGUGUAAUUACGUACAUGCAGUAGCUC	1.05833291362412	0.611028792573127	0.153192684743509	1.39068316206952	134
hsa-mir-4522	6.89388153333333	GAUCCAGCCCAGGCUGGUUCCGCUGAC	0.6949908260138	0.401253140483388	0.100812702198809	1.37622905269247	135
hsa-mir-4486	6.89261893333333	GGCAUCUAGCACAGGCGGUAGAUGCU	2.30131734209458	1.32866618694906	0.333881412037041	1.37498134530257	136
hsa-mir-4433a	6.8869057	CUGUUUCUGGUGAAAUAUUCAAACAG	2.40216533110615	1.38689080055212	0.348801832890807	1.36933550065639	137
hsa-mir-548ba	6.88362536666667	UGCUAUUAGAAAGUAAUGGCA	0.961188659637515	0.554942531383735	0.139634074842594	1.3660938594863	138
hsa-mir-8083	6.87862263333333	AACUGUGCGGCCGGCCACACCGUCACACCGGGU	0.965207467914408	0.55726279142422	0.140319874975708	1.36115013435582	139
hsa-mir-4536-1	6.87345706666667	ACGAUAUAUAUACUGCCCUGCUUUUAUACAUACAUACAUACAUACCUAUAUCGU	1.50901206115604	0.871228519718832	0.219541934505433	1.35604549654253	140
hsa-mir-6730	6.86921123333333	CAGAGCUGCAGCUGCUCCACCCUG	0.548118309598341	0.316456253594365	0.0797934858864957	1.35184974363083	141
hsa-mir-520f	6.86865043333333	GCUUUCUGUGGUCAGAAAGAAAAGCAAGU	0.974452239170819	0.562600262597706	0.141869534434572	1.35129555837481	142
hsa-mir-7978	6.86782463333334	CUCAAGUCCUCUAUUUCUUUGAA	1.30518780496237	0.753550530538044	0.190043845707355	1.3504794988448	143
hsa-mir-548d-2	6.86031003333333	UUUGCCAUUGAAAGUAAUGGCAAA	0.828548545250194	0.478362725636872	0.120774213005591	1.34305353499861	144
hsa-mir-802	6.85450576666667	UUGUGUCCAUCAUGCAACAA	0.500914688517777	0.289203230256776	0.073078162827394	1.33731773077479	145
NEAT1_ParasoR_ID31	6.8512564	AACAUGUCAUAUUGUACGUGUU	1.58306396397345	0.913982405744468	0.231061847863912	1.33410669101357	146
hsa-mir-6838	6.8450498	ACUCCUAGGUCACGGAAGU	1.0050558163978	0.580269246147867	0.146829584263623	1.32797329905555	147
hsa-mir-7151	6.84477023333333	AUUGGCUUGGAUUCUGCAAAGCCU	1.16701020622896	0.673773656713331	0.170496622449902	1.32769702993154	148
hsa-mir-664b	6.83779833333333	UGGGUAGAAAGUAUUAUUCUAUUCA	1.55520056755317	0.89789546632068	0.22744171321517	1.32080736483437	149
hsa-mir-4641	6.83309403333333	GGCAUCAGAGGACAGCCGCCUGGUGCC	0.620740209449898	0.358384527022723	0.0908432119361728	1.31615855295861	150
hsa-mir-4699	6.82284873333333	AGUUCCUGAUUAAGAAAUGGAAUU	0.956764815971463	0.552388424052287	0.140229521914673	1.30603409824467	151
hsa-let-7i	6.82081046666667	GCUGUUGGUCGGGUUGUGACAUUGCCCGCUGUGGAGAUAACUGC	1.03452440048101	0.59728294110095	0.151671770610947	1.30401987332577	152
hsa-mir-548av	6.81797073333333	AUUUGCCAUCACCUUUACCUUUAAUGGCAAAA	2.06951429192794	1.19483463353637	0.303538160087723	1.30121363519385	153
hsa-mir-1264	6.8152405	UUUGUUGAAAGAAUAAAUAAACCAACAAG	2.1107884693163	1.21866429096213	0.309715918215403	1.29851560548834	154
hsa-mir-625	6.81487876666667	AGUCCUGUAAUUAGAUCUCAGGACU	0.873354786366264	0.504231621006611	0.12815411928354	1.29815813886932	155
hsa-mir-6827	6.81274496666667	CUGUGCUGUCUCUGAGCACCG	0.596685945016358	0.34449679097686	0.0875837783354312	1.29604950745115	156
hsa-mir-6854	6.8081412	UGCUGAUGUCAUCAGUCAUAACUUCUGCG	1.12507544540361	0.649562611262411	0.165254422955213	1.2915000430987	157
hsa-mir-495	6.80582983333333	UUUUCGCUUUAUAUGUGACGAAAC	0.987216579731549	0.569969758056472	0.145054549394755	1.28921593944688	158
hsa-mir-6726	6.8014838	UCUGCAGGUUCGCACUGAUGCCUGCUCG	1.33512598674558	0.770835347849626	0.19629922322914	1.28492116841347	159
hsa-mir-487b	6.7915164	UGUUCGUUUUGCUCAUGUCGAAUC	0.488482499946148	0.28202550283833	0.0719253950334492	1.27507133581553	160
hsa-mir-520d	6.7860044	CUUUCUGUUGUCUAAAAGAAAAGAAAG	1.19108133836201	0.687671131330045	0.175520272041381	1.26962435091677	161
hsa-mir-378h	6.7851734	GGGAUGAGCCCUGGCUCUGUUUCCUAG	2.13739878238703	1.23402776237673	0.315010193016885	1.26880315272177	162
hsa-mir-4503	6.78071846666667	UUUACAUAUAAAUUUCUAUUUGU	2.46392680599042	1.42254880470211	0.36337252727758	1.26440076618483	163
hsa-mir-3681	6.76681416666667	CUGUGCAGGGCCAACUGUGCACAC	0.394127093046106	0.227549383265094	0.0582441136018744	1.25066047008037	164
hsa-mir-5706	6.7662281	AGCUUCUACGUCAUUCAGCACUUGCU	0.911116246274091	0.526033210049388	0.134656448586782	1.25008131618288	165
hsa-mir-8088	6.7659712	GGUAUGGAUUCUGUUGUUUUGGCAACAUUCU	2.25217075110872	1.30029138941362	0.332867327473804	1.24982744636784	166
hsa-mir-1205	6.76020846666667	UGAGGUACUUCCUUC	1.04931217545679	0.605820666963927	0.155218907912493	1.24413268558369	167
PARIS_ID3	6.75193626666667	GAUGGCUUUGAGGUUAUUUGCAGUUUCCUAGCCAUC	1.04573712291079	0.603756609414131	0.154879590329288	1.23595805777537	168
hsa-mir-1323	6.73521806666667	UUCUGUGGUUUGAAAGGAA	1.33167404960799	0.768842371014011	0.197718030274118	1.21943705216318	169
hsa-mir-8087	6.7245115	GGGGCCCUACUUUAAGGGCCCU	1.86542291443	1.07700242179866	0.27740645761852	1.20885677151172	170
hsa-mir-548q	6.72397606666667	GCGGUUUUUGCCAUUACUUUUCAUUUUUACCAUUAAAAGUAAUGGCAAAAAGCAU	1.39929660473518	0.807884271419987	0.20810553024899	1.20832765371764	171
hsa-mir-323a	6.71836556666667	CGUUCGCUUUAUUUAUGGCGCACA	0.749918569204348	0.432965687800429	0.11162217384018	1.20278333064535	172
hsa-mir-544a	6.71612443333333	GAUUCUGAUUCAGGGACCAAGAUUC	1.8406790663788	1.06271655446551	0.27406863655521	1.20056863191118	173
hsa-mir-494	6.71229373333333	UUCUCUUUAUUUAUGAUGAA	0.617256195725099	0.35637303076085	0.0919590560615363	1.19678311575522	174
hsa-mir-6085	6.7106051	UACAUAGUUCAUGCUGAGGCCGGGAUUUCAUGCAGAAAACUGGUUGCAAAAGGUGCUGAAG	0.711604780247545	0.410845211432545	0.106041820319235	1.19511440017717	175
hsa-mir-4792	6.70895313333333	UGGCCUGGCAGUGCGUCGGAAGAACAGGGCGGGUGGGGCC	2.00833476100722	1.1595126148904	0.299351436966945	1.1934819187754	176
hsa-mir-195	6.70617366666667	UUGGCACAGGGAAGCGAGUCUGCCAA	0.842874486169883	0.486633811483249	0.125686349335006	1.1907352364532	177
hsa-mir-518f	6.70485493333333	UUUCUCUUGUCUAAAAGAAAAGAAA	1.06179083841748	0.613025226383413	0.158361493123254	1.18943205783344	178
hsa-mir-4636	6.70454506666667	UUAGCCCAGCAAUGGGAGAGUGCUAA	2.41452601973294	1.39402724745817	0.360132715303438	1.18912584610376	179
hsa-mir-429	6.70026946666667	GUUAGACCUGGCCCUCUGUCUAAU	0.934595882081663	0.539589184103364	0.13948631271193	1.18490067762896	180
hsa-mir-4284	6.6927686	AUCAAAGUGGGGACUCAUGGGGAGAG	0.552479752608193	0.318974333890158	0.0825487605545175	1.1774882851288	181
hsa-mir-3927	6.67799623333333	CCUGUCCUAUGACAAACAUGGCAGG	0.30751945870745	0.177546442265794	0.0460496604014931	1.16289016137114	182
hsa-mir-3156-1	6.67750796666667	GGAGACACUUUUACUAUAUAUAGUGGCUCC	1.30420305938018	0.752981987411081	0.195312842139704	1.16240765390381	183
hsa-mir-6510	6.6749771	GGAGUCCUCUAGACACC	0.95823566033489	0.553237616441447	0.143556396670618	1.15990663929676	184
hsa-mir-6844	6.67044313333333	AGAAAUCAAGCUAUUUGCUAAAAGUUCU	0.149886852212138	0.0865372144726637	0.0224702990815001	1.15542615163986	185
hsa-mir-4780	6.66750826666667	GGACCAGCCCAAAGGCCAGGCCUGACCC	2.19410119888614	1.2667649178062	0.329073637576914	1.15252590229059	186
hsa-mir-606	6.66697116666667	GUUUUACUAUGAUGAGGUGUGCCAUCCACCCCAUCAUAGUAAAC	1.4966138449769	0.864070406270332	0.224481823539244	1.1519951374885	187
hsa-mir-4693	6.65915366666667	GUCACAAAUUCAAAUAAAGUGAG	1.33076642494185	0.768318353668691	0.199840173624944	1.14426984640613	188
hsa-mir-3135a	6.65912406666667	AGUGGUGCAAUCUCAGUUCACU	1.52982426263794	0.883244449846833	0.229733557645475	1.14424059554383	189
hsa-mir-5007	6.652305	UGGUUUGACACAGAGCUAAAUCA	0.299793083214122	0.173085617294861	0.0450660460117391	1.1375019610814	190
hsa-mir-4514	6.6511095	GAAACAUCUUUUAC	1.48856069540792	0.85942091819886	0.223806373268689	1.13632056223407	191
hsa-mir-455	6.64831973333333	CUACAUCGUGGAAGCCAGCACCAUGCAG	1.20464163641907	0.695500173063579	0.181194901078424	1.13356370140236	192
hsa-mir-646	6.64586036666667	GCUUUUCACCUGUGAUCCCAGGAGAGGAAGC	0.0829905751920274	0.0479146309273188	0.0124875592644527	1.13113334343904	193
hsa-mir-3689f	6.6421233	GGGACGUGUGAUGCUGUGCUUCCU	1.48069443066687	0.854879328133096	0.222924863599998	1.12744035619321	194
hsa-mir-3684	6.6416638	UUAACAUGUUGAGCAUUACUCAUGUUAG	0.615641048001089	0.355440524787612	0.0926937988040119	1.12698627608418	195
NEAT1_ParasoR_ID47	6.6391644	CUGUCCUGAAGAGACCAAAAUUAUGCAGAUUUAGGUAAG	1.07379230060416	0.619954273807557	0.161736061333886	1.1245163569884	196
hsa-mir-3675	6.6335305	GAUUUCUAUGAGAACAUC	0.962840810731676	0.555896401262691	0.145147566703986	1.11894890992362	197
hsa-mir-378f	6.63330743333334	CAGGCUGCUAAACAACAGAACGAGCACUG	1.49756686983964	0.864620635431383	0.225764731228067	1.11872847437123	198
hsa-mir-3945	6.62397533333333	AUAUAAAAUGCAAUUA	0.175078632474279	0.101081695588376	0.0264310513949597	1.10950644828747	199
hsa-mir-502	6.62045883333333	GCUAGUGCUGGCUCAAUGCAAUGC	0.509777161341163	0.294319981327044	0.077000276593291	1.10603142608202	200
hsa-mir-4751	6.61423683333333	AGGGCAGGGGUGUGGCU	2.26915834263909	1.31009917995656	0.343071831235821	1.09988281576996	201
hsa-mir-6732	6.6098985	CUGGCCAUCAGUGUGGGCUAAC	2.07490178765532	1.19794510564483	0.313908267676927	1.09559565391357	202
hsa-mir-6891	6.6094335	AGGGGUCAUAUCUCUUCUCAGGGAAAGCAGGAGCCCUUCAGCAGGGUCAGGGCCCCU	1.73604995202289	1.00230890712705	0.262662443312712	1.0951361386781	203
hsa-mir-4678	6.60934556666667	AUGAUUUUUGGGGUCA	0.522053176948997	0.301407542242803	0.0789871208402086	1.09504924253536	204
hsa-mir-4632	6.60283596666667	GGCGGAGGCAGGCGUGACCGUUUGCC	1.23064586009568	0.710513718603337	0.186381407369256	1.08861642452068	205
hsa-mir-563	6.6018265	CUCUGAUGUAAUUAGGU	1.40095992194958	0.808844588061467	0.212207927904434	1.0876188647077	206
hsa-mir-4464	6.60053903333333	AAUAAAGUAUGUCCACAGCUGAAAGGACAUACUUUAUU	1.70805163453135	0.986144070986454	0.25877456763842	1.08634658395825	207
hsa-mir-4314	6.59690693333333	ACAGGUAGUGGCCACAGUGAGAAAGCUGGCCUGUCCUUCUGC	1.23368874659853	0.712270529944871	0.187010179022665	1.08275732527705	208
hsa-mir-518d	6.59307153333333	UUCUGUUGUCUGAAAGAAACCAA	1.29870660576939	0.7498086084393	0.196980511921245	1.07896716455849	209
hsa-mir-4427	6.58854303333333	UAGACAAUGGUUUCAUCAUUUCGUCUG	0.565179140454869	0.32630632888198	0.0857821126151056	1.07449207908788	210
hsa-mir-7852	6.58853956666667	CAUACAUAUGCCUACUACUACUUUCAUAUGUAGGCAUAUGUAUG	0.8245514765117	0.476055016924733	0.125149354901554	1.07448865331122	211
hsa-mir-488	6.583887	UCAAACAAGUUUCCAAAUUGUUUGA	2.42616742986698	1.40074841873281	0.368500770117559	1.06989096456416	212
hsa-mir-4694	6.58305446666667	UUUGCCUCUCUCAGAAAAUAGAGUCAAA	0.492689536535701	0.284454436545799	0.0748420872150516	1.06906825112178	213
hsa-mir-6882	6.57979596666667	GCAGCUGGAAUUCAAGCCCUGCUGC	0.742974514202382	0.428956535775776	0.112917561268814	1.06584818575665	214
hsa-mir-181d	6.57841056666667	GUGGGUUGUGAGGACUGAGGCCAGACCCAC	0.313678891040015	0.181102592181056	0.0476830820851242	1.06447912681639	215
hsa-mir-4517	6.57564086666667	UGAGGAGCUUAGCAAGUAGCUAAGGCCAGA	1.38639379674343	0.800434831752646	0.210837821720368	1.06174209596115	216
hsa-mir-6132	6.57371473333333	UGCAGUAUCCGCUGUUGCUGCU	0.654332595939291	0.377779100405096	0.0995377229591918	1.05983868174133	217
hsa-let-7c	6.5717183	AUGGUUUAGAGUUACACCCUGGGAGUUAACUGU	0.760979610689664	0.439351783079494	0.115796139753839	1.05786579672354	218
hsa-mir-4762	6.569376	GAAGCCUUGAUCAGAAGCUAGGAAGGCUUC	0.189712386813117	0.109530497595159	0.0288782963272488	1.05555112460301	219
hsa-mir-1225	6.56846933333333	GGGGAGAGGGACACGCCCUGGGCUCUGCCCAGGGUGCAGCCGGACUGACUGAG	2.16554372096007	1.2502772502382	0.32968772647997	1.05465515224424	220
hsa-mir-4466	6.56802626666667	GGGGUAGAAGCCACCCG	0.530021855119969	0.306008260729899	0.080697280065684	1.05421731163421	221
hsa-mir-4793	6.56136396666667	CAGAGGGAGGCCAAGAAGACCUCUG	0.888423930844765	0.512931795627731	0.135402324175	1.04763359474543	222
hsa-mir-649	6.55618303333333	GUUGAAAAAUAUCUAUGUAUUAGUAAAC	1.84085598465664	1.06281869828084	0.280781664468068	1.04251377151827	223
hsa-mir-6787	6.55254623333333	GGCUGCAGGCCCGGCCCCUCUC	0.0749412475920512	0.0432673494706772	0.0114369658638681	1.03891986827447	224
hsa-mir-6832	6.5520253	GGGUCAGUGGCAGAGCCAGGCAGAUGCUGACCC	0.378450807520912	0.218498675597229	0.0577608892201487	1.0384050794501	225
hsa-mir-5588	6.55112586666667	ACUUUUUUUUUUUUUUUUUUUAAUGUUAAAAGU	1.2176398667878	0.703004704865955	0.185867267942961	1.03751625510611	226
hsa-mir-1277	6.54986683333333	CGUAUGUGUAUAUAAAUGUAUACG	1.86091160460903	1.07439781585912	0.284114418195276	1.03627207231335	227
hsa-mir-8070	6.54780073333334	CCAUGUGAGUGAAGCCUGAUCAUCAUGUG	0.491049885517107	0.283507783588837	0.0749946288098362	1.03423034236064	228
hsa-mir-4720	6.5474608	ACUUAAGCACCAGGUAAAAUCUGGUGCUUAAGU	1.33677851357425	0.771789434659003	0.20416747108654	1.03389441860642	229
NEAT1_ParasoR_ID15	6.54330136666667	UAAUUAGGCGUUUGUCUUUUUA	1.55261855977752	0.896404743436358	0.237283669629978	1.02978404659009	230
hsa-mir-196a-2	6.54216026666667	GUUGGGAUUGAGUUUUGAACUCGGC	0.536567872813164	0.309787605807185	0.08201692574654	1.02865640608429	231
hsa-mir-4719	6.53723953333333	GUGAUUACAUUAAAACUUAAAAUUUCAC	0.655159868486268	0.378256726432787	0.100219651604567	1.02379371374802	232
hsa-mir-4673	6.53616746666667	UGGACCUCAGGGAAGAGGCUG	0.76767182980322	0.443215537586182	0.117449841014358	1.0227342923141	233
hsa-mir-4504	6.5344009	CAUUUGUGGCAUGGACCAUUUGUG	1.10488654433177	0.63790654379394	0.169087657956794	1.02098856264139	234
hsa-mir-204	6.5337544	AUGCCUGAGAAUAUAUGAAGGAGGCU	0.96893436554629	0.55941451677523	0.148296722868293	1.02034968823337	235
hsa-mir-296	6.53300513333333	CUGUUGUGCCUAAUUCAGAG	1.13971161012341	0.658012804903293	0.174454418275024	1.01960925931129	236
hsa-mir-580	6.52849683333333	UCAGAUAUUUAAGUUAACAGUAUUUGA	0.68860658328495	0.397567196225314	0.105477049444069	1.01515413557779	237
hsa-mir-6783	6.5270365	GAUCCGGGAACCCACAGCCCCGUUC	0.604890414450016	0.349233643612941	0.0926745873797421	1.01371102715729	238
hsa-mir-3926-2	6.52619253333333	GAGACGCUUUUAAAGUCUC	1.4069753559065	0.812317600475786	0.215589005184906	1.01287701523995	239
hsa-mir-4653	6.52267143333334	CACCAAAGGGUUAAGGGUUUGCUCUGGAG	0.812025265320827	0.468823005521757	0.124492744057453	1.00939744729238	240
hsa-mir-6749	6.51849673333333	GGAGCUCUGUCCUGUCUCACUCAUUGCUCC	0.179770029509268	0.103790274929403	0.0275784489681472	1.00527198868264	241
hsa-mir-4732	6.5175179	AAGCUGUGUGUGUCCAGC	0.62008952665399	0.358008855135349	0.0951419752378417	1.00430470087693	242
hsa-mir-585	6.51671953333333	CCCAGAGAAAGCCUGAACGUUGGG	0.772268500224148	0.44586942649108	0.11850571384482	1.00351575109882	243
hsa-mir-138-1	6.51615503333333	AGGCCGUUGCCAAUCAGAGAACGGCUA	0.676680847836568	0.390681869653906	0.103846646431064	1.002957909485	244
hsa-mir-548ax	6.51370173333333	GCCAUGGAAAGUAAUGGC	1.07993537752572	0.623500980921874	0.165794416406763	1.00053354663084	245
hsa-mir-661	6.5103491	GGUUUCGGGCUGCC	0.99910801259429	0.576835280020825	0.153464583426761	0.997220458253172	246
hsa-mir-5697	6.5101052	AAGGGUGUAUGAGAGAUCAACCCUU	1.78287801615642	1.02934510256018	0.273863165245997	0.99697943510063	247
hsa-mir-4330	6.50985646666667	GAGGAUGCAGGAGAGGAAGGGGGCUUCUUUUUGACGCCUACUUCAUCAGCUGCUCCUC	1.33579218318878	0.771219976545439	0.205195335723395	0.996733635624852	248
hsa-mir-635	6.49984966666667	GUCCAUUAGGCUUUGUUAUGGAAACUUCUCCUGAUC	1.87397550974534	1.08194026500624	0.288310592682734	0.986844867757497	249
hsa-mir-626	6.49765726666667	AUCUGAAUGAUCUCAGC	0.755962058367654	0.436454897895709	0.116343787821155	0.984678327537608	250
hsa-mir-3147	6.4968592	GUGACGCCGCGAAGUGCAC	0.425392568463802	0.245600513913843	0.0654766488496168	0.983889674220927	251
hsa-mir-18a	6.49447923333333	AGAUAGUGAAGUAGAUUAGCAUCUACU	0.200507497166225	0.115763057463458	0.0308735296491684	0.981537779719319	252
hsa-mir-31	6.49386573333333	AGCUGUUGAACUGGGAACCUGCU	0.59592331788238	0.344056487995767	0.0917671141279493	0.980931516069939	253
hsa-mir-1302-8	6.49116016666667	ACAUGCAGUAUUUGG	0.725516614426276	0.418877212640556	0.111769944940188	0.978257862083018	254
hsa-mir-331	6.48647943333333	GGAUCCCAGAUCAAACCAGGCCC	2.16322158993093	1.24893656726343	0.333497024412713	0.973632338900548	255
hsa-mir-1470	6.4855682	CCGGGGCAGGAGACCCCGCG	0.174133436831329	0.100535986629483	0.0268493725547947	0.972731853739824	256
hsa-mir-8053	6.48340816666667	GGCAGAAAUGUC	0.765843549010595	0.442159979178405	0.118123605567215	0.970597298415538	257
hsa-mir-6782	6.4826619	GGUGUCGAACUCAUGGCUGCCACC	1.00474708692691	0.580091001104744	0.154989894957642	0.969859834107885	258
hsa-let-7g	6.4794025	ACAGUUUGAGGGUCUAUGAUACCACCCGGUACAGGAGAUAACUGU	0.984942848012609	0.568657018436476	0.152011369568816	0.966638879358429	259
hsa-mir-4430	6.47826513333334	GGAGAUCGUACC	0.92512277968938	0.534119885887119	0.142804093480096	0.965514928150579	260
hsa-mir-3201	6.47649743333333	AAAUAAGAGGCUAGGAUUGCCUCUUAUUU	1.20204156518816	0.693999021238503	0.185600562273286	0.963768078512419	261
hsa-mir-4788	6.47627183333333	AGGCAUUAGGAUCCUUAUUCUUGCCU	0.715610464557041	0.413157894346921	0.110497286552087	0.963545139507856	262
hsa-mir-552	6.47484856666667	UGUUGGUUGAAGAUGCCUUUCAACA	2.73939916810718	1.58159284712452	0.423083125404654	0.962138660545547	263
hsa-mir-3960	6.47086673333333	CGCUAGUAGUGGCG	0.218084877133064	0.125911362518961	0.0337025758867271	0.958203793703016	264
hsa-mir-8062	6.4665378	UUGCUCACGGUAAGAAAAACAUGAGUAA	0.596402401111172	0.344333086826874	0.0922290133541277	0.953925920971816	265
hsa-mir-3124	6.46299613333333	AAGUCGAUUUCCAAAAGUGACUU	0.418268514288575	0.241487439318054	0.0647174322341503	0.950426028945373	266
hsa-mir-127	6.46158063333333	CUGAUUCAGAAAGAUCAUCGG	0.175614154146707	0.10139087917011	0.0271782036179765	0.949027225040402	267
hsa-mir-3142	6.461126	CUGCUGAAUCUUCAGAAAGG	0.961637436928719	0.555201633073618	0.14883434202161	0.948577954194767	268
hsa-mir-4724	6.45989693333333	GAGCUUCGUGUACAUUAUCUAUUAGAAAAUGAAGUAC	1.71555243201453	0.990474658432505	0.265569629007888	0.947363384606072	269
hsa-mir-6835	6.45970706666667	GAAGCGAGAUGUUUGUCUAAA	0.734435906348488	0.424026768232826	0.113694924362487	0.947175757453295	270
hsa-mir-5187	6.45806763333333	AAGUGGAGCAGGAAUGCGCUUUUCUCCACUG	0.968891512729293	0.559389775689801	0.150028083900571	0.945555661551774	271
NEAT1_ParasoR_ID28	6.45342073333333	CUGAGUUGCUUCACUUAG	1.01416227804378	0.585526864230539	0.157151117206012	0.940963572631959	272
hsa-mir-5092	6.4507358	GACUGGACAACAUGAUGAGCCCAAACCAAUC	2.0162765173966	1.16409779007965	0.312565353768883	0.938310308604233	273
hsa-mir-892c	6.45066793333333	AGUCACUUAGAUUACAUGUCACU	0.88478581822001	0.510831330324486	0.137161891972139	0.938243242437966	274
hsa-mir-943	6.44712553333333	UCACUGCUGCUGGCGCCCUGA	1.22453120205918	0.706983419139965	0.18993444376537	0.934742625727994	275
hsa-mir-4447	6.44700483333333	CAUCAUUUGCACUACUGAUACUUGGGGUCAGAUAAUUGUUUGUGGUG	0.49322318449534	0.284762538338949	0.076504236811674	0.934623349407735	276
hsa-mir-4665	6.44634566666667	CGAGCCGCUUCCUCACGGCUCG	0.596033373977745	0.344120028912052	0.0924606598525684	0.933971957738813	277
hsa-mir-3664	6.4353542	GAGUACCUUCCAACACGAGCUCUC	1.5821032947299	0.913427763098103	0.245845565847782	0.923110137537707	278
hsa-mir-93	6.4319215	AGGUAGUGUGAUUACCCAACCUACU	0.480416337989071	0.277368502061084	0.0746925064289219	0.919717926895116	279
hsa-mir-16-2	6.43141006666667	UUGGCGUAGUGAAAUAUAUAUUAAACACCAA	0.452120188825894	0.261031712724695	0.0702987656111661	0.919212526016418	280
hsa-mir-4257	6.43124056666667	UUGGGGAGGAGCUAAGAAGCCCCUACAGGGCCCAG	0.167741880439244	0.0968458198259716	0.0260823520284182	0.919045025301552	281
hsa-mir-524	6.42947383333334	UUUCUCUUGUCCAAAGGAAAAGAAG	0.722691751969684	0.417246277540819	0.112402938514645	0.917299130928042	282
hsa-mir-365b	6.4267121	AGCUGUGUUUUCUGACUCAGUCAUAAU	0.406161995163396	0.234497737242182	0.0631990337895167	0.914569972771098	283
hsa-mir-489	6.42609426666667	CCAUUUACUUGAACCUUUAGGAGUGA	0.710728766527881	0.410339444675683	0.11060042648527	0.913959426900887	284
hsa-mir-374b	6.42321543333333	UAAGUGUCCUAGCACUUA	0.272571883239564	0.157369450161886	0.0424354260056497	0.911114549960992	285
hsa-mir-6735	6.42276193333333	AUCUGAGGUGACUGGCACAGAAGACUCAGG	0.622809712405332	0.359579355111132	0.0969691417601868	0.910666399080806	286
hsa-mir-7-3	6.42262013333333	UUGUUCUGAUGUACUACGACAA	0.736165578895674	0.425025395143554	0.114620756577986	0.910526271639107	287
hsa-mir-5583-1	6.42203083333334	AUUCUGGCUAGGUGAUCAUCAGAAU	1.95121142423446	1.12653244102764	0.303830902540481	0.909943922546069	288
hsa-mir-6841	6.41792023333333	UUGUGAAACACAGGUGUUUUUUAACCUCAC	1.94109232598461	1.12069017692913	0.302448808245229	0.905881807864496	289
hsa-mir-1245b	6.41735796666667	UAAAGAGUAUUCAACAUC	1.82840195148183	1.05562835887487	0.284915063329645	0.905326173241418	290
hsa-mir-3922	6.41709643333333	CAGAGGUCCCACAGCAGGGCUGGAAAGCACACCUGUGGGACUUCUG	0.295745235108063	0.170748591101189	0.0460870797533643	0.905067724744103	291
hsa-mir-5684	6.4148066	ACAGAGUGAGAUGGUCUUGUUUUGU	2.14937573761369	1.24094266070092	0.335064776171692	0.902804900435808	292
hsa-mir-505	6.4146706	GAUGUUUCUGCCAGUUUAGCGUC	1.02071751501545	0.589311532060734	0.159122358522267	0.902670504581993	293
hsa-let-7e	6.41318223333333	AUAGUUGAGGAGGACACCCAAGGAGAUCACUAU	0.471137554122788	0.272011393698134	0.0734639274203048	0.90119969348672	294
hsa-mir-4318	6.41219203333333	UGUGGACAAGGGCCUUGUCUUAGACAGUCACU	1.17192701423268	0.676612377137831	0.182765426883739	0.900221173086367	295
hsa-mir-3144	6.41017923333333	AUAUAGAUAUCAGCUACCUAUAU	1.52704456111835	0.881639588426235	0.238221819629883	0.898232114449898	296
hsa-let-7a-2	6.40504153333334	AUAGUUUAGAAUUACAUCAAGGGAGAUAACUGU	1.25572141207735	0.724991095290033	0.196052032690542	0.893155014610579	297
hsa-mir-3926-1	6.40501643333333	GAGACUUUAAAAGCGUCUC	1.22938528506387	0.709785925269389	0.191941004033313	0.893130210669911	298
hsa-mir-1229	6.40432406666667	AGAGCGUGGGCUGGGGUUCAGGGACACCCUCU	1.12441108661886	0.649179043539199	0.175570610561576	0.892446010601381	299
hsa-mir-6082	6.3978093	AUCCAGUCCACUUAAUUCUGAGAAAGUCCACAGACUGGAUCGGGUCUUGGAUUUUAGCUGGAUUCAU	0.336036740391686	0.194010902522744	0.0525237193912119	0.886008086861857	300
hsa-mir-3198-1	6.39299723333333	AGCAGUACCAGACGGUUCUGUGG	1.62931166820767	0.940683530233496	0.254858810154394	0.881252779448009	301
hsa-mir-129-1	6.3908909	GCUUGCUGUUCCUCUCAACAGUAGUCAGGAAGC	0.865095143304324	0.49946291386139	0.135363778984918	0.879171290721883	302
hsa-mir-514b	6.3890438	CAAUCAUGUGUAAUUAGAUAUGAUUG	0.535634313193947	0.309248614909726	0.0838363814619564	0.877345977622012	303
hsa-mir-548i-4	6.38898856666667	UGCCAUACUUUUAACGGCA	1.31242960310476	0.757731584644969	0.20542055904625	0.877291395776478	304
hsa-mir-4740	6.3865594	GGGCAGGGAGUCAGAGGGGACCGCCC	1.2367472027331	0.714036330417474	0.193648430285187	0.874890881598342	305
hsa-mir-423	6.3845519	GACUUUUCUAUUUUCCAAAAGC	0.841985498629418	0.486120554287456	0.131878558091041	0.872907060447354	306
hsa-mir-4646	6.37983683333333	GGGACAUUGCGGAGAGGGUCUCACAUUGUCCC	0.678660947854201	0.39182508093211	0.106375909852167	0.868247608899828	307
hsa-mir-3689b	6.37901983333333	CUGGGAGGUGUGAUCCCGUGCUUCCUGG	0.554614615067483	0.320206897305712	0.0869435476857064	0.867440245572128	308
hsa-mir-2861	6.37883136666667	CCUCUCGGGAACUACAAGUCCCAGGGGG	0.0853132451775399	0.0492556250686932	0.0133744318157326	0.867254001906081	309
hsa-mir-3610	6.37805456666667	GAGUGAAUC	1.2254718946042	0.707526528234055	0.192138822550818	0.866486364411642	310
hsa-mir-887	6.374871	AGACUCUGGAUUUUACACUUGGAGUG	0.0312686778689146	0.0180529795848215	0.00490498990001752	0.863340348526753	311
hsa-mir-6739	6.37428586666667	CAAGUAAAAGGAAUUUUCAUUUUCCAGCCCCUAAUUG	1.19965961647173	0.692623802505877	0.188202983293417	0.862762116953741	312
hsa-mir-920	6.37192123333333	GACCUGGAUGUGUAGGAGCUAAGACACACUCCAGGGG	0.49415452142133	0.285300245963875	0.0775518879355047	0.860425374925848	313
hsa-mir-3199-2	6.36972856666667	AGUUUCUGGAAUGUCAGAACUUCCAGAAACU	0.161591075731188	0.0932946510720426	0.0253685967996828	0.858258571184675	314
hsa-mir-421	6.36830306666667	GAAUGAAAAAAUGAAUCAUC	0.283464787283525	0.163658471243923	0.0445118243142749	0.856849885231632	315
PARIS_ID33	6.36618983333333	CUGGUCUUGUAAUUAAAAUUCAAACACUAUAGAAAAAGGCCAUGUAGAAGAUAAAAGUUCCUCUAUAAUCCCGG	0.896370343484735	0.517519659104509	0.140801698810699	0.854761577892335	316
hsa-mir-548v	6.3645167	GGUUUUGCCAUCAUGCCAAAAGCU	0.703150055620015	0.405963873892916	0.110479725132941	0.853108179488801	317
hsa-mir-4523	6.35848343333333	CUGUGUGAGGACUAGAGGCGG	0.805889919069736	0.465280761712118	0.126742473660462	0.847146076364074	318
hsa-mir-4436b-2_4436b-1	6.35817506666667	CCUGCCCAAAUGGUGGAGCAGAUUCGAGGGGCAGG	0.774668128755259	0.447254852669472	0.121838125033161	0.846841346941612	319
hsa-mir-199a-2	6.35230086666667	CUGUUCAGGACAAUGCCGUUGUACA	1.54841119252675	0.893975618821547	0.243755959459028	0.841036434261593	320
hsa-mir-652	6.3469424	CAUUCACAUAGACUAUAAUUGAAUG	3.03744341825665	1.75366877517874	0.478567982318014	0.835741171740944	321
hsa-mir-1539	6.3452265	AGCGCGAAAGU	0.588697309901166	0.339884550342647	0.0927779819839632	0.834045511111811	322
hsa-mir-1256	6.3445473	AGCUGUGAAAGUCCUAGCU	0.511326564000906	0.295214529369729	0.080593073047293	0.833374322406582	323
hsa-mir-6837	6.34382676666667	AAUGUCAGGGCCACCCCUGACCUU	0.474105813086926	0.273725118810103	0.074734987338887	0.832662287902641	324
hsa-mir-4536-2	6.3424208	ACGAUAUAGGUAUGUAUGUAUGUAUGUAUAAAAGCAGGGCAGUAUAUAUAUCGU	1.39404621279218	0.804852956218342	0.219797181037275	0.831272904883506	325
hsa-mir-532	6.34192313333333	GACCGUUGGCAUCUUAAUUACCCUC	0.855632919735795	0.493999896536967	0.134916948967508	0.830781108290989	326
hsa-mir-9-2	6.34128386666667	GUAUGAGUGUAUUGGUCUUCAUAA	1.68297033824031	0.971663377821198	0.265398990744909	0.830149381897735	327
hsa-mir-4452	6.33916956666667	GCAAGGCUGUAGUGUGCACAGCCUUGA	0.313808858325897	0.181177628828546	0.0495031494308027	0.828060020473309	328
hsa-mir-6788	6.33887256666667	UGAAGAAGAGUAUUGAUUGUGCUGUUCG	0.487829368448069	0.281648417192098	0.0769583807400307	0.82776652364549	329
hsa-mir-7856	6.3379449	GAUCCUUUGUUCUGGAUC	2.01241758192021	1.16186983264357	0.317518945600207	0.826849798985764	330
hsa-mir-377	6.33596876666667	GAAUUCGCUUUAUUUAUGUUGAAUC	0.654360900550364	0.377795442079919	0.103277166388972	0.824896974525571	331
hsa-mir-3181	6.3357258	CCGGCCCGUUAGUUGCCCGGGCCCG	1.15913209405769	0.66922522653054	0.182951745490262	0.824656873697516	332
hsa-mir-1273g	6.33509603333333	UAAGUUGUGAUCAUACCA	1.33807515393571	0.772538050320734	0.21121623837984	0.824034535249934	333
hsa-mir-95	6.3348821	UGAAUUGAAAUGCGUUACAUUCA	1.18447781550075	0.683858585628498	0.186977089202773	0.823823125301455	334
hsa-mir-4477b	6.3344646	UAAUAGCAAUCCUUAAAUGCCAUUA	1.10126046711199	0.635813027135001	0.173852177990227	0.823410549794339	335
hsa-mir-4417	6.334419	GGGCGGAACACCCAGCCCC	0.367099017165003	0.211944716379462	0.0579530683342866	0.82336548765512	336
hsa-mir-1538	6.3333068	GCCUCGCUUCCUGCCGGCGCGGC	0.844973248392119	0.487845532417222	0.133417387642127	0.822266406268255	337
hsa-mir-4524b	6.33328676666667	UCUCAAAAUAAUUCUGCAGUGAGA	0.54464477777885	0.314450809063343	0.0859971761653716	0.822246609231945	338
hsa-mir-513a-2_513a-1	6.3323212	UCAUUUAUGUGAACUAAAAUAUAAAUUU	0.112574537054922	0.0649949392725568	0.017777767977866	0.821292431610016	339
hsa-mir-3191	6.33024663333333	UCCACACUGACAAGGGCCGUGGGG	2.25223480051157	1.3003283683536	0.355789423535558	0.819242334856607	340
hsa-mir-8077	6.32780576666667	AGUCCAAAGGAAAGGGCU	0.479422815839591	0.276794891780636	0.0757644645739717	0.816830258682222	341
hsa-mir-7159	6.3229572	GGAUGGCCAGGGAAGUAUGCCGGGCCUUGGCAUUUC	2.43546977014603	1.406119127397	0.385178911245204	0.8120388817929	342
hsa-mir-3138	6.32245146666667	CCGGGUGCCCACAAGACUGUG	0.222873094404918	0.128675841049804	0.0352510565846101	0.811539113681604	343
NEAT1_ParasoR_ID3	6.32118123333333	AAAAACCACAAACAUUAUUUUGUUCUUUUU	1.34173001160336	0.774648183378998	0.212259380339871	0.810283862994998	344
hsa-mir-517a	6.3182555	CUGUCUGUUGUAUAAAAGAAAAGAUCG	0.467556073424494	0.269943624852876	0.074000817697938	0.807392639249634	345
hsa-mir-4509-1_4509-3_4509-2	6.31191793333333	UUUUCCCUUUCUCUUGCCCUGAAA	0.896527429751317	0.517610352902806	0.142037244340067	0.801129825401996	346
hsa-mir-4708	6.31164636666667	UGCUCCUUGAACAGGAGGAGCA	0.452519450832849	0.261262226751887	0.0716959450109108	0.800861461916449	347
hsa-mir-30b	6.3041733	UCAGCUGUAAUACAUGGAUUGGCUGG	1.09118503813021	0.629995975500169	0.173089314998718	0.793476541509931	348
hsa-mir-1321	6.3040415	CCUGUUUUACAAAUAAGGAAAUAAACUCAGG	0.301193181357399	0.173893964334774	0.0477777916527673	0.793346296116308	349
hsa-mir-1287	6.30174056666667	CGAGUCUGAGCCUUUAAAAGCCACUCU	0.417787090271496	0.241209489032198	0.066297094564857	0.791072502734649	350
hsa-mir-6797	6.30117206666667	AACAGGACCUGUGCUCACUGGGGCCUGCA	0.900401240260499	0.519846898443072	0.142894247408929	0.790510708301602	351
hsa-mir-4794	6.29983183333333	CUGUAUGUCCUAACAGUGCUUGUAG	0.371222313193822	0.214325302451649	0.0589257496096373	0.789186283278476	352
hsa-mir-124-1	6.2993769	CUUGAUUUAAAUGUCCAUACAAUUAAG	0.116060116569775	0.0670073395437389	0.0184240629529208	0.788736715971399	353
r(CAG)16:	6.2982515	CAGCAGCAGCAGCAGCAGCAGCAGCAGCAGCAGCAGCAGCAGCAGCAG	0.222178967884608	0.128275086916452	0.0352762934101009	0.787624590281078	354
hsa-mir-615	6.29688786666667	CGGAUCUCGAGGGUGCUUAUUGUUCGGUCCG	1.40188138932	0.809376597495827	0.222630832723102	0.786277041265454	355
hsa-mir-7703	6.29559246666667	GGGGGCAGGCAGGGGAUUGGCUAAGAACCUGACUCUUGC	1.27393431007771	0.735506316853264	0.202353363376492	0.784996920757862	356
hsa-mir-639	6.29482243333333	CGGGGCGGACGCAGAGCCGCGUUUAGUCUAUCG	1.03610255168498	0.59819408712338	0.164595993399026	0.784235970115954	357
NEAT1_ParasoR_ID34	6.29082486666667	GUAGGUGUCUUCACCUGC	0.406310086573622	0.234583237857741	0.0645877281891197	0.780285555517784	358
hsa-mir-378g	6.28854743333334	AGAAGACCU	0.78315088444444	0.452152373950091	0.124536054271172	0.778034984949103	359
hsa-mir-6876	6.2821681	AGUUCAGGAGGUGGCACUGCUGUGUGUGAGCU	0.957641020337204	0.552894300878712	0.152437980820221	0.77173089708067	360
hsa-mir-3154	6.28175	CCUGCCACGUCAAAGGAGGCAGA	0.676816508375625	0.39076019330265	0.107743305348927	0.771317728650669	361
hsa-mir-1252	6.27553993333333	UUUAGAAAAGAGAAUUCCAAA	0.126607038445591	0.0730966077278635	0.020174684535605	0.765180910915983	362
hsa-mir-5194	6.27553626666667	CUCAGGAAUUGGAUAAGCUUUUCUGAG	0.396266053558116	0.228784312692489	0.0631445723073796	0.765177287498353	363
hsa-mir-19a	6.2713347	CACUACAAGAAGAAUGUAGUUGUG	0.0720193051940244	0.0415803652406198	0.0114838879822543	0.761025279119465	364
hsa-mir-7705	6.269242	UCUGUUUUAAGUAACAGA	0.629993578069802	0.363726961886336	0.100489593170881	0.758957262918877	365
hsa-mir-106b	6.26626736666667	GCAGAUAGUGGUCCUCUCCGUGCUACCGC	0.83307296303995	0.480974899465714	0.13294564599517	0.756017715958429	366
hsa-mir-6893	6.2654334	AGGGUGGAGCCCACUGUGGCUCCUGACUCAGCCCU	1.05612764105865	0.609755577863819	0.168564179623816	0.755193586089162	367
hsa-mir-4764	6.26442793333333	UUAUCUGUCACCAGUCAGAUAACUGUCACCAGUCAGUUAA	1.23928689715123	0.715502623673439	0.197829220854617	0.754199979095414	368
hsa-mir-3919	6.26243193333333	CUACUAGUUUGUAGUAGUUCGUAGCAG	1.67087844208033	0.964682118318223	0.266809836796257	0.752227522299713	369
hsa-mir-6068	6.25882893333333	GUGGCUUGUGGCUGAGUGUCACGCUGC	1.13810451977165	0.657084950856091	0.181839850856175	0.748667020378409	370
hsa-mir-4640	6.25706943333333	GGUGGGUGGGAAGUAAGAUCUGACCUGGACUCCAUCCCACCCACC	1.13562410410948	0.655652882205834	0.181494566459445	0.746928274019672	371
hsa-mir-548aa-2	6.25674996666667	UUUUGCCAUUACUUUCAAUGGCAAAA	1.46356177271641	0.844987783453467	0.233917254247598	0.746612575523846	372
hsa-mir-601	6.2536773	GAGUCAGAAAAACUAC	0.929252103718411	0.53650395222685	0.148592909282097	0.743576151552105	373
hsa-mir-6079	6.2529555	CCAAAGAAACUUUUUUGG	0.671183138326104	0.387507765588114	0.107338543881546	0.742862865322075	374
hsa-mir-4317	6.25144626666667	GUUUAUUUUGUAGC	1.87828813280755	1.08443015909212	0.300456574796582	0.741371433686487	375
hsa-mir-2355	6.24624426666667	ACAAUAUGCUAUUAUAAUCGUAUGGCAUUGU	0.828615525790413	0.478401396869798	0.132658200738699	0.736230792278049	376
hsa-mir-3119-2	6.2460587	UGGCAAAGACAUAGAUUGUUUAGCUACCCCUUUGCCA	1.06552930538375	0.615183631292742	0.170592265708894	0.736047414405942	377
hsa-mir-147b	6.24402743333333	AUUCUGGACACCAG	0.136223526977734	0.0786486899705552	0.0218166125040569	0.734040106920695	378
hsa-mir-4651	6.2419387	GGGCCCCAAGACUCGGGGUUU	1.02830641976972	0.593692988263466	0.164741512083372	0.731976010599181	379
hsa-mir-34c	6.2413557	GAUUGCUAAUAGUACCAAUC	0.2951107773551	0.170382286746727	0.0472831210942039	0.731399887196427	380
hsa-mir-135a-1	6.2409061	UAUGUGAUUCUACUGCUCACUCAUAUA	1.0308047665422	0.595135409445088	0.165169087633317	0.730955590314991	381
hsa-mir-6769b	6.23593066666667	AAGUGCCGUCCUCAUGAGCCCCU	0.980623759572025	0.566163391562652	0.157253794499964	0.726038843175762	382
hsa-mir-4760	6.2340913	AGUUAGAAUUCUUAAGUAUCAAAACUAAAU	0.856802478475151	0.494675141589967	0.137438230729016	0.724221172193068	383
hsa-mir-378c	6.23363506666667	GUGGAGUCGGGUCAGACUUCAA	0.0418621740138204	0.0241691374357422	0.00671553171883152	0.723770320219742	384
hsa-mir-3656	6.23361726666667	CGAGGUGGGCUAGGCUCGGGCCCGUGGCG	1.63883262930004	0.946180459683123	0.262902350143224	0.723752730174169	385
hsa-mir-5186	6.2275738	CUUUCCUCAGCUGAUUUCUUUCUGGGGAGAG	1.01133179182919	0.583892682252607	0.162395793981468	0.717780547360406	386
hsa-mir-6868	6.22716566666667	GCAGCAGGCACCUGCUUCC	0.234201521402538	0.135216311426375	0.0376096500300598	0.717377228038317	387
hsa-mir-4507	6.22668693333333	UGGGUUAAGCCGAGCUGG	0.854997465491651	0.493633016858052	0.13731177986717	0.716904141456823	388
hsa-mir-4767	6.22612396666667	CGCCCGACUUCGGGG	0.317312284602949	0.183200332932688	0.0509646589598555	0.71634781509038	389
hsa-mir-4659b	6.22542833333333	AGAAAAUUUUUCUCCAAAGUUUUCU	2.58202525172481	1.49073297413773	0.414754634295548	0.715660386886146	390
hsa-mir-4290	6.22011056666667	GUCAGUCCCAAUCUGAAUCCCACCAAAAUAGGUGGUAGAGGGUUGC	0.690760759314318	0.398810910335752	0.111052810381873	0.710405344301162	391
hsa-mir-20b	6.21954223333334	CAGGUAGUUUUGGCAUGACUCUACUG	0.602872861690044	0.348068808983867	0.0969320311805227	0.70984371456892	392
hsa-mir-1468	6.21897373333333	CGCUGAUGUGCAUUCAACUCAUUCUCAGCA	0.301422535224048	0.174026381851424	0.048468211661426	0.709281920135873	393
hsa-mir-526b_518a-1	6.21834466666667	UUUCUGUUGUCUGAAAGAAGAGAAA	1.02902779832734	0.594109476367895	0.165482592794096	0.708660273431656	394
hsa-mir-197	6.21832546666667	UGGGAGGUAAGAGCUCUUCACCCUUCA	0.656704477420251	0.379148506816614	0.105607929488496	0.708641299899352	395
hsa-mir-7153	6.2175264	UAGGUGGUCGAAGUCAUCCACA	0.73515748657855	0.424443372772895	0.11823954403773	0.707851658377868	396
hsa-mir-605	6.21642466666667	UUCUCCUUGGGAAAAACAGAGAA	0.0251004021149722	0.0144917239178471	0.00403775537562033	0.70676292020132	397
hsa-mir-1234	6.21563426666667	CGGGGGGGGCCCGGGGACGGCUUGGGCCUGCCUAGUCGG	1.05327288032975	0.608107380988513	0.169455414385988	0.705981843121498	398
NEAT1_ParasoR_ID51	6.21260396666667	GAUGGCUUUGAGGUUAUUUGCAGUUUCCUAGCCAUC	2.15438019478752	1.24383198539737	0.346775716969359	0.702987286093434	399
hsa-mir-6870	6.20937256666667	UUGAACUUCAUUUCUCAUGCUCA	0.484965795421701	0.27999513253448	0.0781022221190444	0.699794001078586	400
hsa-mir-1273f	6.19530576666667	AGUGAGCUGAGAUCACGCAACU	0.0673780951403584	0.0389007613667702	0.0108756690433071	0.68589312169292	401
hsa-mir-23a	6.19518316666667	GGAUUUGCUUCCUGUCACAAAUCA	0.607941488608818	0.350995182099843	0.0981313178728696	0.685771967783523	402
hsa-mir-4479	6.19324713333333	GCGCGGGAAAGUUCGGGAACGCGCG	1.80232925877332	1.04057528272112	0.291015233200177	0.683858770336107	403
NEAT1_ParasoR_ID27	6.1910303	UCUGAAUCUCCUAUCCAAUACAAAAACUAGGACAAUACAGA	0.603471515157915	0.348414441724694	0.0974751351415475	0.681668084978754	404
hsa-mir-3189	6.19010116666667	UGGGUAGGAAUAUCCUGGAUCCCCU	1.25649252698306	0.72543629868842	0.202984166680376	0.680749910951979	405
hsa-mir-208a	6.18860643333333	UUAUACCUGAUGCUCACGUAUAA	1.05334990159953	0.608151849239355	0.170207931777005	0.679272808286097	406
hsa-mir-6800	6.1873484	GCGGGGUGUGGUGGGGCUGGGGCUGGCCCCCUCCUCACACCUC	1.79041145837688	1.03369453745408	0.289366517388431	0.678029613698143	407
hsa-mir-6801	6.18650383333333	AAAUGAGAGUUAGCCAGGAGCUUUGCAUACUCA	2.37787158586458	1.37286480019728	0.384364359891355	0.677195008857919	408
hsa-mir-6867	6.18408103333333	GAAGGGAAGCUGGGAACCUGACUGCCUC	0.583202096009714	0.336711887123162	0.0943069945018746	0.674800786250388	409
hsa-mir-611	6.183494	UCCAGACGGAGAUGCGA	0.433243612716311	0.250133316426448	0.0700645319161481	0.674220677088246	410
hsa-mir-3921	6.1826976	GAGACUUAGAAAUCCCUAAGUCUC	0.594513355194054	0.343242445658115	0.0961575987792212	0.67343367077958	411
hsa-mir-6871	6.18259513333333	GGUUGCUGGAGGUCAGC	1.0166783773033	0.586979534815331	0.164442011061326	0.673332412726975	412
hsa-mir-5589	6.1801939	UGCAGUGAGCAACCUACACAACUGCA	0.313467733707331	0.180980680438189	0.0507213428541993	0.670959502403125	413
hsa-mir-4771-2_4771-1	6.17894123333333	UGCUUCAGUUUCACUCCAAGCA	0.522037115918882	0.301398269402742	0.0844864995806507	0.669721611180973	414
hsa-mir-550b-1	6.1773385	AAGACACUAUCUUACAACAACAGGGCUCUU	0.938552149731025	0.541873336295709	0.151934712616287	0.668137782395885	415
hsa-mir-4644	6.17434003333333	UCCACCCUGGUCCAGGUCCACAGCAGUGGA	1.67471064455999	0.96689464145144	0.271237190617742	0.665174683220859	416
hsa-mir-3614	6.173481	GCUGCCCCUUUGCUCUCUGGGGUAGC	0.74411616783454	0.429615669807625	0.120534293024396	0.664325782351085	417
hsa-mir-3908	6.16863213333334	GUUUCUAAAAAAAUAAAAAGUUAAAAAAAUUUAUGUUAACGUGUAAUGUGUUUACUAAUUUUUUUUUUUUUUUUUGGAGAC	1.04452227073419	0.603055214182942	0.16932802088974	0.659534109000323	418
hsa-mir-643	6.16729223333333	AAGUAGUUGGCGUCUUCAGAGACACUU	0.652025140171329	0.37644689019632	0.105723081621984	0.658210013378795	419
hsa-mir-5583-2	6.16634036666667	AUUCUGAUGAUCACCUAGCCAGAAU	0.986892566280515	0.569782688803296	0.160045100918423	0.65726937416273	420
hsa-mir-4999	6.16603446666667	GUGAUAGGAUUUAUCAC	0.327770748169363	0.189238529688067	0.0531574628622785	0.656967082312126	421
hsa-mir-1281	6.16243906666667	GUGAGUGUCUCUUGUCGC	1.26341622111182	0.729433695357448	0.205018858189735	0.653414090747361	422
PARIS_ID7	6.1609893	UAUUACCGGUUUUCCAUUUAUGAUGGUAAUA	0.597783861890727	0.345130673579825	0.0970272520828314	0.651981424357656	423
hsa-mir-1261	6.15792466666667	GCUUAUGGGGAUAUUGUGGUUGAUCUGUUCUAUCCAGAUGAC	1.70350907291744	0.983521421815856	0.276636880950927	0.648952938964535	424
hsa-mir-1199	6.1571722	GCAGGCCGUGAACUCGUCGAGCUGCGCGUGCGGCCGGUGCUCA	1.58436098284883	0.914731239941311	0.257319582981426	0.648209347787077	425
hsa-mir-4674	6.15686956666667	CACGCCGCGCCGCCGGGUCCCUCCUCCCCGGAGAGGCUG	0.763551129143408	0.440836449950989	0.12401612879332	0.647910284072177	426
hsa-mir-3918	6.15634966666667	GACUGCUCAAGGUCAAAGGGGUC	0.650361970069087	0.375486658490083	0.105640843240346	0.647396516392774	427
hsa-mir-6808	6.15576863333333	CCAUGGGGGCCUUGCUGUGU	0.953952675473881	0.550764833979009	0.154968897029081	0.646822336459477	428
hsa-mir-6770-1_6770-3_6770-2	6.15485973333333	ACGUGACCUCCUGGGCCUG	1.86951298104011	1.07936382285701	0.30374583045577	0.64592415710997	429
hsa-mir-1260b	6.14367116666667	CCAUUAUUGCUACUGUUCAGCAGGUGCUGCUGGUGGUGAUGG	0.659999094540723	0.381050654897996	0.10742747725849	0.63486756174131	430
hsa-mir-4329	6.13955813333333	UGGAGUUUUUUUUUCCUCCUG	0.18495076167765	0.106781372041418	0.0301244418020089	0.63080304242804	431
hsa-mir-744	6.13718473333333	ACAGCAGUCUUACUGAAGGUUUCCUGGAAACCACGCACAUGCUGU	1.13019000753776	0.652515505087351	0.184154470925289	0.628457637138	432
hsa-mir-219b	6.13647813333333	UUCUCGGUUGGCCGCAGACUCGUACAAGAA	0.851307478015966	0.49150260159566	0.13872900049813	0.627759371621046	433
hsa-mir-1228	6.1346624	UGUGGUGGGUGGUGGCCUGCGGUGAGCAGGGCCCUCA	0.933444636046312	0.53892451189495	0.152159088012131	0.625965055211969	434
NEAT1_ParasoR_ID49	6.13406246666667	CCAUGGCUAAUGUUAUUAUAUUAUGUGCUAUUGUAAUGGAUGGGGCUGUGG	0.468165799462009	0.270295650344767	0.0763223071180129	0.625372198207808	435
hsa-mir-146b	6.1324664	GGCUGUGAGCUCUAGCAAUGCCC	0.897336876825383	0.518077687388913	0.146325608376001	0.623794957454771	436
hsa-mir-4669	6.13053686666667	UCCAGGCAUCUGUGUCUG	0.499775591193912	0.288545572110209	0.0815223204857184	0.621888183338605	437
hsa-mir-1263	6.1300977	GAGUAUUUUAAUACUGGCAUACUC	0.451161315123503	0.2604781067345	0.0735977364803669	0.621454196727326	438
hsa-mir-5094	6.12857686666667	ACCUAACACACUGCCUUUUAUGUGGUAGGU	0.79079514871573	0.456565791984877	0.129034058953697	0.61995130191597	439
PARIS_ID42	6.1275625	CCAUUUUUCUAGUGAUGGCUUUGAGGUUAUUUGCAGUUUCCUAGCCAUCUCAAAGUGUG	0.854611711158768	0.493410301490122	0.13947009290542	0.618948899899436	440
hsa-mir-186	6.1244904	GGGCUUUCUGGUUUUAUUUUAAGCCC	1.04436287834993	0.602963188946986	0.170522412501444	0.615913035910419	441
PARIS_ID16	6.1240229	UCCUACUGGUGGUCUGUAAGAUGAGUUAGGG	0.938202702225181	0.541671582684142	0.153200390910553	0.615451050162929	442
hsa-mir-4772	6.12175303333333	CAGACUGUCUUCCCAAAUAGCCUG	0.746865351282663	0.43120291161145	0.122001875478467	0.613207957010621	443
hsa-mir-4701	6.1204423	CCUUGUGAAUGUCGGGCAAUGG	0.879167494994516	0.507587589897853	0.143644438081626	0.611912684029315	444
hsa-mir-6777	6.11926076666667	UGGUGGAGAUGGAGAGCCCUGAGCCUCCA	0.718879793410083	0.415045442240294	0.117478208695734	0.610745087109134	445
hsa-mir-571	6.11733663333333	UUCCUUGUCUGUAGCCAUGUCUAUGGGCUCUUGAG	0.610619069590284	0.352541084200269	0.0998177975465702	0.608843649298926	446
hsa-mir-6780a	6.1164075	GGAGAGUAUGGUCACAGCAGCAUCCUCC	0.65532239475105	0.378350561015509	0.107141715909388	0.607925475272147	447
hsa-mir-578	6.11544883333333	GAAGCUCCUAUAGCUCCUGUAGCUUC	0.811413217058093	0.46846963929251	0.132682528980594	0.606978116263392	448
hsa-mir-490	6.11478683333333	GUGGGUCAAGUUUAGAGAUGCACCAAC	1.11903237057119	0.646073640381182	0.183004314144043	0.606323924680848	449
hsa-mir-5703	6.1147527	UCCCCUCAGGA	1.03048172612915	0.594948901975656	0.168523859702315	0.606290193956753	450
hsa-mir-6504	6.11151326666667	AAUGCAGUCUGCACCCUGCUGCAUU	0.931718986069948	0.53792820741657	0.152453074290408	0.603088970363286	451
hsa-mir-4446	6.10906993333333	CUUGGCUUCAAUUUACUCCCAGG	0.56378300507519	0.325500269744697	0.0922862254365402	0.600674456617041	452
hsa-mir-4260	6.10612913333333	CCCACUUCCUGGA	1.23948509848092	0.715617055264488	0.202990318647959	0.597768343919246	453
hsa-mir-34a	6.1044395	GUUGUUGUGAGCAAUAGUAAGGAAGCAAU	1.50368645176754	0.86815377770478	0.246326702356135	0.596098640136391	454
hsa-mir-515-1_515-2	6.1033293	UUUCUGUUGUCUGAAAGCAGA	0.782201749703162	0.451604390751717	0.12815984706956	0.595001535159141	455
hsa-mir-650	6.10090593333333	GGACGUCACCACCAUGGCC	0.784299724409495	0.452815657013171	0.128554633193792	0.592606752568887	456
hsa-mir-4726	6.10079653333333	GAGUGGUCGGGUCGACUGAACC	2.64854301644759	1.52913702350632	0.43413069129196	0.59249864296295	457
hsa-mir-3148	6.1007588	GCUUAUUGAUGUAGCCAACAAGC	0.148865025180832	0.0859472623610741	0.0244010671559138	0.59246135470155	458
hsa-mir-3167	6.0959864	UUCUUUUUUCUGAAAUUCUUCAGGAAGGA	0.192942643269471	0.111395487029787	0.031650766686335	0.587745246078394	459
hsa-mir-548as	6.0949021	UUUGCCGUUGCUUUUAAUGGUAAA	0.526864619851353	0.304185430097668	0.0864434918243154	0.58667373560566	460
hsa-mir-892a	6.0935162	AGUCACUUACACUACAUGUCACU	0.825520678506529	0.476614585957347	0.135475257866145	0.585304182562993	461
hsa-mir-374a	6.09231366666667	UAAGUGUUAUAGCACUUA	0.847370309974775	0.489229476567233	0.139088424585073	0.584115833341853	462
hsa-mir-548o	6.0902627	AUGGUUCCUAUUCUGAUCAAUAAACAUGGUUUGAGCCUAGUUACAAUGAUCUAAAAUUCACGGUCCAA	0.285336597037762	0.164739161109404	0.0468512790158891	0.5820890582219	463
hsa-mir-1302-6	6.0891416	CACAAUAUUUAGGACAACAAUAUU	0.570135498692628	0.32916788364475	0.0936315060718293	0.58098118181225	464
hsa-mir-145	6.0864583	AUCCCUUAGAUGCUAAGAUGGGGAU	0.425742766269212	0.245802700711066	0.0699491798488478	0.578329531852375	465
hsa-mir-3140	6.08541263333333	AGCUUUAUGUAUUCUGAAGUUAUUGAAAAUAAGAGCU	0.534692990270814	0.308705141866661	0.0878647057295656	0.577296199025368	466
hsa-mir-628	6.08539713333333	UAGAGGGUAAAAUUAAUAACCUUCUA	0.939515918896479	0.542429768682821	0.154388595897907	0.577280881850853	467
hsa-mir-8065	6.08374346666667	UGUAUUUUUCAGCAAGGCAAGGGCUUUGAUGUCUUGUA	0.289126490967403	0.166927257389882	0.0475244382922375	0.575646720500907	468
hsa-mir-1233-2_1233-1	6.07966366666667	GGCAGGGGGAGCUGCAGGGCUAUGGGAGGGGCCCCAGCGUCUGA	0.922372522707013	0.532532024278008	0.151714399558673	0.571615042527404	469
hsa-mir-4288	6.07686686666667	CAGCACUGAGCAGGCAGUGUUGU	0.58786649341889	0.339404878222958	0.0967384190434554	0.56885123132188	470
hsa-mir-6723	6.07471276666667	GGGCAUUCCGGAUAGGCCGAGAAAGUGUUG	1.4916555168251	0.861207714177159	0.245551612746227	0.566722539346118	471
PARIS_ID11	6.07147553333333	UGACUAAAUACUGUCUUUGAUUUUUUGUUCCAGGUCUGUCA	0.467956865908006	0.270175022501121	0.0770746523376155	0.563523489803227	472
hsa-mir-96	6.06919736666667	UUUUGCUUGUGUCUCUCCGCUCUGAGCAAUC	0.666082502913094	0.384562912359374	0.109748037948372	0.561272194551017	473
hsa-mir-6738	6.0676572	CAGGGGUUCUGAUAAACCCUUC	1.14027109534961	0.658335823849244	0.187926090377948	0.559750194446717	474
hsa-mir-485	6.06593963333333	GAAUUCGAUUCAUCAAAGCGAGUC	1.1481111060428	0.662862256133409	0.189271765866864	0.558052886809573	475
hsa-mir-101-1	6.06580606666666	GAUGCUGUCUAUUCUAAAGGUAC	1.03909181607461	0.599919939723412	0.17130317135998	0.557920895587454	476
hsa-mir-6070	6.05902966666667	GGAGCUCUGUGCCUUUGGGUCCUGGUGAGCUCU	1.20502024909151	0.695718765191935	0.198880070800915	0.551224424530141	477
hsa-mir-3686	6.0569712	AGAUCACUUUUCUGCACUGGACAGUGAUCU	0.683078829365425	0.394375746011863	0.112775644263494	0.549190237874131	478
hsa-mir-3116-2	6.05530036666667	GGCACCUACGAUACCCAGUGCC	1.34825521842273	0.77841551329268	0.222657033802093	0.547539112341654	479
hsa-mir-6130	6.05348436666667	UAUAUACUGAUGUAAUUUUCCUUGGAUUUAUAUGCAGUACUGAG	0.485681499000244	0.280408344188212	0.0802317259915025	0.545744532411297	480
NEAT1_ParasoR_ID22	6.0510253	UAAGUGUAAUCAUACAGUAUUUGUCUUUUUGGGUCUGUCUGAUUUCACUUA	0.611246133350233	0.352903119630875	0.10101529956423	0.543314470909417	481
hsa-mir-320d-2	6.05029996666667	UCUUCUUGGAGUCAGGAAAA	0.280867983533266	0.162159205899679	0.0464221584187018	0.542597693022402	482
hsa-mir-1275	6.04991153333333	UGUCUUGUGUCUGUAAGUAU	0.323422872969838	0.186728282771218	0.0534591078213075	0.542213841335021	483
hsa-mir-1295a	6.04908123333333	CUAUUCAGAAAUGUGGCCUGUGAUUAG	0.515612913029576	0.297689254135273	0.0852382193494612	0.54139333488338	484
hsa-mir-4643	6.04790523333333	UGUUCAUUCACAUGAUCAUAAGUGGACA	1.53865631692352	0.888343638766111	0.254411446205066	0.540231206029802	485
hsa-mir-6830	6.04630606666667	GACAUCCCUCAUCUGUUUCUCACUGGUGUC	0.242759187271755	0.140157082119603	0.0401499997841804	0.53865090184186	486
hsa-mir-6813	6.04284826666667	GGUUCUCAGUCAGAACC	0.0376072669096459	0.0217125656737702	0.00622343392553702	0.535233887258603	487
PARIS_ID5	6.04244513333333	GCACGUGCUGCCAAAAUAGAAUAAUGUUGGUCCUCUCCUCAUGUGC	0.120421226914542	0.0695252277752557	0.0199292214091005	0.534835508960554	488
hsa-mir-181b-2	6.04147683333334	UGGGUUUGAGUCUGAAUCAACUCA	1.33732539883286	0.772105179010273	0.221357366042401	0.533878630245485	489
hsa-mir-629	6.04116966666667	GAACUUUUACGGUGAACCAGGAGGUUC	0.528318122396063	0.305024610183124	0.0874529522504824	0.533575086668791	490
hsa-mir-449a	6.0411425	UGGUUGAAUAUGUGAAUGGCAUCG	1.14650521541584	0.661935094747644	0.189782845780552	0.533548240438189	491
hsa-mir-550a-3	6.04073423333333	AGAGUCCUGUUGUUGUAAGAUAGUGUCU	0.579152405110714	0.33437379699249	0.0958745051081534	0.53314478935546	492
hsa-mir-374c	6.04050896666667	AGUGCUAGGACACU	0.721435956195207	0.416521243512378	0.119432974965571	0.532922179752497	493
PARIS_ID17	6.03990853333333	GCUCUUGGCACAUCUGGUUGGUGACACUGUUUUGUGAGAUGGGUUGAAAGC	1.18765839627994	0.685694894797544	0.196635162556757	0.532328828645935	494
hsa-mir-218-1	6.0374952	CCAUGUGGUUGCGAGGUAUGAGUAAAACAUGG	0.451246868624956	0.260527501071594	0.0747407415951165	0.529943961043916	495
hsa-mir-4744	6.03732576666667	UAUGACCAGGCCAUAGUAAACAUCAUA	0.515976958799724	0.297899436058665	0.0854644885403634	0.529776526209369	496
hsa-mir-92b	6.0371146	AGUGUUGUUUUUUCCCCCGCCAAUAUU	0.330797550620754	0.190986054898161	0.0547939823141263	0.529567850294193	497
hsa-mir-1290	6.03677233333333	UUCAGAUUUUGGAACAUUUCGGAUUUUGGA	1.17797490870467	0.680104130639265	0.195133234062883	0.529229620728759	498
hsa-mir-8075	6.0354752	GCUUAUACGUGCCCUUGCU	0.216028374870643	0.124724040384163	0.0357931012409168	0.527947787332833	499
hsa-mir-557	6.035303	UGCUGGAGAAGUGUUU	1.11251980979195	0.642313611662172	0.18433536970587	0.527777618464989	500
hsa-mir-4310	6.0348888	CUGCAGAACAUUGCAG	0.6325343633612	0.365193884958278	0.10481292768165	0.527368304033735	501
hsa-mir-6878	6.03114996666667	GAAGAUUCUGAAAAUCACUAACU	0.61443297499809	0.35474304351413	0.101876587117544	0.523673570959417	502
hsa-mir-208b	6.02940686666667	UUAUGUUUCUGAUCCGAAUAUAA	1.22716768843252	0.708505595257326	0.203530416103923	0.521951031159523	503
hsa-mir-4660	6.02911483333333	GGAGAAGACUUUUCCUUUCCUCC	1.23696213297148	0.714160420448459	0.205164799007087	0.521662442415584	504
hsa-mir-762	6.02692153333333	UCCGGCCGGCCAUGCUGGCGGGG	1.42969002852448	0.825431922826331	0.237217295864437	0.519495012811368	505
NEAT1_ParasoR_ID46	6.02661616666667	ACAGACGCUCUGU	0.714306959434508	0.412405315313537	0.11852537803641	0.519193248003328	506
hsa-mir-555	6.0257421	CCUUUGUGAGCAGUGUGACCCAAGGCCUGUGGACAGGG	0.580652342246037	0.335239786101336	0.0963619638228521	0.518329491121281	507
hsa-mir-5197	6.02527923333333	UCUUGAAUUUUUGCCAGUUCAAGA	0.089757158295777	0.0518213195037627	0.0148967632569157	0.517872084056065	508
hsa-mir-6773	6.02501993333334	CAGGAUUAGUGCUUAUGCUAAGAUGUCUUCACUG	0.569163131605906	0.32860648724548	0.0944665972733168	0.517615842549491	509
hsa-mir-3937	6.02454313333333	CUGUUGUUUCAGCUCGACAACAACAG	0.722342806371998	0.417044813706063	0.119900014056723	0.517144666497287	510
hsa-mir-330	6.02266733333333	AGGCUCUGCAAGAUCAACCGAGCA	0.447682546048987	0.25846963847288	0.074332936101455	0.515290991919444	511
hsa-mir-3196	6.0222856	CCUCCCCCAGUGCCAGG	1.25748850723386	0.72601132815433	0.20880585723697	0.514913761204274	512
hsa-mir-6873	6.0150026	GCAAUCAGGACUGGGUCAUUC	0.503823480438168	0.29088262205503	0.083761140924223	0.507716665591495	513
hsa-mir-5707	6.01319796666667	AGGCACAUAUGUGAACAUUGUACCA	0.475564396035555	0.27456723206813	0.0790867685833364	0.505933318255781	514
hsa-mir-6718	6.0120344	AUGAUAUAUUGUGAGAGCCAUGUCAU	0.590263751809673	0.340788936000193	0.0981803683308386	0.504783476081974	515
hsa-mir-6720	6.01008396666667	GCCGCGGAAGAAGGGGAAGCGC	0.765185737844958	0.441780191724849	0.127316979611077	0.50285604848533	516
hsa-mir-8085	6.00882733333333	AGGCAUGGGUGGCU	0.247604908504382	0.142954760577678	0.0412068603021458	0.501614237384108	517
hsa-mir-6856	6.00799903333334	UGUGGCAGUGGCAGAGGUCGCUACA	0.246932984391017	0.142566825009951	0.0411007030828389	0.500795707342085	518
hsa-mir-3977	6.00684573333333	CUUAAGUGGUUCGGGUAAAUCACUUUAA	0.0783949909657709	0.0452613691372061	0.0130509412836657	0.499656010737632	519
hsa-mir-4752	6.00682393333333	UGCUUCCACAUAGCAGCA	1.74455757897221	1.00722078783641	0.290429284815763	0.499634467872829	520
hsa-mir-553	6.00645113333334	UUUUGUCUGA	1.05276162090016	0.607812205219212	0.175271819836802	0.499266065120608	521
hsa-mir-194-1	6.00533153333333	UGGACUGUGUACCAAUUUCCA	1.81145817342658	1.04584586405358	0.301641660143467	0.498159671018167	522
hsa-mir-5692a-2_5692a-1	6.0045796	GUGUACCUCAUGUGUGUACAC	0.210214369299556	0.121367322702626	0.03500900700851	0.497416606883273	523
hsa-mir-4496	5.99847566666667	CCUCGAAGCUGCCUUUAGAAAUGAGG	0.149118442973708	0.0860935731920083	0.0248593894949603	0.491384670618818	524
hsa-mir-432	5.99740996666667	UGGGUGGAUCCUCUAUUUCCUUACGUGGGCCACUGG	0.529118807130592	0.305486885730141	0.0882245519434907	0.490331540755503	525
hsa-mir-2054	5.99593313333333	UAUUCUCUAU	0.306930031958985	0.177206136573901	0.0511897022754743	0.488872126955675	526
hsa-mir-5047	5.99473546666667	GCAUAAAAACAACUUUUGGGGGACAGGUAUGUUUUCUUGC	1.68335051814631	0.971882874792266	0.280804804066246	0.487688586997933	527
hsa-mir-6779	5.99381036666667	GUUUGGCAGGACAGUUUCCAAGC	1.08434558288135	0.626047214171129	0.180910892495317	0.486774398730544	528
hsa-mir-3139	5.99357993333333	UGUUGACUGAAUAAUAAACA	0.83504170662602	0.482111554105097	0.139322694602258	0.486546683402745	529
hsa-mir-4776-1	5.99331466666667	CAAGGGCUCUCCUGAAAGGACAGUAGAGCCCUUG	1.40646717576332	0.812024202533328	0.234672673468281	0.486284545607483	530
hsa-mir-6129	5.99267353333333	UAUAGGAAGGAAAUCUUAU	1.35291796931485	0.781107553775409	0.225762001181851	0.485650974565257	531
hsa-mir-3687-1_3687-2	5.99260553333333	CGGUGGUCCCUCCCG	0.373185901959524	0.215458980954104	0.0622743979866037	0.485583776638348	532
hsa-mir-4256	5.98700473333333	AGGUCUCCUGGCAU	0.474528310663929	0.273969047899918	0.0792597186405981	0.480049039152691	533
hsa-mir-8059	5.98599456666667	AGGCUUGGCACUUGAGGGAAAGCCU	2.46852882732983	1.42520578296123	0.412384074164713	0.479050787596348	534
hsa-mir-6515	5.98253843333333	GACAUCUGGGCCAACUCUGAUCUC	0.128812585952705	0.0743699811748061	0.0215314263983648	0.475635420021103	535
hsa-mir-541	5.98157166666667	CCCACUCCAAAGUUCACAGAAUGGGUGG	0.150349612974504	0.0868043895233862	0.0251354696312264	0.474680056553405	536
hsa-mir-4461	5.9813459	AGGCCAUACGUGUUGGAGAUU	0.339440811457122	0.195976243868714	0.0567499049765909	0.47445695284804	537
hsa-mir-4637	5.981128	AGUAUUUUAAUCAUAGAUUGUAUUUAGUUAGUUUUUAAUACU	0.918790527705788	0.530463958499815	0.153614924760979	0.474241623020493	538
hsa-mir-29b-2	5.97991046666667	CUUAGAUUUUUCCAUCUUUGUAUCUAG	0.70836891748707	0.408976985196724	0.118458114287107	0.473038450727242	539
hsa-mir-1273e	5.97761423333333	UGGAGGCUGCAGUGAGCCGAGAUCGAGCCACUGUACUCCA	0.358623139586423	0.20705116617785	0.0599943598880321	0.470769301908178	540
hsa-mir-4472-2	5.97738666666667	UUUUUGUUUUUGAGACAGAGU	0.714555099145646	0.412548578842558	0.119543061038767	0.470544419434157	541
hsa-mir-5690	5.97712563333333	UAGGAUUUGGGAGUUAUACUA	1.44618826211694	0.834957182432095	0.241953800343733	0.470286465039248	542
hsa-mir-7977	5.9757118	ACCAAAAAUGAUAUGGGU	1.16204546187538	0.670907260224333	0.19446142999657	0.468889308142295	543
hsa-mir-4766	5.97199433333333	GUGUUUAUUUUUUACUAAAUAG	1.53570654495624	0.886640587126758	0.257151373433919	0.465215689710695	544
hsa-mir-18b	5.9714213	UGCAGUUAGUGAAGCAGCUUAGAAUCUACUGCC	0.309441905195642	0.178656367263255	0.0518204778476511	0.464649415415858	545
hsa-mir-670	5.96906726666667	GUGAACCUGAAUUUGCCUUGGGUUUCCU	0.431642341725696	0.249208822188971	0.0723131977647724	0.462323148358922	546
hsa-mir-4274	5.96440553333333	GCCGGGGCCUGGCGCUCCUCUACCUUGUCAGGUGACCCAGC	1.08661654863169	0.627358356858408	0.182183545796627	0.457716401067795	547
hsa-mir-3168	5.9637912	AGACAGCCUGAGUUGGAGGCUCAUCUUCACUUCUUGCUGUGU	0.35222760798302	0.203358704285014	0.0590610227908415	0.457109313914407	548
hsa-mir-873	5.96055793333333	CUCCUAUUGAAAAUGAACAGGAG	0.5883670974489	0.339693902094441	0.0987100711090423	0.453914184250588	549
hsa-mir-548ac	5.95977513333333	UUUGCUAUUUUUUUUUAAUGGCAAA	1.21575773297153	0.701918054400485	0.203993893355429	0.453140617527303	550
hsa-mir-128-2	5.95854023333333	ACGAGAGUGAGUAGCAGGUCUC	1.23325447125235	0.712019800956856	0.206972584384556	0.451920283410562	551
hsa-mir-6075	5.95523253333333	CCUGCCUGCCCUCCAGGUCAUGUUCCAGUGUCCCACAGAUGCAGCACCACGG	1.08290542208438	0.62521573694732	0.181840997143774	0.448651598368906	552
hsa-mir-3621	5.9545257	CAGGGCGGUGCGGCAGCCGCCACC	0.637453653657024	0.368034038534793	0.107053640503563	0.447953102270829	553
hsa-mir-6089-2_6089-1	5.95430843333333	CGUGCGCCAGUGGAG	1.70161823843109	0.982429748016169	0.285779323910249	0.447738398306326	554
hsa-mir-676	5.95399563333333	CUUGCAGAAUUAAUGGAAUGCUG	0.450921452651261	0.260339622071582	0.075734259885376	0.447429287842551	555
hsa-mir-4469	5.95361186666667	UGGCGGCGGCGAGGACACCGCCGCU	1.77227275153194	1.0232221501744	0.297680263883948	0.447050047777605	556
hsa-mir-3137	5.9515448	GGGUGUAUGGUAUAGGGGUAGCCU	1.53139399653142	0.884150736132794	0.257310336726596	0.445007362560252	557
hsa-mir-6077	5.9506387	CUUCGCGCUAGUUUGUUUGUGUUAAG	0.56781342416668	0.327827233292116	0.0954205847124747	0.444111950184205	558
hsa-mir-411	5.94971276666667	CGUACGCUUUAUCUGUGACGUAUG	1.21129401752764	0.699340927087365	0.203588654617736	0.443196938412814	559
hsa-mir-582	5.94780346666667	GUUACUAAUCUAACUAAUUGUAAC	1.13295683685944	0.654112934741023	0.190483233551492	0.441310158973917	560
hsa-mir-550a-1	5.94731123333333	AGCCCUGUUGUUGUAAGAUAGUGU	1.39410021768121	0.804884135955564	0.234408485277783	0.440823731627522	561
hsa-mir-4526	5.94686313333333	AUGCCCCAGGUGACGUGCUGGGCU	0.995389269080706	0.57468826245221	0.167380557911507	0.440380917053296	562
hsa-mir-6862-2_6862-1	5.94671093333334	GAGACUUUGUGAUUUGUCUCCAAAGCCUC	0.186519066639323	0.107686833333211	0.0313650804167763	0.440230512281601	563
hsa-mir-621	5.9463283	UGCUCUGAUGAAGACCCAUGUGGC	0.604578568846657	0.349053599469896	0.101672584886821	0.439852392182103	564
hsa-mir-6805	5.94440503333334	GUGUAUGGGCUGAGCCUUGC	0.18723775995857	0.108101771114543	0.031498149757399	0.437951810816064	565
hsa-mir-607	5.9434122	GAACCCAGGGAGCCAGACUGCCUGGGUUC	1.5719781583768	0.907582012899056	0.264490852304809	0.436970688143048	566
hsa-mir-3132	5.9426772	AGGACGGUGCGCCUUGUUUCCC	0.831959328323586	0.480331942162443	0.139997395167886	0.436244357609563	567
hsa-mir-5586	5.9403271	UAUAUGCUUUUUAAAUGGGGCACAGA	0.99295535117619	0.573283039294853	0.167154995753717	0.433921977491535	568
hsa-mir-551a	5.93975343333333	GGGCCAGUCUGACCGUUUCUAGGCG	0.533746959352074	0.308158950661064	0.0898601205155649	0.433355077333652	569
hsa-mir-1289-2	5.93922236666667	CCUGCCUCAGAACUACUGAACAGAGUCACUGGGUGUGGA	1.66334990599239	0.960335515981244	0.280061900919519	0.432830274700566	570
PARIS_ID36	5.93751663333333	GGCAAGAAUAUUCUCUCUGUU	1.78788581701377	1.03223635773321	0.30111676773696	0.431144660820311	571
hsa-mir-6810	5.93734953333334	UGGCACAGAUCCAAUACCUUCUGUCCCC	0.711338496048867	0.410691472178757	0.119807414411984	0.430979531796985	572
hsa-mir-3185	5.93488863333333	GCGGGAGCCAGGCCGC	0.26111259934508	0.150753429520685	0.0439962087710526	0.428547658586288	573
hsa-mir-452	5.93419256666667	GGAAACUGAGACUUUGUAACUAUGUCUCAGUCUCA	0.561313905398899	0.324074734381935	0.09458976922183	0.427859802159971	574
hsa-mir-29c	5.9324381	GUUCAGAGUCUGUUUUUGUCUAGC	0.568220496152012	0.328062256412427	0.0957819511259649	0.426126029765434	575
hsa-mir-103a-2	5.93054046666667	UGCCUUGUAGCAUUCAGGUCAAGCA	0.0997674623565386	0.0576007712479134	0.0168226594047025	0.424250779382624	576
hsa-mir-129-2	5.92983356666667	GCUUGCUGUACAUAACUCAAUAGCCGGAAGC	0.334290974872584	0.193002984330349	0.0563744279016079	0.423552217404225	577
hsa-mir-4703	5.92907143333333	UAUAGUGUGUUUGAUUUGCACUGUA	1.30497947983635	0.753430253970456	0.220098457997949	0.422799073580295	578
hsa-mir-4267	5.92801036666667	CUGGGGGAAGGCUCCAGACCCCAGCCU	0.392277010435156	0.226481237571639	0.0661734690345581	0.421750522399253	579
hsa-mir-6818	5.92606576666667	AGCAUCUGAAUGGGUACAGUUGUUGU	0.661874980142249	0.382133697955006	0.111688767253514	0.419828859330654	580
PARIS_ID19	5.92588026666667	UAUAGAAAAAGGCCAUGUAGAAGAUAAAAGUUCCUCUAUA	1.6587736660464	0.957693422616553	0.279920212930571	0.419645547338869	581
hsa-mir-662	5.92495353333333	GGGGUGGCUGCGGGCCUUCUGAAGGUCUCCC	1.96821684781632	1.13635052691031	0.332191102722289	0.418729745003629	582
hsa-mir-5704	5.92005036666667	AUGCUAAGUCCAUGGGCAAACAU	0.533961683648409	0.308282921791355	0.0901954629735794	0.413884412131823	583
hsa-mir-1299	5.91976166666667	GGAAUCCUACGUGAGGGACAAUCAUUCAGACCCACGUAGCAGUGUUCU	0.75292468995805	0.434701272426795	0.127188345131808	0.413599117403904	584
PARIS_ID32	5.91967666666667	UGGUCUUGUAAUUAAAAUUCAAACACUAUAGAAAAAGGCCA	0.36730233411162	0.212062101473322	0.0620477020611407	0.41351511999527	585
hsa-mir-566	5.91442073333333	CAACUACUCAGGAGGCUG	0.431820547863837	0.249311709550798	0.0730114693109541	0.408321181407546	586
hsa-mir-4642	5.91030666666667	GGCUGUGGCCUAGGGCAAGCCACAAAGCC	2.14377364939042	1.23770829355718	0.362717836873171	0.404255640949309	587
NEAT1_ParasoR_ID5	5.9092128	GGAACUGCCAAACUAUUUUCC	1.14812416064587	0.662869793212003	0.194293927043187	0.403174676650581	588
hsa-mir-4252	5.9075127	GGCCAUCUGGCC	1.2900069025646	0.74478583245215	0.218367182277002	0.401494629657407	589
PARIS_ID4	5.9048027	AGUGAUGGCUUUGAGGUUAUUUGCAGUUUCCUAGCCAUCUCAAAGUGUGCUGCGGGGAUCUCU	1.1434288038744	0.660158927716055	0.193643862795686	0.398816594629173	590
hsa-mir-6821	5.9046679	GCGGGGGUGGGGGCCUCGCCCUGCUUGGGCCCUCCCUGAC	2.0410225699752	1.17838493019728	0.345662551144527	0.398683384621128	591
hsa-mir-1306	5.9042457	ACGUCCAGUGGUGCAGAGGUAAUGGACGU	2.52633687315421	1.45858127377926	0.42788478012597	0.398266164551417	592
hsa-mir-1247	5.90352003333333	CGGACGUUGCUCUCUACCCCG	1.36997935239972	0.790957947892209	0.232061438711877	0.397549057262798	593
hsa-mir-3173	5.90326556666667	CUUUGUGAUUUUAUGAGAACAAAG	0.493672027543899	0.285021677993858	0.0836269386780537	0.397297592079457	594
hsa-mir-548aq	5.90116956666667	UUUGCCAUUACUUUCAGUGGCAAA	1.40021260878088	0.80841312660235	0.237277135144552	0.395226314803008	595
hsa-mir-4656	5.900094	CUGUGGCCGGUCCCAG	0.109345958711651	0.0631309186969697	0.0185329180707378	0.394163434652257	596
PARIS_ID25	5.8985292	AAAUCUUAAUAUUUAUGUAUGUAUUUUAUUAUUACCGGUUU	1.78955076389198	1.03319761526154	0.303389320153231	0.392617091769535	597
hsa-mir-767	5.8976266	CAUGCAGCAUGCUUGUCUG	1.70953173576191	0.986998607830346	0.289867747097096	0.391725138110314	598
hsa-mir-5571	5.89499576666667	UCCCAGGAAAUUCACUUUAGGAAGUCCUAGGA	1.85346798620038	1.07010024076715	0.314413794269513	0.389125335962672	599
hsa-mir-4700	5.89393966666667	GUGUCCUGAAAUUCACAGGACUG	0.336167331182051	0.194086299150715	0.0570360998235619	0.388081692865505	600
hsa-mir-1537	5.893064	UUUUCUGUCCUGUCCACACAGAAAA	0.396278641808275	0.228791580522107	0.0672449241698842	0.387216354855768	601
hsa-mir-192	5.89277843333333	ACAGCCAGUGCUCUCGUCUCCCCUCUGGCUGC	0.716710473876596	0.413792985023677	0.121625220086746	0.386934156502913	602
hsa-mir-9-1	5.891685	GUAUGAGUGGUGUGGAGUCUUCAUAA	0.968278678698799	0.559035955797327	0.164346647639648	0.385853620426273	603
hsa-mir-20a	5.89120833333333	AGGUAGUGUUUAGUUAUCUACU	0.742502998894283	0.428684306285719	0.126035773458068	0.385382576134713	604
hsa-mir-7974	5.889984	ACCACCCAGGCCUUAUGGCUUCAUA	0.649402943103118	0.37493296401312	0.110255468113855	0.384172684048771	605
hsa-mir-548e	5.88981813333333	UUUUGCUAUUACUUUUAAAGGCAAAA	0.815243202210791	0.470680882251412	0.138415683431197	0.384008773811372	606
hsa-mir-4423	5.88981126666667	CCAUGCUGUUUAAGCCUAGCAUAG	0.7014535548571	0.404984398720766	0.119096100553675	0.384001988138361	607
hsa-mir-581	5.8874621	CAGUGCUUUUAGAAAAUUUGUGUG	0.50489817427003	0.291503096828152	0.0857582037377413	0.381680530344822	608
hsa-mir-302b	5.887178	CUUUCUGUGACUUUAAAAGUAAG	0.219597102724147	0.126784446371048	0.0373009110178335	0.38139978135902	609
hsa-mir-1285-1	5.88685996666667	CAGGCUGGUCUCAAACUCCUGGUCUG	1.16783552694863	0.674250155852998	0.198380041917303	0.381085499290084	610
hsa-mir-4787	5.88466033333333	CAUCCCGGACGGCCUGUGAGGGAUG	0.362018566536983	0.20901151684177	0.0615190250635791	0.378911811055423	611
hsa-mir-378d-2	5.88238106666667	AAAACUUUCAUCCAAGUCAUU	1.48820677544237	0.859216582411477	0.252993942176834	0.376659428777924	612
hsa-mir-4525	5.8804025	GGUUGGGGUGGGCUGCCUGUGGACCAAUC	0.773244899662817	0.446433150969833	0.131495233474718	0.37470419968603	613
hsa-mir-659	5.88007573333333	CAAGGAAGAGUCACAGUCUCUUCCUUG	2.27402176842764	1.31290708014477	0.386733414934866	0.374381287295111	614
hsa-mir-4491	5.87958583333333	CAUUAACGUGGACCAGACAAUAUUAAUG	0.689392234044424	0.398020791902786	0.117251836028318	0.373897165759933	615
hsa-mir-4265	5.8786401	ACACCUGUAAAGAAUUGGUCAGCCUGGGGACUGGUGAUCUCUGCAGCUGU	0.489410634036807	0.282561361305416	0.0832523552576058	0.372962587533352	616
hsa-mir-193a	5.87764123333333	AGAUGAGGGUGUCGGAUCAACU	0.308162495054221	0.177917699473701	0.0524296197778399	0.371975502691334	617
hsa-mir-4328	5.87668166666667	UUGAGAACCAG	1.00728746899575	0.581557691376033	0.171404123301288	0.371027254298251	618
hsa-mir-3074	5.87419823333333	GCCAGUGUGUAAAAUGAGAACUGAUA	0.509700613083233	0.294275786169722	0.0867693926621203	0.368573113539228	619
hsa-mir-6499	5.87376373333333	UGCAGUUCUGUUGGGUGACAGCA	1.7155808544164	0.990491068113876	0.292075223366673	0.368143738550384	620
hsa-mir-4705	5.87367776666667	CUGUGAUAACAACUCAG	0.479928818106543	0.277087032325672	0.0817084009664535	0.368058785877102	621
hsa-mir-5095	5.871108	CGCGCCCGGCCUAACUUUUAAGAAACGUCGGCCCGGGAGCG	0.632996447943455	0.365460669616231	0.107815500573904	0.365519330103035	622
PARIS_ID41	5.86863013333333	ACCUGCUCUGGCUCUUGGCACAUCUGGUUGGUGACACUGUUUUGUGAGAUGGGU	0.357260568718706	0.206264485520584	0.0608763136544414	0.363070690350774	623
hsa-mir-26a-2	5.86839123333334	UAGGCUGUUUCCAUCUGUGAGGCCUA	1.05509446823686	0.609159075257037	0.179792796063727	0.362834608222273	624
hsa-mir-4757	5.86470583333334	CACGGUGUCUGCGGGAGGAGACCAUG	1.58860957715878	0.91718416700984	0.27087625915175	0.359192678224835	625
hsa-mir-3619	5.86454043333333	CAGCCCGUGGUGGGG	1.19986536629307	0.692742592220615	0.204596656793972	0.359029229149678	626
hsa-mir-5090	5.86300936666667	GGUGCAAAGCCUGCCCGCCCC	0.777435292968439	0.448852475672844	0.132600042801985	0.357516221709127	627
hsa-mir-3529	5.8624391	UGUUGAGCGCAGUAAGACAACA	0.428061301645535	0.247141307734711	0.0730176116704624	0.356952681447589	628
hsa-mir-4488	5.8618404	GGCGCUGGGACCCCACUAGGGUGGCGCC	0.994161728057879	0.57397954131224	0.169598907547513	0.35636104322936	629
hsa-mir-3936	5.8600311	AAAUCCGUGUUUGGACGCUUCUGGUA	1.63075470027788	0.941516665187679	0.278284308128992	0.354573084271209	630
hsa-mir-337	5.85927183333333	GGAGUUGAUGCACAGUUAUCCAGCUCC	1.14777820349975	0.662670054760568	0.195890929137313	0.353822773301059	631
hsa-mir-6791	5.85883976666667	GGCUGGGCAGGCGGAAAGAGGUCUGAACUGCCUCUGCC	1.00508913752284	0.58028848410838	0.17155088337476	0.353395802943915	632
hsa-mir-6503	5.85848366666667	UCCCCAGAAGCUGAGGAUUAGGGGA	0.794339735857204	0.458612260325173	0.135587940677688	0.353043903211975	633
hsa-mir-6885	5.85605113333333	AAAGCCAGGGACCCUGAGAGGCUUU	0.460159944759128	0.265673467976966	0.0785785394085519	0.350640062077652	634
hsa-mir-376b	5.8556584	GUUUACGUGAUUCCUGGUUAAUC	1.85065631325511	1.06847692063532	0.316045811903084	0.3502519611096	635
hsa-mir-1204	5.85549006666667	UUAUUUGAGAUGAGUUACAUCUUGGAGG	0.563466802532698	0.325317710121671	0.0962288034165278	0.350085613300345	636
hsa-mir-6778	5.85427626666667	GGCAGGUGUGGUUGGAGGAAGCAGCCUGAACCUGCC	0.514011831563684	0.296764869319945	0.0878010890074298	0.348886130305042	637
hsa-mir-340	5.85384096666667	CUGAUUGUCAUAUGUCGUUUGUGGGAUCCG	1.13500484302208	0.655295351650325	0.193890618054897	0.348455964752352	638
hsa-mir-501	5.85287953333333	GAGAGUGCUUUCUGAAUGCAAUGC	0.329763259286269	0.190388906517776	0.0563420547797371	0.347505871710292	639
hsa-mir-9500	5.85239456666667	CCACAUAGGAGGGACAGCGGCCUUUCCAACAGG	0.869639821593803	0.5020867850952	0.148595555492275	0.347026625318832	640
hsa-mir-7973-2	5.85175226666667	UUACUCACCCUCUCAAAACCGAGACUCAGAGACGUUGGGUAA	0.460501254564298	0.265870523284858	0.0786945915648977	0.346391901370997	641
hsa-mir-3613	5.85170143333334	UUGUUCGUUGCAUUUUUAGGAACAA	1.50282476418996	0.86765628214991	0.256818428163362	0.346341667626618	642
hsa-mir-1268a	5.8505004	GGGGCCUGUGGUCCC	0.456641824438924	0.263642280263055	0.0780517551009696	0.345154800712688	643
hsa-mir-668	5.84963276666667	AGCAUGCACUUAAUGUGGGUGUAUGU	1.55555468092905	0.898099913773567	0.265923476392084	0.344297401281571	644
hsa-mir-4297	5.84892586666667	UGUGCCUGCCUUCGAAGUGCACGGCAGG	0.756807264786759	0.4369428780493	0.129392521300337	0.343598839303175	645
NEAT1_ParasoR_ID16	5.84837516666666	CACCCAAAGGGGUAAUUGUCCUACUGGUG	1.08904931094191	0.628762912833087	0.186213996179493	0.343054634915698	646
hsa-mir-4440	5.84383676666667	UGGCUUGCACCGUGACUCCCUCUCACCAAGCAAGUGUC	0.170554178835505	0.0984695010620945	0.0291853084960122	0.338569766217496	647
hsa-mir-548p	5.8433402	GUCAUUACUUUCAAUAGC	0.819356880333736	0.473055915423054	0.14022063619259	0.338079056650268	648
hsa-mir-1238	5.84009786666667	UGUGGUUGGGGCCAUGGCGGGUGGGCAGCCCAGCCUCUGAGCCUUCCU	1.73465894670976	1.00150580983507	0.297025664006525	0.334874967262858	649
hsa-mir-6727	5.839254	GGGAGCGGCCCUCACAUUGAUGGCUCCU	1.63879546735984	0.946159004226945	0.280651512566476	0.334041054165999	650
hsa-mir-711	5.8383695	GCUGCAGGCAAAGCUGGGG	0.96136206689108	0.55504264810826	0.164662765330471	0.333166987013794	651
hsa-mir-1302-7	5.83544726666667	UGGUGCAAUAAUUGG	0.562501257187487	0.324760252256698	0.0963938549150492	0.330279221985254	652
hsa-mir-6127	5.83535126666667	GAGGUGGGAAGGCUGCCCCAAAUGGCCUCUAACAUCCCUUCCAGUCUCCUCCUC	1.86825552223537	1.0786378286776	0.320161621273329	0.330184354323738	653
hsa-mir-4789	5.83020576666667	UGUAUGUGUAAAUACAUAUCCACACA	0.517182116373926	0.298595234108546	0.0887073522054466	0.32509954648692	654
hsa-mir-3944	5.8289936	CGAGAAGCGCCUGCGUCUCCCAUUUUCG	1.34272904038087	0.775224972912621	0.230353493676999	0.32390167755947	655
hsa-mir-4458	5.82743306666667	AGAAAGUGAAACACUAUUUUAGGUUUU	1.23837847867998	0.714978148024526	0.212508400270369	0.322359551017259	656
hsa-mir-516b-2	5.8270098	AGCACUUUGUGUUUUGUGAAAGAAAGUGCU	1.51673997552189	0.875690233158227	0.260294735650159	0.321941276862417	657
hsa-mir-329-1	5.8263517	UGUUUCUUUAAUGAGGACGAAACA	0.344141591672716	0.198690240591589	0.0590663951289991	0.321290939278625	658
hsa-mir-1307	5.82030456666667	GGCUCGUCUGUGUUGCCAAUCGACUC	0.842682739108008	0.486523106265459	0.144783271984445	0.315315133047235	659
hsa-mir-6864	5.8198014	GAUAUGCCAUUAUGUGGGUCAUGAGGUGGUGA	0.853549656163676	0.492797123752811	0.146663021209568	0.314817901328277	660
hsa-mir-3660	5.8195746	CAUUGUAAUAGUUCAUAUGGGCACUG	0.70487509087747	0.406959823463169	0.121121411671133	0.314593776477944	661
hsa-mir-6512	5.81898176666667	GGAAGAAGGCUGAGGGAGAUGCCUUCUUCC	1.23773502891006	0.71460665212665	0.212706462838614	0.314007935727918	662
hsa-mir-346	5.81840143333333	CUCUCUGUUGCUCUGAAGGAG	0.344867499929891	0.199109343919276	0.0592718642536699	0.313434447537984	663
hsa-mir-4443	5.81705436666667	UUUUAGAA	0.786582000767003	0.454133329882544	0.135219984409005	0.312103269782006	664
hsa-mir-5587	5.81614986666667	GGACUCAGCCCUGUGCUGAGCCC	1.10831515494134	0.639886053052322	0.190558218125237	0.311209438533654	665
hsa-mir-761	5.81423116666667	CACAGUUCUGG	0.146334907031859	0.0844864979666829	0.0251684019498238	0.309313369969566	666
hsa-mir-1258	5.8136782	AACUCCUGCGAGUCCCUGGAGUU	1.14975193236851	0.663809587654253	0.197766696541358	0.3087669256512	667
hsa-mir-1254-2	5.81187253333333	CAGUGAGCUAUGAUCAUGUCCCUG	0.603049231050221	0.348170635881442	0.103761606537566	0.306982557170517	668
hsa-mir-4431	5.81116043333334	AGGUUUAUGACUGGGCAUUUCUCACCCAAUGCCCAAUAUUGAACUU	0.693848268845115	0.400593484794483	0.119399262299684	0.306278856527121	669
hsa-mir-3685	5.81102486666667	GACUUGAGAUUAUAGUC	0.121994608613059	0.0704336201224327	0.0209936476632285	0.306144888895389	670
hsa-mir-1249	5.8106945	AAGUUCCCUCUGGCUGGAAC	0.0380120382835497	0.0219462605354539	0.0065417375295758	0.305818418967162	671
hsa-mir-4279	5.80779496666667	GCAGAUUCUCUCUCUC	0.518402195786384	0.299299647285762	0.0892597274459082	0.302953086187752	672
hsa-mir-526a-2	5.80678236666667	CUGUUGAAAGAAAAG	1.73611713963996	1.00234769791585	0.298980920932389	0.301952429999711	673
hsa-mir-6855	5.80673013333333	GACAUUGCCAGAGGAUGGGCAGCAGAC	0.0884240536967946	0.0510516512046823	0.0152278565847583	0.301900812768601	674
hsa-mir-4316	5.8062229	UGUGGUCACCCACUCU	0.617283820146064	0.356388979727731	0.106314178903821	0.301399562350093	675
hsa-mir-4498	5.80548033333333	GCUGCAGAUCUUUGUCUAAGCAGC	0.872487042307599	0.503730628740753	0.150286796649373	0.300665754400229	676
NEAT1_ParasoR_ID8	5.8042277	UGCUUUCUUUAAUUGUUUUUUAAUAAUGUGGUAAGCA	0.484095797998422	0.279492839287956	0.0834039984334905	0.299427896118238	677
hsa-mir-3186	5.8019041	GUGGCUUCAACCAAGUUCAAAGUCAC	0.375469751067633	0.21677756185146	0.0647149185157391	0.297131703427607	678
hsa-mir-4685	5.8011003	GCAAGGUUGUUGGUGAUAUGGCUUCCUCUC	0.357752597187944	0.206548558289747	0.0616697830906224	0.296337384403365	679
hsa-mir-3975	5.7995106	UAUUUCAAAAGACUAGAGGUAGGAAAUGAG	1.40118159146459	0.808972569015627	0.241603419341036	0.294766435220938	680
hsa-mir-3928	5.79706333333333	GCCUGCGGGCAGGAAGCGGA	1.36379798831983	0.787389135676724	0.235256699797972	0.292348034535785	681
hsa-mir-7150	5.79663073333333	GGUAAGGUCUUUCAGCC	1.09710391105157	0.633413238374618	0.18926579275487	0.291920537136074	682
hsa-mir-4738	5.79652303333333	UUCAUAGGGAAGCCUUUCCAUGAA	0.673062485185569	0.388592807003327	0.116114864258293	0.291814107478309	683
hsa-mir-2681	5.79011496666667	GAGACUGCCCAAAGACUCUUCAGUAUC	0.654934774395408	0.378126768298836	0.11311256825915	0.285481625191745	684
hsa-mir-6134	5.78814343333333	UGCAUAAAUGAAGCUGAAUGA	0.901303277541453	0.52036768991005	0.155715435859958	0.283533346473664	685
hsa-mir-3666	5.78707343333333	CGACUCCGUGGCAGAGUUCA	1.03620386695185	0.598252581519981	0.179054902082865	0.282475967329676	686
hsa-mir-598	5.78532813333333	GUGAGCUGGAAAUGGGGUGCUAC	1.39192686037472	0.803629347529614	0.240596009127788	0.280751253479206	687
hsa-mir-4675	5.7848513	CCCUGGUCAGACUCUCCGGGG	0.83151180180072	0.480073562603996	0.143739529104356	0.280280044486844	688
hsa-mir-381	5.78250633333333	UAUAUUCGGUUUAUUGACAUGGAAUAUA	0.582721576876904	0.336434459272484	0.100773184374706	0.277962737153495	689
hsa-mir-658	5.78248906666667	CGCCAGCUCGCUGACAGCACGACUCAGGGCG	0.616107675402412	0.355709932243377	0.106547140565122	0.277945674150488	690
hsa-mir-124-2	5.78144206666667	CUUGAUUUAAUGUCAUACAAUUAAG	0.657113747001708	0.37938479871964	0.113659142377357	0.276911023717069	691
hsa-mir-4312	5.77963206666667	GGAGCCUUCCCCAGAGGAGUCAGGCC	0.488874601679228	0.282251882879473	0.0845857653290343	0.275122373015556	692
hsa-mir-922	5.77930663333333	CUGUCCUGGACUGGGGUCAGACUGUGCCCCGAGGAGAAGCAG	0.578697744881648	0.334111298786849	0.100132728992764	0.274800778231046	693
hsa-mir-6845	5.77856613333333	GAGCCCUUGCACACCACCAGCCUC	1.74695035929513	1.00860226019996	0.302315543161814	0.274069012571116	694
hsa-mir-1237	5.7768479	AGCGCGGCGACCGUAACUCCU	1.86906731527976	1.0791065176103	0.32354449132714	0.272371046130767	695
hsa-mir-4800	5.77562076666667	GAAGGAAGGCAAGGCUGUCUGUCCAUC	0.286096274453065	0.165177761069626	0.0495351557886621	0.271158387071365	696
hsa-mir-4791	5.7749625	AAAUAAGCUCCAUAUCAAUGAGAAUUUCAAUGGGAUUAUGUG	0.597399356666276	0.344908679384984	0.103446447776289	0.27050788478677	697
hsa-mir-4272	5.77431456666667	AAUGCAUAGAAAGCAUU	0.729940592809075	0.421431397750755	0.126411643214382	0.269867593951851	698
hsa-mir-3692	5.7726084	AUACUGGAGCAAUAGAUACAGUU	0.944163204272591	0.54511288014572	0.163559198693019	0.268181551849514	699
hsa-mir-3671	5.77230693333333	ACAUGAAAAUAAAAUGUAAAUUAUUUUAUUUCUAUCA	2.00718328435761	1.15884780953678	0.3477263609748	0.267883641040222	700
hsa-mir-644a	5.77192906666667	CUCUGUAGUUUUCUUAUAGUG	0.582926405857219	0.336552717339406	0.100993341935483	0.26751023138364	701
hsa-mir-4424	5.7702005	ACUAAUUUUUCCACUAGUUAGU	0.40442645449477	0.233495722369962	0.0700888044522492	0.265802053493615	702
hsa-mir-587	5.76970643333333	UCACAGGGCUCAGGGAAUGUGUCUGCACCUGUGA	1.9341319522367	1.11667160327211	0.335221899863507	0.265313814438406	703
hsa-mir-3612	5.76871693333333	UGGAAGGAAUGGGAUCUACUUCCA	1.08010328764481	0.623597923874329	0.187234579218761	0.264335985781417	704
hsa-mir-30d	5.7684046	GAAGCUGUAAGACACAGCUAAGCUUU	0.349257541198013	0.20164393542718	0.0605466442485697	0.264027336479887	705
hsa-mir-936	5.76840006666667	GCAGAAAUCACUCCAGGAGCAACUGA	0.762919895617699	0.440472007104999	0.132258492268301	0.264022856618093	706
hsa-mir-301b	5.76796823333333	ACUACUGUGCUCUGAGAAGCAGU	2.60140025931934	1.50191913998798	0.451008076689074	0.263596116842067	707
hsa-mir-8485	5.76690001666667	UGUAUAUAGCAUAUGUGUAUACAUACACACACACACACACACACACACA	1.8178998227133	1.0495649520033	0.315229987941436	0.262540499996652	708
hsa-mir-4287	5.7651337	UUUUCAGUUCCUGAGAUC	0.183648112300699	0.106029287072975	0.0318549615424702	0.260795017375144	709
hsa-mir-376c	5.763211	UGUUUAUGUUAUUUAUGGUUAAACA	0.661157582431994	0.381719508193874	0.114720349893834	0.258894995991827	710
hsa-mir-549a	5.76268993333333	GUCACUGUCUCAAAUCAGUGAC	1.1613314273311	0.670495012187984	0.201525926393084	0.258380075406816	711
hsa-mir-6826	5.76258883333334	ACCUCCUGGCUUUUCCUCUGCAGCAUGGCUCGGACCUAGUGCAAUGUUUAAGCU	1.95692216251323	1.12982953731016	0.339590801827389	0.258280167900784	712
hsa-mir-1283-1	5.7622763	UUCUGUUGUCAGAAAGAAGAGAA	2.29957186550898	1.3276584355725	0.399073516399931	0.257971320958292	713
hsa-mir-3145	5.76083606666667	CUCAUUGUUGAAUGGAAUGAGAU	1.7560112368044	1.01383356026903	0.30481881735275	0.256548075454416	714
hsa-mir-5191	5.76027416666667	UCCUCUCCUGGUCUGGGAGGAUAGAAGAGAGGA	0.512393899504926	0.295830755810291	0.0889530401990285	0.2559928031731	715
hsa-mir-365a	5.75397126666667	AGAUGUGUUUCCAUUCCACUAUCAUAAU	0.738679418503434	0.426476761117794	0.128377321378485	0.24976424709212	716
hsa-mir-604	5.75001586666667	CUCUCGUGUCCACUAGCAGGCAGGUUUUCUGACACAGG	0.114058383521613	0.0658516384295371	0.0198361858760807	0.245855501796666	717
hsa-mir-28	5.7497352	AUUGAGUUACCUUUCUGACUUUCCCACU	0.391403015764482	0.225976636513255	0.0680732246181497	0.245578145647373	718
hsa-mir-548h-4	5.74874373333333	UUUGUCAUUACUUUAAUUACUUUACGUUUCAUUAAUGACAAA	0.804905203839193	0.464712236108689	0.140014104154975	0.244598373520928	719
hsa-mir-1270	5.7486642	GUGUUGGGUAUAAGUAACA	0.920935292975436	0.531702239305595	0.160199876168699	0.244519778298576	720
hsa-mir-193b	5.74604906666667	AGAUGAGUUUAUGUUUUAUCCAACU	1.37839039468379	0.795814065419082	0.239884898073696	0.24193549096641	721
hsa-mir-1246	5.7456621	CAGGAGUGGACACCUG	0.273399001206496	0.157846986942745	0.0475835502415807	0.241553088646082	722
hsa-mir-3164	5.74509766666667	GGCGCACAGCAGACCCUGCAAUCAUGCC	1.44213364157435	0.832616246170368	0.251019865152456	0.240995312912586	723
hsa-mir-222	5.7433748	AGAUCCUGUCUUUCGUAAUCAGCAGCU	1.369210493529	0.790514047016226	0.238398248627096	0.239292767789963	724
hsa-mir-6828	5.74239763333333	CUGUGGUCUAACCUUUCCCAUCU	0.447599862867965	0.258421901316059	0.0779465114484146	0.238327126992266	725
hsa-mir-603	5.741989	CUUCCCAUUUAAAAGUAAUGGCACA	0.133931690794489	0.0773254977332199	0.0233249647107455	0.237923313567776	726
hsa-mir-588	5.7372087	GAACACUAUUCCAUUGUGUUC	0.319671104930723	0.184562198483898	0.0557189256389999	0.233199398126645	727
hsa-mir-148b	5.7347594	CAGGCUGUGGCUCUCUGAAAGUC	0.964300359714042	0.556739072260555	0.168150098801711	0.230778988091715	728
hsa-mir-4768	5.73430023333333	AUGGAUAUGGGAACUGUGAUGUCCA	0.627088422685615	0.362049669643238	0.109357445053255	0.230325237384288	729
hsa-mir-371a	5.73270823333333	CACUUUCUGCUCUCUGGUGAAAGUG	1.33776978161919	0.772361743531583	0.233357381392726	0.228752015330802	730
hsa-mir-4754	5.73266453333333	GAGUGAGGCCCAGUGGUCACCGCCGCCCUC	1.46351777489772	0.844962381301003	0.255294508581116	0.228708830780713	731
hsa-mir-8066	5.73151606666667	AUUGUUGCCUCUGCAUGUUACAAU	0.765450397459439	0.441932993024513	0.133551121301246	0.2275739104995	732
hsa-mir-6761	5.7280126	GGCAGGUGCCUCCGUGUUGCCGAACCCUCCU	0.817840995865964	0.472180719117526	0.142779189393886	0.224111767896701	733
hsa-mir-4459	5.7216113	GAGGUUGCAGUGAGCCAAGAUCGUG	0.724135115722724	0.418079603992175	0.126561396388937	0.217785972462667	734
hsa-mir-8064	5.7209262	GGACAUCCUUCCAUAGUAAAUAAGCGGUGCC	1.77786694877993	1.02645196146143	0.310765580017434	0.217108953349071	735
hsa-mir-4506	5.7204911	GGUUCAAGUUUGGCUCCAUCUUUAUGAAA	0.955519044963107	0.551669177825264	0.167034443067853	0.216678985437343	736
hsa-mir-4445	5.72047833333333	CGUGCAAGUUUAAGUUUUUGCACG	0.186309265001216	0.107565704300973	0.0325688262667805	0.216666369355967	737
hsa-mir-1291	5.71947776666667	CAGUUGUACUGUGGCUG	1.19175814193632	0.688061884055861	0.208368349446505	0.215677604565777	738
hsa-mir-3607	5.719066	CAGUAUGAAUGAAUUCAUGAUACUG	2.83471608180847	1.63662409290828	0.495660669383509	0.215270694766221	739
hsa-mir-6859-1_6859-3_6859-2_6859-4	5.7188635	CUCAGGACAGCGGGUGUCAGCUUGCCUGAC	0.554965940986299	0.320409735419514	0.0970412986752174	0.215070583292711	740
hsa-mir-4301	5.71719766666667	GUGAACAUUGCAU	0.77667526009628	0.44841367048951	0.135848943027557	0.213424398784272	741
PARIS_ID1	5.71550343333333	AGCAUUUCUGAAUCUCCUAUCCAAUACAAAAACUAGGACAAUACAGACAGUAACUCCUAUGGUUACAAUGAACACUCCU	0.804468078549356	0.464459861704932	0.140751919394821	0.211750149259301	742
hsa-mir-376a-2	5.71322916666667	UGGUUACGUGUUUGAUGGUUAAUCA	0.147894245530188	0.0853867824684507	0.0258862792329536	0.209502708005842	743
hsa-mir-181c	5.71293403333333	GAGUUUGGGCAGCUCAGGCAAACC	0.467942138837319	0.270166519822895	0.0819092494516846	0.209211055826998	744
hsa-mir-141	5.71274536666667	GUUGGAUGGUCUAAUUGUGAAGCUCCUAAC	0.31779710620505	0.18348024481517	0.0556294891173282	0.209024614519991	745
hsa-mir-655	5.7121446	AUGUUCGCUUCAUUCAUCAUGAAUAA	0.867906048502762	0.501085790734374	0.15194048982982	0.208430934011823	746
hsa-mir-4777	5.71109376666667	AGAUAUAUAUAUACCUCAUAUGUAUAUGGUAUAC	1.83940296788362	1.0619797986558	0.322075427761222	0.207392495459977	747
hsa-mir-4803	5.7104085	UUGAAUCACACACACAUUUCAA	0.354470838097536	0.204653833795485	0.0620745150014287	0.206715311645581	748
hsa-mir-548ai	5.7102908	CCCAUUUAAAAUAUGGAA	1.35065801336109	0.779802767597149	0.236530513185263	0.206598999939743	749
hsa-mir-323b	5.70873466666667	UUCGCAUUAUUUAAUGAUGCCCA	0.854743352203432	0.493486304482694	0.149725535011162	0.205061221498685	750
hsa-mir-200c	5.70835736666667	GUUUGGGUGCGGUUGGGAGUCUCUAAU	0.0919160176830095	0.053067737552124	0.0161020082974733	0.204688371824826	751
hsa-mir-934	5.70718176666667	CUGGUAGUAUAAAACCCAG	0.0417429396775461	0.0241002974595975	0.00731410727468847	0.203526638253168	752
hsa-mir-637	5.70483116666667	CACUGCAGUUACCCUCCCCUCGGCGUUACUGAGCACUG	0.367778278691284	0.21233688820451	0.0644678638064195	0.20120376403274	753
hsa-mir-921	5.7027106	AUUCAGACUCAGGU	1.08253399764168	0.625001294945346	0.189827973673025	0.199108209858186	754
hsa-mir-520c_520b_519c_519b	5.70240783333334	CUUUCUGUUGUCUGAAAGAAAAGAAAG	0.558450535897625	0.322421567229585	0.0979324089436766	0.198809014382646	755
hsa-mir-548f-2	5.70226731	UUUUAUCAUUACUUUUAAUGGCAAAA	1.17170726285773	0.676485503622347	0.205480942782692	0.198670148549084	756
hsa-mir-135a-2	5.7011696	GUGAUAGUAAUAAAGUCUCAU	1.64554299953022	0.950054693741878	0.288632528934102	0.19758538624988	757
hsa-mir-6755	5.7010558	AACGUUAUGUGUGGUCUUUAACCUGUU	1.34148322677978	0.774505702094672	0.235304349552196	0.19747292854279	758
hsa-mir-4671	5.69922306666667	CUAAUCUCUUAGCACUGAAGAUUAG	0.851830629034817	0.49180464297722	0.149464342607848	0.195661812651985	759
hsa-mir-4679-1	5.69699353333333	UGCUUUGUUAGAAACAAAAAGCA	0.842748961378621	0.486561339711224	0.147928720025337	0.19345857709358	760
hsa-mir-412	5.69652843333333	AAGUAAUUGUUUCUAAUGUACU	0.553894490177204	0.319791133006459	0.097233691828181	0.192998963037625	761
hsa-mir-6812	5.69339693333333	GCAGCCAGUCCUGUCUCACCGC	1.05998784279149	0.611984266373399	0.18617845465605	0.189904399683045	762
hsa-mir-6737	5.6926814	UGGAGGGGGUUUGUUUGCUUAUUCCCCUCU	0.698790939676317	0.403447137129393	0.122752511615408	0.189197306203144	763
hsa-mir-410	5.69201656666667	AGUUCGCUUUUAUUAAUGACGAAUA	0.868695023021757	0.5015413053853	0.152616390491372	0.188540314706978	764
hsa-mir-4650-1_4650-2	5.69174643333333	ACCUUCCAAGGCUCAGAAGGU	0.324811832712807	0.187530199052715	0.0570671649760377	0.188273367648322	765
hsa-mir-1305	5.69074403333333	AUGUUUAUUGUAAAGAUACUUU	0.959540753322892	0.553991112229388	0.168614287991591	0.187282791149319	766
hsa-mir-1250	5.68975223333333	UGUGGCCUUUUUGCCUUUUCUAAAGGCCACAU	0.676046419928139	0.390315582530194	0.118818252922778	0.186302689621272	767
hsa-mir-550a-2	5.6861183	AGCCCUGUUGUUGUCAGAUAGUGU	0.219207604196182	0.126559569291079	0.0385513618659995	0.182711619231261	768
hsa-mir-4748	5.6847587	UGCUGGUGCUAGAGAGGAAAGCA	1.86200779874442	1.07503070383827	0.327543858412921	0.181368055975029	769
hsa-mir-210	5.6844474	ACACUGCGCUGCCCCAGACCCACUGU	0.760353389207859	0.438990233938402	0.133760299938365	0.181060427818465	770
hsa-mir-7975	5.6832943	AGGACAGGGGAUUUAUCUCCCAAGGGAGGUCCCCUGAU	0.65634174428949	0.378939082745925	0.115486144064278	0.179920928854976	771
PARIS_ID18	5.68248446666667	UCACUGGUCUUGUAAUUAAAAUUCAAACACUAUAGAAAAAGGCCAUGUAGA	0.648475817779332	0.37439768795786	0.114118361710142	0.179120647661727	772
hsa-mir-1293	5.68138413333333	GUGCAGCUUGUACCUGCAC	0.996574758550612	0.575372705116782	0.175410557561773	0.178033292971912	773
hsa-mir-4502	5.68087296666667	CUUUUUGCUGAUGGAGGGUCUUGCCUCCAUGGGGAUGGCUG	0.229366185181454	0.13242462875751	0.0403751653183046	0.177528155614495	774
hsa-mir-3171	5.68043636666667	UAUCUAUAUAUAUGUGUA	1.12004718878497	0.646659545950088	0.197176258387034	0.177096705395556	775
PARIS_ID34	5.67968536666667	GCUGGUGAUGCCCAACCCAGUGCUCUGCACCCAGGUCACACUGUGGCUUUGUCCUCUGC	0.823535356567781	0.475468359801583	0.144996650941442	0.17635456358515	776
hsa-mir-4639	5.67883096666667	UUGAUGUCAGGUUAUCCCCAAGCAUAACCUCAC	1.34878815271061	0.778723203047247	0.237511586562034	0.175510241397649	777
hsa-mir-133a-1	5.6780014	CAAAUCGCCUCUUCAAUGGAUUUG	0.737455365710061	0.425770053908038	0.129879391313652	0.174690459629535	778
hsa-mir-2277	5.67772553333333	GCCAGUCAGCGCUCACAUUAAGGCUGAC	1.46229546074232	0.844256677894344	0.257549515586362	0.174417846863316	779
hsa-mir-4783	5.67726566666667	CGGGCUGAUUGCGCUAACAGUGGCCCC	0.821472566712746	0.474277407523496	0.144695107635339	0.173963404412522	780
hsa-mir-1253	5.6770896	UGCAGAUGUGGACUGCUAAAUGCA	1.04821726642772	0.60518852094126	0.184639901830636	0.173789414486087	781
hsa-mir-4472-1	5.67465563333333	CACUCUCCCUAAUGGGGCUGAAGACAGCUCAGGGGCAGGGUG	0.246124989602444	0.142100329001265	0.0433726741331559	0.171384156924874	782
hsa-mir-3591	5.67298726666667	GUUUGAUAGUUUAGACACAAAC	0.405868088133106	0.234328049939127	0.0715439801033761	0.169735468964258	783
PARIS_ID15	5.67209286666667	CCAGAGGAGGCAGCAUCUGUAGGUGUCUUCACCUGCUCUGG	0.422396182714099	0.243870549794656	0.0744691937602795	0.16885161858446	784
hsa-mir-3689a	5.6718505	CUGGGAGGUGUGAUCCUGUGCUUCCUGG	0.349851241741228	0.201986708595623	0.0616820280684811	0.168612110679289	785
PARIS_ID6	5.67176693333333	GUGACACUGUUUUGUGAGAUGGGUUGAAAGCACGUGCUGCCAAAAUAGAAUAAUGUUGGUCCUCUCCUCAUGUGCCGUGGAAC	1.36502827773105	0.788099443599474	0.240670728147995	0.168529529697546	786
hsa-mir-3646	5.6706441	UUUUCAUGACAACCCUAUAUGGGAAAAUGUUGUGAAAA	0.180417585630586	0.104164141630361	0.0318160657676587	0.167419940399563	787
hsa-mir-3680-2_3680-1	5.6685285	UGCAAAUGCAAAGUUGGCUUUUGCA	0.551090480028017	0.318172236992016	0.0972193189163673	0.165329294308888	788
hsa-mir-3149	5.6681559	CACACAUACAUAUAUAUAUGUUUG	1.055562638514	0.609429373492568	0.18622681823448	0.164961089197624	789
hsa-mir-4531	5.66668953333333	CAGUGGGGACAUG	0.738294861597279	0.426254737084507	0.130286802771598	0.163512018608116	790
hsa-mir-4696	5.66592013333333	AUCUAUUCCAGAAGAU	1.70318355488404	0.983333483891647	0.300601405385861	0.162751693829251	791
hsa-mir-152	5.662841	CCGACUCGGGCUCUGGAGCAGUC	0.983741910773385	0.56796365699813	0.173718794289542	0.159708879466422	792
hsa-mir-1279	5.66175553333333	UUCUAAUGCCAAGAA	1.12662519691578	0.650457360715141	0.198988668847114	0.158636216088077	793
hsa-mir-4322	5.66171953333333	GUGUCGCCCCACGAGGGGGACUGU	1.11170688292888	0.64184426811895	0.196354990102162	0.158600640715009	794
hsa-mir-6888	5.65770953333333	AGAUCUGUCUCUGAUUGUUUCCAAGAUCU	0.714345350897774	0.412427480635187	0.126260520567394	0.154637939437067	795
PARIS_ID22	5.65666426666667	GGCAGUGUCCAGAGGAGGCAGCAUCUGUAGGUGUCUUCACCUGCUCUGGCUCUUGGCACAUCUGGUUGGUGACACUGUU	0.608220670234828	0.351156367686772	0.107522851200295	0.153605001891983	796
hsa-mir-4493	5.65402873333333	UUCCGGUGAUUAUCACAGCCAUGCCUUUACCUCCAGAA	0.651628235566879	0.376217737216098	0.115250251864693	0.151000555181746	797
hsa-mir-548ay	5.6537252	UUUUGCAUUUAAAGUAAUGGCCAAA	1.53273616089829	0.884925635091302	0.271101991461893	0.15070060208252	798
hsa-mir-4294	5.65301243333334	GGGCCAUGUCUGUGAGGGCCCA	1.07256852627592	0.619247727369724	0.189733976163126	0.149996242635919	799
hsa-mir-6731	5.65204693333333	UGGAAGCUCCAGGUGCCAACCACCUGCCUCUA	1.08196093388982	0.624670436433944	0.191428158090634	0.149042130894309	800
hsa-mir-3160-2	5.64934953333333	CUCUCCUGACCAGCUGAGCUGGAGGAGAG	1.22870857899538	0.709395228838588	0.217495584535092	0.146376547246648	801
hsa-mir-3183	5.6482483	CGGAGCAGUCACGUUGACGGAAUCCUCCG	0.265617590252019	0.153354387233503	0.0470265427693783	0.145288303172508	802
hsa-mir-5093	5.64809626666667	UCCUGAGCUAGGAGGAUUAGGA	0.953018867734487	0.550225699829299	0.168732759276592	0.145138063101611	803
hsa-mir-4729	5.64700786666667	GCUAACUGUGACCUUAGC	2.32876582429274	1.34451357553502	0.4123893359595	0.144062500989165	804
hsa-mir-1262	5.64523796666667	GGAUGAAAGUCAAAGAAUCC	0.566488216697155	0.327062124402854	0.100347978250357	0.14231347730043	805
hsa-mir-6806	5.64418803333333	CCAGGUUCCAUGUGAUGCUGAA	0.32162834932335	0.185692214060851	0.0569839890917673	0.14127592813291	806
hsa-mir-3130-2	5.6438717	CAGCCUUGACAACAGGCUG	1.51648327202501	0.875542025325206	0.26869556089041	0.140963326012149	807
hsa-mir-517c_517b	5.6426818	CUGUCUGUUGUCUAAGAAAAGAUCG	0.548180943163988	0.316492415100352	0.0971490086795233	0.139787461111745	808
hsa-mir-518a-2	5.64126436666667	UUUCUGUUGUCUAAAAGAAGAGAAA	0.70202685648065	0.40531539456745	0.124444949013348	0.13838674667748	809
hsa-mir-4326	5.63950366666667	CAGACUCUG	0.190351066965866	0.109899239753275	0.0337531595361789	0.136646814472975	810
hsa-mir-890	5.63784643333333	GUUGCUUAGAUUACAUGUAAC	0.183027755730363	0.105671124040098	0.0324641257782805	0.13500912852588	811
hsa-mir-5692c-1	5.6375606	UAAGAGUAAUAGCUCUCUAGGUUAUUAUGAAUA	0.633999354969924	0.366039698257935	0.112459874040188	0.134726666651747	812
hsa-mir-577	5.63676496666667	CCUGAUGAAUCUGAGGCCAGG	1.94737792679047	1.12431917024641	0.345477936069075	0.133940417966768	813
hsa-mir-6784	5.6367009	AGGGACCCCCGGAGUCUGUCACGGUCUCA	0.708559140591335	0.409086810557177	0.12570458379144	0.133877106978768	814
hsa-mir-3941	5.6350556	GUAGAUUGAAAGCCCUAAUUUUAC	0.783311386502054	0.45224503985626	0.139006860287599	0.132251213609045	815
hsa-mir-642b	5.630092	GUCUUGAUCCCCCACCCCAAGAC	1.05472388507395	0.608945118968171	0.18733688278521	0.127346160226703	816
hsa-mir-4419a	5.62897683333333	CUCGGGAGGCUGAG	0.37529426355302	0.216676244087658	0.0666718436875819	0.126244147165576	817
hsa-mir-153-2	5.62857986666667	GCAGCUAGUAAUAUGAGCCCAGUUGC	0.996236745752436	0.575177553336766	0.176996110804487	0.125851862797173	818
hsa-mir-5002	5.62635933333334	CUUAGUAGGUGAUAGCAUGACUGAC	0.253457816005195	0.146333938298814	0.0450482809556058	0.123657521082036	819
hsa-mir-1231	5.62539026666667	CUGCAGGAAAGGGAAGACCAAGGCUUGCUGUCUGUCCAGUCUGCCACCCUACCCUGU	0.788479665056984	0.455228946871196	0.140164437964266	0.122699884743278	820
hsa-mir-4273	5.62506396666667	CAGUAAGCCUUGACUUAUGGCUAAAUGCUUC	0.359087873915986	0.207319480668125	0.0638371183054788	0.122377433514603	821
hsa-mir-6083	5.62486326666667	AGGUGGAAAGGGAGCAGGAGCAUCGUCUUUAAGAGGGUCAGGUACCUUUGCUCUUA	0.590948252305449	0.34118413254569	0.105060020891077	0.122179100809743	822
hsa-mir-631	5.6224155	CAGCUACACAAGCUG	1.00620531718947	0.580932910739375	0.178963172890633	0.119760206022187	823
hsa-mir-622	5.6212134	UUGAGGAGAGCACCACAGUGGUCAUCACACAG	0.601671960815236	0.347375468540527	0.107035957897495	0.118572285023131	824
hsa-mir-590	5.62077786666667	AGUGCAGUAUGGUGAAGUCAAUCUGUAAU	1.08586426603454	0.626924026298436	0.193187543039927	0.118141888889321	825
hsa-mir-4484	5.62057293333333	UUUUUUUCCAAUGAAAAUAACGAAACCUGUUAUUUCCCAUUGAGGGGGAAAAA	0.490528441484655	0.283206727736333	0.0872737436739822	0.117939372784109	826
hsa-mir-4435-1_4435-2	5.6192297	GAGGGAUGAGUGCACUUCACCUGC	0.333299069712308	0.192430307619053	0.0593140141098536	0.11661198314656	827
hsa-mir-7107	5.61866383333333	AGGGCAAGUCCAAAGGUAUACAGUUGGUCUGUUCA	1.12883535386425	0.651733395424289	0.200908149579498	0.116052790986176	828
hsa-mir-6852	5.61828296666667	GACAUGCUCUGACUCCCCUGAUGUC	0.14738477517038	0.0850926396190715	0.0262330637393694	0.115676416715171	829
hsa-mir-4652	5.61712193333333	GAACUAACUAACCAGAACUAUUUUGUUC	0.517689611232872	0.298888236401972	0.0921627868109431	0.114529077993543	830
hsa-mir-6722	5.61690136666667	AUGCAUGGCUGGUGGCGGCGUGCAG	0.483336319529292	0.27905435418936	0.0860503483998557	0.114311112953177	831
hsa-mir-6825	5.61684503333333	GCAUGGGGCUAGGAGGCCCCGCGC	0.195581670448749	0.112919130082142	0.0348205566092822	0.114255444082356	832
NEAT1_ParasoR_ID39	5.6161338	GUGCUCUGCAC	0.273599896057072	0.157962973638804	0.0487167695429678	0.113552599883125	833
hsa-mir-3689d-2	5.61437646666667	CUCGCUGGGAGGUGUGCUAUCGUCUUCCCUGGGAG	2.63269419824999	1.5199867040536	0.468920139908797	0.111815994634804	834
hsa-mir-218-2	5.61394866666667	CAUGUGGUGGAACGAUGGAAACGGAACAUG	1.13653438541401	0.656178433362046	0.202448303840448	0.11139324061817	835
hsa-mir-1200	5.61158803333333	CCUCAAUCACUUGCCAGAGAGAUUGG	0.618088067835614	0.356853312347788	0.110144947234921	0.109060451409505	836
hsa-mir-6769a	5.61142413333333	CCCUCAUAUGGCAGUUGGCGAGGGCCCAGUGAG	0.650293505309798	0.375447130342877	0.115887427123336	0.10889848464156	837
hsa-mir-548aj-1	5.61091546666667	UAUGCCAUUAAAAGUAAUGGUAAA	0.436043113149898	0.251749608755376	0.0777133634859308	0.108395817796162	838
hsa-mir-3193	5.61072823333334	AGUGGACGAGUCUCAUUA	0.485748485190168	0.280447018682997	0.0865749444616363	0.108210792916047	839
hsa-mir-4251	5.6100085	AGUGGCCAAUUCCU	0.711062487896759	0.410532118797839	0.126748914533153	0.10749954897595	840
hsa-mir-4672	5.60852236666667	GUGGCCUUGGACAAGCCUCUUGGUUAC	0.329576240180287	0.190280930986593	0.0587634707742397	0.106030944871414	841
hsa-mir-324	5.60823376666667	CAUUGGUGUAAAGCUGGAGACCCACUG	1.5938212317694	0.920193117202207	0.284193080759669	0.105745748963981	842
hsa-mir-3198-2	5.6072251	AGCAGUACCAGAUGGUUCUGUGG	1.12510674169899	0.649580680186976	0.20065303632968	0.10474897971485	843
hsa-mir-8079	5.606798	UGGCUGUAGGGCAGCAGUCA	1.45081642865936	0.837629255631215	0.258760245805068	0.104326917441579	844
hsa-mir-4647	5.60627013333334	GGAAAGGGGAUGCAGAGCCCUGCC	1.26081495083924	0.727931851265338	0.224893720932707	0.10380527706388	845
hsa-mir-1827	5.60593753333333	UUCAGCCUAAAGCAAUGAGAAGCCUCUGAAAGGCUGA	0.402486681438135	0.232375793873546	0.0717964977392128	0.103476600144914	846
hsa-mir-150	5.60180986666667	CCAGUGCUGGGCUCAGACCCUGG	0.550041691286036	0.31756671852951	0.0981899965150614	0.0993976201012963	847
hsa-mir-30a	5.5975473	GAAGCUGUGAAGCCACAGAUGGGCUUU	1.44002255962479	0.831397412438505	0.257259560740967	0.0951853312291497	848
hsa-mir-4725	5.5973279	CCACCCACCAGGGAGCUUUCCAUGGGCUGUGGG	0.570732684052552	0.329512668773059	0.101965204513488	0.0949685190943918	849
hsa-mir-548x	5.59617776666667	UUUGCGUUACUUUCAAUCGUAAA	0.521462536255331	0.30106653567932	0.0931819105821467	0.093831951805164	850
hsa-mir-5003	5.59477963333334	GGUAGAGAUGAUUUUUCCUACU	0.893906431882578	0.516097119077744	0.15977509222289	0.0924503097236872	851
hsa-mir-7112	5.59474993333333	CCUGCAGGUGAGAGCGGGAACACCUGCAU	0.345540652017681	0.199497988458367	0.061761590086263	0.0924209600409039	852
PARIS_ID10	5.59058613333333	GUCAUGUGUCUGCUGGUGAU	0.448021650127696	0.258665420304005	0.0801385828681558	0.0883062728635736	853
hsa-mir-889	5.59011646666667	AUGGUCUCUAUAUUUAUGAUGAUUAA	0.834183660229307	0.481616160786977	0.149224737123719	0.0878421460056687	854
hsa-mir-6869	5.5901072	GGCGGCUCGGAGUACCUCUGCCGCC	0.361649783293684	0.208798599736978	0.0646946060879985	0.0878329886411176	855
hsa-mir-5192	5.58954283333333	UCCUGGGAAGCAUGGUAGCCAGGA	0.842643344795212	0.486500361948362	0.150753535650553	0.0872752787879447	856
NEAT1_ParasoR_ID29	5.58894286666667	GUGUAUGAAUUUAUAAAUCACUGGUCUUGUAAUUAAAAUUCAAACAC	0.91635122808466	0.529055628206923	0.163957880755934	0.0866823888436257	857
hsa-mir-8082	5.58885033333334	UCUGGGGAGAGAGUCCUCUUUUCAGC	0.566455543947779	0.327043260782206	0.101354573868134	0.0865909469587773	858
hsa-mir-4439	5.58882443333333	GCAUUUUAUCUAAGAUACACACAAAGCAAAUGC	1.00836135333826	0.582177698790259	0.180424589350867	0.0865653524542615	859
hsa-mir-4289	5.58510993333333	AUCAGGCAGUUUCCUG	0.873626403397642	0.504388439172793	0.156420628031621	0.0828946656969264	860
hsa-mir-548ad	5.58232926666667	UUUUGAAAGUAACUUGGCGAAA	0.776332258337887	0.448215638331969	0.139069592862166	0.0801467975289651	861
hsa-mir-6747	5.57571163333333	AGAACAUUCGUUCACUUUCCU	0.786283505352421	0.453960993474583	0.141019399326855	0.0736072204549137	862
hsa-mir-4710	5.57389246666667	GGUUCUUCCCGAAGC	0.186793427064239	0.107845235398391	0.0335122050131595	0.0718095112093338	863
hsa-mir-1197	5.57340053333333	UGUACGCUUUAUUUGUGACGUAGG	0.454910891256085	0.262642925523993	0.0816217834220524	0.0713233803243798	864
hsa-mir-5100	5.57250993333333	UGGAGCUAGACCACAUGGGUUCA	0.699016152593516	0.403577163867763	0.125440090902697	0.0704432851228502	865
hsa-mir-373	5.5714913	CUUUCCUUUUUGUCUGUACUGGGAAG	0.688962046368294	0.39777242293217	0.123658462208905	0.0694366667658053	866
hsa-mir-4745	5.5697352	GACGGCGCCCGCCCUGGCCCUGGC	0.601751257306236	0.347421250390951	0.108039473278054	0.0677012803034129	867
hsa-mir-562	5.56909533333333	CUUUUAGAGUAAUUGUGAAACUGUUUUUCAAAG	0.549219071437474	0.317091778738502	0.098619082375942	0.0670689609872743	868
PARIS_ID28	5.56653456666667	AGUCCAUGGCUAAUGUUAUUAUAUUAUGUGCUAUUGUAAUGGAUGGGGCUGUGGAGU	1.05498822682734	0.609097736750653	0.189523340633648	0.0645383990564742	869
hsa-mir-1972-1_1972-2	5.56591983333333	UUAAAUGUGUCAUUUAAAAAUUCAG	1.04837180315148	0.605277742760319	0.188355534133453	0.0639309166211644	870
hsa-mir-370	5.5631507	AGUUACACAGCUCACGAGUGCCU	0.774041398267128	0.446893009653441	0.139137233558517	0.0611944457486486	871
hsa-mir-4505	5.5624367	CGGACACCCGGCCUCCACUUUCUGUGGCAGGUACCUCCUCCA	2.17711936606382	1.25696045205489	0.391396699590994	0.0604888675161181	872
hsa-mir-3128	5.56118116666667	UCAUUUUCCUUAAAAAAUGA	0.38939064836537	0.22481479565367	0.0700194143466052	0.0592481434401845	873
hsa-mir-6514	5.5606259	CUGGCAUUUACGAGUCAGAGUUCUUACAGAGCUGC	0.75941626232135	0.438449183478211	0.13657028470866	0.0586994262507593	874
hsa-mir-4661	5.5583306	CCUGACAGACAGCCUGAUAGACAGG	1.69437272366339	0.978246548114617	0.304834822826729	0.0564311997561797	875
hsa-mir-4327	5.55570463333333	CUGGGAAGAGACCAUGAACAGGUUAGUCCAG	2.34430040420861	1.35348246943119	0.421962749809121	0.053836206871933	876
hsa-mir-935	5.5550325	CUCGGCCAUCCUCCGUCUGCCCAG	0.427707893661304	0.246937267539882	0.0769946699072065	0.0531720014806761	877
hsa-mir-1193	5.55359166666667	GUGCACUUCAUUUACGAUGUAG	1.59273750510333	0.919567427319819	0.286794132644489	0.051748163053918	878
hsa-mir-6734	5.5518508	AGAAGCCCAGGUUCUGAAUCCCCU	0.384609619977205	0.222054467626759	0.0692759286645824	0.0500278302447594	879
hsa-mir-8073	5.5513186	UCGUCAGUGUUUGA	2.39739677741707	1.38413767479609	0.431860779422221	0.0495019076462255	880
hsa-mir-4676	5.55072783333333	AGUGAGUUGAUUACUUCUCACU	0.471462279318636	0.272198873877369	0.0849370196981019	0.0489181091861352	881
hsa-mir-5692b	5.54938583333333	GUGUUCACACAUAAUGUGUACACCAUGUGUGUACAC	1.34660097060651	0.777460432870682	0.242657658171455	0.0475919383345142	882
hsa-mir-6733	5.54884506666667	CAGAGUUCCCUUCUUGUGAGCUCAG	0.149824915992012	0.0865014555793013	0.0270010991822512	0.0470575501147989	883
hsa-mir-6780b	5.54771023333333	GGAAGACACAUGAGCAGUGCCUCCACUUCACGCCUCUCCC	1.59727220421781	0.92218553707426	0.287915579047482	0.0459361023591247	884
hsa-mir-4448	5.54751526666667	AGCCUUCUAUUAUGCCCAGACAGGGCCACCAGAGGGCU	0.735650891702779	0.424728240354188	0.13260907926168	0.0457434353618294	885
hsa-mir-6853	5.5475147	GUCAGGUGAUGGUGAUAAGGUCAAGGCCUG	2.51147797223543	1.45000248333394	0.452721282962159	0.0457428753791045	886
hsa-mir-4645	5.5467139	UUGUCUCCUCAAGUUGCGACGAGACAG	0.589879966052187	0.340567357189797	0.106347645955236	0.0449515209692858	887
hsa-mir-586	5.546653	GUCCCAAUACAUGUGGGCC	0.671920575268009	0.387933525005033	0.121139825272648	0.04489133929651	888
hsa-mir-8081	5.5464065	CUAUGGCCCCCCUCCUCUCUGAAAGCAAGGCCACUUG	1.35366027157327	0.781536122184131	0.24406077549009	0.044647746811471	889
hsa-mir-4540	5.5455743	CUUGGCACCUUUGGCCUUAG	0.647679081007285	0.373937691768045	0.116792066244119	0.0438253627706978	890
hsa-mir-548a-2	5.54529786666667	UUUGCCGUUAAAAGUAAUGGCA	0.767641445071164	0.44319799495295	0.13843105700156	0.0435521900217514	891
hsa-mir-4325	5.5396999	GUGAGAGAUGCUUCUAGAUCCAGGAGGCAGACCUCAA	0.721391366926309	0.416495499885977	0.130222102270614	0.0380202524497155	892
hsa-mir-486-2	5.53930463333333	CCCGAGCUGGGCAGCAUGAAGGGCCUCGGG	0.723035317282789	0.417444635066825	0.130528173686612	0.0376296480294843	893
hsa-mir-190b	5.5383753	GGUUGUUUAAUUAGGAACCAACU	0.665637756021599	0.384306137621848	0.120186466240668	0.0367112763617452	894
hsa-mir-154	5.5368883	CCUUCGCUUUAUUUGUGACGAAUC	0.807679567070126	0.466314015466898	0.145872469031049	0.0352418158130435	895
hsa-mir-1-2	5.5363657	CCCAUAUGAACAUACAAUGCUAUGGA	0.708974986698286	0.409326899418967	0.128057831638233	0.0347253799806624	896
hsa-mir-4255	5.53586056666667	UGGAGUCAGUAUUGGUCUGGCCA	0.714449955165694	0.412487873937429	0.129058517020397	0.0342262047922492	897
hsa-mir-619	5.53524033333333	AGCCACUGCGGUCGACCAUGACCUGGA	1.07510958484436	0.620714808218236	0.194229973786328	0.0336132872304997	898
hsa-let-7f-1	5.5343411	AUAGUUGUGGGGUAGUGAUUUUACCCUGUUCAGGAGAUAACUAU	0.424426868927828	0.245042967026792	0.0766896837868971	0.0327246605274646	899
hsa-mir-3913-1	5.5335928	GUCUGCCAAAACCUUGGCAGAC	0.361963761425933	0.208979875096152	0.0654120703326657	0.031985186870036	900
hsa-mir-7156	5.5330584	CAGAGUGUGCAUGGCAGGCU	0.600874203858312	0.346914883346699	0.108597119426448	0.0314570902209265	901
hsa-mir-4485	5.53219606666667	CAGUGACAUGCGUUUAAC	1.01672244967335	0.587004980010043	0.183782793925082	0.0306049282752891	902
hsa-mir-4690	5.5320146	CUGAACCCGUGGGUGAGGAGUGCAG	0.274143902115876	0.158277055683296	0.0495558891178408	0.0304256020428951	903
hsa-mir-15b	5.53117976666667	UUUACAUGCUACAGUCAAGAUGCGAA	0.715242187715505	0.412945269613323	0.129310964005522	0.0296006157294611	904
hsa-mir-148a	5.53043763333333	CCGACUCUGAGUAUGAUAGAAGUC	0.975944451513539	0.563461791795463	0.176467852314485	0.0288672360016807	905
hsa-mir-4798	5.53036776666667	AAUUGGCUUUUACAAAAGACCAACU	0.790028383035959	0.456123099613256	0.142852775144127	0.0287981934257968	906
hsa-mir-4438	5.52844073333333	UGUGCCUUGCCUUUCCUUUGGCACA	0.56273223433628	0.324893606975731	0.101788598536171	0.0268938898216501	907
hsa-mir-892b	5.52762506666667	GUAGAUUUUAUGUCAC	0.721114406661033	0.416335596802265	0.130456461493668	0.0260878441003588	908
hsa-mir-3161	5.52302916666667	GAUUGAAGUUGAAUAGUGC	0.138205714074068	0.0797931062242078	0.0250235350753145	0.0215461536257255	909
hsa-mir-5010	5.52150263333333	AAAAUUCAUGGCCUACAGCUGCCUCUUGCCAAACUGCACUGGAUUUU	0.800660951992647	0.462261816162577	0.145007800441687	0.020037626046967	910
hsa-mir-3659	5.52120096666667	CACGUGCUGCUUGUAUAGACAUGAG	0.687251244353563	0.396784690928435	0.124474955449499	0.0197395175967142	911
hsa-mir-4305	5.5200904	CUGGGUUCUUAGAGGCCUAAUCCUCUACAAACUCAGUUU	1.08741704508397	0.62782052370062	0.196992615389772	0.018642050277701	912
hsa-mir-548aj-2	5.52005093333333	UUUGCUAUUACUUUUAAUGGUAAA	0.85595468496892	0.494185667780927	0.15506282375044	0.0186030491279675	913
hsa-mir-4784	5.5200356	CUGAGAGUGUCAUGGUGGAGCCUCCG	1.66989547292693	0.964114600812903	0.302515344815337	0.0185878966542535	914
hsa-mir-526a-1	5.52003126666667	UCUGUUGCUUGAAAGAAGAGA	0.490704948866184	0.283308634320573	0.0888953205445342	0.0185836144334206	915
hsa-mir-3175	5.51938966666667	ACGUCUGGCCGCGUGCGCAUGU	1.23094106771796	0.710684156803527	0.223021229168145	0.0179495822289503	916
hsa-mir-4454	5.51747293333333	CCAAAUUUCAUGCG	1.19876359801045	0.69210648600606	0.217266783633541	0.0160554571343193	917
hsa-mir-1296	5.5171446	AUCUCCUUUAGGAAAACCUUCUGUGGGGAGU	0.560628566388185	0.323679053719613	0.101615710124434	0.0157309965558672	918
hsa-mir-4802	5.51603973333333	UGUUAGUGUUCAAGUCUACA	0.832439828240771	0.480609358918975	0.15091258737865	0.0146391620042591	919
hsa-mir-409	5.51548963333333	UUUGCAUCUGGACGACGAAU	1.18374262336828	0.68343412225291	0.214621493659281	0.0140955505396719	920
hsa-mir-4270	5.51520113333333	GGGCAGAAAUAGAUGGCCU	1.55499263610477	0.897775417042972	0.281946677648172	0.0138104534527162	921
hsa-mir-194-2	5.51304226666667	GUGGAAGUGCCCACUGGUUCCA	1.46301013449997	0.844669294980708	0.265372559057949	0.0116770510340377	922
hsa-mir-4513	5.51275753333333	CCAUAAGCUGUCUAAAACUUCG	1.59863769228753	0.922973901978888	0.289988754742293	0.0113956761851918	923
hsa-mir-4775	5.5116131	CUCUUGAUAGCAGACAU	0.691501739944501	0.399238715702052	0.125462678057809	0.0102647416633683	924
hsa-mir-224	5.51040053333334	CGUUUAGUAGAUGAUUGUGCAUUGUUUCAAAAUG	0.517548982646631	0.29880704444985	0.0939222075629332	0.00906647745399517	925
hsa-mir-3123	5.50937556666667	UCCCAUUUCCACAUGGAGAGUGGAGCCCAGA	0.362474961145128	0.209275016391639	0.0657923854997665	0.00805360046650126	926
hsa-mir-3654	5.50828023333333	CAUCACUGGAAUGUUCCAGCGACU	1.5176189860197	0.876197730105761	0.275515936323616	0.00697118680072357	927
hsa-mir-4695	5.508131	CAGGCGGGGCAGCCCAAUGCCAUGGGCCUGAU	0.629803978223391	0.363617496363972	0.1143407769756	0.00682371370328828	928
PARIS_ID27	5.5078202	CAUGUCACCCAAAGGGGUAAUUGUCCUACUGGUGGUCUGUAAGAUGAGUUAGGGUGACUUG	0.376434287672525	0.217334437319937	0.0683454205118251	0.00651657964912832	929
hsa-mir-6716	5.50773963333333	AGGGCCUUCUGAGCCCAGGUCCG	0.365518734060681	0.211032339503785	0.0663645630320882	0.00643696328180731	930
hsa-mir-520a	5.50747223333333	CUUUCUGUUGUCUGAGAGAAAAGAAAG	0.942910809020197	0.544389809409619	0.171205730882008	0.00617271731629054	931
hsa-mir-328	5.50656406666667	UCAGGGAGAAAGUGCAUACAGCCCCUG	2.58950645088767	1.49505224648827	0.470258117319099	0.00527526265030852	932
PARIS_ID29	5.5063461	GCCAAAAUAGAAUAAUGUUGGU	1.46453096212556	0.845547345219735	0.265971469197253	0.00505986694244091	933
hsa-mir-184	5.50607843333333	CCCAGCUUUGUGACUGUAAGUGUUGGA	0.949562378169092	0.548230094648266	0.172457110748827	0.00479535745564316	934
hsa-mir-759	5.50266363333333	UGACUCAGAUCU	0.179120421732038	0.103415223704352	0.0325515847719612	0.00142083567910692	935
NEAT1_ParasoR_ID18	5.50229013333333	UGGAACUGGGGUAAAACUGCGUAGUGGCUGCAGCUGCCUGUCCA	0.339659652505509	0.196102591806911	0.0617305965833795	0.00105174118351709	936
hsa-mir-548j	5.50203873333333	UUUGGUAUUACUUUCAGUGGCAAA	0.71649412244491	0.413668074466354	0.130223387578886	0.000803306494921107	937
hsa-mir-509-2_509-3_509-1	5.50047066666667	AUCAUGUAUAAUUAAAAAUGAU	0.174083103953955	0.100506926929182	0.0316487650791257	-0.000746264523505871	938
hsa-mir-107	5.49983756666667	GCCUUGUGGCAUGGAGUUCAAGC	2.18011464414123	1.25868977665919	0.396396187653694	-0.00137189698711282	939
hsa-mir-1245a	5.4997509	AUCUGAUGUUGAAUACUCUUUAAGU	0.245455375203153	0.141713726947581	0.0446302713825007	-0.00145754140376135	940
hsa-mir-511	5.4976931	CAGUCAGUAAAUAUUUUUUUGUGAAUG	0.731212683577009	0.422165839698055	0.133003547174543	-0.00349106925656601	941
hsa-mir-499a	5.4952719	UGUUUAACUCCUCUCCACGUGAACA	0.405793168593519	0.23428479512278	0.0738440564867262	-0.00588371073640431	942
hsa-mir-4804	5.49449803333333	AGCAAGGUGCGUCGUAUCUUGCU	0.57471031736549	0.331809156437021	0.104597419796842	-0.00664844949674181	943
hsa-mir-5695	5.49445463333333	GCCUCUCUGAGCAUGCAUUCCUGAGACUC	0.510596182136669	0.294792843203801	0.0929293653712279	-0.006691337585385	944
PARIS_ID45	5.4939542	GUGAGAUGGGUUGAAAGCACGUGCUGCCAAAAUAGAAUAAUGUUGGUCCUCUCCUCAU	1.11149902378179	0.641724260584422	0.202313121536723	-0.0071858682112015	945
hsa-mir-6883	5.49337	GGAUGUGUUGACCCCUGAAGUGGUUCUGAUGACCUUUCC	1.78537917214072	1.03078914564099	0.325006175105758	-0.00776317745972475	946
hsa-mir-2053	5.49015596666667	ACAUUUGCAACCUGUGAAGAUGCAAAACUUUAAGUGU	0.768440432540834	0.443659290583643	0.139966958535677	-0.0109393006510803	947
hsa-mir-1973	5.4892841	UGGUAUCCUGACCG	1.35179518089522	0.780459311579092	0.246260742980167	-0.0118008834825508	948
hsa-mir-4684	5.48733373333333	AACAUACAUUUGUCUUGGUGUGUU	0.769615727078486	0.444337847201333	0.140253129202509	-0.0137282451988722	949
hsa-mir-718	5.4871152	GCCCGGGCACCGCCCCUU	1.29459242343699	0.747433284162199	0.235933159091866	-0.0139442008894665	950
hsa-mir-4462	5.48705513333333	GUCAGGAGUGGCUUUCCUGAC	0.514131668639818	0.29683405728811	0.0936990163478615	-0.014003559058232	951
hsa-mir-496	5.48505936666667	UUCAUUUUAUUUAUGAUGAG	0.415591783476651	0.239942028063241	0.075767964518716	-0.0159757852728128	952
hsa-mir-4667	5.48283366666667	GAACCCAAGAAAAGCUGACUUGGAGGUCCC	0.966684660874509	0.55811564917738	0.176311141217277	-0.018175232712792	953
hsa-mir-579	5.48163426666667	GACGAUUUGAAUUAAUAAAUUC	0.838523172456577	0.484121579339544	0.15296955828585	-0.0193604855588673	954
hsa-mir-4691	5.47976686666667	CUGCGGCCCUGAUGUCUCUACUCCAG	2.40379301423673	1.38783054384572	0.43866702228866	-0.021205859216331	955
hsa-mir-7704	5.47968406666667	CGUGCUCAGCUUGGCACCCAAGUUCUGC	1.41991501731148	0.819788317471175	0.259123518808125	-0.0212876825743879	956
hsa-mir-212	5.4791579	CUUACUGCCCGGGCCGCCCUCAGUAA	0.392949194703628	0.226869323339986	0.0717170780392417	-0.0218076430039176	957
hsa-mir-4475	5.47909453333333	AAUGACUCAUAGUCAA	1.246013915284	0.719386469403237	0.227412377666344	-0.0218702622485499	958
hsa-mir-4306	5.47845823333334	UCCAGAGGCAUCCCUAACCCAGAAUCUUUUGACUGUCCUCUGGA	1.06280919655972	0.613613175730966	0.193997864233614	-0.02249905696754	959
hsa-mir-99a	5.47552043333333	CUUGUGGUGAAGUGGACCGCACAAG	1.12219248930604	0.64789813578342	0.204947183189103	-0.0254022050509155	960
hsa-mir-3650	5.47532446666667	GUCCUGACUGCGUGCCAGGGGC	1.57257403189034	0.907926040632504	0.28721111259507	-0.0255958602530202	961
hsa-mir-3129	5.47490053333333	GUUUGCCUGUUAAUGAAUUCAAAC	0.254440144370033	0.146901085844686	0.0464739300414504	-0.0260147932110651	962
hsa-mir-302c	5.47471303333333	CCUGCUGUGUGAAACAAAAGUAAG	0.526495995209141	0.303972604561257	0.0961686926791445	-0.0262000816124651	963
hsa-mir-3606	5.47447716666667	UUUUAAUUUUUUUAAAA	1.22774163383284	0.708836962788703	0.22426646352795	-0.0264331661863859	964
hsa-mir-6829	5.47283123333333	GGCAGGGUCCUCCAGCUCAUUCCUCCUGCC	0.28380795592591	0.163856599751982	0.0518576115041376	-0.0280596854191568	965
hsa-mir-7851	5.47198866666667	AGUAGCUGGGAAUACAGGUGUGUGCCACCAUGCCUCUACAAGCUACC	1.24918673115613	0.721218295501101	0.228287521640115	-0.0288923138497654	966
hsa-mir-320c-2	5.46938996666667	UCUUCCCAGAAUUGGGAAAA	1.24135398601119	0.716696057983173	0.226963883280704	-0.0314603616829302	967
hsa-mir-130a	5.4683934	GCUACUGUCUGCACCUGUCACUAGCAGU	0.527267880019967	0.304418252464571	0.0964209853702125	-0.0324451736538906	968
hsa-mir-3125	5.4675728	GAGAACUCACGGUGCCUGUGGUUCGA	1.61700925857736	0.933580730721754	0.295745354973117	-0.0332560945188967	969
hsa-mir-4697	5.46731123333333	GACGUGAAGGGACCACAUCCCGCUUCAUGUC	0.780476387888559	0.450608252643606	0.142753239129706	-0.0335145759563704	970
hsa-mir-624	5.46676576666667	UGUGUUCAGUGGAACCAAGGUAAACACA	0.91508147168884	0.528322534009991	0.167389917685609	-0.0340536087386815	971
hsa-mir-5680	5.4654223	UCCCUUCCUGGACACACAGGAGGAGA	1.73776495896101	1.00329906684444	0.317956209707896	-0.0353812289573541	972
hsa-mir-7154	5.46014786666667	GCUUGGAGCCUUGGUAGGGAAGCAAGCUGAGGAGAUAGGA	0.43206617310954	0.249453521352524	0.0791308557314418	-0.0405934493340147	973
hsa-mir-6088	5.45969243333333	GGGGUCUUGCUCUAUU	0.808977681483405	0.467063482172843	0.148172757231582	-0.0410435107434943	974
hsa-mir-483	5.45670713333333	GGGAGUGGUUCCAUCACGCCUCCUCAC	0.814955883658706	0.470514998808023	0.149349390345762	-0.0439935985552236	975
hsa-mir-6798	5.4537687	CUUGGGCCCAUUCCUUUCCUUACCCUAC	0.198288149772168	0.114481716648074	0.0363580050199356	-0.0468973725016439	976
hsa-mir-4512	5.45258123333333	CUCGUCUCUACAAAAAAUUGAGACAGG	0.367723699649699	0.212305376980159	0.067440297340586	-0.0480708327703512	977
hsa-mir-1255b-1	5.451712	GGUUUCUUAAAAUGGAAUCU	0.435546842511215	0.251463086768542	0.0798917555643467	-0.0489298133291608	978
PARIS_ID30	5.45087053333333	UAUUCUCUCUGUUGGAACUCAAAUACACAGAACUGGGUA	0.636616596850115	0.367550763561997	0.116791729496611	-0.0497613547344826	979
hsa-mir-196b	5.45034656666667	UUGGGAUCCACCUUUCUCUCGA	0.317072690923334	0.183062003457266	0.0581747760523143	-0.0502791411134359	980
hsa-mir-4739	5.45009613333333	CCCUUGUCUUCCCAGAG	1.05388654436017	0.608461680081667	0.193370266978318	-0.0505266205373855	981
hsa-mir-153-1	5.4445523	GCAGCUAGUAUUCUCACUCCAGUUGC	0.999677513867526	0.577164081734232	0.183610599877519	-0.0560050632891773	982
NEAT1_ParasoR_ID1	5.44425436666667	GGUUGGUGACACUGUUUUGUGAGAUGGGUUGAAAGCACGUGCUGCCAAAAUAGAAUAAUGUUGGUCCUCUCC	0.757256932465621	0.437202493804737	0.139092864048023	-0.0562994824414833	983
hsa-mir-548s	5.44384916666667	CCAUUAUUUUUAAUAAUUAUAAUAAUGG	2.15128823580877	1.24204684204867	0.395177781372298	-0.0566999030294681	984
hsa-mir-612	5.4412797	CCUUAGCACUAGCAGGAGG	1.17257694239887	0.676987613339538	0.215496538874646	-0.0592390623420927	985
hsa-mir-4500	5.44070063333333	AGAAGCUAAAGUGUAGAUCAAACGCAUAAUGGCUGA	0.649235912094836	0.374836528615526	0.119329467994836	-0.0598112988059366	986
hsa-mir-3156-3	5.43711973333333	GACACUUUCACUAUAUAUAGUGGC	0.830539637641897	0.479512283365203	0.152753604550974	-0.0633499614009934	987
hsa-mir-5705	5.4355156	AACACCCAUCCCAGGAUUGCUGAUGGGUGUU	0.852265554763936	0.492055747464004	0.156795714975767	-0.0649351736728104	988
hsa-mir-4455	5.43295603333333	UUUUCCUGAGAAUAAGAGAAGGAAGG	0.465122796239622	0.268538771615177	0.0856113676212194	-0.0674645497578408	989
hsa-mir-6811	5.43115773333333	CACUCAGGCAGUGCCAUGAGC	1.04276354808484	0.602039815187914	0.191996550143436	-0.0692416384631076	990
hsa-mir-4774	5.42837416666667	UAAUAACUGACAAACAGACAAUUG	1.18334015087638	0.683201754651373	0.217991633322325	-0.0719923724250108	991
hsa-mir-1303	5.42394383333333	UACAAUUUUUUUUUUUUUAAAUUUUA	1.27830648381734	0.738030592538786	0.235678414654922	-0.0763704491236898	992
hsa-mir-4633	5.4234496	UCCUCCACAAAUGCGUGUGGAGGA	0.761112442103352	0.439428473331944	0.14033733107861	-0.0768588528796995	993
hsa-mir-4539	5.42339563333333	UGCUGUGCUGUGCUGAGCAGGGCUGAGCUG	0.348066733189215	0.200956422102747	0.0641787464388406	-0.0769121829991437	994
hsa-mir-3683	5.4221857	AUCAUCUCUCCCUUGGAU	1.37023940722947	0.791108090618167	0.252709789565021	-0.0781078449358569	995
PARIS_ID40	5.4186407	CCUCUGGGUGCAGAGCUGAGGCACCCAGAGG	1.37745820780194	0.795275867071907	0.254207334286242	-0.0816110309783271	996
hsa-mir-544b	5.41778913333333	AUUUCUGUAGCUCUGAGACUAGACCU	0.678357983273525	0.391650164249902	0.125209373524687	-0.0824525532522032	997
NEAT1_ParasoR_ID50	5.4173452	GAAAUGUUCUAUUCAGUGGCUUUUAGUAUAUUUGCUAUGUUGUGCAACCAUCGACACUAUCCAUUUCUAGAACUUUUUC	1.80656642716673	1.04302161303365	0.333478181742365	-0.0828912503063984	998
hsa-mir-450b	5.4172806	UGAAUAUGUAAUAUAAGUGUAUUG	0.0471063900099531	0.0271968869527979	0.00869557873925769	-0.0829550883369598	999
hsa-mir-4271	5.4164704	CCUGCAGCCCCCAGGUGGGGGG	0.9628689730615	0.555912660791396	0.177766866973278	-0.0837557318719692	1000
hsa-mir-4782	5.4152406	AUCAAGAAAAGAUUUGGUGUUCUUGAU	0.625562211243031	0.361168511056021	0.115518821313873	-0.0849710261441923	1001
hsa-mir-1278	5.4142602	ACUCCCAGAACUCAUUAAGUUGGUAGU	2.3453850543482	1.35410869248126	0.433186616030792	-0.0859398621374311	1002
hsa-mir-329-2	5.41365143333333	UGUUUCUUUAUUGAGGACGAAACA	0.788315766753997	0.455134320141846	0.145616277010397	-0.0865414482840582	1003
hsa-mir-2909	5.41284656666667	UUGGUCUUUCCCCUGUGGUCCCAA	0.229673305886435	0.132601944979205	0.0424311502381773	-0.087336821393428	1004
hsa-mir-6740	5.4120573	GAGAAACUUGAGGUCUCUGGGAGUUGCUUAAACCAGUUGACCGUAACCUGGCCAGAGAAUUCUGAUAGUGUC	0.984692082650089	0.568512238986922	0.181944134747075	-0.0881167785078019	1005
hsa-mir-4657	5.41124436666667	GCAUAUAGAGUAUAUGC	0.748650096102394	0.432233334513557	0.13835082013928	-0.0889201231359487	1006
hsa-mir-4298	5.4103787	GCAGCCUUGC	1.21841687979988	0.703453313537646	0.225199925432185	-0.0897755790976133	1007
hsa-mir-5692c-2	5.4079505	GAGUCCUAUUUAUUUUUAGGAUAUUAGGAA	1.06985352487563	0.617680220580415	0.197829755445363	-0.0921751380111022	1008
hsa-mir-4763	5.4077458	UGCUCUGGUGACUGAGGACCGCCAGGCA	0.737988788893136	0.426078025926378	0.136468838622765	-0.0923774235351934	1009
hsa-mir-4463	5.40606073333333	UUUCUGAAUUUGUGAGA	0.953450013163823	0.550474621758985	0.176366870480187	-0.0940426145160926	1010
hsa-mir-6781	5.4055325	GCGUCGCUUCUCCCUAAUGUUGCC	0.457474302802124	0.264122911870143	0.0846307561377392	-0.0945646172355573	1011
hsa-mir-1298	5.4051366	GAUGUAUCCAAGUACCCUGUGUUAUUUGGCAAUAAAUACAUC	0.109699458164614	0.0633350117012963	0.0202954090308494	-0.0949558475188316	1012
G4_(UGGU)8	5.40226536666667	UGGUUGGUUGGUUGGUUGGUUGGUUGGUUGGU	0.795192577554898	0.459104648708913	0.147196134136882	-0.0977932141021926	1013
hsa-mir-3934	5.40222436666667	GGCAGGAGGCAGUGAAGUAACUUGC	1.73992896248229	1.00454845485998	0.322076397496218	-0.0978337304992982	1014
hsa-mir-4308	5.40165796666667	UGGACAGAAAUUUCCUUUUGAGGAAAUCUUUCCC	1.66107214800962	0.959020451796744	0.307511537801913	-0.0983934497022466	1015
hsa-mir-4731	5.401088	AGUGUGCAGUCAUCCACACA	0.461577335431028	0.266491798862934	0.0854600657184308	-0.0989566935023402	1016
hsa-mir-5584	5.4002164	ACUAGAUUUGAAUCCAGACCUUUAGU	1.09536946248113	0.632411854025573	0.202838068207994	-0.0998180128125288	1017
hsa-mir-941-4_941-5_941-2_941-3_941-1	5.3995163	ACAGCGCCACGGAAGAGGACGCA	0.350399846842107	0.202303445898294	0.0648946734065988	-0.100509854998237	1018
hsa-mir-4319	5.39898213333333	CCACUGGGAAUGCUCCCUGAGGACGUUAUAUGAGUG	0.972568899684831	0.561512916038496	0.180139306940875	-0.101037721066225	1019
hsa-mir-548f-3	5.3975553	UUUUGCAGUUUUUUUAAGUAAUUGCAAAA	0.232217080391193	0.134070593874284	0.043022640340747	-0.102447724625679	1020
hsa-mir-206	5.3967561	CCCAUAUGGAUUACUUUGCUAUGGA	1.37025387362142	0.791116442793455	0.253903242657459	-0.103237497907804	1021
hsa-mir-5585	5.39553836666667	UCGAGAGGUCAGAGGAUUGCUCCUGA	0.987102531043267	0.569903912015591	0.182947921775801	-0.104440867842018	1022
hsa-mir-548h-3	5.39512066666667	UGUCAUUGAAAGUAAUAGCA	0.215028655088811	0.124146851899008	0.0398561345286211	-0.104853640990097	1023
hsa-mir-4776-2	5.3938878	CAAGGGCUCUACUGUCCUUUCAGGAGAGCCCUUG	1.06164987850008	0.612943843137154	0.196824612944318	-0.106071965757061	1024
hsa-mir-514a-2_514a-3	5.39354473333333	CAAUCAUGUAUAACUAAAUUUGAUUG	0.787284371051937	0.454538843555621	0.145967894951596	-0.106410985886343	1025
hsa-mir-3916	5.39255646666667	UCAGGUGAAUGUGUCUGG	0.744763758998142	0.429989556740255	0.138109589320352	-0.107387595757402	1026
hsa-mir-6509	5.39167556666667	GGAACACUAUAUUAAUCAGGUUUCC	0.0960048888455847	0.0554284484185185	0.0178061323717478	-0.1082581053723	1027
hsa-mir-521-2	5.3913282	AAUUUUCUCUUGUCUAAAAGAAAAGAACG	0.202556172643959	0.11694586080201	0.0375707367702005	-0.108601374782253	1028
hsa-mir-4476	5.38797386666667	CCCAGCCUUCCAGAGUUGGUGCCAGG	0.613780141762376	0.354366130069755	0.113916688712913	-0.111916143108097	1029
PARIS_ID35	5.38443403333333	GUGCUGCGGGGAUCUCUUUUGCAUCCCUCUGGGUGCAGAGCUGAGGCACCCAGAGGCAGUGUCCAGAGGAGGCAGCAU	1.01401190685503	0.585440047384238	0.188322839610923	-0.115414223425727	1030
hsa-mir-4715	5.38439136666667	GUGGCUAAUCAGCUGAUGGUGCCAC	1.27242517710913	0.734635018527616	0.236317364481783	-0.115456386830846	1031
PARIS_ID13	5.38305876666667	GCAAUGGAAUGUAAUGAUCAUCACUUUUCAUUAUGC	1.75012120038324	1.01043294615573	0.325116495331698	-0.116773268557275	1032
hsa-mir-196a-1	5.38242523333333	GGGCCUGGGUUUCUGAACAC	1.52088631444059	0.87808412304909	0.282565246800224	-0.117399329242966	1033
hsa-mir-3155a	5.3797038	CUGGGGAGCCGGACAGCUCCCUUCCCAG	0.906843811405586	0.523566518627961	0.168567609875768	-0.120088662746167	1034
hsa-mir-2117	5.37936153333333	AACAGCAGGAUUGGCUGUAGCUGUU	0.243359938929403	0.140503926250862	0.0452395581560038	-0.120426892311601	1035
hsa-mir-1254-1	5.3767218	CAGUGAACUAUCAUUGUGCCACUG	0.458131359026547	0.264502263458186	0.0852064466170719	-0.123035489482029	1036
hsa-mir-5691	5.37661446666667	AAGCUGACAGACAGCUG	1.57715023286295	0.910568111495902	0.293335191251072	-0.123141556798032	1037
hsa-mir-3909	5.37564776666667	GACAGGGAAAAGCACACAAGGAACUUGUC	1.05643399680261	0.60993245243506	0.196522176053526	-0.124096854385409	1038
hsa-mir-4519	5.3748763	GCUGCACUGUCUCCGUCUGCGG	0.188776768305769	0.108990317998083	0.0351220675173062	-0.12485922145421	1039
hsa-mir-3668	5.3746248	AAAUAGUUUCUAUCAAAAUAGUUU	0.47200490956418	0.272512161595704	0.0878209972097363	-0.125107754963287	1040
hsa-mir-2114	5.3739172	CGGUCGGAUAAUCACAUGACGAG	0.981141647108464	0.566462394071224	0.182574760755239	-0.125807008685051	1041
NEAT1_ParasoR_ID48	5.37282063333333	GUGUCUUUCUGGUAUAAUGACUUCUUUUCCUUUGGGUAGAUAC	0.547774090260367	0.316257518466925	0.101952796797634	-0.126890641136758	1042
hsa-mir-493	5.3700144	UUCAUUCAUUCGUUUGCACAUUCGGUGAA	0.669465539542911	0.386516109468278	0.124667363935358	-0.129663774407631	1043
hsa-mir-3914-2	5.3676656	CCUUCUACCAAGUUAAGCAUACUCAUUAGAAGG	0.491522305059577	0.283780535138852	0.091570962442142	-0.131984869859408	1044
hsa-mir-6814	5.36647323333333	UGCCACCCAGCCCUGCAGAGCCCCUGACUC	0.560715737063106	0.323729381732244	0.10448495924293	-0.133163172331671	1045
hsa-mir-4442	5.36481056666667	CGGUGUGCAAAUGUGUGUGUGCGGUGUUAUGCCG	0.287744629066146	0.166129439049208	0.0536355618694158	-0.134806227524885	1046
hsa-mir-4535	5.36455826666667	UCACAGUUGGUUUCUGACACGUGG	0.8530803007541	0.492526141280747	0.159021536974408	-0.135055551597809	1047
hsa-mir-7108	5.3644375	GGGUGGGCGGGGGCGGCCGGUGGGAACCCCGCCCCGCCCCGCGCCCGCACUCACCC	1.25040496533142	0.721921643330142	0.233091533889886	-0.135174893798392	1048
hsa-mir-3658	5.36413286666667	AGAUGAAAUGCCUUUGAUUU	0.770634957363101	0.444926300080522	0.143664405136553	-0.135475933922906	1049
hsa-mir-92a-1	5.36337663333333	AAUGCUGUGUUUCUGUAUGGUAUU	1.08178889068884	0.624571107245551	0.201699221338576	-0.136223247338471	1050
hsa-mir-7162	5.36148456666667	GCUGAACCCCUGCCCCUGGAGCCCCCAGCAGGGCCCUC	2.19891465098817	1.26954396567303	0.410131675965129	-0.138092996714519	1051
hsa-mir-6074	5.36143176666667	UUGCUCUUUGGUGGAGAUA	0.395245367024299	0.228195019047432	0.0737201151158234	-0.138145173928353	1052
hsa-mir-548at	5.360716	UUUGGCUGCCAAAAGAAAUGGCCAAA	0.958706202311365	0.55350928397823	0.178839207731088	-0.138852497989377	1053
hsa-mir-6073	5.35976703333333	UGCCUCUCGGGGU	1.36434764942072	0.787706482661285	0.254553535804001	-0.139790271411504	1054
hsa-mir-592	5.35901443333333	AUGUGUUGUGAUGGCACAGCGU	1.4468652797498	0.835348058744669	0.269987195919874	-0.140533994349603	1055
hsa-mir-4716	5.3588488	CCUUCUGUAUACAUGUAUACAGGAGGAAGG	1.50662685272561	0.869851418989451	0.281147483154519	-0.140697674005878	1056
hsa-mir-3615	5.35846833333333	GAUUGGUCUGUGGUCCUCUC	0.366315744200961	0.211492493522823	0.0683620246334624	-0.14107365299496	1057
hsa-mir-4285	5.35829613333333	UCAUAAAUAUUUUAAGGAAUGACCCGGCCCUGGGG	1.43259672970899	0.827110107537663	0.267360499319359	-0.141243821862805	1058
hsa-mir-769	5.35662506666667	UGAGCUGUGAUGUUGCUCUCGAGCUGG	0.46783303099804	0.270103526382517	0.0873372739692541	-0.142895177976402	1059
hsa-mir-6815	5.35581873333333	GUCAUUUCCCAUCACUAAUGGC	0.98742988227726	0.570092908338656	0.184365814349118	-0.143692000452822	1060
hsa-mir-6741	5.35329538	CCGUGCCCUGGCCACUCAUUCGG	1.4087570048395	0.813346235966857	0.263156972451519	-0.146185590347757	1061
hsa-mir-4460	5.3503289	CCUUCUCCUCUUUGCAGUGAUAAAGGAGG	0.596672005517326	0.344488743003342	0.111520621754174	-0.14911708014501	1062
hsa-mir-378j	5.3500992	AGAAGAACU	0.700958079631166	0.404698335965697	0.131017772461334	-0.149344070789287	1063
hsa-mir-3677	5.3498865	UGCAGUGCUGGGCAUGGGCUUCUCG	0.266991183444546	0.154147431632966	0.0499059528542421	-0.149554261951834	1064
hsa-mir-3146	5.34969633333333	UAUAACUUGAAGAAUUCAAAUAGUCAUG	1.71500205498794	0.990156898108047	0.320579327896045	-0.149742185566056	1065
hsa-mir-6748	5.3492111	UGGAUUUGAAAUGGUCCCACUCCUGACGAUCCU	0.999465770603483	0.577041831703738	0.186843583459154	-0.150221695478797	1066
hsa-mir-1251	5.34740796666667	GGCGCUUCUCCUUCUGAACAGAGCGCU	1.05648100978609	0.609959595393728	0.197568806489372	-0.152003560507299	1067
hsa-mir-6507	5.34621853333333	UUUGUAUUGUGGUUCAGUACCAUGCAAA	0.470051900289684	0.271384591165344	0.0879223131936977	-0.153178964245462	1068
hsa-mir-3688-1	5.34430463333333	CAUAUGUAUGUAUGUAUGUCUGUUACACAUAUG	0.357248569091891	0.206257557532812	0.0668465953201228	-0.155070289426471	1069
hsa-mir-6877	5.34225753333333	GCUGCUGGUGCUCAUCUCAGC	0.775880133738875	0.447954604073022	0.145234505992593	-0.157093243487835	1070
hsa-mir-1207	5.34219076666667	GGGGCUGGCUGGGUCUGGUAGUGGGCAUCAGCUGGCCCU	0.663201394893438	0.382899503868662	0.124144086922462	-0.157159222628815	1071
hsa-mir-6759	5.34104783333333	GUCUGUUUUCUUCAUGGUUUUCUGAC	0.392135243709058	0.226399388514164	0.0734191596753268	-0.158288674843429	1072
hsa-mir-4785	5.3354031	CUCCUCCGCUGCCGCCGGGAGAG	0.862326952202199	0.497864697983409	0.161623580456779	-0.163866827460293	1073
hsa-mir-641	5.33507716666667	CCUCUGUCCUCUGUCCUCUACCUAUAGAGG	0.872522947792236	0.503751358781973	0.163544578744563	-0.164188916347207	1074
hsa-mir-5087	5.33251413333333	CAUGUUAAGUGUUGUCCUACAG	0.913124913435755	0.527192914575887	0.171237223306704	-0.166721718208903	1075
hsa-mir-451b	5.33246376666667	CAUUACUAAACUCAGUAAUG	0.69068756354517	0.398768650738731	0.129525036412375	-0.166771490791041	1076
PARIS_ID12	5.33046413333333	UCUGAAUCUCCUAUCCAAUACAAAAACUAGGACAAUACAGA	0.829422897382705	0.478867533075944	0.155600502439557	-0.168747538064212	1077
hsa-mir-5011	5.32893103333333	GCACUCUGUAGUUUGGGUACACAGUGC	1.63232808984823	0.942425062079666	0.3063143582902	-0.170262554854538	1078
hsa-mir-4303	5.3288587	CAGCUUGCUCUGCUUU	0.442594807192268	0.255532231074386	0.0830562099896302	-0.170334035002277	1079
hsa-mir-4264	5.32652676666667	CAUUGUAACAUGAUAGUG	0.51171922210057	0.29544123062927	0.0960699616310768	-0.172638462732969	1080
hsa-mir-4433b	5.3259194	CCUGUUUGAAUAUUUCACCAGAAACAGG	0.9257013541428	0.534453926003547	0.173810620217572	-0.173238665392864	1081
hsa-mir-539	5.32563556666667	UGUUCGCUUUAUUUAUGAUGAAUCA	0.412341953024747	0.238065737577014	0.0774258673660679	-0.173519150857382	1082
hsa-mir-3182	5.3247778	AGUCCGUGCAUCCGCCCUUCGAUGCUUGGGUU	1.677147938574	0.968301813806527	0.314970502351104	-0.174366800001067	1083
hsa-mir-548h-5	5.32318553333333	UGUCAUUACUUUUAACUGUA	0.644525341107627	0.372116879188024	0.121078879755677	-0.175940285575836	1084
hsa-mir-634	5.32272616666667	GGUGUCAUGCCCCAAGAUAACC	0.727931905850461	0.420271681794481	0.136759225077011	-0.176394233924227	1085
hsa-mir-4704	5.32190323333333	GUGAUUGUCUUCCUCACUCAAUCAG	1.183636570538	0.6833728926228	0.222408510384853	-0.17720746060045	1086
hsa-mir-492	5.32169246666667	UCUUGGUGCCACCAUUGAGAACGCCAGGA	0.279588057284506	0.161420240135414	0.0525374322240065	-0.177415741233704	1087
hsa-mir-301a	5.32007803333333	ACUACUGUACUUUACAGCUAGCAGU	0.587479714681495	0.339181571414806	0.110426898064389	-0.179011132015038	1088
hsa-mir-6833	5.31944626666667	GAAAAAUCCCUGUUAACUUUC	0.322176957946627	0.18600895339718	0.0605658825741863	-0.179635446872234	1089
hsa-mir-449c	5.31485993333333	GCGGCUGUUAAUGAUUUUAACAGUUGC	0.905950395100829	0.523050704483911	0.170456118592883	-0.184167683520878	1090
hsa-mir-1304	5.3146317	GAGAUGUGAUCCUGCCACAUCUC	0.626454847538966	0.361683874861768	0.117873614372745	-0.184393224798102	1091
hsa-mir-4654	5.31437253333333	CUGGGGUUGGAAUGUGACCCCA	0.325711094194924	0.188049387911487	0.0612887207571481	-0.184649334544038	1092
hsa-mir-1302-4	5.3122147	CCAUGCAACAUUUGG	1.09935637327081	0.634713698043236	0.206948784142858	-0.186781715817748	1093
hsa-mir-221	5.3120898	AUUUCUGUGUUCGUUAGGCAACAG	1.67957310131753	0.969701982169328	0.316179350228139	-0.186905142598201	1094
hsa-mir-200b	5.3115401	AUUGGAUGGAGUCAGGUCUCUAAU	0.283673196369713	0.163778796285935	0.053406957498017	-0.187448358780866	1095
hsa-mir-1343	5.30880053333333	GGUGGGCCUCUGCUCUGGCCCCUCC	1.13776368842034	0.656888171783664	0.214316526167532	-0.190155611731241	1096
hsa-let-7b	5.30822913333333	GUGGUUUCAGGGCAGUGAUGUUGCCCCUCGGAAGAUAACUAU	0.873888410159972	0.504539708847554	0.164628991742715	-0.190720271958227	1097
hsa-mir-3200	5.30748303333333	AGGUUUGUGUCCAAUACAGUCCACACCU	0.385453237445481	0.222541530399161	0.0726244879210475	-0.191457571565078	1098
hsa-mir-4753	5.3059362	AGAACAGAUAUAUCCACAGUACACUUGGCUGUUCU	0.778639321735063	0.449547622005366	0.146748715473636	-0.192986159701427	1099
hsa-mir-3713	5.30443666666667	UGGUUUCACUA	1.53484732476229	0.886144516116487	0.289351616620733	-0.194468005750383	1100
hsa-mir-8069-2_8069-1	5.3044267	AUCUUCCUGACCUGGUAAUAAUUAGGUGAGAAGGAU	0.638857314049993	0.368844442240525	0.120438522423166	-0.194477854858298	1101
hsa-mir-616	5.30366826666667	GACUUCCAUGACAUGAAAUAGGAAGUC	0.77307405294845	0.446334512573303	0.145762143120298	-0.19522734232444	1102
hsa-mir-105-2	5.30324266666667	CUGUGGUGGCUGCUUAUGCACCACGG	0.886836102060858	0.512015062251915	0.167225254019589	-0.195647922290499	1103
dU1A	5.30260916666667	AUUACGGUCC	0.880745526150057	0.508498666610294	0.166096632519442	-0.196273950036029	1104
hsa-mir-200a	5.3025557	GCUGGAUUUCCCAGCUUGACUCUAAC	0.569049982279387	0.328541160451356	0.107316172516469	-0.196326786053067	1105
hsa-mir-297	5.30215476666667	CAUGUAUGUGUAUAUACAUAUAUAUG	0.596742825806563	0.344529631116397	0.1125472288282	-0.196722990300541	1106
hsa-mir-4418	5.30054463333333	GGUGGUUGUGGGAGUCACU	1.27093459966908	0.733774433241354	0.239774341617011	-0.198314131801202	1107
hsa-mir-6766	5.3002369	AUUGAGAGUUCCUUCUCCUGCUCCUGAU	0.430573296684004	0.248591608746374	0.081236613534011	-0.198618235360621	1108
hsa-mir-4477a	5.30015743333333	AUGGCAUUUAAGGAUUGCUAU	0.75218077895879	0.43427177521112	0.141916686139969	-0.198696764702654	1109
hsa-mir-4712	5.29915226666667	CAUUUCCUUCAUGAUUAGGAAUACUACUUUGAAAUG	1.00152504292245	0.57823075313143	0.188997219276442	-0.199690075234958	1110
hsa-mir-214	5.2982347	CUGUGCAGAACAUCCGCUCACCUGUACAG	0.84307442280402	0.486749244952789	0.159123645995527	-0.200596819026129	1111
hsa-mir-6124	5.2965794	AGGAGAAGGUGAGACCAAUGUCCUGGGUGCCACUCCU	0.462730276752355	0.267157449845162	0.0873639837726883	-0.202232594443929	1112
hsa-mir-548f-5	5.29473606666667	UUUUUCCAUUGUAAGUAAUGGGAAAA	1.65733475020568	0.956862664168571	0.313015555324756	-0.204054185305691	1113
hsa-mir-6792	5.29323936666667	GUGAUGUGAGGAGCAACAGGCACCCUCCU	1.08060055590632	0.623885021838972	0.204147305846629	-0.205533231441027	1114
hsa-mir-6872	5.29308693333334	AAGGCCAGGACCCGCUGACCCAU	0.88992344646551	0.513797541375021	0.168129384171115	-0.205683866793844	1115
hsa-mir-188	5.2915803	GGAGGGUGAGCUUUCUGAAAACCCCUCC	1.01273282927802	0.584701571600838	0.191385705566638	-0.207172729096934	1116
hsa-mir-425	5.29152826666667	CGUUGAGUGGGCACCCGAGAAGCCAUCG	0.668989846414849	0.38624146791274	0.126426584665354	-0.207224148687082	1117
hsa-mir-6804	5.2915104	GACGGUGGGGGCCACGCUGACAGCCGC	1.21358311117281	0.700662535919606	0.229345313423708	-0.207241804612978	1118
hsa-mir-1178	5.2913217	GCAUGCCC	0.778996106557516	0.449753611818652	0.147221460104668	-0.207428278860144	1119
hsa-mir-6762	5.29101186666667	GCCUGUGUAGACGGGGACCUGCCCUGCAUGGGCACCCCCUCACUGGC	0.821719938801879	0.474420227865748	0.155304875420656	-0.207734457649658	1120
hsa-mir-6081	5.28579086666667	CCCGUAGGACACCGAGGCUUAUGAAUAGGA	0.911433885772096	0.526216599299067	0.172430939619612	-0.212893874949441	1121
hsa-mir-1180	5.28200546666667	GGAAUAGUGCUCCUGGUUGUUUC	0.214709767766217	0.123962742217468	0.0406492891991865	-0.216634625427624	1122
hsa-mir-3153	5.28089186666667	CCCCCAAUUAAAGUAGAUUGGGGG	1.54478493145943	0.891881996018179	0.292523492330947	-0.217735090301219	1123
PARIS_ID8	5.28081026666667	GGGCUGUGGAGUGUAUGAAUUUAUAAAUCACUGGUCU	0.601639455841124	0.347356701784973	0.113929383079481	-0.217815727813508	1124
hsa-mir-375	5.28014433333334	CAAACCGGACCUGAGCGUUUUG	0.799504402000698	0.461594081713394	0.151417149139932	-0.218473806334959	1125
hsa-mir-4737	5.2777303	AGUGCCUCACAGCCGCACAGGACCGAGGAUGCU	0.847870154540251	0.489518061961663	0.16065052709121	-0.220859365680344	1126
hsa-mir-345	5.2776466	GGGCUCGUGAUGGCUGGUGGGCCC	0.664178984937313	0.38346391574365	0.125847567159444	-0.220942078422728	1127
hsa-mir-3942	5.27736253333333	GAAAUAGGCUGCGAAGAUAACAGUAUUUC	0.175105749290831	0.101097351489713	0.0331805420197709	-0.221222794468371	1128
hsa-mir-3143	5.27432753333333	UUCGCGGUUGGGCU	1.46845073866843	0.847810429261922	0.278414779777694	-0.224221996059032	1129
hsa-mir-7853	5.27374643333333	CUUCACUGGUGCAGUAAGAAG	0.147535621557044	0.0851797308210179	0.027975486387538	-0.224796241872651	1130
hsa-mir-6724-2_6724-3_6724-1_6724-4	5.2729586	GGGCUGCCCGGGCCGGUCGACCAGCGCGCCGUAGCUCC	1.08638054075674	0.627222097648276	0.206028649790033	-0.225574782560132	1131
hsa-mir-4429	5.27208383333333	GGCGACUGGUGUCUAAUUUGUUUGUC	0.707431019462267	0.408435489519631	0.134184326696297	-0.226439231185544	1132
hsa-mir-3689c	5.27146953333333	CUGGGAGGUGUGAUAUCGUGGUUCCUGG	1.17907627387325	0.680740004115821	0.223671267834811	-0.22704628539877	1133
hsa-mir-4717	5.27034533333333	GUGUAGGGGUGGCUACAC	0.1788527435528	0.103260679635512	0.0339356782603239	-0.228157225243324	1134
hsa-mir-548az	5.26964336666667	UUUUGCUGUUACUUUUAAUGGCAAAA	1.16084486641043	0.670214096109458	0.220289075680795	-0.228850912078005	1135
hsa-mir-3657	5.26956753333333	CACUAAUGUGAUUAAUGUUGUUGUG	0.682496263511716	0.394039401459403	0.12951656074137	-0.228925850942571	1136
hsa-mir-7111	5.26794956666667	GGCCAUCUGCUAUUCGUCCACCAACCUGACUUGAUCC	0.54785170694355	0.316302330479855	0.103997143482565	-0.230524733380891	1137
hsa-mir-3662	5.26732456666667	UCUCAAUCCAUUCAUAUUGAAA	1.48285669853948	0.85612771407141	0.281519902518155	-0.231142361385557	1138
hsa-mir-4313	5.2660266	ACCCUGCAGCCCCAGCUGGAGGAUGAGGAGAUGCUGGGCUUGGGU	2.27542849113685	1.31371925187961	0.432095897718567	-0.232425018285489	1139
hsa-mir-4299	5.26558783333333	GUGUUUUCUCCUUUAGAGAGAGCUG	1.21523569460622	0.701616655409744	0.230788229742039	-0.232858609614845	1140
hsa-mir-4280	5.2628747	GAGCCUUAAAGGAUGAGGUA	0.912662943308912	0.526926195998797	0.173415290185212	-0.235539741018143	1141
hsa-mir-1227	5.26051453333333	GUGGUGGGCACUGCUGGGGUGGGCACAGCAGCCAUGCAGAGCGGGCAUUUGACCCCGUGCCACCCUUUUCCCCAG	0.424507797464599	0.245089691139281	0.0806970106773203	-0.237872069064566	1142
hsa-mir-7-1	5.25936946666667	GUUGUUUUUAGAUAACUAAAUCGACAAC	1.30168323494522	0.751527166095247	0.24749796400408	-0.239003629449436	1143
NEAT1_ParasoR_ID20	5.25793143333333	GAUUUGCAUUUCUCUGAUGAGUGAUGCUAUC	0.193447665254906	0.111687061609025	0.0367915914666593	-0.240424700902731	1144
hsa-mir-4321	5.25662203333333	GAGACACCCGCUACCUGGUGUU	1.31737594799139	0.760587358196766	0.250612644325126	-0.241718656277628	1145
hsa-mir-4743	5.2554971	GGAGGCAUGAAUGAGCCAUCUUUCCAAUGCCUUUC	0.829872150923629	0.479126909728731	0.157905548254156	-0.242830320805708	1146
hsa-mir-548ak	5.2535398	UUGAGAAGUAAUUGA	0.511110939875907	0.295090038723118	0.0972888679506924	-0.244764534075362	1147
hsa-mir-548ab	5.24960446666667	UGCUAUUACUUGUAUUUAUUUGUAAUGCA	1.28856775902361	0.743954942541354	0.245459970785534	-0.248653449394344	1148
hsa-mir-5193	5.24711303333333	GGGAGGUAAGAAGUCUCUGACUCCU	0.659475576060118	0.380748401362293	0.125683508601905	-0.251115495791828	1149
hsa-mir-3126	5.24557776666667	GAAGCACUGGUUAUGAUUUGCAUC	0.567645722235237	0.327730410536854	0.108214146750883	-0.252632653692569	1150
hsa-mir-3136	5.24490903333333	GUCAUUUUUCUGUGACUGCACAUGGC	1.00696439362544	0.581371163724014	0.19198891481736	-0.253293499187483	1151
PARIS_ID38	5.2447811	CAUUUUCUGGCUGUGGAUGUACUAAAAUGUAUCCUAUUAUUCUCUGCCCUAAAAUG	0.481611917275549	0.27805877008397	0.0918268862118094	-0.253419923522518	1152
hsa-mir-1273d	5.24476513333333	CAGUGAGCCAAGAUCGUGCCACUG	0.753529878285535	0.435050678070579	0.143672759242629	-0.253435701859276	1153
hsa-mir-6839	5.2431152	CCCAAGCAGGCUUUGUGUGAGCAGUGAGGCUAUUUAUUCACUUGGGUGCGAGCUCACACGAAGCCUGCUUGGG	0.845924292204017	0.488394617818033	0.161340016371187	-0.255066173911276	1154
hsa-mir-4734	5.2420978	CACCUCCCGGCCCGGAGCUG	0.293879412430048	0.169671357875777	0.0560614135108368	-0.256071573482393	1155
hsa-mir-4425	5.24178163333333	AACAGCUUUGCGAAGUGUUGUU	0.775844670488818	0.447934129356055	0.14801163511946	-0.256384010902353	1156
hsa-mir-6894	5.2413277	GCCAGACAUGCUCUUGC	0.829152994573443	0.478711704616362	0.158195221140904	-0.256832590004622	1157
hsa-mir-22	5.24067566666667	GCUUUAUGUCCUGACCCAGCUAAAGC	0.500808198460873	0.289141748193757	0.0955617615580116	-0.25747693247925	1158
hsa-mir-5089	5.2392781	GCAUCCUUGGAAUCUGCACUCAAGGGAUGC	0.0673221775444036	0.0388684773276932	0.0128495140474417	-0.258858014578006	1159
hsa-mir-4679-2	5.23730846666667	UGCUUUUUGUUUCUAACAAAGCA	0.45261041050693	0.261314742344203	0.0864204225104576	-0.260804415706949	1160
hsa-mir-3973	5.23636456666667	UUGUUACAUUUUAGGAUUGCUUGCCCCUUGCUCCAAUGGUGCAGGCAGAAGAAAUGCAAACAA	0.329924248842464	0.190481853881382	0.0630063557726053	-0.261737182224719	1161
hsa-mir-380	5.23517946666667	CAUGCGCUAUCUCUGUGUCGUAUG	2.48998481052256	1.43759340063328	0.475625492187372	-0.262908303742048	1162
hsa-mir-133a-2	5.23442443333333	CAAAUCGACUGUCCAAUGGAUUUG	0.343559013113037	0.198353888703334	0.0656345348927418	-0.263654431311845	1163
hsa-mir-2110	5.23164046666667	AGUGAGGCGUCGGCUGUGUUUCU	0.970586801296171	0.560368551000242	0.185522458487018	-0.266405560555671	1164
hsa-mir-506	5.2292321	CUUAAUAGAUUAAUAUUUGUAAG	0.347292360188919	0.200509337642573	0.0664136442115313	-0.268785520073813	1165
hsa-mir-205	5.22906266666667	AGUCUGUCUCAUACCCAACCAGAUU	1.01995897695192	0.588873589905568	0.195055795267818	-0.268952954908358	1166
hsa-mir-4746	5.22731963333333	CAGAGGCAUCGGGUCAG	0.400417997348175	0.231181438557339	0.0766010164740659	-0.270675428827932	1167
hsa-mir-1236	5.2260321	GGGGAUGGACUGGAAGUGGGCAGCAUGGAGCUGACCUUCAUCAUGGCUUGGCCAACAUAAUGCCUC	0.240629187175186	0.138927325990474	0.0460443377634794	-0.271947775457706	1168
hsa-mir-3152	5.22554996666667	CACAAGACUAGGCUUCCCUGUG	0.633852085862343	0.36595467239903	0.121298636489103	-0.272424221935543	1169
hsa-mir-4769	5.22350233333333	AUGAGCUAAAAAUCCCCAAGCUCU	0.281598138438617	0.162580761030833	0.053909832994928	-0.274447703039474	1170
hsa-mir-770	5.22317563333334	GCCACAUGAGCUGGGCCUCGUGGGC	0.240729448306545	0.138985211781654	0.0460887140708528	-0.274770549550072	1171
hsa-mir-569	5.22227453333333	AACAACAGCAUCAGAAGCAACAUCAGCUUUAGUU	0.275950870283649	0.159320309241376	0.0528411267010721	-0.275661020902082	1172
hsa-mir-1286	5.2218162	GGCUGCUGGAUUGAAUUAGCUGCA	0.922848426007066	0.532806787176402	0.176729396566479	-0.276113948105503	1173
hsa-mir-3940	5.22119973333333	GCUCUGGGGAUUUGGUCUCACAGC	0.783716094526852	0.452478698143321	0.150102684163456	-0.276723143429147	1174
hsa-mir-5708	5.2199421	GACCAAAAGUCAACAUUAAACAACAAAUCUUGGCC	1.3445749845579	0.776290729280141	0.257584271779164	-0.277965942735178	1175
hsa-mir-4668	5.21914403333333	UGUCUUGUAGCCAGGAUAUUGUUUUAAAGAA	0.087608458887274	0.0505807673218559	0.0167859822085272	-0.278754596051854	1176
hsa-mir-4688	5.2177617	CCUCCCUAGGGGAUCCCAGGUAGG	0.78888533758455	0.455463162014189	0.151192289518425	-0.280120624497375	1177
hsa-mir-30c-1	5.21672073333334	UCAGCUGUGAGCUCAAGGUGGCUGG	1.66149737751116	0.959265958163927	0.318494598895178	-0.281149312761787	1178
hsa-mir-6849	5.21661773333333	GUGUGGAGAGAGCACUGAGCCUGCCCACC	0.674100357903824	0.389192023096596	0.129221728016687	-0.281251097856958	1179
hsa-mir-1302-1	5.21467503333333	CCAUACAAUAUUUGG	2.14360890789303	1.23761318000932	0.411072385947469	-0.283170883336423	1180
NEAT1_ParasoR_ID11	5.2133926	AAAUGGUUCUUAACAUUU	1.54953949520104	0.894627044674278	0.297222866967863	-0.284438190121678	1181
hsa-mir-3616	5.20985656666667	CUCAUGAUAUGUUUGCCCCAUCAGCGUGUCACGAG	0.423735660756142	0.244643897802803	0.0813334600163961	-0.28793251526104	1182
PARIS_ID48	5.2094622	UGUAUAUAUAUAUAUUUAAUUUCAAUGGCUUUUGGGGUACAAAUGGCUUUUGGUCAUAUAUAUGAGUUCUACA	1.59071133694101	0.918397618585884	0.30535039431537	-0.288322230296944	1183
hsa-mir-675	5.20824443333333	ACAGUGGACUUGGUGACGCUGU	1.29040218415995	0.745014048387627	0.247761448349319	-0.289525633171316	1184
hsa-mir-583	5.20736246666667	UUACUGCAGGGAUCUUAGCAGUAC	0.956289467577371	0.552113981528999	0.183641809783506	-0.290397196871342	1185
hsa-mir-6501	5.20721806666667	UUGGUGACAGCAGCAGUAGAGUUGCCAG	0.588390094058025	0.33970717919291	0.112995093834178	-0.29053989364554	1186
hsa-mir-4497	5.20514323333333	GGGCGCCGGCGGCCGGGAGAUCCGCGCUUCCUGAAUCCCGGCCGGCCCGCCCGGCGCCC	0.722027603590351	0.416862831295229	0.138714262264013	-0.292590253920231	1187
NEAT1_ParasoR_ID13	5.203672	GUAACUCCUAUGGUUAC	0.602114903139784	0.34763120141084	0.115709618734575	-0.294044133773138	1188
hsa-mir-451a	5.20358936666667	UGAGUUUA	0.941917084154227	0.54381608209075	0.181012954286515	-0.294125792430394	1189
hsa-mir-1914	5.20292523333333	CUUCUGCUUCCUCUUAGCGCAGGAG	0.658690529145215	0.380295154314647	0.126600037403039	-0.294782092183191	1190
hsa-mir-3188	5.20253096666667	UCCCCUAGCGCGCCUUCUGGAGA	0.677912249220078	0.391392819574157	0.130304317949005	-0.295171708398616	1191
hsa-mir-7152	5.2017744	CAGACCAUGCCACAUCCGUCUG	0.815835420998942	0.471022799928171	0.156837909194782	-0.295919351215785	1192
hsa-mir-378e	5.2014528	CAGGCCAGGGGCAGACAGUGGACAGAGAACAGUGCCCAAGACCACUG	1.33850884086735	0.772788439587461	0.257333651257463	-0.296237157881864	1193
hsa-mir-548h-1	5.20127426666667	UGUCAUUACUUUUAAUGGUA	0.698147388893278	0.403075582911569	0.134226220941181	-0.296413585380159	1194
hsa-mir-545	5.1992718	UAGAUGAAUAAAUGAAUGACUCAUCA	0.708190070488473	0.40887372783394	0.136209472735869	-0.29839243256695	1195
hsa-mir-7846	5.1991021	GCUGGGGCGCGGGCUUUCGCUUUCAGUCGAGGGCUAGCGAGCGCAGC	1.17527344150895	0.678544437826609	0.226053156661214	-0.298560130922777	1196
hsa-mir-30c-2	5.19908423333333	UCAGCUGUGGAAAGUAAGAAAGCUGG	1.81958146867247	1.0505358507505	0.349981148027267	-0.29857778684867	1197
hsa-mir-2276	5.19848466666667	CAGACGGCUUUCUCUCCGAAUGUCUG	0.629564142087218	0.363479026906191	0.121105318656427	-0.299170281511068	1198
hsa-mir-548ae-1	5.19641106666667	UUUGCCAUUAUAAUGGCAAA	0.453085002740747	0.261588748298153	0.0871919093635883	-0.30121942299983	1199
hsa-mir-7113	5.19558856666667	GAGGCCUCUUGCCAUGGCCUCC	0.306131769239413	0.176745259377871	0.058921480273373	-0.30203222145397	1200
hsa-mir-4309	5.19421706666667	UCCAGGAUCUGGGUUUUGAGGUCUUGG	0.790496458894259	0.456393343336046	0.152187798227992	-0.30338754434741	1201
hsa-mir-572	5.19421633333334	GGAAGGGCGCCUGUGCUUCGUCC	0.427821055891856	0.247002601784153	0.0823648897999029	-0.303388269030934	1202
hsa-mir-3170	5.19317816666667	CAGUGUUAGCUCCAGAAGCAUUG	0.203816447800816	0.117673481003075	0.0392469584635182	-0.304414190321888	1203
hsa-mir-1273a	5.19315673333333	ACCCGGGUGGUGGAGGUUGCAGUGAGCCAAGAUUGCGCCACUGCACUCCAGCCUGGGC	0.73079037661019	0.421922020657081	0.1407218025829	-0.304435370844929	1204
hsa-mir-3620	5.1930101	UGGGCCAAG	0.430770967195133	0.248705733869186	0.0829520757518137	-0.304580274609864	1205
hsa-mir-4323	5.1907067	GUGUCUGGAGACGCCAGGCAGC	0.720590324185838	0.416033017644133	0.138823163363447	-0.306856505563381	1206
hsa-mir-548i-3_548i-2_548i-1	5.19038163333333	UGCCAUUAAAAGUAAUGGCA	0.272907656925093	0.157563309189612	0.0525794972709604	-0.307177738006129	1207
hsa-mir-6072	5.1899828	CUUUGCUACUGCUC	2.2032771013356	1.27206262755545	0.424524933172341	-0.307571867023504	1208
hsa-mir-875	5.18966203333333	CAGGUGUUCUUAAAAUCACCUG	0.964783707246407	0.557018133088478	0.185904920407066	-0.307888850185581	1209
hsa-mir-3653	5.18952496666667	CUUCCUGAGCACGCUCAUGAUGAGCAAACUGAGCCUCUAAG	1.60147820062119	0.924613870229963	0.308598226409508	-0.308024300124525	1210
hsa-mir-6819	5.18905393333333	GAGCUGGGUGGGGUGCCAAGCCU	0.815385414647723	0.470762988640158	0.157135660011138	-0.308489777529002	1211
hsa-mir-151a	5.1868165	CUAGUAUGUCUCAUCCCCUACUAG	0.843412123490544	0.48694421653506	0.162606894516231	-0.310700819905385	1212
hsa-mir-548d-1	5.1866983	UUUGCCUGUAAAAGUAAUGGCAAA	0.709428688235627	0.409588844123682	0.13677847586308	-0.310817625713629	1213
hsa-mir-551b	5.1865625	UGAGACCUGGUGCAGAACGGGAAGGCGA	0.891197922305753	0.514533360344462	0.171828243139026	-0.310951823926483	1214
hsa-mir-8076	5.18539973333333	UGUGAGAGCUACUAAGUCUUAUA	1.06903405000638	0.617207096544059	0.206162322093377	-0.312100875536445	1215
hsa-mir-140	5.18398313333333	GGUAGGUUACGUCAUGCUGUUCUACC	0.302772904488996	0.174806017910047	0.0584054570976799	-0.313500766466701	1216
hsa-mir-4262	5.18392043333333	UGUUGGGGGGACA	0.982371265526952	0.567172314596139	0.189503538520801	-0.31356272690813	1217
hsa-mir-924	5.18341906666667	UUGCUUAAG	0.837155376795683	0.48333188214653	0.161506404562045	-0.314058179858436	1218
hsa-mir-484	5.1832415	CGAUAAACCCCUAAAUAGGGACUUUCCCG	0.654335816686838	0.377780959904559	0.126240657836768	-0.314233652092079	1219
hsa-mir-3910-1	5.18177013333333	CUUUUAUAUCAAGGCACAUAAAAG	0.900150699996818	0.519702248954393	0.173714903755827	-0.315687663705625	1220
hsa-mir-1255b-2	5.18140176666667	GGUUUGCGCCUCAAGAAACC	0.490514359923584	0.283198597743258	0.0946682735701356	-0.316051685416536	1221
hsa-mir-6889	5.18126033333333	CGGAAUUCUCCAGAGCCUCUG	0.161876357725405	0.0934593587081987	0.0312426605326089	-0.316191450516472	1222
hsa-mir-6842	5.1801699	CCAAGGCUCUGGGGUCUCACCCUUGG	0.493955974070958	0.285185614597691	0.0953551685767986	-0.317269021978694	1223
hsa-mir-877	5.17956533333333	AGGGGACACGGGCAAAGACUUGGGGGUUCCUGGGACCCUCAGACGUGUGUCCUCU	0.209290803266469	0.120834101604809	0.0404070206276901	-0.317866457665127	1224
hsa-mir-1825	5.17532033333333	UGGGCUCCCCUAGACUAGGACUCCA	0.107103130221498	0.0618360210644335	0.020694976025284	-0.322061387072822	1225
hsa-mir-4698	5.17377383333333	UCCACCUAGACGGGCCUGGGUCAA	1.80518716437931	1.04222529529205	0.348911108705398	-0.32358964580757	1226
hsa-mir-4450	5.17317043333333	GUGAGCGCAGGUCUUUGGCAC	0.682930539202343	0.394290130646289	0.132013926083293	-0.324185928588396	1227
hsa-mir-6851	5.17315836666667	GCCAGCAACCUGAUUACCCCUCUUUGGC	0.281765979902407	0.162677664345134	0.0544669155535565	-0.324197852926406	1228
NEAT1_ParasoR_ID42	5.17309646666667	AGUGUCCAUUAUGUCACU	1.10818653287243	0.639811793066216	0.214221122689889	-0.324259022803985	1229
NEAT1_ParasoR_ID14	5.17283313333333	GUGGUCCCACACCAC	0.537533474596573	0.310345096256766	0.103914713802142	-0.324519250069954	1230
hsa-mir-3150b	5.1724467	CCCAGCCUUGGCGUUCAGGUGCUGAG	1.31447401787042	0.758911928060253	0.254130026679717	-0.324901125347718	1231
hsa-mir-27a	5.17181503333333	UGAGCAGGGUCCACACCAAGUCGUGUUCA	0.764162872607762	0.441189640204809	0.147755259552514	-0.325525341384436	1232
hsa-mir-3169	5.17121933333333	AUAGCACAAAGUCUUAUGGUACUGU	0.793872861296733	0.458342710172007	0.153517538151879	-0.326114014988243	1233
hsa-mir-3672	5.1707743	UCUUAGACUAUUACAAGA	0.941365769863424	0.543497780636547	0.182055087932077	-0.326553799067726	1234
hsa-mir-6846	5.17009223333333	UAGAGUAGGAGAGCCCACUGA	1.37625553173333	0.794581501719948	0.266195547317346	-0.327227820626737	1235
hsa-mir-4735	5.16953726666667	CUUCGGUAUUCAUCAAAAAUACCAAAG	1.29827830643008	0.749561329700459	0.251140138751184	-0.327776241354722	1236
hsa-mir-518e	5.16827576666667	CUUUCUGUUGGCUAAAAGAAAAGAAAG	0.700443156460281	0.404401044934375	0.135527434696473	-0.329022861719339	1237
hsa-mir-29b-1	5.16664443333333	UUUAGAUUUAAAUAGUGAUUGUCUAG	0.238263532233729	0.137561514473214	0.0461157208141783	-0.33063495316192	1238
hsa-mir-454	5.16654793333333	CUCUGCUGUGUAAAUAGUUCUGAGUAGU	0.619712952914593	0.357791440185538	0.119947198963616	-0.330730314925842	1239
hsa-mir-10a	5.16473083333333	UUUGUGUAAGGAAUUUUGUGGUCACAAA	1.34338637459458	0.775604484997855	0.260107722540799	-0.332525981881487	1240
hsa-mir-3163	5.1639834	AGACCUUCCUUCCUUGUCU	2.20055990357108	1.27049385269466	0.426136130408762	-0.333264599094749	1241
hsa-mir-4266	5.16351096666667	CUACUCAAGGCUAG	0.189530362509766	0.109425405814621	0.0367057151099881	-0.333731459985956	1242
hsa-mir-449b	5.15887743333333	UGGCUGCUUGGGUCAAGUCAGCAGCCA	1.59118352106846	0.918670234218969	0.30843600020176	-0.338310339901513	1243
hsa-mir-3939	5.15797683333333	CGUGCACGUACCUGUCACAUGUGUACG	0.527707753020803	0.304672213260013	0.102309058390976	-0.339200317151116	1244
hsa-mir-614	5.1572712	CAGCCCUGCACUGAAC	0.243532714489471	0.140603678266977	0.0472212348440143	-0.339897627403426	1245
hsa-mir-3197	5.15614393333333	GGCGCGCGAGGCUCCAGGCUCC	1.53841893607847	0.888206586871322	0.298366173630827	-0.341011597742723	1246
hsa-mir-548ae-2	5.15554056666667	UUUGUCAUUUAAAAGUAAUGGCAAA	0.964195561209619	0.556678566815816	0.18702123448386	-0.341607847583388	1247
hsa-mir-363	5.15422196666667	AAUUUUGAUGAGUAUCAUAGGAGAAAAAUU	0.941021458500795	0.543298992378648	0.182572940122983	-0.342910894442513	1248
hsa-mir-4432	5.1537068	CGUUCCAAUGCGACACCUCUAGAGUGUCAUCCCCUAGAAUGUCACCUUGGAAAG	0.992812316486298	0.57320045817814	0.19264043435422	-0.343419984619159	1249
hsa-mir-5591	5.15222353333333	GUAUACUGAGCUUAUGUAUGCAUCUGCAUAC	0.367273766112655	0.212045607731429	0.071284517012219	-0.344885755869914	1250
hsa-mir-4770	5.1514004	CUAUCCUUCCCUUGGAAAAUGAUCUGAG	1.19670777393266	0.690919555421341	0.232307272005621	-0.3456991801871	1251
hsa-mir-4709	5.1480449	CCAAUGGUAUCCAGUGAUUCGUUGA	0.267755318712607	0.154588605335678	0.0520110690395508	-0.349015101418552	1252
hsa-mir-4487	5.14763473333333	AGCUGGCUGAAGGGCAGAAGGGAACUGUCCUUCAGCCAGAG	0.761554284370459	0.439683571083797	0.147942564657714	-0.349420430090414	1253
hsa-mir-3157	5.1454511	GCAGUCUGCUUUGUGCCAACACUGGGGUGAUGACUGC	1.30959450611574	0.756094740635176	0.254515003770172	-0.35157830704816	1254
hsa-mir-4276	5.1434719	GUGCUGGCAGUGGCCACGUAA	0.479690639907837	0.276949520078533	0.0932620318014835	-0.353534162003096	1255
hsa-mir-7706	5.14023126666667	GGAGCCCGAGCAGCCGCGGUGAA	1.87080639110222	1.08011057350454	0.363953739442428	-0.356736571442332	1256
hsa-mir-5590	5.1397579	UAUUGUGUUGAUCAACAAUA	0.513135643982828	0.296259002184278	0.0998365397683086	-0.357204354658028	1257
hsa-mir-23b	5.1387129	UGAUUUGUGACUUAAGAUUAAAAUCA	0.583920135173252	0.337126447227519	0.11363159346249	-0.358237028681831	1258
hsa-mir-3064	5.1386206	CAAAACUCCGUACAUUGCUAUUUUGC	1.58699285568049	0.916250752429143	0.308836354970532	-0.358328239985557	1259
hsa-mir-6080	5.13808346666667	GGGGCUGGUUGUCUA	0.830653212729384	0.479577855972537	0.161665963217268	-0.358859037727811	1260
hsa-mir-8063	5.1356467	AUGAGAAAUUGGUUUCAA	0.746598696068302	0.431048958151658	0.145375789979537	-0.361267062262484	1261
hsa-mir-1206	5.13423323333333	AAGCUCUUGCAGUAGGUUU	0.598713881075646	0.34566762040659	0.116612131523082	-0.362663856817677	1262
hsa-mir-5699	5.13179476666667	CAAGAGGUGUGAGCCACACACACGCCUGGCCUCCUG	0.946136424235831	0.546252119222667	0.184367549221067	-0.365073561300524	1263
hsa-mir-8071-1_8071-2	5.12972946666667	CCGAGUGAUCUCGGU	2.03426417279432	1.17448296776561	0.396563636740125	-0.367114500689384	1264
hsa-mir-4501	5.12931323333333	AUCACUGAAAUAUGUCUGAGCUUCUGUU	1.47354510200228	0.850751661304074	0.287279219453066	-0.367525824470411	1265
PARIS_ID9	5.12685343333333	AGGACAAUACAGACAGUAACUCCUAUGGUUACAAUGAACACUCCU	0.253349907575854	0.146271637338086	0.0494162571390564	-0.369956610655818	1266
hsa-mir-516b-1	5.12488306666667	AGCACUUUCUGUUUUGUGAAAGAAAAGAAAGUGCU	0.44038006136666	0.254253546975785	0.0859297774481891	-0.371903736468289	1267
hsa-mir-6875	5.12444286666667	AGAAGGCCUAUGGUGAUUUGCAUUCUU	0.161318256893147	0.0931371390424596	0.0314801552267244	-0.372338744224536	1268
hsa-mir-4419b	5.1234735	UCCCAGCCACUCUGGAGG	0.334159144542657	0.192926872053878	0.0652212106772207	-0.373296677024734	1269
hsa-mir-4530	5.12172923333333	UGGGUCAAGGAGCCCA	0.501208885224277	0.289373084804468	0.0978593093055954	-0.375020369730237	1270
NEAT1_ParasoR_ID52	5.12014193333333	GGCCCCCAGGGUC	0.703956882659544	0.406429695701378	0.137487767297351	-0.376588947221129	1271
hsa-mir-6824	5.11926346666667	GGGAUGCCUUCACUGUGUCUCUC	1.17442739378287	0.678055971944209	0.22941335241485	-0.377457052204327	1272
hsa-mir-4664	5.1185775	CAAGUUAUCACUGAGCGACUUC	0.376752680105172	0.217518261276634	0.0736049576479349	-0.37813492776209	1273
hsa-mir-105-1	5.11800946666667	CUGUGGUGGCUGCUCAUGCACCACGG	1.16367061182554	0.671845540985531	0.227367811529945	-0.378696261032891	1274
hsa-mir-8055	5.11621213333333	AAAUAAAAGAUGGAGUCGUUUGACGUCUUUUAACACCCUUU	0.999719577892607	0.577188367410435	0.195402292133119	-0.380472394473513	1275
hsa-mir-101-2	5.11230276666667	GAUGCUGUAUAUCUGAAAGGUAC	1.93026846617656	1.11444101855528	0.377573190453886	-0.384335649407659	1276
hsa-mir-142	5.10839203333333	UACUAACAGCACUGGAGGGUGUA	0.307503537750714	0.177537250297137	0.0601957593982976	-0.388200254888378	1277
hsa-mir-202	5.10695186666667	UUCUUUGAGGAUCUGGCCUAAAGAG	1.31963016685062	0.761888832061957	0.258398786850511	-0.389623434511931	1278
hsa-mir-4510	5.10615946666667	GGUUGUUAGAUAGACAACU	0.598778822365867	0.34570511427798	0.1172659855758	-0.390406488001368	1279
hsa-mir-1276	5.10598433333333	GACACCUGGAUUCAGAGAACAUGUC	0.633682276511616	0.365856632924676	0.124105801182106	-0.390579555603316	1280
hsa-mir-7843	5.10339053333333	UCCUGAUCUGAUGGAAGUCAUGA	0.989763535457822	0.571440243630649	0.193942346562168	-0.393142761232922	1281
hsa-mir-339	5.1012206	CUCACGUGUGCCUGCCUGUGAG	1.32397495701202	0.764397297831215	0.259540815978831	-0.395287099784803	1282
hsa-mir-4261	5.1008586	UCCUGAGACAGGA	0.615418502650277	0.355312038169414	0.120649982857842	-0.395644829925105	1283
hsa-mir-4718	5.09969003333333	GCACCUGUUUGUGAC	0.411378799822272	0.237509660816294	0.0806674125551471	-0.396799613122951	1284
hsa-mir-548y	5.0995857	UGCCAUUACUCUCAGUGGCA	0.657908118217789	0.37984342915508	0.129012072141035	-0.39690271582453	1285
hsa-mir-6131	5.09647603333333	GGUCAGGUGGUGCCCUCCUUCCAUGGGUAGAGCCAGAGAUGGUGGGUUCUGGCU	0.664302751167397	0.383535372209906	0.130345506742806	-0.399975703374149	1286
hsa-mir-548k	5.09629116666667	UGCUUUACUUUUAAUGGCA	0.493495599802272	0.284919817389738	0.0968342631265029	-0.40015838950289	1287
hsa-mir-4796	5.09612313333333	UUUACUUUUGGCCUCAAGUCAUUGCAGUAAA	1.30661924752391	0.754376974286274	0.25639475604061	-0.400324440850704	1288
hsa-mir-4426	5.09410503333333	CUUUGUCUGACUACAAUAUUCAAAAG	0.462063954062577	0.266772748260852	0.0907056197387091	-0.402318736972651	1289
hsa-mir-1302-11_1302-10_1302-3_1302-2_1302-9	5.09401193333333	CCAAGCUUAGUUUGG	0.758286692627349	0.437797026111311	0.148858444493504	-0.402410738840227	1290
hsa-mir-4527	5.09243363333333	CUGUGAAUCCAAGAUCCACA	0.56963103511986	0.328876631465216	0.111858312966761	-0.40397042248785	1291
hsa-mir-6847	5.09219006666667	GAGCUGGAAGGAGUGGGCCUGGCUC	0.890976214615543	0.514405357349837	0.174969159232262	-0.40421111623879	1292
hsa-let-7a-3	5.0919946	AUAGUUUGGGGCUCUGCCCUGCUAUGGGAUAACUAU	1.21906548061478	0.703827783392721	0.239408243012429	-0.404404277338489	1293
NEAT1_ParasoR_ID38	5.09088436666667	GGUUUUCC	0.320091572167628	0.18480495535631	0.0628754356047597	-0.405501415255898	1294
hsa-mir-8086	5.0884624	UGGUUAGCUUUUUUUUUUUUUUGAGAUGGAGUCUGGCUC	0.50182647469227	0.289729650250063	0.0986204545192806	-0.407894814359421	1295
hsa-mir-1910	5.08767336666667	CCGCCUUUGUGCUGUCCUUGGAGGGAGG	0.689502989377307	0.39808473652404	0.135524224863723	-0.408674540892672	1296
hsa-mir-6751	5.08692513333333	GUGUCUGGCCCCAGCAGCCCAGACU	0.468326017752178	0.270388152417725	0.0920646570328617	-0.409413948669779	1297
hsa-mir-4635	5.08619493333333	UGGAUCACGCCGACAACACUGGUCU	2.19960378351498	1.26994183652289	0.432465489889005	-0.410135535820192	1298
hsa-mir-219a-1	5.0858628	UUCUCGAGUCUAUGGCUCCGGCCGAGAG	1.54581623029289	0.892477416677293	0.303943753711345	-0.410463751576912	1299
hsa-mir-4680	5.08577376666667	UAGAUGUUAUAAAAAUAUAUAUCUG	0.660303097568945	0.381226171128174	0.129833360244359	-0.410551734744937	1300
hsa-mir-124-3	5.08572426666667	CUUGAUUUAAUGUCUAUACAAUUAAG	0.486990094690277	0.281163862262113	0.0957562913668272	-0.410600650882906	1301
hsa-mir-5787	5.08388993333333	AGGUGCUAGGUCGGCCUCGGC	1.20184587581371	0.693886039925488	0.236402811936116	-0.412413347901402	1302
hsa-mir-5582	5.08244173333333	UAUAGCUACAUCAGUUAUAACUAUAUCAGUUAAA	0.115039511212468	0.0664180927659616	0.0226346935682466	-0.413844466103575	1303
NEAT1_ParasoR_ID37	5.0819655	UGACUUUCUGGUUAUAAUCAUUCUAAUGAGUGUGAAGUAGCCUCUGGUGUCA	0.634120480005518	0.36610962982984	0.124778588128061	-0.414315082173053	1304
hsa-mir-4758	5.08014813333333	GCUGGAGUAAGGGCACGCCCGGGGCUGC	0.563626308374132	0.32540980086216	0.11094682548249	-0.416111012649981	1305
hsa-mir-519e	5.0775044	ACUUUCUGUUUGAAAGAAAACAAAGU	0.722549113442097	0.41716392514852	0.142303985682828	-0.418723562639638	1306
hsa-mir-3195	5.0710066	GGUUGGCCGCUGACCCCCGCGGGGCCCCCGGCGGCC	0.375804900161148	0.216971060270819	0.0741085409277811	-0.425144719837594	1307
hsa-mir-4713	5.0700933	CCCAUAAGGGUCGAAUGGG	1.25234311169583	0.72304063265536	0.247005930185906	-0.426047247288255	1308
hsa-mir-3199-1	5.06962363333333	AGUUUCUGGAAGUUCUGACAUUCCAGAAACU	1.04908065528377	0.605686998729713	0.206934622993697	-0.426511374146161	1309
hsa-mir-4482	5.06830206666667	GAAAUGUGUGGAAGAUGGCAUUUC	0.576801663492941	0.333016595686673	0.113805699799636	-0.427817352679547	1310
hsa-mir-8078	5.0673331	GGCCUGGGAUUCCUGCCUUCUAGGUC	1.53324187497896	0.885217609251912	0.302573729557854	-0.428774890197823	1311
hsa-mir-885	5.06477586666667	GCCUCUUCUCCAUGAGAGGC	0.998524822323283	0.57649857496087	0.197150841144813	-0.431301960471635	1312
hsa-mir-450a-1	5.06301696666667	UAAUAUGCACUAUAAAUAUAUUG	0.44582887259376	0.257399419604515	0.0880559704873516	-0.43304011390749	1313
hsa-mir-1322	5.05940755333334	AGAAACCUACUUAUUACAUAGUUUACAUAAGAAGCGUGAU	1.50410925826361	0.868397885149106	0.297289602074584	-0.436606953515621	1314
hsa-mir-135b	5.05792056666667	AUGUGAUUGCUGUCCCAAACUCAUGU	0.868957751048676	0.501692991482365	0.171801383512305	-0.438076400888262	1315
hsa-mir-1269a	5.0555839	CCAAGUCUGACCACCUGAGGAAUGCCUGG	0.374749120395807	0.216361505539095	0.0741257840455989	-0.440385506121708	1316
hsa-mir-548t	5.0526726	UUUUGCAAUUUUUUAAUGACAAAA	0.84644262801116	0.488693879135818	0.167523743377151	-0.443262466777683	1317
hsa-mir-3611	5.0500487	ACAAUUAUGAAAGAAAAGAAAUUGU	0.491699287801528	0.283882716172559	0.0973652566561443	-0.445855417371997	1318
hsa-mir-3978	5.04931313333333	GUGGAGCCAAAAUUAGAAGGGCCAAAAUUCUACCUGGCCCACUACCACAG	0.401861470042878	0.232014827906194	0.0795873536521168	-0.446582307888208	1319
hsa-mir-3187	5.0475302	UGAAGGUCACCAUGUUCUCCUUG	1.67137737600569	0.964970177954336	0.33112776145563	-0.4483442111796	1320
hsa-mir-367	5.04748913333333	AACUCUGUUGAAUAUAAAUUGGAAUU	0.101097155550557	0.0583684699714196	0.0200291972662046	-0.448384793457028	1321
hsa-mir-6071	5.0436664	AGGCUCUGGGUCCGGCUUACUCCCUAGCUUACUGUCCUCAGAACCC	1.61344577965876	0.931523355208854	0.319895419661135	-0.452162436914688	1322
hsa-mir-3160-1	5.0418924	CUCUCCUCCAGCUCAGCUGGUCAGGAGAG	0.442769489229158	0.255633083795407	0.0878181155212987	-0.453915512243134	1323
hsa-mir-613	5.0417643	UCCUGUAGUGUCUUAUAUACAAUACAGUAGGA	0.573891381671891	0.331336343693873	0.113827491235933	-0.454042101278971	1324
hsa-mir-6860	5.0413492	GAGUUUGGAGUCGGUGGGUGGAGCCAAACUG	0.474380580996134	0.273883756136449	0.0940979412805077	-0.45445230509455	1325
NEAT1_ParasoR_ID7	5.04073876666667	GUGCUGCGGGGAUCUCUUUUGCAUCCCUCUGGGUGCAGAGCUGAGGCACCCAGAGGCAGUGUCCAGAGGAGGCAGCAU	1.39030353188393	0.802692118388476	0.275813446449103	-0.455055538249186	1326
hsa-mir-4533	5.039939	CGCUGCUGGCUGCCUUCCAGCG	0.650838323881354	0.375761681491825	0.129136151029081	-0.455845871514039	1327
hsa-mir-3202-1	5.03889636666667	UAAUGAUUGGAGUCAUUUUCAGAGCAUUA	0.743019250853989	0.428982364493625	0.147456743855503	-0.456876206786463	1328
hsa-mir-466	5.0379273	AUAUGUGUGUAUAUAUGUACACAUAC	0.11921055664663	0.0688262469701772	0.0236626194757972	-0.45783384312522	1329
hsa-mir-32	5.03672793333333	GUUGCAUGUUGUCACGGCCUCAAUGCAAU	0.760567543264766	0.439113875840805	0.151004293527806	-0.459019063031134	1330
PARIS_ID14	5.03648413333333	GCUGGUGAUGCCCAACCCAGUGCUCUGCACCCAGGUCACACUGUGGCUUUGUCCUCUGCUUAUGCCUGCAUUGCAGC	0.732394536859262	0.422848183008706	0.145417818754159	-0.459259987363195	1331
hsa-mir-384	5.03588953333333	GACAAUAUGUAUAAUGUUCAUAAGUCAUUC	0.437342763741273	0.252499962374159	0.0868451861079227	-0.459847573941714	1332
hsa-mir-3118-1	5.03554026666667	CACACACAAUCACCAUGUG	1.78141044312045	1.0284977988728	0.353767490434483	-0.460192720940802	1333
hsa-mir-7848	5.03040723333333	UAUGCAAAGCUCUGACAGUGUUUCACUUGCUA	0.373646527208488	0.21572492306559	0.074277590238136	-0.465265209157688	1334
hsa-mir-1282	5.02935026666667	GCUUCUGCUGCAUGAUCUCCGAGUCCCUGGGGGUAGAGAUGAUGGGGCACUGGGAGGU	0.663081939027186	0.382830535992125	0.131842465501346	-0.466309708699018	1335
hsa-mir-3667	5.0291134	AGGUUCUGCUGGCUGAGAACCU	0.95022733410013	0.54861400713405	0.188945298807565	-0.466543781477747	1336
hsa-mir-4692	5.0277757	CUGGGUGGGACACUCAG	1.33245537918673	0.769293471856626	0.265018858973111	-0.467865703048696	1337
hsa-mir-4683	5.02631616666667	UGCACCAGUUCUGGCCGCUGGUGGA	0.235029272119375	0.135694213525563	0.0467597469649906	-0.469308020905354	1338
hsa-mir-516a-1_516a-2	5.02440486666667	AGCACUUUCUGUUGUCUGAAAGAAAAGAAAGUGCU	0.589447845031444	0.340317872002149	0.117316948111011	-0.471196776753863	1339
hsa-mir-371b	5.02242366666667	ACUUUCACCAGAGAGCAGAAAGU	0.656374687549881	0.37895810254618	0.130688832944575	-0.473154608118415	1340
hsa-mir-758	5.02206466666667	CACACGCUUUAUUUGUGCCGUUUG	0.0460929753550741	0.0266117917290029	0.00917809275953983	-0.473509373644295	1341
hsa-mir-139	5.02159306666667	UCCAGUGUGGCUCGGAGGCUGGA	0.251952134373782	0.145464632603604	0.0501737458668724	-0.473975411031498	1342
NEAT1_ParasoR_ID40	5.0213138	CUGAGUUGUAAGAGUUCUUUAUAUAUUCUGGAUUCUAGACCCUUAUCAG	0.951074993676041	0.549103403618384	0.189407599595954	-0.474251383694063	1343
hsa-mir-3158-2	5.02084336666667	CCUUCCAAUACCUGUAAGCAGAAGG	0.626046930073147	0.36144836360307	0.124689595821584	-0.474716268175655	1344
hsa-mir-5681a	5.01996913333333	UUCUAGUCCCUAUUAGACUAGAA	0.897609486422174	0.518235078613004	0.178807770044225	-0.475580189758504	1345
hsa-mir-6771	5.01890536666667	CCAGGCCACAUAAUGAGCCAAA	1.75786574167646	1.01490425915612	0.350248831817276	-0.476631409092526	1346
hsa-mir-302d	5.0164915	CUUGCUGUGACAUGACAAAAAUAAG	2.07070303116425	1.19552095245445	0.412779136805923	-0.479016803737109	1347
hsa-mir-219a-2	5.0158976	UUCUUGUACGAGUCUGCGGCCAACCGAGAA	1.21843281143307	0.703462511670355	0.242914211692254	-0.479603698572263	1348
NEAT1_ParasoR_ID21	5.0135483	AGGUAUAAUUUUUUAAAUUGCUU	0.0155930109462536	0.00900262906729632	0.00311017467334535	-0.481925288126444	1349
hsa-mir-548h-2	5.01323703333333	UGUCAUUACUUUCAAUGGCA	0.511133276880212	0.295102934998566	0.101956734437581	-0.482232883342848	1350
hsa-mir-3179-4_3179-1_3179-3_3179-2	5.0125838	UUCUGCUGUGCCUUACAGCAGUAGAA	0.849066520975316	0.490208784444998	0.169386997774544	-0.482878411663244	1351
hsa-mir-942	5.0113199	UGUGUGUACUCACAGCCCCUCACACA	1.68224774178641	0.971246186564026	0.335689553920997	-0.484127403719402	1352
hsa-mir-6807	5.00849656666667	AGAGGCUGUGGGCAGGGGGAGAUGUGAAGGAAAGAACUAGGACCCAUUCAUCCACU	1.47709673040303	0.852802194917306	0.294918187672052	-0.486917435292481	1353
hsa-mir-4494	5.00401203333333	CUGAAAAUACAAAAUGGAAAAUUCCAG	0.44935206467482	0.259433535500922	0.0897983581337418	-0.491349072691725	1354
hsa-mir-3679	5.00230723333333	GAAGGGGAGUUUCCCUCUAUUCCCUUC	0.698242118425554	0.403130275032528	0.139584013107542	-0.493033764247495	1355
hsa-mir-7157	4.99961526666667	CAGAGAUGAAAUUGGGACUCCUCU	1.10824313386261	0.639844471663133	0.221665683207959	-0.495693978649034	1356
hsa-mir-125b-2	4.99923013333333	GUGAGGUAUUUUAGUAACAUCAC	1.29817600644568	0.749502266776929	0.259675184342854	-0.49607456926055	1357
hsa-mir-6502	4.99842703333333	UUGACCAAUCAUCUUAUUGACUAGA	0.529179282503768	0.305521801203124	0.105869162233398	-0.496868196541426	1358
hsa-mir-3682	4.9978848	AUCAUAAUAAAGGUGUCAUGAU	0.889240345369282	0.513403152773231	0.177923337762663	-0.497404034128194	1359
hsa-mir-5682	4.99716326666667	CUGCAGAGACGAGGCCUGUAG	0.581986338384351	0.33600996913089	0.116463342766177	-0.498117056836939	1360
hsa-mir-3622b	4.99681123333333	GUGAGCUCAGCUCCCUGCCUCAC	0.845661531868668	0.488242913067687	0.169240239900865	-0.49846493786933	1361
hsa-mir-6874	4.9955495	UCAGGCUUUAAUGUUUGAAGUAAUGUCAGU	1.47420528412904	0.851132817632668	0.295103728654683	-0.499711788815071	1362
hsa-mir-640	4.99504596666667	UCAGACACAUCAGAUCCCUUAUCUGUAAAAUGGGCAUGA	0.568983126573946	0.328502561291823	0.113909487594494	-0.50020938287579	1363
hsa-mir-4749	4.99484886666667	GGCAUCUAGGCUGUGCACAGUGACGCC	0.447365425903137	0.258286549071307	0.0895653578006431	-0.500404158043341	1364
hsa-mir-6786	4.9947514	GCGUCACGUGCACCCAAGUGACGC	0.734996213591682	0.424350261770513	0.147153712913856	-0.500500475071909	1365
hsa-mir-6743	4.99408523333333	GGCCCCAGGAAGAAGGGCCUGGUGGAGCC	0.684021400115847	0.394919939488349	0.136966304769951	-0.501158784174484	1366
hsa-mir-6863	4.99382393333333	UUAAUGAGGCCAUAGA	0.245091094059444	0.1415034091312	0.0490788416514812	-0.501417002090676	1367
hsa-mir-3117	4.9897989	AUAUAAGGGAAGGCAUUAUAG	0.594177334150094	0.343048443817931	0.119078412989769	-0.505394559380887	1368
hsa-mir-3202-2	4.9886624	UAAUGCUCUGAAAAUGACUCCAAUCAUUA	0.691430200675406	0.399197412485783	0.138600319130717	-0.506517654144571	1369
hsa-mir-7161	4.98862473333333	CUGGUGUUCUCACGCAAAGUGGCCAGGGUGUGGGAGACUAGA	1.48160370691486	0.855404299019642	0.29699642408758	-0.506554876525653	1370
hsa-mir-6895	4.98689896666667	CACAGAGUAAGCAUCAAUAGCAUUGGCAAGUUGAACUGAGCUGUC	0.151233521296779	0.0873147142311905	0.030326165079271	-0.508260287442219	1371
hsa-mir-647	4.98651156666667	CUUCAGCCCCAGGAAGCCUUGGUCGGGGGCAGGAG	2.16057071318712	1.24740608286181	0.433283004421346	-0.508643117984632	1372
hsa-mir-3665	4.98649446666667	GCGGCCGCGCUGGCCGCU	0.0388568917174724	0.0224340368929548	0.00779242651871368	-0.50866001628684	1373
hsa-mir-1255a	4.9851841	GAUUUUUUAGAUUCUAAAGAAAC	0.687263106552913	0.396791539572423	0.137861128649775	-0.509954926926383	1374
hsa-mir-4750	4.9850116	UGAGUGCCGACUGGCGCCUG	0.883130763981484	0.509875784314349	0.177157213431857	-0.51012539225567	1375
hsa-mir-25	4.97715206666667	AUUGCUGGACGCUGCCCUGGGCAU	0.703650820627064	0.406252990704536	0.141376194900615	-0.517892220880114	1376
hsa-mir-3915	4.97656303333333	UAUUGCAAAGAUUUUCAAUA	0.319834197251737	0.184656359879338	0.0642680892635073	-0.518474306451871	1377
hsa-mir-5685	4.97613413333334	CGGGCCCCUCCCCUCAAUGGGCCCG	0.300838553809919	0.173689220024775	0.0604562790610305	-0.518898147493793	1378
hsa-mir-548n	4.97598616666667	UUGUCGUUAAAAAUAGCAA	1.19668106156275	0.690904133027379	0.240491235602527	-0.51904436886514	1379
hsa-mir-671	4.9735087	UGGAGGUGAUGGAUGUUUUCCUCCG	1.05644491362554	0.609938755265719	0.212414409494356	-0.521492613335477	1380
hsa-mir-574	4.971548	UGUGUGUCGCUCCGGGUCCACG	0.107924201359518	0.0623100667069932	0.0217083695781511	-0.523430186501476	1381
NEAT1_ParasoR_ID33	4.9690346	UACAAGUUUUUGUG	1.06247110607053	0.613417979096018	0.213818415768433	-0.525913940464563	1382
hsa-mir-548b	4.96532203333333	UUGGCCUUUAUUUUCAAUGGCAAG	0.374571174637135	0.216258768507424	0.0754374383217349	-0.529582716692603	1383
hsa-mir-548aw	4.96515463333333	GGUUUUUACCAUUAAAACC	0.0683406173100843	0.0394564738005624	0.0137640461087119	-0.529748142177372	1384
hsa-mir-6745	4.9650758	CCUAGUGGCUAGCCCUGGGUCUAGCAGCCUAUGGCAGUGUCUGGUAAACACUGGUGGAGUCCUGGG	0.280192333282763	0.161769119045673	0.0564326396150414	-0.529826045656362	1385
hsa-mir-320d-1	4.9628449	UCUUCCCAAAGUUGAGAAAA	0.959708093980721	0.554087726403232	0.193378619182864	-0.532030631761338	1386
hsa-mir-1908	4.96179513333333	UUGGUCCGUAUGUGUGGUGCCACCGG	0.339053820360388	0.195752814454841	0.0683328938920966	-0.533068016228056	1387
hsa-mir-4258	4.96144606666667	UGGAGGCUGACCUCUUACUUUCGGUCGGUCUUCUU	0.556019278551402	0.321017880146274	0.112067988058361	-0.533412965586182	1388
hsa-mir-548x-2	4.96077726666667	UUUGCCAUUAAAAGUAAUGGUAAA	1.02139436850158	0.589702313603156	0.205894018940281	-0.534073876961415	1389
hsa-mir-3165	4.96066006666667	CUCAACUCUUGGUCCUCUGAG	0.434632665641428	0.250935286506683	0.0876158938125912	-0.53418969456485	1390
hsa-mir-198	4.95970506666667	GUUCCUGUGAUUUUUC	0.440208079196432	0.254154253023508	0.0887569065658753	-0.535133430155981	1391
hsa-mir-6865	4.95966706666667	ACUUCAGAUGCUUCAUGACA	0.771894953292701	0.445653759069655	0.155634429270568	-0.535170981938664	1392
hsa-mir-1302-5	4.95957416666667	CCAUGUAAUCUUUGG	0.718010559603814	0.414543589868256	0.144772622704096	-0.535262786165278	1393
hsa-mir-10b	4.9579095	UUGUGUGGUAUCCGUAUAGUCACAG	0.650468857131662	0.375548369764433	0.131198211087085	-0.536907817768109	1394
hsa-mir-4534	4.95648683333333	AGCCAAAAUCACCAGGGA	1.74801281898265	1.00921567158655	0.352671736607254	-0.53831370380753	1395
hsa-mir-4444-1_4444-2	4.95620706666667	CGGUCCCAUAUUGAACUCG	0.297106596880804	0.171534573687146	0.0599463648076805	-0.538590170572499	1396
hsa-mir-24-1	4.95273586666667	AUCAGUUCUCAUUUUACACACUGGC	0.382368004415344	0.220760270278699	0.077203391157762	-0.542020427100177	1397
hsa-mir-6729	4.95164006666667	CUGAGCGGCUCCAUCCCCCGGCCUGCUCAU	0.895300415460117	0.516901935871483	0.180808864013982	-0.543103301928198	1398
hsa-mir-6506	4.95075003333333	AUGGUGUUUGUGAGUUGAUUGACAUCGU	0.944275514431786	0.545177722446364	0.19073382983871	-0.543982837147003	1399
hsa-mir-510	4.9495928	CAAUCACAUGUAAUUAGGUGUGAUUG	0.381306243674466	0.220147262429138	0.077037901718797	-0.545126420690363	1400
hsa-mir-513b	4.94637856666667	AUUUAUGUGAACUAAAAUAUAAAU	0.896522166416344	0.517607314114942	0.181248190839648	-0.548302741522683	1401
hsa-mir-216b	4.94590623333333	AUGUGAUGUCACUGAGGAAAUCACAC	0.136063065783935	0.0785560476571206	0.0275102396537417	-0.54876950359341	1402
hsa-mir-4707	4.94164866666667	GGUUCUGGGGUGUAGACGCUGCUGGCCAGCC	0.619118321659878	0.35744812967056	0.12528578282711	-0.552976851441519	1403
hsa-mir-589	4.93845886666667	CUGAGCUGGGUACUGCCUGUUCAG	0.238519105539836	0.137709069790293	0.0482982873766103	-0.556129027136375	1404
hsa-mir-4638	4.93829816666667	AAGUCCGGCUCCAGAACCUGGACACCGCUCAG	0.16981924048353	0.0980451842067441	0.0343882112323238	-0.556287831648934	1405
hsa-mir-6879	4.93687323333333	GGGAGAGGGGCCCAGCUGACCCUCCUGUC	0.940047747823303	0.542736820256885	0.190413588397649	-0.557695957619253	1406
hsa-mir-6831	4.9367129	GGUCUGAGCCCAUGUGUGGACCUAGGUCUGCUGUUAAACUGACU	0.644855441243532	0.372307462590348	0.130624456861474	-0.557854399790052	1407
hsa-mir-4790	4.93584223333334	UUCAUGUUCACUGAAAGGUAGAUUUUAAAAACAUGAA	1.83423570383424	1.05899647736592	0.371615545457887	-0.55871479677575	1408
hsa-mir-144	4.9354635	UGUAAGUUUGCGAUGAGACACUACA	1.75176851782748	1.0113840253256	0.354934955516838	-0.559089062876499	1409
hsa-mir-3158-1	4.93438206666667	CCUUCUGCUUACAGGUAUUGGAAGG	0.677952625812486	0.391416131010653	0.137393622271829	-0.560157740495453	1410
hsa-mir-3155b	4.93423543333333	CUGGGAAGGGAGCUGUCCGGCUCCCCAG	1.1397214557234	0.658018489263097	0.230982382401939	-0.560302644260389	1411
PARIS_ID46	4.93373356666667	GUAGGUGUCUUCACCUGC	0.673473105991727	0.388829879036297	0.136503744454677	-0.560798591313096	1412
NEAT1_ParasoR_ID9	4.93331986666667	UCUCACUUAUAAGUGAGA	0.259126233059377	0.149606600410925	0.0525257311633561	-0.561207411641944	1413
hsa-mir-2682	4.9321012	GACGUCCAAUCUCUUUGGGACGCC	0.385028863022152	0.222296517711615	0.0780658886362981	-0.562411703900644	1414
NEAT1_ParasoR_ID23	4.9301165	GACAUAUAAUCAUGUAUAAUUUUGUC	0.713479561631299	0.411927616969127	0.144718600793977	-0.564372993982023	1415
hsa-mir-3166	4.92989276666667	UGCGUUAGGAUUUCUGUAUCAUCCUCCUAACGCA	0.514544407925695	0.297072352425917	0.104372332681305	-0.564594088337612	1416
hsa-mir-4662a	4.92981706666667	CUUUAGCUAUUCUGAAUGCCUAAAG	0.569747234152656	0.328943719008081	0.115571678715027	-0.564668895441539	1417
hsa-mir-8084	4.92945936666667	AGUAUGGAUUAAAUUUAUAUUUUCCUCGAUACU	0.396379664827856	0.228849906189656	0.0804103726887784	-0.565022376301167	1418
hsa-mir-4786	4.9276705	UGCACCACUCUCCCUGUGAUGAGGUGAA	0.765088334903344	0.441723956110288	0.155263696081819	-0.566790142941086	1419
hsa-mir-126	4.92764136666667	ACGCGCUGUGACACUUCAAACUCGU	1.08224138577713	0.624832355406582	0.219626654061723	-0.566818932641144	1420
hsa-mir-3938	4.92231703333333	AAUUUUUUUUUAAUUUAAAAAAUU	1.37903078188794	0.796183793143782	0.28015887082228	-0.572080464437697	1421
hsa-mir-507	4.9195979	CAUGCAUGUGUCUAGAAAUAUGUUUU	0.284173705743106	0.164067765507396	0.0577636041642969	-0.57476752506984	1422
hsa-mir-623	4.9183335	GGGUUGCAUCCUAAGCUGUGCUGGAGCUUCCC	0.397672269928882	0.22959619209269	0.080855084334741	-0.576017011228399	1423
hsa-mir-6848	4.91831076666667	CCAUGGUGUGCUCUGAUCCCCCUGUGG	0.209376649325214	0.120883664849934	0.0425708458164624	-0.576039476417689	1424
hsa-mir-4292	4.91650143333333	GAGGCCAGAGGUGCCC	0.357257392397278	0.206262651670552	0.0726649625229665	-0.577827468315999	1425
hsa-mir-1273c	4.915591	UGUCUUUUUUUUUUUCUGAGACA	1.3201411765504	0.762183863649684	0.268562046059243	-0.578727162912874	1426
hsa-mir-378b	4.9131699	UAGUGGAAAGAGCACUG	0.737634349037915	0.425873389980554	0.15013410161898	-0.581119705572233	1427
hsa-mir-3122	4.91143046666667	UCUUCUUUUGGAAGGAAGA	0.450039284849192	0.259830302253587	0.0916309999507391	-0.582838621954502	1428
hsa-mir-185	4.9087805	UCCUGAUGGUCCCCUCCCCAGGG	1.26778543272538	0.731956260858682	0.258268918874123	-0.585457331754125	1429
NEAT1_ParasoR_ID2	4.90820256666667	CAUAUAUGAAACUUAAGUUUCUGCUAGUUGCCAUCUUUGAUCUAUCAUGUAUG	0.469470373263845	0.271048846380435	0.0956501625365229	-0.58602844825252	1430
hsa-mir-1292	4.90807493333333	GCUGAGGUUGCGUUGACGCUCGC	0.522162145009482	0.301470454981857	0.106388380801443	-0.586154576126113	1431
hsa-mir-8054	4.9080138	GGGUUCAAUAGAUUGCUUUAGCUGAAGCAAGCCU	1.28098310606804	0.739575941115747	0.260998269008136	-0.586214988380009	1432
hsa-mir-6742	4.90577986666667	AGCUGUUGGCCAUGGCGACAACACCU	0.355539200003353	0.2052706528294	0.072473533192783	-0.588422572039571	1433
hsa-mir-543	4.9053881	UUUUUUUCGCUUUAUUUGUGACGAAAC	0.667929103411379	0.385629047654145	0.136162336148567	-0.588809717742977	1434
hsa-mir-320a	4.90447823333333	UCUUCCCGGAGUCGGGAAAA	0.807611855236315	0.466274922021419	0.164668251506832	-0.589708852357128	1435
hsa-mir-3943	4.90198561333333	GGCGUGGACAACUUGCU	1.91403591502803	1.10506915078005	0.390461348932131	-0.592172071424315	1436
hsa-mir-3177	4.89932673333334	GGCGCUGUCUUGAGACAUUCGCGCAGUGCA	1.06492835899503	0.614836674733446	0.217362184022066	-0.594799589422791	1437
hsa-mir-554	4.89594183333333	CAGUACUGGUCUUAGACUG	0.553321428969586	0.319460275963979	0.113016340431656	-0.598144563875586	1438
hsa-mir-6069	4.89577596666667	CCCUGCCCAGUGCAGGAG	2.36438251144127	1.36507687944786	0.482943363327772	-0.598308474112982	1439
hsa-mir-4681	4.8948743	AUCUGCAGGGCAUUGUGCUAACAGGU	0.142459701784084	0.0822491471737148	0.0291038529394073	-0.599199505447716	1440
hsa-mir-1257	4.8928228	GACCCCCAUGCACCCCUGUGGGCCCCUGGCAUC	0.67320192126402	0.388673310460755	0.13758967957393	-0.601226807610232	1441
hsa-mir-6090	4.89240123333333	GCCCUGGGCCGGGCGAUGUCCGCUUGGGGG	0.602267846509212	0.34771950330635	0.123102709239338	-0.601643401816902	1442
hsa-mir-4799	4.89234636666667	CAGUCCUGAGAUGCAGGGACUG	1.17586835444594	0.678887910970927	0.240348549820095	-0.60169762132067	1443
hsa-mir-320b-2	4.8904086	AUUUCCCAAAGUUGGGAAAA	0.528661805546239	0.305223035742395	0.108101765882352	-0.60361253165642	1444
hsa-mir-548f-4	4.889767	UUUUGCCAUUAAAAGUAAUGACAAAA	1.00819882703472	0.582083864185163	0.20618545362892	-0.604246563860889	1445
hsa-mir-933	4.88926183333333	CGCGCGUCGAGUCAGCCGUGUG	1.1016578183432	0.636042437975304	0.225321910729442	-0.604745771989461	1446
hsa-mir-155	4.88892536666667	GGGGUUUUUGCCUCCAACUGACUCC	1.43117597993519	0.826289837273311	0.292738357123048	-0.605078269967014	1447
hsa-mir-6765	4.88385023333334	GUGUGUGGCGUGGGUGCUGCGGGGCCGUCAGGGUGCCUGCGGGACGCUCAC	1.58853586208782	0.917141607593775	0.32526301712647	-0.610093541125545	1448
hsa-mir-561	4.88072253333333	UUUGCCAGAGCUACAAAGGCAAA	0.480077859881264	0.277173081634427	0.0983620471359576	-0.613184349301859	1449
hsa-mir-5579	4.8756206	CUAACAGGCCCCUGUCACCAUUAG	1.11155383478277	0.641755905730592	0.227982020336605	-0.618226104349233	1450
hsa-mir-3127	4.87297023333333	GGGAAGGAGAAGGGACGCUUCCC	0.816056316741867	0.471150334144811	0.167465894037208	-0.620845209430782	1451
hsa-mir-521-1	4.87289066666667	CUUUCUGUUGUCUAAAAGAAAAGAACG	1.31688186002376	0.760302096375655	0.270246543603365	-0.620923837593296	1452
hsa-mir-6802	4.87241186666667	UGAAGCCCCGAGAUGCCUCACGUCUUCA	0.280622339764039	0.16201738340339	0.0575941335509511	-0.621396990055111	1453
hsa-mir-4474	4.87098646666667	CACAAAUAUGGCUCUUUGUG	0.36699403169623	0.211884102990804	0.0753428559507727	-0.622805577187674	1454
hsa-mir-21	4.87056816666667	GUUGACUGUUGAAUCUCAUGGCAAC	0.884746956151419	0.510808893298724	0.181651693575808	-0.623218943258636	1455
hsa-mir-4649	4.87014013333333	CAGAGGGGCUGGCAGUACUGCUCUG	1.15784241767483	0.668480631523729	0.237743142081284	-0.623641927856393	1456
hsa-mir-4268	4.86942246666667	UGCCCUAGCGGCU	0.827903825073494	0.477990496269303	0.170020948221449	-0.624351129506552	1457
hsa-mir-6840	4.8680359	AGAUCCCCUGUUAGAGACGGGCC	0.398113235374572	0.229850783611462	0.0817810804095698	-0.625721341352423	1458
hsa-mir-5581	4.86577106666667	GGAGACCCUAUACAUACCUGUUUCC	1.33423411831262	0.770320427369775	0.274208157357195	-0.627959460540534	1459
hsa-mir-512-2_512-1	4.8654842	ACUUUCUGGUGCCAGAAUGAAAGU	0.281534617194546	0.162544087023469	0.057863638154358	-0.628242943559635	1460
NEAT1_ParasoR_ID35	4.8647658	GCACCUUUGCUGGUGC	0.216455574362686	0.124970684125892	0.0444945518986106	-0.62895286989332	1461
hsa-mir-937	4.8644455	GGCUGGCCCCCUGCUUCGUGCCCAUCC	1.56762914580411	0.905071109319507	0.322262659907303	-0.629269391893151	1462
hsa-mir-4747	4.8611354	UCUUAGCACGGGGUCUAAGG	1.12900902384605	0.651833663835033	0.232252124441144	-0.632540448626344	1463
hsa-mir-4736	4.86098093333333	GCUGCCAUCUCCCACUGGCUGC	0.690757009542301	0.398808745403868	0.14210239024094	-0.632693093328939	1464
hsa-mir-3714	4.8609052	CUGUGACGUGCUCCAUCACCGGGCAG	1.31458649480227	0.758976866647136	0.270440677345912	-0.632767933373024	1465
hsa-mir-638	4.86086943333333	UAGGGCGCGGAGGGCGGACCGGGAA	0.712506217836843	0.411365656667384	0.146579995124091	-0.632803278164971	1466
hsa-mir-181a-1	4.85936523333333	GAGUUUGGAAUUAAAAUCAAAACC	0.395123494705014	0.228124656031085	0.0813117507600832	-0.634289735836361	1467
hsa-mir-4295	4.85793276666667	CCUUGCCUGUGGCAAGACCACUUCGGUUCAAGG	0.561346236273892	0.324093400621315	0.115552491818257	-0.635705306282898	1468
hsa-mir-938	4.85783613333333	CAGUGCACCUUCAUGAACCG	0.435922886445692	0.251680195835339	0.0897360212409167	-0.635800799807459	1469
hsa-mir-5688	4.85726486666667	AUUAUGUUUUGGACAUAGAAACAUAAC	0.493298121135023	0.284805803028042	0.101558826762839	-0.636365328273804	1470
hsa-mir-6511b-1_6511b-2_6511a-2_6511a-3_6511a-1_6511a-4	4.85702996666667	GACAGGGCAGAGGGUUGCGCCCCCUC	1.26009661551417	0.727517120172042	0.259437686026665	-0.636597457583079	1471
hsa-mir-372	4.8558987	UAUUCUGAUGUCCAAGUGGAAA	1.33481664325567	0.770656748302453	0.274885603205781	-0.637715380741605	1472
hsa-mir-523	4.8556542	UUUCUGUUGUCUGAAAGAAAAGAAC	0.511265971306059	0.295179546161049	0.105292912190094	-0.637956996817031	1473
hsa-mir-656	4.85464393333333	UGUUCACUUUCUAUAUGAUGAAUA	0.47122419568852	0.272061416229432	0.0970666854582194	-0.638955347193853	1474
hsa-mir-632	4.85316783333333	GCGGGGAACGAGGCCGUCGGCCAUUUUGUG	0.518461515038622	0.29933389527201	0.106829504530554	-0.640414036310154	1475
hsa-mir-6715a	4.85217226666667	UGAGCAUUUUUACUGAAUUGCCA	0.207583716840467	0.119848514797227	0.0427816049043685	-0.641397860076309	1476
hsa-mir-216a	4.84767006666667	GUGAGAUGUUCAUACAAUCCCUCAC	0.803196208694863	0.463725547302066	0.1656870615469	-0.645846955760484	1477
hsa-mir-3670-3_3670-2_3670-1_3670-4	4.8452658	CCUCACCUGCUGAGAG	0.244088912235849	0.14092479918557	0.0503767847443681	-0.648222863638914	1478
hsa-mir-1913	4.8434125	CAGAGGCUGGCUUUCCAAAACUCUG	0.493169081197636	0.284731301785456	0.101822646986528	-0.650054303608593	1479
hsa-mir-548g	4.8390097	UUUUUGCAUUACGUUCUAUGGCAAAA	0.703970588843731	0.406437608970507	0.145478234698255	-0.654405171734907	1480
hsa-mir-149	4.83520703333333	CACUCCCGUGCUUGUCCGAGGAGGGAGG	0.364868582749465	0.210656974469241	0.0754607983141374	-0.658162985216098	1481
hsa-mir-6717	4.8332732	GAGACAACUUCCCAGUCUC	0.338190099331768	0.195254144886462	0.0699712359176733	-0.660074008612937	1482
hsa-mir-19b-1	4.83228216666667	UCCAGCUGUGUGAUAUUCUGCUG	0.941152762377035	0.543374800706941	0.194763618910575	-0.661053352517298	1483
NEAT1_ParasoR_ID19	4.83194083333333	CCCCUAGUCUUUGGUAACCUUUGUUAUACUGGUAAACUUUGUUGUGCUCUCUGUCUGUGUGAAUUUGCCUAUUCUAGGGG	0.903991785878965	0.521919900922431	0.187086683603976	-0.661390659758246	1484
hsa-mir-6772	4.8305068	CUGAGGACUGAGGCUCACCUUG	1.0309015281486	0.595191274784588	0.21341477630227	-0.662807778392313	1485
hsa-mir-199a-1	4.82993276666667	CUGUUCAGGAGGCUCUCAAUGUGUACA	0.906678150096186	0.523470874026385	0.18772065655935	-0.663375040891958	1486
hsa-mir-211	4.82351423333333	UCGCCUAGGGCUCUGAGCAGGGCA	0.975080361296465	0.562962909076032	0.202151442729884	-0.669717866388842	1487
hsa-mir-3917	4.8215411	UGGUCAGGCGGCU	0.11083114289039	0.0639883901823607	0.0229866635151965	-0.671667726234614	1488
hsa-mir-6084	4.8215411	CGGAGCCUCGCAGGGUCGGGCUCGGGCUCCCUAACCGUCUCCGCUUCUUC	0.150337099147119	0.0867971646617763	0.031180300246143	-0.671667726234614	1489
hsa-mir-1297	4.8181381	AGAAUUACUUAUCUGAGCCAAAGUAAUUCA	1.59276334851047	0.919582348017887	0.330576524676714	-0.675030587194423	1490
hsa-mir-1289-1	4.81760443333333	UCCACCCCCAGAGAAUCCCUAAACCGGGGGUGGA	0.998384314339694	0.576417452638722	0.207236672947203	-0.675557959160006	1491
hsa-mir-4254	4.81435126666667	CUGCAGUGAGUAGGUCUGCCU	0.328735768782593	0.189795684598889	0.0682824643599804	-0.678772754099495	1492
hsa-mir-3120	4.81413156666667	UGUACAGGUGAGCGGAUGUUCUGCACA	0.882386581221986	0.509446130197828	0.183290915298552	-0.678989862695697	1493
hsa-mir-3176	4.8128933	CACUCCCGGGAUCCCCAGGGAC	0.269205283641369	0.155425742977614	0.0559341890337293	-0.680213523768622	1494
hsa-mir-1183	4.81258853333333	AGGAGUUCACU	1.22940828747839	0.709799205719604	0.255456762813435	-0.680514695653777	1495
hsa-mir-3130-1	4.81205266666667	CAGCCUGUUGUCAAGGCUG	0.718314871962168	0.414719284690269	0.149274108518797	-0.681044241669938	1496
hsa-mir-422a	4.81084746666667	AGGCCUGAGUCUCUCUGCUGCAGAUGGGCUC	0.519310810774841	0.299824236393937	0.10794580671556	-0.682235226103898	1497
hsa-mir-4659a	4.80964626666667	GAAAACUUUGGAGAAAAAUUUUC	0.893126240119399	0.515646675153253	0.185694787225669	-0.683422257718625	1498
hsa-mir-1911	4.80476766666667	GUUGGGCAUCCACAGUCUCCCACC	0.736017751172389	0.424940046767722	0.153184878486124	-0.688243313692333	1499
hsa-mir-450a-2	4.8029032	UAAUAUGUAAUAUAAAUGUAUUG	1.36140285548511	0.786006305089851	0.283454152372904	-0.690085788615692	1500
hsa-mir-378d-1	4.8024995	UUGUUGUUAUUACU	0.41593844805514	0.24014217495095	0.0866087436459161	-0.690484726896468	1501
hsa-mir-1268b	4.80092286666667	GGUGGGUGCC	0.52957501487495	0.305750277394152	0.110306920061525	-0.692042763536079	1502
hsa-mir-7158	4.80011896666667	GCAGCCUUCUGCCUUUGGCUUUCUGAAGCGAGCUGA	1.33609030431285	0.771392096856672	0.278345248022189	-0.692837181380801	1503
hsa-mir-4655	4.79777343333333	GGGUCGUGGGAAAGUGUUGACCC	0.607190758552979	0.350561747900016	0.126556780346154	-0.695155048696874	1504
hsa-mir-4456	4.79652653333333	UUUUCUGGGA	0.724487818759305	0.418283237185289	0.151044263744711	-0.696387241271303	1505
hsa-mir-597	4.796401	ACCACUGUGAAGACAGUAAAAUGUACAGUGGU	0.56513556093018	0.32628116823167	0.117824919336432	-0.696511293914801	1506
hsa-mir-99b	4.7932183	CUUGCGGGGCCUUCGCCGCACACAAG	0.57406784433322	0.331438224458893	0.119766680422884	-0.699656453355525	1507
hsa-mir-4741	4.79090476666667	CCCGGCCGGCAGCCCCCGGCCUUAAAGCGCGGG	0.797307111379562	0.460325475381793	0.166420989397854	-0.701942698117758	1508
hsa-mir-4730	4.7897854	GCCAGAUGCUGAGCGAUGGC	0.371579616462219	0.21453159158984	0.0775775082662825	-0.703048861639076	1509
hsa-mir-4682	4.78951586666667	GUCUGUCACUGGGGAAGUC	1.18374893657712	0.683437767185731	0.247154194605678	-0.703315215774849	1510
hsa-mir-508	4.78759163333333	CUCAUGUAAACUAAAACAUGAU	0.824448440229164	0.475995528899275	0.172205255454327	-0.705216752405537	1511
hsa-mir-34b	4.7860674	AUUGUACUGUGGUGGUUACAAU	1.02049254615148	0.589181646226563	0.213221515884101	-0.706723007113237	1512
hsa-mir-4795	4.7850075	AUAUUGACACUAUAACAAUAAUGUCAAUAU	1.14781493191023	0.662691259918244	0.23987735273356	-0.707770405388671	1513
hsa-mir-4689	4.78442293333333	GGCCGGUCAGGCA	1.43474652165462	0.828351290496176	0.299878698360604	-0.708348076978956	1514
hsa-mir-6767	4.78130863333333	AUGGAGAACGCCCCCACCAGUUCCCAC	0.468091300094141	0.270252638114674	0.0979002478172605	-0.711425643210847	1515
hsa-mir-519d	4.7803022	UCUGUUUGUUUUCUCUUAAACA	0.277348910520682	0.160127468148565	0.0580191165572508	-0.712420205469242	1516
hsa-mir-3923	4.77871643333333	AGCUUCUUUAUAAGAAGAGGAAACU	0.682450159381917	0.394012783227653	0.142810348532416	-0.713987267712761	1517
hsa-mir-302e	4.77828293333333	UUCAGUUUCCUUACUGGUAA	1.0284721343123	0.593788663599234	0.215238852253321	-0.714415654496799	1518
hsa-mir-504	4.77602506666667	UCUAUCUGUAUUCUUACUGAAGGGA	0.641497556912232	0.370368787167765	0.134316203947387	-0.716646889191417	1519
hsa-mir-486-1	4.77440963333333	CCCGAGGCCCUUCAUGCUGCCCAGCUCGGG	0.687280133791269	0.396801370253071	0.143950809958347	-0.718243268177558	1520
hsa-mir-302a	4.77350953333333	CUUGCUUUGAAACUAAAGAAGUAAG	0.997993320626959	0.576191712313423	0.209069095527722	-0.719132751324759	1521
hsa-mir-2278	4.77325943333333	CUGGGGACUGUGUGGACUGGUAUCACCCAG	0.659441734868073	0.380728863140956	0.138153340307246	-0.719379901347106	1522
hsa-mir-4666b	4.7715698	UCCCAGGCCCUUCCUCCAAUACUGGGA	0.628922076016805	0.363108329887601	0.131806114628524	-0.721049605129963	1523
NEAT1_ParasoR_ID32	4.7710484	UCCUGUAAGGCAAGAAUAUUCUCUCUGUUGGAACUCAAAUACACAGAACUGGGUAAAUCUCAAUCUUAAUCUUUGAUUCAGGA	0.912893540411569	0.52705933129809	0.191340238848042	-0.721564855116574	1524
hsa-mir-520g_520h	4.77058956666667	CUGUUUGUUGUCUGAGAAAAAACA	1.02993232171158	0.594631703187277	0.215892041710732	-0.722018276422402	1525
hsa-mir-1184-3_1184-2_1184-1	4.77019696666667	ACAGUGGCCACAUCUCCAC	0.406278474905035	0.234564986852372	0.0851701675515792	-0.722406245629812	1526
hsa-mir-132	4.76877946666667	GUUACUGUGGGAACUGGAGGUAAC	0.936688951571573	0.540797618336796	0.196421109031974	-0.723807025944397	1527
hsa-mir-548l	4.76305076666667	UGUCGUAGAAAGUAAUGGCA	1.49341187409989	0.862221747522553	0.3135410364616	-0.729468154824928	1528
hsa-mir-3920	4.76177773333333	UAGUACAGGUGAGAUUGUACUG	1.0932626565747	0.631195489068366	0.229591282457737	-0.730726172484994	1529
hsa-mir-3065	4.75869593333333	CUGGAGUCGCCUGAGUCAUCACUCAG	0.178044733585393	0.102794174863322	0.0374146060348676	-0.733771622060644	1530
hsa-mir-2052	4.75811406666667	AUGUCCCUUUAGUUCAAAGU	0.123316771581335	0.0711969712680794	0.0259171532782789	-0.734346625497949	1531
hsa-mir-3622a	4.7578833	GUGAGGCAGGGAGCUGAGCUCAC	1.15986834084582	0.66965029881186	0.243778223994233	-0.734574670227352	1532
hsa-mir-4499	4.75686773333334	GGGAACUGGUGAGUUGUACAUAGAAAUGCUUUCUAACUCC	0.672735632393769	0.388404098455996	0.141424077798008	-0.735578258089652	1533
hsa-mir-4495	4.75654836666667	UGCUCAGUGGAGUUAUUUUGAGCA	0.602309432568047	0.347743513028613	0.126627416802689	-0.735893857764999	1534
NEAT1_ParasoR_ID36	4.75571786666667	AAUGACAACUUCAUU	1.30342856185085	0.752534831054034	0.2740760908015	-0.7367145618576	1535
hsa-mir-203a	4.75552023333333	CAACAGUUCUGUAGCGCAAUUGUG	0.84074994914303	0.485407209458893	0.176794526758582	-0.736909864067714	1536
hsa-mir-657	4.75522423333333	GUCCGGGUGGGUUCCGGCA	1.29149571190138	0.745645396923507	0.271595123285292	-0.737202372690726	1537
NEAT1_ParasoR_ID30	4.75286053333333	GUAUACCUUUUUGUAC	0.933966216405477	0.539225646455719	0.196506127174419	-0.739538192394134	1538
hsa-mir-4520-1	4.75271766666667	CCAAAUCAGAAAAGGAUUUGG	0.34901260437138	0.201502521084388	0.0734343230230549	-0.739679373920962	1539
hsa-mir-7114	4.7511294	CUGUCCCCUGCCACUGGGUGACC	0.670269028531357	0.386980004052048	0.141075725811921	-0.741248906676499	1540
hsa-mir-6768	4.75060246666667	CUGGGUUCGGCUGCUACCCCAAA	0.424776400699007	0.245244769288972	0.089415269679902	-0.741769624729714	1541
hsa-mir-708	4.75051676666667	GCUGGGGGUAAAUGACUUGCACAUGAACACAAC	2.22464284655932	1.2843981463118	0.468294915233043	-0.741854313881713	1542
hsa-mir-1208	4.75049926666667	GGAGACGGGUCUUUCUC	1.03872345679036	0.59970726739149	0.218655639856399	-0.741871607465844	1543
hsa-mir-6881	4.7495604	GGGUCAGGUCUGCAGCCUUGUAUCUGCUGAUCC	1.06564429588852	0.615250021091624	0.224366932124606	-0.742799400019413	1544
hsa-mir-636	4.74835093333333	CGCUGCCUGGAAUUAACCCCGCUGUG	0.31049178246476	0.179262514187196	0.0653893924067644	-0.743994600793883	1545
hsa-mir-1273h	4.74766343333333	GCAGUGUCGUGGUCACAGCUUGCUGC	0.662183529437703	0.382311838973794	0.139475668133616	-0.744673991599017	1546
hsa-mir-4300	4.74513406666667	AUCAGCAGAGACAUGAGGUGAUCAAAAACCUUUUUUCAAAGCAGUGGG	0.851199420597512	0.491440214616027	0.179383639880055	-0.747173523898863	1547
hsa-mir-3116-1	4.7403568	GGCACUGGGUAUCGUAGGUGCC	1.23050288850812	0.710431173918777	0.259580225798219	-0.751894441785412	1548
hsa-mir-663a	4.73926303333333	CCGCCCUCGUGUCUGUGGCGGUGG	0.385090999056175	0.222332391967584	0.0812554602577784	-0.752975307263659	1549
hsa-mir-6086	4.73838676666667	AGAGAUGAGCAUAAAGUUUUU	0.141970194873092	0.0819665302268832	0.0299617152132485	-0.75384123819628	1550
hsa-mir-2392	4.737181	UCCUCAGACCAGGUGGCUCCCGAGCCACCCCAGGCUGUAGG	0.0803319366809369	0.0463796652672629	0.016957751177533	-0.755032782612963	1551
hsa-mir-548ar	4.73545743333334	UUUGCUGUUGAACGUAGUGGUAA	0.983083819410539	0.56758370777264	0.207600603162541	-0.756736019478951	1552
hsa-mir-3910-2	4.73501713333333	CUUUUAUGUGCCUUGAUAUAAAAG	0.394627343153441	0.227838202799226	0.0833423263403555	-0.75717112605568	1553
NEAT1_ParasoR_ID43	4.73364446666667	UGGUCAUAUAUAUGAGUUCUACAGUAGUGAAGUCUGAGAUUUUACUACACCUUCCACUUAUGUGGUCCCACACCA	0.872347346789513	0.503649975495781	0.184286621636331	-0.75852760185473	1554
hsa-mir-498	4.73338696666667	UUUCUAUAACUGGAUGAAA	0.38843472218314	0.224262891415034	0.0820627438488687	-0.758782064592652	1555
hsa-mir-663b	4.72588483333333	UCCUAGGCGGGUCGCUGCGGUACCUCCCUCCUGUCUGUGGCGGUGGGAUCCCGUGGCCGUGUUUUCCUGGUG	1.48854084965788	0.859409460249732	0.314976116040467	-0.766195708818906	1556
hsa-mir-567	4.72534703333333	CAUUCUUUGCUA	0.771726117183035	0.44555628149629	0.163316283807127	-0.766727165364361	1557
hsa-mir-766	4.72355093333333	UCUUUCAUUUUGGAUUUGACU	0.544265845982021	0.314232032688439	0.115223875779813	-0.768502080019052	1558
hsa-mir-522	4.71858313333333	CUUUCUGUUGUCUGAAAGAAAAGAAAA	1.12872141182254	0.651667610955836	0.239207698567171	-0.773411283861583	1559
hsa-mir-4529	4.7177871	CAAUGAAGACAUGAAGACCCAAUGUCUUCAUUG	0.320673048606816	0.185140670935003	0.0679710724137629	-0.774197927828487	1560
hsa-mir-564	4.7161422	AGGCAACAUGGCCGAGAGGCCGGGGCCU	0.53279477946927	0.30760920934941	0.112972585828576	-0.775823425916288	1561
hsa-mir-5195	4.71313213333333	GGAUGGGAGACCUGACCCAUCC	1.41763584746772	0.818472438148353	0.30078423591004	-0.778797988267084	1562
hsa-mir-223	4.7120603	AGUUGGACACUCCAUGUGGUAGAGUGUC	1.21896327546046	0.703768775219364	0.258690084135905	-0.779857179119885	1563
hsa-mir-379	4.70902946666667	CGUAGGCGUUAUGAUUUCUGACCUAUG	0.23264899392287	0.134319959268065	0.0494048711246551	-0.782852263190516	1564
hsa-mir-320c-1	4.70433946666667	UCUUCCCAGAGUCAGGAAAA	0.182324564955585	0.105265136656989	0.0387566769463544	-0.787486943737533	1565
hsa-mir-376a-1	4.7024147	UGAGUACAUUAUUUAUGAUUAAUCA	0.823710520838498	0.475569490940434	0.175167562494754	-0.789389007410783	1566
hsa-mir-6799	4.70213203333333	GGCUGGGGUCACUGACUCUGCUUCCCCUGCC	0.806323065939953	0.465530839174236	0.171480311531863	-0.789668339969694	1567
hsa-mir-6775	4.7013193	GGCUGGACAGGAGAGGGCUCACCCAGG	1.35426777685739	0.78188686552345	0.288061220784853	-0.790471486956882	1568
hsa-mir-7641-1	4.7006168	AAGCAGGGUUGGGCCUGGUU	0.254021746901539	0.146659523953622	0.0540400882925702	-0.791165700834128	1569
hsa-mir-500b	4.70059366666667	GGGUGAGAGUGCUUUCUGAAUGCAGUGCACCC	2.43298257491932	1.40468314456334	0.517590489084887	-0.79118856130534	1570
hsa-mir-3929	4.70042096666667	AAUCCCAGCACUUUGGGAG	1.08775652228854	0.628016520956057	0.231416830535484	-0.791359224275589	1571
hsa-mir-5681b	4.6955056	UAGUCUAAUAGGGACUA	0.206578173000054	0.119267963790282	0.0439948730973835	-0.796216613246051	1572
hsa-mir-326	4.69522113333333	AAGGCGGGUGGUGCUCAGAUCGCCU	0.777155879730588	0.448691156364755	0.165520612908567	-0.796497724573614	1573
hsa-mir-1912	4.69292176666667	UGUAUAGUAUUAUUCAAUACC	0.69819984598867	0.403105869029714	0.148777218266861	-0.798769969767744	1574
hsa-mir-7849	4.69270743333333	UGACUACUUCGAAAAUGGGAAGUAGACA	0.31357407415506	0.181042076124312	0.0668215691282339	-0.798981774998143	1575
NEAT1_ParasoR_ID4	4.69004146666667	UUGAUGGGUUGGUUCCACAUCUUUGCAAUUGUGACUUGUACUGCCAUCAA	0.46744324425985	0.269878482904296	0.0996671879304457	-0.801616296074688	1576
hsa-mir-7160	4.68932763333333	UGUGCCCCGUACCGGACAGG	1.02330255761259	0.590804007100061	0.218219462922276	-0.802321709606418	1577
hsa-mir-378a	4.68866333333333	GUGUGUUACCUAGAAAUAGCACU	0.547175514390093	0.315911930527092	0.116701813606456	-0.802978174060018	1578
hsa-mir-103a-1	4.68831756666667	GCCUUGUUGCAUAUGGAUCAAGC	0.672324125797017	0.388166515011588	0.143404135116007	-0.80331986234228	1579
hsa-mir-4263	4.68774913333333	GGAGAUUGGAGUGGCCAGUGUUCCUAAACAAUUC	0.854019068640046	0.493068139172404	0.182181052003689	-0.803881590895004	1580
hsa-mir-3174	4.68610793333333	AGCCCUGGGCUCCUCAGCAAACCUACUGGAU	0.299206859474181	0.172747160860801	0.0638497584201711	-0.805503432625017	1581
hsa-mir-6505	4.68579173333333	CUCAGCAUGUUGAGCCCUGUCUCUGGGGAGCUGAC	0.647574013506853	0.373877031018388	0.138199486951203	-0.805815902985137	1582
hsa-mir-5701-1_5701-2_5701-3	4.6855761	GAUUGGUUAGCCUAAGACUUGUUCUGAUCCAAUC	0.585199360337176	0.337865008220266	0.124893790613533	-0.806028992881788	1583
hsa-mir-4451	4.68408423333333	GCUCCCAACCAACCACUUCCACAUGUUUUGCUGGU	0.953633344063903	0.550580467903497	0.203590135565361	-0.807503262693887	1584
hsa-mir-3914-1	4.6837295	CCUUCUAAUGAGUAUGCUUAACUUGGUAGAAGG	0.349712490872545	0.201906600744238	0.0746653902349708	-0.807853811879255	1585
hsa-mir-187	4.68029923333333	CCGGGCGCUGCUCUGACCCCUCGU	1.10081330751719	0.635554859422574	0.23520148021245	-0.811243617890148	1586
hsa-mir-4428	4.67897406666667	CUUACUGUACACGUGGCUGGCAAG	0.572573458744643	0.330575440537054	0.12237158201489	-0.812553153960843	1587
hsa-mir-4457	4.67586143333333	GUGAGUUAGAAAAGCUCAAUUCAC	0.284485610186269	0.164247843621617	0.0608413260834088	-0.815629073184723	1588
hsa-mir-944	4.67339663333333	UUUUCUUAAAUUGUAUAAAGAGAAAU	0.290811731394115	0.167900231403893	0.062227059719237	-0.818064800394166	1589
hsa-mir-2113	4.66967193333333	AAAUCCCGUUAAUAAGUAAGAGGAUUU	0.86800113796201	0.501140690659268	0.185880539437041	-0.821745566840537	1590
hsa-mir-4686	4.66379386666667	UGUUGGCAGCCCAAGAUGACA	0.739591091766535	0.427003115921658	0.158581428105685	-0.827554300579145	1591
hsa-mir-4302	4.66346795	CGAGGUGG	1.95375628360644	1.1280017162711	0.418949225030365	-0.827876372995978	1592
NEAT1_ParasoR_ID6	4.66283013333333	UACUAAAAUGUA	1.26179709157687	0.728498890484595	0.270607561394232	-0.828506666492261	1593
hsa-mir-6866	4.65997486666667	GAUUCUUGAGGCUUGGAAGAGUAAGGAUC	0.986027197505025	0.569283067907819	0.211594960427403	-0.831328254738859	1594
hsa-mir-4282	4.65963183333333	UUUAGUAUGCCACAUUUCUAAA	0.125808968757253	0.0726358419784694	0.026999765916539	-0.83166724192798	1595
hsa-mir-4518	4.65915783333333	AUGUCUGCUGGGGAACCGGGGCU	0.805023514083199	0.464780542559914	0.172783052834949	-0.83213565100672	1596
hsa-mir-6816	4.65836123333333	CUGCAGGGACUGUGACACUGAA	0.327859303178501	0.189289656946431	0.0703808242333106	-0.832922854956346	1597
hsa-mir-6757	4.65575576666667	GAUGAAGAUUAAUCCCUAAUCCCCAACA	0.407875122717167	0.235486811896508	0.0876066407171503	-0.83549758964204	1598
hsa-mir-137	4.65274863333333	AUAAUACGGAUUACGUUGUUA	0.77222980858584	0.445847087863288	0.165972819389686	-0.838469253258733	1599
hsa-mir-575	4.65116933333333	GCUUAUGUCAUGACCUUGGGCUACUCAGGCUGUCUGCACAAUGAGC	0.864960557796813	0.499385210882399	0.185966258333778	-0.840029925111164	1600
hsa-mir-5739	4.6501052	CCAAGGUUGUGCUUUUAGGAAAUGUUGGCUGUCCUGCGG	0.740014630966687	0.427247646392878	0.159139331077217	-0.84108150678695	1601
hsa-mir-6763	4.64936386666667	GGAGCAGACAGACCCAACCUCAUGCUCC	0.258251843122839	0.149101771145688	0.0555456295805024	-0.841814095950884	1602
hsa-mir-338	4.64831576666667	UGAGUGAUGACUCAGGCGACUCCA	0.33458236578308	0.193171218950963	0.0719792678850239	-0.842849833409591	1603
hsa-mir-4471	4.6462184	UCCAUGAAAAGAACCCAUGGG	0.0824844509233108	0.047622419944532	0.0177530291996844	-0.844922461232611	1604
hsa-mir-6516	4.6452267	UGAGCAUUCUAGCAGCAGUUUGAUGAUCA	0.688177581717314	0.397319512054757	0.148147254410062	-0.845902463940176	1605
hsa-mir-573	4.64516923333333	UCAGGAUCUACUCAUGUCGUCUUUGG	0.839887902817192	0.484909506780616	0.180808892126089	-0.845959252776444	1606
hsa-mir-29a	4.64318186666667	UUCAGAGUCAAUAUAAUUUUCUAG	1.04329990077827	0.602349478559843	0.224695032574128	-0.847923178070641	1607
hsa-let-7a-1	4.64070666666667	AUAGUUUUAGGGUCACACCCACCACUGGGAGAUAACUAU	0.218560568189561	0.12618600287848	0.0470963980032267	-0.850369182610084	1608
hsa-mir-939	4.6407013	GGGGGUGGCCGGGGCUGACCCU	0.556335761836152	0.321200601855918	0.119881829463179	-0.850374485975883	1609
hsa-mir-3194	4.63807556666667	GGCUGCGUGCCACCCGGGCAGCU	0.418791693227914	0.241789496819515	0.0902942798598891	-0.852969248279007	1610
hsa-mir-33a	4.63718673333333	AUUGCAUGUUCUGGUGGUACCCAUGCAAU	0.123796146299647	0.0714737383907394	0.026696390164702	-0.853847597652044	1611
hsa-mir-3925	4.63420396666667	GAGCCUGUCACAUCUCCAGACUC	0.220445793458171	0.127274438194796	0.0475692902262858	-0.856795182011595	1612
hsa-mir-8068	4.63247916666667	UUGUGGCAAUACAG	1.55705283254334	0.898964872011367	0.336116532103852	-0.858499637663515	1613
hsa-mir-940	4.63018036666667	CAGCCCCGUGUGUUGAGGAAGGAAGG	0.446117000151982	0.257565770127815	0.0963498103364703	-0.860771322874918	1614
hsa-mir-620	4.6297934	CCGUAUAUAUAUAUAUAUAUAUAUAGAUAUCUCCAUAUAUAUGG	1.3391457910414	0.773156182941904	0.289245258987452	-0.861153725195247	1615
hsa-mir-487a	4.62932616666667	GUUCGCUUAAUUUAUGACGAAUC	0.520974388662438	0.300784703535159	0.112537844581723	-0.861615447421456	1616
hsa-mir-7702	4.62653686666667	CUGAGGACAUGCAGUUUCAG	1.75303992351017	1.01211807173876	0.378909749134497	-0.864371847090921	1617
hsa-mir-593	4.62553823333333	CACCAGCCAGGCAUUGCUCAGCCCGUUUCCCUCUGGGGGAGCAAGGAGUGGUGCUGGGUUUGUC	0.822646421056059	0.474955132644598	0.177848799330587	-0.865358701351817	1618
hsa-mir-6752	4.61865886666667	UGGAGCCAGGGGGCCCAGGUCUACAGCUUCUCCCCGCUCCC	0.6644290015435	0.383608262898534	0.143857561410034	-0.872156924564142	1619
hsa-mir-525	4.61859333333333	UUUCUCUUAUGUGAAAAAAAAGAAG	0.388269024515752	0.224167225822163	0.0840665104055677	-0.872221684919192	1620
U1A	4.61743976666667	AUUGCACUCC	0.463375182452691	0.267529786324853	0.100353270614984	-0.873361645044924	1621
hsa-mir-1185-2_1185-1	4.61386323333333	AUGUUCACUUGAUUAAUGGCGAAUAU	1.69679062514717	0.979642524187151	0.367759194266646	-0.876895992478989	1622
hsa-mir-1294	4.61325776666667	GUCUGGCAUUGUCUGAUAUAC	0.134358733020126	0.0775720506771468	0.0291244798829456	-0.87749431754975	1623
hsa-mir-4281	4.6130856	AGCUGGGGCCGGGU	0.0750592993824874	0.0433355067036637	0.0162709530866905	-0.877664453477436	1624
hsa-mir-1181	4.61188276666667	GCCGGAGCGGGC	0.847156713096582	0.48910615635211	0.18368999299366	-0.878853099160016	1625
hsa-mir-548bb	4.6113446	UUGCCCAA	1.11799456311043	0.645474461964345	0.242444375792351	-0.879384918047232	1626
hsa-mir-6125	4.61041586666667	CCGCUAGUGGAAGAAGAUGGCGG	0.162329900157376	0.0937212115533861	0.0352093834595317	-0.880302696792087	1627
NEAT1_ParasoR_ID10	4.60893403333333	CAUAUGUUUUCAAUUCUCUCAUUAUAUACCUAGGAGUAGAAUUACUGGGUCAUAUG	0.465106958851579	0.268529627894928	0.100914214759372	-0.881767051615952	1628
hsa-mir-4521	4.60648103333334	UCAGUUUUGUAGCAUCAAAACU	0.152225692697268	0.0878875446563447	0.0330459827351366	-0.884191118008666	1629
hsa-mir-6126	4.60593516666667	GAGACACUC	1.41813224944899	0.818759035965862	0.307892360212116	-0.884730546072903	1630
hsa-mir-3151	4.60475466666667	CAGGUGCCUCAAAGGGCAUCCCACCUG	0.083026947323284	0.0479356303870909	0.0180306994255975	-0.885897121848117	1631
PARIS_ID26	4.60080066666667	GUGUCUGCUGGUGAUGCCCAACCCAGUGCUCUGCACCCAGGUCAC	0.584817591887739	0.337644594103215	0.127112134225856	-0.889804483656838	1632
hsa-mir-4304	4.6000636	GGCAUCCCCAUUGCU	0.776170470597903	0.448122230136737	0.168730378118664	-0.890532856480263	1633
hsa-mir-6513	4.60001616666667	AUGUCUCAGGUCCCCAGCUGAGUCAA	1.28422307271601	0.741446536732116	0.279177947682432	-0.890579730328298	1634
hsa-mir-4311	4.5994146	UGUGACCUGGAGCAGCUCAGGAGGGCUUCCUGGGUGAGGUGGCAGGUUACA	1.76699599087608	1.02017561098929	0.384178454118069	-0.891174201400308	1635
hsa-mir-570	4.59311286666667	UUUCCCAUUAUUUUAAUUGCGAA	0.478620026765621	0.276331401292677	0.10420384620615	-0.897401604575679	1636
hsa-mir-4467	4.59287783333333	GCUUCUCUUUCUCACCAGCAGC	0.469943079479892	0.271321763441517	0.102319960715965	-0.897633865645595	1637
hsa-mir-1285-2	4.59179846666667	CAAUUUGAGACCAAU	0.708019378493481	0.408775178764683	0.154192171898053	-0.898700500974613	1638
hsa-mir-3609	4.5912519	UCCUUUUCUCUACCUUGUAGAGAAGCA	0.654632907764289	0.377952485518099	0.142582659810996	-0.899240620782214	1639
hsa-mir-181a-2	4.58968366666667	GAGUUUGGGAUUUGAAAAAACC	1.08233785096467	0.624888049608571	0.235819705576949	-0.900790356501444	1640
hsa-mir-5000	4.5866765	CUGAGUAACUUGUGCUUAUAACUCAG	0.506960225646481	0.292693622745429	0.110528882001266	-0.903762053058296	1641
hsa-mir-3935	4.58653936666667	UAUGAAGGUAAGCAUUUUUGUA	0.833903915671976	0.481454650191498	0.181815492903537	-0.903897568877559	1642
hsa-mir-8052	4.58491106666667	GAGCUCAGGAGCUC	0.298058551437537	0.172084184906732	0.0650085785969743	-0.905506662765557	1643
hsa-mir-891b	4.58464826666667	UUGAUUCAGUAAAACAUUCAA	0.383781189122583	0.221576172849838	0.0837100616666536	-0.905766362988961	1644
hsa-mir-6809	4.58068873333333	GGAUCAUGUUUGCCCCCGUGGACAGCUCUCUGGUGUGCUCCUCCUGCCAUCCUGCCCACCCCUGCAUAAUGCUGCUUC	1.21283590562038	0.70023113659277	0.264771517172661	-0.909679192864284	1645
hsa-mir-3190	4.57879876666667	CCCACGGCCCUUGUCAGUGUG	0.867078405185197	0.500607950642185	0.189368096169123	-0.911546867010235	1646
hsa-mir-3655	4.57773266666667	UGCUGUUGGAGACUCGAUUGUUGGUGACAGCGAAAGAACGAUAACAAA	1.21570461105458	0.701887384447433	0.26556915826625	-0.912600392155475	1647
hsa-mir-3678	4.57399063333333	GCUGUGUUGAAUGAUUGGUGAGUUUGUUUGCUCAUUGAUUGAAUCACUGC	0.880583135099288	0.508404910093419	0.192519662957324	-0.916298287485176	1648
hsa-mir-6746	4.5718701	CCUGGAGAGCUGCUGUCUCCAG	0.813481534823065	0.469663783110887	0.177931900301162	-0.918393808719567	1649
hsa-mir-3156-2	4.57074836666667	GGAGACACUUUCACUAUAUAUAGUGGCUCC	2.52777626171135	1.45941230515019	0.553033345730821	-0.919502310992263	1650
hsa-mir-4658	4.5681441	CCACUACCGGUGA	0.395664560564413	0.228437040550659	0.0866138527820112	-0.922075859832188	1651
hsa-mir-7-2	4.56759953333333	GUUGUUGUCUUACUGCGCUCAACAAC	1.51493872138187	0.874650278595611	0.331670653332496	-0.922614003230174	1652
hsa-mir-433	4.56685396666667	UUAUUCAGAGAGGCUAGAUCCUCUGUGUUGAGAAGGAUCA	0.976716985734937	0.563907814636146	0.213870860085294	-0.92335077579446	1653
hsa-mir-4742	4.566211	CAGAUACUUUUUAAAAUUUGUUUGAGUUGAGGCAGAUUAAAUAUCUG	0.29915476256478	0.172717082696134	0.065514879309077	-0.923986158545501	1654
hsa-mir-4756	4.56195246666667	CUGCUGCCGAUUCUGCACCAG	0.35192229552818	0.203182432057026	0.07714291152738	-0.928194461658255	1655
hsa-mir-369	4.5570066	UAUUCGCUUUAUUGACUUCGAAUA	1.04870077395057	0.60546767413973	0.230129307679864	-0.933081990875344	1656
hsa-mir-33b	4.55063723333333	AUUGCACGUGUGUGAGGCGGGUGCAGU	0.345727202408927	0.19960569337697	0.075973360362914	-0.939376229635861	1657
hsa-mir-4473	4.54960026666667	CUAAGCUAUGGACUGCUAUGGACUGCUAG	0.434762239489061	0.251010096002494	0.0955605358726595	-0.940400965081044	1658
hsa-mir-4537	4.5490338	GCUGGGCUGAGCUAACCAGGGCUGGGCUGAGC	0.976823376770785	0.563969239529332	0.214732055139002	-0.940960750164314	1659
hsa-mir-1182	4.54902373333333	AUUCUGGAGUCCAUCUAGAG	0.693065118640898	0.400141332813262	0.152354693945078	-0.940970698092708	1660
hsa-mir-891a	4.54894156666667	CACUGAUUCAGUAAAAUACUCAGUG	0.448914613289033	0.25918097282558	0.0986855088617867	-0.941051895587721	1661
hsa-mir-8058	4.5417727	CCAGGCCCCACGGAGAACCAGGGCACCUGG	1.46366227204148	0.845045806765848	0.322266737840377	-0.948136204091809	1662
hsa-mir-7855	4.53927993333333	UCGGCACUAUUGUGACUGU	0.919560474167938	0.530908487296999	0.20257848990879	-0.9505995680957	1663
hsa-mir-3118-2_3118-3_3118-4	4.539091	CACACACAAUCACCGUGUG	0.288405028437247	0.166510720803886	0.0635380582670069	-0.950786272923992	1664
hsa-mir-6719	4.5381321	CUUCAGAGCAGGGUUUGGUCUGUGCUUCUCUG	1.09117314368239	0.629989108237518	0.240445434297162	-0.951733862513871	1665
hsa-mir-8056	4.53749426666667	UAGGAGCUGUGCCUCCUGGCCUAUUCCUGUUCGUG	1.06158202281524	0.612904666639246	0.233957766208947	-0.952364172480232	1666
hsa-mir-548o-2	4.5374416	UUUGCCAUUAAAAGUAAUGCGGCCAA	0.110274316278497	0.063666906188092	0.0243031924154124	-0.952416217933426	1667
hsa-mir-6789	4.53725876666667	CGCGGGCGGGUCCCAGGCUGGGCCCCUCGGAGGCCGGGUGCUCACUGCCCCGUCCCGG	0.799470208435776	0.461574340049482	0.176201149096707	-0.952596894712391	1668
hsa-mir-103b-2	4.5354711	UGCUUGACCUGAAUGCUACAAGGCA	1.21688369938409	0.702568131411874	0.268303704853084	-0.954363475506538	1669
hsa-mir-151b	4.53227506666667	CGAGACACAGAAACAGACACCUGCCCUCGA	0.37816086360154	0.21833127639733	0.0834373152642	-0.957521811011362	1670
hsa-mir-5698	4.53219033333333	GUGGAAUGCAAAGUCCCAC	1.68576754922684	0.973278348337252	0.371954270505447	-0.957605544898714	1671
hsa-mir-6822	4.5310316	GCUUCCGCUCUGCAGAGGC	0.401460427172804	0.231783285697201	0.0886024337532327	-0.958750610749285	1672
hsa-mir-3133	4.52765363333333	CAAUAGUAAAAAGACAACCUGUUG	0.206476697739872	0.1192093770215	0.0456034658260422	-0.962088733648748	1673
hsa-mir-7976	4.52691583333333	GCUCUAAUAAUUUAUUCUAAUAAUAAUUUAGAUC	0.408792850563979	0.236016662315908	0.090302728306519	-0.962817831155697	1674
hsa-mir-3150a	4.52494003333333	UCAGCACCUGAACGCCAAGGCUGG	1.11672231663644	0.644739930120111	0.24679273281193	-0.964770326214287	1675
hsa-mir-4773-2	4.52396766666667	UCUGCUUUGAUGAAAUAAAGCAGA	0.106405654284082	0.0614333331442131	0.0235204276697414	-0.965731223628908	1676
PARIS_ID43	4.5235408	CUGGAUCUAUUUCUGGAAAUUUUAGGCUCCAG	2.50151304478586	1.44424922978848	0.552998890777299	-0.966153055321055	1677
hsa-mir-1226	4.52261313333333	AUGGGGCAGCUGGGAUGGUCCAAAAGGGUGGCCUCA	0.657055811493942	0.379351349638635	0.145282338356822	-0.967069779980782	1678
hsa-mir-15a	4.51876726666667	UUUGUGGAUUUUGAAAAGGUGCAGG	2.087483083768	1.20520892034225	0.461958529966042	-0.970870283909656	1679
hsa-mir-4634	4.51241436666667	GGGGCUCUU	0.82774701737048	0.477899963299757	0.18343772315882	-0.977148250231011	1680
hsa-mir-3674	4.5107581	GGCCGUUUGAGAUGUCC	0.394515559340806	0.22777366438491	0.087461032180113	-0.978784980913456	1681
hsa-mir-183	4.50190136666667	UCACUGUGAACAGUCUCAGUCAGUGA	0.686732665108151	0.3964852890615	0.152542805622733	-0.987537247371906	1682
hsa-mir-125b-1	4.5010849	UUGUGAUGUUUACCGUUUAAAUCCACGG	1.4042283605957	0.810731621993634	0.311975532964442	-0.988344083657041	1683
hsa-mir-3913-2	4.50096266666667	GUCUGCCAAGGUUUUGGCAGAC	1.28399025518583	0.741312119468393	0.28527014113999	-0.988464875224673	1684
hsa-mir-5687	4.49970556666667	CUAAAUGGUACCCACUUUAUUUAG	0.824019694952434	0.475747992698341	0.183127469729727	-0.989707147488139	1685
hsa-mir-4511	4.49946476666667	CCCUGCACUCAGUUUGCACAGGG	0.171608462953035	0.0990781922811529	0.0381397503597229	-0.989945107205778	1686
hsa-mir-7847	4.4952639	UAGGCCCACUGCUCAGUGGAGC	0.915891974223799	0.528790477866728	0.203745985685912	-0.994096423841305	1687
hsa-mir-514a-1	4.48860626666667	CAAUCAUGUAUAAUUAAAUUUGAUUG	0.47500853847465	0.27424630755571	0.105825396627493	-1.00067552910765	1688
hsa-mir-2467	4.48760763333333	GGCUCUGGGUCCUGCUCCUUAGAGCA	1.04237152050375	0.601813477958439	0.232277775971579	-1.00166238336855	1689
hsa-mir-6774	4.4872355	CCUGUAUGUCUCCCCGCAGCACCGUCAUCGU	0.825405306973417	0.476547976171648	0.183945172249911	-1.00203012731757	1690
hsa-mir-3649	4.48490823333333	ACCUGUGUGUGCCCAAGUGUUUCUAGCAAACACAGGG	0.659189537057381	0.380583256667064	0.146979492725863	-1.00432994342582	1691
hsa-mir-6843	4.48354026666667	CCCUGGGGAGCUGCUGCAGGCAGCAGGUGGGCGGGACGCCAGCAGGCUGUCUAGCUGUUCCCAUGAUGG	0.329185483384084	0.190055327445118	0.0734208825627031	-1.00568177466228	1692
hsa-mir-4706	4.47864353333333	GCUUCUGCGUUAUCUGGAAGG	0.861170629636335	0.497197094838738	0.192283807190029	-1.01052075008316	1693
hsa-mir-633	4.4784347	UUAACCUAAAAUGAGAAGGCUAA	0.922767726695896	0.532760195407374	0.206046931240484	-1.01072712018712	1694
hsa-mir-215	4.4779328	CAGACAAUAUAGCUGAGUUUGUCUG	0.547135479440951	0.315888816338428	0.12218483480613	-1.01122310017998	1695
hsa-mir-3689d-1	4.473189	CUCGCUGGGAGGUGUGCUAUCGUCUUCCCCGGGAG	0.454906331478458	0.262640292935153	0.101696201854752	-1.01591094614564	1696
hsa-mir-4723	4.47247586666667	AGAGCACCUCCUAGAGAAUGUUGAACUAAAGGUGCCC	1.3077758610525	0.755044745418357	0.292405347740241	-1.01661566793401	1697
hsa-mir-6728	4.4705406	GAGGGGCUUACUGCCCUGUGGGGCUCUCUGGACCCAGUGCCAUGCUUCUC	1.07748609389083	0.622086886355952	0.241019194387997	-1.01852810775774	1698
hsa-mir-4453	4.46962173333334	GGUUUCCUUCGGGGCAGGUGGGGACUGCUCCUUUGGGAGGAAGGAGGAGGCC	0.44094734141274	0.254581066263095	0.0986542861388613	-1.01943613621516	1699
hsa-mir-3912	4.4693662	GUUAGUUGUGGACACAUACUAAC	0.334832122771115	0.193315416215237	0.0749171376404813	-1.01968865548363	1700
hsa-mir-3974	4.46750506666667	AUGCACCCAUAUUUUAAUAUCAAACUAUGACAAAUU	0.607874197823153	0.350956331746625	0.136065698583909	-1.02152783639096	1701
hsa-mir-5700	4.4656253	AAGGCCCUUGGGCACCCCAGGCCUU	1.76276178860696	1.01773099316941	0.394740192063799	-1.02338543084788	1702
hsa-mir-4421	4.46180983333333	AGUUGAACACUUGUUGGGACAACCU	0.568980905850394	0.328501279156482	0.127522446519268	-1.0271558933506	1703
hsa-mir-6858	4.4425808	GCAGGGACCCCUCCAAGUUGGGGACGGCAGC	1.65065780818842	0.953007729897544	0.371553806784656	-1.04615811653354	1704
hsa-mir-143	4.43995163333333	CUCUGGUCAGUUGGGAGUCUGAG	0.85509731780383	0.493690666617368	0.192591583967742	-1.04875627167317	1705
hsa-mir-610	4.43960456666667	GGGACACAUUUGAGCCAAAUGUCCC	0.257021824815253	0.148391619744695	0.0578929544187378	-1.04909924462168	1706
hsa-mir-8060	4.43328103333333	UGGUCAGAUAUCCCAU	1.36644876338109	0.788919561371901	0.308225161704596	-1.05534819066186	1707
hsa-mir-4515	4.43014223333333	GCCCCAGGGCAGGGGC	0.52219798373308	0.301491146478573	0.117873864140061	-1.05844996791153	1708
hsa-mir-4532	4.4274419	GGCGGUGAAGCUCC	0.131661293722796	0.0760146833727105	0.0297375542574134	-1.06111845029329	1709
hsa-mir-4437	4.4239763	UCCACAAGGAGGGGAUGACCCUUGUGGG	0.545357109318007	0.314862073869227	0.123273063040145	-1.06454317287405	1710
hsa-mir-527	4.4226469	UUUCUGUUGUCUAAAAGAAAAGAAA	1.16050358931662	0.670017059687475	0.262400235776592	-1.06585689234509	1711
hsa-mir-3159	4.4146074	CCACGGGCUGGGCACAGUGG	0.374646747539907	0.216302400543183	0.0848652470296468	-1.07380156489472	1712
hsa-mir-1266	4.41420776666667	AGGGCUGGGAUUACUAAAGCCCU	0.788081304646325	0.454998953380867	0.178532897929595	-1.07419648447594	1713
hsa-mir-130b	4.41355623333333	ACUACUAUAGGCCGCUGGGAAGCAGU	1.52048121908477	0.877850241136361	0.344502514231347	-1.07484033284817	1714
NEAT1_ParasoR_ID25	4.4108697	CAGCUCCAUCCAAAAUUGCUG	2.02695602337555	1.17026360573141	0.459536590567514	-1.07749517800359	1715
PARIS_ID20	4.40807846666667	UUUUCUAGUGAUGGCUUUGAGGUUAUUUGCAGUUUCCUAGCCAUCUCAAAGUGUGCUGCGGGGA	0.415166937735488	0.239696743260217	0.0941832004296039	-1.08025348820235	1716
NEAT1_ParasoR_ID12	4.40565546666667	AGCAAAAUUUUAAUGACUAAAUACUGUCUUUGAUUUUUUGUU	0.599293696782588	0.346002377161073	0.136028271233841	-1.08264790845084	1717
hsa-mir-7109	4.40444156666667	CUGCUCUCCCUGGCAGCAAG	0.470283308055712	0.271518194501353	0.106774786527961	-1.08384749026662	1718
hsa-mir-19b-2	4.4024408	CAUUUCAGCGUAUAUAUGUAUAUGUGGCUGUG	0.128270962282077	0.0740572746027695	0.0291363287115813	-1.08582465750524	1719
hsa-mir-5702	4.40006373333333	UCCAACCUGAAAUCCUUCUGUAGGUUGAG	3.40426348554062	1.96545243976929	0.773685040003198	-1.08817368621291	1720
hsa-mir-548al	4.3963861	UGUUUUUGCCAUUAAAAAUAAUGGCAUUAAAAGUAAUGGCAAAAACG	0.324187766502748	0.187169894258345	0.0737396031942571	-1.09180794115301	1721
hsa-mir-362	4.39016766666667	UGAGUGCUAUUUCAGUGCAACA	0.306393015915448	0.176896090216605	0.0697907321949923	-1.09795302686792	1722
hsa-mir-3131	4.38977926666667	CCUUUCCCCUCAGACCAAGG	0.818157105476438	0.472363225086226	0.18637773240423	-1.09833684561514	1723
hsa-mir-654	4.38669133333333	CAUGUGCUGAGUUCGUGCCAUAUG	1.18069083987969	0.681672174234263	0.269152933307143	-1.10138835618027	1724
hsa-mir-24-2	4.3843321	GCUGAAACACAGUUGGUUUGUGUACACUGGC	0.120146322124357	0.0693665114206412	0.0274035632757741	-1.10371976190221	1725
hsa-mir-3911	4.38241653333333	GCAGAGAAGACAGUGAGCUUGCCAGUUCUGGUUUCCAACACUUCCUUUCCUGCG	0.183836770558051	0.106138208968642	0.0419487214781525	-1.10561273409123	1726
hsa-mir-134	4.38189343333333	GAGGGGCAUGCACUGUGUUCACCCUG	0.68361697008126	0.394686441699012	0.156009492353452	-1.10612966402602	1727
hsa-mir-4307	4.37961363333333	AGUUUGUGAUAAUGUUUGUCUAUAUAGUUAUGAAUG	0.832178787042245	0.480458646712736	0.190011918108144	-1.10838257334608	1728
hsa-mir-6817	4.37618466666667	GUGGAACUGACCUGCCCCCUUUCUC	1.75863987125092	1.01535120307433	0.401866010053565	-1.11177109469072	1729
hsa-mir-7845	4.3758463	UGGCGACACUCGCGCCAGCUCCCGGGACGGCUGGGCUCGGGCUGGUCGCCGA	0.452060795982829	0.260997422250763	0.103308198001111	-1.11210547025741	1730
hsa-mir-609	4.36714063333333	CUCUGGUCUAUAAUGGGUUAAAUAGUAGAG	2.05057084029724	1.18389762663801	0.469545410249839	-1.12070845190961	1731
hsa-mir-16-1	4.3669286	UUGGCGUUAAGAUUCUAAAAUUAUCUCCAG	1.34369169356265	0.775780760986261	0.307697197880142	-1.12091798426895	1732
PARIS_ID47	4.36626321333333	GUGAUGGCUUUGAGGUUAUUUGCAGUUUCCUAGCCAUCUC	0.597288839422669	0.344844872224637	0.136796342831261	-1.12157552257177	1733
hsa-mir-1265	4.36275036666667	UGUUAAGGCAUGUUCAGGAACA	1.826088707231	1.05429280668396	0.418563647643726	-1.12504693453567	1734
hsa-mir-6078	4.36146926666667	GUGGACAGAGGCAAAACUCUAACUUC	0.151098445667397	0.0872367282802059	0.0346439322230688	-1.12631292371451	1735
PARIS_ID37	4.35740383333333	UAGGACAAUACAGACAGUAACUCCUA	0.863475798978409	0.498527984978912	0.198162904336059	-1.13033040447895	1736
hsa-mir-664a	4.3538987	GGAUAGAAACUAUUAUUCUAUUC	2.11561850223214	1.22145291176628	0.485913579530948	-1.13379419408976	1737
hsa-mir-125a	4.34799786666667	CUGUGAGGACAUCCAGGGUCACAG	0.225386019406848	0.130126678976122	0.0518367364286765	-1.13962542595782	1738
hsa-mir-3605	4.3479779	GAAGCCGCUCCCACCUGACCCUCACGGCCUC	0.700412891254858	0.404383571309876	0.161089340232124	-1.1396451571138	1739
hsa-mir-1915	4.34598293333333	GGGCCGUGCACCCGUGGGCCCC	1.51672297157987	0.875680415927726	0.34899423095906	-1.14161659276454	1740
hsa-mir-424	4.3420397	UUUGAAGUGUUCUAAAUGGUUCAAA	1.07787885421731	0.622313646636172	0.248242514737328	-1.1455133149015	1741
hsa-mir-26b	4.3338746	UAGGUUGUGUGCUGUCCAGCCUG	0.446575129570861	0.257830271271129	0.103042928277357	-1.15358210597495	1742
hsa-mir-599	4.33337283333333	GGACAGGGAUUCUUUUCACUGUU	0.613592337741781	0.354257701367909	0.141596941075987	-1.15407795420717	1743
hsa-mir-4492	4.3294145	CCCCGCGCGCGGACAGACACACGGACAAGUCCCGCCAGGGG	1.1727487763881	0.677086821739475	0.270879301667258	-1.15798959823673	1744
hsa-mir-17	4.32791103333333	AGGUAGUGAUAUGUGCAUCUACU	1.77044694183007	1.02216801845154	0.409076556378859	-1.1594753312246	1745
hsa-mir-4779	4.32534966666667	CCUAGAGUCCAUUCUUUACUCUAGG	1.83794822068108	1.06113989996682	0.424924771942774	-1.16200648607828	1746
hsa-mir-6857	4.3245802	GCCAGUGUUCAAGGGCCCCUCCUCUAGUACUCCCUGUUUGUGUUCUGCCACUGA	0.780936729604158	0.450874031057027	0.180580933521399	-1.16276687673746	1747
hsa-mir-6754	4.3199394	UGGAGGAGUCUGGUGGCCUGUUCUCUU	0.430007809199648	0.248265124395058	0.0995402410505221	-1.16735293760795	1748
hsa-mir-576	4.3189105	UCUUUGGUAAUAAGGUUUGGCAAAGA	0.290474992990291	0.167705815395799	0.0672565437487743	-1.16836970153436	1749
hsa-mir-182	4.31749226666667	CACACUGGUGAGGUAACAGGAUCCGGUG	0.448853163708327	0.259145494893618	0.103961544337604	-1.16977120653247	1750
hsa-mir-3184	4.3174152	CUUUUGGAAAAUAGAAAAG	2.24365929614435	1.29537729859875	0.51967651759422	-1.16984736418296	1751
hsa-mir-6793	4.3170333	GGGUGAUACACAAGCCUGACCCUCCC	0.0791147201015715	0.0456769049475042	0.0183261778642225	-1.17022475959893	1752
hsa-mir-548w	4.31596883333334	GCCUUUCAACAUAAUGGC	0.580072000117402	0.334904725417147	0.134401341278778	-1.17127667067632	1753
hsa-mir-4663	4.31490576666667	CAGUGGCAUCUGUCAUUG	0.32092086865326	0.185283749905528	0.0743749425844765	-1.17232719826698	1754
hsa-mir-4721	4.3139618	CCAUCAAGCCCCACCAGAAGGUGGAGGCCCAGGUGAG	0.583633158845186	0.336960761367259	0.135289366457808	-1.17326003066506	1755
hsa-mir-448	4.30824763333333	GCUGCCAGGAAAUCCCUAUUUCAUAUAAGAGGGGGCUGGCUGGUUGC	0.230153832049574	0.132879376888845	0.0534216813046797	-1.17890679763573	1756
hsa-mir-6886	4.3065528	GGCUCCUGGCGCUGAUGCC	0.578328259482217	0.333897976292026	0.134290298143382	-1.18058164008359	1757
hsa-mir-6128	4.30517496666667	CAUGAUUUGGAAAAAUUACUG	0.631974955660288	0.364870910771569	0.146794255878897	-1.18194322160747	1758
hsa-mir-191	4.3012379	CAGCUGUUGUCUCCAGAGCAUUCCAGCUG	0.163587123729191	0.094447069921005	0.0380325681890767	-1.18583384981479	1759
hsa-mir-548au	4.3005311	GCGGUUUUUGCUAUUGGUUUUAAUGGC	3.73923454429787	2.15884807071352	0.869482037764562	-1.1865323129727	1760
hsa-mir-4727	4.29671643333333	CAGUGGCAGAUUUUCCCAUAG	0.794117733928165	0.458484087451681	0.184819674802719	-1.19030198491159	1761
hsa-mir-8057	4.28779336666667	GGACUUGCGGUUCA	1.10703398173975	0.639146367359509	0.258182679777865	-1.19911980228893	1762
hsa-mir-1587	4.28734776666667	UGGGCAGUUCUUCUGCUGG	0.64490975148044	0.372338818620246	0.150421609484188	-1.19956014635114	1763
hsa-mir-4781	4.28344496666667	UAUUGGGCCAAUUCCCCCAAUG	0.334219554060746	0.192961749505408	0.0780258779234024	-1.20341691207372	1764
hsa-mir-6836	4.28079633333333	GCAUCCAGACAGCGGGCGAAUGC	1.19031666327416	0.687229645962232	0.278059634373517	-1.20603430426693	1765
hsa-mir-6820	4.27946836666667	GUCACCAGCCCUCAUGUACUUGUGAC	0.700889360699221	0.40465866107184	0.163779540037856	-1.20734660731109	1766
hsa-mir-1260a	4.27501396666667	ACCAAAACACUCAUCGCGG	0.634289374844087	0.366207141310353	0.148371298851839	-1.21174846680547	1767
hsa-mir-548ag-2	4.27188186666667	CUGCCAUUGAAAGUAAAGGCAA	1.47210374432507	0.849919493061135	0.34460310239659	-1.21484362308293	1768
hsa-mir-513c	4.26564533333333	UUUAUGUGAACUAAAAUAUAAA	0.628346171161289	0.362775831064241	0.14730389473573	-1.22100659530486	1769
hsa-mir-548ap	4.26493986666667	CUUUGUCAUUAAAACCAAUAACAAAA	1.69069170222938	0.976121309398801	0.396416304821379	-1.22170374085636	1770
hsa-mir-5580	4.25617536666667	UGUGUGCUGAGAAAAUUCACACA	1.07963170053055	0.623325652926968	0.253662409915241	-1.2303648618914	1771
hsa-mir-4670	4.2533885	UUCACAGACUCUCCAAAAGUCUGAA	1.40759443815749	0.812675027780049	0.330934838930771	-1.23311885692917	1772
hsa-mir-4524a	4.2488747	CUCACUGCAGAAUUAUUUUGAG	1.17767737442114	0.679932349140576	0.277173947826971	-1.23757941578911	1773
hsa-mir-325	4.2462054	GUGUUUGUGACAUAAUUUGU	1.34843613378351	0.778519964824926	0.317562625157866	-1.24021723088168	1774
hsa-mir-595	4.2402075	CUCAAUGUAGUCUUGUAAGGAACAGGUUGAAG	0.202580325642249	0.116959805542075	0.0477760405928836	-1.24614438449639	1775
hsa-mir-3135b	4.23576773333333	GGUGCAGUCAGUCCUAGCUC	1.26802043991677	0.732091942323897	0.299360238744466	-1.25053178326042	1776
hsa-mir-6744	4.23475093333334	GCCUCCUGGAUCUCUAGGUCUCAGGGC	0.833308651598892	0.481110974318664	0.196778668856202	-1.25153658990865	1777
hsa-mir-3121	4.22465916666667	UUUAAGACACCCUGUACCUUAAA	0.877733131941745	0.50675946000322	0.207764247318984	-1.26150932224448	1778
hsa-mir-4465	4.22327353333333	UGAGGUUUACUAUGGAACCUCA	0.252257358942458	0.145640854090492	0.0597302914318594	-1.26287861176586	1779
hsa-mir-5693	4.22162396666667	UGCUGUGAGCUAGCCAGCAG	0.124292715207704	0.0717604325834774	0.0294419200262982	-1.2645087214761	1780
hsa-mir-4478	4.21925043333333	AGCCUCCAAACCUGUAGACAGGGUCAUGCAGUACUAGGGGCGAG	1.8888015824617	1.09050010208005	0.44766282834022	-1.26685425852678	1781
hsa-mir-92a-2	4.2128897	AUUACUUGUGUUCUAUAUAAAGUAUU	1.43712649184976	0.829725366929	0.341126066473983	-1.27313996578579	1782
hsa-mir-651	4.21242713333333	CUUUUGUUCAAAUAAAAAUGCAAAAG	1.70305253440427	0.98325783918238	0.404292461447667	-1.27359707638957	1783
hsa-mir-4253	4.2120682	CCCUAGGACUUACUUGUGCAGGG	0.971531653290974	0.560914061553786	0.23065430262762	-1.27395177603513	1784
hsa-mir-6880	4.21126813333333	AGGGCAGCUCCCAUGACUGCCUGACCGC	0.774468149168022	0.447139394400949	0.183903784952066	-1.27474240576142	1785
hsa-mir-4797	4.20465286666667	UGAAAGGUUUUUUCUCUCA	0.52559797750454	0.303454133797769	0.125003893108831	-1.28127964408409	1786
hsa-mir-4470	4.2035316	GUCUCGGUCCUUUGGAACGUGGC	1.17084752389336	0.675989133099838	0.278539008459782	-1.28238768519455	1787
hsa-mir-503	4.19531786666667	CUGCAGUGAGCGAUCGGUGCUCUGGGG	1.1117511663242	0.641869835149159	0.264998076822133	-1.29050453596179	1788
hsa-mir-8072	4.19529033333333	GCAGAGCAGGACGCCGCUGCUGC	1.19853575957554	0.691974943424328	0.285686010823296	-1.29053174453416	1789
hsa-mir-3661	4.1927174	GCUGCUUGCACUCGUUCAGC	0.211192889873382	0.121932271819332	0.0503713629431314	-1.29307432962345	1790
hsa-mir-548m	4.18788406666667	UUUGUCAUUAAAGUAAUGCAAA	0.389496792259351	0.224876077859432	0.0930056291098262	-1.29785065285954	1791
hsa-mir-7973-1	4.17838213333333	UUACCCAACGUCUCUGAGUCUCGGUUUUGAGAGGGUGAGUAA	0.575503237819809	0.332266949274768	0.137733510113566	-1.30724050905976	1792
hsa-mir-6133	4.17461206666667	UUCUGCUGAAGACUGGUCUCUUCAUGUGUGAG	0.203107478362722	0.117264157307144	0.0486530185605722	-1.31096610706423	1793
hsa-mir-6756	4.17172283333333	GGGGCUGAGGCUGAGUCUUCCUCCC	0.967030643348955	0.558315402252136	0.231806062383168	-1.31382126133412	1794
hsa-mir-602	4.1684	GCCCGCUGUGUUCACUCGGGC	0.372918857375542	0.215304802691657	0.0894633090335721	-1.31710490120853	1795
hsa-mir-4275	4.16440183333333	CUUUUUGCCACCUGAGCACAGUCAGCAGUCAGCAUAAAA	0.52580230403672	0.303572101776126	0.126261183497715	-1.32105590872959	1796
hsa-mir-4315-1_4315-2	4.1630731	GGACCCUCUCUCUACCUCU	2.0421088130312	1.17901207291807	0.490529174957605	-1.32236896939743	1797
hsa-mir-548f-1	4.162329	UUUUGACAUUACUUUCAAAGACAAAA	2.7563896655325	1.59140231538669	0.662222920276725	-1.32310429259466	1798
hsa-mir-491	4.16142736666667	UGAGGAGUAGAACACUCCUUA	0.393155937772079	0.22698868650621	0.094476222490698	-1.32399529098924	1799
hsa-mir-3689e	4.15698266666667	GGGAGGUAUGAUAUCGUGGUUCCU	1.71237208652221	0.988638485106399	0.411926684287885	-1.32838756489698	1800
hsa-mir-4508	4.15664753333333	CGCGGAGCAGCGCUGGGUGCAGCGCCUG	0.617376415060459	0.356442439426482	0.148527487623029	-1.32871874526812	1801
hsa-mir-1324	4.14935103333333	GUCCUGCCCUCACUGGGAACCCCCUUCCCUCUGGGUACCAG	0.769338306903707	0.444177678588746	0.185411718778025	-1.3359291816458	1802
hsa-mir-4714	4.14796586666667	UUGAUGUCAGAAUGAGGUGUACCAA	1.37106597700774	0.791585310902159	0.330539358586753	-1.33729801000494	1803
hsa-mir-584	4.1457342	CUGAGGAAUUUGCUGGGAUAUGUCAG	1.03559801818526	0.597902794571503	0.249798459868763	-1.33950335373361	1804
hsa-mir-5696	4.14572726666667	UGCCUACUACUGAUGACAUACAAUGUAAGUGCUCAUUUAGGCG	0.512024632096907	0.295617559172869	0.123506588630129	-1.33951020528694	1805
hsa-mir-548ag-1	4.13890213333333	CUGCUUUUAAAGGUAAUGGCAA	1.11900676050369	0.646058854401818	0.270363184355481	-1.34625483485854	1806
hsa-mir-4283-1_4283-2	4.13796433333333	GUUUGCAAGGGGUGUUUCUGUCCAUGGUCAGGC	1.25270519102306	0.723249679252406	0.302734651657557	-1.34718157332698	1807
hsa-mir-8074	4.13644366666667	AUGGGAGCCCAGAGACGUCCUAU	2.15266193149999	1.24283994562578	0.520413694702797	-1.34868430343753	1808
hsa-mir-4436a	4.135162	CUGCCCCUCGAAUCUGCUCCACGAUUUGGGCAG	0.973756808234337	0.562198755359325	0.235482142715167	-1.3499508525991	1809
hsa-mir-4278	4.12663826666667	AUAGAACAUUGACAUCAACACUAG	0.196684854488146	0.113556053684254	0.0476622475192187	-1.35837404685666	1810
hsa-mir-548ao	4.12112596666667	UUUUGCAGUUGAAAGUAAUGGCAAAG	1.78604232587662	1.03117201762893	0.433386977326792	-1.36382132821686	1811
hsa-mir-4687	4.1112433	CCCAAACUUGGAGCACUUGACCUUUGGC	0.552954246435789	0.319248283029249	0.134498059610286	-1.37358742692745	1812
hsa-mir-26a-1	4.11050393333333	UAGGCUGUGCAGGUCCCAAUGGGCCUA	2.10057063240025	1.2127650200681	0.51102508754853	-1.37431807262193	1813
hsa-mir-4422	4.1010434	CCCACCAUGUACCAGUGGG	0.805117168175272	0.464834613775183	0.196320079952159	-1.38366701714313	1814
hsa-mir-4449	4.0929901	GGCGGGCGGCGGUGCCCGUC	0.673430531136932	0.38880529843242	0.164532655756224	-1.3916253269191	1815
NEAT1_ParasoR_ID45	4.09155526666667	UGUAUGGAUAGACCCCAUUUUGUUUAUUCACACA	0.879401083780372	0.507722452446247	0.214930760179321	-1.39304323611701	1816
hsa-mir-4666a	4.0899915	UAUGCCUACAAAAUCCCUCCAGACUGGCAUA	2.24193372157522	1.29438103765675	0.548151193364393	-1.39458855785477	1817
hsa-mir-548an	4.08879646666667	UUUGCCUAUAAAAGUAAUGGCAAA	0.41923901001558	0.242047755287287	0.102533597217021	-1.39576949553985	1818
hsa-mir-1909	4.07806536666667	UGCCCUGGGGCCGUCCCUGCGCA	0.742565751103634	0.42872053629068	0.182087751013808	-1.40637402014925	1819
hsa-mir-4320	4.0734671	UUUCAGAUAACUCGGGA	2.56763231217292	1.48242320661302	0.630330931646145	-1.41091804937527	1820
hsa-mir-5096	4.07085283333333	AGGCUGGUCUCAAACUCCU	1.55374581224427	0.897055562951484	0.381675750968384	-1.41350148026326	1821
hsa-mir-559	4.06957373333333	AAAAUUACUUUUGGUAAAUACAGUUUU	1.561508830929	0.901537543878838	0.383703290135499	-1.41476549303249	1822
hsa-mir-3180-5	4.067729	GGAGGCCCCGCCCUGCUGCCGACCCUGUGGAGCGGAGGGUGAAGCCUCC	1.19208012726243	0.688247782370566	0.293057902151896	-1.41658846738099	1823
hsa-mir-3972	4.03856966666667	GCAGUCCUGUGGGAAUGAGAGAUGCCAAACUGGACCUGC	0.381145257775042	0.22005431717677	0.0943762988468216	-1.4454038607635	1824
r(CUG)16:28	4.0346963	CUGCUGCUGCUGCUGCUGCUGCUGCUGCUGCUGCUGCUGCUGCUGCUG	0.564114658698452	0.325691750053365	0.139815891148598	-1.44923154032458	1825
hsa-mir-7106	4.02331	UGGGAGUGAUCCCAACAGCUGAGCUCCCU	0.468227431032623	0.270331233348652	0.116378661110534	-1.46048353672384	1826
hsa-mir-147a	4.01994041333333	ACACACACCAGACUAUGGAAGCCAGUGU	1.0327234267502	0.59624314843266	0.256900182730287	-1.46381337846701	1827
hsa-mir-2116	4.01854526666667	GAGGUCUUCCCAUGCUAAGAAGUCCUC	0.959301588984623	0.553853030634308	0.238718622119778	-1.46519206911014	1828
hsa-mir-3618	4.01434356666667	GGCAGUGGUUCUAAAAGCUGUC	0.976292234935526	0.563662584647767	0.243200966415088	-1.46934420924966	1829
hsa-mir-3907	4.00526353333333	GCCUGCCCUGAGUCCCCCAGCAGGU	0.0386654031528632	0.022323480918631	0.00965364771408296	-1.47831714184162	1830
hsa-mir-106a	4.00035796666667	GCAGGUAGCUUUUUGAGAUCUACUGC	0.185545172713178	0.107124555412789	0.0463821423630709	-1.48316484640497	1831
hsa-mir-548c	3.99288413333333	UUUGCCAUUACUUUCAGUAGCAAA	0.421174822735469	0.243165397282216	0.105481353495691	-1.49055052443517	1832
hsa-mir-7641-2	3.9914463	AAGCAGGGUCGGGCCUGGUU	0.529302235846166	0.305592788348455	0.132609133648163	-1.49197139824751	1833
hsa-mir-548a-1	3.98289163333333	UUUGCCAUUAAAAGUAACGACAAA	1.25931460025659	0.727065623452567	0.316180985120766	-1.50042516097378	1834
hsa-mir-382	3.9774302	GAUUCGCUUUACUUAUGACGAAUC	0.864746235821405	0.499261472032204	0.21741330264486	-1.50582217564944	1835
hsa-mir-3691	3.97728606666667	CGGUACCCACUGCUGAGGGUGGGGACCA	0.212574757576279	0.122730093509584	0.0534471883623991	-1.50596460890235	1836
hsa-mir-876	3.97677093333333	ACCAUAUCUAAGCUAAUGUGGUGGU	1.76378857307659	1.01832380745936	0.443522798432391	-1.50647366613884	1837
hsa-mir-5190	3.9624194	AUGGUUAAUGUUCCACAGCCA	0.133323633757448	0.0769744358392016	0.0336470273079745	-1.52065592037336	1838
hsa-mir-3119-1	3.9503034	UGGCAAAGGGGUAGCUAAACAAUCUAUGUCUUUGCCA	0.633261922862987	0.365613941632486	0.160307160929205	-1.53262900982062	1839
hsa-mir-6508	3.9475975	CCCACCCUGAGUUUUGGUGGG	0.914603254067429	0.528046434937538	0.231686045516907	-1.53530299320914	1840
hsa-mir-7515	3.94605126666667	UUUAUGCCUGUUAGCAUGAAAAAAGAGGCUGAGAA	0.683829796913541	0.39480931732792	0.173294706708458	-1.53683098842261	1841
hsa-mir-500a	3.93523466666667	GAGAGUGCUGUCUGAAUGCAAUGC	1.61518376087503	0.93252677913191	0.410441535941024	-1.54752000454305	1842
hsa-mir-8067	3.9320062	UCAUAAAGAUGAUC	0.408788920080606	0.236014393050275	0.103964464776431	-1.55071039082379	1843
hsa-mir-558	3.92584043333333	CUCUAGACUCUAUUAUAGUUUCCUGAG	0.229761134142883	0.132652652646707	0.0585253369423877	-1.55680343108551	1844
r(CGG)16:	3.90741856666667	CGGCGGCGGCGGCGGCGGCGGCGGCGGCGGCGGCGGCGGCGGCGGCGG	0.863359326743218	0.498460739702571	0.220953888612893	-1.57500800828802	1845
hsa-mir-4490	3.90247056666667	CAAAGACCAGAACUUAAUGGUCUCUG	1.09937071850174	0.634721980266174	0.281711469624429	-1.57989764567536	1846
hsa-mir-4468	3.89838976666667	CUUUGGUGGCUAUGGUUGACUGGGCCACUCAGAG	0.906603803252922	0.523427949856413	0.232558532501002	-1.58393031185367	1847
hsa-mir-6750	3.89153531333333	GCUGCUGCCCCAGAGGCCCAGCAGGUGUCCAGAAC	2.69593180782539	1.55649695496486	0.692768172651158	-1.59070391559022	1848
hsa-mir-617	3.886275	UGGCCAUUUCCUACCA	0.468627140678631	0.270562005820372	0.120585172351064	-1.595902182515	1849
hsa-mir-1976	3.8750012	GGGUCCUAAGGUGUGUCCUC	0.997817359362709	0.576090121030142	0.257501174286787	-1.60704300587342	1850
hsa-mir-519a-1_519a-2	3.87061493333333	CUUUCUGUUGUCUGAAAGAAAGGAAAG	1.26249746311371	0.728903250179923	0.326174906276834	-1.61137753568025	1851
hsa-mir-6794	3.8705652	UGAGCAGGCCCAGAACCCAGCUCGUGCUCA	0.880653758916903	0.50844568477353	0.227525881469947	-1.61142668239934	1852
hsa-mir-660	3.8593729	AGUUGUGAAUUCUCAAAACACCU	0.597806534154879	0.345143763417637	0.15489732390329	-1.62248696706595	1853
hsa-mir-431	3.85885196666667	CAUGCAGGCCACACUGACGGUAACGUUGCAGG	0.839147002700077	0.484481747898557	0.21746027314568	-1.62300175589032	1854
NEAT1_ParasoR_ID24	3.85521576666667	UGUGGGUUGUGUUUUCACUUUAUCGAUAAUGUCCUUAGACAUAUAAUAAAUUUGUAUUUUAAAAGUGACUUGAUUUGGCUGUGCA	1.33548466809935	0.77104243262578	0.346409837718124	-1.62659506621122	1855
PARIS_ID24	3.85317626666667	GGGAUCUCUUUUGCAUCCC	1.42978083391719	0.825484349344259	0.371065514517476	-1.62861050991605	1856
hsa-mir-1283-2	3.84218583333333	UUCUGUUGUCUGAAAGAAAAGAA	0.770369480421093	0.44477302689659	0.200502920430777	-1.63947130897219	1857
hsa-mir-5006	3.83824556666667	GGAAGGGAGCCCCAUUUACAGUGGUAACUUCCUUUCC	3.36559071576351	1.94312470572817	0.87685653700536	-1.64336509943489	1858
hsa-mir-4434	3.8273577	AGAACUUUGGUUUU	0.669092154954338	0.386300535775554	0.174818296955714	-1.65412454161794	1859
hsa-mir-888	3.81921456666667	AGUCACUUAGAUUACAUGUGACU	1.16697474854642	0.67375318521077	0.305553596996497	-1.66217162512579	1860
hsa-mir-3180-4	3.81280636666667	GGAGGCCCCGCUCUGCUGCCGACCCUGUGGAGCGGAGGGUGAAGCCUCC	0.621210753903701	0.358656195989792	0.162927433014856	-1.66850423917299	1861
hsa-mir-9-3	3.80613413333333	GUAUGAGUGCCACAGAGCCGUCAUAA	0.921180347455916	0.531843721575866	0.242025192803483	-1.67509777222953	1862
hsa-mir-4773-1	3.7934445	UCUGCUUUAUUUCAUCAAAGCAGA	0.777061471450471	0.448636649718816	0.204843242454311	-1.68763772889452	1863
hsa-mir-4765	3.7869926	CUCAGCCUGGAAAAAGCUGAG	1.36937862586032	0.790611118262975	0.361600554978723	-1.69401352749181	1864
hsa-mir-5008	3.7848647	CAGUGGUGCCAUCUCCCCUG	4.13957390174193	2.38998410650105	1.09371780231455	-1.69611632850162	1865
hsa-mir-5689	3.7745868	UAGAUACUCAGGAGGGUGAGUAUCUA	0.704118213805844	0.406522840282122	0.186541799437714	-1.70627299869228	1866
hsa-mir-1269b	3.77222516666667	CUGGCUUCUCUGGUUCUCCAGCUUACAG	1.1509147791793	0.664480957573489	0.305102354268081	-1.70860677610575	1867
hsa-mir-1179	3.76319036666667	UUGGUGUGUAUUGCCUUGUCAA	0.715189395353436	0.412914789928872	0.190048688923205	-1.71753500890025	1868
hsa-mir-548ah	3.7397587	UUUGCCAAUAAAAGUAAUGACAAA	0.815971654146901	0.471101454172817	0.218188316306852	-1.7406902945472	1869
hsa-mir-3180-1_3180-3_3180-2	3.7336681	CCCACGUCGCAUGCGCCCCGGGAAAGCGUGGG	0.371104875130025	0.214257499553902	0.09939417891216	-1.74670905474755	1870
hsa-mir-136	3.73195566666667	GAUGGAUUCUUAUGCUCCAUC	1.22631872730334	0.708015447320865	0.328599489607195	-1.74840128960002	1871
hsa-mir-1243	3.723286	AGUGAAAUAAAGGUCCAUCUCCUGCCUAUUUAUUACUUUGCU	0.866634775659228	0.500351821015946	0.232760732229334	-1.75696869587915	1872
hsa-mir-4662b	3.71294536666667	CUUUAGGCAUUCAGAAUAGCUAAAG	1.55016506432813	0.8949882171782	0.417502793939521	-1.7671873594514	1873
hsa-mir-6887	3.69807826666667	AGGACACAGGCUGGCACUGAGGUCCC	1.26028265828512	0.72762453201593	0.340793938745136	-1.78187909914448	1874
hsa-mir-548am	3.68088616666667	UUUGCCGUCGAAAAUAAUGGCAAA	0.550412986051623	0.31778108566237	0.149532737805382	-1.79886841501493	1875
hsa-mir-665	3.6739863	ACCCAGGACUCUUUCAUGACCA	0.574204112636299	0.331516899000357	0.156289127326441	-1.8056868964258	1876
PARIS_ID2	3.67376423333333	GGGUCCAAGACAUAUAAUCAUGUAUAAUUUUGUCAAGGUAUAAUUUUUUAAAUUGCUUUUGUCAUGUGUCUGCUGGUGAUGCCC	1.47351772864651	0.850735857289747	0.401092077514602	-1.80590634377338	1877
PARIS_ID23	3.6664536	GUAGUGAAGUCUGAGAUUUUACUACACCUUCCACUUAUGUGGUCCCACACCACCCGCCUCCCCUGC	1.19265185479107	0.688577869413134	0.325287589836423	-1.81313074677901	1878
hsa-mir-1202	3.66496295666667	GGAGGCACUGCCAGGGCUGCCCAC	2.29748134899274	1.32645147529911	0.626877099757192	-1.81460380768722	1879
hsa-mir-568	3.66408643333333	ACACUUCCUAUAUGUAUCCACAUAUAUAUAGU	0.997289241900244	0.575785212271024	0.27217950778333	-1.81546999225908	1880
hsa-mir-4420	3.6562244	UGUUCAUGUCUCUCUGUGCACAGGGGACGAGAGUCA	2.23040990920972	1.28772776148544	0.610030913094318	-1.82323929139554	1881
hsa-mir-4528	3.6534125	UGAUCAUUAUAUGUAUGAUGAGAUCAU	1.94101640533018	1.12064634411886	0.531288598079242	-1.82601802449366	1882
hsa-mir-1244-1_1244-4_1244-2_1244-3	3.64613416666667	UUGUGUAUGUACUUAGCUGUACUAUA	1.25941476382406	0.727123452915213	0.345410976737434	-1.833210508484	1883
hsa-mir-7850	3.6410767	CUGGGUCCUCUGUGCAGGGUCUUACCCAG	1.42959146381404	0.825375016464225	0.392628769345627	-1.8382083213576	1884
hsa-mir-1224	3.63051293333333	GUGGAGGGUGGUGCCGCCGGGGCCGGGCGCUGUUUCAGCUCGCUUCUCCCCCCAC	0.550349872966411	0.317744647305634	0.151590114970644	-1.84864748636255	1885
hsa-mir-4648	3.6104941	GGAGCUCAGCACCUGCCUGCCACCCACGCAGACCAGCCCCUGCUCUGUUCCCACAG	1.3228480172209	0.763746658839451	0.366389746273482	-1.86843019370243	1886
hsa-mir-4755	3.60951166666667	GGCUUUGGCAUCUAUGAAAGCC	0.765535385798079	0.441982061064705	0.212088353354746	-1.86940103904544	1887
hsa-mir-4520-2	3.594262	CCAAAUCCUUUUCUGAUUUGG	0.401377238217577	0.231735256531506	0.111671669515905	-1.8844708329577	1888
hsa-mir-6760	3.5774573	CAGAGUGGGCUCACCUCUCGCCCACACUG	0.462578368735255	0.267069745710598	0.129303672956559	-1.90107731828573	1889
hsa-mir-5694	3.55588433333333	UCAGCCCCAUAUGUAUCUGAAGGCUGA	1.03369805076553	0.596805847870272	0.290700696047819	-1.92239582765704	1890
hsa-mir-128-1	3.5410505	CUGAGAGGUUUACAUUUCUC	1.76556007408474	1.01934658404328	0.498597824031243	-1.9370546930702	1891
hsa-mir-6076	3.53923863333333	GUGGAGGUAGGCGAGAGUAAUAUAAUUUCUCCAGGAGAACAUCUGAGAGGGGAAGUUGCUUUCCUGCCCUGGCCCUUUCAC	0.315344234079035	0.182064078432927	0.0890994552074148	-1.93884518842069	1892
hsa-let-7f-2	3.52792783333333	AUAGUUUUAGGGUCAUACCCCAUCUUGGAGAUAACUAU	0.975083026759242	0.562964447981683	0.27638973154333	-1.95002257535698	1893
hsa-mir-5683	3.52174526666667	CUUCUUACUGCACCAGUGAAG	0.321514755903213	0.185626630869157	0.0912941543348839	-1.95613221745946	1894
hsa-mir-1469	3.46871986666667	CUCCGGGUUGGGG	0.262243769636121	0.151406510992717	0.0756024642278563	-2.00853217265729	1895
hsa-mir-653	3.4605873	ACUGAACCAGCUUCAAACAAGUUCACU	0.762630104744444	0.440304696266317	0.220375918487721	-2.01656881413433	1896
hsa-mir-4801	3.43844943333333	UGUAAAAUGUAAUAACAUUUCUUAUGUUUAAAACACUUUACA	0.397271572874354	0.229364849540394	0.115538000653169	-2.03844556040139	1897
hsa-mir-7844	3.42271276666667	UGUAAAUAACUACAAUUCUCUUAACUCCGUAGCAGUUGC	1.15342355226181	0.665929398388011	0.336991045084135	-2.05399661005488	1898
hsa-mir-6796	3.35747246666667	CUGGCUGGUCCAGCCCCUCAGAAG	1.71534118510679	0.990352694973456	0.510902532228298	-2.11846738815544	1899
NEAT1_ParasoR_ID44	3.33348943333333	CCUUUUUCUGG	1.41272757461236	0.815638645494053	0.423798425903423	-2.14216753699306	1900
hsa-mir-300	3.32121310333333	CACGCAUUUGCUUUACUUGCAAUGAUUAUA	2.96180193115137	1.70999714223659	0.891783164464441	-2.15429906531711	1901
hsa-mir-1301	3.29227276666667	GCAGCACUGUGCUGGGGAUGUUGC	1.50998207453765	0.871788557205819	0.458644280578993	-2.18289804514081	1902
hsa-mir-335	3.26897623333333	AAAAUGUUUGUCAUAAACCGUUUU	1.83544609186424	1.05969529522087	0.561474284562987	-2.20591979137811	1903
hsa-mir-4293	3.23288396666667	GCUGGUGACAUUGCUAAUUCAUUUCACACCAGC	2.20799181036149	1.2747846660807	0.682978985057138	-2.24158634281047	1904
hsa-mir-5572	3.1790674	CAGCCUGGGGCAUCGGUUG	1.79680752244645	1.0373873067664	0.565199568416339	-2.29476813271181	1905
hsa-mir-100	3.14009333333333	CUUGUGGUAUUAGUCCGCACAAG	0.686956535584431	0.396614540741244	0.218769464044943	-2.33328249275832	1906
hsa-mir-6776	3.10903173333333	GGUUCCCACGCCGCGGCAACC	0.613277374556622	0.354075857288173	0.197256711143022	-2.36397771520592	1907
hsa-mir-4269	3.04726233333333	UGGCUUCUGCCUCUUUCUUUGUGGAAGCCA	1.17487998660207	0.67831727653021	0.385552623333514	-2.42501853324024	1908
hsa-mir-8080	2.8555955	GCUGAGCCCUUUGAUAAGGGGGAGGUU	1.65516843044836	0.955611938873532	0.57962285990728	-2.61442461937211	1909
hsa-mir-298	2.69257903333333	CCAGUGGUUUUCCUUGACUGUG	0.50965420790709	0.294248994128784	0.189281057899405	-2.7755182754283	1910
hsa-mir-1288	2.58094276666667	CUCACCAUAGUGGUGGA	1.50923203752006	0.871355523131813	0.584759978800017	-2.88583777083591	1911
hsa-mir-4733	2.58060303333333	GGUGGCAAUCAAGGUCUAGCCACC	2.04175044856384	1.17880517109637	0.791191214685405	-2.88617349694916	1912
hsa-mir-4277	2.23513106666667	ACACUGGGCUGCCCCCACUGCCCAGUGC	1.08434340779261	0.62604595838306	0.485136385943457	-3.22757055525405	1913
hsa-mir-6721	2.1884877	AGUCUCUGAAGAGAGCUGUGGACUGA	3.46697638922822	2.00165975159499	1.58418819956275	-3.27366375443047	1914
hsa-mir-4481	1.94262953333333	GUUUUUUAAGAGGAAGGGAGACCUAAGCUAGCA	3.33678970260706	1.92649643302936	1.71766651610691	-3.51662197668536	1915
hsa-mir-1267	1.63405716666667	CCCACCUCCAGCAUUGGG	0.562518244100947	0.324770059655757	0.344246367615422	-3.82155467287665	1916
