# Supplementary material for: RNA structure-wide discovery of functional interactions with multiplexed RNA motif library
Source: Nat Commun. 2020 Dec 8;11:6275. doi: 10.1038/s41467-020-19699-5 (PMC7723054; doi:10.1038/s41467-020-19699-5)
Supplement: Supplementary file 12 — Supplementary Data 9 [file 41467_2020_19699_MOESM12_ESM.csv]

Motif_Name	Binding_Intensity	Motif_Sequence	SD	SE	CV	Zscore	Rank
G4_(UGGU)8	18.9930435666667	UGGUUGGUUGGUUGGUUGGUUGGUUGGUUGGU	0.660153347659152	0.381139712977443	0.0347576387819033	8.35975773697902	1
G4_(UGGU)6	18.6079722333333	UGGUUGGUUGGUUGGUUGGUUGGU	0.621544787165209	0.358849050183242	0.0334020697887654	8.04859609813321	2
G4_(GGGUU)8:	18.4395774666667	GGGUUGGGUUGGGUUGGGUUGGGUUGGGUUGGGUUGGGUU	0.447502832175531	0.258365880619663	0.0242686055569595	7.91252263061363	3
G4_(UGGGGU)6	18.2545376	UGGGGUUGGGGUUGGGGUUGGGGUUGGGGUUGGGGU	0.616404154016916	0.35588110425127	0.0337671743609061	7.76299888480425	4
G4_(GGGU)6	18.1249724333333	GGGUGGGUGGGUGGGUGGGUGGGU	0.137651631358818	0.0794732064194045	0.00759458431537612	7.65830215433528	5
G4_(GGGU)8:	17.9933892	GGGUGGGUGGGUGGGUGGGUGGGUGGGUGGGU	0.246410102463902	0.142264938988577	0.0136944796627809	7.55197470021345	6
G4_(UGGGGU)8	17.8228693333333	UGGGGUUGGGGUUGGGGUUGGGGUUGGGGUUGGGGUUGGGGUUGGGGU	0.617669763864205	0.356611804437291	0.0346560226814323	7.41418401943629	7
G4_(GGGUU)6	17.5156748666667	GGGUUGGGUUGGGUUGGGUUGGGUUGGGUU	1.13829513983906	0.657195005403324	0.0649872270696975	7.16595174292554	8
G4_(UGGGU)8	16.9089295666667	UGGGUUGGGUUGGGUUGGGUUGGGUUGGGUUGGGUUGGGU	0.993741344342251	0.573736832660859	0.0587702101676062	6.67566372206536	9
G4_(UGGGU)6	16.8724707	UGGGUUGGGUUGGGUUGGGUUGGGUUGGGU	0.463172650732565	0.267412854581719	0.0274513827268086	6.64620268531599	10
hsa-mir-6850	16.3698290666667	CGGGGCGGGAGGGGAAGGGACGCCCG	0.72904356675195	0.420913499515202	0.0445358081494251	6.24003691590842	11
hsa-mir-4296	15.7703867666667	CUCAGAGGGCUGAAGUGGUUGUGGGGAGGGGCUUCUGGG	0.141528235518865	0.0817113648747498	0.00897430339616075	5.75565017424453	12
hsa-mir-4516	15.2453648333333	GGGCAGGGAGGGCAGGGCAGGCUCUGGGGUGGGGGGUCUGUGAGUCAGCCACGGCUC	0.260781739471121	0.15056240748339	0.0171056411126963	5.33139972747191	13
hsa-mir-4259	15.1891386333333	GGUGGGGGCUCUGAGUGGGGAAAGUGGGGGCCUAGGGGAGGUCACAGU	0.407625033798224	0.235342422991835	0.0268366129007257	5.28596545329049	14
hsa-mir-5091	15.0464225	GCUGGUCGCGGGUUGUGGGGUUUAGGUCACCGGC	0.132579424210962	0.0765447662572045	0.00881135859444076	5.17064192205454	15
hsa-mir-7108	13.8811465433333	GGGUGGGCGGGGGCGGCCGGUGGGAACCCCGCCCCGCCCCGCGCCCGCACUCACCC	0.848568822690103	0.489921438206054	0.0611310326593766	4.22902631736826	16
hsa-mir-4538	13.8177064	CUGAACUGGGCUGGGUUGAGCUGGGCUGGGCUGAGUUGAG	1.05018714005333	0.606325828009272	0.0760030000386554	4.17776272732811	17
hsa-mir-4284	13.4689479333333	AUCAAAGUGGGGACUCAUGGGGAGAG	0.552508076647123	0.318990686781659	0.0410208784963643	3.89594414813149	18
hsa-mir-5088	13.3179038333333	UGGAGGUGAUGGGGGCAGGGGAUGGGUCUCACCCUCCC	0.69442536479476	0.400926671296359	0.0521422420138435	3.77389110074635	19
hsa-mir-4640	13.2460196	GGUGGGUGGGAAGUAAGAUCUGACCUGGACUCCAUCCCACCCACC	0.510177334158743	0.294551021210996	0.0385155201007511	3.71580415966572	20
hsa-mir-1228	12.9276578666667	UGUGGUGGGUGGUGGCCUGCGGUGAGCAGGGCCCUCA	0.551399027105646	0.318350376730342	0.042652662438368	3.45854803563209	21
hsa-mir-6800	12.8948879333333	GCGGGGUGUGGUGGGGCUGGGGCUGGCCCCCUCCUCACACCUC	1.38308468601104	0.798524315780521	0.1072583719348	3.43206788694743	22
hsa-mir-648	12.8832588333333	UGGUGGGGGCCGGGGCAGGCCCAGCGAAA	0.713635495208417	0.412017645261852	0.0553924674215193	3.42267084930514	23
hsa-mir-1233-2_1233-1	12.6639273666667	GGCAGGGGGAGCUGCAGGGCUAUGGGAGGGGCCCCAGCGUCUGA	0.376780301095829	0.217534208263025	0.0297522474811069	3.24543735329889	24
hsa-mir-642a	12.3341480333333	GUCUUGGGGUGGGGGAUCAAGAC	0.726242006003166	0.419296017662742	0.0588805975119222	2.97895509680578	25
r(GAA)16:	12.2749926566667	GAAGAAGAAGAAGAAGAAGAAGAAGAAGAAGAAGAAGAAGAAGAAGAA	0.651381640486578	0.376075365480106	0.0530657458383738	2.93115386530198	26
hsa-mir-627	12.0830449333333	AAGAGGAGGUGGUUGUUUUCCUCCUCUU	0.742933153115847	0.428932655941331	0.0614855905291163	2.77604814073894	27
hsa-mir-6834	12.0602559	UUUGUGGGGCGAGGAGGGACCUGUACUAGCCAUGGUUCUGAUCACAUAUG	0.519322855880732	0.299831190639066	0.0430606829727993	2.7576331813642	28
hsa-mir-429	11.9738915	GUUAGACCUGGCCCUCUGUCUAAU	2.13015435337287	1.22984518933528	0.177899921121957	2.6878453630675	29
hsa-mir-6807	11.8802513	AGAGGCUGUGGGCAGGGGGAGAUGUGAAGGAAAGAACUAGGACCCAUUCAUCCACU	1.76059763822701	1.01648152036498	0.148195319591178	2.61217824486988	30
hsa-mir-7703	11.8558002666667	GGGGGCAGGCAGGGGAUUGGCUAAGAACCUGACUCUUGC	1.53487117737635	0.886158287429634	0.129461625774157	2.5924202859026	31
hsa-mir-6884	11.7275924666667	GUUGGCUCAAGAAAGGGAGAUAGAUGGUAGCCC	0.6362247898689	0.367324553695923	0.0542502471566301	2.48882039230501	32
hsa-mir-4453	11.6808420333333	GGUUUCCUUCGGGGCAGGUGGGGACUGCUCCUUUGGGAGGAAGGAGGAGGCC	0.687546537291741	0.396955178385782	0.0588610423229513	2.45104312821519	33
hsa-mir-6860	11.6295439	GAGUUUGGAGUCGGUGGGUGGAGCCAAACUG	0.123549683623189	0.0713314430981417	0.0106237772251059	2.40959103906704	34
hsa-mir-4291	11.6091841333333	AGCUGGGUGGAGGCAGAGCU	0.484108268203532	0.279500038964233	0.0417004556602317	2.39313907857526	35
hsa-mir-5692b	11.498809	GUGUUCACACAUAAUGUGUACACCAUGUGUGUACAC	1.03932632124365	0.600055331345887	0.090385562647719	2.3039490911552	36
hsa-mir-5196	11.4787559	GUUGGGGAACAGGUGGUUAGCACUUCAU	1.40932920615664	0.813676596551339	0.122777173627034	2.28774493644463	37
hsa-mir-939	11.4590879333333	GGGGGUGGCCGGGGCUGACCCU	0.363185041207293	0.209684981306676	0.0316940618066839	2.27185199347277	38
hsa-mir-6076	11.4547359133333	GUGGAGGUAGGCGAGAGUAAUAUAAUUUCUCCAGGAGAACAUCUGAGAGGGGAAGUUGCUUUCCUGCCCUGGCCCUUUCAC	0.654944745834834	0.378132525312072	0.0571767652078715	2.26833529005118	39
hsa-mir-328	11.3963647666667	UCAGGGAGAAAGUGCAUACAGCCCCUG	1.07745444192836	0.622068612086894	0.0945436956422992	2.22116776526848	40
r(CGG)16:	11.3649285033333	CGGCGGCGGCGGCGGCGGCGGCGGCGGCGGCGGCGGCGGCGGCGGCGG	0.659455535703694	0.380736831057117	0.0580254891625826	2.19576530507152	41
hsa-mir-4313	11.3574756666667	ACCCUGCAGCCCCAGCUGGAGGAUGAGGAGAUGCUGGGCUUGGGU	1.49784367238958	0.8647804474581	0.131881741713578	2.18974294850923	42
hsa-mir-98	11.3077489833333	AUUGUUGUGGGGUAGGGAUAUUAGGCCCCAAUUAGAAGAUAACUAU	0.584931329784958	0.337710260708791	0.0517283617320385	2.14956068890963	43
hsa-mir-6778	11.2873079	GGCAGGUGUGGUUGGAGGAAGCAGCCUGAACCUGCC	1.49574914531564	0.863571171688138	0.132516022294	2.1330430194827	44
hsa-mir-3137	11.2465692	GGGUGUAUGGUAUAGGGGUAGCCU	0.473950985802826	0.27363572923595	0.0421418280877003	2.10012361063781	45
hsa-mir-101-2	11.2093310333333	GAUGCUGUAUAUCUGAAAGGUAC	1.39105358594356	0.80312516230171	0.124097823661998	2.07003285091465	46
hsa-let-7c	11.2063424	AUGGUUUAGAGUUACACCCUGGGAGUUAACUGU	1.24811955850486	0.720602163083618	0.111376175557947	2.06761784889967	47
hsa-mir-3918	11.1963344933333	GACUGCUCAAGGUCAAAGGGGUC	3.59545609375271	2.07583754358761	0.321127963432458	2.05953083651976	48
hsa-mir-6790	11.1684477333333	GUUCGGGGGUUCCGACGGCGAC	0.561335825849733	0.324087390160124	0.0502608633941466	2.03699659625683	49
hsa-mir-20a	11.1438169	AGGUAGUGUUUAGUUAUCUACU	1.05295117933189	0.607921646830799	0.0944874802574948	2.01709334768261	50
hsa-mir-6775	11.0998244	GGCUGGACAGGAGAGGGCUCACCCAGG	1.5043666787648	0.868546506944759	0.135530673689288	1.98154466562823	51
hsa-mir-1238	11.0686039333333	UGUGGUUGGGGCCAUGGCGGGUGGGCAGCCCAGCCUCUGAGCCUUCCU	0.810075802135914	0.467697482427172	0.0731868090153947	1.95631658258856	52
hsa-mir-199b	11.0376634	CUGUUCAGGACUCCCAAAUUGUACAG	0.991222780801818	0.572282739322819	0.0898036789925862	1.93131470313047	53
hsa-mir-8061	11.0344690666667	UGUUCAGUGGGAUUUGGAGA	1.68579122947658	0.973292020135814	0.152775019739652	1.92873348269421	54
hsa-mir-6843	10.9683076433333	CCCUGGGGAGCUGCUGCAGGCAGCAGGUGGGCGGGACGCCAGCAGGCUGUCUAGCUGUUCCCAUGAUGG	0.350169197567498	0.20217028047751	0.0319255448474163	1.87527092879656	55
hsa-mir-5047	10.9655985666667	GCAUAAAAACAACUUUUGGGGGACAGGUAUGUUUUCUUGC	0.759393448292428	0.438436011792471	0.0692523480296679	1.87308182599303	56
hsa-mir-3119-2	10.9590876666667	UGGCAAAGACAUAGAUUGUUUAGCUACCCCUUUGCCA	0.362362264851189	0.209209951155997	0.0330650028426505	1.86782061296836	57
hsa-mir-324	10.9353468666667	CAUUGGUGUAAAGCUGGAGACCCACUG	0.391335775350355	0.225937815242058	0.0357863157083048	1.8486365668033	58
hsa-mir-638	10.9302588	UAGGGCGCGGAGGGCGGACCGGGAA	0.685602590935863	0.395832840433925	0.0627251928322011	1.84452509179722	59
hsa-mir-4722	10.9140115333333	AGGUUGGCUGGGCCAGGCCUGACCU	0.791639248628321	0.457053133296634	0.0725342140431604	1.83139628763773	60
hsa-let-7a-2	10.9079986666667	AUAGUUUAGAAUUACAUCAAGGGAGAUAACUGU	0.856412174398388	0.494449799426182	0.078512310146816	1.82653751658883	61
hsa-mir-6890	10.9028497	UAGGGCUGGAUGGUAGGGCCCA	1.80911223349886	1.04449143500481	0.165930218546337	1.82237683058685	62
hsa-mir-6803	10.8821019666667	GGGCGUGGUGGACAGCGAUGCAUCCC	0.411693061048547	0.23769109961988	0.0378321267627907	1.80561136884643	63
hsa-mir-378e	10.8652742333333	CAGGCCAGGGGCAGACAGUGGACAGAGAACAGUGCCCAAGACCACUG	0.287145238559972	0.165783380779119	0.02642779486219	1.79201351143976	64
hsa-mir-4489	10.8467889666667	GCUGGGGACUGGAGAA	0.639965525169946	0.369484268228949	0.0590004587658733	1.77707626378564	65
hsa-mir-591	10.8434407666667	UUGUAAUAGUGUAGAAUGUUGGUUAAC	1.14058333829775	0.658516097399408	0.105186477506657	1.7743707094922	66
hsa-mir-4329	10.830001	UGGAGUUUUUUUUUCCUCCUG	1.91384885561643	1.10496115197841	0.176717329538237	1.76351054032431	67
hsa-mir-5096	10.7917349666667	AGGCUGGUCUCAAACUCCU	0.275331686686119	0.158962823424664	0.0255131994564877	1.7325892002675	68
hsa-mir-4728	10.7895619333333	CAAGCACACAGGGCCUGGGACUAGCAUG	1.90416713571665	1.09937140838804	0.176482339828265	1.73083325388891	69
hsa-mir-3129	10.7886511666667	GUUUGCCUGUUAAUGAAUUCAAAC	1.61750836092347	0.933868887595636	0.149926838483853	1.73009729765412	70
hsa-mir-217	10.7691002666667	GGAUAAGAAUCAGUCAC	2.02501955153311	1.1691455831919	0.188039808469525	1.71429895184569	71
hsa-mir-6165	10.7631681	GGAGAGGAUCCACCUGUCCUGUCC	0.745409668420668	0.430362472719222	0.0692556003488107	1.70950539142683	72
hsa-mir-5004	10.7134559333333	CACGAGAUUGGGUUGUGCAGAGGCUGACACUUG	0.549777309736629	0.317414077770791	0.0513165231796098	1.66933486219871	73
hsa-mir-606	10.7113789666667	GUUUUACUAUGAUGAGGUGUGCCAUCCACCCCAUCAUAGUAAAC	1.18135525204249	0.68205577277531	0.110289744739572	1.66765654367462	74
hsa-mir-589	10.7074473	CUGAGCUGGGUACUGCCUGUUCAG	0.866004290039761	0.499987809973827	0.080878688054786	1.66447951194701	75
hsa-mir-6715b	10.6666673333333	UGGCAAUUCAGUAAAAAUGCUCA	0.59441342739215	0.343184752314786	0.0557262553351232	1.6315267570633	76
hsa-mir-940	10.6540091	CAGCCCCGUGUGUUGAGGAAGGAAGG	0.309487337820935	0.178682597801698	0.0290489087174644	1.62129811554174	77
hsa-mir-4330	10.6456657333333	GAGGAUGCAGGAGAGGAAGGGGGCUUCUUUUUGACGCCUACUUCAUCAGCUGCUCCUC	0.63848823024255	0.368631351604944	0.0599763552826329	1.61455615523268	78
hsa-mir-302f	10.6281774333333	AUUUUCACUUAAU	0.858165218764151	0.495461920062657	0.0807443443757979	1.6004245187862	79
hsa-mir-1297	10.6164134866667	AGAAUUACUUAUCUGAGCCAAAGUAAUUCA	0.927871821114945	0.535707045694182	0.0873997440171556	1.59091851663224	80
hsa-mir-326	10.6160190066667	AAGGCGGGUGGUGCUCAGAUCGCCU	1.72495860161987	0.995905312986194	0.16248638972261	1.59059975220429	81
hsa-mir-4740	10.6148086	GGGCAGGGAGUCAGAGGGGACCGCCC	0.997323011317172	0.575804709052977	0.0939558167178984	1.58962166817293	82
hsa-mir-1236	10.60167575	GGGGAUGGACUGGAAGUGGGCAGCAUGGAGCUGACCUUCAUCAUGGCUUGGCCAACAUAAUGCCUC	0.757260561060804	0.437204588775142	0.0714283834855828	1.57900950680183	83
hsa-mir-4531	10.5594536666667	CAGUGGGGACAUG	0.248677777111371	0.143574181556728	0.0235502503217926	1.54489143176426	84
hsa-mir-1225	10.5487796333333	GGGGAGAGGGACACGCCCUGGGCUCUGCCCAGGGUGCAGCCGGACUGACUGAG	0.0473351845504295	0.0273289815423311	0.00448726641334453	1.53626614751798	85
hsa-mir-4646	10.5469688	GGGACAUUGCGGAGAGGGUCUCACAUUGUCCC	3.2190477906254	1.85851810845184	0.30521070571721	1.53480288131532	86
hsa-mir-203b	10.5396299333333	UCACAAUUGCGCUACAGAACUGUUGA	1.05202040558074	0.60738426435502	0.0998156872902672	1.52887261961679	87
hsa-mir-526a-2	10.5192750666667	CUGUUGAAAGAAAAG	0.360486070836229	0.208126730036407	0.0342690982554998	1.51242461863042	88
hsa-mir-8088	10.5102922	GGUAUGGAUUCUGUUGUUUUGGCAACAUUCU	0.547177889547851	0.315913301825063	0.0520611491227476	1.5051659024613	89
hsa-mir-3127	10.5053547333333	GGGAAGGAGAAGGGACGCUUCCC	1.10174439164203	0.636092421092685	0.104874553940212	1.50117612164212	90
hsa-mir-744	10.497732	ACAGCAGUCUUACUGAAGGUUUCCUGGAAACCACGCACAUGCUGU	0.399910701877696	0.2308885513809	0.0380949620239587	1.4950164779835	91
hsa-mir-3166	10.4795973333333	UGCGUUAGGAUUUCUGUAUCAUCCUCCUAACGCA	0.457514260382584	0.264145981389977	0.0436576183063189	1.48036253698229	92
hsa-mir-6821	10.4757053	GCGGGGGUGGGGGCCUCGCCCUGCUUGGGCCCUCCCUGAC	1.24578104959414	0.719252024334509	0.118920971325352	1.47721753145836	93
hsa-mir-7110	10.4662182	GAGAGAGUGCACAGCCAGCUCAGGGAUUAAAGCUCUUUCUCUCUCUCUC	0.20586863701215	0.118858312996666	0.0196698208539308	1.46955136332701	94
hsa-mir-4632	10.4561197	GGCGGAGGCAGGCGUGACCGUUUGCC	0.498891050109811	0.288034882077194	0.0477128288909901	1.46139114588708	95
hsa-mir-4761	10.4209292	CUGACCCGUUGUCAGACCUGGAAAAAGGGCCGGCUGUGGGCAGGGAGG	0.250475672325696	0.144612196842693	0.0240358290051233	1.43295502846173	96
hsa-mir-4792	10.4103249333333	UGGCCUGGCAGUGCGUCGGAAGAACAGGGCGGGUGGGGCC	0.638336254519281	0.368543608380204	0.0613176109878531	1.42438612003068	97
hsa-mir-4418	10.4016884666667	GGUGGUUGUGGGAGUCACU	0.760957262422809	0.43933888030161	0.0731570902994624	1.41740731665268	98
hsa-let-7d	10.3842400333333	AUAGUUUUAGGGCAGGGAUUUUGCCCACAAGGAGGUAACUAU	1.02054375807365	0.589211213443615	0.0982781363679685	1.40330789495776	99
hsa-mir-6839	10.3745141666667	CCCAAGCAGGCUUUGUGUGAGCAGUGAGGCUAUUUAUUCACUUGGGUGCGAGCUCACACGAAGCCUGCUUGGG	1.67166428144337	0.965135822886014	0.161131813460184	1.39544878847741	100
hsa-mir-296	10.3664055333333	CUGUUGUGCCUAAUUCAGAG	1.67881282528995	0.969263036600148	0.161947438761845	1.38889650733262	101
hsa-mir-4795	10.35387141	AUAUUGACACUAUAACAAUAAUGUCAAUAU	1.58302459017837	0.913959673273277	0.152892046606784	1.37876815442685	102
hsa-mir-6736	10.3445667666667	CUGUGGUUUGCUGGCUGCCUCAG	0.588708804944026	0.339891187008736	0.0569099526565989	1.3712494226547	103
hsa-mir-4667	10.3383549	GAACCCAAGAAAAGCUGACUUGGAGGUCCC	1.30320205453443	0.752404056993927	0.126055070380146	1.36622984720212	104
hsa-mir-8081	10.3358045666667	CUAUGGCCCCCCUCCUCUCUGAAAGCAAGGCCACUUG	1.22877037543587	0.709430907030138	0.118884830639958	1.36416901890641	105
hsa-mir-4483	10.3335682333333	CCCAUAUAAUAUUAGGGG	2.7477588454494	1.58641930908839	0.265906101687688	1.36236192218232	106
hsa-mir-378i	10.3304732	AAGGUGGAGUUCUGGGUGCUGUUUUCCCACUCU	1.10843452909371	0.63995497375133	0.107297556233311	1.35986094233543	107
hsa-mir-7160	10.3250479866667	UGUGCCCCGUACCGGACAGG	0.449463624653513	0.259497944684651	0.0435313836055708	1.35547703180832	108
hsa-mir-5690	10.3247621666667	UAGGAUUUGGGAGUUAUACUA	1.57457917335707	0.909083709598085	0.152505127763676	1.35524607143315	109
hsa-mir-497	10.3172139666667	UUUGUACGGCACUGUGGCCACGUCCAAA	2.11517739692975	1.2211982395012	0.205014396693096	1.34914665535352	110
hsa-mir-6740	10.3170635	GAGAAACUUGAGGUCUCUGGGAGUUGCUUAAACCAGUUGACCGUAACCUGGCCAGAGAAUUCUGAUAGUGUC	1.75016672358535	1.01045922898873	0.169638068388873	1.34902506890826	111
hsa-mir-3116-1	10.3116223	GGCACUGGGUAUCGUAGGUGCC	0.265480740329464	0.153275376893877	0.0257457781720209	1.34462824015804	112
hsa-mir-4525	10.2995558666667	GGUUGGGGUGGGCUGCCUGUGGACCAAUC	2.43856923832233	1.40790860618294	0.236764504206873	1.3348778099234	113
hsa-mir-181d	10.2598895333333	GUGGGUUGUGAGGACUGAGGCCAGACCCAC	0.676411636882205	0.390526440636936	0.0659277699515782	1.30282494018584	114
hsa-mir-6777	10.2485819333333	UGGUGGAGAUGGAGAGCCCUGAGCCUCCA	0.302269992655348	0.174515661627511	0.0294938357932447	1.29368769458265	115
hsa-mir-4523	10.2398138666667	CUGUGUGAGGACUAGAGGCGG	1.39515218536874	0.805491489783135	0.136247807190161	1.28660255020202	116
hsa-mir-611	10.2361005333333	UCCAGACGGAGAUGCGA	1.21006286631491	0.698630121603281	0.118215219005948	1.28360194541646	117
hsa-mir-6083	10.2275406666667	AGGUGGAAAGGGAGCAGGAGCAUCGUCUUUAAGAGGGUCAGGUACCUUUGCUCUUA	0.48425570968977	0.279585164346002	0.0473482067167959	1.27668503961294	118
hsa-mir-600	10.2217258	CAGGCAGUGGAGUUACUU	3.10401134924402	1.79210178805369	0.303668031208979	1.27198626490539	119
hsa-mir-3201	10.2201252	AAAUAAGAGGCUAGGAUUGCCUCUUAUUU	0.972705421495496	0.561591736942633	0.0951754897773166	1.27069288033993	120
hsa-mir-6765	10.2178118866667	GUGUGUGGCGUGGGUGCUGCGGGGCCGUCAGGGUGCCUGCGGGACGCUCAC	0.569538778432735	0.32882336704207	0.0557397987700216	1.26882357897768	121
hsa-mir-4776-2	10.2177382	CAAGGGCUCUACUGUCCUUUCAGGAGAGCCCUUG	0.624213308267327	0.360389721559888	0.0610911432695865	1.26876403555812	122
hsa-mir-126	10.2156516333333	ACGCGCUGUGACACUUCAAACUCGU	0.731696653357485	0.422445259781092	0.0716250592345948	1.26707795963566	123
hsa-mir-552	10.2103272833333	UGUUGGUUGAAGAUGCCUUUCAACA	0.876937753675012	0.506300248146814	0.0858873304782764	1.2627755529687	124
hsa-mir-3193	10.20915729	AGUGGACGAGUCUCAUUA	0.530441140891909	0.306250335483196	0.0519573874536621	1.26183012542963	125
hsa-mir-4748	10.2027579	UGCUGGUGCUAGAGAGGAAAGCA	0.916590269044882	0.529193638569654	0.0898375006080348	1.25665901943538	126
hsa-mir-138-2	10.1905805333333	AGGCCGACGAGCAGCGCAUCCUCUUACCCGGCUA	0.433821096475498	0.250466726830268	0.0425707932002962	1.24681894815294	127
hsa-mir-5699	10.1898049333333	CAAGAGGUGUGAGCCACACACACGCCUGGCCUCCUG	1.52673642542887	0.881461686202966	0.149829799041054	1.24619221500976	128
hsa-mir-200b	10.18823562	AUUGGAUGGAGUCAGGUCUCUAAU	0.406697424664051	0.234806867608517	0.0399183371717164	1.24492411202106	129
hsa-mir-618	10.1782818666667	GAGUGUAAUUACGUACAUGCAGUAGCUC	0.323707882698234	0.186892833214629	0.0318037844636981	1.23688085890986	130
hsa-mir-6075	10.1778313	CCUGCCUGCCCUCCAGGUCAUGUUCCAGUGUCCCACAGAUGCAGCACCACGG	0.946817378738768	0.546645268488243	0.0930274191849464	1.23651677295935	131
hsa-mir-548q	10.1691152666667	GCGGUUUUUGCCAUUACUUUUCAUUUUUACCAUUAAAAGUAAUGGCAAAAAGCAU	1.58226112064442	0.913518883932332	0.155594767012909	1.22947367475529	132
hsa-mir-4659b	10.1480396833333	AGAAAAUUUUUCUCCAAAGUUUUCU	0.435716485244965	0.251561030046538	0.0429360249704744	1.21244328977996	133
hsa-mir-5189	10.1369100333333	GACAGGCUGGCCUCUGGAUGACCUGC	0.500457467072221	0.288939253332105	0.0493698242784596	1.20344983886841	134
hsa-mir-3617	10.1369035	GAUGGGAUUAGAAACCAUAUGUCUCAUC	0.0715473340291593	0.0413078725615352	0.00705810546871234	1.20344455952785	135
hsa-mir-526a-1	10.13643879	UCUGUUGCUUGAAAGAAGAGA	0.909213717687254	0.524934784657636	0.0896975492600251	1.20306904488246	136
hsa-mir-218-2	10.1221076	CAUGUGGUGGAACGAUGGAAACGGAACAUG	0.170063398970971	0.0981861491751921	0.0168011846634559	1.19148855009878	137
hsa-mir-1226	10.1199608666667	AUGGGGCAGCUGGGAUGGUCCAAAAGGGUGGCCUCA	0.52839202616482	0.305067278543911	0.0522128527102559	1.18975385575947	138
hsa-mir-760	10.1117962333333	CCCGGAUACCUCAGAAAUUCGG	1.88071255905693	1.08582990223983	0.185991936116869	1.18315632312419	139
hsa-mir-8485	10.1111037133333	UGUAUAUAGCAUAUGUGUAUACAUACACACACACACACACACACACACA	1.10010497567163	0.63514590384086	0.108801670605053	1.18259672379939	140
hsa-mir-4751	10.1008997666667	AGGGCAGGGGUGUGGCU	1.24753121960713	0.720262485462636	0.12350693981976	1.1743512988803	141
hsa-mir-365a	10.09297895	AGAUGUGUUUCCAUUCCACUAUCAUAAU	1.97791516146106	1.14194985090378	0.195969413119707	1.16795078530879	142
hsa-mir-6500	10.0822778666667	GUGUCCUUUCUUCUGAGAGCUGGACAC	1.45017498468537	0.837258917780158	0.143834062486994	1.15930364297648	143
PARIS_ID19	10.0602073266667	UAUAGAAAAAGGCCAUGUAGAAGAUAAAAGUUCCUCUAUA	2.51131451844167	1.44990811324212	0.249628505347491	1.14146927099879	144
hsa-mir-9-2	10.0592887666667	GUAUGAGUGUAUUGGUCUUCAUAA	0.360963675124551	0.208402475000836	0.0358836179671739	1.14072701726491	145
hsa-mir-4536-1	10.0528420666667	ACGAUAUAUAUACUGCCCUGCUUUUAUACAUACAUACAUACAUACCUAUAUCGU	1.23611206561499	0.71366963383136	0.122961452832698	1.13551768184183	146
hsa-mir-1224	10.0526084766667	GUGGAGGGUGGUGCCGCCGGGGCCGGGCGCUGUUUCAGCUCGCUUCUCCCCCCAC	0.535704894021089	0.309289364769276	0.0532901381034112	1.13532892656215	147
hsa-mir-1293	10.0487109	GUGCAGCUUGUACCUGCAC	3.52985743525743	2.03796414044688	0.351274653075892	1.13217944167937	148
hsa-mir-4306	10.0456577	UCCAGAGGCAUCCCUAACCCAGAAUCUUUUGACUGUCCUCUGGA	0.806930858014694	0.4658817480922	0.0803263342344119	1.12971226577328	149
hsa-mir-4497	10.0147145333333	GGGCGCCGGCGGCCGGGAGAUCCGCGCUUCCUGAAUCCCGGCCGGCCCGCCCGGCGCCC	0.674958986481403	0.389687752536995	0.0673967275087917	1.10470825841773	150
hsa-mir-4690	10.0094447666667	CUGAACCCGUGGGUGAGGAGUGCAG	1.09591723430603	0.632728110236136	0.1094883142725	1.10044995848628	151
NEAT1_ParasoR_ID46	10.0063715666667	ACAGACGCUCUGU	1.30277888978028	0.752159742709207	0.130194934407604	1.0979666213336	152
hsa-mir-26b	10.0013599566667	UAGGUUGUGUGCUGUCCAGCCUG	0.781084342170689	0.450959255212049	0.0780978132528904	1.09391692807974	153
hsa-mir-4498	9.98754663333333	GCUGCAGAUCUUUGUCUAAGCAGC	1.82014947666921	1.05086379032033	0.182241900187428	1.08275490184137	154
hsa-mir-6127	9.98369466666667	GAGGUGGGAAGGCUGCCCCAAAUGGCCUCUAACAUCCCUUCCAGUCUCCUCCUC	0.193891677584219	0.111943412246877	0.0194208340757436	1.07964227268146	155
hsa-mir-920	9.9835049	GACCUGGAUGUGUAGGAGCUAAGACACACUCCAGGGG	0.723042165279639	0.417448588759649	0.0724236801125463	1.07948892938663	156
hsa-mir-1206	9.98037826666667	AAGCUCUUGCAGUAGGUUU	1.8136436521277	1.04710765076998	0.181720933181968	1.07696241477011	157
hsa-mir-378f	9.97512486666666	CAGGCUGCUAAACAACAGAACGAGCACUG	0.845440010238658	0.48811501749497	0.0847548297930405	1.07271734012546	158
hsa-mir-3178	9.95679176666667	AUCGGUCGAGAGCGUCCUGGCUGAU	0.986206329755617	0.569386489960918	0.0990486044970064	1.05790305262257	159
hsa-mir-6745	9.95084996666667	CCUAGUGGCUAGCCCUGGGUCUAGCAGCCUAUGGCAGUGUCUGGUAAACACUGGUGGAGUCCUGGG	0.98106228676056	0.566416575352999	0.0985908028004563	1.05310170786992	160
hsa-mir-6070	9.9482032	GGAGCUCUGUGCCUUUGGGUCCUGGUGAGCUCU	0.53875949906463	0.311052941813432	0.0541564630550198	1.05096295543018	161
hsa-mir-4466	9.93872526666667	GGGGUAGAAGCCACCCG	0.758722673586564	0.438048739835475	0.0763400389113513	1.04330419453686	162
hsa-mir-7978	9.93210093333333	CUCAAGUCCUCUAUUUCUUUGAA	1.85140009459452	1.06890634299185	0.186405686674105	1.03795132030855	163
PARIS_ID4	9.92962083333333	AGUGAUGGCUUUGAGGUUAUUUGCAGUUUCCUAGCCAUCUCAAAGUGUGCUGCGGGGAUCUCU	0.255176857805412	0.147326427544917	0.0256985500341356	1.03594724492381	164
hsa-mir-6718	9.92778366666667	AUGAUAUAUUGUGAGAGCCAUGUCAU	0.478590697403954	0.276314467977823	0.0482072044952853	1.03446269974647	165
hsa-mir-6876	9.92266777666667	AGUUCAGGAGGUGGCACUGCUGUGUGUGAGCU	1.20015248029165	0.692908357564981	0.120950585800507	1.03032874175283	166
hsa-mir-6832	9.91751413333333	GGGUCAGUGGCAGAGCCAGGCAGAUGCUGACCC	1.38780983289729	0.801252380607261	0.139935251338113	1.02616427671269	167
hsa-mir-544a	9.9145062	GAUUCUGAUUCAGGGACCAAGAUUC	1.58075254201118	0.91264790565234	0.159438353269796	1.02373367909475	168
hsa-mir-4285	9.91352954333333	UCAUAAAUAUUUUAAGGAAUGACCCGGCCCUGGGG	0.72447281389935	0.418274574125355	0.0730792005745869	1.02294447963303	169
hsa-mir-491	9.91127429	UGAGGAGUAGAACACUCCUUA	2.1323320558668	1.23110248645636	0.215142068867796	1.02112209436966	170
hsa-mir-345	9.9110766	GGGCUCGUGAUGGCUGGUGGGCCC	0.295629933846913	0.170682021887026	0.0298282362026052	1.02096234852763	171
hsa-mir-1471	9.9076761	GUGUAGAGGCGGAGCACAG	1.14164578799137	0.659129503016019	0.115228412441881	1.01821453257432	172
hsa-mir-1197	9.89766561666667	UGUACGCUUUAUUUGUGACGUAGG	0.411389611216715	0.237515902777786	0.0415643068931301	1.01012543808714	173
hsa-mir-632	9.89384753333333	GCGGGGAACGAGGCCGUCGGCCAUUUUGUG	0.346006753887975	0.199767092498651	0.0349719108488628	1.00704018877251	174
hsa-mir-3115	9.87633146666667	UGGUGGUGAAUUCAUGAGUCGCCA	2.24579714210524	1.29661158453975	0.227391835691721	0.99288611512867	175
hsa-mir-4417	9.87348146666667	GGGCGGAACACCCAGCCCC	0.566450889916683	0.3270405737761	0.0573709376808016	0.99058313748805	176
hsa-mir-3189	9.87154286666667	UGGGUAGGAAUAUCCUGGAUCCCCU	2.38755695322267	1.37845664964867	0.241862592856153	0.989016627855031	177
hsa-mir-1227	9.8624146	GUGGUGGGCACUGCUGGGGUGGGCACAGCAGCCAUGCAGAGCGGGCAUUUGACCCCGUGCCACCCUUUUCCCCAG	0.393673623925695	0.227287572746355	0.0399165559239109	0.981640419423117	178
hsa-mir-4486	9.86142216666667	GGCAUCUAGCACAGGCGGUAGAUGCU	2.00879356906098	1.15977750784375	0.203702218109175	0.980838471431371	179
hsa-mir-3942	9.85134306666667	GAAAUAGGCUGCGAAGAUAACAGUAUUUC	0.706003109237392	0.407611085166921	0.0716656708085061	0.972693930400644	180
hsa-mir-6888	9.84520463333333	AGAUCUGUCUCUGAUUGUUUCCAAGAUCU	1.42595512002607	0.823275572399379	0.144837529856734	0.967733693658501	181
hsa-mir-5090	9.83981996666667	GGUGCAAAGCCUGCCCGCCCC	1.20026134409814	0.692971210112962	0.121980010626631	0.963382547365333	182
hsa-mir-4803	9.83882073333333	UUGAAUCACACACACAUUUCAA	0.569090917569428	0.328564794452081	0.0578413747941745	0.962575104549743	183
hsa-mir-4724	9.8353401	GAGCUUCGUGUACAUUAUCUAUUAGAAAAUGAAGUAC	0.841003521263907	0.48555360939114	0.0855083314570797	0.959762535868387	184
hsa-mir-4437	9.82741498	UCCACAAGGAGGGGAUGACCCUUGUGGG	0.409079856998407	0.236182365558084	0.0416263949198172	0.953358544935324	185
hsa-mir-518b_518c	9.82436093333333	UCUGUUGUCUGAAAGAAAACA	0.526979474799248	0.304251741632754	0.0536400767821188	0.950890684869799	186
hsa-mir-6728	9.82237693333333	GAGGGGCUUACUGCCCUGUGGGGCUCUCUGGACCCAGUGCCAUGCUUCUC	0.926625217336343	0.534987318667033	0.094338185515131	0.949287489206995	187
hsa-mir-320b-1	9.8181291	AAUCCCUCUCUUUCUAGUUCUUCCUAGAGUGAGGAAAA	0.635553563709252	0.366937021091963	0.0647326549932259	0.945854975106033	188
hsa-mir-6785	9.81326943333333	UGGUGGGAGAGGAGCCCCACUGUGGAAGUCUGACCCCCACA	0.935584307948617	0.540159852043724	0.0953386956614745	0.941928061536135	189
hsa-mir-4677	9.8107576	CAGCCAUGACCUGACCUUCUGUCUG	1.10918126520317	0.640386102045141	0.113057656750501	0.939898343640125	190
hsa-mir-198	9.808871	GUUCCUGUGAUUUUUC	0.282734796017399	0.163237010589919	0.0288243974273287	0.938373853248267	191
hsa-mir-3928	9.80171043333333	GCCUGCGGGCAGGAAGCGGA	1.51125145797694	0.872521436076203	0.154182422369623	0.932587669063178	192
hsa-mir-3654	9.79767673333333	CAUCACUGGAAUGUUCCAGCGACU	1.8800654515512	1.0854562945472	0.191888904147542	0.929328188042486	193
hsa-mir-6814	9.79458363333333	UGCCACCCAGCCCUGCAGAGCCCCUGACUC	0.211700051911811	0.122225081958742	0.0216139919609594	0.926828770449433	194
hsa-mir-6513	9.7944094	AUGUCUCAGGUCCCCAGCUGAGUCAA	1.24053875910678	0.716225386510464	0.126657842085586	0.926687979056129	195
hsa-mir-34a	9.78829263333333	GUUGUUGUGAGCAAUAGUAAGGAAGCAAU	1.08136953363912	0.624328991340006	0.110475807594533	0.921745250331136	196
hsa-mir-1295b	9.7865634	UAAUCACAGGCCACAUUUCUGAAUA	1.17319509562867	0.677344504273162	0.119878147995104	0.920347922014616	197
hsa-mir-4691	9.78441044	CUGCGGCCCUGAUGUCUCUACUCCAG	0.49258405946245	0.284393539329164	0.0503437649598896	0.918608196140526	198
PARIS_ID39	9.7842764	AUAUUAACUUCUUAUAAUUUUCUUUUUUUUUCUUUAUGUGUGUGU	0.546252927067938	0.315379274488295	0.0558296704565642	0.918499883465808	199
hsa-mir-214	9.7817449	CUGUGCAGAACAUCCGCUCACCUGUACAG	0.719458417967911	0.415379511284516	0.0735511327808101	0.916454273677308	200
PARIS_ID31	9.78133903333333	UGCUCUGGCUCUUGGCA	1.11606917110603	0.644362836372309	0.114101879845145	0.916126308112955	201
hsa-mir-1273c	9.77821726666667	UGUCUUUUUUUUUUUCUGAGACA	1.5521141639717	0.89611353038209	0.158731813953731	0.91360372606644	202
hsa-mir-4765	9.77801335	CUCAGCCUGGAAAAAGCUGAG	1.61673042454848	0.933419745820124	0.1653434462276	0.913438948689639	203
hsa-mir-204	9.7777818	AUGCCUGAGAAUAUAUGAAGGAGGCU	1.32310168190974	0.763893112215832	0.135317161803481	0.913251841857119	204
hsa-mir-4650-1_4650-2	9.77454276666667	ACCUUCCAAGGCUCAGAAGGU	0.6977678637824	0.402856463986639	0.0713862408134262	0.9106345010347	205
hsa-mir-545	9.77351786666667	UAGAUGAAUAAAUGAAUGACUCAUCA	1.06495373466242	0.614851325381846	0.108963195155608	0.909806317952639	206
hsa-mir-4519	9.76691334333333	GCUGCACUGUCUCCGUCUGCGG	0.569345529851893	0.3287117949219	0.0582932918351851	0.904469451439088	207
hsa-mir-6849	9.76071836666667	GUGUGGAGAGAGCACUGAGCCUGCCCACC	1.90188432817878	1.09805342884155	0.194850855924069	0.899463524159264	208
hsa-mir-7154	9.7584308	GCUUGGAGCCUUGGUAGGGAAGCAAGCUGAGGAGAUAGGA	2.31807907964283	1.33834358063463	0.237546294804164	0.89761502770847	209
hsa-mir-675	9.75316926666667	ACAGUGGACUUGGUGACGCUGU	1.81042943991199	1.04525192448201	0.185624732885492	0.893363380823542	210
hsa-mir-4726	9.7490251	GAGUGGUCGGGUCGACUGAACC	0.74244501988705	0.428650832090285	0.0761558219690141	0.890014635850794	211
hsa-mir-194-2	9.7479561	GUGGAAGUGCCCACUGGUUCCA	2.07295266512553	1.19681977922758	0.212655108810505	0.889150817219978	212
hsa-mir-5583-1	9.74794263333334	AUUCUGGCUAGGUGAUCAUCAGAAU	0.674808305044925	0.389600756569082	0.0692257156640829	0.889139935313934	213
hsa-let-7a-1	9.74762246666667	AUAGUUUUAGGGUCACACCCACCACUGGGAGAUAACUAU	0.691491531812013	0.399232822034012	0.0709395069594317	0.888881220691264	214
hsa-mir-3689f	9.73975276666667	GGGACGUGUGAUGCUGUGCUUCCU	1.06252195330977	0.613447335763284	0.109091265329254	0.882522012572531	215
hsa-mir-1273a	9.73730692	ACCCGGGUGGUGGAGGUUGCAGUGAGCCAAGAUUGCGCCACUGCACUCCAGCCUGGGC	1.03311064601329	0.596466709578442	0.10609819064975	0.880545616016137	216
hsa-mir-3915	9.7366022	UAUUGCAAAGAUUUUCAAUA	1.05568535900689	0.609500226202176	0.108424411033953	0.879976158330909	217
hsa-mir-5195	9.73570246666667	GGAUGGGAGACCUGACCCAUCC	0.688323081002347	0.397403516106138	0.0707009158670413	0.879249117717159	218
hsa-let-7g	9.73319053333333	ACAGUUUGAGGGUCUAUGAUACCACCCGGUACAGGAGAUAACUGU	0.943216914850504	0.544566539693147	0.0969072691652611	0.877219319014913	219
hsa-mir-877	9.73318163333333	AGGGGACACGGGCAAAGACUUGGGGGUUCCUGGGACCCUCAGACGUGUGUCCUCU	0.514960825919374	0.297312771466662	0.0529077587698335	0.877212127260178	220
hsa-mir-637	9.73290793333334	CACUGCAGUUACCCUCCCCUCGGCGUUACUGAGCACUG	1.20230535709694	0.694151321568049	0.123529921923876	0.876990960600447	221
hsa-mir-4771-2_4771-1	9.73136433333333	UGCUUCAGUUUCACUCCAAGCA	0.481482150175917	0.277983849014066	0.0494773531935981	0.875743635587793	222
hsa-mir-330	9.72678363333334	AGGCUCUGCAAGAUCAACCGAGCA	0.605725525410679	0.349715795150883	0.0622739795850789	0.87204214447257	223
hsa-mir-6720	9.72259856666667	GCCGCGGAAGAAGGGGAAGCGC	0.102659193196047	0.0592703128265277	0.0105588225711599	0.86866034975052	224
hsa-mir-6724-2_6724-3_6724-1_6724-4	9.72070831333333	GGGCUGCCCGGGCCGGUCGACCAGCGCGCCGUAGCUCC	1.95689419997605	1.12981339313179	0.201311893835133	0.867132907237615	225
hsa-mir-3650	9.71107124333333	GUCCUGACUGCGUGCCAGGGGC	0.553873295756979	0.319778896402237	0.0570352417234313	0.859345553998635	226
hsa-mir-580	9.70952693333333	UCAGAUAUUUAAGUUAACAGUAUUUGA	1.23309399064607	0.711927147435617	0.126998359354954	0.858097655261729	227
hsa-mir-4643	9.7063484	UGUUCAUUCACAUGAUCAUAAGUGGACA	1.61505428418226	0.932452025728488	0.166391542692024	0.855529202210277	228
hsa-mir-548o	9.70578296666667	AUGGUUCCUAUUCUGAUCAAUAAACAUGGUUUGAGCCUAGUUACAAUGAUCUAAAAUUCACGGUCCAA	0.812354688410982	0.469013198031535	0.0836980067657515	0.855072296833462	229
hsa-mir-383	9.68351736666667	UUGUGGCUUUGGGUGGAUAUUAAUCAGCCACAG	0.857852225272281	0.495281213185871	0.0885889076034753	0.837080304217674	230
hsa-mir-4433b	9.68201336666667	CCUGUUUGAAUAUUUCACCAGAAACAGG	1.10612718303617	0.638622826883893	0.114245574876435	0.83586497847329	231
hsa-mir-190a	9.68004333333333	UAGGUUGUUAUUUAAUCCAACU	0.611825814863187	0.353237798908423	0.0632048632216715	0.834273068747695	232
hsa-mir-4464	9.67369396666667	AAUAAAGUAUGUCCACAGCUGAAAGGACAUACUUUAUU	0.485589172425131	0.280355039415217	0.0501968714431488	0.829142384724735	233
hsa-mir-574	9.66999943333334	UGUGUGUCGCUCCGGGUCCACG	0.552874950712332	0.319202501621966	0.0571742485120034	0.826156971510985	234
hsa-mir-23c	9.665499	UGAGUGGCAUAAUCAGAGUACAAUUUGAGUCAUGCCCAUACAUCA	1.00362365270267	0.579442386052963	0.103835679120413	0.822520340865449	235
hsa-mir-4741	9.6648702	CCCGGCCGGCAGCCCCCGGCCUUAAAGCGCGGG	1.47949013184763	0.854184025885623	0.153079151735284	0.82201223127232	236
hsa-mir-7159	9.6589368	GGAUGGCCAGGGAAGUAUGCCGGGCCUUGGCAUUUC	0.876154049797204	0.505847776501997	0.0907091606394198	0.817217674243248	237
hsa-mir-8073	9.65804735	UCGUCAGUGUUUGA	0.779189471072089	0.449865250873193	0.0806777439408691	0.816498943203791	238
hsa-mir-6503	9.65656396666667	UCCCCAGAAGCUGAGGAUUAGGGGA	1.89866292660177	1.0961935517739	0.196618893962256	0.815300277011112	239
hsa-mir-6863	9.64989706666667	UUAAUGAGGCCAUAGA	0.920053329608834	0.531193037518472	0.0953433309446321	0.809913006262952	240
hsa-mir-4480	9.64782266666667	GGCCACCCAGGGAGUAAGUAGCC	1.21528695638178	0.701646251409662	0.125964893672912	0.808236761765514	241
hsa-mir-6758	9.64348316666666	AUGUGAUGUGAGCAGAUGGUUCUCACU	0.383586010995792	0.221463486705795	0.0397767076860447	0.804730175284293	242
hsa-mir-6794	9.64198206666667	UGAGCAGGCCCAGAACCCAGCUCGUGCUCA	1.02217173001136	0.590151123480087	0.106012614724219	0.803517192920668	243
hsa-mir-17	9.64057458666667	AGGUAGUGAUAUGUGCAUCUACU	0.57488257694341	0.331908610550703	0.0596315677841959	0.80237986135238	244
hsa-mir-7975	9.63519536666667	AGGACAGGGGAUUUAUCUCCCAAGGGAGGUCCCCUGAU	1.13100496968721	0.652986023703714	0.117382671201454	0.79803311630537	245
hsa-mir-4478	9.63359061333333	AGCCUCCAAACCUGUAGACAGGGUCAUGCAGUACUAGGGGCGAG	0.64959097227341	0.375041522705204	0.0674297879519964	0.796736375587694	246
hsa-mir-1302-5	9.63160926666667	CCAUGUAAUCUUUGG	0.77951280884826	0.450051930025304	0.0809327691008001	0.795135323983606	247
hsa-mir-4642	9.62890296666667	GGCUGUGGCCUAGGGCAAGCCACAAAGCC	0.411532343778498	0.237598309460753	0.0427392762397897	0.792948464899813	248
NEAT1_ParasoR_ID17	9.628634	GUAAUGAUCAUCACUUUUCAUUAU	0.897294154066532	0.518053021392589	0.0931901819164101	0.792731123068442	249
hsa-mir-4436b-2_4436b-1	9.62519	CCUGCCCAAAUGGUGGAGCAGAUUCGAGGGGCAGG	0.253177954529201	0.146172360200313	0.0263036838264181	0.789948156403777	250
hsa-mir-4735	9.61603558	CUUCGGUAUUCAUCAAAAAUACCAAAG	1.50171425770527	0.867015130932034	0.156167710197394	0.782550814448392	251
hsa-mir-1207	9.61334496666667	GGGGCUGGCUGGGUCUGGUAGUGGGCAUCAGCUGGCCCU	0.574267710793323	0.331553617413435	0.0597365134388228	0.780376631169017	252
PARIS_ID48	9.60797161	UGUAUAUAUAUAUAUUUAAUUUCAAUGGCUUUUGGGGUACAAAUGGCUUUUGGUCAUAUAUAUGAGUUCUACA	0.412269264776784	0.238023770997485	0.042909084405255	0.776034624060802	253
hsa-mir-455	9.60050243333333	CUACAUCGUGGAAGCCAGCACCAUGCAG	1.23144541207134	0.710975340151715	0.128268850575539	0.769999063760036	254
hsa-mir-6847	9.5990466	GAGCUGGAAGGAGUGGGCCUGGCUC	0.627523662059201	0.36230095521274	0.0653735405409118	0.76882265968455	255
hsa-mir-1302-6	9.5973589	CACAAUAUUUAGGACAACAAUAUU	0.2658620334784	0.153495516596056	0.0277015829301122	0.767458892890139	256
hsa-mir-548m	9.59481123333333	UUUGUCAUUAAAGUAAUGCAAA	1.286335946503	0.7426664049818	0.13406578985464	0.7654002194273	257
hsa-mir-661	9.59470133333334	GGUUUCGGGCUGCC	1.18686661811673	0.685237761461874	0.123700215033624	0.76531141337723	258
hsa-mir-4679-1	9.59419103333333	UGCUUUGUUAGAAACAAAAAGCA	1.37449312868601	0.793563977846156	0.143263056146221	0.764899059170208	259
hsa-mir-4522	9.5941162	GAUCCAGCCCAGGCUGGUUCCGCUGAC	0.805501505614093	0.465056511098945	0.0839578642599819	0.76483858917251	260
hsa-mir-4262	9.59324586666667	UGUUGGGGGGACA	0.111485003559461	0.064365896815661	0.0116211973620768	0.764135305591264	261
hsa-mir-4257	9.5828853	UUGGGGAGGAGCUAAGAAGCCCCUACAGGGCCCAG	0.579142399323999	0.334368020148836	0.0604350757828646	0.755763321950038	262
hsa-mir-598	9.57407139	GUGAGCUGGAAAUGGGGUGCUAC	0.498067686741161	0.287559513014664	0.0520225582672578	0.748641133298656	263
hsa-mir-8089	9.5717523	GGGGGCAGGCUGCCACCUCCUG	0.407329921565813	0.235172039865011	0.0425554181511584	0.746767164029678	264
hsa-mir-4540	9.56941866666667	CUUGGCACCUUUGGCCUUAG	0.93086954195723	0.537437780629431	0.0972754536490022	0.744881442840883	265
hsa-mir-3141	9.5690183	AGGAGGGUCC	0.827607842760163	0.477819610801025	0.0864882704592761	0.744557921619344	266
hsa-mir-3972	9.5666831	GCAGUCCUGUGGGAAUGAGAGAUGCCAAACUGGACCUGC	1.72167124110556	0.994007354508332	0.179965325819725	0.742670934466229	267
hsa-let-7e	9.55544463333333	AUAGUUGAGGAGGACACCCAAGGAGAUCACUAU	1.26639688100481	0.731154580149028	0.132531444595167	0.733589552905458	268
hsa-mir-331	9.54956051666667	GGAUCCCAGAUCAAACCAGGCCC	1.02640273062191	0.592593892821528	0.107481671939829	0.728834819881552	269
hsa-mir-3912	9.54954077666667	GUUAGUUGUGGACACAUACUAAC	0.233426843529301	0.134769050947726	0.0244437768253375	0.728818868731158	270
r(CAG)16:	9.54743643333333	CAGCAGCAGCAGCAGCAGCAGCAGCAGCAGCAGCAGCAGCAGCAGCAG	1.00956711809204	0.582873847395433	0.105742219405337	0.727118428154015	271
hsa-mir-5584	9.54457148666667	ACUAGAUUUGAAUCCAGACCUUUAGU	1.26432094940537	0.729956040481273	0.132464925342282	0.724803372675102	272
hsa-mir-6737	9.54405023333333	UGGAGGGGGUUUGUUUGCUUAUUCCCCUCU	0.596980625960427	0.344666925099244	0.0625500297426585	0.724382167492026	273
hsa-mir-654	9.54119791666667	CAUGUGCUGAGUUCGUGCCAUAUG	1.71902414467022	0.992479052668817	0.180168586762822	0.722077317840341	274
hsa-mir-6837	9.54110373333334	AAUGUCAGGGCCACCCCUGACCUU	1.38199307861434	0.797894075956189	0.14484624811133	0.722001211836558	275
hsa-mir-4683	9.53968918333333	UGCACCAGUUCUGGCCGCUGGUGGA	2.14452293309098	1.2381408927034	0.224800084350509	0.720858167267594	276
hsa-mir-4778	9.53736336666667	AAGAGGUAAGAAGAAGUGAAGCCCUCUU	1.24299031431354	0.717640792569017	0.130328505534121	0.718978762432677	277
hsa-mir-6764	9.53637546666667	GAGUUGCUGAGUGGGUUGAUCUC	1.34545228420116	0.776797238465338	0.141086337141825	0.71818047765683	278
hsa-mir-1307	9.51959196666667	GGCUCGUCUGUGUUGCCAAUCGACUC	0.906449016446332	0.523338583651962	0.0952193139811359	0.704618363540563	279
hsa-mir-4430	9.51082586666667	GGAGAUCGUACC	1.11941947011691	0.646297132408107	0.117699502210447	0.697534808349181	280
hsa-mir-3606	9.5084514	UUUUAAUUUUUUUAAAA	1.33343685555247	0.769860127500584	0.140237016466474	0.695616091281909	281
hsa-mir-8079	9.50548646666667	UGGCUGUAGGGCAGCAGUCA	1.61032178609238	0.929719716682356	0.169409718454639	0.693220240344153	282
hsa-mir-1271	9.50363746666667	CACUCAGUAAAUAUUUGUUGAGUG	0.36047842203869	0.208122314001089	0.0379305737727309	0.691726133095906	283
hsa-mir-3135a	9.50126443333333	AGUGGUGCAAUCUCAGUUCACU	1.13662642540662	0.656231572676553	0.11962896447961	0.689808574251304	284
hsa-mir-93	9.4974948	AGGUAGUGUGAUUACCCAACCUACU	0.287130783770238	0.165775035302375	0.0302322654359587	0.686762475556566	285
hsa-mir-4461	9.49699136666667	AGGCCAUACGUGUUGGAGAUU	0.361372508168874	0.208638514869029	0.0380512621541649	0.686355670044213	286
hsa-mir-587	9.49579466666667	UCACAGGGCUCAGGGAAUGUGUCUGCACCUGUGA	1.60356400247156	0.925818108489748	0.168870964333358	0.685388661853851	287
hsa-mir-6727	9.4907807	GGGAGCGGCCCUCACAUUGAUGGCUCCU	0.455950325750833	0.26324304330934	0.0480413930279553	0.68133706426643	288
hsa-mir-377	9.4822191	GAAUUCGCUUUAUUUAUGUUGAAUC	1.67413181850679	0.966560456073811	0.176554855024051	0.67441875782154	289
hsa-mir-517a	9.4814185	CUGUCUGUUGUAUAAAAGAAAAGAUCG	1.56679766690913	0.904591054755667	0.165249289113136	0.673771823120108	290
hsa-mir-4707	9.4766943	GGUUCUGGGGUGUAGACGCUGCUGGCCAGCC	1.22652799142177	0.708136266015971	0.129425720888957	0.669954375060523	291
hsa-mir-548h-2	9.47343775	UGUCAUUACUUUCAAUGGCA	1.33483752702396	0.770668805551699	0.140903182376847	0.667322879679624	292
hsa-mir-409	9.46657006666667	UUUGCAUCUGGACGACGAAU	0.0698435019909759	0.0403241646756361	0.0073779100032129	0.661773363483299	293
hsa-mir-516b-1	9.4649311	AGCACUUUCUGUUUUGUGAAAGAAAAGAAAGUGCU	1.11707517683486	0.644943654050655	0.11802253656499	0.66044897625977	294
hsa-mir-3973	9.45781456666667	UUGUUACAUUUUAGGAUUGCUUGCCCCUUGCUCCAAUGGUGCAGGCAGAAGAAAUGCAAACAA	1.23459250073789	0.712792312640516	0.130536763227429	0.654698373752614	295
hsa-mir-1827	9.4545607	UUCAGCCUAAAGCAAUGAGAAGCCUCUGAAAGGCUGA	1.20863989794534	0.697808570432064	0.127836706145991	0.652069046672299	296
hsa-mir-6741	9.45191343333333	CCGUGCCCUGGCCACUCAUUCGG	1.8426857463448	1.06387511168406	0.19495372649588	0.649929890201389	297
hsa-mir-6730	9.44662236666667	CAGAGCUGCAGCUGCUCCACCCUG	1.05603895273279	0.609704373635004	0.111790109918983	0.645654378542312	298
hsa-mir-548f-2	9.4454472	UUUUAUCAUUACUUUUAAUGGCAAAA	0.879311037449816	0.50767046417306	0.0930936374775157	0.644704770627458	299
hsa-mir-3689d-1	9.44409936666667	CUCGCUGGGAGGUGUGCUAUCGUCUUCCCCGGGAG	0.352410939976505	0.203464551060804	0.037315462946139	0.643615637283617	300
hsa-mir-601	9.44188226666667	GAGUCAGAAAAACUAC	1.28716569531686	0.743145460682839	0.136325116005844	0.641824082291681	301
PARIS_ID17	9.4405718	GCUCUUGGCACAUCUGGUUGGUGACACUGUUUUGUGAGAUGGGUUGAAAGC	0.990001208986217	0.571577464506247	0.104866657439777	0.640765143543571	302
NEAT1_ParasoR_ID2	9.43889196	CAUAUAUGAAACUUAAGUUUCUGCUAGUUGCCAUCUUUGAUCUAUCAUGUAUG	0.53950647447004	0.311484208264823	0.0571578186037464	0.639407728119074	303
hsa-mir-578	9.43833656666667	GAAGCUCCUAUAGCUCCUGUAGCUUC	1.10442031771245	0.637637367729772	0.117014296948566	0.638958935688049	304
hsa-mir-8083	9.43742946666667	AACUGUGCGGCCGGCCACACCGUCACACCGGGU	0.484198241592185	0.279551985124392	0.0513061573919456	0.638225942348468	305
hsa-mir-6769b	9.43288686666667	AAGUGCCGUCCUCAUGAGCCCCU	1.14161930864006	0.659114215155412	0.121025442664243	0.634555238408018	306
hsa-mir-129-2	9.4312043	GCUUGCUGUACAUAACUCAAUAGCCGGAAGC	2.03962822354559	1.1775799039108	0.216263815167866	0.633195619666901	307
hsa-mir-4272	9.42705526666667	AAUGCAUAGAAAGCAUU	0.733439229536962	0.423451336607397	0.0778015200706784	0.629842942124144	308
PARIS_ID33	9.42174012666666	CUGGUCUUGUAAUUAAAAUUCAAACACUAUAGAAAAAGGCCAUGUAGAAGAUAAAAGUUCCUCUAUAAUCCCGG	0.696378257208306	0.402054174257017	0.073911851510033	0.625547977711242	309
hsa-mir-6134	9.41615346666667	UGCAUAAAUGAAGCUGAAUGA	0.228678135852869	0.132027383292436	0.0242857273580336	0.621033608214489	310
PARIS_ID27	9.4161113	CAUGUCACCCAAAGGGGUAAUUGUCCUACUGGUGGUCUGUAAGAUGAGUUAGGGUGACUUG	0.278764071109441	0.160944511495432	0.029605010203038	0.620999534919572	311
hsa-mir-2278	9.41445813333333	CUGGGGACUGUGUGGACUGGUAUCACCCAG	1.06259801575261	0.613491250435129	0.112868738774281	0.619663673210958	312
hsa-mir-4536-2	9.40990066666667	ACGAUAUAGGUAUGUAUGUAUGUAUGUAUAAAAGCAGGGCAGUAUAUAUAUCGU	0.318500412954462	0.183886299156266	0.0338473724895639	0.615980956077201	313
PARIS_ID25	9.40300471666667	AAAUCUUAAUAUUUAUGUAUGUAUUUUAUUAUUACCGGUUU	0.480734414992084	0.277552143904397	0.051125616702073	0.610408598652345	314
hsa-mir-1231	9.40193343333333	CUGCAGGAAAGGGAAGACCAAGGCUUGCUGUCUGUCCAGUCUGCCACCCUACCCUGU	0.969284989025852	0.559616949335539	0.103094219492065	0.609542934945878	315
hsa-mir-2355	9.39869305666667	ACAAUAUGCUAUUAUAAUCGUAUGGCAUUGU	1.82108235755106	1.05140238934858	0.193759105289573	0.606924508626396	316
hsa-mir-432	9.39801283333333	UGGGUGGAUCCUCUAUUUCCUUACGUGGGCCACUGG	0.395506444652451	0.228345752286324	0.0420840502845079	0.606374845774714	317
PARIS_ID44	9.39631623333333	GGCUGUGGAGUGUAUGAAUUUAUAAAUCACUGGUCUUGUAAUUAAAAUUCAAACACUAUAGAAAAAGGCC	0.568635079726466	0.328301616350739	0.0605168095246985	0.605003887225563	318
hsa-mir-662	9.3946132	GGGGUGGCUGCGGGCCUUCUGAAGGUCUCCC	1.33188076209295	0.768961716522846	0.141770686428362	0.603627730142092	319
hsa-mir-6087	9.39413283333333	GAGCCCUGAGGGGCUC	1.12323027178097	0.648497299774682	0.119567211972498	0.603239563934149	320
hsa-mir-3153	9.38527353333333	CCCCCAAUUAAAGUAGAUUGGGGG	2.01921636753351	1.16579511334757	0.215147311408871	0.596080697333607	321
hsa-mir-323a	9.38482756666667	CGUUCGCUUUAUUUAUGGCGCACA	0.763795627490001	0.440977611137211	0.0813862185601443	0.59572032846982	322
hsa-mir-218-1	9.38159063333333	CCAUGUGGUUGCGAGGUAUGAGUAAAACAUGG	0.381293982542215	0.220140183461133	0.0406427862229946	0.593104684578295	323
hsa-mir-4469	9.37482363333333	UGGCGGCGGCGAGGACACCGCCGCU	2.92710948367487	1.68996744834719	0.312230885418171	0.587636526790899	324
hsa-mir-129-1	9.37452706666667	GCUUGCUGUUCCUCUCAACAGUAGUCAGGAAGC	0.727889216026878	0.420247034813344	0.0776454332949829	0.58739688243922	325
hsa-mir-6726	9.37044653333333	UCUGCAGGUUCGCACUGAUGCCUGCUCG	0.085403777109055	0.0493078937037237	0.00911416300229126	0.584099557166071	326
hsa-let-7b	9.3694199	GUGGUUUCAGGGCAGUGAUGUUGCCCCUCGGAAGAUAACUAU	0.531946490137054	0.307119449275105	0.0567747518858722	0.583269973442637	327
hsa-mir-34c	9.36924663333334	GAUUGCUAAUAGUACCAAUC	0.202921146823842	0.117156578743013	0.0216582138100518	0.583129963176254	328
hsa-mir-6074	9.36887166666667	UUGCUCUUUGGUGGAGAUA	1.20874270395534	0.69786792550961	0.129016891997347	0.582826966737897	329
hsa-mir-551a	9.3671986	GGGCCAGUCUGACCGUUUCUAGGCG	1.39715276378899	0.806646524272602	0.149153746328063	0.581475024588916	330
hsa-mir-99b	9.36261673333333	CUUGCGGGGCCUUCGCCGCACACAAG	0.189900841406912	0.109639301905617	0.0202828810380346	0.577772590734305	331
PARIS_ID21	9.36097103333333	GUAUGUAUUUUAUUAUUACCGGUUUUCCAUUUAUGAUGGUAAUAUUGUUUCUUCUAAGAAUAUUUAU	0.593558420406083	0.342691113801221	0.0634077830486272	0.576442762557754	332
hsa-mir-3922	9.35758043333333	CAGAGGUCCCACAGCAGGGCUGGAAAGCACACCUGUGGGACUUCUG	1.3021620265572	0.751803596561307	0.139155846517618	0.573702946421513	333
NEAT1_ParasoR_ID43	9.3538587	UGGUCAUAUAUAUGAGUUCUACAGUAGUGAAGUCUGAGAUUUUACUACACCUUCCACUUAUGUGGUCCCACACCA	0.56359723426487	0.325393014917351	0.0602529129785625	0.570695553912384	334
hsa-mir-548ba	9.34669643333333	UGCUAUUAGAAAGUAAUGGCA	0.880662035621817	0.50845046333134	0.0942217436827297	0.564907996021334	335
hsa-mir-3687-1_3687-2	9.34629366666667	CGGUGGUCCCUCCCG	0.466662571603695	0.269427761336116	0.0499302277723239	0.564582535450205	336
hsa-mir-3158-2	9.34577066666667	CCUUCCAAUACCUGUAAGCAGAAGG	1.0479731005806	0.605047551723697	0.112133406431466	0.564159918851592	337
hsa-mir-7109	9.34233986666667	CUGCUCUCCCUGGCAGCAAG	2.33715478200098	1.34935694252609	0.250168032351286	0.561387618609684	338
hsa-mir-1261	9.33561476666667	GCUUAUGGGGAUAUUGUGGUUGAUCUGUUCUAUCCAGAUGAC	0.37641467384052	0.21732311326875	0.0403202877634293	0.555953318633915	339
hsa-mir-1281	9.33511576666667	GUGAGUGUCUCUUGUCGC	1.05003000352348	0.606235105191467	0.112481733464182	0.555550095531225	340
hsa-mir-4766	9.33318046666667	GUGUUUAUUUUUUACUAAAUAG	0.861873195942891	0.497602721684951	0.0923450691884786	0.553986252503894	341
hsa-mir-5186	9.33288726666667	CUUUCCUCAGCUGAUUUCUUUCUGGGGAGAG	2.08932525165621	1.20627249646839	0.223866976205578	0.553749328628726	342
hsa-mir-486-2	9.33155466666667	CCCGAGCUGGGCAGCAUGAAGGGCCUCGGG	1.15582349139232	0.667315003891049	0.12386183574759	0.552672504767711	343
hsa-mir-548ay	9.32590366666667	UUUUGCAUUUAAAGUAAUGGCCAAA	2.02635023107282	1.16991385138235	0.217281917495626	0.548106144540643	344
hsa-mir-4314	9.32564143333333	ACAGGUAGUGGCCACAGUGAGAAAGCUGGCCUGUCCUUCUGC	0.472817669874385	0.272981408979588	0.0507008202335935	0.547894243662294	345
hsa-mir-548ax	9.32411423333334	GCCAUGGAAAGUAAUGGC	0.598670424833442	0.345642530933456	0.0642066806403143	0.546660170871855	346
hsa-mir-604	9.32340126666667	CUCUCGUGUCCACUAGCAGGCAGGUUUUCUGACACAGG	0.838721716567077	0.484236208835187	0.0899587706865844	0.546084049365945	347
hsa-mir-640	9.3232989	UCAGACACAUCAGAUCCCUUAUCUGUAAAAUGGGCAUGA	1.73832736734456	1.00362377347608	0.186449816313898	0.546001330718759	348
hsa-mir-652	9.3232658	CAUUCACAUAGACUAUAAUUGAAUG	1.85900982934354	1.07329982539765	0.199394704519047	0.545974583855635	349
hsa-mir-605	9.32135216666667	UUCUCCUUGGGAAAAACAGAGAA	1.58137467555182	0.913007094619501	0.169650781053724	0.544428248845456	350
hsa-mir-5194	9.31889736666667	CUCAGGAAUUGGAUAAGCUUUUCUGAG	0.906411076430349	0.52331667897352	0.0972659147070925	0.542444617437668	351
hsa-mir-6823	9.3170092	UGCUGUUGCUGUGAAAGCUGA	1.24684122095271	0.719864114553767	0.133824191238612	0.540918861081494	352
hsa-mir-620	9.31690957666667	CCGUAUAUAUAUAUAUAUAUAUAUAGAUAUCUCCAUAUAUAUGG	1.07378611226186	0.619950700966467	0.115251318414752	0.540838359218632	353
hsa-mir-488	9.31653303333333	UCAAACAAGUUUCCAAAUUGUUUGA	1.74025524197574	1.00473683241335	0.186792150658333	0.540534088735339	354
hsa-mir-548v	9.3152575	GGUUUUGCCAUCAUGCCAAAAGCU	0.882353829771179	0.509427221138888	0.0947213568461397	0.539503378297958	355
hsa-mir-5682	9.3116448	CUGCAGAGACGAGGCCUGUAG	0.775029109568403	0.447463265039114	0.0832322458829618	0.536584091518214	356
hsa-mir-6504	9.3111856	AAUGCAGUCUGCACCCUGCUGCAUU	0.655332790625427	0.378356563076379	0.0703812402392051	0.536213029296259	357
hsa-mir-3192	9.30828736666667	AGUGGAAAAAGUUCUUUUCUUCCUCU	0.779928880361052	0.450292149025217	0.0837886551670082	0.533871076115921	358
hsa-mir-6857	9.30685198333333	GCCAGUGUUCAAGGGCCCCUCCUCUAGUACUCCCUGUUUGUGUUCUGCCACUGA	0.456431829834194	0.263521039821485	0.0490425581766606	0.532711196915082	359
hsa-mir-5095	9.30674256666667	CGCGCCCGGCCUAACUUUUAAGAAACGUCGGCCCGGGAGCG	0.474814761872558	0.27413443058233	0.0510183620607677	0.532622781428471	360
hsa-mir-3689c	9.30593853333333	CUGGGAGGUGUGAUAUCGUGGUUCCUGG	0.829478934083743	0.478899885880373	0.0891343663094912	0.531973072379705	361
hsa-mir-4780	9.30377956666666	GGACCAGCCCAAAGGCCAGGCCUGACCC	0.961612154112386	0.555187036032802	0.103357151491166	0.530228492744553	362
hsa-mir-6872	9.30303102	AAGGCCAGGACCCGCUGACCCAU	1.46015681810168	0.843021931990074	0.156954955321828	0.529623620380944	363
hsa-mir-200c	9.30224306666667	GUUUGGGUGCGGUUGGGAGUCUCUAAU	1.06418145215983	0.614405447871084	0.114400520877935	0.528986904974446	364
hsa-mir-7854	9.29953033333333	UUGAGCAUCUUCUGGGCAGCUGA	2.13724227848145	1.23393740480471	0.229822604139555	0.526794847356329	365
hsa-mir-181b-1	9.29194503333333	UGGGUUGAACUGUGUGGACAAGCUCA	1.84838555631881	1.06716589850688	0.198923427731012	0.520665452164259	366
hsa-mir-7852	9.2915384	CAUACAUAUGCCUACUACUACUUUCAUAUGUAGGCAUAUGUAUG	0.530012717343528	0.306002985032211	0.0570425148696074	0.520336867085452	367
hsa-mir-6511b-1_6511b-2_6511a-2_6511a-3_6511a-1_6511a-4	9.2911395	GACAGGGCAGAGGGUUGCGCCCCCUC	1.08676857892796	0.627446131590883	0.116968277026511	0.520014531022001	368
hsa-mir-146b	9.28379775666667	GGCUGUGAGCUCUAGCAAUGCCC	0.926056460916064	0.534658946994682	0.099749745221568	0.514081944797494	369
hsa-mir-1248	9.27853293333333	AAAUUGCAGACACUAGGACCAUGUCUUGGUUUUUGCAAUAAUG	1.50496376111374	0.868891232599649	0.162198460891067	0.5098276393875	370
hsa-mir-1234	9.27590418666667	CGGGGGGGGCCCGGGGACGGCUUGGGCCUGCCUAGUCGG	0.852256970133736	0.492050791125447	0.0918785870340041	0.507703448230942	371
PARIS_ID6	9.27482877666667	GUGACACUGUUUUGUGAGAUGGGUUGAAAGCACGUGCUGCCAAAAUAGAAUAAUGUUGGUCCUCUCCUCAUGUGCCGUGGAAC	1.70076201170389	0.98193540528473	0.183373952517874	0.506834449920591	372
hsa-mir-1264	9.27163713333333	UUUGUUGAAAGAAUAAAUAAACCAACAAG	0.36054253612519	0.208159330286189	0.0388866098770162	0.504255403171995	373
hsa-mir-645	9.27117806666667	UGUGGCCUGGGGGUUGAGGACCCCUGCUCUA	0.252973708951629	0.146054438961121	0.0272860371284598	0.503884448691682	374
hsa-mir-145	9.26699145	AUCCCUUAGAUGCUAAGAUGGGGAU	0.348706048303671	0.201325530856175	0.03762883026116	0.500501401473022	375
hsa-mir-192	9.2613386	ACAGCCAGUGCUCUCGUCUCCCCUCUGGCUGC	1.06730498147063	0.616208818359499	0.115243058003584	0.495933546330643	376
hsa-mir-5692c-1	9.2600903	UAAGAGUAAUAGCUCUCUAGGUUAUUAUGAAUA	1.54508562452975	0.892055601243271	0.166854271877862	0.494924842124051	377
hsa-mir-5190	9.25944298333333	AUGGUUAAUGUUCCACAGCCA	1.36134897896666	0.785975199467425	0.147022772473144	0.494401769910109	378
hsa-mir-6875	9.2549758	AGAAGGCCUAUGGUGAUUUGCAUUCUU	0.479747931606495	0.276982597456176	0.0518367570022706	0.490792007337049	379
hsa-mir-548s	9.25487403333333	CCAUUAUUUUUAAUAAUUAUAAUAAUGG	0.928475548776812	0.536055608022278	0.10032287262179	0.490709773527263	380
NEAT1_ParasoR_ID10	9.2533765	CAUAUGUUUUCAAUUCUCUCAUUAUAUACCUAGGAGUAGAAUUACUGGGUCAUAUG	1.55100131098314	0.89547102440958	0.167614633532218	0.489499673252614	381
hsa-mir-6742	9.25312963333334	AGCUGUUGGCCAUGGCGACAACACCU	1.36593657602205	0.788623849862286	0.14761887384582	0.489300189598739	382
hsa-mir-3181	9.24755066666667	CCGGCCCGUUAGUUGCCCGGGCCCG	1.00458835857496	0.579999359248018	0.108632912085149	0.484792036794843	383
PARIS_ID12	9.24660543333333	UCUGAAUCUCCUAUCCAAUACAAAAACUAGGACAAUACAGA	1.49407612299329	0.862605251799969	0.161581040065499	0.484028229345076	384
hsa-mir-6732	9.24611913333333	CUGGCCAUCAGUGUGGGCUAAC	1.19097958808237	0.687612385778707	0.128808592113934	0.483635268633977	385
hsa-mir-3180-1_3180-3_3180-2	9.24596186666667	CCCACGUCGCAUGCGCCCCGGGAAAGCGUGGG	0.365936042147454	0.211273272440019	0.0395779311470793	0.483508187364872	386
hsa-mir-153-2	9.24528559333333	GCAGCUAGUAAUAUGAGCCCAGUUGC	0.190768902666445	0.110140477307482	0.020634181685421	0.482961716359393	387
dU1A	9.2443635	AUUACGGUCC	0.72364127640916	0.417794485731553	0.0782791888710521	0.482216607471943	388
hsa-mir-6893	9.24401926666667	AGGGUGGAGCCCACUGUGGCUCCUGACUCAGCCCU	0.803753215603773	0.464047135390866	0.0869484574206866	0.481938445482532	389
hsa-mir-4651	9.24177816666667	GGGCCCCAAGACUCGGGGUUU	0.674153837135564	0.389222899345437	0.0729463340255351	0.480127496994673	390
hsa-mir-3131	9.24090131666667	CCUUUCCCCUCAGACCAAGG	0.533692475469588	0.308127494376845	0.0577532923663013	0.479418947540577	391
hsa-mir-6084	9.23983773333333	CGGAGCCUCGCAGGGUCGGGCUCGGGCUCCCUAACCGUCUCCGCUUCUUC	0.48700603260689	0.28117306402256	0.0527072061936741	0.478559505914049	392
hsa-mir-548aw	9.23568962	GGUUUUUACCAUUAAAACC	0.569735506403585	0.328936947988997	0.0616884639745597	0.475207571788635	393
hsa-mir-1306	9.23525118333333	ACGUCCAGUGGUGCAGAGGUAAUGGACGU	0.419000920453263	0.241910294214392	0.0453697373396216	0.474853287634193	394
hsa-mir-342	9.23328003333333	UUGAGGGACAUGGUUAAUGGAAUUGUCUCA	1.10178737571338	0.636117237957851	0.119327841431841	0.473260475572331	395
hsa-mir-6132	9.2313355	UGCAGUAUCCGCUGUUGCUGCU	1.29873016493388	0.749822210329264	0.14068713729816	0.471689171436153	396
hsa-mir-504	9.22607446666667	UCUAUCUGUAUUCUUACUGAAGGGA	1.19420896329218	0.689476866425402	0.12943847002393	0.467437928582389	397
hsa-mir-4436a	9.2205455	CUGCCCCUCGAAUCUGCUCCACGAUUUGGGCAG	1.27676904538551	0.737142952046306	0.138470011929935	0.462970178894997	398
hsa-mir-1272	9.2202571	AAACGUGCUCAGUGUCUUUAUAACAGGAAAGCCGUAAAC	0.235633548347938	0.136043092568788	0.0255560713537953	0.462737133719011	399
hsa-mir-708	9.21961163333333	GCUGGGGGUAAAUGACUUGCACAUGAACACAAC	1.31980558708242	0.761990110980005	0.143151972075557	0.46221555642038	400
hsa-mir-133a-1	9.2175849	CAAAUCGCCUCUUCAAUGGAUUUG	0.549402258251612	0.317197541694957	0.0596037101054108	0.460577829560674	401
hsa-mir-365b	9.2145903	AGCUGUGUUUUCUGACUCAGUCAUAAU	1.13858312357838	0.65736127289274	0.123563076220369	0.458158006107129	402
hsa-mir-8060	9.2143889	UGGUCAGAUAUCCCAU	0.832834568301083	0.480837262199056	0.0903841347852252	0.45799526235386	403
hsa-mir-6752	9.2006838	UGGAGCCAGGGGGCCCAGGUCUACAGCUUCUCCCCGCUCCC	1.50916605763739	0.871317429628792	0.164027597344166	0.446920687314397	404
hsa-mir-19a	9.20052156666667	CACUACAAGAAGAAUGUAGUUGUG	0.871284420466252	0.503036294696918	0.0946994596070401	0.446789592669054	405
hsa-mir-6782	9.19815566666667	GGUGUCGAACUCAUGGCUGCCACC	0.368057058898567	0.21249784203223	0.0400142237462206	0.444877798002406	406
hsa-mir-639	9.19786226666667	CGGGGCGGACGCAGAGCCGCGUUUAGUCUAUCG	1.35494920745832	0.78228028966433	0.147311317366503	0.444640712514773	407
hsa-mir-888	9.19763551666667	AGUCACUUAGAUUACAUGUGACU	0.993784490326657	0.573761743006571	0.108047822565469	0.444457484381434	408
hsa-mir-4711	9.19727256666667	CAUGAGCCCUUUGGAAAGGUCUCGUG	0.68707935939065	0.396685453098827	0.0747046860262472	0.444164198158746	409
hsa-mir-7705	9.1964901	UCUGUUUUAAGUAACAGA	1.37162154718565	0.791906069493926	0.149146199503401	0.443531916320899	410
hsa-mir-4263	9.19393456666667	GGAGAUUGGAGUGGCCAGUGUUCCUAAACAAUUC	1.25240933677043	0.723078867720007	0.136221258449145	0.441466886101065	411
hsa-mir-4429	9.19205076666667	GGCGACUGGUGUCUAAUUUGUUUGUC	1.86340540812966	1.07583761399306	0.202719225059871	0.439944658283732	412
hsa-mir-7846	9.19196213333333	GCUGGGGCGCGGGCUUUCGCUUUCAGUCGAGGGCUAGCGAGCGCAGC	1.14158119423912	0.659092209795772	0.12419341786661	0.439873037025877	413
hsa-mir-4762	9.19171156666667	GAAGCCUUGAUCAGAAGCUAGGAAGGCUUC	0.664708321837935	0.383769528545717	0.0723160552870774	0.439670563541381	414
hsa-mir-3140	9.19164733333333	AGCUUUAUGUAUUCUGAAGUUAUUGAAAAUAAGAGCU	0.852397787485517	0.492132092061405	0.0927361284189302	0.439618659004381	415
hsa-mir-4709	9.19102922	CCAAUGGUAUCCAGUGAUUCGUUGA	1.28446762513911	0.741587729139427	0.139752316567993	0.439119184904018	416
hsa-mir-6798	9.1841888	CUUGGGCCCAUUCCUUUCCUUACCCUAC	0.049890052431222	0.0288040352010504	0.00543216755640106	0.433591699180349	417
hsa-mir-8085	9.18258923333333	AGGCAUGGGUGGCU	0.937244617076766	0.541118431965799	0.102067575197038	0.432299149612625	418
hsa-mir-8087	9.18205666666667	GGGGCCCUACUUUAAGGGCCCU	0.379228348968592	0.218947589361354	0.0413010246762354	0.431868802551055	419
hsa-mir-6809	9.1815961	GGAUCAUGUUUGCCCCCGUGGACAGCUCUCUGGUGUGCUCCUCCUGCCAUCCUGCCCACCCCUGCAUAAUGCUGCUUC	1.07911497259886	0.623027319916506	0.117530215971802	0.431496635977248	420
PARIS_ID9	9.17451913366667	AGGACAAUACAGACAGUAACUCCUAUGGUUACAAUGAACACUCCU	0.474991245771996	0.274236323609178	0.0517728764692393	0.425778006072304	421
hsa-mir-4253	9.17447993333333	CCCUAGGACUUACUUGUGCAGGG	2.77811730873626	1.60394677603924	0.302809241387364	0.425746329759614	422
PARIS_ID37	9.1715384	UAGGACAAUACAGACAGUAACUCCUA	0.483358171592692	0.279066970484046	0.0527019732690311	0.423369387480381	423
hsa-mir-7973-2	9.1672077	UUACUCACCCUCUCAAAACCGAGACUCAGAGACGUUGGGUAA	1.65745796041734	0.956933799617436	0.180802924364563	0.41986991194767	424
hsa-mir-8084	9.1666199	AGUAUGGAUUAAAUUUAUAUUUUCCUCGAUACU	0.562506745896197	0.32476342116415	0.0613646853510526	0.41939493291007	425
hsa-mir-5087	9.16569666666667	CAUGUUAAGUGUUGUCCUACAG	0.308186321980735	0.177931455956138	0.0336238840525381	0.418648902831565	426
hsa-mir-937	9.1655189	GGCUGGCCCCCUGCUUCGUGCCCAUCC	0.366665296591811	0.211694307689776	0.0400048595821248	0.418505256284694	427
hsa-mir-3612	9.1654015	UGGAAGGAAUGGGAUCUACUUCCA	1.23264598077406	0.711668488815411	0.134489032561646	0.418410389767147	428
hsa-mir-6734	9.16312311666667	AGAAGCCCAGGUUCUGAAUCCCCU	1.13929965885092	0.657774964725229	0.124335299694781	0.416569314022084	429
hsa-mir-384	9.16151623333333	GACAAUAUGUAUAAUGUUCAUAAGUCAUUC	1.40333801506433	0.810217580761428	0.153177484962415	0.415270852131644	430
PARIS_ID11	9.1605372	UGACUAAAUACUGUCUUUGAUUUUUUGUUCCAGGUCUGUCA	1.13050206188569	0.652695669749129	0.123410018124885	0.414479732175123	431
hsa-mir-550b-2	9.15966638333333	AAGACACUAUCUGACAACAACAGGGCUCUU	0.597213799763604	0.344801548057276	0.065200387740134	0.413776058030416	432
hsa-mir-4786	9.15548443333333	UGCACCACUCUCCCUGUGAUGAGGUGAA	0.683228072088562	0.394461911338241	0.074625005051733	0.410396781769296	433
hsa-mir-4326	9.1549235	CAGACUCUG	1.35785995871265	0.783960812684564	0.148320186259629	0.409943512672964	434
hsa-mir-4704	9.15346403333333	GUGAUUGUCUUCCUCACUCAAUCAG	1.33373219823526	0.770030643677997	0.145707919250934	0.408764172637679	435
hsa-mir-516b-2	9.15167185333334	AGCACUUUGUGUUUUGUGAAAGAAAGUGCU	0.801480363441921	0.462734903583392	0.0875774805179445	0.407315979491025	436
hsa-mir-4649	9.1477721	CAGAGGGGCUGGCAGUACUGCUCUG	0.97027340447998	0.56018761126405	0.106066635009412	0.4041647357259	437
hsa-mir-4752	9.14461163333333	UGCUUCCACAUAGCAGCA	1.96496527992033	1.13447323331027	0.214876843184654	0.401610881667212	438
hsa-mir-1199	9.1435709	GCAGGCCGUGAACUCGUCGAGCUGCGCGUGCGGCCGGUGCUCA	0.63540035512811	0.366848566076398	0.0694914888370483	0.400769904264928	439
hsa-mir-103b-1	9.14288366666667	UGCUUGAUCCAUAUGCAACAAGGCA	0.774779897080909	0.447319382142373	0.0847413054051665	0.400214576896312	440
hsa-mir-548a-3	9.14003263333334	UUUACCAUUACUUUCAAUGGCAAA	0.984470479084611	0.56838429610874	0.107709733496387	0.397910764257951	441
hsa-mir-487b	9.13714606666667	UGUUCGUUUUGCUCAUGUCGAAUC	1.10514640718448	0.638056575681906	0.120950940164585	0.395578238471462	442
hsa-mir-3960	9.1371228	CGCUAGUAGUGGCG	0.658351744343918	0.380099556818421	0.0720524128606346	0.395559437554582	443
hsa-mir-302b	9.13263963333333	CUUUCUGUGACUUUAAAAGUAAG	1.08561830039819	0.626782017972076	0.118872346220229	0.391936759451946	444
hsa-mir-3675	9.1318855	GAUUUCUAUGAGAACAUC	1.22850497451294	0.709277677735838	0.134529169744073	0.39132737271345	445
hsa-mir-6774	9.12862586666667	CCUGUAUGUCUCCCCGCAGCACCGUCAUCGU	0.58955174421067	0.340377858221244	0.064582748030394	0.388693385807035	446
hsa-mir-1252	9.12765136666667	UUUAGAAAAGAGAAUUCCAAA	1.37272428080579	0.792542733046358	0.150391839659746	0.387905929066408	447
hsa-mir-449b	9.12659398333333	UGGCUGCUUGGGUCAAGUCAGCAGCCA	1.21714694655453	0.70272011723659	0.133362670540318	0.387051497426328	448
hsa-mir-764	9.1242239	UCCUCCAUGCUUGGAAAAUGCAGGGAGGA	0.774251592636113	0.447014365428957	0.0848567068412376	0.385136322365598	449
hsa-mir-6891	9.12308446666667	AGGGGUCAUAUCUCUUCUCAGGGAAAGCAGGAGCCCUUCAGCAGGGUCAGGGCCCCU	0.944850002603531	0.545509403346967	0.10356694668955	0.384215589211338	450
hsa-mir-3663	9.11893103333333	CUCGGGUGGAUAAGUCUGAUCUGAG	0.216528484958454	0.125012779077985	0.0237449416128882	0.380859356194331	451
hsa-mir-103a-1	9.11659852333333	GCCUUGUUGCAUAUGGAUCAAGC	0.543445939535475	0.313758659480816	0.0596106034662557	0.378974542728882	452
hsa-mir-301b	9.1120955	ACUACUGUGCUCUGAGAAGCAGU	0.751701773055519	0.433995221023923	0.0824949401655765	0.375335819201915	453
hsa-mir-6733	9.10956546666667	CAGAGUUCCCUUCUUGUGAGCUCAG	1.59181599256578	0.919035391808203	0.174741155150647	0.373291394571497	454
hsa-mir-320e	9.1092311	UUCUUCCUGGAGUCGGGGAAAAG	0.0484074027976102	0.0279480270359708	0.00531410415063574	0.373021205463742	455
hsa-mir-6795	9.10874516666667	AGGCUGUCUUCAUUCCCUCUUGACCACCC	0.149144077849117	0.0861083734942264	0.0163737238357385	0.372628541042164	456
hsa-mir-6797	9.10804386666666	AACAGGACCUGUGCUCACUGGGGCCUGCA	1.14032462067099	0.658366726707955	0.125199728653517	0.372061846930103	457
hsa-mir-3665	9.1033884	GCGGCCGCGCUGGCCGCU	1.13404829497312	0.654743088376765	0.124574306306992	0.368299939688004	458
hsa-mir-7153	9.10158503333333	UAGGUGGUCGAAGUCAUCCACA	1.19014317562153	0.687129482819285	0.13076218826312	0.366842707017418	459
hsa-mir-5191	9.10149856666667	UCCUCUCCUGGUCUGGGAGGAUAGAAGAGAGGA	0.104240085469188	0.060183041405985	0.0114530683827119	0.366772836561278	460
hsa-mir-3200	9.10043481333333	AGGUUUGUGUCCAAUACAGUCCACACCU	0.741658363704471	0.428196655931514	0.0814970250232268	0.365913257564156	461
hsa-mir-188	9.10036726666667	GGAGGGUGAGCUUUCUGAAAACCCCUCC	0.243729948119109	0.140717551156141	0.0267824298709192	0.365858675647302	462
hsa-mir-624	9.09964753333333	UGUGUUCAGUGGAACCAAGGUAAACACA	0.713610559405284	0.4120032485692	0.0784217802712935	0.365277086252961	463
hsa-mir-520f	9.0976427	GCUUUCUGUGGUCAGAAAGAAAAGCAAGU	1.30515861475449	0.753533677563666	0.143461186352646	0.36365705595828	464
hsa-mir-1324	9.09688833333333	GUCCUGCCCUCACUGGGAACCCCCUUCCCUCUGGGUACCAG	1.81620318695963	1.0485853988942	0.199651036751171	0.363047480671908	465
hsa-let-7i	9.09637116666667	GCUGUUGGUCGGGUUGUGACAUUGCCCGCUGUGGAGAUAACUGC	1.6442513930621	0.949308984399821	0.180759048079239	0.36262957777022	466
hsa-mir-6749	9.0963578	GGAGCUCUGUCCUGUCUCACUCAUUGCUCC	0.416959651417354	0.240731766987022	0.0458380882310229	0.362618776670409	467
hsa-mir-5193	9.09345516666667	GGGAGGUAAGAAGUCUCUGACUCCU	0.977389393384425	0.564296029373583	0.10748273076302	0.360273268015818	468
hsa-mir-4441	9.0921837	GUGUACAGGGAGGAGACUGUACGUGAGAGAUAGUCAGAUCCGCAUGUUAGAGCAGAGUCUCCUUCGUGUACAG	0.619177572353576	0.357482338074516	0.0680999848643154	0.359245843698581	469
NEAT1_ParasoR_ID40	9.08764004666667	CUGAGUUGUAAGAGUUCUUUAUAUAUUCUGGAUUCUAGACCCUUAUCAG	0.470691828031194	0.271754053619167	0.0517947262010936	0.355574288599144	470
hsa-mir-3677	9.0869379	UGCAGUGCUGGGCAUGGGCUUCUCG	1.06583591890608	0.615360654692395	0.117293188380442	0.355006910327643	471
hsa-mir-4655	9.08596891666667	GGGUCGUGGGAAAGUGUUGACCC	0.7877565608279	0.454811462449882	0.0867003363155793	0.354223911397539	472
hsa-mir-4719	9.08573426666667	GUGAUUACAUUAAAACUUAAAAUUUCAC	0.45563629362053	0.263061736774376	0.0501485383841951	0.354034299571794	473
hsa-mir-518a-2	9.084645	UUUCUGUUGUCUAAAAGAAGAGAAA	1.3082514374048	0.755319319553374	0.144006886059367	0.35315410421109	474
hsa-mir-6799	9.08341286666667	GGCUGGGGUCACUGACUCUGCUUCCCCUGCC	0.650673511765511	0.375666527172377	0.0716331538945326	0.352158463678835	475
hsa-mir-495	9.0807484	UUUUCGCUUUAUAUGUGACGAAAC	0.9920989664348	0.572788605333881	0.109252995759116	0.35000540853585	476
hsa-mir-3195	9.08050216666667	GGUUGGCCGCUGACCCCCGCGGGGCCCCCGGCGGCC	0.537686553701358	0.310433476519121	0.0592133060300492	0.349806436654781	477
hsa-mir-3659	9.08016826666667	CACGUGCUGCUUGUAUAGACAUGAG	0.428853975957835	0.247598958462298	0.0472297388510035	0.349536624642779	478
hsa-mir-5680	9.07861328	UCCCUUCCUGGACACACAGGAGGAGA	0.486226507301987	0.280723004877934	0.0535573542242551	0.348280098493729	479
hsa-mir-7856	9.0777547	GAUCCUUUGUUCUGGAUC	1.9979248065243	1.15350242486744	0.220090195489012	0.3475863123384	480
hsa-mir-8068	9.07590116666667	UUGUGGCAAUACAG	2.06977191712608	1.19498337351387	0.228051394469542	0.346088541874257	481
hsa-mir-1286	9.07585197333333	GGCUGCUGGAUUGAAUUAGCUGCA	0.667125441940024	0.385165053487321	0.0735055445924165	0.346048790594699	482
hsa-mir-1257	9.07483735333333	GACCCCCAUGCACCCCUGUGGGCCCCUGGCAUC	0.915127905488786	0.528349342576889	0.100842347896477	0.345228914393392	483
hsa-mir-1972-1_1972-2	9.07386513333333	UUAAAUGUGUCAUUUAAAAAUUCAG	0.7304414203692	0.421720550677411	0.0804994795091106	0.344443300034879	484
NEAT1_ParasoR_ID49	9.07371299	CCAUGGCUAAUGUUAUUAUAUUAUGUGCUAUUGUAAUGGAUGGGGCUGUGG	1.34140608181095	0.774461162426152	0.147834308104002	0.344320358738444	485
hsa-mir-3157	9.0699305	GCAGUCUGCUUUGUGCCAACACUGGGGUGAUGACUGC	0.540304191156769	0.311944770208644	0.0595709295850469	0.341263871055684	486
hsa-mir-130b	9.06905506666667	ACUACUAUAGGCCGCUGGGAAGCAGU	1.31568604043856	0.759611689616237	0.145074214542414	0.340556466356553	487
hsa-mir-4793	9.06828173333333	CAGAGGGAGGCCAAGAAGACCUCUG	0.444740862977558	0.25677125695972	0.0490435648181036	0.339931564821322	488
hsa-mir-548av	9.06746736666667	AUUUGCCAUCACCUUUACCUUUAAUGGCAAAA	2.41924058570949	1.39674920339384	0.266804443609356	0.339273505795146	489
hsa-mir-665	9.06581976666667	ACCCAGGACUCUUUCAUGACCA	0.559121922384415	0.322809192398463	0.061673619901446	0.337942142300167	490
hsa-mir-5681b	9.06503876666667	UAGUCUAAUAGGGACUA	0.0873642781696454	0.0504397895188021	0.00963749636580654	0.337311045620404	491
hsa-mir-133b	9.06393463333333	CAAGUCCGUCUUCCUGAGAGGUUUG	0.443599920148149	0.25611253331003	0.0489412090988361	0.336418837066395	492
hsa-mir-649	9.06375603333333	GUUGAAAAAUAUCUAUGUAUUAGUAAAC	0.489931341330621	0.282861991801669	0.0540538976919529	0.336274517134249	493
hsa-mir-141	9.0602273	GUUGGAUGGUCUAAUUGUGAAGCUCCUAAC	0.593148082266554	0.342454204965905	0.0654672407905874	0.333423080654819	494
hsa-mir-502	9.05898156666667	GCUAGUGCUGGCUCAAUGCAAUGC	1.34019779796518	0.773763559422537	0.147941331826588	0.332416450474872	495
hsa-mir-2115	9.0585309	GAUGGAGGAAUCACAUGAAUUCAUC	0.405942860443401	0.234371219752604	0.0448133218205836	0.332052283718135	496
hsa-mir-4324	9.0579983	CAGGGAACUUUAAAACC	0.372412326142797	0.215012356748078	0.041114196957047	0.331621909721155	497
hsa-mir-1299	9.05569122666667	GGAAUCCUACGUGAGGGACAAUCAUUCAGACCCACGUAGCAGUGUUCU	0.333761063386884	0.192697039791433	0.0368564977573489	0.329757650667842	498
PARIS_ID32	9.0537629	UGGUCUUGUAAUUAAAAUUCAAACACUAUAGAAAAAGGCCA	1.07553389908402	0.620959786158726	0.118794131342231	0.328199442528493	499
hsa-mir-6086	9.05224606666667	AGAGAUGAGCAUAAAGUUUUU	1.04205575003666	0.601631167794262	0.115115711875514	0.326973746650874	500
hsa-mir-4433a	9.05192794666667	CUGUUUCUGGUGAAAUAUUCAAACAG	1.54843801578982	0.893991105239703	0.171061681545977	0.326716685862441	501
hsa-mir-30a	9.05174316666667	GAAGCUGUGAAGCCACAGAUGGGCUUU	1.12722278024438	0.650802375610769	0.124531016787508	0.326567372105095	502
hsa-mir-1208	9.04507016666667	GGAGACGGGUCUUUCUC	1.00034428676733	0.577549043247424	0.110595525334215	0.321175172176724	503
hsa-mir-8056	9.04423536	UAGGAGCUGUGCCUCCUGGCCUAUUCCUGUUCGUG	0.163794546397848	0.0945668254545898	0.0181103807981671	0.320500596356522	504
hsa-mir-550a-2	9.04369546666667	AGCCCUGUUGUUGUCAGAUAGUGU	0.809893924595007	0.46759247537997	0.0895534273107848	0.320064328891615	505
hsa-mir-3924	9.04346493333333	AGAUCUAUGUCAUAUAUACAGAUAU	0.651485771834661	0.376135485741953	0.0720393982436254	0.319878043589129	506
hsa-mir-3162	9.04314746666667	GGGAGCAUGAACAAUGUUUCUCACUCCC	0.685708595010522	0.395894041914965	0.0758263201543562	0.319621510734752	507
hsa-mir-1229	9.04211363333333	AGAGCGUGGGCUGGGGUUCAGGGACACCCUCU	0.314650991413762	0.181663834593518	0.0347983894223377	0.318786108962541	508
PARIS_ID35	9.0416503	GUGCUGCGGGGAUCUCUUUUGCAUCCCUCUGGGUGCAGAGCUGAGGCACCCAGAGGCAGUGUCCAGAGGAGGCAGCAU	0.785394529017938	0.453447742748566	0.0868640682794311	0.318411706749622	509
hsa-mir-30d	9.04100243333333	GAAGCUGUAAGACACAGCUAAGCUUU	0.961081177594661	0.55488047659736	0.10630250181675	0.3178881901014	510
hsa-mir-1266	9.03945155333333	AGGGCUGGGAUUACUAAAGCCCU	0.787528894144455	0.45468001902891	0.0871213136657667	0.316634982394983	511
hsa-mir-499b	9.03936073333333	UGUUCACGUGGAGAGGAGUUAAACA	1.10960642117408	0.640631565959391	0.122752753641341	0.316561594174168	512
hsa-mir-1-1	9.03760263333333	CCCAUAUGGACCUGCUAAGCUAUGGA	1.95384940627319	1.12805548066782	0.216191116775462	0.315140939791719	513
hsa-mir-381	9.03627823333333	UAUAUUCGGUUUAUUGACAUGGAAUAUA	0.195125769077289	0.112655915302606	0.0215935990502708	0.314070742041815	514
hsa-mir-3196	9.0362095	CCUCCCCCAGUGCCAGG	1.5735982395848	0.908517367220607	0.174143620683518	0.314015201224329	515
hsa-mir-210	9.03415983333333	ACACUGCGCUGCCCCAGACCCACUGU	1.0299899069923	0.594664950064604	0.114010591576203	0.312358942801853	516
hsa-mir-4493	9.03123883333333	UUCCGGUGAUUAUCACAGCCAUGCCUUUACCUCCAGAA	0.864296757900025	0.4990019658333	0.0957007974044489	0.309998592735797	517
hsa-mir-4701	9.0304267	CCUUGUGAAUGUCGGGCAAUGG	0.352626872229032	0.203589219604927	0.0390487497372667	0.309342338382162	518
hsa-mir-6871	9.0292025	GGUUGCUGGAGGUCAGC	0.592571840775691	0.342121511786037	0.0656283698118068	0.308353108477723	519
hsa-mir-6841	9.0291799	UUGUGAAACACAGGUGUUUUUUAACCUCAC	0.947176876409908	0.546852824565449	0.104901761499946	0.308334846269065	520
hsa-mir-4757	9.02893458	CACGGUGUCUGCGGGAGGAGACCAUG	0.998223703740201	0.57632472406587	0.110558305068614	0.308136612418258	521
hsa-mir-4652	9.0263357	GAACUAACUAACCAGAACUAUUUUGUUC	0.728193206734882	0.420422543930441	0.0806742880984231	0.306036555389957	522
hsa-mir-3199-2	9.02436966666667	AGUUUCUGGAAUGUCAGAACUUCCAGAAACU	1.17649641463142	0.679250521688078	0.130368818885716	0.304447877913683	523
hsa-mir-4744	9.0241448	UAUGACCAGGCCAUAGUAAACAUCAUA	0.446646431060107	0.257871437205138	0.0494945993176114	0.304266171631068	524
hsa-mir-1205	9.0237323	UGAGGUACUUCCUUC	0.671121462290544	0.387472156912381	0.0743729357186875	0.303932845919926	525
hsa-mir-4513	9.02348746666667	CCAUAAGCUGUCUAAAACUUCG	1.59196070098572	0.91911893925341	0.176424105077612	0.303735005326121	526
hsa-mir-3937	9.02295326666667	CUGUUGUUUCAGCUCGACAACAACAG	0.736191007596985	0.425040076411102	0.0815909143979148	0.303303338429412	527
hsa-mir-6804	9.02206176666667	GACGGUGGGGGCCACGCUGACAGCCGC	0.24120602345821	0.139260362573757	0.0267351332429779	0.302582950862179	528
hsa-mir-758	9.02010618	CACACGCUUUAUUUGUGCCGUUUG	2.27920148570647	1.31589759131003	0.252680117087765	0.301002714943712	529
hsa-mir-507	9.01962293333333	CAUGCAUGUGUCUAGAAAUAUGUUUU	0.370746870171284	0.214050805294602	0.0411044755320242	0.300612221516262	530
hsa-mir-3622a	9.0161573	GUGAGGCAGGGAGCUGAGCUCAC	1.19326954923237	0.688934495465094	0.132347907154678	0.297811773769856	531
hsa-mir-520e	9.0114012	GUUUCUGUUGUCUGAAAGGAAAGAAAG	1.25812305773508	0.726377686057026	0.139614587100515	0.293968548521942	532
hsa-mir-4252	9.011279	GGCCAUCUGGCC	0.786445332240664	0.454054424272072	0.0872734416768878	0.293869803305211	533
hsa-mir-4476	9.01062896666667	CCCAGCCUUCCAGAGUUGGUGCCAGG	1.32571810794474	0.765403706491457	0.147128254070722	0.293344535855273	534
hsa-mir-6792	9.00900441333333	GUGAUGUGAGGAGCAACAGGCACCCUCCU	0.726425543566029	0.419401983124067	0.0806332764684762	0.292031795503461	535
hsa-mir-6068	9.0060674	GUGGCUUGUGGCUGAGUGUCACGCUGC	0.666551816822494	0.384833870871301	0.0740114177718118	0.289658505665962	536
hsa-mir-6505	9.00501503333334	CUCAGCAUGUUGAGCCCUGUCUCUGGGGAGCUGAC	0.105673585498002	0.0610106730335042	0.0117349704699921	0.288808127805238	537
hsa-mir-498	9.0049094	UUUCUAUAACUGGAUGAAA	0.236712146344015	0.136665821412171	0.0262870103217268	0.288722769487773	538
hsa-mir-3150b	9.00439356666667	CCCAGCCUUGGCGUUCAGGUGCUGAG	0.767654227898867	0.443205375121965	0.0852532957622647	0.288305944002526	539
hsa-mir-3152	9.00377364666667	CACAAGACUAGGCUUCCCUGUG	0.346917430443151	0.200292871852927	0.038530225665056	0.287805010002886	540
hsa-mir-1538	9.00220993333333	GCCUCGCUUCCUGCCGGCGCGGC	0.836958482874416	0.483218205388085	0.092972557746663	0.286541432163235	541
hsa-mir-31	9.00123793333333	AGCUGUUGAACUGGGAACCUGCU	0.380303218607487	0.219568165636714	0.0422501017553541	0.285755995578435	542
hsa-mir-1283-1	9.00091523333334	UUCUGUUGUCAGAAAGAAGAGAA	0.720794846452444	0.416151098629814	0.0800801727121154	0.285495233864532	543
hsa-mir-5588	8.9954937	ACUUUUUUUUUUUUUUUUUUUAAUGUUAAAAGU	0.103013341299707	0.0594747803295088	0.0114516606575698	0.281114297006794	544
hsa-mir-568	8.99198056666667	ACACUUCCUAUAUGUAUCCACAUAUAUAUAGU	1.16860193689076	0.674692642839399	0.129960460682353	0.278275466299713	545
hsa-mir-4290	8.99110573333333	GUCAGUCCCAAUCUGAAUCCCACCAAAAUAGGUGGUAGAGGGUUGC	0.282859067188245	0.16330875858386	0.0314598755233833	0.27756854643798	546
hsa-mir-609	8.98672524666667	CUCUGGUCUAUAAUGGGUUAAAUAGUAGAG	0.567008138136703	0.327362301185934	0.063093966108179	0.274028840175394	547
hsa-mir-4641	8.98375576666667	GGCAUCAGAGGACAGCCGCCUGGUGCC	0.568038945595375	0.327957438149681	0.063229562373348	0.271629315247581	548
hsa-mir-1268a	8.98260283333333	GGGGCCUGUGGUCCC	0.293070784828244	0.169204496512202	0.0326264881422448	0.270697673251864	549
hsa-mir-5691	8.9823152	AAGCUGACAGACAGCUG	1.55675907229792	0.898795269454596	0.173313787997322	0.270465247590333	550
hsa-mir-5684	8.9806586	ACAGAGUGAGAUGGUCUUGUUUUGU	0.470505305896585	0.27164636501454	0.0523909578186821	0.269126611534385	551
hsa-mir-6856	8.97980036666667	UGUGGCAGUGGCAGAGGUCGCUACA	1.95745131243228	1.13013504215836	0.217983833994619	0.268433105507333	552
hsa-mir-8055	8.97793336666667	AAAUAAAAGAUGGAGUCGUUUGACGUCUUUUAACACCCUUU	0.101398287435357	0.0585423285461701	0.0112941679665199	0.266924453137143	553
hsa-mir-6831	8.97772905666667	GGUCUGAGCCCAUGUGUGGACCUAGGUCUGCUGUUAAACUGACU	0.694701673087385	0.401086197963485	0.0773805567869654	0.266759357922493	554
hsa-mir-3927	8.97735643333333	CCUGUCCUAUGACAAACAUGGCAGG	1.24625603023763	0.719526254536892	0.138822162124501	0.26645825504353	555
hsa-mir-4267	8.97713563333334	CUGGGGGAAGGCUCCAGACCCCAGCCU	1.56169251345074	0.901643593032209	0.173963341675708	0.266279834881058	556
hsa-mir-3656	8.97237476666667	CGAGGUGGGCUAGGCUCGGGCCCGUGGCG	0.508742357671193	0.293722537149628	0.0567009705792969	0.26243275786937	557
hsa-mir-30e	8.97161856666667	GAAGCUGUAAGGUGUUCAGAGGAGCUUU	0.42533798670198	0.245569001118962	0.0474092811170427	0.261821701135392	558
hsa-mir-4634	8.97019112333333	GGGGCUCUU	0.408668908527474	0.235945104347767	0.0455585508612454	0.260668237949457	559
NEAT1_ParasoR_ID28	8.9675328	CUGAGUUGCUUCACUUAG	0.565904102618243	0.326724885982156	0.0631058860044809	0.258520147002717	560
hsa-mir-6787	8.96691616666667	GGCUGCAGGCCCGGCCCCUCUC	0.506659394316353	0.292519937695999	0.0565031929482951	0.258021868834601	561
hsa-mir-503	8.9664217	CUGCAGUGAGCGAUCGGUGCUCUGGGG	1.70681489529311	0.98543003925434	0.190356304041902	0.257622308947808	562
hsa-mir-6723	8.96497086666667	GGGCAUUCCGGAUAGGCCGAGAAAGUGUUG	1.06543946413404	0.615131761423036	0.1188447213025	0.25644994518397	563
hsa-mir-4694	8.964825	UUUGCCUCUCUCAGAAAAUAGAGUCAAA	0.695705346048605	0.401665668817824	0.0776038958985374	0.256332075825428	564
hsa-mir-7162	8.96449068	GCUGAACCCCUGCCCCUGGAGCCCCCAGCAGGGCCCUC	0.509947769914337	0.294418482232692	0.0568853031496863	0.256061924427248	565
hsa-mir-4524b	8.96313813333333	UCUCAAAAUAAUUCUGCAGUGAGA	1.07718786750124	0.621914705269639	0.120179768678924	0.25496898241629	566
hsa-mir-3116-2	8.962921	GGCACCUACGAUACCCAGUGCC	0.715396139490221	0.413034153711898	0.0798172983439463	0.254793525149028	567
hsa-mir-3944	8.95865263333333	CGAGAAGCGCCUGCGUCUCCCAUUUUCG	0.139945378066385	0.0807975016984714	0.0156212528595736	0.251344418834885	568
hsa-mir-3125	8.95791923333333	GAGAACUCACGGUGCCUGUGGUUCGA	0.684957847636818	0.395460597716664	0.0764639454537634	0.250751785922034	569
hsa-mir-4509-1_4509-3_4509-2	8.9565867	UUUUCCCUUUCUCUUGCCCUGAAA	0.319663339538756	0.184557715132755	0.0356903081771939	0.24967501593184	570
NEAT1_ParasoR_ID1	8.95542653333333	GGUUGGUGACACUGUUUUGUGAGAUGGGUUGAAAGCACGUGCUGCCAAAAUAGAAUAAUGUUGGUCCUCUCC	0.678621139235778	0.391802097415547	0.0757776457335512	0.248737528951936	571
hsa-mir-486-1	8.9550994	CCCGAGGCCCUUCAUGCUGCCCAGCUCGGG	0.147814709713783	0.0853408624434389	0.0165062053597957	0.248473184828369	572
hsa-mir-6125	8.95501971333333	CCGCUAGUGGAAGAAGAUGGCGG	1.09988170811091	0.635017000254578	0.122822924272659	0.248408793034828	573
hsa-mir-3690-1_3690-2	8.95181426666667	AAAGAGGUGUUUCUACUCCAU	1.09942555694192	0.634753641254373	0.122815948163244	0.245818592332536	574
hsa-mir-922	8.95063836666667	CUGUCCUGGACUGGGGUCAGACUGUGCCCCGAGGAGAAGCAG	1.707960820785	0.986091639645554	0.190820000855544	0.24486839183864	575
hsa-mir-653	8.94887502	ACUGAACCAGCUUCAAACAAGUUCACU	0.382767665166965	0.220991014521232	0.042772713252952	0.243443497822502	576
hsa-mir-4316	8.946869	UGUGGUCACCCACUCU	0.116392565899501	0.0671992792537485	0.0130093070435592	0.241822508627191	577
hsa-mir-4482	8.94116523333333	GAAAUGUGUGGAAGAUGGCAUUUC	2.73910581717035	1.58142348088217	0.306347746148204	0.237213509644505	578
hsa-mir-521-1	8.9390149	CUUUCUGUUGUCUAAAAGAAAAGAACG	0.251388486006261	0.145139210066887	0.0281226162858572	0.235475906280805	579
hsa-mir-4784	8.93901402	CUGAGAGUGUCAUGGUGGAGCCUCCG	0.274538085312303	0.158504637457862	0.0307123453099028	0.235475195185954	580
hsa-mir-873	8.93632616666667	CUCCUAUUGAAAAUGAACAGGAG	0.699203955108875	0.40368559170056	0.0782428866257111	0.23330324215861	581
hsa-mir-411	8.93545866666667	CGUACGCUUUAUCUGUGACGUAUG	0.694058584063575	0.400714910342475	0.0776746454720595	0.232602248087298	582
hsa-mir-518d	8.93470936666667	UUCUGUUGUCUGAAAGAAACCAA	2.08618114227675	1.2044572440718	0.233491774232725	0.231996766983397	583
hsa-mir-4318	8.93447526666667	UGUGGACAAGGGCCUUGUCUUAGACAGUCACU	0.908663817066495	0.524617299386214	0.101703098385263	0.231807599591934	584
hsa-mir-4459	8.9308793	GAGGUUGCAGUGAGCCAAGAUCGUG	0.349546323853664	0.201810664171156	0.0391390715417757	0.228901834388512	585
hsa-mir-770	8.93005123333333	GCCACAUGAGCUGGGCCUCGUGGGC	0.907690813852782	0.524055535718854	0.101644524777711	0.228232704908416	586
hsa-mir-892a	8.92855353333333	AGUCACUUACACUACAUGUCACU	0.329094452363973	0.190002770661152	0.0368586525393336	0.227022469956712	587
PARIS_ID22	8.92855279	GGCAGUGUCCAGAGGAGGCAGCAUCUGUAGGUGUCUUCACCUGCUCUGGCUCUUGGCACAUCUGGUUGGUGACACUGUU	0.23960368192319	0.138335250257179	0.0268356683953918	0.227021869297046	588
hsa-mir-3122	8.9267822	UCUUCUUUUGGAAGGAAGA	2.1884014943223	1.26347419184196	0.245150093873949	0.225591122216097	589
hsa-mir-4311	8.92480696666667	UGUGACCUGGAGCAGCUCAGGAGGGCUUCCUGGGUGAGGUGGCAGGUUACA	0.496613185411797	0.286719756280618	0.0556441374325071	0.223995010566387	590
hsa-mir-5708	8.92036583333333	GACCAAAAGUCAACAUUAAACAACAAAUCUUGGCC	0.20544060065044	0.118611186088009	0.0230305129283774	0.220406298017025	591
NEAT1_ParasoR_ID13	8.91911953333334	GUAACUCCUAUGGUUAC	1.33930079799644	0.773245676249126	0.15016065128302	0.219399209935095	592
hsa-mir-6868	8.9181833	GCAGCAGGCACCUGCUUCC	0.753803547162262	0.435208680870227	0.0845243388485032	0.218642675046297	593
hsa-mir-4794	8.91765033333333	CUGUAUGUCCUAACAGUGCUUGUAG	0.816626095596373	0.471479296119839	0.091574132767227	0.218212004759795	594
hsa-mir-6506	8.91660606666667	AUGGUGUUUGUGAGUUGAUUGACAUCGU	0.716444595154226	0.413639479871745	0.0803494726353946	0.217368172203944	595
hsa-mir-421	8.9155089	GAAUGAAAAAAUGAAUCAUC	1.58015610362815	0.912303551791345	0.17723678158497	0.216481593150832	596
hsa-mir-4717	8.91250173333333	GUGUAGGGGUGGCUACAC	0.552467615815012	0.318967326709348	0.0619879392279664	0.21405161504734	597
hsa-mir-5009	8.91047016666667	GGGAUAUUUGCAUUAUACUUAUCC	1.48130173556415	0.855229955779024	0.166242825334356	0.212409982553037	598
hsa-mir-5700	8.91016391666667	AAGGCCCUUGGGCACCCCAGGCCUU	0.442923885666957	0.255722224620333	0.0497099593014735	0.212162513464462	599
hsa-mir-1-2	8.90826196666667	CCCAUAUGAACAUACAAUGCUAUGGA	0.086633159132594	0.0500176777459507	0.00972503496829817	0.210625619315837	600
hsa-mir-297	8.90629	CAUGUAUGUGUAUAUACAUAUAUAUG	2.4257864714234	1.40052847227285	0.272367784051878	0.209032147336405	601
hsa-mir-4665	8.9019256	CGAGCCGCUUCCUCACGGCUCG	0.471432451072188	0.272181652531253	0.0529584802497325	0.205505440103169	602
hsa-mir-2861	8.90159843333333	CCUCUCGGGAACUACAAGUCCCAGGGGG	1.80826229309056	1.04400072168128	0.2031390549274	0.20524106904419	603
hsa-mir-6077	8.9000428	CUUCGCGCUAGUUUGUUUGUGUUAAG	1.50797787620743	0.870631432760363	0.169434901617264	0.203984020348166	604
hsa-mir-6838	8.89964996666667	ACUCCUAGGUCACGGAAGU	0.751485293947463	0.433870236752613	0.0844398708670707	0.203666586529514	605
hsa-mir-6131	8.89953366666667	GGUCAGGUGGUGCCCUCCUUCCAUGGGUAGAGCCAGAGAUGGUGGGUUCUGGCU	1.12941413016393	0.652067552076711	0.12690711361587	0.203572608880531	606
hsa-mir-378d-2	8.899017	AAAACUUUCAUCCAAGUCAUU	0.443723450248496	0.256183853446719	0.0498620746817875	0.203155110010007	607
hsa-mir-1910	8.89868906666667	CCGCCUUUGUGCUGUCCUUGGAGGGAGG	0.442127514724952	0.255262439642591	0.0496845671775525	0.202890119436577	608
hsa-mir-1302-8	8.89768563333333	ACAUGCAGUAUUUGG	0.913679274629089	0.527512975160086	0.102687295582368	0.202079282759201	609
PARIS_ID43	8.8963077	CUGGAUCUAUUUCUGGAAAUUUUAGGCUCCAG	0.543757621636083	0.313938609225504	0.0611217192539421	0.200965826739224	610
hsa-mir-3132	8.89481693333333	AGGACGGUGCGCCUUGUUUCCC	1.27547356823954	0.736395007967349	0.143395145487446	0.199761194353008	611
hsa-mir-6512	8.89455206666667	GGAAGAAGGCUGAGGGAGAUGCCUUCUUCC	1.56028831668904	0.900832879653847	0.175420673800584	0.199547165577192	612
hsa-mir-4785	8.8943304	CUCCUCCGCUGCCGCCGGGAGAG	0.685264656829987	0.395637734086929	0.0770451091888813	0.199368045094033	613
hsa-mir-7157	8.89416843333333	CAGAGAUGAAAUUGGGACUCCUCU	0.685859983624531	0.395981446172016	0.0771134467224708	0.199237165931975	614
hsa-mir-643	8.89294943333333	AAGUAGUUGGCGUCUUCAGAGACACUU	0.486385555640547	0.280814831479015	0.0546933904535017	0.198252137951655	615
hsa-mir-3917	8.89199806666667	UGGUCAGGCGGCU	0.131226274213906	0.0757635247421502	0.0147577938310438	0.197483374386263	616
hsa-mir-29b-1	8.8909856	UUUAGAUUUAAAUAGUGAUUGUCUAG	2.65795155255289	1.5345690443594	0.298949033564163	0.196665238212507	617
hsa-mir-4674	8.88952116666667	CACGCCGCGCCGCCGGGUCCCUCCUCCCCGGAGAGGCUG	1.6149031133626	0.932364747215063	0.181663678288776	0.195481884800982	618
hsa-mir-5011	8.8883969	GCACUCUGUAGUUUGGGUACACAGUGC	0.446083772550347	0.257546586163067	0.0501872022108224	0.194573407258726	619
hsa-mir-569	8.88758146666667	AACAACAGCAUCAGAAGCAACAUCAGCUUUAGUU	0.171014045851571	0.0987350054076116	0.0192419103546863	0.193914486299399	620
hsa-mir-3653	8.88624753333333	CUUCCUGAGCACGCUCAUGAUGAGCAAACUGAGCCUCUAAG	1.6094151384169	0.929196263402857	0.181113021258951	0.192836585021945	621
hsa-mir-647	8.8836276	CUUCAGCCCCAGGAAGCCUUGGUCGGGGGCAGGAG	0.893935015709214	0.516113621957747	0.100627250033445	0.190719515588056	622
hsa-mir-380	8.88013656666667	CAUGCGCUAUCUCUGUGUCGUAUG	1.39782505192147	0.807034670006862	0.15741031023875	0.187898543058467	623
hsa-mir-548n	8.87926926666667	UUGUCGUUAAAAAUAGCAA	0.814074994161425	0.470006417019641	0.0916826565016463	0.187197710599623	624
hsa-mir-132	8.87911343333334	GUUACUGUGGGAACUGGAGGUAAC	0.491953883772049	0.284029707224674	0.0554057437677495	0.187071787553192	625
hsa-mir-5693	8.87899543333334	UGCUGUGAGCUAGCCAGCAG	1.57923864366906	0.911773856036993	0.177862310610085	0.186976436198247	626
hsa-mir-4705	8.87546163333333	CUGUGAUAACAACUCAG	1.39866262867414	0.807518245170484	0.157587592224073	0.184120905536342	627
hsa-mir-138-1	8.87019083333333	AGGCCGUUGCCAAUCAGAGAACGGCUA	0.470498674343131	0.271642536285368	0.0530426777939254	0.179861770607156	628
hsa-mir-1289-2	8.86855	CCUGCCUCAGAACUACUGAACAGAGUCACUGGGUGUGGA	0.0381561117910348	0.0220294414137829	0.00430240702155762	0.178535875000611	629
hsa-mir-3681	8.8674402	CUGUGCAGGGCCAACUGUGCACAC	0.58470373407418	0.337578858263907	0.0659382776637366	0.177639087426731	630
hsa-mir-4462	8.8672823	GUCAGGAGUGGCUUUCCUGAC	0.375111271498433	0.216570593575683	0.0423028453146724	0.177511494384816	631
hsa-mir-8075	8.8645179	GCUUAUACGUGCCCUUGCU	1.17131742709427	0.676260431839379	0.13213549121428	0.175277686879648	632
hsa-mir-4657	8.86408	GCAUAUAGAGUAUAUGC	1.04715118545564	0.604573018805051	0.1181342209745	0.174923836385322	633
PARIS_ID13	8.86346616666667	GCAAUGGAAUGUAAUGAUCAUCACUUUUCAUUAUGC	0.501405583502561	0.289486648608385	0.0565699213010171	0.174427820791731	634
hsa-mir-520g_520h	8.86322383333333	CUGUUUGUUGUCUGAGAAAAAACA	1.18771682897067	0.685728630927266	0.134005058577426	0.17423200035375	635
hsa-mir-3934	8.8624967	GGCAGGAGGCAGUGAAGUAACUUGC	0.677591095049299	0.391207401127206	0.0764560053432007	0.173644431298166	636
hsa-mir-4260	8.86114483333333	CCCACUUCCUGGA	0.83271141292627	0.480766158410255	0.0939733441432787	0.172552038769592	637
hsa-mir-199a-2	8.86013526666667	CUGUUCAGGACAAUGCCGUUGUACA	1.47800564132818	0.85332695488461	0.166815245686902	0.171736245976594	638
hsa-mir-2681	8.85831366666667	GAGACUGCCCAAAGACUCUUCAGUAUC	0.348345138809346	0.201117159662474	0.0393240916857741	0.170264279636189	639
hsa-mir-874	8.85606343333333	GUAAGAGAGACUCUCGCUUCCUGC	0.861769404310953	0.497542797558312	0.0973084046651405	0.168445950845716	640
hsa-mir-761	8.85570766666667	CACAGUUCUGG	0.580469047891156	0.335133961056205	0.0655474491413115	0.168158469204099	641
hsa-mir-646	8.8495955	GCUUUUCACCUGUGAUCCCAGGAGAGGAAGC	1.4068320322111	0.812234852501667	0.15897133741436	0.163219457565825	642
hsa-mir-4673	8.84853946666667	UGGACCUCAGGGAAGAGGCUG	0.223796048954364	0.129208709107376	0.0252918631145203	0.162366116809889	643
hsa-mir-4697	8.84840526666667	GACGUGAAGGGACCACAUCCCGCUUCAUGUC	0.68103923452507	0.393198185381746	0.0769674550385539	0.162257674845198	644
hsa-mir-3185	8.8441263	GCGGGAGCCAGGCCGC	1.32993582288218	0.767838805345955	0.15037503737166	0.158800003070359	645
hsa-mir-3149	8.84066656666667	CACACAUACAUAUAUAUAUGUUUG	2.14968828646986	1.24112311086716	0.243159072934066	0.156004322891699	646
hsa-mir-6754	8.84032206666667	UGGAGGAGUCUGGUGGCCUGUUCUCUU	1.78060207811318	1.02803108911825	0.201418236200593	0.155725945419001	647
hsa-mir-4275	8.8330539	CUUUUUGCCACCUGAGCACAGUCAGCAGUCAGCAUAAAA	0.512925072039923	0.296137428416358	0.0580688262345963	0.149852813727196	648
hsa-mir-3124	8.83126456666667	AAGUCGAUUUCCAAAAGUGACUU	1.29164091159409	0.745729228005183	0.146257752991497	0.148406920864642	649
hsa-mir-4769	8.83092613333333	AUGAGCUAAAAAUCCCCAAGCUCU	0.195486488373042	0.11286417668511	0.0221365783635259	0.148133445636745	650
hsa-mir-6822	8.82943906666667	GCUUCCGCUCUGCAGAGGC	1.81714749614379	1.04913059605587	0.205805542393285	0.146931803081151	651
hsa-mir-3685	8.82254286666667	GACUUGAGAUUAUAGUC	0.108008394040479	0.0623586753740098	0.0122423201193566	0.141359243640714	652
hsa-mir-301a	8.82119526666667	ACUACUGUACUUUACAGCUAGCAGU	1.00965823031129	0.582926451059744	0.114458211136824	0.14027029884475	653
hsa-mir-1294	8.82101456666667	GUCUGGCAUUGUCUGAUAUAC	1.92969871232249	1.11411207101426	0.218761537886417	0.14012428198171	654
hsa-mir-501	8.81908773333333	GAGAGUGCUUUCUGAAUGCAAUGC	1.90557006997045	1.10018139285714	0.216073377155327	0.138567280548773	655
hsa-mir-3155a	8.81761653333334	CUGGGGAGCCGGACAGCUCCCUUCCCAG	0.287272803153542	0.165857030231556	0.0325794166788226	0.137378459248817	656
PARIS_ID16	8.81566841666667	UCCUACUGGUGGUCUGUAAGAUGAGUUAGGG	0.119205013797389	0.0688230468046757	0.0135219484403501	0.135804259555954	657
hsa-mir-505	8.81050826666667	GAUGUUUCUGCCAGUUUAGCGUC	0.642732260188799	0.37108164343686	0.0729506449270909	0.131634536723586	658
hsa-mir-221	8.80696214333333	AUUUCUGUGUUCGUUAGGCAACAG	0.870192509759702	0.502405879756561	0.0988073407830438	0.128769048040236	659
hsa-mir-4653	8.8045554	CACCAAAGGGUUAAGGGUUUGCUCUGGAG	1.47542083242585	0.851834614769047	0.167574711657315	0.126824249414489	660
hsa-mir-7515	8.80205773333333	UUUAUGCCUGUUAGCAUGAAAAAAGAGGCUGAGAA	1.20563139700481	0.696071611604189	0.136971539329842	0.124805979068154	661
hsa-mir-489	8.80045706666667	CCAUUUACUUGAACCUUUAGGAGUGA	0.390527407585029	0.225471103895143	0.0443758096456402	0.123512540631865	662
hsa-mir-3619	8.796919	CAGCCCGUGGUGGGG	1.48151918385058	0.855355499605729	0.168413416543972	0.120653562237355	663
hsa-mir-433	8.79615803333333	UUAUUCAGAGAGGCUAGAUCCUCUGUGUUGAGAAGGAUCA	1.07754518571465	0.622121003036338	0.122501799266368	0.120038653739604	664
hsa-mir-6819	8.79579713333333	GAGCUGGGUGGGGUGCCAAGCCU	1.19936855273682	0.692455756780175	0.136357004891755	0.119747024044692	665
hsa-mir-3615	8.79571853333333	GAUUGGUCUGUGGUCCUCUC	0.971917083280268	0.561136589661859	0.110498884155623	0.11968351034555	666
hsa-mir-4294	8.79447558666667	GGGCCAUGUCUGUGAGGGCCCA	0.894943859690553	0.516696078301943	0.101762049467438	0.118679131965964	667
hsa-mir-1284	8.7941845	UUUCUUAAAUUUUAUAUAUUGGAA	0.187925433259655	0.108498799480039	0.0213692848108492	0.118443915795854	668
hsa-mir-6722	8.79071081333333	AUGCAUGGCUGGUGGCGGCGUGCAG	0.535705363711309	0.309289635945051	0.0609399370638808	0.11563696045415	669
hsa-mir-4743	8.7904333	GGAGGCAUGAAUGAGCCAUCUUUCCAAUGCCUUUC	1.18005558724815	0.68130541095644	0.134243164924321	0.1154127123834	670
hsa-mir-7849	8.7887817	UGACUACUUCGAAAAUGGGAAGUAGACA	1.26929646845257	0.732828657742534	0.144422345642351	0.114078116639101	671
hsa-let-7f-1	8.7871262	AUAGUUGUGGGGUAGUGAUUUUACCCUGUUCAGGAGAUAACUAU	0.856211167191476	0.494333747861162	0.0974392705537194	0.112740369451716	672
hsa-mir-6824	8.78701602666667	GGGAUGCCUUCACUGUGUCUCUC	1.82826569644066	1.05554969199017	0.20806445451929	0.112651342531273	673
hsa-mir-4723	8.78409226666667	AGAGCACCUCCUAGAGAAUGUUGAACUAAAGGUGCCC	0.53869699034361	0.311016852386524	0.0613264266801732	0.110288762213191	674
hsa-mir-3155b	8.78323866666667	CUGGGAAGGGAGCUGUCCGGCUCCCCAG	1.28638596297853	0.742695282007412	0.146459183428603	0.109599000208267	675
hsa-mir-4639	8.78150645666667	UUGAUGUCAGGUUAUCCCCAAGCAUAACCUCAC	0.752992748669287	0.434740566142049	0.0857475596453769	0.108199266559545	676
hsa-mir-3678	8.78111453333333	GCUGUGUUGAAUGAUUGGUGAGUUUGUUUGCUCAUUGAUUGAAUCACUGC	0.584154610692002	0.337261821731389	0.0665239712424358	0.107882568077613	677
hsa-mir-891b	8.78090086666667	UUGAUUCAGUAAAACAUUCAA	0.894757859947648	0.516588691300308	0.10189818488263	0.107709912093094	678
hsa-mir-4465	8.77993966333333	UGAGGUUUACUAUGGAACCUCA	0.85813785549597	0.495446121872406	0.0977384684179225	0.106933199887916	679
hsa-mir-4682	8.77712766666667	GUCUGUCACUGGGGAAGUC	0.310771919758049	0.179424251528886	0.0354070182821065	0.104660931309379	680
hsa-mir-6853	8.7761341	GUCAGGUGAUGGUGAUAAGGUCAAGGCCUG	0.778870679384633	0.449681196406625	0.0887487213059601	0.10385806751366	681
hsa-mir-4502	8.77493426666667	CUUUUUGCUGAUGGAGGGUCUUGCCUCCAUGGGGAUGGCUG	0.453493481108001	0.261824583393446	0.0516805559251522	0.102888527394664	682
hsa-mir-3613	8.77408706666667	UUGUUCGUUGCAUUUUUAGGAACAA	1.07867376681157	0.622772589636448	0.122938575673533	0.102203936988652	683
hsa-mir-4698	8.77221193333333	UCCACCUAGACGGGCCUGGGUCAA	1.2076661111266	0.69724635435013	0.13766950916195	0.100688712378178	684
hsa-mir-555	8.77033396666667	CCUUUGUGAGCAGUGUGACCCAAGGCCUGUGGACAGGG	0.63589951591644	0.367136756691909	0.0725057356234435	0.0991711982577711	685
hsa-mir-181c	8.76797336666667	GAGUUUGGGCAGCUCAGGCAAACC	0.359686183633933	0.20766491494484	0.04102272766947	0.0972636863214724	686
hsa-mir-6791	8.76643699333333	GGCUGGGCAGGCGGAAAGAGGUCUGAACUGCCUCUGCC	0.880798173495243	0.508529062569209	0.10047390680673	0.0960222009059254	687
hsa-mir-891a	8.7655829	CACUGAUUCAGUAAAAUACUCAGUG	0.597696185772562	0.345080053749401	0.0681867016251209	0.0953320402569177	688
hsa-mir-4491	8.76535562	CAUUAACGUGGACCAGACAAUAUUAAUG	0.747344804012361	0.431479723774005	0.0852612074639775	0.0951483838505451	689
hsa-mir-6808	8.76533846666667	CCAUGGGGGCCUUGCUGUGU	1.26500085039542	0.730348581500899	0.144318540031972	0.0951345228880453	690
PARIS_ID41	8.76447256666667	ACCUGCUCUGGCUCUUGGCACAUCUGGUUGGUGACACUGUUUUGUGAGAUGGGU	0.454545148600768	0.262431763903492	0.0518622364487178	0.094434821716461	691
hsa-mir-802	8.76408193333333	UUGUGUCCAUCAUGCAACAA	0.156464305805584	0.0903347090754214	0.0178529031330124	0.0941191656349338	692
hsa-mir-3975	8.7640819	UAUUUCAAAAGACUAGAGGUAGGAAAUGAG	0.430794197110824	0.248719145667263	0.0491545152163427	0.0941191386995249	693
hsa-mir-4779	8.76196293	CCUAGAGUCCAUUCUUUACUCUAGG	0.749374523554292	0.432651582897918	0.0855258724033761	0.0924068788640355	694
NEAT1_ParasoR_ID11	8.7595463	AAAUGGUUCUUAACAUUU	1.31315804364307	0.758152149985852	0.149911650520424	0.0904540911953834	695
hsa-mir-933	8.7583791	CGCGCGUCGAGUCAGCCGUGUG	1.38315056873885	0.79856235319116	0.15792312172681	0.08951092084376	696
hsa-mir-4790	8.75760196666667	UUCAUGUUCACUGAAAGGUAGAUUUUAAAAACAUGAA	2.06208289364433	1.19054411373688	0.235462047886289	0.0888829486716734	697
hsa-mir-548f-5	8.75426018333333	UUUUUCCAUUGUAAGUAAUGGGAAAA	0.779248821942724	0.44989951711433	0.08901366941621	0.0861825794448424	698
hsa-mir-484	8.75417756666667	CGAUAAACCCCUAAAUAGGGACUUUCCCG	0.713468128181142	0.411921015863601	0.0815003034548692	0.0861158200286766	699
hsa-mir-6751	8.75272213333333	GUGUCUGGCCCCAGCAGCCCAGACU	0.5665179388561	0.327079284499321	0.0647247713598273	0.0849397391781219	700
hsa-mir-3919	8.74787456666667	CUACUAGUUUGUAGUAGUUCGUAGCAG	1.33278205994315	0.769482081079279	0.152354957742723	0.0810226031624197	701
hsa-mir-3689d-2	8.74742916666667	CUCGCUGGGAGGUGUGCUAUCGUCUUCCCUGGGAG	1.42677024036955	0.823746182349105	0.163107378543454	0.0806626922006172	702
hsa-mir-500b	8.74683674333333	GGGUGAGAGUGCUUUCUGAAUGCAGUGCACCC	0.844507413765772	0.487576582670303	0.0965500372931321	0.0801839772215135	703
hsa-mir-943	8.74671326666667	UCACUGCUGCUGGCGCCCUGA	1.48852182366228	0.859398475586052	0.17018070425779	0.0800842003785404	704
hsa-mir-663b	8.7438714	UCCUAGGCGGGUCGCUGCGGUACCUCCCUCCUGUCUGUGGCGGUGGGAUCCCGUGGCCGUGUUUUCCUGGUG	0.443498895289852	0.256054206580898	0.0507211136808179	0.0777877949782066	705
hsa-mir-1253	8.743345	UGCAGAUGUGGACUGCUAAAUGCA	0.627429146076167	0.362246386384492	0.0717607673123006	0.0773624309676709	706
hsa-mir-7106	8.7423011	UGGGAGUGAUCCCAACAGCUGAGCUCCCU	1.66507406476566	0.961330959513118	0.190461761236485	0.0765188947013406	707
hsa-mir-6510	8.74124306666667	GGAGUCCUCUAGACACC	1.83793646010632	1.06113310999581	0.21026030806934	0.0756639378207451	708
PARIS_ID42	8.74068776666667	CCAUUUUUCUAGUGAUGGCUUUGAGGUUAUUUGCAGUUUCCUAGCCAUCUCAAAGUGUG	0.569567406175331	0.328839895276964	0.065162767665426	0.0752152208088725	709
hsa-mir-373	8.74045636666667	CUUUCCUUUUUGUCUGUACUGGGAAG	1.47530697076458	0.851768876708259	0.168790611024721	0.0750282351856988	710
hsa-mir-130a	8.73567743333333	GCUACUGUCUGCACCUGUCACUAGCAGU	0.410113755116462	0.236779286914857	0.0469469893143675	0.0711665591812483	711
hsa-mir-378d-1	8.73495303333333	UUGUUGUUAUUACU	0.677943529538392	0.391410879274356	0.0776127275042352	0.0705811988293662	712
hsa-mir-5006	8.73424873333334	GGAAGGGAGCCCCAUUUACAGUGGUAACUUCCUUUCC	1.92107517553508	1.10913326972868	0.219947385766963	0.0700120805303198	713
hsa-mir-6760	8.73418485	CAGAGUGGGCUCACCUCUCGCCCACACUG	0.160159359937947	0.0924680495734116	0.0183370701088318	0.0699604588151348	714
hsa-mir-5001	8.7341403	GGAGCUGGCUGCUGGCCUCAGUUCU	0.473734762566849	0.273510892692454	0.054239426697422	0.0699244596383313	715
hsa-mir-1343	8.73282423333333	GGUGGGCCUCUGCUCUGGCCCCUCC	0.696322295458621	0.402021864725773	0.0797362086827246	0.0688609957411741	716
hsa-mir-6783	8.73272976666667	GAUCCGGGAACCCACAGCCCCGUUC	0.169223032815464	0.0977009635490932	0.0193780223752484	0.068784660786396	717
hsa-mir-4310	8.7317279	CUGCAGAACAUUGCAG	0.461275165020542	0.266317340695099	0.0528274781696463	0.0679750900733367	718
hsa-mir-361	8.73050243333333	GGUACUUUAUAAUUUCAAAAAGUCCC	0.304964323193802	0.176071234089174	0.0349309018034791	0.0669848366232815	719
hsa-mir-3907	8.73042193333333	GCCUGCCCUGAGUCCCCCAGCAGGU	0.536534961404589	0.309768604396585	0.0614557882198182	0.0669197876057137	720
hsa-mir-181a-2	8.73031743333333	GAGUUUGGGAUUUGAAAAAACC	0.283233187708032	0.163524757166668	0.0324424844652974	0.0668353450922236	721
hsa-mir-298	8.73019005666667	CCAGUGGUUUUCCUUGACUGUG	0.652097667066623	0.376488763618842	0.0746945556550237	0.0667324168061639	722
hsa-mir-329-2	8.73015096666667	UGUUUCUUUAUUGAGGACGAAACA	0.299818688465953	0.173100400493898	0.0343428984917576	0.0667008296496814	723
hsa-mir-3978	8.72933140333333	GUGGAGCCAAAAUUAGAAGGGCCAAAAUUCUACCUGGCCCACUACCACAG	1.01101365082505	0.58370900345823	0.115817993854488	0.0660385713929321	724
hsa-mir-133a-2	8.72885946666667	CAAAUCGACUGUCCAAUGGAUUUG	0.65067928585288	0.375669860843273	0.0745434484697183	0.0656572171504342	725
hsa-mir-6071	8.7260557	AGGCUCUGGGUCCGGCUUACUCCCUAGCUUACUGUCCUCAGAACCC	2.02355242938055	1.16829853982218	0.231897720911929	0.0633915989248716	726
hsa-mir-4268	8.72559866666667	UGCCCUAGCGGCU	0.864717820857702	0.499245066645261	0.0991012598552209	0.0630222875046327	727
hsa-mir-6082	8.7235683	AUCCAGUCCACUUAAUUCUGAGAAAGUCCACAGACUGGAUCGGGUCUUGGAUUUUAGCUGGAUUCAU	0.48933608606896	0.282518321016112	0.0560935696541701	0.0613816246851248	728
PARIS_ID34	8.72236926666667	GCUGGUGAUGCCCAACCCAGUGCUCUGCACCCAGGUCACACUGUGGCUUUGUCCUCUGC	1.19016300759731	0.687140932815839	0.1364495094407	0.0604127310159925	729
hsa-mir-136	8.71419043333333	GAUGGAUUCUUAUGCUCCAUC	0.810425166366422	0.467899187959701	0.0930006261128287	0.053803723895633	730
NEAT1_ParasoR_ID29	8.71064316666667	GUGUAUGAAUUUAUAAAUCACUGGUCUUGUAAUUAAAAUUCAAACAC	0.482715544208361	0.278695949390714	0.0554167510908478	0.0509373113276851	731
hsa-mir-4325	8.7084707	GUGAGAGAUGCUUCUAGAUCCAGGAGGCAGACCUCAA	1.2638674113783	0.729694190179258	0.145130810554177	0.0491818228510784	732
hsa-mir-4274	8.70780496666667	GCCGGGGCCUGGCGCUCCUCUACCUUGUCAGGUGACCCAGC	1.13969946223847	0.658005791318654	0.130882520520524	0.0486438688225597	733
hsa-mir-3180-5	8.70501683333333	GGAGGCCCCGCCCUGCUGCCGACCCUGUGGAGCGGAGGGUGAAGCCUCC	0.340887368525477	0.196811413981528	0.0391598747081278	0.0463908833047571	734
hsa-mir-3136	8.70118586666667	GUCAUUUUUCUGUGACUGCACAUGGC	0.609811174041246	0.352074645487555	0.0700836855327237	0.0432952234537771	735
hsa-mir-148b	8.7007379	CAGGCUGUGGCUCUCUGAAAGUC	0.704218265693578	0.406580605266438	0.0809377634158567	0.0429332384653281	736
hsa-mir-376c	8.69971336666667	UGUUUAUGUUAUUUAUGGUUAAACA	0.446004458962265	0.257500794441637	0.0512665693873491	0.0421053516727882	737
PARIS_ID18	8.69613696666667	UCACUGGUCUUGUAAUUAAAAUUCAAACACUAUAGAAAAAGGCCAUGUAGA	0.298484920068876	0.17233034895081	0.0343238522131153	0.0392153975556251	738
hsa-mir-496	8.69248443333333	UUCAUUUUAUUUAUGAUGAG	0.873044019397099	0.504052199613308	0.100436650314749	0.0362639229597345	739
hsa-mir-548ae-2	8.69068533333333	UUUGUCAUUUAAAAGUAAUGGCAAA	1.33275848598828	0.769468470650092	0.153354820117172	0.0348101380217573	740
hsa-mir-6805	8.6905202	GUGUAUGGGCUGAGCCUUGC	1.00358078510093	0.579417636431555	0.115479943893454	0.0346766999956568	741
NEAT1_ParasoR_ID8	8.6837446	UGCUUUCUUUAAUUGUUUUUUAAUAAUGUGGUAAGCA	0.868051035084441	0.501169498776335	0.0999627551326695	0.0292015928722203	742
PARIS_ID26	8.68339923333333	GUGUCUGCUGGUGAUGCCCAACCCAGUGCUCUGCACCCAGGUCAC	1.23191099601242	0.711244145165433	0.141869671416631	0.0289225150788351	743
hsa-mir-7107	8.68118623333333	AGGGCAAGUCCAAAGGUAUACAGUUGGUCUGUUCA	0.630508635253431	0.364024330289952	0.0726293179649174	0.0271342731424521	744
hsa-mir-550b-1	8.68015253333333	AAGACACUAUCUUACAACAACAGGGCUCUU	1.29556589717353	0.747995319486036	0.149256121041459	0.0262989791118855	745
hsa-mir-4746	8.67992313333333	CAGAGGCAUCGGGUCAG	1.16119270352716	0.670414919962438	0.133779145931357	0.0261136096133764	746
hsa-mir-6885	8.6789231	AAAGCCAGGGACCCUGAGAGGCUUU	0.333424600732804	0.192502782987528	0.0384177388013502	0.0253055203479228	747
hsa-mir-378c	8.67866983333333	GUGGAGUCGGGUCAGACUUCAA	0.247013930297269	0.142613559150716	0.0284621877592957	0.0251008650951344	748
hsa-mir-590	8.67812011333333	AGUGCAGUAUGGUGAAGUCAAUCUGUAAU	1.00609457664376	0.580868974655498	0.115934622188274	0.0246566570710632	749
hsa-mir-1254-1	8.67617851666667	CAGUGAACUAUCAUUGUGCCACUG	1.35817827175631	0.784144590806005	0.156541070374162	0.0230877259445943	750
hsa-mir-146a	8.6741184	UGGGUUGUGUCAGUGUCAGACCUC	0.808549330051228	0.466816173358168	0.0932140066304869	0.021423023270768	751
hsa-mir-519e	8.67407106666667	ACUUUCUGUUUGAAAGAAAACAAAGU	1.28908840727117	0.744255538947236	0.148614001126296	0.0213847749871464	752
hsa-mir-6816	8.67340883333333	CUGCAGGGACUGUGACACUGAA	0.611041168404424	0.352784783064237	0.0704499442083362	0.0208496491767814	753
hsa-mir-4524a	8.6726631	CUCACUGCAGAAUUAUUUUGAG	1.78595488919225	1.03112153603568	0.205929236337135	0.0202470501618575	754
hsa-mir-4759	8.6723534	AUUAGACAGAAAAAAGUUAGACACAAAAAAUUGUGUCUAAU	0.318117399640933	0.183665166316597	0.0366817846284877	0.0199967932582428	755
hsa-mir-320d-2	8.67234763333333	UCUUCUUGGAGUCAGGAAAA	0.7138514207576	0.412142309935797	0.0823135154331009	0.0199921334321416	756
hsa-mir-6780a	8.6720296	GGAGAGUAUGGUCACAGCAGCAUCCUCC	0.407515984559477	0.23527946338449	0.0469919964940476	0.0197351426757763	757
hsa-mir-410	8.67119176666667	AGUUCGCUUUUAUUAAUGACGAAUA	0.5170013635742	0.298490876430968	0.05962287278222	0.0190581211202543	758
PARIS_ID46	8.66899476666667	GUAGGUGUCUUCACCUGC	1.51576262215085	0.875125957926366	0.174848718098105	0.0172828081811538	759
hsa-mir-4693	8.6684592	GUCACAAAUUCAAAUAAAGUGAG	0.39760189334382	0.229555560152359	0.0458676546973677	0.0168500369325942	760
hsa-mir-1273e	8.66804206666667	UGGAGGCUGCAGUGAGCCGAGAUCGAGCCACUGUACUCCA	0.471763525403314	0.27237279838545	0.0544256155859581	0.0165129671993218	761
hsa-mir-4288	8.66789123333333	CAGCACUGAGCAGGCAGUGUUGU	2.04628116276517	1.18142098016013	0.236076008302454	0.016391084464541	762
hsa-mir-6877	8.66576433333333	GCUGCUGGUGCUCAUCUCAGC	0.888893009718366	0.513202618441675	0.102575257706835	0.0146724166947738	763
hsa-mir-3939	8.66527603333333	CGUGCACGUACCUGUCACAUGUGUACG	1.25086817336087	0.722189076610635	0.144354105806794	0.0142778398590136	764
hsa-mir-650	8.66494996666667	GGACGUCACCACCAUGGCC	0.205380779635689	0.11857664840904	0.0237024772705868	0.0140143576685982	765
hsa-mir-936	8.66424006666667	GCAGAAAUCACUCCAGGAGCAACUGA	1.10473261803987	0.637817674407879	0.127504848612174	0.0134407142205009	766
hsa-mir-4496	8.66407882	CCUCGAAGCUGCCUUUAGAAAUGAGG	1.75430293020139	1.01284726899192	0.202480028938771	0.0133104168633232	767
hsa-mir-4328	8.6637518	UUGAGAACCAG	1.2182158644976	0.703337257298762	0.140610660672158	0.0130461643201525	768
hsa-mir-515-1_515-2	8.6633535	UUUCUGUUGUCUGAAAGCAGA	1.32254380892511	0.763571024097983	0.152659568713791	0.0127243130940963	769
hsa-mir-593	8.66315966666667	CACCAGCCAGGCAUUGCUCAGCCCGUUUCCCUCUGGGGGAGCAAGGAGUGGUGCUGGGUUUGUC	0.35754195401739	0.206426943398525	0.0412715415361797	0.0125676836791238	770
hsa-mir-1825	8.6620433	UGGGCUCCCCUAGACUAGGACUCCA	0.550058065677716	0.317576172288954	0.0635021145273789	0.0116655898292758	771
hsa-mir-5092	8.66202446666667	GACUGGACAACAUGAUGAGCCCAAACCAAUC	1.70822967311724	0.986246861611946	0.197209056576886	0.0116503713220597	772
hsa-mir-6789	8.6618942	CGCGGGCGGGUCCCAGGCUGGGCCCCUCGGAGGCCGGGUGCUCACUGCCCCGUCCCGG	1.09458562002481	0.631959302372415	0.126367927701634	0.0115451077358667	773
hsa-mir-448	8.66165176666667	GCUGCCAGGAAAUCCCUAUUUCAUAUAAGAGGGGGCUGGCUGGUUGC	0.866433307461378	0.500235503297684	0.100030956081119	0.0113492064916531	774
hsa-mir-6827	8.66124136666667	CUGUGCUGUCUCUGAGCACCG	0.288848006990273	0.166766474590721	0.0333494928454393	0.0110175777114039	775
hsa-mir-4435-1_4435-2	8.6610028	GAGGGAUGAGUGCACUUCACCUGC	0.594215693857634	0.343070590805405	0.0686081863242943	0.0108248009748652	776
hsa-mir-4754	8.6603749	GAGUGAGGCCCAGUGGUCACCGCCGCCCUC	1.75172911513159	1.01136127616853	0.202269432369677	0.0103174186378335	777
hsa-mir-6715a	8.65990346666667	UGAGCAUUUUUACUGAAUUGCCA	0.189926290216924	0.109653994782928	0.0219316867616342	0.0099364711200395	778
hsa-mir-548ak	8.65831903333333	UUGAGAAGUAAUUGA	0.264945263576958	0.152966219246673	0.0306000809807256	0.00865615022890981	779
hsa-mir-4439	8.65340668333334	GCAUUUUAUCUAAGAUACACACAAAGCAAAUGC	0.735870113770227	0.424854808273841	0.0850381983303211	0.00468666524192847	780
hsa-mir-548e	8.64909626666667	UUUUGCUAUUACUUUUAAAGGCAAAA	0.787765589977632	0.45481667543191	0.0910806823845464	0.00120357990680807	781
hsa-mir-6811	8.64557463333333	CACUCAGGCAGUGCCAUGAGC	0.702352591914811	0.405503458008048	0.0812383932476697	-0.00164211933008123	782
hsa-mir-29c	8.64549426666667	GUUCAGAGUCUGUUUUUGUCUAGC	1.14498274706803	0.661056097237205	0.132436933245401	-0.00170706060600473	783
hsa-mir-4699	8.6454022	AGUUCCUGAUUAAGAAAUGGAAUU	0.449354697647237	0.259435055648255	0.0519761472343342	-0.00178145621119111	784
hsa-mir-3674	8.64526379333333	GGCCGUUUGAGAUGUCC	0.10709483906839	0.0618312341649545	0.0123876889853812	-0.00189329742475087	785
hsa-mir-9500	8.64363553333333	CCACAUAGGAGGGACAGCGGCCUUUCCAACAGG	1.67944332994506	0.969627058632504	0.19429825835072	-0.00320903299426577	786
hsa-mir-212	8.64218953333333	CUUACUGCCCGGGCCGCCCUCAGUAA	0.395350928904387	0.228255965227316	0.0457466163383133	-0.00437749112350655	787
hsa-mir-4492	8.639315	CCCCGCGCGCGGACAGACACACGGACAAGUCCCGCCAGGGG	0.699608342817693	0.403919065053103	0.0809796080844017	-0.00670029322662398	788
hsa-mir-6771	8.63853525333334	CCAGGCCACAUAAUGAGCCAAA	0.736505749650125	0.425221792820207	0.0852581749163935	-0.00733037713493128	789
hsa-mir-4484	8.6377319	UUUUUUUCCAAUGAAAAUAACGAAACCUGUUAUUUCCCAUUGAGGGGGAAAAA	1.10243812604654	0.636492948837874	0.127630509815492	-0.00797953670131346	790
hsa-mir-5697	8.6369017	AAGGGUGUAUGAGAGAUCAACCCUU	1.3899822420029	0.802506621589174	0.160935285624809	-0.008650390047714	791
hsa-mir-6743	8.6366468	GGCCCCAGGAAGAAGGGCCUGGUGGAGCC	0.409169457608079	0.236234096494197	0.0473759628109464	-0.00885636513564307	792
hsa-mir-585	8.63610943333333	CCCAGAGAAAGCCUGAACGUUGGG	0.617446975107242	0.356483177288486	0.0714959646903087	-0.00929059089639653	793
hsa-mir-4517	8.63557943333333	UGAGGAGCUUAGCAAGUAGCUAAGGCCAGA	0.765644807307654	0.442045235602713	0.0886616599636922	-0.0097188639313185	794
hsa-mir-122	8.63444286666667	UGUUUGUGUCUAAACUAUCAAACG	0.403214313251021	0.232795892296587	0.046698359057726	-0.0106372806402332	795
hsa-mir-1180	8.63439436666667	GGAAUAGUGCUCCUGGUUGUUUC	0.852702379059103	0.492307948088407	0.0987564782019901	-0.0106764716632404	796
hsa-mir-3145	8.63337298666667	CUCAUUGUUGAAUGGAAUGAGAU	1.41393092703068	0.816333401336698	0.163775030826809	-0.0115018103658997	797
hsa-mir-6826	8.63211483333333	ACCUCCUGGCUUUUCCUCUGCAGCAUGGCUCGGACCUAGUGCAAUGUUUAAGCU	1.19963173799786	0.692607706861482	0.138973097689273	-0.0125184766799822	798
NEAT1_ParasoR_ID5	8.6310614	GGAACUGCCAAACUAUUUUCC	0.706756547094608	0.408046082716602	0.0818852414947028	-0.0133697164738619	799
hsa-mir-628	8.630265	UAGAGGGUAAAAUUAAUAACCUUCUA	0.43963647895907	0.253824239472599	0.0509412490762532	-0.0140132573135065	800
hsa-mir-134	8.62925043333333	GAGGGGCAUGCACUGUGUUCACCCUG	0.377268633476284	0.217816147094335	0.0437197455782438	-0.0148330904181552	801
hsa-mir-1279	8.6287861	UUCUAAUGCCAAGAA	0.940560002110057	0.543032570407236	0.109002586367283	-0.0152083006934063	802
PARIS_ID7	8.62796033333333	UAUUACCGGUUUUCCAUUUAUGAUGGUAAUA	0.584724398241985	0.337590788726752	0.067770872332706	-0.0158755716301444	803
hsa-mir-3138	8.62758893333333	CCGGGUGCCCACAAGACUGUG	0.816804942361793	0.471582553347998	0.0946736044882721	-0.0161756859795211	804
hsa-mir-523	8.62727956666667	UUUCUGUUGUCUGAAAGAAAAGAAC	0.384171342939115	0.221801428260839	0.0445298358503929	-0.016425673529025	805
hsa-mir-1193	8.6267111	GUGCACUUCAUUUACGAUGUAG	0.95316102508349	0.550307774413013	0.110489503361657	-0.0168850300282436	806
hsa-mir-548t	8.62592216666667	UUUUGCAAUUUUUUAAUGACAAAA	0.188560678764802	0.108865558643437	0.0218597704826808	-0.0175225373358242	807
hsa-mir-548aq	8.62455693333333	UUUGCCAUUACUUUCAGUGGCAAA	1.15492665896585	0.666797217448206	0.133911419206027	-0.01862573096421	808
hsa-mir-3147	8.62389316666667	GUGACGCCGCGAAGUGCAC	0.814470954440946	0.470235024793611	0.0944435348050302	-0.0191620958034802	809
hsa-mir-582	8.62254636666667	GUUACUAAUCUAACUAAUUGUAAC	0.193042985396265	0.111453419583703	0.0223881643759595	-0.0202503941495813	810
hsa-mir-4737	8.62171566666667	AGUGCCUCACAGCCGCACAGGACCGAGGAUGCU	0.483511961556179	0.279155761160864	0.0560807129636084	-0.0209216515271473	811
hsa-mir-9-1	8.61819653333333	GUAUGAGUGGUGUGGAGUCUUCAUAA	0.494170330619841	0.285309373408892	0.0573403413009319	-0.0237653306082109	812
hsa-mir-5739	8.61802319	CCAAGGUUGUGCUUUUAGGAAAUGUUGGCUGUCCUGCGG	1.14888907602924	0.6633114173145	0.133312367662501	-0.0239054028260402	813
hsa-mir-6509	8.61777223333333	GGAACACUAUAUUAAUCAGGUUUCC	0.965982865363264	0.557710467350046	0.112091946643341	-0.0241081914548468	814
hsa-mir-6830	8.61708766666667	GACAUCCCUCAUCUGUUUCUCACUGGUGUC	0.12167632440086	0.0702498586468407	0.014120353547236	-0.0246613639905816	815
hsa-mir-4327	8.61606923333333	CUGGGAAGAGACCAUGAACAGGUUAGUCCAG	0.244178754113873	0.140976669418032	0.0283399247964732	-0.0254843216029081	816
hsa-mir-26a-2	8.61491223333333	UAGGCUGUUUCCAUCUGUGAGGCCUA	0.535341591747554	0.309079612103853	0.0621412705374035	-0.0264192497187677	817
hsa-mir-615	8.61411643333333	CGGAUCUCGAGGGUGCUUAUUGUUCGGUCCG	0.630861370498436	0.364227982078608	0.0732357607864742	-0.0270623057210158	818
hsa-mir-4666a	8.61281526666667	UAUGCCUACAAAAUCCCUCCAGACUGGCAUA	0.474517934161243	0.273963057023299	0.0550944051938189	-0.0281137294894553	819
hsa-mir-3186	8.61196346666667	GUGGCUUCAACCAAGUUCAAAGUCAC	1.08648711826974	0.627283630204095	0.126160209860978	-0.0288020369821863	820
hsa-mir-7151	8.61177706666667	AUUGGCUUGGAUUCUGCAAAGCCU	1.25124524914695	0.72240678141723	0.14529466328037	-0.0289526598005051	821
hsa-mir-4720	8.61119816666667	ACUUAAGCACCAGGUAAAAUCUGGUGCUUAAGU	0.42776575643378	0.246970674627147	0.0496755211242996	-0.0294204470833671	822
hsa-mir-517c_517b	8.61107353333333	CUGUCUGUUGUCUAAGAAAAGAUCG	0.355141143377254	0.205040834729169	0.0412423772718358	-0.0295211585851003	823
hsa-mir-4504	8.6091454	CAUUUGUGGCAUGGACCAUUUGUG	0.223534823436686	0.129057890484426	0.0259648098679673	-0.0310792104990657	824
hsa-mir-548ai	8.60731076666667	CCCAUUUAAAAUAUGGAA	1.95771808575914	1.13028906381044	0.227448286558997	-0.0325617085851734	825
hsa-mir-5681a	8.60712746666667	UUCUAGUCCCUAUUAGACUAGAA	0.862683169265903	0.498070360001029	0.100228929176066	-0.0327098264102699	826
hsa-mir-3130-2	8.60606053333333	CAGCCUUGACAACAGGCUG	1.78041573250825	1.02792350243308	0.20687929461015	-0.0335719750456035	827
PARIS_ID29	8.60590452	GCCAAAAUAGAAUAAUGUUGGU	0.239433939893069	0.138237249650396	0.027822053955703	-0.0336980435432558	828
hsa-mir-3202-1	8.60509516666667	UAAUGAUUGGAGUCAUUUUCAGAGCAUUA	0.9334407313805	0.538922257535093	0.108475352486088	-0.0343520514836146	829
NEAT1_ParasoR_ID47	8.60498756666667	CUGUCCUGAAGAGACCAAAAUUAUGCAGAUUUAGGUAAG	1.63620066891689	0.944660896647409	0.190145616857725	-0.034438998990327	830
hsa-mir-550a-1	8.60395236666667	AGCCCUGUUGUUGUAAGAUAGUGU	0.721826511868	0.416746730935198	0.0838947591881717	-0.0352755051143871	831
hsa-mir-3662	8.59892783333333	UCUCAAUCCAUUCAUAUUGAAA	0.954577844348644	0.551125775397142	0.111011263595941	-0.0393356412270956	832
hsa-mir-3686	8.59874403333333	AGAUCACUUUUCUGCACUGGACAGUGAUCU	1.27907089215358	0.738471923897487	0.148750897479355	-0.0394841630833561	833
hsa-mir-6079	8.59802103333333	CCAAAGAAACUUUUUUGG	1.26123356637942	0.728173539060152	0.146688820775129	-0.0400683921479787	834
hsa-mir-4768	8.5971087	AUGGAUAUGGGAACUGUGAUGUCCA	1.10014323111711	0.635167990632607	0.127966653616594	-0.0408056143470848	835
hsa-mir-6864	8.5968527	GAUAUGCCAUUAUGUGGGUCAUGAGGUGGUGA	0.276937886910567	0.159890163556622	0.0322138690256455	-0.0410124783035758	836
hsa-mir-596	8.596407	CGGGAACCUGCCUCCCG	0.519316275498748	0.299827391453756	0.0604108525223093	-0.0413726316840758	837
hsa-mir-511	8.59582033333333	CAGUCAGUAAAUAUUUUUUUGUGAAUG	0.46447083441026	0.268162361277494	0.0540344977441082	-0.0418466949177008	838
hsa-mir-892b	8.59517893333333	GUAGAUUUUAUGUCAC	0.954972605827963	0.551353691043493	0.111105610858716	-0.0423649860961907	839
hsa-mir-6842	8.59503266666667	CCAAGGCUCUGGGGUCUCACCCUUGG	0.455195746395244	0.262807386715267	0.0529603276739818	-0.0424831786796648	840
hsa-mir-378g	8.59320633333333	AGAAGACCU	1.28948000964625	0.744481630683906	0.150058076069269	-0.0439589698484322	841
hsa-mir-34b	8.59306596666667	AUUGUACUGUGGUGGUUACAAU	0.705716544901325	0.407445637170353	0.0821262803798863	-0.0440723948641593	842
hsa-mir-422a	8.59266880666667	AGGCCUGAGUCUCUCUGCUGCAGAUGGGCUC	1.36143533234844	0.786025055615636	0.158441499722666	-0.0443933248991577	843
hsa-mir-8069-2_8069-1	8.59241633333333	AUCUUCCUGACCUGGUAAUAAUUAGGUGAGAAGGAU	0.752413773103764	0.43440629444344	0.0875671922675415	-0.0445973390891644	844
PARIS_ID2	8.59182858333333	GGGUCCAAGACAUAUAAUCAUGUAUAAUUUUGUCAAGGUAUAAUUUUUUAAAUUGCUUUUGUCAUGUGUCUGCUGGUGAUGCCC	0.049316827808122	0.0284730838105974	0.00573996877728545	-0.0450722777236476	845
hsa-mir-4675	8.59181153333333	CCCUGGUCAGACUCUCCGGGG	0.643020897032385	0.371248287996202	0.0748411315282791	-0.0450860551863751	846
hsa-mir-556	8.59164893333333	AUAUGAGCUUCAUUUAUACAUUUCAUAU	2.0057152979723	1.15800026720206	0.233449401102814	-0.0452174461212395	847
NEAT1_ParasoR_ID16	8.58910766666667	CACCCAAAGGGGUAAUUGUCCUACUGGUG	0.419105132842945	0.241970461265628	0.0487949562524922	-0.0472709479851661	848
hsa-mir-92b	8.58634323333333	AGUGUUGUUUUUUCCCCCGCCAAUAUU	0.220590253914137	0.127357842477935	0.0256908264577377	-0.0495047824257455	849
NEAT1_ParasoR_ID51	8.58509526666667	GAUGGCUUUGAGGUUAUUUGCAGUUUCCUAGCCAUC	0.766852907306436	0.442742732462218	0.0893237504636546	-0.0505132172782253	850
hsa-mir-4661	8.58492096666667	CCUGACAGACAGCCUGAUAGACAGG	0.394170201055158	0.227574271685724	0.0459142492500086	-0.0506540625423526	851
hsa-mir-617	8.58452893333333	UGGCCAUUUCCUACCA	1.36151464331179	0.786070845821678	0.158600973202512	-0.0509708499111407	852
hsa-mir-3670-3_3670-2_3670-1_3670-4	8.58441996666667	CCUCACCUGCUGAGAG	1.65878363900743	0.957699180508289	0.193231883510883	-0.0510589017697036	853
hsa-mir-4323	8.5822349	GUGUCUGGAGACGCCAGGCAGC	0.829834571743766	0.479105213379121	0.0966921298954152	-0.0528245718316687	854
hsa-mir-711	8.58198393333333	GCUGCAGGCAAAGCUGGGG	0.443432336494808	0.256015778842662	0.0516701429342544	-0.0530273685410979	855
hsa-mir-4528	8.58172503333334	UGAUCAUUAUAUGUAUGAUGAGAUCAU	0.93548679469453	0.540103552740227	0.10900917834828	-0.0532365758783447	856
hsa-mir-548aa-1	8.5812012	UUUUGCCAUUACUUUUACAGGCAAAA	0.260505879826289	0.150403139843188	0.0303577405720646	-0.0536598658622339	857
hsa-mir-4471	8.58064983333333	UCCAUGAAAAGAACCCAUGGG	0.447671182912104	0.258463077962741	0.0521721771203192	-0.0541054044956067	858
hsa-mir-8070	8.57843016666667	CCAUGUGAGUGAAGCCUGAUCAUCAUGUG	1.30284858592035	0.752199981794438	0.151874942222278	-0.0558990335141907	859
hsa-mir-367	8.57742193333333	AACUCUGUUGAAUAUAAAUUGGAAUU	0.285491223926225	0.164828434985081	0.0332840364092102	-0.0567137488907506	860
hsa-mir-151a	8.57562292	CUAGUAUGUCUCAUCCCCUACUAG	0.455951580924102	0.263243767983965	0.0531683336799634	-0.058167463796662	861
hsa-mir-4732	8.57477656666667	AAGCUGUGUGUGUCCAGC	0.989674124221233	0.571388622029136	0.115416899382366	-0.0588513700432329	862
hsa-mir-4800	8.5735163	GAAGGAAGGCAAGGCUGUCUGUCCAUC	1.36810003636535	0.789872924273875	0.159572804027369	-0.059869744062375	863
hsa-mir-208b	8.57324801666667	UUAUGUUUCUGAUCCGAAUAUAA	0.50030688696739	0.288852315868046	0.0583567495066954	-0.0600865337178202	864
hsa-mir-3616	8.57203842	CUCAUGAUAUGUUUGCCCCAUCAGCGUGUCACGAG	1.05528018861747	0.609266300968775	0.123107263046713	-0.0610639632186988	865
NEAT1_ParasoR_ID24	8.57143936666667	UGUGGGUUGUGUUUUCACUUUAUCGAUAAUGUCCUUAGACAUAUAAUAAAUUUGUAUUUUAAAAGUGACUUGAUUUGGCUGUGCA	1.02493753063219	0.591747959213042	0.119575894641225	-0.0615480356510505	866
hsa-mir-520d	8.57133983333333	CUUUCUGUUGUCUAAAAGAAAAGAAAG	0.637612326248529	0.368125648198212	0.0743888748604856	-0.0616284647883009	867
hsa-mir-493	8.5695877	UUCAUUCAUUCGUUUGCACAUUCGGUGAA	1.25036837333026	0.721900516928422	0.145907646563937	-0.063044297732179	868
hsa-mir-548z	8.56818156666667	UUUGCUACUGAAAGUAAUGGCAAA	0.60837827511127	0.351247360904612	0.0710043631052454	-0.0641805411098622	869
NEAT1_ParasoR_ID3	8.5660018	AAAAACCACAAACAUUAUUUUGUUCUUUUU	1.18254863337318	0.682744771807832	0.138051410796246	-0.0659419284414768	870
hsa-mir-4526	8.5646092	AUGCCCCAGGUGACGUGCUGGGCU	0.624402469235803	0.360498933695958	0.072904957442285	-0.0670672360422929	871
hsa-mir-4636	8.56456246666667	UUAGCCCAGCAAUGGGAGAGUGCUAA	0.883229771670897	0.509932946430484	0.103126082051294	-0.067104999488518	872
hsa-mir-550a-3	8.5643138	AGAGUCCUGUUGUUGUAAGAUAGUGUCU	0.7900683588547	0.456146179662967	0.092251215602901	-0.0673059376545893	873
hsa-mir-191	8.5635802	CAGCUGUUGUCUCCAGAGCAUUCCAGCUG	0.589771110309178	0.340504509297268	0.0688696896082293	-0.0678987321799085	874
hsa-mir-8062	8.5632566	UUGCUCACGGUAAGAAAAACAUGAGUAA	0.484599928111798	0.27978389894462	0.0565906115801549	-0.0681602211499085	875
hsa-mir-219b	8.56182173333333	UUCUCGGUUGGCCGCAGACUCGUACAAGAA	0.831740112365698	0.480205377770145	0.0971452265967561	-0.0693196828518754	876
hsa-mir-619	8.56003893333333	AGCCACUGCGGUCGACCAUGACCUGGA	1.23272739321973	0.711715492312834	0.144009554491558	-0.0707602963738769	877
hsa-mir-106b	8.55925766666667	GCAGAUAGUGGUCCUCUCCGUGCUACCGC	0.628501459075158	0.362865486583115	0.0734294355365427	-0.071391608536927	878
hsa-mir-4481	8.55899078333333	GUUUUUUAAGAGGAAGGGAGACCUAAGCUAGCA	0.529228745282205	0.305550358551569	0.0618330780671895	-0.0716072669051099	879
NEAT1_ParasoR_ID4	8.55853996666667	UUGAUGGGUUGGUUCCACAUCUUUGCAAUUGUGACUUGUACUGCCAUCAA	1.17838856919639	0.680342957635511	0.137685700339767	-0.0719715548711976	880
hsa-mir-1260a	8.55600223333334	ACCAAAACACUCAUCGCGG	0.549863353091349	0.317463754924801	0.0642663872794629	-0.0740222015815544	881
hsa-mir-500a	8.55569548333333	GAGAGUGCUGUCUGAAUGCAAUGC	0.945854242037819	0.546089201254685	0.110552583817454	-0.0742700747012978	882
hsa-mir-613	8.55341945666667	UCCUGUAGUGUCUUAUAUACAAUACAGUAGGA	0.924163800645054	0.53356621907773	0.108046121826137	-0.0761092461128018	883
hsa-mir-6501	8.55318573333333	UUGGUGACAGCAGCAGUAGAGUUGCCAG	0.295953077972343	0.170868589234831	0.0346015025511441	-0.0762981091341211	884
hsa-mir-1304	8.55221953333333	GAGAUGUGAUCCUGCCACAUCUC	0.138231135572862	0.0798077833333795	0.0161631884020387	-0.0770788589574069	885
hsa-mir-128-2	8.55215826666667	ACGAGAGUGAGUAGCAGGUCUC	1.06778358410667	0.616485139720251	0.124855451783268	-0.0771283662428286	886
hsa-mir-8082	8.55131386666667	UCUGGGGAGAGAGUCCUCUUUUCAGC	0.741825955964343	0.428293415367865	0.0867499389603752	-0.0778106940743149	887
hsa-mir-3143	8.55063474666667	UUCGCGGUUGGGCU	0.180855039534545	0.10441670575957	0.0211510659609275	-0.0783594653638953	888
hsa-mir-6773	8.5504951	CAGGAUUAGUGCUUAUGCUAAGAUGUCUUCACUG	1.19496237937246	0.689911851402165	0.139753589166136	-0.078472308574744	889
hsa-mir-378h	8.54819936666667	GGGAUGAGCCCUGGCUCUGUUUCCUAG	0.676585330517211	0.390626722703864	0.0791494561013079	-0.0803274042012333	890
hsa-mir-5702	8.54782166666667	UCCAACCUGAAAUCCUUCUGUAGGUUGAG	1.81370149367153	1.04714104560089	0.212182888740449	-0.08063260934329	891
hsa-mir-3139	8.5477385	UGUUGACUGAAUAAUAAACA	0.28332031686134	0.163575061206785	0.0331456462854286	-0.0806998131937382	892
hsa-mir-4745	8.5470525	GACGGCGCCCGCCCUGGCCCUGGC	1.34583902819865	0.777020525216395	0.157462356549074	-0.0812541439521471	893
hsa-mir-8065	8.54440586666667	UGUAUUUUUCAGCAAGGCAAGGGCUUUGAUGUCUUGUA	0.515474460911909	0.297609318767868	0.0603288828920068	-0.083392788650249	894
hsa-mir-3689e	8.5443345	GGGAGGUAUGAUAUCGUGGUUCCU	0.76840992372267	0.443641676309263	0.0899320975463531	-0.0834504573652004	895
hsa-mir-3142	8.54258183333333	CUGCUGAAUCUUCAGAAAGG	0.972914956821167	0.561712712219314	0.113890036502177	-0.0848667212756557	896
hsa-mir-2117	8.54228596666667	AACAGCAGGAUUGGCUGUAGCUGUU	1.05534203340243	0.60930200707202	0.123543280747161	-0.0851057999837043	897
hsa-mir-6848	8.53943026666667	CCAUGGUGUGCUCUGAUCCCCCUGUGG	0.918941667280086	0.530551218973721	0.107611589834879	-0.0874133835796071	898
hsa-mir-3926-2	8.5368364	GAGACGCUUUUAAAGUCUC	0.293576962326625	0.16949673822715	0.0343894328731221	-0.0895093895220911	899
hsa-mir-6739	8.5358329	CAAGUAAAAGGAAUUUUCAUUUUCCAGCCCCUAAUUG	0.734516731730034	0.424073432788619	0.0860509736232107	-0.0903202800702881	900
hsa-mir-3679	8.5354783	GAAGGGGAGUUUCCCUCUAUUCCCUUC	0.446412389319236	0.257736313143045	0.0523008053712979	-0.0906068189725222	901
hsa-mir-5585	8.53430776666667	UCGAGAGGUCAGAGGAUUGCUCCUGA	1.05704967872048	0.610287916556075	0.123858865607016	-0.0915526828652475	902
hsa-mir-532	8.53420396666667	GACCGUUGGCAUCUUAAUUACCCUC	0.770721764158514	0.444976418007221	0.0903097426741661	-0.0916365597351057	903
hsa-mir-6886	8.53248567333333	GGCUCCUGGCGCUGAUGCC	2.05148923395111	1.18442786146129	0.240432778031219	-0.0930250478497349	904
hsa-mir-3664	8.5322468	GAGUACCUUCCAACACGAGCUCUC	0.372606360664161	0.21512438263122	0.0436703683564522	-0.0932180723920552	905
hsa-mir-6781	8.53189846666667	GCGUCGCUUCUCCCUAAUGUUGCC	0.484979520824048	0.28000305689922	0.0568430956742884	-0.0934995474370169	906
hsa-mir-4753	8.53178876666667	AGAACAGAUAUAUCCACAGUACACUUGGCUGUUCU	0.282401048531523	0.163044321389107	0.0330998640794825	-0.0935881918746235	907
hsa-mir-6844	8.53017326666667	AGAAAUCAAGCUAUUUGCUAAAAGUUCU	1.48484124716983	0.857273493757363	0.174069295048454	-0.0948936165688066	908
hsa-mir-5706	8.52743843333334	AGCUUCUACGUCAUUCAGCACUUGCU	0.167727830133533	0.0968377078781872	0.0196691927411512	-0.0971035323644156	909
hsa-mir-6499	8.52650173333333	UGCAGUUCUGUUGGGUGACAGCA	1.09249610200802	0.630752918582948	0.128129464600592	-0.097860444348968	910
hsa-mir-548g	8.52596416666667	UUUUUGCAUUACGUUCUAUGGCAAAA	1.00344903322791	0.579341569452201	0.117693320498697	-0.0982948317221879	911
hsa-mir-4774	8.5249763	UAAUAACUGACAAACAGACAAUUG	0.843722238672208	0.487123261618673	0.0989706257215293	-0.099093089562625	912
hsa-mir-6855	8.5247967	GACAUUGCCAGAGGAUGGGCAGCAGAC	0.682136440930617	0.393831657795345	0.080017913029013	-0.0992382175570999	913
hsa-mir-520c_520b_519c_519b	8.52160523333333	CUUUCUGUUGUCUGAAAGAAAAGAAAG	1.22713832179529	0.708488640421417	0.144003188154643	-0.101817121548019	914
hsa-mir-6089-2_6089-1	8.520987	CGUGCGCCAGUGGAG	0.812768920222883	0.469252354879643	0.0953843633634088	-0.102316692615862	915
hsa-mir-1303	8.52053143333333	UACAAUUUUUUUUUUUUUAAAUUUUA	1.92001268377512	1.10851983982506	0.225339545871963	-0.102684818878019	916
hsa-mir-765	8.51930106666667	AAGCCCUACGAGAAACUGGGGUUUCUGGA	0.305927705427317	0.176627443081026	0.0359099535317886	-0.103679031833493	917
hsa-mir-27b	8.5190295	UGAACAGUGAUUGGUUUCCGCUUUGUUCA	0.578356974431424	0.33391455487568	0.0678900072398416	-0.10389847462692	918
hsa-mir-150	8.51871224666667	CCAGUGCUGGGCUCAGACCCUGG	0.72395280792827	0.417974348537972	0.0849838317066702	-0.104154835094668	919
hsa-mir-3151	8.51761593333333	CAGGUGCCUCAAAGGGCAUCCCACCUG	0.443851444857425	0.256257751168639	0.0521098213785892	-0.105040724601259	920
hsa-mir-1470	8.5173584	CCGGGGCAGGAGACCCCGCG	0.657370995819279	0.379533321393713	0.0771801496364505	-0.105248827586654	921
hsa-mir-3167	8.51687493333333	UUCUUUUUUCUGAAAUUCUUCAGGAAGGA	0.537470199981556	0.310308564640754	0.0631065037573824	-0.10563949878782	922
hsa-mir-4678	8.51602703333333	AUGAUUUUUGGGGUCA	0.417454629066314	0.241017542465891	0.0490198806828956	-0.106324654837463	923
hsa-mir-200a	8.51512133333334	GCUGGAUUUCCCAGCUUGACUCUAAC	1.58487598376542	0.915028575859141	0.186124885568132	-0.10705651688978	924
hsa-mir-4718	8.51364986666667	GCACCUGUUUGUGAC	0.539999534057294	0.311768876350251	0.0634275008385702	-0.108245553673026	925
hsa-mir-3160-2	8.51236793333333	CUCUCCUGACCAGCUGAGCUGGAGGAGAG	0.416552321779441	0.240496595110924	0.048934952652631	-0.109281435709319	926
PARIS_ID38	8.50516813333333	CAUUUUCUGGCUGUGGAUGUACUAAAAUGUAUCCUAUUAUUCUCUGCCCUAAAAUG	0.244928149728964	0.141409333178134	0.0287975670661988	-0.115099322873157	927
hsa-mir-4280	8.5050832	GAGCCUUAAAGGAUGAGGUA	0.733953303345119	0.42374813725892	0.086295840509252	-0.115167954300389	928
hsa-mir-6078	8.5043522	GUGGACAGAGGCAAAACUCUAACUUC	1.23639922955248	0.713835428007969	0.145384292709852	-0.11575864786365	929
hsa-mir-6124	8.50157026666667	AGGAGAAGGUGAGACCAAUGUCCUGGGUGCCACUCCU	0.915389941655765	0.528500629228432	0.107673043090036	-0.118006623395005	930
hsa-mir-4684	8.50126626666667	AACAUACAUUUGUCUUGGUGUGUU	1.56000806939734	0.900671078804541	0.183503024192302	-0.118252274343338	931
hsa-mir-4281	8.49937583333333	AGCUGGGGCCGGGU	0.220886228053591	0.127528723227022	0.0259885234380749	-0.119779862307461	932
hsa-mir-6738	8.49715913333334	CAGGGGUUCUGAUAAACCCUUC	0.352588138087235	0.203566856437734	0.0414948258064361	-0.121571094074464	933
hsa-mir-4279	8.4965277	GCAGAUUCUCUCUCUC	0.375897187137214	0.217024342181294	0.0442412713063025	-0.122081331565064	934
hsa-mir-633	8.4957388	UUAACCUAAAAUGAGAAGGCUAA	0.677166557315192	0.390962294152138	0.0797066121330369	-0.122718811937236	935
hsa-mir-4501	8.495666	AUCACUGAAAUAUGUCUGAGCUUCUGUU	1.59506235529027	0.920909680201073	0.187750125215641	-0.122777638874863	936
hsa-mir-509-2_509-3_509-1	8.4946406	AUCAUGUAUAAUUAAAAAUGAU	0.526677500939313	0.304077396943432	0.0620011517543559	-0.123606225988088	937
NEAT1_ParasoR_ID42	8.4943902	AGUGUCCAUUAUGUCACU	2.1938742666599	1.26663389842429	0.258273309208224	-0.123808564795531	938
hsa-mir-18b	8.49357263333334	UGCAGUUAGUGAAGCAGCUUAGAAUCUACUGCC	0.732126154393909	0.422693232320089	0.0861976680485021	-0.124469209621161	939
hsa-mir-2277	8.4905935	GCCAGUCAGCGCUCACAUUAAGGCUGAC	0.955608424712293	0.551720781247517	0.112549072654614	-0.126876535044001	940
hsa-mir-7112	8.48852156666667	CCUGCAGGUGAGAGCGGGAACACCUGCAU	0.300554980662947	0.173525498992035	0.0354072235432831	-0.128550786321027	941
hsa-mir-4739	8.48842906666667	CCCUUGUCUUCCCAGAG	1.07260376326827	0.619268071456744	0.126360691106002	-0.128625532086556	942
PARIS_ID23	8.48717813333333	GUAGUGAAGUCUGAGAUUUUACUACACCUUCCACUUAUGUGGUCCCACACCACCCGCCUCCCCUGC	0.533539764913488	0.308039326896172	0.0628642119361221	-0.129636364190618	943
hsa-mir-512-2_512-1	8.48477486666667	ACUUUCUGGUGCCAGAAUGAAAGU	1.99938870437811	1.1543476066874	0.235644284709653	-0.131578353452996	944
hsa-mir-4321	8.4832524	GAGACACCCGCUACCUGGUGUU	1.58928810717467	0.917575916497166	0.187344196805304	-0.132808601415075	945
hsa-mir-4472-1	8.48287033333333	CACUCUCCCUAAUGGGGCUGAAGACAGCUCAGGGGCAGGGUG	0.725789294639088	0.419034644634826	0.0855593998398287	-0.133117335095974	946
hsa-mir-4703	8.48178623333333	UAUAGUGUGUUUGAUUUGCACUGUA	0.183512978052026	0.105951267278127	0.0216361239252673	-0.133993355467973	947
hsa-mir-6845	8.48134246666667	GAGCCCUUGCACACCACCAGCCUC	0.226478609718829	0.130757486286858	0.0267031558516749	-0.134351946594633	948
hsa-mir-3908	8.48050293333333	GUUUCUAAAAAAAUAAAAAGUUAAAAAAAUUUAUGUUAACGUGUAAUGUGUUUACUAAUUUUUUUUUUUUUUUUUGGAGAC	0.821515238960332	0.474302044357128	0.0968710518018097	-0.135030341856116	949
hsa-mir-5003	8.47995093333333	GGUAGAGAUGAUUUUUCCUACU	1.32157092145583	0.763009327255704	0.155846529283671	-0.135476392262299	950
hsa-mir-4654	8.47632626666667	CUGGGGUUGGAAUGUGACCCCA	0.480276290396104	0.277287645545585	0.0566609018207334	-0.138405348854591	951
hsa-mir-4714	8.47431686666667	UUGAUGUCAGAAUGAGGUGUACCAA	0.436633293828039	0.252090349728771	0.0515243058169698	-0.140029069300578	952
NEAT1_ParasoR_ID32	8.47362433333334	UCCUGUAAGGCAAGAAUAUUCUCUCUGUUGGAACUCAAAUACACAGAACUGGGUAAAUCUCAAUCUUAAUCUUUGAUUCAGGA	0.152681221437555	0.088150544297173	0.0180184081133903	-0.140588679399542	953
hsa-mir-548i-3_548i-2_548i-1	8.47328933333333	UGCCAUUAAAAGUAAUGGCA	0.311218297080527	0.179681967596179	0.0367293367236046	-0.140859380280109	954
hsa-mir-887	8.4729621	AGACUCUGGAUUUUACACUUGGAGUG	0.848750818880718	0.490026513755698	0.100171676547534	-0.141123805209907	955
hsa-mir-155	8.4723175	GGGGUUUUUGCCUCCAACUGACUCC	0.26982528226547	0.155783699350136	0.031847871879857	-0.141644682187855	956
hsa-mir-4447	8.47220146666667	CAUCAUUUGCACUACUGAUACUUGGGGUCAGAUAAUUGUUUGUGGUG	1.0482796275307	0.60522452514085	0.123731668994781	-0.14173844435355	957
hsa-mir-203a	8.4682766	CAACAGUUCUGUAGCGCAAUUGUG	2.11371802840055	1.22035567268802	0.249604273483526	-0.144909981257322	958
hsa-mir-3651	8.4669761	AUGGAGGCUGCUUCUCCUCAGCAGCUGCCAUA	0.521268694348921	0.300954621002474	0.0615649185957807	-0.145960866317543	959
hsa-mir-7-1	8.46363033333333	GUUGUUUUUAGAUAACUAAAUCGACAAC	1.01306268565179	0.584892014267028	0.119695998732592	-0.148664454325987	960
hsa-mir-629	8.46101363333334	GAACUUUUACGGUGAACCAGGAGGUUC	1.19814497474219	0.691749323695601	0.141607734801647	-0.150778911025006	961
hsa-mir-1255b-1	8.46068003333333	GGUUUCUUAAAAUGGAAUCU	0.503232024580118	0.290541144856171	0.0594789098036432	-0.15104848061831	962
hsa-mir-6806	8.4604091	CCAGGUUCCAUGUGAUGCUGAA	0.214585587119755	0.123891046487805	0.025363500107785	-0.151267411638928	963
hsa-mir-425	8.45975413333333	CGUUGAGUGGGCACCCGAGAAGCCAUCG	1.61577026981607	0.932865400226904	0.190994944338817	-0.151796665529695	964
hsa-mir-25	8.4594569	AUUGCUGGACGCUGCCCUGGGCAU	0.641990282161834	0.370653262223258	0.0758902480089276	-0.152036848589596	965
hsa-mir-3913-2	8.45770668666667	GUCUGCCAAGGUUUUGGCAGAC	0.571282082255088	0.329829863973185	0.0675457430033248	-0.1534511300538	966
hsa-mir-6088	8.45757615	GGGGUCUUGCUCUAUU	0.86843958233843	0.501393826638018	0.102681851979356	-0.153556611816821	967
hsa-mir-193b	8.4574431	AGAUGAGUUUAUGUUUUAUCCAACU	0.688048332440017	0.397244889949717	0.0813541781250668	-0.153664124509834	968
hsa-mir-4804	8.4559681	AGCAAGGUGCGUCGUAUCUUGCU	0.699749339314822	0.404000469418676	0.0827521261953226	-0.154856016446647	969
hsa-mir-548j	8.4557616	UUUGGUAUUACUUUCAGUGGCAAA	1.09567949594413	0.632590851928899	0.129577860372049	-0.1550228813178	970
NEAT1_ParasoR_ID25	8.45554213333333	CAGCUCCAUCCAAAAUUGCUG	0.624519474022696	0.360566486441167	0.0738591877581359	-0.155200224063834	971
hsa-mir-548b	8.45425383333333	UUGGCCUUUAUUUUCAAUGGCAAG	0.822051690142002	0.474611764591271	0.0972352742593115	-0.156241250763626	972
hsa-mir-5094	8.4534953	ACCUAACACACUGCCUUUUAUGUGGUAGGU	0.481594041449808	0.278048449471166	0.0569698124099989	-0.156854192976377	973
hsa-mir-4485	8.45227474666667	CAGUGACAUGCGUUUAAC	1.02178742705159	0.589929246062813	0.120889045573744	-0.15784047614685	974
hsa-mir-4468	8.45158833333333	CUUUGGUGGCUAUGGUUGACUGGGCCACUCAGAG	1.17630047081692	0.67913739347403	0.139180994674995	-0.158395140904355	975
hsa-mir-548i-4	8.45153953333333	UGCCAUACUUUUAACGGCA	1.21047427250341	0.69886764707696	0.143225298506767	-0.158434574346061	976
hsa-mir-3064	8.45150016666667	CAAAACUCCGUACAUUGCUAUUUUGC	0.470452357997347	0.271615795530663	0.0556649528154594	-0.158466385066453	977
hsa-mir-1285-2	8.45102151	CAAUUUGAGACCAAU	0.745769123945934	0.430570004463497	0.0882460331054032	-0.158853169487809	978
hsa-mir-320c-1	8.44913859333333	UCUUCCCAGAGUCAGGAAAA	0.639115852680665	0.368993709588539	0.0756427232931117	-0.160374683516752	979
hsa-mir-4477b	8.44905936666667	UAAUAGCAAUCCUUAAAUGCCAUUA	1.32296018708196	0.763811420138929	0.15658076593725	-0.160438703601621	980
hsa-mir-3688-2	8.44882363333334	CAUAUGUGUAACAGACAUACAUACAUACAUAUG	0.392536131832999	0.226630841380437	0.0464604480894024	-0.160629190828221	981
hsa-mir-1250	8.4476166	UGUGGCCUUUUUGCCUUUUCUAAAGGCCACAU	1.38769261147082	0.801184702785135	0.164270311636873	-0.161604548995993	982
hsa-mir-4781	8.44601646666667	UAUUGGGCCAAUUCCCCCAAUG	0.725346694472046	0.418779109309241	0.0858803315544936	-0.162897556465708	983
PARIS_ID36	8.4449184	GGCAAGAAUAUUCUCUCUGUU	0.793848537211042	0.458328666654586	0.0940031033587065	-0.163784862774916	984
hsa-mir-542	8.44475916666667	CACGAGAUACCAGUGUGCACUUGUG	0.746889215498245	0.43121668962274	0.0884441108097413	-0.163913533233268	985
hsa-mir-4712	8.4431721	CAUUUCCUUCAUGAUUAGGAAUACUACUUUGAAAUG	0.524811621916245	0.303000131187188	0.0621581102102899	-0.165195982021867	986
hsa-mir-1277	8.44198673333333	CGUAUGUGUAUAUAAAUGUAUACG	0.831622954333106	0.480137736548491	0.0985103365596902	-0.16615383217249	987
hsa-mir-320a	8.44101653333333	UCUUCCCGGAGUCGGGAAAA	0.71963315682634	0.415480396811467	0.085254323810945	-0.166937814245096	988
hsa-mir-3199-1	8.440444	AGUUUCUGGAAGUUCUGACAUUCCAGAAACU	1.08114400019877	0.624198779547511	0.128090891924498	-0.167400456864455	989
NEAT1_ParasoR_ID45	8.43952203333334	UGUAUGGAUAGACCCCAUUUUGUUUAUUCACACA	0.747085553750983	0.431330045565811	0.0885222588199001	-0.168145463397343	990
hsa-mir-4256	8.4373782	AGGUCUCCUGGCAU	1.46337872104744	0.844882098523109	0.173439981752559	-0.1698778143559	991
NEAT1_ParasoR_ID41	8.43688943333333	GUCUGUAAGAUGAGUUAGGGUGACUUGCUAAUAGAC	0.482724476212853	0.278701106285912	0.0572159301158618	-0.170272768287412	992
hsa-mir-7111	8.43662746666667	GGCCAUCUGCUAUUCGUCCACCAACCUGACUUGAUCC	1.06421565123055	0.61442519271377	0.126142306915327	-0.170484453682474	993
hsa-mir-3938	8.43158676666666	AAUUUUUUUUUAAUUUAAAAAAUU	1.5624128014968	0.902059451529492	0.185304717218071	-0.174557653469519	994
hsa-mir-548h-3	8.4307263	UGUCAUUGAAAGUAAUAGCA	0.391062761727718	0.225780190753536	0.0463854177934489	-0.175252964169109	995
hsa-mir-4760	8.43023703333333	AGUUAGAAUUCUUAAGUAUCAAAACUAAAU	1.02725736864636	0.593087318315004	0.121853912835969	-0.175648322131785	996
hsa-mir-1265	8.42953753333334	UGUUAAGGCAUGUUCAGGAACA	0.715728114538351	0.4132258195953	0.0849071626655807	-0.176213561731649	997
hsa-mir-3190	8.4293501	CCCACGGCCCUUGUCAGUGUG	0.395603711429165	0.228401909286043	0.0469316977864242	-0.176365019547711	998
hsa-mir-7-3	8.42927516666667	UUGUUCUGAUGUACUACGACAA	0.357861422431662	0.206611388573503	0.0424545901463527	-0.176425570351641	999
hsa-mir-514b	8.42926333333333	CAAUCAUGUGUAAUUAGAUAUGAUUG	0.369853093672613	0.213534783192499	0.0438772736177356	-0.176435132422548	1000
hsa-mir-576	8.42855356666667	UCUUUGGUAAUAAGGUUUGGCAAAGA	0.502201646883065	0.28994625601541	0.0595833725099853	-0.177008668129001	1001
hsa-mir-6879	8.42778863333333	GGGAGAGGGGCCCAGCUGACCCUCCUGUC	0.757275920124286	0.437213456334578	0.0898546407688882	-0.177626781940661	1002
hsa-mir-6514	8.42728406666667	CUGGCAUUUACGAGUCAGAGUUCUUACAGAGCUGC	0.361586206249801	0.208761893513578	0.0429066118323958	-0.178034503256991	1003
hsa-mir-548d-2	8.41996593333333	UUUGCCAUUGAAAGUAAUGGCAAA	1.07775494636882	0.622242108406488	0.127999917684008	-0.183948011129884	1004
hsa-mir-29b-2	8.415221	CUUAGAUUUUUCCAUCUUUGUAUCUAG	1.21243798340349	0.700001396093732	0.144076784602982	-0.187782213015111	1005
hsa-mir-1302-4	8.4147796	CCAUGCAACAUUUGG	1.43303549913336	0.827363431182937	0.170299825693992	-0.188138891727591	1006
NEAT1_ParasoR_ID26	8.4133327	UGCAGCAUAUAACAGUACUGCG	0.747976094090773	0.431844199270713	0.0889036628838859	-0.189308077112929	1007
hsa-mir-16-2	8.41321216666667	UUGGCGUAGUGAAAUAUAUAUUAAACACCAA	1.31919714055729	0.761638824214935	0.156800650503499	-0.18940547555911	1008
hsa-mir-1321	8.41221753333333	CCUGUUUUACAAAUAAGGAAAUAAACUCAGG	0.592846455072613	0.342280060424288	0.0704744560781345	-0.190209201287982	1009
hsa-mir-608	8.41002593333333	CCGUUUAAAAAGGCAUCUCCAAG	0.147552821151151	0.0851896610113059	0.017544871124157	-0.191980150690503	1010
hsa-mir-4442	8.40949579466667	CGGUGUGCAAAUGUGUGUGUGCGGUGUUAUGCCG	1.09188945502002	0.630402670781123	0.12984006195859	-0.192408535776735	1011
hsa-mir-4633	8.40862666666667	UCCUCCACAAAUGCGUGUGGAGGA	0.522158137577156	0.301468141289725	0.0620979094775471	-0.193110845373518	1012
hsa-mir-3940	8.4080992	GCUCUGGGGAUUUGGUCUCACAGC	0.870791979704344	0.50275198389047	0.103565854658844	-0.193537071317206	1013
hsa-mir-7973-1	8.40439759333333	UUACCCAACGUCUCUGAGUCUCGGUUUUGAGAGGGUGAGUAA	0.225593177216165	0.130246281593096	0.0268422780706036	-0.196528200225172	1014
PARIS_ID1	8.4041294	AGCAUUUCUGAAUCUCCUAUCCAAUACAAAAACUAGGACAAUACAGACAGUAACUCCUAUGGUUACAAUGAACACUCCU	0.616729683282724	0.356069048660513	0.0733841251043474	-0.196744917155008	1015
hsa-mir-1305	8.40293793333333	AUGUUUAUUGUAAAGAUACUUU	0.763188605353645	0.440627146743383	0.0908240202901152	-0.197707696485842	1016
hsa-mir-4266	8.40195923333333	CUACUCAAGGCUAG	0.263223521107905	0.15197217076869	0.0313288262651419	-0.198498547088255	1017
hsa-mir-614	8.40195193333333	CAGCCCUGCACUGAAC	0.252778027468573	0.145941462204203	0.0300856312288242	-0.198504445943264	1018
hsa-mir-1203	8.39948846666667	GCUCAAGCCACAGCAGGGUGUUUAGCGCUCUUCAGUGGCUCCAG	0.990488909626728	0.57185903860233	0.117922527491701	-0.20049508055791	1019
hsa-mir-3977	8.3993075	CUUAAGUGGUUCGGGUAAAUCACUUUAA	0.649617349781847	0.375056751766801	0.0773417748763034	-0.200641312904239	1020
hsa-mir-1469	8.39916354666667	CUCCGGGUUGGGG	0.95342872251618	0.550462329597837	0.113514722891015	-0.200757636170189	1021
hsa-mir-4775	8.39902824	CUCUUGAUAGCAGACAU	0.81360825392646	0.469736944419343	0.0968693318652849	-0.200866972390528	1022
hsa-mir-7851	8.39833783333334	AGUAGCUGGGAAUACAGGUGUGUGCCACCAUGCCUCUACAAGCUACC	2.04419541472556	1.180216772968	0.243404761191205	-0.201424864010269	1023
hsa-mir-4685	8.39808053333333	GCAAGGUUGUUGGUGAUAUGGCUUCCUCUC	0.388838374575123	0.224495940232204	0.0463008628021321	-0.201632778447789	1024
hsa-mir-3591	8.3980516	GUUUGAUAGUUUAGACACAAAC	0.374303916365243	0.216104466872204	0.0445703282372358	-0.201656158384538	1025
hsa-mir-490	8.39493256666667	GUGGGUCAAGUUUAGAGAUGCACCAAC	0.845669556162171	0.488247545895701	0.100735717582775	-0.204176531727352	1026
hsa-mir-4317	8.39153683333333	GUUUAUUUUGUAGC	1.31763968672865	0.760739627827718	0.157020068301988	-0.206920495916887	1027
hsa-mir-892c	8.3905972	AGUCACUUAGAUUACAUGUCACU	1.29138313473954	0.745580400468818	0.153908369566298	-0.207679778217605	1028
PARIS_ID45	8.38768213333333	GUGAGAUGGGUUGAAAGCACGUGCUGCCAAAAUAGAAUAAUGUUGGUCCUCUCCUCAU	0.219080416885907	0.126486137663254	0.02611930368883	-0.210035333780501	1029
hsa-mir-7641-1	8.38697426666667	AAGCAGGGUUGGGCCUGGUU	0.29215393509322	0.168675153070879	0.0348342472271986	-0.210607334168526	1030
hsa-mir-27a	8.38258966666667	UGAGCAGGGUCCACACCAAGUCGUGUUCA	1.3499352782717	0.77938549629874	0.161040362459791	-0.21415036426083	1031
hsa-mir-5586	8.38099153333333	UAUAUGCUUUUUAAAUGGGGCACAGA	1.15875131541203	0.669005383876971	0.138259454242781	-0.215441755605882	1032
hsa-mir-3134	8.37959516666667	CUCACAUGGAGUAAAAUAUGAU	1.98552639867821	1.14634420075998	0.23694777124514	-0.21657010690814	1033
hsa-mir-4772	8.37845726666667	CAGACUGUCUUCCCAAAUAGCCUG	0.910467791958537	0.525658824775746	0.108667713277096	-0.217489601033495	1034
hsa-mir-431	8.3775124	CAUGCAGGCCACACUGACGGUAACGUUGCAGG	1.12343133235553	0.648613382151524	0.13410082596303	-0.218253112193742	1035
hsa-mir-449a	8.37668836666667	UGGUUGAAUAUGUGAAUGGCAUCG	1.5386102284258	0.888317029559549	0.183677625462157	-0.218918982489107	1036
hsa-mir-6784	8.37653363333333	AGGGACCCCCGGAGUCUGUCACGGUCUCA	0.400459495802889	0.23120539770134	0.0478073047076791	-0.219044016666976	1037
hsa-mir-7847	8.376242	UAGGCCCACUGCUCAGUGGAGC	1.34523976255775	0.776674539037305	0.160601826279345	-0.219279674577828	1038
hsa-mir-3184	8.37436613333333	CUUUUGGAAAAUAGAAAAG	1.70833291336513	0.986306467396857	0.20399548887232	-0.220795491767343	1039
hsa-mir-4269	8.37290416666667	UGGCUUCUGCCUCUUUCUUUGUGGAAGCCA	0.400199497469529	0.231055287593586	0.0477969757569616	-0.221976851958454	1040
NEAT1_ParasoR_ID12	8.37282156666667	AGCAAAAUUUUAAUGACUAAAUACUGUCUUUGAUUUUUUGUU	0.692114855255575	0.399592697991945	0.0826620810851837	-0.222043597906916	1041
hsa-mir-1287	8.3726315	CGAGUCUGAGCCUUUAAAAGCCACUCU	0.665332742578239	0.384130038028218	0.0794651887615309	-0.222197183620447	1042
hsa-mir-607	8.37177584	GAACCCAGGGAGCCAGACUGCCUGGGUUC	0.902518767562153	0.521069453400699	0.107804937066035	-0.22288861023377	1043
hsa-mir-3065	8.3710425	CUGGAGUCGCCUGAGUCAUCACUCAG	0.467491968534081	0.26990661387714	0.0558463260142427	-0.223481194662883	1044
hsa-mir-299	8.37038753333333	CAUACAUUUUGAAUAUGUAUG	0.387981111531611	0.224000999183266	0.046351630672601	-0.224010448553649	1045
hsa-mir-670	8.36993956666667	GUGAACCUGAAUUUGCCUUGGGUUUCCU	0.448196040833799	0.258766104825119	0.0535483007092121	-0.224372433542096	1046
hsa-mir-3913-1	8.36964413333333	GUCUGCCAAAACCUUGGCAGAC	0.387381635391486	0.223654891472392	0.0462841226246027	-0.224611162089803	1047
hsa-mir-7977	8.36928186666667	ACCAAAAAUGAUAUGGGU	1.83064664730307	1.05692433461151	0.218734017621536	-0.224903896136565	1048
NEAT1_ParasoR_ID15	8.3692236	UAAUUAGGCGUUUGUCUUUUUA	1.18833985914995	0.686088337568985	0.14198925921276	-0.224950979234997	1049
PARIS_ID14	8.3685633	GCUGGUGAUGCCCAACCCAGUGCUCUGCACCCAGGUCACACUGUGGCUUUGUCCUCUGCUUAUGCCUGCAUUGCAGC	0.445267098141453	0.257075078973251	0.0532071135963628	-0.225484542791524	1050
hsa-mir-197	8.3665112	UGGGAGGUAAGAGCUCUUCACCCUUCA	0.347652364417717	0.200717186180979	0.0415528475498505	-0.227142767499003	1051
hsa-mir-3120	8.36436546666667	UGUACAGGUGAGCGGAUGUUCUGCACA	1.84739588395319	1.06659451090018	0.220865036483086	-0.228876653775985	1052
hsa-mir-3920	8.36297726666667	UAGUACAGGUGAGAUUGUACUG	0.886752791641404	0.511966962958817	0.106033146254725	-0.229998405902551	1053
hsa-mir-3691	8.36280703333333	CGGUACCCACUGCUGAGGGUGGGGACCA	1.21471937742529	0.701318559546347	0.145252589541232	-0.230135965046534	1054
hsa-mir-6759	8.3608727	GUCUGUUUUCUUCAUGGUUUUCUGAC	0.467083864922811	0.269670995147315	0.0558654439174526	-0.231699026946947	1055
hsa-mir-105-2	8.3575241	CUGUGGUGGCUGCUUAUGCACCACGG	1.57755919920119	0.910804228321379	0.188759156458932	-0.234404904465325	1056
hsa-mir-499a	8.3573834	UGUUUAACUCCUCUCCACGUGAACA	0.493663788691413	0.285016921290158	0.0590691805154485	-0.234518598835163	1057
hsa-mir-99a	8.3538379	CUUGUGGUGAAGUGGACCGCACAAG	0.60942063904488	0.351849170002276	0.072950977304082	-0.237383583826327	1058
PARIS_ID10	8.35303794666667	GUCAUGUGUCUGCUGGUGAU	1.38767261642226	0.801173158638462	0.166127895656935	-0.238029995980785	1059
hsa-mir-4770	8.35223953333333	CUAUCCUUCCCUUGGAAAAUGAUCUGAG	0.70269699623481	0.405702299934909	0.0841327638450004	-0.238675163719256	1060
hsa-mir-6810	8.35127986666667	UGGCACAGAUCCAAUACCUUCUGUCCCC	0.647396113843182	0.373774320599679	0.0775205865662821	-0.239450634201988	1061
hsa-mir-3614	8.349245	GCUGCCCCUUUGCUCUCUGGGGUAGC	0.330235658324765	0.190661646229817	0.0395527569648232	-0.241094933301977	1062
hsa-mir-5692c-2	8.34843503333333	GAGUCCUAUUUAUUUUUAGGAUAUUAGGAA	0.889652220286474	0.513640948867544	0.106565148645741	-0.241749436853902	1063
hsa-mir-2392	8.3470644	UCCUCAGACCAGGUGGCUCCCGAGCCACCCCAGGCUGUAGG	1.92386024290121	1.11074122912223	0.23048345510563	-0.242856994018868	1064
NEAT1_ParasoR_ID31	8.34693046666667	AACAUGUCAUAUUGUACGUGUU	1.3911696314875	0.803192161227739	0.166668410266877	-0.242965220500272	1065
hsa-mir-4742	8.34544963333333	CAGAUACUUUUUAAAAUUUGUUUGAGUUGAGGCAGAUUAAAUAUCUG	0.102270916799711	0.0590461413445829	0.0122546922326655	-0.24416182613401	1066
hsa-mir-6835	8.34510833333333	GAAGCGAGAUGUUUGUCUAAA	1.03655989758476	0.598458135901731	0.124211676611119	-0.244437617807253	1067
hsa-mir-3165	8.34218656666667	CUCAACUCUUGGUCCUCUGAG	1.75359527621359	1.01243870477157	0.210208110571457	-0.246798587387759	1068
hsa-mir-340	8.34177956666667	CUGAUUGUCAUAUGUCGUUUGUGGGAUCCG	0.664285723102298	0.383525541051937	0.0796335743222885	-0.247127468756087	1069
hsa-mir-3123	8.34074696666667	UCCCAUUUCCACAUGGAGAGUGGAGCCCAGA	0.179946682669405	0.103892265678961	0.021574408549804	-0.247961873918089	1070
hsa-mir-8064	8.3389606	GGACAUCCUUCCAUAGUAAAUAAGCGGUGCC	0.490149593562629	0.28298799978657	0.0587782599143866	-0.249405369529067	1071
hsa-mir-3680-2_3680-1	8.33880726666667	UGCAAAUGCAAAGUUGGCUUUUGCA	0.187342392027388	0.108162180467641	0.0224663295404686	-0.249529272419673	1072
hsa-mir-4662a	8.336631	CUUUAGCUAUUCUGAAUGCCUAAAG	1.44181307239551	0.832431165468667	0.172949129258031	-0.251287831533133	1073
hsa-mir-6768	8.33660743333333	CUGGGUUCGGCUGCUACCCCAAA	0.503092761559441	0.290460741313696	0.0603474213680568	-0.25130687486871	1074
hsa-mir-4438	8.33471627666667	UGUGCCUUGCCUUUCCUUUGGCACA	0.158755491334699	0.0916575256574196	0.0190474979669242	-0.252835047331251	1075
hsa-mir-3605	8.33276213333333	GAAGCCGCUCCCACCUGACCCUCACGGCCUC	0.190187967983108	0.109805074511675	0.0228241206144963	-0.254414116946422	1076
hsa-mir-8086	8.3294569	UGGUUAGCUUUUUUUUUUUUUUGAGAUGGAGUCUGGCUC	0.561479104978993	0.324170112403971	0.0674088493067289	-0.257084951495089	1077
hsa-mir-1181	8.32837163333333	GCCGGAGCGGGC	0.134445879048238	0.0776223644599359	0.0161431171623194	-0.257961914606472	1078
hsa-mir-4738	8.32710403333333	UUCAUAGGGAAGCCUUUCCAUGAA	1.31169045480935	0.757304837177642	0.157520603748754	-0.258986214416033	1079
hsa-mir-4283-1_4283-2	8.3257974	GUUUGCAAGGGGUGUUUCUGUCCAUGGUCAGGC	0.553169616735382	0.319372627129695	0.0664404368926131	-0.260042055591878	1080
hsa-mir-4788	8.32426796666667	AGGCAUUAGGAUCCUUAUUCUUGCCU	0.146143512268741	0.0843759961486753	0.0175563200096335	-0.261277933054854	1081
hsa-mir-564	8.3239462	AGGCAACAUGGCCGAGAGGCCGGGGCCU	0.745336599469481	0.430320286340585	0.0895412562216562	-0.261537940577251	1082
hsa-mir-718	8.32350513333334	GCCCGGGCACCGCCCCUU	1.02114397644262	0.589557749680514	0.122681966321283	-0.261894349935621	1083
hsa-mir-4637	8.3234617	AGUAUUUUAAUCAUAGAUUGUAUUUAGUUAGUUUUUAAUACU	0.618564784833828	0.357128545035033	0.0743158083894142	-0.261929446776158	1084
hsa-mir-6717	8.3232641	GAGACAACUUCCCAGUCUC	0.172371461610761	0.0995187097615816	0.0207095989674004	-0.262089119892572	1085
hsa-mir-23a	8.3225481	GGAUUUGCUUCCUGUCACAAAUCA	1.25636571396135	0.725363083156201	0.150959261378297	-0.262667692520883	1086
hsa-mir-6073	8.320202482	UGCCUCUCGGGGU	0.894896397066378	0.5166686757431	0.10755704551691	-0.264563098067352	1087
hsa-mir-5571	8.31836143333333	UCCCAGGAAAUUCACUUUAGGAAGUCCUAGGA	0.555726391088854	0.320848781490929	0.0668071946070951	-0.266050780142661	1088
hsa-mir-6769a	8.31584303333333	CCCUCAUAUGGCAGUUGGCGAGGGCCCAGUGAG	0.118368055196169	0.0683398285309608	0.0142340415423549	-0.26808580431464	1089
hsa-mir-3910-1	8.31551816666667	CUUUUAUAUCAAGGCACAUAAAAG	0.187155302450727	0.108054164250193	0.0225067516779594	-0.268348316830258	1090
hsa-mir-124-2	8.31280263333333	CUUGAUUUAAUGUCAUACAAUUAAG	0.194190419662798	0.112115891066363	0.0233604030106667	-0.270542637022899	1091
hsa-mir-95	8.31111926666667	UGAAUUGAAAUGCGUUACAUUCA	0.428405990545771	0.247340313964048	0.0515461247516896	-0.271902902213882	1092
hsa-mir-20b	8.31100496666667	CAGGUAGUUUUGGCAUGACUCUACUG	0.805677139417877	0.465157913322839	0.096941000835548	-0.271995263738205	1093
hsa-mir-548a-1	8.31030621666667	UUUGCCAUUAAAAGUAACGACAAA	0.98118086802768	0.566485038279491	0.118067955914775	-0.272559897291323	1094
hsa-mir-4696	8.3100719	AUCUAUUCCAGAAGAU	0.705634130453545	0.407398055166742	0.0849131197593543	-0.272749239762956	1095
hsa-mir-4689	8.3073075	GGCCGGUCAGGCA	1.95579064979552	1.12917625813799	0.235430149876541	-0.274983047268127	1096
hsa-mir-7-2	8.30638341666667	GUUGUUGUCUUACUGCGCUCAACAAC	0.251077142099705	0.144959455578626	0.0302270109029546	-0.275729764199611	1097
hsa-mir-1255b-2	8.30590058666667	GGUUUGCGCCUCAAGAAACC	0.935365151693238	0.540033322120686	0.112614537332022	-0.276119920934426	1098
r(CUG)16:28	8.30512639	CUGCUGCUGCUGCUGCUGCUGCUGCUGCUGCUGCUGCUGCUGCUGCUG	1.34788422232278	0.778201318594509	0.162295449705105	-0.276745520096804	1099
hsa-mir-6716	8.30470953333334	AGGGCCUUCUGAGCCCAGGUCCG	1.17648624096924	0.67924464792148	0.141664947611602	-0.277082366266162	1100
hsa-mir-196a-2	8.304496	GUUGGGAUUGAGUUUUGAACUCGGC	0.653510356605434	0.377304380304356	0.0786935602841441	-0.277254914509039	1101
hsa-mir-3689a	8.30421006666667	CUGGGAGGUGUGAUCCUGUGCUUCCUGG	0.122996746990898	0.0710122049846433	0.014811372304346	-0.277485966464611	1102
hsa-mir-4520-2	8.30371358	CCAAAUCCUUUUCUGAUUUGG	1.15397387013105	0.666247124557957	0.138970818178323	-0.277887158637311	1103
hsa-mir-2110	8.3018667	AGUGAGGCGUCGGCUGUGUUUCU	0.789638380362224	0.45589793146459	0.0951157623817574	-0.279379552793419	1104
hsa-mir-1468	8.30161363333333	CGCUGAUGUGCAUUCAACUCAUUCUCAGCA	0.382622354383136	0.220907119301071	0.0460901182930025	-0.279584046433743	1105
PARIS_ID3	8.3008764	GAUGGCUUUGAGGUUAUUUGCAGUUUCCUAGCCAUC	0.496927222311508	0.286901065569202	0.0598644285694349	-0.28017977691886	1106
hsa-mir-3154	8.29831466666667	CCUGCCACGUCAAAGGAGGCAGA	1.67589724797535	0.967579727252721	0.201956338762041	-0.282249817125141	1107
hsa-mir-1256	8.29668406666667	AGCUGUGAAAGUCCUAGCU	0.0919581950037285	0.0530920886395945	0.0110837286637424	-0.283567443560508	1108
hsa-mir-577	8.2964678	CCUGAUGAAUCUGAGGCCAGG	1.23241884707671	0.711537353114108	0.148547415211653	-0.283742200507084	1109
hsa-mir-3173	8.29492616666667	CUUUGUGAUUUUAUGAGAACAAAG	0.132300882598467	0.0763839501822499	0.0159496154565089	-0.284987936330487	1110
hsa-mir-634	8.29331001333333	GGUGUCAUGCCCCAAGAUAACC	0.781171440349599	0.451009541369089	0.0941929626522695	-0.286293888958727	1111
hsa-mir-18a	8.2922176	AGAUAGUGAAGUAGAUUAGCAUCUACU	0.771231864448325	0.445270924546857	0.093006708416374	-0.287176627022229	1112
hsa-mir-571	8.2905017	UUCCUUGUCUGUAGCCAUGUCUAUGGGCUCUUGAG	0.733712525811785	0.423609124285234	0.0885003769810197	-0.288563181174348	1113
hsa-mir-208a	8.2894723	UUAUACCUGAUGCUCACGUAUAA	1.9664458881997	1.13532806289893	0.237222083268159	-0.289395000536895	1114
hsa-mir-3684	8.28815556666667	UUAACAUGUUGAGCAUUACUCAUGUUAG	1.01030802262879	0.583301608829171	0.121897811220153	-0.290459003142274	1115
hsa-mir-5579	8.28785033333333	CUAACAGGCCCCUGUCACCAUUAG	0.888017631539341	0.512697218614373	0.107146919384847	-0.290705650700813	1116
hsa-mir-630	8.28729513333333	UAUUUUGUUAUUCUGGUCACAGAAUGACCUAGUA	0.243076437282231	0.140340246498551	0.0293312152362626	-0.291154286906451	1117
hsa-mir-4708	8.2858927	UGCUCCUUGAACAGGAGGAGCA	0.133530766077823	0.0770940237401281	0.0161154351030665	-0.292287540453513	1118
hsa-mir-5192	8.2849175	UCCUGGGAAGCAUGGUAGCCAGGA	0.645106348924508	0.372452324207502	0.0778651506094669	-0.293075562837771	1119
hsa-mir-3611	8.2847795	ACAAUUAUGAAAGAAAAGAAAUUGU	1.73036298697936	0.999025536328296	0.208860475644446	-0.293187075439316	1120
hsa-mir-4424	8.284104	ACUAAUUUUUCCACUAGUUAGU	1.99463426543924	1.1516026300862	0.240778515750073	-0.29373292154326	1121
hsa-mir-7845	8.2837331	UGGCGACACUCGCGCCAGCUCCCGGGACGGCUGGGCUCGGGCUGGUCGCCGA	0.452333047864105	0.261154606947705	0.0546049760903215	-0.294032631861474	1122
hsa-mir-4487	8.2826365	AGCUGGCUGAAGGGCAGAAGGGAACUGUCCUUCAGCCAGAG	0.497709094234091	0.287352479534177	0.0600906600493805	-0.294918753012597	1123
hsa-mir-3609	8.2801934	UCCUUUUCUCUACCUUGUAGAGAAGCA	0.207992071536489	0.1200842784909	0.025119228680877	-0.296892930091124	1124
hsa-mir-1301	8.28009978	GCAGCACUGUGCUGGGGAUGUUGC	1.19090138852495	0.687567237243179	0.143826936892897	-0.296968580886464	1125
hsa-mir-127	8.27723836666667	CUGAUUCAGAAAGAUCAUCGG	0.807051588182815	0.465951451687263	0.097502518645941	-0.299280781211811	1126
hsa-mir-6085	8.27652503333333	UACAUAGUUCAUGCUGAGGCCGGGAUUUCAUGCAGAAAACUGGUUGCAAAAGGUGCUGAAG	0.289824351131117	0.167330167143259	0.0350176372286512	-0.29985719900724	1127
hsa-mir-3607	8.27474717333333	CAGUAUGAAUGAAUUCAUGAUACUG	0.582333097290401	0.336210170478641	0.0703747298971334	-0.301293820701329	1128
hsa-mir-3126	8.27318884333334	GAAGCACUGGUUAUGAUUUGCAUC	0.831329934470578	0.479968561451982	0.100484825163936	-0.302553048472102	1129
PARIS_ID15	8.2725042	CCAGAGGAGGCAGCAUCUGUAGGUGUCUUCACCUGCUCUGG	1.18197969409203	0.682416294560703	0.142880519068461	-0.303106282959285	1130
hsa-mir-554	8.27191826666667	CAGUACUGGUCUUAGACUG	0.347403803074123	0.200573679222345	0.0419979733690135	-0.303579753613869	1131
hsa-mir-1323	8.27061843333333	UUCUGUGGUUUGAAAGGAA	0.5358619871229	0.309380062513894	0.064791042101906	-0.304630099965867	1132
hsa-mir-466	8.27010623333333	AUAUGUGUGUAUAUAUGUACACAUAC	1.61834405935621	0.93435137831074	0.195686006164388	-0.305043989491317	1133
hsa-mir-4500	8.2686805	AGAAGCUAAAGUGUAGAUCAAACGCAUAAUGGCUGA	0.0426865142203026	0.0246450704758585	0.0051624336217009	-0.306196070890667	1134
hsa-mir-885	8.26863363333333	GCCUCUUCUCCAUGAGAGGC	0.919917601293122	0.531114674738859	0.111253883299976	-0.306233942078536	1135
hsa-mir-362	8.26822376666667	UGAGUGCUAUUUCAGUGCAACA	0.414736507335154	0.239448234152716	0.0501602906548277	-0.306565139892208	1136
hsa-mir-371b	8.26684913333333	ACUUUCACCAGAGAGCAGAAAGU	1.4851445849975	0.857448625933823	0.179650621542027	-0.307675929306496	1137
hsa-mir-548an	8.26648856666667	UUUGCCUAUAAAAGUAAUGGCAAA	1.00459412063528	0.580002685975095	0.121526100536345	-0.307967289647297	1138
hsa-mir-4303	8.26571396666667	CAGCUUGCUCUGCUUU	0.247663720823223	0.142988715885792	0.0299627741562292	-0.308593214728149	1139
hsa-mir-668	8.26435766666667	AGCAUGCACUUAAUGUGGGUGUAUGU	0.191233648786828	0.11040879860519	0.0231395658924767	-0.309689189666385	1140
hsa-mir-7704	8.26280326666667	CGUGCUCAGCUUGGCACCCAAGUUCUGC	0.139852030653343	0.0807436075444232	0.0169254944284497	-0.310945241752202	1141
hsa-mir-195	8.26270763333333	UUGGCACAGGGAAGCGAGUCUGCCAA	0.813460116483219	0.469651417226611	0.098449582459092	-0.311022519446366	1142
hsa-mir-4432	8.2618039	CGUUCCAAUGCGACACCUCUAGAGUGUCAUCCCCUAGAAUGUCACCUUGGAAAG	0.498366730652067	0.287732166097125	0.0603217816210897	-0.311752792309437	1143
hsa-mir-6812	8.26077362	GCAGCCAGUCCUGUCUCACCGC	1.0206777533159	0.5892885756328	0.123557163077894	-0.312585322766832	1144
hsa-mir-4776-1	8.26059	CAAGGGCUCUCCUGAAAGGACAGUAGAGCCCUUG	0.0873367233704121	0.0504238807480478	0.0105726979998296	-0.312733699171874	1145
hsa-let-7a-3	8.25976916666667	AUAGUUUGGGGCUCUGCCCUGCUAUGGGAUAACUAU	0.495345035465202	0.285987589567579	0.0599708085625721	-0.313396983667784	1146
hsa-mir-3183	8.2593217	CGGAGCAGUCACGUUGACGGAAUCCUCCG	0.585476594450256	0.338025069410081	0.0708867647630503	-0.313758564625066	1147
hsa-mir-924	8.25793602	UUGCUUAAG	0.39422706827575	0.227607103990842	0.0477391768743384	-0.314878280434559	1148
hsa-mir-194-1	8.2559306	UGGACUGUGUACCAAUUUCCA	1.04767962398682	0.604878112933275	0.126900245986421	-0.316498784792472	1149
hsa-mir-3156-1	8.25473033333333	GGAGACACUUUUACUAUAUAUAGUGGCUCC	1.44215989053409	0.832631401014339	0.174707087003257	-0.317468675071812	1150
hsa-mir-527	8.25376496666667	UUUCUGUUGUCUAAAAGAAAAGAAA	1.26127975128404	0.728200203927263	0.152812656572824	-0.318248751509825	1151
hsa-mir-5572	8.25327061	CAGCCUGGGGCAUCGGUUG	1.52292133445246	0.87925904240075	0.184523373389359	-0.318648222509762	1152
NEAT1_ParasoR_ID27	8.25299453333333	UCUGAAUCUCCUAUCCAAUACAAAAACUAGGACAAUACAGA	0.529108888695251	0.305481159318827	0.0641111400908135	-0.318871309664298	1153
hsa-mir-29a	8.25260416666667	UUCAGAGUCAAUAUAAUUUUCUAG	0.573509410195066	0.331115812358905	0.0694943557951737	-0.319186750262537	1154
hsa-mir-125b-1	8.25138093333333	UUGUGAUGUUUACCGUUUAAAUCCACGG	1.08094111710943	0.624081644941262	0.131001237955543	-0.320175199040057	1155
hsa-mir-513b	8.2504951	AUUUAUGUGAACUAAAAUAUAAAU	2.03953626496821	1.1775268116014	0.247201681868548	-0.320891007587417	1156
hsa-mir-4666b	8.25037046666667	UCCCAGGCCCUUCCUCCAAUACUGGGA	0.164853275607199	0.095178083048608	0.0199813179630228	-0.320991719089152	1157
hsa-mir-3529	8.24826466666667	UGUUGAGCGCAGUAAGACAACA	1.34204141867441	0.774827974335298	0.162705911232206	-0.322693336743756	1158
hsa-mir-23b	8.2480334	UGAUUUGUGACUUAAGAUUAAAAUCA	0.397625269906832	0.229569056617307	0.0482084941492637	-0.322880214625281	1159
hsa-mir-551b	8.24598633333333	UGAGACCUGGUGCAGAACGGGAAGGCGA	1.36292452389177	0.786884840754057	0.165283383793922	-0.324534372085702	1160
hsa-mir-658	8.24556846666667	CGCCAGCUCGCUGACAGCACGACUCAGGGCG	0.653459804776364	0.377275194192234	0.0792498185441094	-0.324872034398013	1161
hsa-mir-6869	8.2437276	GGCGGCUCGGAGUACCUCUGCCGCC	1.13347483823928	0.654412002977118	0.137495426005983	-0.326359569405979	1162
hsa-mir-4999	8.24313673333333	GUGAUAGGAUUUAUCAC	0.757094536720351	0.43710873457749	0.0918454419976847	-0.326837026501391	1163
hsa-mir-1273g	8.2428771	UAAGUUGUGAUCAUACCA	0.96745890923936	0.558562661679246	0.117369080904938	-0.32704682641768	1164
hsa-mir-664b	8.24204736666667	UGGGUAGAAAGUAUUAUUCUAUUCA	0.394782815126815	0.227927964584905	0.0478986345945349	-0.327717302668327	1165
hsa-mir-4676	8.2405726	AGUGAGUUGAUUACUUCUCACU	0.943029977835524	0.544458611557226	0.114437433369075	-0.328909006057262	1166
hsa-mir-4457	8.23915687666667	GUGAGUUAGAAAAGCUCAAUUCAC	0.774656364366992	0.44724806049674	0.0940213150402346	-0.33005299875269	1167
hsa-mir-4767	8.23773176666667	CGCCCGACUUCGGGG	0.951848668633572	0.549550085063379	0.115547421983944	-0.331204576459857	1168
PARIS_ID20	8.237582	UUUUCUAGUGAUGGCUUUGAGGUUAUUUGCAGUUUCCUAGCCAUCUCAAAGUGUGCUGCGGGGA	0.760550239869144	0.439103885720685	0.0923268794009145	-0.331325597261486	1169
hsa-mir-4721	8.23699821	CCAUCAAGCCCCACCAGAAGGUGGAGGCCCAGGUGAG	0.171042799396222	0.0987516062743563	0.0207651859373443	-0.331797335969141	1170
hsa-mir-642b	8.23466833333333	GUCUUGAUCCCCCACCCCAAGAC	0.184869501270283	0.106734456323349	0.0224501453837484	-0.333680021537119	1171
hsa-mir-1282	8.23457366666667	GCUUCUGCUGCAUGAUCUCCGAGUCCCUGGGGGUAGAGAUGAUGGGGCACUGGGAGGU	0.265788296112044	0.15345294430774	0.0322771168090885	-0.333756518104364	1172
hsa-mir-4322	8.23320013333333	GUGUCGCCCCACGAGGGGGACUGU	0.846211981481073	0.488560715299584	0.102780445972042	-0.334866418650087	1173
hsa-mir-3161	8.23242363333333	GAUUGAAGUUGAAUAGUGC	0.254309388278811	0.146825593780221	0.0308911931170676	-0.335493879049365	1174
hsa-mir-6735	8.23185211	AUCUGAGGUGACUGGCACAGAAGACUCAGG	0.560265993458474	0.323469722141043	0.0680607457437029	-0.335955705525772	1175
PARIS_ID40	8.23084876666667	CCUCUGGGUGCAGAGCUGAGGCACCCAGAGG	0.261175252496795	0.150789602334693	0.0317312661064195	-0.336766469477538	1176
hsa-mir-762	8.2301964	UCCGGCCGGCCAUGCUGGCGGGG	1.55163229815445	0.895835325022791	0.188529194534708	-0.337293622406247	1177
hsa-mir-3148	8.22874636666667	GCUUAUUGAUGUAGCCAACAAGC	0.421824206554075	0.243540319204695	0.0512622686078668	-0.338465339720218	1178
hsa-mir-4419a	8.22667426666667	CUCGGGAGGCUGAG	0.816244931268092	0.4712592307923	0.0992193084118332	-0.340139725674299	1179
hsa-mir-9-3	8.22664979	GUAUGAGUGCCACAGAGCCGUCAUAA	1.21411014188335	0.700966817242205	0.147582572842614	-0.340159504346596	1180
hsa-mir-659	8.22211609333333	CAAGGAAGAGUCACAGUCUCUUCCUUG	1.75698679982105	1.0143968018393	0.213690341984547	-0.34382301383877	1181
hsa-mir-557	8.21971156666667	UGCUGGAGAAGUGUUU	0.864845003962006	0.499318495844767	0.105215979532567	-0.345766021259685	1182
hsa-mir-4427	8.21893276666667	UAGACAAUGGUUUCAUCAUUUCGUCUG	0.283490076336443	0.163673071885433	0.0344923221036905	-0.346395340202321	1183
hsa-mir-6852	8.21844176666667	GACAUGCUCUGACUCCCCUGAUGUC	0.11072508512466	0.0639271577027668	0.0134727589813622	-0.346792098806372	1184
hsa-mir-1269b	8.21819434666667	CUGGCUUCUCUGGUUCUCCAGCUUACAG	0.832718097810129	0.480770017929751	0.101326162741318	-0.34699202958807	1185
hsa-mir-6836	8.2178906	GCAUCCAGACAGCGGGCGAAUGC	0.605392182665517	0.349523339627231	0.0736675884521409	-0.347237475827281	1186
hsa-mir-5703	8.21695738333333	UCCCCUCAGGA	0.378408346005344	0.218474160429787	0.0460521246919059	-0.347991573061382	1187
hsa-mir-3683	8.216436	AUCAUCUCUCCCUUGGAU	0.221994569089335	0.128168624222363	0.0270183531021644	-0.34841288329256	1188
hsa-mir-3689b	8.213323	CUGGGAGGUGUGAUCCCGUGCUUCCUGG	0.167018869578141	0.0964283893106863	0.0203351152241475	-0.35092838132598	1189
hsa-mir-5580	8.21271386666667	UGUGUGCUGAGAAAAUUCACACA	0.871127289307632	0.502945574980191	0.106070575871798	-0.351420599026621	1190
hsa-mir-3164	8.21096813333333	GGCGCACAGCAGACCCUGCAAUCAUGCC	1.28980814350713	0.744671078856811	0.157083564637282	-0.352831260371587	1191
hsa-mir-6882	8.21005746666667	GCAGCUGGAAUUCAAGCCCUGCUGC	1.06254714168885	0.613461878280725	0.129420183232926	-0.353567135800143	1192
hsa-mir-1263	8.20964196666667	GAGUAUUUUAAUACUGGCAUACUC	0.182127761630958	0.105151512204538	0.0221846168651989	-0.353902885698276	1193
hsa-mir-616	8.20616706666667	GACUUCCAUGACAUGAAAUAGGAAGUC	1.18429958446777	0.683755683893632	0.144318239544304	-0.356710821488942	1194
hsa-mir-548az	8.2057332	UUUUGCUGUUACUUUUAAUGGCAAAA	0.854420938200153	0.493300158671111	0.104124874325691	-0.357061412798536	1195
hsa-mir-6867	8.20446136666667	GAAGGGAAGCUGGGAACCUGACUGCCUC	0.9438426989596	0.544927836316988	0.115040178358847	-0.358089133405296	1196
hsa-mir-3914-1	8.20409513333333	CCUUCUAAUGAGUAUGCUUAACUUGGUAGAAGG	1.09931202146581	0.634688091516676	0.133995523406267	-0.358385072765968	1197
hsa-mir-3621	8.2039815	CAGGGCGGUGCGGCAGCCGCCACC	0.836914311299293	0.483192702917298	0.102013188510883	-0.358476895582071	1198
hsa-mir-3182	8.20336823333333	AGUCCGUGCAUCCGCCCUUCGAUGCUUGGGUU	0.953838981975106	0.550699193006886	0.116274066315749	-0.358972453273674	1199
hsa-mir-1269a	8.20328783333333	CCAAGUCUGACCACCUGAGGAAUGCCUGG	1.07408304004339	0.620122132301063	0.130933238216871	-0.359037421485011	1200
hsa-mir-6090	8.20238266666667	GCCCUGGGCCGGGCGAUGUCCGCUUGGGGG	0.161001484239318	0.0929542502654998	0.0196286238745731	-0.359768852570753	1201
hsa-mir-483	8.2023671	GGGAGUGGUUCCAUCACGCCUCCUCAC	1.22875574675647	0.709422461158145	0.149805017475561	-0.359781431407689	1202
hsa-mir-4710	8.2005045	GGUUCUUCCCGAAGC	0.385753749173576	0.222715030926272	0.0470402460206657	-0.361286528303627	1203
hsa-mir-4783	8.2002086	CGGGCUGAUUGCGCUAACAGUGGCCCC	0.382199561146412	0.220663019512038	0.0466085169036324	-0.361525633947086	1204
hsa-mir-142	8.19984996666667	UACUAACAGCACUGGAGGGUGUA	1.55929992923379	0.900262233890492	0.190162007301661	-0.361815432034051	1205
hsa-mir-6128	8.1932385	CAUGAUUUGGAAAAAUUACUG	0.855173486552361	0.493734642664836	0.104375514828765	-0.367157909193715	1206
hsa-mir-4669	8.19255233333333	UCCAGGCAUCUGUGUCUG	0.737435709637067	0.425758705469004	0.0900129385364602	-0.367712374629178	1207
hsa-mir-3130-1	8.19100926666667	CAGCCUGUUGUCAAGGCUG	1.64152530274684	0.947735075422469	0.200405743578759	-0.368959268675256	1208
hsa-mir-548l	8.18966552666667	UGUCGUAGAAAGUAAUGGCA	0.533734709851817	0.308151878408793	0.0651717348057628	-0.370045094350628	1209
hsa-mir-4503	8.18905413333333	UUUACAUAUAAAUUUCUAUUUGU	1.33046976151638	0.768147074960139	0.162469283980031	-0.370539138272132	1210
hsa-mir-3188	8.18736106666667	UCCCCUAGCGCGCCUUCUGGAGA	0.305308284723561	0.176269820370971	0.0372901942686475	-0.371907241667716	1211
hsa-mir-3943	8.18564221	GGCGUGGACAACUUGCU	1.74539997379232	1.00770714471256	0.213227005165221	-0.373296184990792	1212
hsa-mir-4750	8.18500443333333	UGAGUGCCGACUGGCGCCUG	1.06005960289748	0.612025697089909	0.129512404242617	-0.373811548290105	1213
hsa-mir-3171	8.18457258	UAUCUAUAUAUAUGUGUA	1.77462004347185	1.02457735980778	0.216825011462218	-0.374160512700873	1214
hsa-mir-6755	8.18327286666667	AACGUUAUGUGUGGUCUUUAACCUGUU	1.59959555538669	0.923526924497032	0.195471369640184	-0.375210762085394	1215
hsa-mir-7158	8.18278066666667	GCAGCCUUCUGCCUUUGGCUUUCUGAAGCGAGCUGA	0.729402300561565	0.421120614576752	0.0891386840579578	-0.375608490364242	1216
hsa-mir-4477a	8.1796064	AUGGCAUUUAAGGAUUGCUAU	0.90153828739647	0.520503372913106	0.110217807961575	-0.378173495683084	1217
hsa-mir-4308	8.1783725	UGGACAGAAAUUUCCUUUUGAGGAAAUCUUUCCC	1.02939966082621	0.59432417128172	0.125868522230579	-0.379170563792123	1218
hsa-mir-4801	8.17806929	UGUAAAAUGUAAUAACAUUUCUUAUGUUUAAAACACUUUACA	1.01476053013155	0.585872265234458	0.124083141649629	-0.379415576371215	1219
hsa-mir-5695	8.17601753333333	GCCUCUCUGAGCAUGCAUUCCUGAGACUC	0.887564038831145	0.512435336742193	0.108557012654704	-0.381073523643963	1220
hsa-mir-139	8.1756904	UCCAGUGUGGCUCGGAGGCUGGA	0.972843321712634	0.561671353670119	0.118992191988169	-0.381337867767528	1221
NEAT1_ParasoR_ID19	8.1744595	CCCCUAGUCUUUGGUAACCUUUGUUAUACUGGUAAACUUUGUUGUGCUCUCUGUCUGUGUGAAUUUGCCUAUUCUAGGGG	0.283607871034304	0.163741080685952	0.0346943881775063	-0.382332511689578	1222
hsa-mir-6762	8.1723698	GCCUGUGUAGACGGGGACCUGCCCUGCAUGGGCACCCCCUCACUGGC	0.563540452459618	0.325360231926804	0.0689567978751546	-0.384021119540667	1223
hsa-mir-24-2	8.17117296666667	GCUGAAACACAGUUGGUUUGUGUACACUGGC	0.69945436149714	0.403830163896232	0.0856002393231035	-0.384988235472674	1224
PARIS_ID28	8.16943506666667	AGUCCAUGGCUAAUGUUAUUAUAUUAUGUGCUAUUGUAAUGGAUGGGGCUGUGGAGU	0.440131459883432	0.254110016842523	0.0538753850531573	-0.386392566996053	1225
hsa-mir-4758	8.1618937	GCUGGAGUAAGGGCACGCCCGGGGCUGC	0.424193459282825	0.244908207905417	0.0519724312609983	-0.392486461316424	1226
hsa-mir-4512	8.1606509	CUCGUCUCUACAAAAAAUUGAGACAGG	0.757436432491448	0.437306128192967	0.0928156885734994	-0.393490721180199	1227
hsa-mir-1258	8.16023666666667	AACUCCUGCGAGUCCCUGGAGUU	0.413040060904959	0.238468790349578	0.0506161864878461	-0.393825447532713	1228
hsa-mir-4273	8.15993443333333	CAGUAAGCCUUGACUUAUGGCUAAAUGCUUC	1.24277220170221	0.717514865194156	0.152301738678866	-0.394069670904263	1229
hsa-mir-524	8.15953343333333	UUUCUCUUGUCCAAAGGAAAAGAAG	1.14262377931903	0.659694146572307	0.140035430782253	-0.39439370389861	1230
hsa-mir-7150	8.15719843333333	GGUAAGGUCUUUCAGCC	1.00215828223108	0.578596354016725	0.122855694932697	-0.396280529439259	1231
hsa-mir-663a	8.1569602	CCGCCCUCGUGUCUGUGGCGGUGG	1.12237792401449	0.64800519656226	0.137597572685777	-0.396473036821686	1232
hsa-mir-621	8.15656723333333	UGCUCUGAUGAAGACCCAUGUGGC	0.787823128343725	0.454849895223063	0.0965875846795131	-0.396790578381981	1233
hsa-mir-1185-2_1185-1	8.1556857	AUGUUCACUUGAUUAAUGGCGAAUAU	1.93303728817945	1.11603959868399	0.237017138629981	-0.397502912261326	1234
hsa-mir-6829	8.15547226666667	GGCAGGGUCCUCCAGCUCAUUCCUCCUGCC	0.785095945520071	0.453275355485697	0.0962661535529884	-0.397675379697967	1235
hsa-mir-6878	8.15485623333333	GAAGAUUCUGAAAAUCACUAACU	0.625159069540684	0.360935757085649	0.0766609553440462	-0.398173173028684	1236
hsa-mir-3170	8.15220243333333	CAGUGUUAGCUCCAGAAGCAUUG	0.846301760009788	0.488612548957305	0.103812652707122	-0.400317608840149	1237
hsa-mir-3667	8.152017	AGGUUCUGCUGGCUGAGAACCU	1.19843955500254	0.69191939968821	0.147011415089362	-0.400467450531552	1238
hsa-mir-4419b	8.14983776666667	UCCCAGCCACUCUGGAGG	0.808728596285734	0.466919672766917	0.0992324779265526	-0.402228406896591	1239
hsa-mir-1184-3_1184-2_1184-1	8.14860333333333	ACAGUGGCCACAUCUCCAC	0.938397378307768	0.541783978972829	0.115160517688852	-0.403225905972205	1240
hsa-mir-1247	8.1481353	CGGACGUUGCUCUCUACCCCG	1.04859520703976	0.605406725055358	0.128691432877871	-0.403604106078076	1241
hsa-mir-1908	8.14684393333334	UUGGUCCGUAUGUGUGGUGCCACCGG	0.906821085761752	0.523553397971376	0.111309495208498	-0.404647610835681	1242
hsa-mir-143	8.14663725666667	CUCUGGUCAGUUGGGAGUCUGAG	0.355749934856978	0.205392320653868	0.043668316588646	-0.404814618464515	1243
hsa-mir-3159	8.14626316666667	CCACGGGCUGGGCACAGUGG	0.806566885548038	0.465671608490598	0.0990106591263087	-0.40511690650156	1244
hsa-mir-6854	8.14553326666667	UGCUGAUGUCAUCAGUCAUAACUUCUGCG	1.22290170887169	0.706042630809522	0.150131571357774	-0.405706711196256	1245
hsa-mir-6766	8.1451491	AUUGAGAGUUCCUUCUCCUGCUCCUGAU	1.58078312942876	0.912665565306112	0.19407663506476	-0.406017141808049	1246
hsa-mir-135b	8.14154253333333	AUGUGAUUGCUGUCCCAAACUCAUGU	0.320569643798821	0.185080970141271	0.0393745586277214	-0.408931472472168	1247
hsa-mir-4529	8.13830695	CAAUGAAGACAUGAAGACCCAAUGUCUUCAUUG	0.599394336014382	0.346060481248641	0.0736509865868825	-0.411546025479548	1248
hsa-mir-3194	8.13828443333333	GGCUGCGUGCCACCCGGGCAGCU	0.539996975191846	0.311767398988596	0.0663526790707991	-0.411564220349679	1249
hsa-mir-6129	8.13796226666667	UAUAGGAAGGAAAUCUUAU	0.901249465745841	0.520336621655368	0.110746331355871	-0.411824551097006	1250
hsa-mir-10a	8.13772982	UUUGUGUAAGGAAUUUUGUGGUCACAAA	0.680196263487745	0.392711495826427	0.0835855058515257	-0.412012382492085	1251
hsa-mir-4309	8.13193068	UCCAGGAUCUGGGUUUUGAGGUCUUGG	0.341970151490545	0.197436559017883	0.0420527627383248	-0.416698449072724	1252
hsa-mir-5187	8.12996086666667	AAGUGGAGCAGGAAUGCGCUUUUCUCCACUG	0.829613789505794	0.478977744694596	0.102044007727917	-0.418290181024607	1253
hsa-mir-548ac	8.12901593333333	UUUGCUAUUUUUUUUUAAUGGCAAA	1.20479560315845	0.695589065802006	0.148209280562255	-0.419053746055675	1254
hsa-mir-610	8.12772256666667	GGGACACAUUUGAGCCAAAUGUCCC	0.598805166895497	0.345720324299254	0.0736744102648521	-0.42009886693794	1255
hsa-mir-135a-2	8.1266267	GUGAUAGUAAUAAAGUCUCAU	0.361255328280802	0.208570861029107	0.0444532942900899	-0.420984395510022	1256
hsa-mir-8053	8.1248392	GGCAGAAAUGUC	0.595035981038012	0.343544183829809	0.0732366470757984	-0.422428806924974	1257
hsa-mir-3682	8.12472566666667	AUCAUAAUAAAGGUGUCAUGAU	0.851712429050659	0.491736400184548	0.10482968459415	-0.422520548934846	1258
hsa-mir-562	8.12252386666667	CUUUUAGAGUAAUUGUGAAACUGUUUUUCAAAG	0.613895201278339	0.354432559712269	0.0755793656449138	-0.424299740573131	1259
hsa-mir-1273f	8.12200956666667	AGUGAGCUGAGAUCACGCAACU	0.419581968501463	0.242245762461433	0.0516598712495315	-0.424715327029472	1260
hsa-mir-1178	8.1219926	GCAUGCCC	0.711400030464127	0.410726999089972	0.08758934728211	-0.424729037153671	1261
hsa-mir-3921	8.12151253333333	GAGACUUAGAAAUCCCUAAGUCUC	1.17194030836427	0.676620052508285	0.144300744911031	-0.425116960942915	1262
hsa-mir-6126	8.12136533333333	GAGACACUC	1.25465422763344	0.724374956064068	0.154488091119831	-0.425235907717897	1263
hsa-mir-1276	8.11899723333333	GACACCUGGAUUCAGAGAACAUGUC	0.26153552576773	0.150997606204649	0.0322127866596593	-0.427149480121669	1264
hsa-mir-15b	8.11853243333333	UUUACAUGCUACAGUCAAGAUGCGAA	0.812472672698129	0.46908131629148	0.100076298194271	-0.427525067492672	1265
hsa-mir-563	8.11830153333334	CUCUGAUGUAAUUAGGU	1.4358849219668	0.829008546222857	0.176870114527174	-0.427711649084678	1266
hsa-mir-450b	8.11761983333333	UGAAUAUGUAAUAUAAGUGUAUUG	1.12050448813449	0.646923567852634	0.138033624527891	-0.428262505175069	1267
hsa-mir-6883	8.11732543333333	GGAUGUGUUGACCCCUGAAGUGGUUCUGAUGACCUUUCC	0.11429589724821	0.065988767043524	0.0140804872475435	-0.428500398725034	1268
hsa-mir-4295	8.11726226666667	CCUUGCCUGUGGCAAGACCACUUCGGUUCAAGG	0.200858200727835	0.11596553625916	0.0247445744795822	-0.428551441328882	1269
hsa-mir-4421	8.11676436666667	AGUUGAACACUUGUUGGGACAACCU	0.422147723503756	0.243727101802681	0.0520093604339928	-0.428953775563009	1270
hsa-mir-889	8.11618273333333	AUGGUCUCUAUAUUUAUGAUGAUUAA	1.30836632422422	0.755385649489495	0.161204641050125	-0.429423771549573	1271
hsa-mir-548c	8.1141674	UUUGCCAUUACUUUCAGUAGCAAA	0.973741450455208	0.562189888541411	0.120005097560004	-0.431052286498719	1272
hsa-mir-548ab	8.1103852	UGCUAUUACUUGUAUUUAUUUGUAAUGCA	1.11499355508433	0.643741829172636	0.137477262496032	-0.434108539843403	1273
hsa-mir-4474	8.10980756666667	CACAAAUAUGGCUCUUUGUG	0.181027717969276	0.104516401700345	0.0223220731788193	-0.434575303580647	1274
hsa-mir-135a-1	8.1076389	UAUGUGAUUCUACUGCUCACUCAUAUA	0.66821455653617	0.385793854092584	0.082417898080805	-0.436327721420399	1275
hsa-mir-6818	8.1066746	AGCAUCUGAAUGGGUACAGUUGUUGU	0.986017496478014	0.569277467017263	0.121630328726654	-0.437106935925259	1276
hsa-mir-519d	8.10571176666667	UCUGUUUGUUUUCUCUUAAACA	0.905535872303855	0.522811379635493	0.111715775044915	-0.437884965272034	1277
hsa-mir-6515	8.10556946666667	GACAUCUGGGCCAACUCUGAUCUC	0.776632291304381	0.44838886244594	0.0958146487422262	-0.437999952541599	1278
hsa-mir-335	8.10435351333333	AAAAUGUUUGUCAUAAACCGUUUU	0.338055185789519	0.195176252516528	0.0417127887169962	-0.438982518625356	1279
hsa-mir-4297	8.10360503333333	UGUGCCUGCCUUCGAAGUGCACGGCAGG	0.144681449835295	0.0835318740091531	0.0178539611987706	-0.439587337118146	1280
hsa-mir-1289-1	8.1018623	UCCACCCCCAGAGAAUCCCUAAACCGGGGGUGGA	1.0379689187925	0.599271634675314	0.128114855616899	-0.440995574276122	1281
hsa-mir-1909	8.10166523333333	UGCCCUGGGGCCGUCCCUGCGCA	0.366198562539045	0.211424838658772	0.0452004065821388	-0.441154816425961	1282
hsa-mir-548ae-1	8.1011383	UUUGCCAUUAUAAUGGCAAA	0.160081957851314	0.0924233614578586	0.0197604277230169	-0.441580611403071	1283
hsa-mir-346	8.09987133333333	CUCUCUGUUGCUCUGAAGGAG	1.66205124094666	0.959585731367503	0.205194770700472	-0.442604399439825	1284
hsa-mir-5583-2	8.09966238666667	AUUCUGAUGAUCACCUAGCCAGAAU	0.56685713198132	0.327275117741474	0.0699852790055122	-0.442773241370145	1285
hsa-mir-4445	8.09870943333333	CGUGCAAGUUUAAGUUUUUGCACG	0.954874038489812	0.551296783164278	0.117904469391094	-0.4435432870611	1286
hsa-mir-4747	8.09716213333333	UCUUAGCACGGGGUCUAAGG	0.209561392830652	0.12099032656253	0.0258808443476706	-0.444793601904375	1287
hsa-mir-541	8.09670916666667	CCCACUCCAAAGUUCACAGAAUGGGUGG	0.23847327539027	0.137682609741105	0.0294531111938713	-0.445159627204473	1288
hsa-mir-526b_518a-1	8.09303986666667	UUUCUGUUGUCUGAAAGAAGAGAAA	1.27987456395631	0.738935924029128	0.158145095667675	-0.448124650312095	1289
hsa-mir-4506	8.0926364	GGUUCAAGUUUGGCUCCAUCUUUAUGAAA	0.534130933957096	0.308380638502636	0.0660020922176976	-0.448450676526858	1290
hsa-mir-8058	8.0875031	CCAGGCCCCACGGAGAACCAGGGCACCUGG	0.687607677710896	0.396990477823239	0.0850210094770654	-0.452598702885663	1291
hsa-mir-4304	8.08685226666667	GGCAUCCCCAUUGCU	0.679414738968932	0.392260282435113	0.0840147336151327	-0.453124616785467	1292
hsa-mir-6840	8.08642463333334	AGAUCCCCUGUUAGAGACGGGCC	0.739050528975674	0.42669102184884	0.0913939797236479	-0.453470171173202	1293
hsa-mir-494	8.08588783333333	UUCUCUUUAUUUAUGAUGAA	0.995440656425628	0.574717930949634	0.123108392911662	-0.453903939031969	1294
hsa-mir-3926-1	8.0830695	GAGACUUUAAAAGCGUCUC	1.14822712183214	0.662929237880616	0.142053352607217	-0.456181328032138	1295
hsa-mir-5581	8.0827212	GGAGACCCUAUACAUACCUGUUUCC	2.97849621371289	1.71963559076742	0.368501664230716	-0.456462776141693	1296
hsa-mir-412	8.08146686666667	AAGUAAUUGUUUCUAAUGUACU	0.646077385611851	0.373012952500331	0.0799455589277613	-0.457476355657675	1297
hsa-mir-6793	8.08112206666667	GGGUGAUACACAAGCCUGACCCUCCC	0.469744753265987	0.271207259748532	0.0581286545841956	-0.457754975549074	1298
hsa-mir-1254-2	8.07954423333333	CAGUGAGCUAUGAUCAUGUCCCUG	1.01154699004063	0.584016926997912	0.125198521207093	-0.459029963228827	1299
hsa-mir-769	8.07938396666667	UGAGCUGUGAUGUUGCUCUCGAGCUGG	0.765870863911875	0.442175749444012	0.0947932252101954	-0.459159468684921	1300
hsa-mir-6780b	8.07428033333333	GGAAGACACAUGAGCAGUGCCUCCACUUCACGCCUCUCCC	2.1640484258358	1.24941394119568	0.268017499578493	-0.463283522527936	1301
hsa-mir-4532	8.0736317	GGCGGUGAAGCUCC	0.259993827837682	0.150107506489727	0.0322028347958556	-0.463807658690612	1302
hsa-mir-7156	8.07170313333333	CAGAGUGUGCAUGGCAGGCU	1.63077904368839	0.941530719862291	0.202036548761789	-0.46536606076492	1303
hsa-mir-5683	8.07139276666667	CUUCUUACUGCACCAGUGAAG	0.495760247704618	0.286227312465777	0.0614218960762279	-0.465616856376754	1304
hsa-mir-4479	8.06897263333333	GCGCGGGAAAGUUCGGGAACGCGCG	1.44251155112441	0.832834432350822	0.178772641409802	-0.467572474957101	1305
hsa-mir-4251	8.06880693333333	AGUGGCCAAUUCCU	0.865991528238216	0.49998044194427	0.107325845740674	-0.467706370885189	1306
hsa-mir-4258	8.06878073333333	UGGAGGCUGACCUCUUACUUUCGGUCGGUCUUCUU	0.437069831465183	0.252342384851088	0.0541680144633975	-0.467727542118235	1307
hsa-mir-6788	8.06725863333333	UGAAGAAGAGUAUUGAUUGUGCUGUUCG	0.265269818872054	0.153153601333664	0.0328822752472542	-0.468957493790793	1308
hsa-mir-4448	8.06608533333334	AGCCUUCUAUUAUGCCCAGACAGGGCCACCAGAGGGCU	1.50261016645631	0.867532384090616	0.186287412587457	-0.46990559332263	1309
hsa-mir-125a	8.06531275333333	CUGUGAGGACAUCCAGGGUCACAG	0.831124748209356	0.479850097108832	0.103049289423508	-0.470529886117576	1310
hsa-mir-4777	8.06509713333333	AGAUAUAUAUAUACCUCAUAUGUAUAUGGUAUAC	1.51400124655599	0.874109027252528	0.187722630183655	-0.470704120517179	1311
hsa-mir-424	8.06299163333333	UUUGAAGUGUUCUAAAUGGUUCAAA	1.43308597947984	0.827392576024567	0.177736260267876	-0.472405495753082	1312
hsa-mir-149	8.05922043333333	CACUCCCGUGCUUGUCCGAGGAGGGAGG	0.244206349078118	0.140992601378067	0.0303014852488795	-0.47545286041214	1313
hsa-mir-6130	8.05851706666667	UAUAUACUGAUGUAAUUUUCCUUGGAUUUAUAUGCAGUACUGAG	1.04005432867108	0.600475646630085	0.129062744431376	-0.476021224519679	1314
hsa-mir-3176	8.05700093333333	CACUCCCGGGAUCCCCAGGGAC	0.370910753547997	0.214145423406263	0.0460358335089015	-0.477246354753668	1315
hsa-mir-2682	8.05638263333333	GACGUCCAAUCUCUUUGGGACGCC	0.712180424078972	0.411177559553576	0.0883995282364471	-0.477745979692332	1316
hsa-mir-5591	8.0563012	GUAUACUGAGCUUAUGUAUGCAUCUGCAUAC	0.0974592438092459	0.0562681206482855	0.0120972691300625	-0.477811782901409	1317
hsa-mir-1262	8.05306196666667	GGAUGAAAGUCAAAGAAUCC	0.383930800616418	0.221662551086077	0.0476751330370472	-0.480429285336293	1318
hsa-mir-6873	8.05284306666667	GCAAUCAGGACUGGGUCAUUC	1.27002156004676	0.733247289569625	0.157710953700786	-0.480606170180339	1319
hsa-mir-4756	8.04719372333333	CUGCUGCCGAUUCUGCACCAG	0.546133964165752	0.315310591224695	0.0678663870837611	-0.485171191717481	1320
hsa-mir-4671	8.04482046666667	CUAAUCUCUUAGCACUGAAGAUUAG	0.590828775773422	0.341115152737762	0.0734421331366552	-0.487088931029337	1321
hsa-mir-4773-2	8.04365968333333	UCUGCUUUGAUGAAAUAAAGCAGA	1.39532043271803	0.805588627435539	0.173468357395722	-0.488026916314344	1322
hsa-mir-1285-1	8.0410379	CAGGCUGGUCUCAAACUCCUGGUCUG	0.622478325065116	0.359388028541052	0.0774126838856357	-0.490145480663542	1323
hsa-mir-5089	8.04089763333333	GCAUCCUUGGAAUCUGCACUCAAGGGAUGC	0.137644274294078	0.0794689588160963	0.0171180234559232	-0.490258824873038	1324
hsa-mir-676	8.04057596666667	CUUGCAGAAUUAAUGGAAUGCUG	0.44761163455926	0.258428697705197	0.0556691008722381	-0.4905187515892	1325
hsa-mir-6813	8.03828296666667	GGUUCUCAGUCAGAACC	0.658382536252492	0.380117334535125	0.0819058670841382	-0.492371638511987	1326
hsa-mir-107	8.0380147	GCCUUGUGGCAUGGAGUUCAAGC	1.53172973761839	0.884344576339733	0.19056070370441	-0.492588414699727	1327
hsa-mir-371a	8.03759766666667	CACUUUCUGCUCUCUGGUGAAAGUG	0.681667489708821	0.393560908681204	0.084809854633035	-0.492925403626766	1328
hsa-mir-154	8.0363306	CCUUCGCUUUAUUUGUGACGAAUC	0.196166704959736	0.113256899914546	0.0244099844473467	-0.49394927246975	1329
hsa-mir-548ar	8.03560516666667	UUUGCUGUUGAACGUAGUGGUAA	1.0651162537937	0.614945155846038	0.132549600397493	-0.494535467819376	1330
hsa-mir-631	8.0347179	CAGCUACACAAGCUG	0.552489701782116	0.318980078048401	0.0687628002200446	-0.495252434589409	1331
hsa-mir-6516	8.03260573333333	UGAGCAUUCUAGCAGCAGUUUGAUGAUCA	1.73162255852362	0.999752750298442	0.21557420045376	-0.496959196907513	1332
hsa-mir-4261	8.03185296666667	UCCUGAGACAGGA	1.82087530420227	1.05128284704192	0.226706752695693	-0.497567479294158	1333
hsa-mir-5197	8.0317085	UCUUGAAUUUUUGCCAGUUCAAGA	0.278179788669972	0.160607175871721	0.0346351948243604	-0.497684217365438	1334
hsa-mir-6825	8.0303156	GCAUGGGGCUAGGAGGCCCCGCGC	0.234694166133225	0.135500739994252	0.0292260202243142	-0.498809767384955	1335
hsa-mir-3646	8.0284309	UUUUCAUGACAACCCUAUAUGGGAAAAUGUUGUGAAAA	0.456051529417926	0.26330147327378	0.0568045655618617	-0.500332722458387	1336
hsa-mir-3144	8.02741446666667	AUAUAGAUAUCAGCUACCUAUAU	1.07077861816931	0.618214323442545	0.133390224538131	-0.501154063946051	1337
hsa-mir-6846	8.02740254	UAGAGUAGGAGAGCCCACUGA	1.33075267700018	0.768310416290867	0.165776248340497	-0.501163701436108	1338
NEAT1_ParasoR_ID34	8.02687003333333	GUAGGUGUCUUCACCUGC	1.81831107839296	1.04980239058065	0.226528032825002	-0.501594000013937	1339
hsa-mir-16-1	8.02566454666667	UUGGCGUUAAGAUUCUAAAAUUAUCUCCAG	0.497132480652378	0.287019571527557	0.0619428432077757	-0.502568108378637	1340
hsa-mir-185	8.02498733333333	UCCUGAUGGUCCCCUCCCCAGGG	1.35935281885578	0.784822715890059	0.169390026724334	-0.503115338962707	1341
hsa-mir-539	8.02414031	UGUUCGCUUUAUUUAUGAUGAAUCA	0.124489062264399	0.0718737936095147	0.0155143177281254	-0.503799786611041	1342
hsa-mir-1237	8.02346188666667	AGCGCGGCGACCGUAACUCCU	0.591242309717602	0.341353906671754	0.0736891778223718	-0.50434799495053	1343
hsa-mir-6761	8.0218754	GGCAGGUGCCUCCGUGUUGCCGAACCCUCCU	0.530536382025936	0.306305322977564	0.0661362032656274	-0.505629975062977	1344
hsa-mir-211	8.0204164	UCGCCUAGGGCUCUGAGCAGGGCA	1.10837027341892	0.639917875720192	0.138193607182156	-0.506808938002509	1345
hsa-mir-4276	8.01938273333333	GUGCUGGCAGUGGCCACGUAA	0.502843773336872	0.29031698789637	0.0627035508913615	-0.507644205097662	1346
hsa-mir-4791	8.01919996666667	AAAUAAGCUCCAUAUCAAUGAGAAUUUCAAUGGGAUUAUGUG	0.0848387128115665	0.0489816536794595	0.0105794484692008	-0.507791891956183	1347
hsa-mir-4454	8.0186224	CCAAAUUUCAUGCG	0.705442706199526	0.407287536322155	0.0879755487924617	-0.508258601822605	1348
hsa-mir-6851	8.0185117	GCCAGCAACCUGAUUACCCCUCUUUGGC	1.66887595835828	0.963525983802249	0.208127894651358	-0.508348054322541	1349
hsa-mir-4265	8.01841093333333	ACACCUGUAAAGAAUUGGUCAGCCUGGGGACUGGUGAUCUCUGCAGCUGU	0.330935877942379	0.191065918214538	0.0412720027314447	-0.508429480069997	1350
hsa-mir-548ad	8.01656643333333	UUUUGAAAGUAACUUGGCGAAA	0.965815863916017	0.557614049019523	0.120477497685306	-0.509919951037761	1351
hsa-mir-6721	8.01655978	AGUCUCUGAAGAGAGCUGUGGACUGA	1.30780840258525	0.75506353328105	0.163138358407558	-0.509925327345797	1352
hsa-mir-4499	8.01645686666667	GGGAACUGGUGAGUUGUACAUAGAAAUGCUUUCUAACUCC	0.770996349319044	0.445134949823569	0.0961766977784081	-0.510008487733722	1353
hsa-mir-4787	8.01334983333334	CAUCCCGGACGGCCUGUGAGGGAUG	0.388829846464625	0.224491016525312	0.0485227594641132	-0.512519164328573	1354
hsa-mir-7853	8.01215346666667	CUUCACUGGUGCAGUAAGAAG	0.230140585411533	0.132871728938806	0.028723936251221	-0.513485903164827	1355
hsa-mir-4789	8.0096521	UGUAUGUGUAAAUACAUAUCCACACA	0.382045932369722	0.220574321896461	0.0476981930800368	-0.515507163341784	1356
hsa-mir-96	8.00816163333333	UUUUGCUUGUGUCUCUCCGCUCUGAGCAAUC	0.444354960902951	0.256548456293064	0.0554877612676246	-0.516711553309299	1357
hsa-mir-449c	8.00640713333333	GCGGCUGUUAAUGAUUUUAACAGUUGC	0.533587781953882	0.308067049547369	0.0666450972412306	-0.518129298667359	1358
hsa-mir-548x	8.00465076666667	UUUGCGUUACUUUCAAUCGUAAA	1.59722342721691	0.922157375659657	0.199536928440168	-0.519548552408434	1359
hsa-mir-941-4_941-5_941-2_941-3_941-1	8.00442736666667	ACAGCGCCACGGAAGAGGACGCA	0.73328760410254	0.423363795622017	0.0916102514910955	-0.519729073532965	1360
hsa-mir-4451	8.00373641666667	GCUCCCAACCAACCACUUCCACAUGUUUUGCUGGU	0.668155057343212	0.385759502217513	0.0834803924766778	-0.520287404199908	1361
hsa-mir-3914-2	8.00334156666667	CCUUCUACCAAGUUAAGCAUACUCAUUAGAAGG	0.330478318129652	0.19080174593349	0.0412925420434472	-0.520606467610924	1362
hsa-mir-3672	8.00253196666667	UCUUAGACUAUUACAAGA	0.668687537884304	0.386066930001251	0.0835594960032176	-0.521260674873328	1363
hsa-mir-4298	8.00099226666667	GCAGCCUUGC	0.607300403267234	0.350625051305305	0.0759031358894494	-0.522504848442894	1364
NEAT1_ParasoR_ID30	8.0006116	GUAUACCUUUUUGUAC	0.361180460429312	0.208527636054896	0.0451441062867384	-0.522812450836529	1365
hsa-mir-4271	7.99988378333333	CCUGCAGCCCCCAGGUGGGGGG	1.91498300050349	1.10561595083425	0.239376352503157	-0.523400572068041	1366
hsa-mir-22	7.99800803333334	GCUUUAUGUCCUGACCCAGCUAAAGC	0.724925372076509	0.418535858710762	0.0906382400536777	-0.524916294983615	1367
hsa-mir-4672	7.9971258	GUGGCCUUGGACAAGCCUCUUGGUUAC	0.322496918175971	0.186193682521722	0.0403266031123296	-0.525629194506592	1368
hsa-mir-921	7.9965792	AUUCAGACUCAGGU	0.522165241035317	0.301472242473206	0.0652985768008546	-0.526070881376192	1369
hsa-mir-4681	7.99503776666667	AUCUGCAGGGCAUUGUGCUAACAGGU	0.772569376607515	0.44604313755201	0.0966311103405355	-0.527316455587131	1370
hsa-mir-4764	7.9946077	UUAUCUGUCACCAGUCAGAUAACUGUCACCAGUCAGUUAA	0.671037133979848	0.3874234699395	0.0839362179059578	-0.527663976259871	1371
hsa-mir-622	7.99332633333333	UUGAGGAGAGCACCACAGUGGUCAUCACACAG	0.222298211459614	0.128343932226581	0.0278104761634213	-0.528699400394176	1372
hsa-mir-28	7.98798273333334	AUUGAGUUACCUUUCUGACUUUCCCACU	0.113518916539814	0.0655401770223764	0.0142112120580966	-0.533017362260988	1373
hsa-mir-329-1	7.98751503333333	UGUUUCUUUAAUGAGGACGAAACA	0.707337395635465	0.408381435778025	0.0885553758188397	-0.53339529301275	1374
hsa-mir-5705	7.9847847	AACACCCAUCCCAGGAUUGCUGAUGGGUGUU	0.605996310635931	0.349872133073575	0.0758938823530121	-0.535601572527876	1375
hsa-mir-5002	7.9830786	CUUAGUAGGUGAUAGCAUGACUGAC	0.420254049310128	0.242633788497233	0.0526431055445362	-0.53698020766916	1376
hsa-mir-548u	7.9828534	UUUUUCUUUACUUUUAAUGGCAAA	0.226366075777997	0.130692514785826	0.0283565367463715	-0.537162183305885	1377
hsa-mir-6072	7.97782733333333	CUUUGCUACUGCUC	1.43460535169769	0.828269785983537	0.179824066347432	-0.541223558447501	1378
hsa-mir-4300	7.9769407	AUCAGCAGAGACAUGAGGUGAUCAAAAACCUUUUUUCAAAGCAGUGGG	0.97052761921528	0.560334382209909	0.121666645862778	-0.541940013444727	1379
NEAT1_ParasoR_ID7	7.97519256666667	GUGCUGCGGGGAUCUCUUUUGCAUCCCUCUGGGUGCAGAGCUGAGGCACCCAGAGGCAGUGUCCAGAGGAGGCAGCAU	0.350541750549095	0.202385374041722	0.0439540171122925	-0.543352614139285	1380
hsa-mir-4255	7.97104516666667	UGGAGUCAGUAUUGGUCUGGCCA	0.65432814859514	0.377776532729754	0.0820881245700891	-0.546703971846901	1381
hsa-mir-363	7.96972653333333	AAUUUUGAUGAGUAUCAUAGGAGAAAAAUU	0.895328501989769	0.516918151636938	0.112341182378726	-0.547769509770706	1382
hsa-mir-548f-3	7.96963613333333	UUUUGCAGUUUUUUUAAGUAAUUGCAAAA	0.84642723656509	0.488684992880286	0.106206509607744	-0.547842558605342	1383
NEAT1_ParasoR_ID14	7.969626	GUGGUCCCACACCAC	1.09555488574855	0.632518908198935	0.137466285839329	-0.547850746970286	1384
hsa-mir-4668	7.96824513333333	UGUCUUGUAGCCAGGAUAUUGUUUUAAAGAA	0.105666973886941	0.0610068558180785	0.0132610094341736	-0.548966573306431	1385
hsa-mir-3658	7.96817473333333	AGAUGAAAUGCCUUUGAUUU	0.65028016088085	0.375439425933232	0.0816096763240554	-0.549023460894465	1386
hsa-mir-337	7.96663613333333	GGAGUUGAUGCACAGUUAUCCAGCUCC	1.16620818149875	0.673310607519448	0.146386525251128	-0.550266745595468	1387
hsa-mir-3187	7.96476546666667	UGAAGGUCACCAUGUUCUCCUUG	0.719844795955741	0.415602586719798	0.0903786557141404	-0.551778360860868	1388
hsa-mir-374c	7.9638536	AGUGCUAGGACACU	0.633813848507328	0.365932596051818	0.079586325960001	-0.552515205964222	1389
hsa-mir-4798	7.96313616666667	AAUUGGCUUUUACAAAAGACCAACU	0.581983004254182	0.336008044169939	0.0730846480674708	-0.553094936815207	1390
hsa-mir-3941	7.96023366666667	GUAGAUUGAAAGCCCUAAUUUUAC	0.890374041515454	0.514057692548402	0.111852751916552	-0.555440337728154	1391
hsa-mir-30c-2	7.96007706666667	UCAGCUGUGGAAAGUAAGAAAGCUGG	0.398629810693886	0.230149028511124	0.0500786370980218	-0.555566880289039	1392
hsa-mir-5689	7.96000022	UAGAUACUCAGGAGGGUGAGUAUCUA	1.16403254938731	0.672054505734252	0.146235240856226	-0.555628977185562	1393
hsa-mir-4539	7.95913413333333	UGCUGUGCUGUGCUGAGCAGGGCUGAGCUG	0.317427771985776	0.183267009604251	0.0398821990769535	-0.556328829195446	1394
hsa-mir-3974	7.95858865666667	AUGCACCCAUAUUUUAAUAUCAAACUAUGACAAAUU	0.54556201040942	0.314980373569512	0.0685500952423793	-0.556769608341696	1395
hsa-mir-3168	7.9570065	AGACAGCCUGAGUUGGAGGCUCAUCUUCACUUCUUGCUGUGU	0.362072951636159	0.209042916093419	0.0455036641777481	-0.558048089544256	1396
hsa-mir-549a	7.95547086666667	GUCACUGUCUCAAAUCAGUGAC	0.484519474417864	0.27973744898277	0.0609039342282045	-0.55928897699368	1397
hsa-mir-4293	7.95475589	GCUGGUGACAUUGCUAAUUCAUUUCACACCAGC	0.783976928107672	0.45262929048142	0.0985544922997848	-0.559866722704872	1398
hsa-mir-370	7.95122193333333	AGUUACACAGCUCACGAGUGCCU	1.12719024949343	0.650783593972954	0.141763147720477	-0.562722379963206	1399
hsa-mir-193a	7.94948306666667	AGAUGAGGGUGUCGGAUCAACU	1.16573561112426	0.673037768886522	0.146642945377462	-0.564127492613506	1400
hsa-mir-216b	7.94879054666667	AUGUGAUGUCACUGAGGAAAUCACAC	0.902948016003909	0.521317280104095	0.113595648382327	-0.564687091938306	1401
hsa-mir-6746	7.9485237	CCUGGAGAGCUGCUGUCUCCAG	0.56299331380576	0.325044341277715	0.0708299220150479	-0.564902720677537	1402
hsa-mir-454	7.94495873333333	CUCUGCUGUGUAAAUAGUUCUGAGUAGU	0.37795020634306	0.218209653372441	0.0475710723024096	-0.567783435948727	1403
hsa-mir-3156-3	7.9410615	GACACUUUCACUAUAUAUAGUGGC	1.75954077791126	1.01587134177719	0.22157500957665	-0.570932643396778	1404
hsa-mir-4656	7.9407511	CUGUGGCCGGUCCCAG	0.692870174174492	0.400028781573105	0.0872549920591884	-0.571183465944024	1405
hsa-mir-4463	7.94029783333333	UUUCUGAAUUUGUGAGA	0.666318652409163	0.384699253334499	0.0839160780105704	-0.571549733662822	1406
hsa-mir-520a	7.94018486666667	CUUUCUGUUGUCUGAGAGAAAAGAAAG	0.880283354355458	0.50823183160027	0.110864339953965	-0.571641017770704	1407
hsa-mir-4715	7.93916828333333	GUGGCUAAUCAGCUGAUGGUGCCAC	0.946829808299959	0.546652444698744	0.119260579258363	-0.572462480467719	1408
hsa-mir-30b	7.93803253333333	UCAGCUGUAAUACAUGGAUUGGCUGG	0.9036893820829	0.521745308009369	0.113842992994566	-0.573380237259065	1409
hsa-mir-338	7.93780753333333	UGAGUGAUGACUCAGGCGACUCCA	2.31762429704456	1.33808101177909	0.291972851106824	-0.573562051283324	1410
hsa-mir-378a	7.93772943333333	GUGUGUUACCUAGAAAUAGCACU	1.21020503145927	0.698712200687646	0.152462368694149	-0.573625160951301	1411
hsa-mir-4534	7.93760316666667	AGCCAAAAUCACCAGGGA	0.599000810934863	0.345833279438047	0.0754636882642759	-0.573727192288175	1412
hsa-mir-320d-1	7.93706013333333	UCUUCCCAAAGUUGAGAAAA	0.112363294286272	0.0648729782032124	0.0141567900959172	-0.574165997068799	1413
hsa-mir-302e	7.93561934666667	UUCAGUUUCCUUACUGGUAA	0.854611005840359	0.493409894274348	0.107693044298973	-0.575330242499759	1414
hsa-mir-548x-2	7.93517559666667	UUUGCCAUUAAAAGUAAUGGUAAA	1.19028879805333	0.687213557969488	0.15000157004129	-0.575688820158715	1415
hsa-mir-4782	7.93287566666667	AUCAAGAAAAGAUUUGGUGUUCUUGAU	0.563360511142363	0.325256342758848	0.0710159259787167	-0.577547306953451	1416
hsa-mir-4527	7.93161976666667	CUGUGAAUCCAAGAUCCACA	0.524861755619728	0.30302907589439	0.0661733379889825	-0.578562152433749	1417
hsa-mir-1245b	7.92989627666667	UAAAGAGUAUUCAACAUC	0.558289004937792	0.322328307286443	0.0704030652431773	-0.579954839778953	1418
hsa-mir-7702	7.9263592	CUGAGGACAUGCAGUUUCAG	0.530811172209262	0.306463973163878	0.0669678422104895	-0.582813018191758	1419
hsa-mir-548aa-2	7.92300343333333	UUUUGCCAUUACUUUCAAUGGCAAAA	0.113671437490354	0.0656282350342274	0.0143470135343019	-0.585524686823503	1420
hsa-mir-199a-1	7.92299716666667	CUGUUCAGGAGGCUCUCAAUGUGUACA	0.526739942052863	0.304113447337148	0.0664824094938394	-0.585529750680772	1421
hsa-mir-581	7.92197996666667	CAGUGCUUUUAGAAAAUUUGUGUG	0.922112964845004	0.532382168476507	0.116399305315714	-0.586351711682891	1422
hsa-mir-5007	7.9214366	UGGUUUGACACAGAGCUAAAUCA	0.174635486047825	0.100825844879773	0.0220459362191733	-0.586790785817625	1423
hsa-mir-6858	7.9213407	GCAGGGACCCCUCCAAGUUGGGGACGGCAGC	1.20589094663974	0.696221462655787	0.152233187828891	-0.586868278995075	1424
hsa-mir-548p	7.9205046	GUCAUUACUUUCAAUAGC	0.340498284494196	0.19658677621133	0.0429894686879162	-0.587543899909223	1425
hsa-mir-33b	7.9192227	AUUGCACGUGUGUGAGGCGGGUGCAGU	0.287696257983537	0.166101511991643	0.0363288505554386	-0.588579755010104	1426
hsa-mir-4264	7.91769206666667	CAUUGUAACAUGAUAGUG	0.833751076673346	0.481366408554497	0.105302286279031	-0.589816602147878	1427
hsa-mir-4731	7.91680476666667	AGUGUGCAGUCAUCCACACA	0.0991883277811634	0.0572664077449235	0.0125288333746452	-0.590533595853324	1428
hsa-mir-4514	7.91507936666667	GAAACAUCUUUUAC	1.87403546456919	1.08197487993993	0.236767741390118	-0.59192782659758	1429
hsa-mir-4695	7.91438936666667	CAGGCGGGGCAGCCCAAUGCCAUGGGCCUGAU	0.985436977224441	0.568942304069942	0.124512066764726	-0.59248538960531	1430
hsa-mir-6731	7.9140684	UGGAAGCUCCAGGUGCCAACCACCUGCCUCUA	2.20071256076913	1.27058198936905	0.278076009649997	-0.592744750677843	1431
hsa-mir-4450	7.91274923333333	GUGAGCGCAGGUCUUUGGCAC	0.414123664936819	0.239094409429067	0.0523362554183162	-0.593810719568223	1432
hsa-mir-6802	7.91257556666667	UGAAGCCCCGAGAUGCCUCACGUCUUCA	0.590462949311389	0.34090394273143	0.0746233567485705	-0.593951053059541	1433
hsa-mir-4515	7.91247225	GCCCCAGGGCAGGGGC	0.134708441222117	0.0777739548017039	0.0170248232114958	-0.594034539365938	1434
hsa-mir-4423	7.91128813333333	CCAUGCUGUUUAAGCCUAGCAUAG	0.869460937987051	0.501983506596689	0.109901311054982	-0.594991379438647	1435
hsa-mir-4686	7.91024576666667	UGUUGGCAGCCCAAGAUGACA	0.971848005448431	0.561096707557052	0.122859394526494	-0.595833676676072	1436
hsa-mir-4688	7.90851463333333	CCUCCCUAGGGGAUCCCAGGUAGG	1.77627195340813	1.02553109045417	0.224602474138618	-0.59723254031102	1437
hsa-mir-5704	7.90687016666667	AUGCUAAGUCCAUGGGCAAACAU	0.634654347522336	0.366417858384387	0.0802661905589238	-0.598561371877363	1438
hsa-mir-3118-1	7.90495013333333	CACACACAAUCACCAUGUG	1.57362051620649	0.908530228634134	0.199067734731292	-0.600112878486454	1439
hsa-mir-92a-1	7.90254085666667	AAUGCUGUGUUUCUGUAUGGUAUU	0.104740551925668	0.0604719858493544	0.0132540348509945	-0.602059724203438	1440
hsa-mir-423	7.9011613	GACUUUUCUAUUUUCCAAAAGC	0.343368744149433	0.198244036865979	0.0434580096661782	-0.603174491977931	1441
hsa-mir-1976	7.9011014	GGGUCCUAAGGUGUGUCCUC	0.989463346758852	0.571266929604492	0.125231065476372	-0.603222894911498	1442
hsa-mir-24-1	7.89966613333333	AUCAGUUCUCAUUUUACACACUGGC	0.352434618328226	0.203478221763544	0.0446138624569331	-0.604382679838398	1443
hsa-mir-548bb	7.89634684666667	UUGCCCAA	0.243163844982067	0.140390711357581	0.0307944736602743	-0.607064870356343	1444
hsa-mir-6763	7.89292554333333	GGAGCAGACAGACCCAACCUCAUGCUCC	0.464365215098698	0.268101381939532	0.0588330920581049	-0.609829496699657	1445
hsa-mir-6133	7.89045436666667	UUCUGCUGAAGACUGGUCUCUUCAUGUGUGAG	0.631922087927668	0.364840387571909	0.0800869073645786	-0.611826361474871	1446
hsa-mir-1243	7.89019773333334	AGUGAAAUAAAGGUCCAUCUCCUGCCUAUUUAUUACUUUGCU	1.45251025736264	0.838607188089016	0.184090476113963	-0.612033737204169	1447
hsa-mir-548h-4	7.88789696666667	UUUGUCAUUACUUUAAUUACUUUACGUUUCAUUAAUGACAAA	1.37686668541544	0.794934351462833	0.174554344616052	-0.613892900077721	1448
hsa-mir-1273h	7.88459686666667	GCAGUGUCGUGGUCACAGCUUGCUGC	0.359003636238023	0.207270846022077	0.0455322754363975	-0.616559586573093	1449
hsa-mir-1204	7.88402013333333	UUAUUUGAGAUGAGUUACAUCUUGGAGG	0.430280693421335	0.248422674173906	0.0545763057608294	-0.617025623054239	1450
hsa-mir-151b	7.88383	CGAGACACAGAAACAGACACCUGCCCUCGA	0.0410534890671908	0.0237022429641161	0.00520730267740309	-0.617179262638591	1451
hsa-mir-152	7.88256216666667	CCGACUCGGGCUCUGGAGCAGUC	0.90322991301841	0.521480033421301	0.114585828049405	-0.618203750996029	1452
hsa-mir-5582	7.8813448	UAUAGCUACAUCAGUUAUAACUAUAUCAGUUAAA	0.296413483724223	0.171134404619615	0.0376095058960272	-0.619187459141212	1453
hsa-mir-4648	7.87904263333333	GGAGCUCAGCACCUGCCUGCCACCCACGCAGACCAGCCCCUGCUCUGUUCCCACAG	0.841186174479528	0.485659064274347	0.106762485447252	-0.621047753302024	1454
hsa-mir-4510	7.87889876666667	GGUUGUUAGAUAGACAACU	0.505797404043519	0.29202226737994	0.0641964593051254	-0.621164006535907	1455
hsa-mir-302d	7.87852796666667	CUUGCUGUGACAUGACAAAAAUAAG	0.592713248769591	0.342203153729381	0.0752314710663345	-0.621463636047886	1456
hsa-mir-1183	7.87793453333333	AGGAGUUCACU	1.01322921919764	0.584988162454554	0.128616100439835	-0.621943167169944	1457
hsa-mir-369	7.87785956666667	UAUUCGCUUUAUUGACUUCGAAUA	0.491561622632955	0.283803235150426	0.0623978656223937	-0.622003744909286	1458
hsa-mir-8074	7.87310847333333	AUGGGAGCCCAGAGACGUCCUAU	2.70682070000554	1.56278365979625	0.343805843546256	-0.625842924458469	1459
PARIS_ID8	7.87047346666667	GGGCUGUGGAGUGUAUGAAUUUAUAAAUCACUGGUCU	0.126972101686173	0.0733073770880845	0.0161327145341294	-0.627972174085212	1460
hsa-mir-7161	7.869826	CUGGUGUUCUCACGCAAAGUGGCCAGGGUGUGGGAGACUAGA	0.518746868805424	0.299498644346087	0.0659159260707192	-0.628495367508503	1461
hsa-mir-6786	7.86638558666667	GCGUCACGUGCACCCAAGUGACGC	1.16587352692478	0.673117394611078	0.148209557500068	-0.631275435922945	1462
hsa-mir-6861	7.8653872	UCCAGGGCUCCUGACACCUGGA	1.10099931372089	0.635662250154351	0.139980306846291	-0.632082194579094	1463
hsa-mir-325	7.86374574333333	GUGUUUGUGACAUAAUUUGU	1.20780947422472	0.697329125073425	0.15359213200003	-0.633408593877825	1464
hsa-mir-3179-4_3179-1_3179-3_3179-2	7.86143786666667	UUCUGCUGUGCCUUACAGCAGUAGAA	0.56513871077273	0.326282986794114	0.0718874486267936	-0.635273502074541	1465
hsa-mir-4292	7.8608822	GAGGCCAGAGGUGCCC	1.06861619427744	0.616965847426476	0.135941000906672	-0.635722515375936	1466
hsa-mir-124-1	7.8600812	CUUGAUUUAAAUGUCCAUACAAUUAAG	0.756672878567038	0.436865290129169	0.0962678195445409	-0.6363697733023	1467
NEAT1_ParasoR_ID44	7.85966123333333	CCUUUUUCUGG	1.91772864442898	1.10720114909373	0.243996348887885	-0.636709132545505	1468
hsa-mir-219a-2	7.85605056666667	UUCUUGUACGAGUCUGCGGCCAACCGAGAA	0.445130741482739	0.256996353419637	0.0566608803883513	-0.639626776265178	1469
hsa-mir-3657	7.85540436666667	CACUAAUGUGAUUAAUGUUGUUGUG	0.565861066306071	0.326700038955738	0.072034619720816	-0.640148946142852	1470
hsa-mir-4488	7.85465903333333	GGCGCUGGGACCCCACUAGGGUGGCGCC	0.885766066649781	0.511397277019287	0.112769512068035	-0.640751221932842	1471
hsa-mir-660	7.85388546666667	AGUUGUGAAUUCUCAAAACACCU	0.592733809525054	0.342215024487082	0.0754701366655683	-0.641376312015951	1472
hsa-mir-320b-2	7.85350376666667	AUUUCCCAAAGUUGGGAAAA	0.781985399670751	0.451479481002265	0.0995715317524647	-0.641684749407329	1473
hsa-mir-514a-1	7.8521421	CAAUCAUGUAUAAUUAAAUUUGAUUG	1.42842885047107	0.824703781337701	0.181915817655805	-0.642785060946738	1474
hsa-mir-186	7.84701593333333	GGGCUUUCUGGUUUUAUUUUAAGCCC	1.21329209928727	0.70049452012915	0.154618279049661	-0.646927323127588	1475
hsa-mir-934	7.84574816666667	CUGGUAGUAUAAAACCCAG	0.678059629166228	0.391477909425739	0.0864238329809032	-0.647951757614206	1476
hsa-mir-140	7.8434569	GGUAGGUUACGUCAUGCUGUUCUACC	0.622950443572257	0.359660606288239	0.0794229446932075	-0.64980324389562	1477
hsa-mir-3150a	7.8414773	UCAGCACCUGAACGCCAAGGCUGG	2.58568537314471	1.49284614622478	0.329744673640095	-0.651402884084173	1478
hsa-mir-7641-2	7.8411962	AAGCAGGGUCGGGCCUGGUU	0.300994711964829	0.173779377977548	0.0383863257961622	-0.651630030405147	1479
hsa-mir-147b	7.84045756666667	AUUCUGGACACCAG	1.01505574142765	0.586042705555731	0.129463839679857	-0.652226892177526	1480
hsa-mir-6895	7.83708196666667	CACAGAGUAAGCAUCAAUAGCAUUGGCAAGUUGAACUGAGCUGUC	1.10731645828786	0.639309455270597	0.141291932762422	-0.654954587378818	1481
hsa-mir-2114	7.83591066666667	CGGUCGGAUAAUCACAUGACGAG	1.41927042913933	0.819416164316465	0.181123865433636	-0.655901070785996	1482
hsa-mir-519a-1_519a-2	7.83546926666667	CUUUCUGUUGUCUGAAAGAAAGGAAAG	0.226547336662701	0.130797165806403	0.0289130528054612	-0.656257749498476	1483
hsa-mir-5188	7.8350136	GAUUAUUGUAAGCAGGAUCCAUUCAAUAAUC	0.750079813640449	0.433058782319018	0.0957343346079769	-0.656625956566866	1484
hsa-mir-3714	7.83304903333333	CUGUGACGUGCUCCAUCACCGGGCAG	0.832233141844143	0.480490028472244	0.106246384811661	-0.658213448885055	1485
hsa-mir-1302-11_1302-10_1302-3_1302-2_1302-9	7.83155786666667	CCAAGCUUAGUUUGG	0.979625118939568	0.565586826124679	0.125086877428197	-0.659418404496204	1486
hsa-mir-452	7.83153306666667	GGAAACUGAGACUUUGUAACUAUGUCUCAGUCUCA	1.04827320508317	0.605220817139041	0.133852873525483	-0.659438444441988	1487
hsa-mir-4679-2	7.83012696666667	UGCUUUUUGUUUCUAACAAAGCA	1.62965418363426	0.940881281607242	0.208126150517329	-0.660574660884262	1488
hsa-mir-559	7.82955015666667	AAAAUUACUUUUGGUAAAUACAGUUUU	1.84664935995804	1.06616350507063	0.235856380380381	-0.661040759316852	1489
hsa-mir-4736	7.82508456666667	GCUGCCAUCUCCCACUGGCUGC	1.00575622467316	0.58067362705419	0.128529757870922	-0.664649234377265	1490
hsa-mir-4508	7.82435372	CGCGGAGCAGCGCUGGGUGCAGCGCCUG	1.20616059595451	0.696377144760255	0.154154661089952	-0.665239804037636	1491
hsa-mir-8063	7.82422596666667	AUGAGAAAUUGGUUUCAA	0.295589399741641	0.170658619510436	0.0377787401592097	-0.66534303669384	1492
hsa-mir-579	7.82305346666667	GACGAUUUGAAUUAAUAAAUUC	0.992221233085447	0.572859196017545	0.126832986290227	-0.666290489775815	1493
hsa-mir-1249	7.82281973333333	AAGUUCCCUCUGGCUGGAAC	0.564089991974315	0.325677508713545	0.0721082692946006	-0.666479360877757	1494
hsa-mir-4647	7.82091703333333	GGAAAGGGGAUGCAGAGCCCUGCC	1.18876512561791	0.686333865278739	0.151998176243438	-0.668016861073128	1495
hsa-mir-4472-2	7.81656073333333	UUUUUGUUUUUGAGACAGAGU	0.620708850800102	0.358366422097822	0.0794094579414089	-0.671537023001491	1496
hsa-mir-3198-1	7.81541526666667	AGCAGUACCAGACGGUUCUGUGG	0.851829105880296	0.491803763583547	0.108993454194739	-0.672462631465144	1497
hsa-mir-3666	7.81525683333333	CGACUCCGUGGCAGAGUUCA	0.824803100557996	0.476200292135597	0.105537555341761	-0.672590655473634	1498
hsa-mir-33a	7.80713513333333	AUUGCAUGUUCUGGUGGUACCCAUGCAAU	0.967199318831545	0.558412787087415	0.123886586092508	-0.679153495299537	1499
hsa-mir-5587	7.80520213333333	GGACUCAGCCCUGUGCUGAGCCC	0.571580806978683	0.330002332772766	0.0732307501092967	-0.680715479783508	1500
hsa-mir-6767	7.8049607	AUGGAGAACGCCCCCACCAGUUCCCAC	0.278700798631005	0.160907981112974	0.0357081616863241	-0.680910572965391	1501
hsa-mir-6069	7.804266	CCCUGCCCAGUGCAGGAG	1.2606413903939	0.727831646095503	0.161532345308822	-0.681471933866073	1502
hsa-mir-570	7.8023282	UUUCCCAUUAUUUUAAUUGCGAA	0.579168435909909	0.334383052378721	0.074230206813129	-0.683037797049228	1503
hsa-mir-6870	7.80098656666667	UUGAACUUCAUUUCUCAUGCUCA	0.822817278317916	0.475053777130724	0.105476053738355	-0.684121920406625	1504
hsa-mir-1537	7.80045903333333	UUUUCUGUCCUGUCCACACAGAAAA	0.965471695483211	0.557415343282196	0.123771138513452	-0.684548200221132	1505
hsa-mir-3945	7.79997423333333	AUAUAAAAUGCAAUUA	0.581635096624666	0.335807179606384	0.0745688484635036	-0.684939948838737	1506
hsa-mir-3133	7.79975696666667	CAAUAGUAAAAAGACAACCUGUUG	0.797806456774086	0.46061377257974	0.102286066115088	-0.685115513847644	1507
hsa-mir-101-1	7.79846376666667	GAUGCUGUCUAUUCUAAAGGUAC	0.160678220678297	0.0927676139615248	0.0206038298677608	-0.686160500052855	1508
hsa-mir-223	7.7978253	AGUUGGACACUCCAUGUGGUAGAGUGUC	1.30945142660233	0.756012133639593	0.167925206865346	-0.686676420915176	1509
hsa-mir-6729	7.79606453333333	CUGAGCGGCUCCAUCCCCCGGCCUGCUCAU	0.503861419015391	0.290904525902803	0.0646302268100848	-0.688099230130504	1510
hsa-mir-3135b	7.78445251	GGUGCAGUCAGUCCUAGCUC	1.04913232161278	0.605716828298675	0.134772782063357	-0.697482468761741	1511
hsa-mir-4530	7.77907103333333	UGGGUCAAGGAGCCCA	0.793761590157801	0.458278467749992	0.102038095134564	-0.701831037336076	1512
hsa-mir-124-3	7.7760586	CUUGAUUUAAUGUCUAUACAAUUAAG	0.629597751294355	0.363498431190979	0.0809661788421135	-0.704265271234507	1513
hsa-mir-4307	7.77362983333333	AGUUUGUGAUAAUGUUUGUCUAUAUAGUUAUGAAUG	0.87519852091459	0.505296101644401	0.11258556680455	-0.706227866086302	1514
hsa-mir-548ap	7.77277696666667	CUUUGUCAUUAAAACCAAUAACAAAA	1.47515072772673	0.851678669748301	0.189784260381183	-0.706917035512183	1515
hsa-mir-4645	7.7726844	UUGUCUCCUCAAGUUGCGACGAGACAG	0.717220992252214	0.414087732945266	0.0922745547538524	-0.706991835148536	1516
hsa-mir-671	7.77143686666667	UGGAGGUGAUGGAUGUUUUCCUCCG	0.825368141302929	0.476526518561787	0.106205345995038	-0.707999919840674	1517
hsa-mir-4533	7.76976626666667	CGCUGCUGGCUGCCUUCCAGCG	1.08174160237557	0.624543805325152	0.139224471528363	-0.709349868769242	1518
hsa-mir-548au	7.76895549333333	GCGGUUUUUGCUAUUGGUUUUAAUGGC	2.43720915144157	1.40712335965621	0.313711303087394	-0.710005024158112	1519
hsa-mir-548am	7.76778085	UUUGCCGUCGAAAAUAAUGGCAAA	0.83957693474304	0.484729969279295	0.108084529025177	-0.710954209187015	1520
hsa-mir-6796	7.76697993333333	CUGGCUGGUCCAGCCCCUCAGAAG	1.03356139878942	0.596726951815078	0.133071207555682	-0.711601399774849	1521
hsa-mir-3649	7.76585906666667	ACCUGUGUGUGCCCAAGUGUUUCUAGCAAACACAGGG	0.349431583862426	0.201744419006329	0.0449958698532515	-0.712507129905183	1522
hsa-mir-375	7.76564893333333	CAAACCGGACCUGAGCGUUUUG	0.122665252627072	0.0708208166244537	0.0157958792214444	-0.712676930736137	1523
hsa-mir-1302-1	7.76526581333333	CCAUACAAUAUUUGG	1.26587612668847	0.730853922504311	0.163017745576063	-0.712986515576022	1524
hsa-mir-3936	7.7634008	AAAUCCGUGUUUGGACGCUUCUGGUA	0.543162179601148	0.313594830606347	0.069964464491019	-0.714493562595716	1525
hsa-mir-548f-4	7.76203546666667	UUUUGCCAUUAAAAGUAAUGACAAAA	0.821155094408335	0.474094114803085	0.105791206177131	-0.715596837030333	1526
hsa-mir-4692	7.76175183333333	CUGGGUGGGACACUCAG	0.791562280217395	0.457008695563867	0.101982425773777	-0.715826030442545	1527
hsa-mir-4475	7.76139606666667	AAUGACUCAUAGUCAA	1.32011548487684	0.762169030555035	0.170087375201275	-0.716113512084162	1528
hsa-mir-196b	7.76077683333333	UUGGGAUCCACCUUUCUCUCGA	1.26335160557555	0.729396389560192	0.162786745799638	-0.716613891214335	1529
hsa-mir-339	7.75738163333333	CUCACGUGUGCCUGCCUGUGAG	1.56538929411409	0.90377793034333	0.201793513340589	-0.719357424437294	1530
hsa-mir-766	7.7570309	UCUUUCAUUUUGGAUUUGACU	1.17171143325768	0.676487911403885	0.151051536130619	-0.71964083883185	1531
hsa-mir-1295a	7.75663206666667	CUAUUCAGAAAUGUGGCCUGUGAUUAG	1.52161621918318	0.878505533748712	0.196169704338842	-0.719963121024484	1532
hsa-mir-625	7.75468176666667	AGUCCUGUAAUUAGAUCUCAGGACU	0.589359722645726	0.340266994519033	0.076000504002508	-0.721539084986764	1533
hsa-mir-2116	7.7539457	GAGGUCUUCCCAUGCUAAGAAGUCCUC	0.939571555108965	0.542461890265076	0.121173347281625	-0.722133872732498	1534
hsa-mir-4644	7.7531995	UCCACCCUGGUCCAGGUCCACAGCAGUGGA	0.604212166495239	0.348842056973673	0.0779306873885083	-0.722736848843174	1535
hsa-mir-6747	7.75236763333333	AGAACAUUCGUUCACUUUCCU	0.523971697438616	0.30251520056393	0.0675886028915428	-0.723409048960127	1536
hsa-mir-5093	7.75086585333333	UCCUGAGCUAGGAGGAUUAGGA	0.836407582699562	0.482900143023836	0.107911502860014	-0.724622580806137	1537
hsa-mir-4755	7.75026636666667	GGCUUUGGCAUCUAUGAAAGCC	0.175722985569855	0.101453713021561	0.0226731543480399	-0.725107003398832	1538
hsa-mir-19b-1	7.74924053333333	UCCAGCUGUGUGAUAUUCUGCUG	0.583448341971371	0.336854057295412	0.0752910352261838	-0.725935940672402	1539
hsa-mir-543	7.74802446666667	UUUUUUUCGCUUUAUUUGUGACGAAAC	1.24677083128405	0.719823475059621	0.160914674011146	-0.726918598336555	1540
hsa-mir-147a	7.74747376666667	ACACACACCAGACUAUGGAAGCCAGUGU	1.60476079140758	0.926509074904123	0.20713342693873	-0.72736359826171	1541
hsa-mir-6881	7.74304906666667	GGGUCAGGUCUGCAGCCUUGUAUCUGCUGAUCC	0.528739756520827	0.305268040758556	0.0682857298163094	-0.730939031653447	1542
hsa-mir-7113	7.74243946666667	GAGGCCUCUUGCCAUGGCCUCC	0.362013000856412	0.209008303494593	0.046756968835853	-0.73143162644984	1543
hsa-mir-451b	7.74031886666667	CAUUACUAAACUCAGUAAUG	1.30919988092096	0.75586690367274	0.169140303322511	-0.733145203426928	1544
hsa-mir-3911	7.7389074	GCAGAGAAGACAGUGAGCUUGCCAGUUCUGGUUUCCAACACUUCCUUUCCUGCG	0.556978834072687	0.32157187978479	0.07197124933588	-0.734285756470371	1545
hsa-mir-5698	7.7379944	GUGGAAUGCAAAGUCCCAC	1.11986644544826	0.646555193735982	0.14472308812323	-0.7350235173777	1546
hsa-mir-4315-1_4315-2	7.73717507666667	GGACCCUCUCUCUACCUCU	0.955161619155033	0.551462817938757	0.123450950726907	-0.735685581699492	1547
hsa-mir-1290	7.73676186666667	UUCAGAUUUUGGAACAUUUCGGAUUUUGGA	0.951847915293333	0.54954965012219	0.123029237773791	-0.736019481134889	1548
hsa-mir-6801	7.7340273	AAAUGAGAGUUAGCCAGGAGCUUUGCAUACUCA	1.03840534744245	0.599523606873844	0.134264505045444	-0.73822918144721	1549
hsa-mir-4635	7.7339133	UGGAUCACGCCGACAACACUGGUCU	1.62734268612244	0.939546737896562	0.210416463567344	-0.738321300552836	1550
hsa-mir-626	7.73127693333333	AUCUGAAUGAUCUCAGC	0.323213981316979	0.186607679119209	0.0418060281767226	-0.740451649144348	1551
hsa-mir-3191	7.7309351	UCCACACUGACAAGGGCCGUGGGG	1.26653605944573	0.731234934859358	0.163827020025783	-0.740727871784168	1552
hsa-mir-205	7.73077546666667	AGUCUGUCUCAUACCCAACCAGAUU	0.882698287731711	0.509626094035125	0.114179785913807	-0.740856865467453	1553
hsa-mir-6507	7.73018933333333	UUUGUAUUGUGGUUCAGUACCAUGCAAA	0.25777267172589	0.148825121410672	0.0333462300353174	-0.741330497734503	1554
hsa-mir-376b	7.72762293333333	GUUUACGUGAUUCCUGGUUAAUC	2.21344976551277	1.27793581795651	0.28643345885382	-0.743404308898323	1555
hsa-mir-6772	7.72452916666667	CUGAGGACUGAGGCUCACCUUG	0.368999119757235	0.213041741122574	0.0477697878790543	-0.745904265199596	1556
hsa-mir-4521	7.72430243333333	UCAGUUUUGUAGCAUCAAAACU	0.980187173790814	0.565911328644345	0.126896529783833	-0.746087479865229	1557
hsa-mir-106a	7.72396074666667	GCAGGUAGCUUUUUGAGAUCUACUGC	0.781739296152014	0.451337393069474	0.101209641243889	-0.746363583989239	1558
hsa-mir-450a-2	7.72283363333333	UAAUAUGUAAUAUAAAUGUAUUG	1.10809055384704	0.639756379550072	0.143482380491054	-0.747274361815594	1559
hsa-mir-4727	7.72262224666667	CAGUGGCAGAUUUUCCCAUAG	1.27757408669379	0.737607742862347	0.165432678938197	-0.747445175418	1560
hsa-mir-935	7.72196043333333	CUCGGCCAUCCUCCGUCUGCCCAG	0.759333254246331	0.438401258743754	0.0983342586124273	-0.747979961842187	1561
hsa-mir-148a	7.7215526	CCGACUCUGAGUAUGAUAGAAGUC	1.2780113628316	0.737860204358227	0.165512226495952	-0.748309516595789	1562
hsa-mir-4520-1	7.7186791	CCAAAUCAGAAAAGGAUUUGG	0.422057431730221	0.243674971822925	0.054680007584487	-0.750631483701165	1563
NEAT1_ParasoR_ID38	7.71817513333333	GGUUUUCC	1.08860267967366	0.628505050150133	0.141044050033561	-0.751038720180096	1564
hsa-mir-3661	7.71555053333333	GCUGCUUGCACUCGUUCAGC	1.35010416256788	0.779483001692601	0.174984812390905	-0.753159560571525	1565
hsa-mir-655	7.71332453333334	AUGUUCGCUUCAUUCAUCAUGAAUAA	1.39666981069529	0.806367691173947	0.181072351443212	-0.754958307318198	1566
hsa-mir-4470	7.71328653133333	GUCUCGGUCCUUUGGAACGUGGC	0.88974576368509	0.513694956173916	0.115352354676663	-0.754989015302865	1567
hsa-mir-8059	7.7122199	AGGCUUGGCACUUGAGGGAAAGCCU	1.50524695754416	0.869054736134988	0.19517687216675	-0.755850919903374	1568
hsa-mir-6889	7.711621	CGGAAUUCUCCAGAGCCUCUG	0.107394774136734	0.0620044017574023	0.0139263553196836	-0.756334868432837	1569
hsa-mir-592	7.71140223333333	AUGUGUUGUGAUGGCACAGCGU	0.293030758660269	0.169181387393347	0.0379996724063509	-0.756511645535239	1570
hsa-mir-4659a	7.70935166666667	GAAAACUUUGGAGAAAAAUUUUC	1.53786150040309	0.887884751234086	0.199480003883131	-0.758168631213812	1571
hsa-mir-153-1	7.70824053333333	GCAGCUAGUAUUCUCACUCCAGUUGC	0.0977994726609673	0.0564645518674129	0.0126876519016299	-0.759066496204133	1572
hsa-mir-4505	7.70500183333333	CGGACACCCGGCCUCCACUUUCUGUGGCAGGUACCUCCUCCA	1.05328783890447	0.608116017325656	0.13670182846002	-0.761683567672441	1573
hsa-mir-183	7.7023853	UCACUGUGAACAGUCUCAGUCAGUGA	0.65900359064612	0.380475900456467	0.0855583776945201	-0.763797889694408	1574
hsa-mir-4700	7.70164816666667	GUGUCCUGAAAUUCACAGGACUG	0.479192389575653	0.276661855115123	0.0622194599397094	-0.764393539373292	1575
hsa-mir-6833	7.70091216666667	GAAAAAUCCCUGUUAACUUUC	0.948985942710705	0.547897289481196	0.123230329365186	-0.764988273248205	1576
NEAT1_ParasoR_ID21	7.699531	AGGUAUAAUUUUUUAAAUUGCUU	1.013454657498	0.585118319317951	0.131625505176614	-0.766104342003047	1577
NEAT1_ParasoR_ID35	7.69727276666667	GCACCUUUGCUGGUGC	0.698578567743932	0.403324524137062	0.090756634059943	-0.76792913529216	1578
hsa-mir-3180-4	7.69671638333333	GGAGGCCCCGCUCUGCUGCCGACCCUGUGGAGCGGAGGGUGAAGCCUCC	1.40430847381958	0.810777875385006	0.182455530888536	-0.768378727704891	1579
hsa-mir-602	7.69624648666667	GCCCGCUGUGUUCACUCGGGC	0.379898886922845	0.219334724629744	0.0493615800352808	-0.768758433500236	1580
hsa-mir-641	7.69408503333333	CCUCUGUCCUCUGUCCUCUACCUAUAGAGG	0.660098253093509	0.381107904115139	0.0857929500692732	-0.770505022517047	1581
hsa-mir-8052	7.69404893333333	GAGCUCAGGAGCUC	0.996652727578118	0.575417720555801	0.129535532749248	-0.770534193567162	1582
hsa-mir-1283-2	7.6927461	UUCUGUUGUCUGAAAGAAAAGAA	1.47929027890726	0.854068640736705	0.19229677668775	-0.771586964106151	1583
hsa-mir-378b	7.68823216666667	UAGUGGAAAGAGCACUG	0.484179431101748	0.279541124882674	0.0629766922493536	-0.775234503593139	1584
hsa-mir-4511	7.68091753333333	CCCUGCACUCAGUUUGCACAGGG	1.81717183101154	1.04914464579832	0.236582650851992	-0.781145183247878	1585
hsa-mir-3910-2	7.67671233333333	CUUUUAUGUGCCUUGAUAUAAAAG	0.347236110934049	0.200476862120132	0.0452323984352393	-0.784543246958171	1586
hsa-mir-3610	7.67535946666667	GAGUGAAUC	0.12603857687269	0.0727684062857252	0.0164211953094918	-0.785636447549076	1587
hsa-mir-4495	7.67499281333333	UGCUCAGUGGAGUUAUUUUGAGCA	0.318903606390537	0.184119082995119	0.0415509973946196	-0.785932726295926	1588
hsa-mir-26a-1	7.66956925333333	UAGGCUGUGCAGGUCCCAAUGGGCCUA	0.989040194920824	0.571022622776898	0.128956420139367	-0.79031530082665	1589
hsa-mir-548aj-2	7.66744796666667	UUUGCUAUUACUUUUAAUGGUAAA	0.252667937304367	0.145877901618264	0.032953329243682	-0.792029432673204	1590
hsa-mir-4443	7.66562313333333	UUUUAGAA	0.035562304726962	0.020531906207115	0.00463919294079593	-0.793504011748476	1591
hsa-mir-4440	7.66375803333334	UGGCUUGCACCGUGACUCCCUCUCACCAAGCAAGUGUC	0.174766118209919	0.100901265393723	0.022804232264351	-0.795011128800237	1592
hsa-mir-595	7.6593284	CUCAAUGUAGUCUUGUAAGGAACAGGUUGAAG	0.389851541091426	0.225080892193125	0.0508989196874528	-0.798590548632804	1593
hsa-mir-584	7.6590593	CUGAGGAAUUUGCUGGGAUAUGUCAG	0.249700823128219	0.144164837449948	0.0326020224348203	-0.798807998205818	1594
hsa-mir-4638	7.6589925	AAGUCCGGCUCCAGAACCUGGACACCGCUCAG	0.770339077801971	0.444755473936256	0.100579688229486	-0.798861976769465	1595
hsa-mir-187	7.65887506666667	CCGGGCGCUGCUCUGACCCCUCGU	0.562091659680602	0.324523771025839	0.0733908902793004	-0.798956870222424	1596
hsa-mir-3688-1	7.6582761	CAUAUGUAUGUAUGUAUGUCUGUUACACAUAUG	0.972186951647943	0.561292398236582	0.1269459260744	-0.799440872622708	1597
hsa-mir-215	7.65760966666667	CAGACAAUAUAGCUGAGUUUGUCUG	0.947472118365803	0.547023282588162	0.123729487347745	-0.799979392294859	1598
hsa-mir-8054	7.6547558	GGGUUCAAUAGAUUGCUUUAGCUGAAGCAAGCCU	1.46789813796277	0.847491385095756	0.191762895684115	-0.802285494443155	1599
hsa-mir-5687	7.65310746666667	CUAAAUGGUACCCACUUUAUUUAG	0.363784161117789	0.210030883348278	0.0475341765031082	-0.803617450517176	1600
hsa-mir-4797	7.65303406666667	UGAAAGGUUUUUUCUCUCA	0.829642865368624	0.478994531651827	0.108407052437176	-0.8036767622922	1601
hsa-mir-3923	7.6523292	AGCUUCUUUAUAAGAAGAGGAAACU	0.195588841390376	0.112923270227221	0.0255593867276876	-0.804246338493236	1602
hsa-mir-5010	7.65144126666667	AAAAUUCAUGGCCUACAGCUGCCUCUUGCCAAACUGCACUGGAUUUU	1.05074284903315	0.606646666738361	0.137326134046233	-0.804963843971491	1603
hsa-mir-103b-2	7.65106016666667	UGCUUGACCUGAAUGCUACAAGGCA	1.10197148231208	0.636223531952171	0.144028599737463	-0.80527179652547	1604
hsa-mir-184	7.64617766666667	CCCAGCUUUGUGACUGUAAGUGUUGGA	0.634889516354784	0.366553633173106	0.0830335814877243	-0.809217160851902	1605
hsa-mir-4455	7.64601846666667	UUUUCCUGAGAAUAAGAGAAGGAAGG	0.480125703407944	0.277200704107435	0.0627942118504009	-0.809345804374846	1606
hsa-mir-3909	7.6457756	GACAGGGAAAAGCACACAAGGAACUUGUC	0.524352835585925	0.302735250775877	0.068580725228965	-0.8095420557794	1607
hsa-mir-4734	7.64520352333333	CACCUCCCGGCCCGGAGCUG	0.409751990934085	0.236570422266779	0.0535959559066691	-0.81000432938363	1608
hsa-mir-6750	7.64267642	GCUGCUGCCCCAGAGGCCCAGCAGGUGUCCAGAAC	0.52233405035574	0.301569704579794	0.0683443890138868	-0.812046386391421	1609
hsa-mir-4802	7.64235593333333	UGUUAGUGUUCAAGUCUACA	0.863540757999629	0.498565489087299	0.112994051249715	-0.812305359594036	1610
hsa-mir-875	7.64061023333333	CAGGUGUUCUUAAAAUCACCUG	1.90888054263693	1.10209269514227	0.249833519096308	-0.81371599400359	1611
hsa-mir-222	7.63959286666667	AGAUCCUGUCUUUCGUAAUCAGCAGCU	0.881592284086017	0.508987542532559	0.115397809735727	-0.814538089682765	1612
hsa-mir-942	7.63931277666667	UGUGUGUACUCACAGCCCCUCACACA	0.250822163457084	0.144812243590672	0.0328330794653663	-0.814764419860785	1613
hsa-mir-4663	7.6375526	CAGUGGCAUCUGUCAUUG	0.700802207342635	0.404608343057954	0.0917574312146322	-0.816186752319338	1614
hsa-mir-1245a	7.63743353333333	AUCUGAUGUUGAAUACUCUUUAAGU	1.01527233272894	0.586167754601833	0.132933704535407	-0.816282965607435	1615
hsa-mir-216a	7.6359189	GUGAGAUGUUCAUACAAUCCCUCAC	0.543182120805876	0.313606343666264	0.0711351348697373	-0.817506883747929	1616
hsa-mir-603	7.6352771	CUUCCCAUUUAAAAGUAAUGGCACA	0.4136903750916	0.238844249420293	0.0541814487769671	-0.818025498151349	1617
hsa-mir-518e	7.631382	CUUUCUGUUGGCUAAAAGAAAAGAAAG	0.779816902460135	0.450227498553979	0.102185541551993	-0.821172981733096	1618
hsa-mir-3929	7.6296045	AAUCCCAGCACUUUGGGAG	0.439151351859049	0.25354415121081	0.0575588619120492	-0.822609312524747	1619
hsa-mir-6880	7.62615643333333	AGGGCAGCUCCCAUGACUGCCUGACCGC	0.629473641651677	0.36342677645537	0.0825414017079818	-0.825395565309555	1620
hsa-mir-4282	7.62582838333333	UUUAGUAUGCCACAUUUCUAAA	1.16086512773154	0.670225793988654	0.15222806879167	-0.825660650156926	1621
hsa-mir-4730	7.62546869	GCCAGAUGCUGAGCGAUGGC	0.784518729537167	0.452942099682586	0.102881378369041	-0.82595130478996	1622
hsa-mir-3197	7.62521113333333	GGCGCGCGAGGCUCCAGGCUCC	0.239673059594654	0.138375305474475	0.0314316620751565	-0.826159426630144	1623
hsa-mir-4460	7.61600086666667	CCUUCUCCUCUUUGCAGUGAUAAAGGAGG	0.910980164873508	0.525954643416129	0.119613978625008	-0.83360189617312	1624
hsa-mir-105-1	7.61080763333333	CUGUGGUGGCUGCUCAUGCACCACGG	0.579804246622897	0.334750137865018	0.0761816977325122	-0.837798352400907	1625
hsa-mir-6748	7.61037686666667	UGGAUUUGAAAUGGUCCCACUCCUGACGAUCCU	0.684271220728553	0.395064173486344	0.0899129218850712	-0.838146438717279	1626
hsa-let-7f-2	7.60974368333333	AUAGUUUUAGGGUCAUACCCCAUCUUGGAGAUAACUAU	1.34027057343169	0.77380557635772	0.17612558703746	-0.838658090316955	1627
hsa-mir-4254	7.60685943333333	CUGCAGUGAGUAGGUCUGCCU	0.537191869655771	0.310147870552238	0.0706194027066927	-0.84098874409238	1628
hsa-mir-566	7.6059702	CAACUACUCAGGAGGCUG	0.833794399226086	0.481391420841983	0.109623674206097	-0.841707300051663	1629
hsa-mir-3146	7.60475223333333	UAUAACUUGAAGAAUUCAAAUAGUCAUG	0.350154297718654	0.202161678045769	0.0460441427905894	-0.842691493034245	1630
hsa-mir-506	7.6029481	CUUAAUAGAUUAAUAUUUGUAAG	0.626461836105928	0.361687909712785	0.0823972264266711	-0.844149345219285	1631
hsa-mir-10b	7.60186466666667	UUGUGUGGUAUCCGUAUAGUCACAG	0.559974001727405	0.323301140636509	0.0736627164888673	-0.845024826883064	1632
NEAT1_ParasoR_ID18	7.59998373333333	UGGAACUGGGGUAAAACUGCGUAGUGGCUGCAGCUGCCUGUCCA	0.614726600243347	0.35491256812852	0.080885252102208	-0.84654473825505	1633
hsa-mir-3119-1	7.59935936666667	UGGCAAAGGGGUAGCUAAACAAUCUAUGUCUUUGCCA	0.379294337943111	0.218985688113556	0.0499113569502744	-0.847049265438519	1634
hsa-mir-30c-1	7.59530388333333	UCAGCUGUGAGCUCAAGGUGGCUGG	0.547373270130042	0.316026104856786	0.0720673298314192	-0.8503263487503	1635
hsa-mir-548as	7.5945504	UUUGCCGUUGCUUUUAAUGGUAAA	0.908757948898368	0.524671646424685	0.119659216284662	-0.850935210248281	1636
hsa-mir-1251	7.592812	GGCGCUUCUCCUUCUGAACAGAGCGCU	0.127925912319866	0.073858059914203	0.0168482918212469	-0.852339945802827	1637
NEAT1_ParasoR_ID20	7.59066546666667	GAUUUGCAUUUCUCUGAUGAGUGAUGCUAUC	0.419474209385147	0.24218354770662	0.05526184907334	-0.854074478529674	1638
hsa-mir-575	7.58999963333333	GCUUAUGUCAUGACCUUGGGCUACUCAGGCUGUCUGCACAAUGAGC	1.40707943887103	0.812377692803377	0.185385969281408	-0.854612513364426	1639
hsa-mir-599	7.58602936666667	GGACAGGGAUUCUUUUCACUGUU	1.43429270877777	0.828089281509561	0.189070281625867	-0.857820736297982	1640
hsa-mir-181a-1	7.585957	GAGUUUGGAAUUAAAAUCAAAACC	0.666085577350155	0.384564687386439	0.0878050821208392	-0.857879213075265	1641
hsa-mir-2113	7.58486733333333	AAAUCCCGUUAAUAAGUAAGAGGAUUU	0.943847781608699	0.544930770785814	0.124438271643956	-0.858759731660901	1642
hsa-mir-1302-7	7.58464713333333	UGGUGCAAUAAUUGG	0.944351205015307	0.545221422425135	0.124508258382256	-0.858937666985976	1643
hsa-mir-6820	7.58134856666667	GUCACCAGCCCUCAUGUACUUGUGAC	1.99640189426146	1.15262317106253	0.263330709135199	-0.861603114452443	1644
hsa-mir-2054	7.5798628	UAUUCUCUAU	0.598692942512745	0.345655531521662	0.0789846674418361	-0.862803706527009	1645
hsa-mir-190b	7.57952573333333	GGUUGUUUAAUUAGGAACCAACU	0.496266153792583	0.286519397481848	0.0654745654612791	-0.863076077403056	1646
hsa-mir-767	7.57883993333333	CAUGCAGCAUGCUUGUCUG	0.489329101673724	0.282514288573642	0.0645651717120389	-0.863630246548998	1647
hsa-mir-6866	7.5770345	GAUUCUUGAGGCUUGGAAGAGUAAGGAUC	1.60278303351201	0.925367215850726	0.211531705908428	-0.865089149215068	1648
hsa-mir-374b	7.5742339	UAAGUGUCCUAGCACUUA	0.312997653809481	0.180709279682625	0.0413240016009383	-0.867352208576584	1649
hsa-mir-548a-2	7.5717295	UUUGCCGUUAAAAGUAAUGGCA	0.856135866226921	0.494290272829006	0.113070054368281	-0.869375919875941	1650
hsa-mir-6859-1_6859-3_6859-2_6859-4	7.57051763333333	CUCAGGACAGCGGGUGUCAGCUUGCCUGAC	0.542679021115726	0.313315878924727	0.0716832120866195	-0.87035518367831	1651
hsa-mir-15a	7.56839883333333	UUUGUGGAUUUUGAAAAGGUGCAGG	1.09328958555435	0.631211036522019	0.14445454179016	-0.872067306143203	1652
hsa-mir-1915	7.56820461666667	GGGCCGUGCACCCGUGGGCCCC	0.0788607176881241	0.0455302565857255	0.0104200033802545	-0.872224245315402	1653
hsa-mir-302a	7.56800973333333	CUUGCUUUGAAACUAAAGAAGUAAG	0.225915647973227	0.130432460171491	0.0298513950078817	-0.872381723195822	1654
hsa-mir-6080	7.56588876666667	GGGGCUGGUUGUCUA	0.0894862233689814	0.0516648951508443	0.0118275890815676	-0.87409559646243	1655
hsa-mir-4305	7.55959413333333	CUGGGUUCUUAGAGGCCUAAUCCUCUACAAACUCAGUUU	0.739524796597803	0.426964840388145	0.0978259921834873	-0.879182052540525	1656
hsa-mir-4680	7.55947876666667	UAGAUGUUAUAAAAAUAUAUAUCUG	1.77913921964415	1.02718650738737	0.235352102249327	-0.879275275998001	1657
hsa-mir-6874	7.55561436666667	UCAGGCUUUAAUGUUUGAAGUAAUGUCAGU	0.824761128589717	0.476176059608413	0.109158711464728	-0.882397952066216	1658
hsa-mir-4422	7.55424943333333	CCCACCAUGUACCAGUGGG	1.08202030846547	0.624704716361179	0.1432333308576	-0.883500903275902	1659
hsa-mir-196a-1	7.55119513333333	GGGCCUGGGUUUCUGAACAC	0.727303820020976	0.419909056271754	0.096316385311039	-0.88596896805055	1660
hsa-mir-376a-2	7.54664673333333	UGGUUACGUGUUUGAUGGUUAAUCA	0.498192468775235	0.287631555955626	0.0660150774747058	-0.889644358752515	1661
hsa-mir-572	7.54300076666667	GGAAGGGCGCCUGUGCUUCGUCC	0.602207752250968	0.347684807870176	0.0798366288005948	-0.892590527072436	1662
hsa-mir-4796	7.5427775	UUUACUUUUGGCCUCAAGUCAUUGCAGUAAA	0.105217857488356	0.0607475583444583	0.0139494844556076	-0.892770940455325	1663
hsa-mir-5685	7.53548486666667	CGGGCCCCUCCCCUCAAUGGGCCCG	0.923424266235972	0.533139248687571	0.122543443796265	-0.898663842738802	1664
hsa-mir-4286	7.5347566	ACCAUAGUCAUAAGUUAGGAGAUGUUAGAGCUGUGAGU	0.193305662441197	0.111605076246304	0.0256551966710108	-0.89925232759836	1665
hsa-mir-548w	7.5327753	GCCUUUCAACAUAAUGGC	0.924905552300834	0.533994469595866	0.122784168578722	-0.900853341492874	1666
hsa-mir-128-1	7.53273943333333	CUGAGAGGUUUACAUUUCUC	0.772839163095599	0.446198898853529	0.102597357831825	-0.900882323995111	1667
hsa-mir-513a-2_513a-1	7.5312866	UCAUUUAUGUGAACUAAAAUAUAAAUUU	0.713478793030683	0.411927173217354	0.0947353129584369	-0.902056303883607	1668
hsa-mir-656	7.52342604333333	UGUUCACUUUCUAUAUGAUGAAUA	0.0505902555879843	0.0292082976820948	0.00672436404592738	-0.908408123619103	1669
hsa-mir-8078	7.51628266666667	GGCCUGGGAUUCCUGCCUUCUAGGUC	1.06065080130706	0.612367025650822	0.141113745763028	-0.91418041721274	1670
hsa-mir-3169	7.5160116	AUAGCACAAAGUCUUAUGGUACUGU	0.925828221140379	0.534527172698751	0.123180786620976	-0.914399455975004	1671
hsa-mir-548k	7.51546296666667	UGCUUUACUUUUAAUGGCA	0.7355322881417	0.424659764556272	0.0978691920117239	-0.914842785904676	1672
hsa-mir-374a	7.51373356666667	UAAGUGUUAUAGCACUUA	0.301641809614555	0.174152979979809	0.0401453960189292	-0.916240248898251	1673
hsa-mir-4729	7.5129995	GCUAACUGUGACCUUAGC	1.18113762731145	0.681930127078261	0.157212525744405	-0.916833420519324	1674
hsa-mir-224	7.50889136666667	CGUUUAGUAGAUGAUUGUGCAUUGUUUCAAAAUG	0.941251643386594	0.543431889684427	0.125351612831287	-0.92015304831278	1675
hsa-mir-3655	7.50796616666667	UGCUGUUGGAGACUCGAUUGUUGGUGACAGCGAAAGAACGAUAACAAA	0.626177752983962	0.361523894245845	0.083401781399072	-0.920900667580536	1676
hsa-mir-4319	7.5047038	CCACUGGGAAUGCUCCCUGAGGACGUUAUAUGAGUG	0.712108834977042	0.411136227566306	0.0948883332313585	-0.923536863190654	1677
hsa-mir-6865	7.50329863333333	ACUUCAGAUGCUUCAUGACA	1.48777626253473	0.858968025668365	0.198282959967141	-0.92467232544142	1678
hsa-mir-1268b	7.49498973333333	GGUGGGUGCC	1.45920471296664	0.842472233834058	0.194690688697937	-0.931386434535507	1679
hsa-mir-4537	7.4926203	GCUGGGCUGAGCUAACCAGGGCUGGGCUGAGC	0.686625630457697	0.396423492577248	0.0916402544057514	-0.933301084355719	1680
hsa-mir-2467	7.49065766666667	GGCUCUGGGUCCUGCUCCUUAGAGCA	0.457303991323718	0.264024582492239	0.0610499119935376	-0.934887014420072	1681
hsa-mir-4490	7.48914434666667	CAAAGACCAGAACUUAAUGGUCUCUG	0.464516375451409	0.268188654409861	0.0620252934046011	-0.936109871305372	1682
NEAT1_ParasoR_ID37	7.4833278	UGACUUUCUGGUUAUAAUCAUUCUAAUGAGUGUGAAGUAGCCUCUGGUGUCA	0.433938121253572	0.25053429111739	0.0579873196592527	-0.940810003557637	1683
hsa-mir-7114	7.4828928	CUGUCCCCUGCCACUGGGUGACC	0.545549137369523	0.314972941316462	0.0729061810653659	-0.941161510671207	1684
hsa-mir-92a-2	7.48239666666667	AUUACUUGUGUUCUAUAUAAAGUAUU	0.304272923581714	0.175672054337017	0.0406651688137865	-0.941562417328551	1685
hsa-mir-7848	7.48180156666667	UAUGCAAAGCUCUGACAGUGUUUCACUUGCUA	0.286556478649609	0.165443460086383	0.0383004649476793	-0.942043295221159	1686
hsa-mir-4425	7.48050596666667	AACAGCUUUGCGAAGUGUUGUU	1.53663546332567	0.887176898397398	0.205418653520625	-0.943090220775962	1687
hsa-mir-4518	7.4784889	AUGUCUGCUGGGGAACCGGGGCU	1.40125158948152	0.809012982389548	0.18737095263744	-0.944720136366479	1688
hsa-mir-5589	7.4715879	UGCAGUGAGCAACCUACACAACUGCA	0.514082977744099	0.29680594558636	0.0688050498267041	-0.9502965745061	1689
hsa-mir-548h-5	7.47061723333334	UGUCAUUACUUUUAACUGUA	0.293346832829695	0.169363872900149	0.0392667464638401	-0.95108093367446	1690
hsa-mir-302c	7.4702964	CCUGCUGUGUGAAACAAAAGUAAG	0.735059189123242	0.424386620710612	0.0983975935845387	-0.95134018700535	1691
hsa-mir-2909	7.46889936666667	UUGGUCUUUCCCCUGUGGUCCCAA	0.312712923322562	0.180544890459356	0.0418686754193241	-0.952469077015829	1692
hsa-mir-4312	7.4684278	GGAGCCUUCCCCAGAGGAGUCAGGCC	0.25807922396057	0.149002109425885	0.0345560311851137	-0.952850132275267	1693
hsa-mir-612	7.46818128666667	CCUUAGCACUAGCAGGAGG	0.282228413921208	0.16294465075037	0.0377907823990675	-0.953049330413788	1694
hsa-mir-7976	7.46298366666667	GCUCUAAUAAUUUAUUCUAAUAAUAAUUUAGAUC	0.81745747741618	0.471959294637304	0.109534941241711	-0.957249331341661	1695
hsa-mir-3074	7.46185363333333	GCCAGUGUGUAAAAUGAGAACUGAUA	1.61040212198475	0.929766098631438	0.215817972466093	-0.95816246871002	1696
hsa-mir-3660	7.46181846666667	CAUUGUAAUAGUUCAUAUGGGCACUG	0.316251115514243	0.182587666673668	0.0423825796522652	-0.958190885568627	1697
hsa-mir-1255a	7.46035166666667	GAUUUUUUAGAUUCUAAAGAAAC	0.197960084692074	0.11429230818577	0.0265349535165443	-0.959376151394332	1698
hsa-mir-181b-2	7.4584684	UGGGUUUGAGUCUGAAUCAACUCA	0.964016843941204	0.556575384352788	0.129251314377253	-0.960897948245089	1699
hsa-mir-2052	7.45793923333333	AUGUCCCUUUAGUUCAAAGU	0.418889935560146	0.241846217056475	0.0561669815822464	-0.961325547894737	1700
hsa-mir-5688	7.45427573333333	AUUAUGUUUUGGACAUAGAAACAUAAC	0.35608203180001	0.205584056913325	0.0477688302040822	-0.964285884240847	1701
hsa-mir-521-2	7.451697	AAUUUUCUCUUGUCUAAAAGAAAAGAACG	0.537014181016666	0.310045281968619	0.0720660248285278	-0.966369661506738	1702
hsa-mir-4716	7.45111023333333	CCUUCUGUAUACAUGUAUACAGGAGGAAGG	0.0893439813100661	0.0515827716598395	0.0119906938043107	-0.966843805546595	1703
hsa-mir-4452	7.44961733333333	GCAAGGCUGUAGUGUGCACAGCCUUGA	0.671579109769984	0.387736379807829	0.0901494774456402	-0.968050161799116	1704
hsa-mir-3620	7.44871283333333	UGGGCCAAG	0.799062359739379	0.461338868494828	0.107275226957809	-0.968781054176638	1705
hsa-mir-1273d	7.44825896666667	CAGUGAGCCAAGAUCGUGCCACUG	0.280820696705822	0.162131904837125	0.0377028642482202	-0.969147806732834	1706
hsa-mir-6757	7.44695226666667	GAUGAAGAUUAAUCCCUAAUCCCCAACA	1.1188298019461	0.645956687330956	0.150239958829077	-0.9702037017795	1707
hsa-mir-548f-1	7.44567213333334	UUUUGACAUUACUUUCAAAGACAAAA	0.858471774165082	0.495638909905906	0.115298089788538	-0.971238129303597	1708
hsa-mir-2053	7.44447443333333	ACAUUUGCAACCUGUGAAGAUGCAAAACUUUAAGUGU	1.15009703221079	0.664008831141088	0.154490023776712	-0.97220594555629	1709
hsa-mir-623	7.444328	GGGUUGCAUCCUAAGCUGUGCUGGAGCUUCCC	0.950895435989063	0.548999735939472	0.12773422073679	-0.972324272816818	1710
hsa-mir-1911	7.44130053333333	GUUGGGCAUCCACAGUCUCCCACC	0.145726321660239	0.0841351310385528	0.0195834479480377	-0.974770654585611	1711
hsa-mir-548h-1	7.43926656666667	UGUCAUUACUUUUAAUGGUA	0.340300530178844	0.196472602704128	0.0457438279875114	-0.976414226429506	1712
hsa-mir-4449	7.43708571333333	GGCGGGCGGCGGUGCCCGUC	0.762051489369589	0.439970632523888	0.102466412079045	-0.978176491855519	1713
hsa-mir-548aj-1	7.43537803333333	UAUGCCAUUAAAAGUAAUGGUAAA	0.566806076791404	0.327245641013833	0.0762309695956778	-0.979556403735286	1714
hsa-mir-3198-2	7.4348954	AGCAGUACCAGAUGGUUCUGUGG	0.678901721470884	0.391964091644515	0.0913128813447575	-0.979946401551176	1715
hsa-mir-202	7.4298328	UUCUUUGAGGAUCUGGCCUAAAGAG	3.20972666478354	1.85313655393789	0.432005235001188	-0.984037297903248	1716
hsa-mir-5787	7.4260123	AGGUGCUAGGUCGGCCUCGGC	1.15989035750925	0.669663010138416	0.15619289473965	-0.987124500035174	1717
hsa-mir-548ag-2	7.42401736666667	CUGCCAUUGAAAGUAAAGGCAA	0.749759489597127	0.432873843146377	0.100991074315571	-0.988736530512786	1718
hsa-mir-1298	7.42370093333333	GAUGUAUCCAAGUACCCUGUGUUAUUUGGCAAUAAAUACAUC	0.556281332616153	0.3211691771311	0.0749331549872088	-0.988992228369423	1719
hsa-mir-8057	7.420918	GGACUUGCGGUUCA	1.7598592084973	1.01605518776176	0.237148450972953	-0.991241011963108	1720
hsa-mir-7706	7.41776853333333	GGAGCCCGAGCAGCCGCGGUGAA	0.633770675183905	0.365907669921919	0.0854395324329575	-0.993785977336165	1721
NEAT1_ParasoR_ID39	7.41713543333333	GUGCUCUGCAC	0.203271031810495	0.117358584934242	0.0274055979747889	-0.994297561597315	1722
hsa-mir-6894	7.41628833333333	GCCAGACAUGCUCUUGC	0.375031797521722	0.216524709253836	0.0505686646291919	-0.994982071197094	1723
hsa-mir-6862-2_6862-1	7.4153531	GAGACUUUGUGAUUUGUCUCCAAAGCCUC	0.724281029707868	0.418163847470777	0.0976731680798677	-0.99573779802356	1724
hsa-mir-1322	7.41515466	AGAAACCUACUUAUUACAUAGUUUACAUAAGAAGCGUGAU	0.731001045668947	0.422043650494864	0.0985820362739334	-0.995898149912333	1725
hsa-mir-8076	7.41498593333333	UGUGAGAGCUACUAAGUCUUAUA	0.178194879701559	0.102880861763908	0.0240317218810223	-0.99603449157574	1726
hsa-mir-8080	7.41037916666667	GCUGAGCCCUUUGAUAAGGGGGAGGUU	1.10811975080769	0.639773236423163	0.149536174315106	-0.999757046182369	1727
hsa-mir-583	7.40502443333333	UUACUGCAGGGAUCUUAGCAGUAC	0.154972225076183	0.0894732558646495	0.0209279829487913	-1.00408400447646	1728
hsa-mir-485	7.39919128	GAAUUCGAUUCAUCAAAGCGAGUC	1.33837879484225	0.772713357479862	0.180881767235818	-1.00879755595048	1729
hsa-mir-3668	7.3969984	AAAUAGUUUCUAUCAAAAUAGUUU	1.47710062115548	0.852804441244281	0.199689190301228	-1.01056953967279	1730
hsa-mir-4270	7.39270463333333	GGGCAGAAAUAGAUGGCCU	1.08998075117715	0.629300680103638	0.147440051407232	-1.01403917077011	1731
hsa-mir-5707	7.39187643333333	AGGCACAUAUGUGAACAUUGUACCA	0.434375150208945	0.250786609902418	0.0587638543645223	-1.01470840799185	1732
NEAT1_ParasoR_ID22	7.38927836666667	UAAGUGUAAUCAUACAGUAUUUGUCUUUUUGGGUCUGUCUGAUUUCACUUA	0.787322002847439	0.454560570282885	0.106549241181531	-1.01680780779612	1733
hsa-mir-586	7.38783613333333	GUCCCAAUACAUGUGGGCC	0.525129320205008	0.303183554379727	0.0710802609488949	-1.01797322222392	1734
PARIS_ID5	7.38611575	GCACGUGCUGCCAAAAUAGAAUAAUGUUGGUCCUCUCCUCAUGUGC	0.419778536623982	0.242359251119883	0.0568334630585748	-1.01936339918882	1735
hsa-mir-492	7.38281216666667	UCUUGGUGCCACCAUUGAGAACGCCAGGA	1.77066328608365	1.02229292486459	0.239835884499159	-1.02203290043464	1736
hsa-mir-7155	7.3813223	GCCAUCUGGUUGUGACAUCACUGAUGGC	0.468372064548815	0.270414737548159	0.0634536801825894	-1.02323680556476	1737
hsa-mir-1912	7.38081943333333	UGUAUAGUAUUAUUCAAUACC	0.528321002920065	0.305026273254433	0.071580263911356	-1.02364315317513	1738
hsa-mir-8077	7.38024483333333	AGUCCAAAGGAAAGGGCU	0.44801230828683	0.258660026789667	0.0607042609566765	-1.02410746578997	1739
PARIS_ID24	7.37861015333333	GGGAUCUCUUUUGCAUCCC	0.89645200811703	0.517566808201948	0.121493342172584	-1.02542838911964	1740
hsa-mir-4725	7.37564946666667	CCACCCACCAGGGAGCUUUCCAUGGGCUGUGGG	0.290926093191937	0.167966258218651	0.0394441322769935	-1.02782080848604	1741
hsa-mir-644a	7.37350946666667	CUCUGUAGUUUUCUUAUAGUG	0.302827259021217	0.174837399513856	0.0410696236832955	-1.02955006187233	1742
hsa-mir-1291	7.37328926666667	CAGUUGUACUGUGGCUG	0.793939487771715	0.458381176985273	0.107677789254922	-1.0297279971974	1743
hsa-mir-6508	7.36998322	CCCACCCUGAGUUUUGGUGGG	0.240620626885022	0.138922383704644	0.0326487346988861	-1.0323994889701	1744
hsa-mir-21	7.3652767	GUUGACUGUUGAAUCUCAUGGCAAC	0.425814891302535	0.24584434211847	0.0578138349238848	-1.03620265048769	1745
hsa-mir-6828	7.36350933333333	CUGUGGUCUAACCUUUCCCAUCU	0.385156907008876	0.222370443941818	0.0523061613116095	-1.03763079291439	1746
hsa-mir-1278	7.36030822	ACUCCCAGAACUCAUUAAGUUGGUAGU	0.862008292080743	0.497680719476506	0.117115787316953	-1.04021749201326	1747
hsa-mir-3174	7.36030695433333	AGCCCUGGGCUCCUCAGCAAACCUACUGGAU	1.25607802984204	0.725196988652477	0.170655658471218	-1.04021851475081	1748
hsa-mir-548al	7.35586623333333	UGUUUUUGCCAUUAAAAAUAAUGGCAUUAAAAGUAAUGGCAAAAACG	0.821226103614605	0.474135111987439	0.1116423379062	-1.04380689410914	1749
hsa-mir-1296	7.35574153333333	AUCUCCUUUAGGAAAACCUUCUGUGGGGAGU	0.719894288846024	0.415631161453326	0.0978683502654009	-1.0439076594817	1750
hsa-mir-890	7.3546512	GUUGCUUAGAUUACAUGUAAC	0.639166255936489	0.369022809921857	0.0869063995769765	-1.04478871677555	1751
NEAT1_ParasoR_ID6	7.35327776666667	UACUAAAAUGUA	0.920271455169802	0.531318972369814	0.125151188948894	-1.04589853651504	1752
hsa-mir-516a-1_516a-2	7.350495	AGCACUUUCUGUUGUCUGAAAGAAAAGAAAGUGCU	0.143018533526499	0.0825717888306296	0.0194569935122054	-1.04814718543167	1753
hsa-mir-5100	7.3485791	UGGAGCUAGACCACAUGGGUUCA	0.737233388659921	0.425641895398385	0.100323256867429	-1.0496953520498	1754
hsa-mir-219a-1	7.34687655666667	UUCUCGAGUCUAUGGCUCCGGCCGAGAG	1.62182055569761	0.936358534409284	0.220749667316235	-1.05107111318273	1755
hsa-mir-3916	7.3462934	UCAGGUGAAUGUGUCUGG	0.712542697189915	0.411386718031699	0.0969934984069538	-1.05154234011758	1756
hsa-mir-4664	7.34626026666667	CAAGUUAUCACUGAGCGACUUC	0.248139653053323	0.143263495486957	0.0337776833444421	-1.05156911391612	1757
hsa-mir-4763	7.3439211	UGCUCUGGUGACUGAGGACCGCCAGGCA	1.20692310320595	0.696817378527131	0.164343146770183	-1.05345930638314	1758
hsa-mir-4670	7.3400508	UUCACAGACUCUCCAAAAGUCUGAA	0.241988497983769	0.139712124451722	0.0329682320432672	-1.0565867500191	1759
hsa-mir-4426	7.3374816	CUUUGUCUGACUACAAUAUUCAAAAG	0.86472553697966	0.49924952155035	0.117850453891381	-1.05866282375744	1760
hsa-mir-7152	7.3369238	CAGACCAUGCCACAUCCGUCUG	0.943643043901988	0.544812565415731	0.12861562551624	-1.05911356092514	1761
hsa-mir-100	7.32746633333333	CUUGUGGUAUUAGUCCGCACAAG	0.115422136552064	0.0666390016087756	0.0157519845607475	-1.06675578347611	1762
hsa-mir-548y	7.32464023333333	UGCCAUUACUCUCAGUGGCA	0.711205540711519	0.410614710378949	0.0970976755247214	-1.06903944842704	1763
hsa-mir-4494	7.3204361	CUGAAAAUACAAAAUGGAAAAUUCCAG	0.233551600620143	0.134841079487707	0.0319040556368141	-1.07243665020418	1764
hsa-mir-1275	7.3191202	UGUCUUGUGUCUGUAAGUAU	0.605561151570318	0.349620893869903	0.0827368775239294	-1.07349997942428	1765
hsa-mir-5696	7.31829524333333	UGCCUACUACUGAUGACAUACAAUGUAAGUGCUCAUUUAGGCG	0.450492239904554	0.260091815976732	0.0615569917481716	-1.07416659583053	1766
hsa-mir-3160-1	7.3177346	CUCUCCUCCAGCUCAGCUGGUCAGGAGAG	0.270965045026125	0.156441741686812	0.0370285422794816	-1.07461963058879	1767
hsa-mir-548at	7.31530026666667	UUUGGCUGCCAAAAGAAAUGGCCAAA	1.18804959771492	0.685920755051336	0.16240612885413	-1.07658672365422	1768
hsa-mir-4660	7.3151792	GGAGAAGACUUUUCCUUUCCUCC	0.563644809482328	0.325420482481957	0.0770514014861492	-1.07668455306698	1769
hsa-mir-1260b	7.31481933333333	CCAUUAUUGCUACUGUUCAGCAGGUGCUGCUGGUGGUGAUGG	0.230441868204767	0.133045674640582	0.031503425813219	-1.07697534776415	1770
hsa-mir-4444-1_4444-2	7.31046116666667	CGGUCCCAUAUUGAACUCG	0.954532251110262	0.551099452128689	0.130570729992059	-1.08049701807553	1771
hsa-mir-8066	7.30973083333333	AUUGUUGCCUCUGCAUGUUACAAU	0.485466264762129	0.280284078642898	0.0664136991950975	-1.08108717293057	1772
hsa-mir-759	7.30821266666667	UGACUCAGAUCU	0.277698349868348	0.160329217050006	0.0379981210912146	-1.08231394622463	1773
hsa-mir-182	7.3013487	CACACUGGUGAGGUAACAGGAUCCGGUG	0.30843278526979	0.178073751602419	0.0422432618880111	-1.08786045912263	1774
hsa-mir-4458	7.30086446666667	AGAAAGUGAAACACUAUUUUAGGUUUU	1.1041926516226	0.637505924651514	0.151241357330214	-1.08825174983825	1775
hsa-mir-3935	7.29708315333333	UAUGAAGGUAAGCAUUUUUGUA	2.34830831348907	1.35579643693315	0.321814657191669	-1.091307286701	1776
hsa-mir-6815	7.2969898	GUCAUUUCCCAUCACUAAUGGC	0.467855541924289	0.270116523071846	0.0641162389899859	-1.09138272201305	1777
hsa-mir-635	7.29574953333334	GUCCAUUAGGCUUUGUUAUGGAAACUUCUCCUGAUC	0.626576653434976	0.361754199528618	0.0858824238102237	-1.09238493478559	1778
hsa-mir-3156-2	7.2922704	GGAGACACUUUCACUAUAUAUAGUGGCUCC	2.52802300165859	1.45955476052516	0.346671593754751	-1.09519629137345	1779
hsa-mir-3117	7.28990706666667	AUAUAAGGGAAGGCAUUAUAG	0.463275546998245	0.267472261768408	0.0635502678925205	-1.09710601201345	1780
hsa-mir-944	7.2879213	UUUUCUUAAAUUGUAUAAAGAGAAAU	0.491526969662897	0.283783228248835	0.0674440556407898	-1.09871063525304	1781
hsa-mir-382	7.28006611333333	GAUUCGCUUUACUUAUGACGAAUC	1.39592074482948	0.805935217794681	0.191745613720852	-1.10505811569382	1782
hsa-mir-4278	7.2759308	AUAGAACAUUGACAUCAACACUAG	0.478344879716841	0.276172545069997	0.0657434619522276	-1.10839970662141	1783
NEAT1_ParasoR_ID48	7.26643116666667	GUGUCUUUCUGGUAUAAUGACUUCUUUUCCUUUGGGUAGAUAC	0.371867805295891	0.214697977490538	0.0511761271477754	-1.11607600246729	1784
NEAT1_ParasoR_ID52	7.25986023333333	GGCCCCCAGGGUC	0.607199032347594	0.350566524777563	0.0836378405137424	-1.12138572616718	1785
hsa-mir-8072	7.24916656666667	GCAGAGCAGGACGCCGCUGCUGC	1.32188321627919	0.763189630756036	0.182349681735485	-1.13002687537054	1786
hsa-mir-4299	7.24706006666667	GUGUUUUCUCCUUUAGAGAGAGCUG	0.286329482078153	0.165312403554748	0.039509743184708	-1.13172905866877	1787
hsa-mir-573	7.24107256666667	UCAGGAUCUACUCAUGUCGUCUUUGG	1.00072375911186	0.577768131707687	0.13820103995623	-1.1365673318699	1788
hsa-mir-144	7.23951766666667	UGUAAGUUUGCGAUGAGACACUACA	1.22787126252471	0.708911803948844	0.169606777558989	-1.13782378798688	1789
hsa-mir-5000	7.23627476666667	CUGAGUAACUUGUGCUUAUAACUCAG	0.250731825652835	0.14476008703507	0.0346492959067573	-1.14044425331698	1790
hsa-mir-636	7.2344677	CGCUGCCUGGAAUUAACCCCGCUGUG	0.839985463704337	0.484965833585072	0.116108813880576	-1.14190447581818	1791
hsa-mir-567	7.2309332	CAUUCUUUGCUA	0.898094775022007	0.518515260116752	0.124201780072039	-1.14476057212372	1792
hsa-mir-4287	7.2282975	UUUUCAGUUCCUGAGAUC	1.00255346258649	0.578824511501304	0.138698422773342	-1.14689038200701	1793
hsa-mir-137	7.22334473333333	AUAAUACGGAUUACGUUGUUA	0.405454807727253	0.234089442385557	0.0561311722886786	-1.15089252617983	1794
hsa-mir-938	7.21505483333333	CAGUGCACCUUCAUGAACCG	0.702915722095617	0.405828581369524	0.0974234760972526	-1.15759128208965	1795
hsa-mir-510	7.21352075	CAAUCACAUGUAAUUAGGUGUGAUUG	1.97874464148669	1.14242875141987	0.27431052187473	-1.15883091704246	1796
hsa-mir-3622b	7.20828233333333	GUGAGCUCAGCUCCCUGCCUCAC	1.26097318079777	0.728023205374491	0.17493393328486	-1.16306388421986	1797
hsa-mir-514a-2_514a-3	7.20766156666667	CAAUCAUGUAUAACUAAAUUUGAUUG	1.10127360526948	0.635820612453765	0.152792080355514	-1.16356550237894	1798
hsa-mir-1200	7.20704306666667	CCUCAAUCACUUGCCAGAGAGAUUGG	0.595884696971497	0.344034190202472	0.0826808847206042	-1.16406528893007	1799
NEAT1_ParasoR_ID50	7.20507281666667	GAAAUGUUCUAUUCAGUGGCUUUUAGUAUAUUUGCUAUGUUGUGCAACCAUCGACACUAUCCAUUUCUAGAACUUUUUC	2.09276107246327	1.20825616853624	0.290456616569138	-1.16565737373584	1800
PARIS_ID30	7.20270483333333	UAUUCUCUCUGUUGGAACUCAAAUACACAGAACUGGGUA	0.642087946418008	0.370709648707851	0.0891453920819432	-1.16757085186567	1801
hsa-mir-3128	7.2024136	UCAUUUUCCUUAAAAAAUGA	1.14777010823527	0.662665380957436	0.159359094322945	-1.16780618655159	1802
hsa-mir-320c-2	7.19905033333333	UCUUCCCAGAAUUGGGAAAA	0.528910877401263	0.305366837444941	0.0734695345790651	-1.17052391565081	1803
hsa-mir-5694	7.19749811	UCAGCCCCAUAUGUAUCUGAAGGCUGA	0.906797362301247	0.523539701225067	0.125987856952872	-1.17177820885429	1804
hsa-mir-487a	7.19386943333333	GUUCGCUUAAUUUAUGACGAAUC	0.808559722780825	0.466822173603398	0.112395662761726	-1.17471040577653	1805
hsa-mir-3118-2_3118-3_3118-4	7.19077956666667	CACACACAAUCACCGUGUG	0.641031430332182	0.370099668861296	0.0891463052634412	-1.17720721063471	1806
hsa-mir-6887	7.18061963333333	AGGACACAGGCUGGCACUGAGGUCCC	0.140361510784556	0.0810377560353264	0.0195472700061957	-1.18541707003712	1807
hsa-mir-3202-2	7.1795636	UAAUGCUCUGAAAAUGACUCCAAUCAUUA	0.777434501406138	0.448852018664136	0.108284367228969	-1.18627041079306	1808
hsa-mir-544b	7.1765603	AUUUCUGUAGCUCUGAGACUAGACCU	0.572763165280494	0.330684967656595	0.0798102630421002	-1.18869726438887	1809
hsa-mir-4713	7.17176257666667	CCCAUAAGGGUCGAAUGGG	1.05929510837281	0.611584315970296	0.147703594067549	-1.19257412388451	1810
hsa-mir-518f	7.16577983333333	UUUCUCUUGUCUAAAAGAAAAGAAA	0.766455330751905	0.442513191531436	0.106960491192676	-1.19740855340248	1811
hsa-mir-4289	7.16140603333333	AUCAGGCAGUUUCCUG	0.541898391075305	0.312865181960753	0.0756692734014795	-1.20094285642162	1812
hsa-mir-5590	7.15893066666667	UAUUGUGUUGAUCAACAAUA	0.397166867888364	0.229304398088548	0.0554785185639034	-1.202943106978	1813
hsa-mir-3713	7.15048966666667	UGGUUUCACUA	0.816014036003733	0.471125923349268	0.114120021710923	-1.20976396110588	1814
hsa-mir-7974	7.14895276666667	ACCACCCAGGCCUUAUGGCUUCAUA	0.820082633967788	0.47347492947904	0.114713673559515	-1.21100587210093	1815
hsa-mir-1292	7.14791843333333	GCUGAGGUUGCGUUGACGCUCGC	0.537626054078505	0.310398547045581	0.0752143521352118	-1.2118416779043	1816
hsa-mir-4301	7.14676266666667	GUGAACAUUGCAU	0.730412886029348	0.421704076368616	0.102201922758129	-1.21277560940995	1817
hsa-mir-525	7.14653388666667	UUUCUCUUAUGUGAAAAAAAAGAAG	0.878463276647452	0.507181009245607	0.122921585565613	-1.21296047790982	1818
hsa-mir-7843	7.14451323333333	UCCUGAUCUGAUGGAAGUCAUGA	0.391586844741193	0.226082770222444	0.0548094505464992	-1.21459329175056	1819
hsa-mir-4420	7.14428236666667	UGUUCAUGUCUCUCUGUGCACAGGGGACGAGAGUCA	0.428816065047198	0.247577070587836	0.0600222727824897	-1.21477984640715	1820
hsa-mir-548ag-1	7.14269263333333	CUGCUUUUAAAGGUAAUGGCAA	0.516951444863116	0.298462055849686	0.0723748691705731	-1.21606445002863	1821
hsa-mir-6779	7.13957376666667	GUUUGGCAGGACAGUUUCCAAGC	1.39762494536141	0.806919138430547	0.195757476711938	-1.21858468869439	1822
hsa-mir-4431	7.136234	AGGUUUAUGACUGGGCAUUUCUCACCCAAUGCCCAAUAUUGAACUU	0.925776642321749	0.53449739365393	0.129729019861421	-1.22128342832885	1823
hsa-mir-6817	7.12913586666667	GUGGAACUGACCUGCCCCCUUUCUC	1.15772681731134	0.668413889622754	0.162393709274706	-1.22701916248914	1824
hsa-mir-1270	7.1168382	GUGUUGGGUAUAAGUAACA	0.989535431101731	0.571308547519257	0.139041439933499	-1.23695644366989	1825
hsa-mir-4320	7.10515285666667	UUUCAGAUAACUCGGGA	1.11051197749785	0.641154389146688	0.156296704645259	-1.24639892943117	1826
hsa-mir-3671	7.1048215	ACAUGAAAAUAAAAUGUAAAUUAUUUUAUUUCUAUCA	1.65040991529301	0.952864608867645	0.232294353249129	-1.24666668627131	1827
hsa-mir-125b-2	7.10291992333333	GUGAGGUAUUUUAGUAACAUCAC	1.70559643943832	0.984726563438583	0.240126097133009	-1.24820327874333	1828
hsa-mir-206	7.10264446666667	CCCAUAUGGAUUACUUUGCUAUGGA	0.218929901223938	0.126399237405299	0.0308237167510489	-1.24842586489922	1829
NEAT1_ParasoR_ID23	7.10019803333333	GACAUAUAAUCAUGUAUAAUUUUGUC	1.03868219593369	0.59968344542479	0.146289186732171	-1.25040273551885	1830
hsa-mir-1246	7.09857876666667	CAGGAGUGGACACCUG	0.75402959177221	0.435339187786629	0.106222613928434	-1.25171120391447	1831
hsa-mir-1244-1_1244-4_1244-2_1244-3	7.08791626666667	UUGUGUAUGUACUUAGCUGUACUAUA	0.0846185809433337	0.0488545604860779	0.0119384284124915	-1.26032716850855	1832
NEAT1_ParasoR_ID9	7.08606696666667	UCUCACUUAUAAGUGAGA	0.304321825215779	0.175700287708608	0.0429465070888166	-1.2618215181755	1833
hsa-mir-4428	7.0845361	CUUACUGUACACGUGGCUGGCAAG	1.3097576764577	0.756188947076033	0.184875573780717	-1.26305855386115	1834
hsa-mir-1182	7.06383529333333	AUUCUGGAGUCCAUCUAGAG	1.23250614981876	0.711587757375731	0.174481156289413	-1.27978609592997	1835
hsa-mir-1973	7.061888	UGGUAUCCUGACCG	0.872350113313587	0.5036515727492	0.123529304530685	-1.28135963031818	1836
hsa-mir-7855	7.0558357	UCGGCACUAUUGUGACUGU	0.743601214273087	0.4293183612303	0.10538811359696	-1.28625026595829	1837
hsa-mir-5701-1_5701-2_5701-3	7.05000723333333	GAUUGGUUAGCCUAAGACUUGUUCUGAUCCAAUC	0.387355088035156	0.223639564349068	0.0549439277457322	-1.29096003031353	1838
hsa-mir-378j	7.04132586666667	AGAAGAACU	0.248145334309158	0.143266775561542	0.0352412796976017	-1.29797511569015	1839
hsa-mir-450a-1	7.03757633333333	UAAUAUGCACUAUAAAUAUAUUG	1.38773695963516	0.801210307209753	0.19718961385359	-1.30100497233205	1840
hsa-mir-19b-2	7.03598133333333	CAUUUCAGCGUAUAUAUGUAUAUGUGGCUGUG	0.355287278468317	0.205125205863333	0.050495767631606	-1.30229383174847	1841
hsa-mir-3692	7.0351894	AUACUGGAGCAAUAGAUACAGUU	0.343120697048662	0.198100826805577	0.0487720624904089	-1.30293376324304	1842
hsa-mir-508	7.0310364	CUCAUGUAAACUAAAACAUGAU	0.500780677496017	0.289125858957288	0.0712243044988384	-1.30628964609971	1843
hsa-mir-376a-1	7.0308203	UGAGUACAUUAUUUAUGAUUAAUCA	0.660085807513001	0.381100718655883	0.0938846079614638	-1.30646426836923	1844
hsa-mir-548o-2	7.0301792	UUUGCCAUUAAAAGUAAUGCGGCCAA	0.338368244969752	0.195356997318508	0.0481308136455117	-1.30698231712902	1845
hsa-mir-4535	7.02505053333334	UCACAGUUGGUUUCUGACACGUGG	0.5511629171219	0.318214058567669	0.0784567903827416	-1.3111265994657	1846
hsa-mir-4749	7.00110263333333	GGCAUCUAGGCUGUGCACAGUGACGCC	1.09306056309578	0.631078810343913	0.156126916050559	-1.33047799533932	1847
hsa-mir-548ah	6.99618036666667	UUUGCCAAUAAAAGUAAUGACAAA	0.534838805928827	0.308789328576066	0.0764472580605653	-1.33445549361107	1848
hsa-mir-597	6.99187266666667	ACCACUGUGAAGACAGUAAAAUGUACAGUGGU	1.13886151754498	0.6575220037243	0.162883618143453	-1.33793638371019	1849
hsa-mir-103a-2	6.97953526666667	UGCCUUGUAGCAUUCAGGUCAAGCA	0.512442306740586	0.29585870374083	0.0734206916595066	-1.34790577190086	1850
hsa-mir-3618	6.97687963333333	GGCAGUGGUUCUAAAAGCUGUC	0.511465572761298	0.295294786114961	0.0733086422069941	-1.35005168915993	1851
hsa-mir-6756	6.97535355	GGGGCUGAGGCUGAGUCUUCCUCCC	1.32173991339326	0.763106894796271	0.189487157019196	-1.3512848596141	1852
hsa-mir-3175	6.95675393333333	ACGUCUGGCCGCGUGCGCAUGU	1.01716091305023	0.587258126958715	0.146212000998985	-1.36631450919566	1853
hsa-mir-876	6.952766821	ACCAUAUCUAAGCUAAUGUGGUGGU	0.553373192551057	0.319490161681675	0.0795903568748572	-1.36953634447787	1854
hsa-mir-1587	6.94762953333333	UGGGCAGUUCUUCUGCUGG	0.149005896910301	0.0860285946920041	0.021447012422784	-1.3736875931199	1855
hsa-mir-6081	6.93748726666667	CCCGUAGGACACCGAGGCUUAUGAAUAGGA	0.0801089547659524	0.046250926598622	0.0115472579172665	-1.38188317675447	1856
hsa-mir-1914	6.92633983333333	CUUCUGCUUCCUCUUAGCGCAGGAG	0.694081264056308	0.400728004642385	0.100208953178417	-1.3908909977078	1857
U1A	6.9256214	AUUGCACUCC	0.392649305854014	0.226696182431935	0.056695173353544	-1.39147153662111	1858
hsa-mir-379	6.92523242666667	CGUAGGCGUUAUGAUUUCUGACCUAUG	0.470278909648192	0.271515655079587	0.0679080326368991	-1.39178585131917	1859
hsa-mir-4434	6.91275152	AGAACUUUGGUUUU	0.861543921277632	0.497412614868326	0.124631113788049	-1.40187120184128	1860
hsa-mir-4687	6.91113906666667	CCCAAACUUGGAGCACUUGACCUUUGGC	0.997922777105536	0.57615098399234	0.144393386890252	-1.40317416463889	1861
hsa-mir-657	6.90923703333333	GUCCGGGUGGGUUCCGGCA	0.353391266111604	0.204030542618797	0.0511476541341225	-1.40471112612604	1862
hsa-mir-4507	6.90425486666667	UGGGUUAAGCCGAGCUGG	0.603984170816804	0.348710423607355	0.0874799934939836	-1.40873702733137	1863
hsa-mir-513c	6.90213406666667	UUUAUGUGAACUAAAAUAUAAA	0.580579090774102	0.335197494344296	0.0841158814312177	-1.41045076592092	1864
hsa-mir-3925	6.88011326666667	GAGCCUGUCACAUCUCCAGACUC	0.337506211028957	0.194859301790739	0.0490553277173698	-1.42824494487832	1865
hsa-mir-4456	6.87855576666667	UUUUCUGGGA	0.634145795691569	0.366124245847997	0.0921917066900331	-1.42950350195736	1866
hsa-mir-3177	6.87162563333333	GGCGCUGUCUUGAGACAUUCGCGCAGUGCA	0.897585270939984	0.518221097797843	0.130621969070305	-1.4351034816462	1867
hsa-mir-588	6.8656315	GAACACUAUUCCAUUGUGUUC	0.70763022428895	0.40855050047994	0.103068483108793	-1.43994711499411	1868
hsa-mir-1539	6.8602386	AGCGCGAAAGU	0.486673740188878	0.280981214905571	0.0709412264740877	-1.4443049143338	1869
NEAT1_ParasoR_ID36	6.85777756666667	AAUGACAACUUCAUU	1.25232974154451	0.723032913394899	0.182614517512446	-1.44629358266344	1870
hsa-mir-4467	6.84492093333333	GCUUCUCUUUCUCACCAGCAGC	1.02184100212517	0.589960177645964	0.14928455888351	-1.45668254375128	1871
hsa-mir-6770-1_6770-3_6770-2	6.83684423333333	ACGUGACCUCCUGGGCCUG	0.893611629330361	0.515926914744864	0.13070527846364	-1.46320902077233	1872
hsa-mir-5008	6.82731011333333	CAGUGGUGCCAUCUCCCCUG	3.02860434792067	1.74856553554087	0.443601403429146	-1.47091318399443	1873
hsa-mir-4446	6.8222288	CUUGGCUUCAAUUUACUCCCAGG	1.49342187774899	0.862227523132056	0.2189052759047	-1.47501920188624	1874
hsa-mir-6719	6.8088569	CUUCAGAGCAGGGUUUGGUCUGUGCUUCUCUG	1.33804107485915	0.772518374756707	0.196514788680483	-1.48582453055733	1875
hsa-mir-7844	6.80836056666667	UGUAAAUAACUACAAUUCUCUUAACUCCGUAGCAGUUGC	0.0610122583499685	0.0352254437822213	0.00896137296968097	-1.48622559882714	1876
hsa-mir-1267	6.79898133333333	CCCACCUCCAGCAUUGGG	1.6525768636189	0.954115697066922	0.243062421059582	-1.49380460396848	1877
hsa-mir-548d-1	6.7954651	UUUGCCUGUAAAAGUAAUGGCAAA	0.263413909184234	0.152082091375809	0.0387631906437477	-1.49664593966879	1878
hsa-mir-451a	6.79447513333333	UGAGUUUA	0.184462550126911	0.106499502971177	0.0271489035587087	-1.49744589444012	1879
hsa-mir-32	6.78172496666667	GUUGCAUGUUGUCACGGCCUCAAUGCAAU	0.307694611822183	0.177647566963734	0.0453711427895637	-1.50774882382521	1880
hsa-mir-2276	6.7754019	CAGACGGCUUUCUCUCCGAAUGUCUG	0.55470169328796	0.320257171939745	0.0818699320682305	-1.51285825580889	1881
hsa-mir-553	6.7723855	UUUUGUCUGA	0.214147760207595	0.123638267002211	0.0316207280592039	-1.51529569502123	1882
PARIS_ID47	6.75331883333333	GUGAUGGCUUUGAGGUUAUUUGCAGUUUCCUAGCCAUCUC	0.554386265185496	0.320075059439877	0.0820909361555878	-1.53070275011404	1883
hsa-mir-3121	6.73928386666667	UUUAAGACACCCUGUACCUUAAA	2.07164941408865	1.19606734689061	0.307399043440696	-1.54204387798077	1884
hsa-mir-651	6.73750003333333	CUUUUGUUCAAAUAAAAAUGCAAAAG	0.937664070377067	0.54136060344164	0.139170918847946	-1.54348532650051	1885
hsa-mir-300	6.73222453333333	CACGCAUUUGCUUUACUUGCAAUGAUUAUA	0.871173218816226	0.502972092394341	0.129403470502622	-1.54774825932265	1886
hsa-mir-1288	6.73104165333333	CUCACCAUAGUGGUGGA	0.545195246537201	0.314768622349157	0.0809971583324269	-1.54870410009161	1887
hsa-mir-548ao	6.73036108666667	UUUUGCAGUUGAAAGUAAUGGCAAAG	1.6513618037421	0.953414181919965	0.245360060549138	-1.54925404037802	1888
hsa-mir-522	6.72854533333333	CUUUCUGUUGUCUGAAAGAAAAGAAAA	0.579884293948512	0.334796353210009	0.0861827133831966	-1.55072128224734	1889
hsa-mir-1179	6.72110893333333	UUGGUGUGUAUUGCCUUGUCAA	0.267537183400034	0.154462664854244	0.0398055121638013	-1.55673035695847	1890
hsa-mir-4799	6.71551553333333	CAGUCCUGAGAUGCAGGGACUG	1.30991266889242	0.756278431999938	0.195057648573739	-1.56125017279532	1891
hsa-mir-5692a-2_5692a-1	6.71436063333333	GUGUACCUCAUGUGUGUACAC	0.412565051206017	0.238194543372026	0.0614451730754295	-1.56218340398029	1892
hsa-mir-3158-1	6.68362498666667	CCUUCUGCUUACAGGUAUUGGAAGG	0.229687802418628	0.132610314555968	0.0343657525484804	-1.58701972224111	1893
hsa-mir-558	6.67406545333333	CUCUAGACUCUAUUAUAGUUUCCUGAG	0.525567387138321	0.303436472441598	0.0787477124420212	-1.59474442102056	1894
hsa-mir-6744	6.66510793333334	GCCUCCUGGAUCUCUAGGUCUCAGGGC	0.636182546829229	0.367300164665597	0.0954496991185352	-1.60198265550316	1895
hsa-mir-4658	6.66509726666667	CCACUACCGGUGA	0.545270144526145	0.314811864723236	0.0818097805193539	-1.60199127483468	1896
hsa-mir-4302	6.63993812333333	CGAGGUGG	0.665665203322216	0.384321984328248	0.100251717856076	-1.62232143081848	1897
hsa-mir-4706	6.5657484	GCUUCUGCGUUAUCUGGAAGG	0.420329556730229	0.242677382726554	0.0640185293622017	-1.6822713515204	1898
hsa-mir-6776	6.53304081	GGUUCCCACGCCGCGGCAACC	2.17893287876	1.25800748409822	0.333525067748659	-1.70870112290587	1899
hsa-mir-561	6.53030063333333	UUUGCCAGAGCUACAAAGGCAAA	0.197034786785794	0.113758087190498	0.0301723914179459	-1.71091535644787	1900
hsa-mir-4277	6.48735256666667	ACACUGGGCUGCCCCCACUGCCCAGUGC	1.22396613186489	0.70665717571118	0.188669587368178	-1.74562007126934	1901
hsa-mir-372	6.48569386666667	UAUUCUGAUGUCCAAGUGGAAA	1.4570180301622	0.841209751928282	0.224651064344952	-1.74696040425618	1902
hsa-mir-6502	6.48506216666667	UUGACCAAUCAUCUUAUUGACUAGA	0.303753923087099	0.175372409261741	0.0468390148437434	-1.74747085723007	1903
NEAT1_ParasoR_ID33	6.41569893333333	UACAAGUUUUUGUG	1.23911496893327	0.71540336087052	0.19313795454075	-1.80352067317667	1904
hsa-mir-3163	6.39884615	AGACCUUCCUUCCUUGUCU	0.77181160741893	0.445605639306997	0.120617309640884	-1.8171387725447	1905
hsa-mir-4662b	6.32337526666667	CUUUAGGCAUUCAGAAUAGCUAAAG	0.927529161596866	0.535509211129179	0.146682605804891	-1.87812395038138	1906
hsa-mir-664a	6.3129069	GGAUAGAAACUAUUAUUCUAUUC	1.07983374666385	0.623442304316413	0.171051745854805	-1.88658304314178	1907
hsa-mir-4773-1	6.2802661	UCUGCUUUAUUUCAUCAAAGCAGA	1.64557663606558	0.950074113804624	0.262023393573337	-1.91295884404423	1908
hsa-mir-4473	6.19048806666667	CUAAGCUAUGGACUGCUAUGGACUGCUAG	0.621467059742745	0.358804174234959	0.100390640132092	-1.98550509084617	1909
hsa-mir-8071-1_8071-2	6.18402486666667	CCGAGUGAUCUCGGU	1.32391952134781	0.764365292035556	0.214087030678683	-1.9907277592977	1910
hsa-mir-1202	6.176991	GGAGGCACUGCCAGGGCUGCCCAC	3.69757467071088	2.13479573148367	0.598604509980811	-1.99641156198557	1911
hsa-mir-7850	6.12869106666667	CUGGGUCCUCUGUGCAGGGUCUUACCCAG	0.711495194032204	0.410781941801618	0.11609252062026	-2.03544091865579	1912
hsa-mir-323b	6.108958	UUCGCAUUAUUUAAUGAUGCCCA	1.12291416842683	0.648314797418077	0.183814354007154	-2.05138646648534	1913
hsa-mir-4733	6.05643663333333	GGUGGCAAUCAAGGUCUAGCCACC	1.97777004127038	1.14186606572263	0.326556713296587	-2.093827004411	1914
hsa-mir-1913	5.9617226	CAGAGGCUGGCUUUCCAAAACUCUG	1.11882895282392	0.645956197090038	0.187668737358548	-2.17036184687404	1915
hsa-mir-8067	5.89693796666667	UCAUAAAGAUGAUC	1.3105712114978	0.756658641750429	0.222246057005518	-2.2227118686363	1916
