# Supplementary material for: RNA structure-wide discovery of functional interactions with multiplexed RNA motif library
Source: Nat Commun. 2020 Dec 8;11:6275. doi: 10.1038/s41467-020-19699-5 (PMC7723054; doi:10.1038/s41467-020-19699-5)
Supplement: Supplementary file 13 — Supplementary Data 10 [file 41467_2020_19699_MOESM13_ESM.csv]

Motif_Name	Binding_Intensity	Motif_Sequence	SD	SE	CV	Length	Label	Gene	Zscore	Rank
BA053568_2_Multi	4.012782933333330	AGAAATTCCTAAGGGAACACTGCTCAGAAAGTACTGCAGCATGTCT	1.195119358222440	0.6900024831834560	0.2978280604950830	46	5UTR	IPO5	3.8335371756261600	1
BA049476_1	3.904838100000000	GGCGGGTGAGTGCGGGGTCCAGAGAGAAACGGCCTCTGTGGGGAGGAGTGAGGGGCCCGCC	0.3390496993536460	0.19575043519048900	0.08682810674113370	61	5UTR	HLA-F	3.6608968144564000	2
BA045893_Multi	3.8231743	GCGCGGGAGCGGGAGGAGGAAGTCGGGAAGAGGGAAGGCGGGGGCGCGGCCCGCCCGGCGCTCGAGTTACACCCGCCCAGCCCGCCTCGAGTGACAGCCCCGCGC	0.8779079308964400	0.5068603802267670	0.2296280164094110	105	5UTR	GPD2	3.5302887298345200	3
BA004144_Multi	3.7884224833333300	GGCGGGCGCTCACAGGCGGCGCGGGCAGCGCGAGCCCCGGAGCCCCGGAGGCCTGTGCGCCCTGAGCC	1.5241611051501700	0.8799748243468060	0.4023207844044620	68	5UTR	ALX3	3.4747088007599000	4
BA083892_Multi	3.717086866666670	CGAGCGGGCCGAGTGCGGCCGAGCAAAGCCGGAGCCGGAGCGGGGCCGCAGGAGACGGGCCGGGTCCGGACG	1.8122465635510300	1.0463010413041600	0.48754485126579200	72	5UTR	PPP2R5D	3.3606189805684100	5
BA110854_Multi	3.70520775	CGGGGAGCGGTTAGAGGTGGGAGTTGGCGCTGCGGGCCGGGCGGGGGCCGCGGAAGCTGCGATGCGGACAGGGCAGCGGCGGTGACCCGAGCTGCCGCCCG	0.3511568496782000	0.20274050168949000	0.09477386245837360	101	5UTR	TMEM188	3.341620248268010	6
BA112506_Multi	3.664139983333330	CACGGTGGGGGCCCGCGATCCCCGGGACTTACCACTGAATAAATCCAGTCCAGCGTG	0.7091524453392960	0.409429355213124	0.19353857892027600	57	5UTR	TOPORS	3.275938975243350	7
BA035478_Multi	3.559693816666670	CACCTAGACTCGGAGCTCCATCCAAACCTCCAGCGAAGACATCCCAGATAAATGCGCAGCCTGAGAGGGGGTG	0.8706547738551390	0.5026727680564970	0.24458698379582200	73	5UTR	ENO3	3.108894167452980	8
BA033778_1	3.5412748500000000	CGGGCGGGGCGATGGCGCGCGGGAGGGGCGGGGCCACGCTGCGGGCCCG	1.0027761509069200	0.5789530806630450	0.2831681226061620	49	5UTR	EHMT1	3.0794359992432300	9
BA102978_1	3.5376181166666700	CCCGTCCACGTCAAGGTTTGTTTAATAATCGCCAGGGTATCTATGGCCGGG	0.8370187954203300	0.483253026852704	0.23660518682808400	51	5UTR	SPATA18	3.073587643709440	10
BA104026_1	3.490769533333330	CCGCGGCCGTCTGGAGCTCCCCCGCGCGGACGATGCCTGCCGTGCCCGCCTGGGGCTCGGGGCGGTGAGGCCCGGGGCGCGGGGTAGCTATGGCGACGGCAAGCGCGG	1.1703884625646700	0.6757240939181420	0.33528093200901200	108	5UTR	SSBP4	2.998660886242670	11
BA111337_Multi	3.4892748716666700	GCTTCTGGATGTCCCGCACGCGCTGCTCGTGCAGGCGCGGAGCGCTGCTGAGCTTGAACACCACCCAGGCGCGCACGTAGTAGTAGATATCGAAGATAAGC	0.8752552848127040	0.5053288742962570	0.2508415980408660	101	5UTR	TMEM61	2.996270415833000	12
HIV_2014_Siegfried_nucs_1_753_9	3.4254064166666700	AAGGCCAGGGGGAAAGAAACAATATAAACTAAAACATATAGTATGGGCAAGCAGGGAGCTAGAACGATTCGCAGTTAATCCTGGCCTT	0.5435016934222110	0.3137908490023310	0.15866779801011300	88	HIV	None	2.8941231170873100	13
BA009430_1	3.417427233333330	GGGAAGAAAGGCTCCCGGTTGATGATAATTAGAAGCATGCTTTCCACTGAACTTCCC	0.3090004679271630	0.17840150333746800	0.09041903362658170	57	5UTR	BACH1	2.881361699519010	14
BA041060_2_Multi	3.410605841666670	GAGCAAGAAAAGGAGAAAAGGGTCACCACCCTGAAAGAGGAGCTGACCAAGCTGAAGTCTTTTGCTT	1.0745092806819300	0.620368222448465	0.31504938728330200	67	5UTR	FILIP1L	2.8704519830958400	15
BA024282_1_Multi	3.4067223273333300	CGGCGGAGACAGAAAAGCGCCGGACGCCGGGGTGATCATGGACGCTTGACAACCTGCGGGCAGGCGCCG	1.130194106008500	0.6525178713405340	0.33175410186517100	69	5UTR	COPS7B	2.8642409279076400	16
BA082605_1	3.406434283333330	GCAAGCGGCATGGAGGAGGCGGAGGCCGCGGC	0.38913839871900400	0.22466915925243700	0.11423628532126500	32	5UTR	POMGNT1	2.8637802479597700	17
HIV_2014_Siegfried_nucs_1395_1714_1	3.40040439	GCCATAAAGCAAGAGTTTTGGCTGAAGCAATGAGCCAAGTAACAAATCCAGCTACCATAATGATACAGAAAGGC	1.7960474747173200	1.0369484930053900	0.5281864357072320	74	HIV	None	2.854136405538270	18
BA060188_Multi	3.3956368500000000	CTACGGCGGCTCCAAGGAGGGGGTGGGGGAAGGAGGGACGGCCGGTCCCGTCAGTCAGGCAGCGGGAGCCGCCGGGAG	0.4380616055635410	0.25291498589375000	0.12900720098014600	78	5UTR	LRCH4	2.8465114937933000	19
BA112243_Multi	3.394918693333330	TTGCAAGCCTGGCAGGAGGAGCCGGAAGAATTAACCTCGAGTCTGCACGCTTTTAAGAACAAGGCCTTTAAAAAATCCAAAGTGTGTGGAGTTTGCAA	0.5589007660857730	0.3226815077499090	0.16462861605000900	98	5UTR	TNS3	2.8453629179654400	20
BA107713_Multi	3.3803692166666700	CGACCCCGCGCGAAGAGTGCGCAGGCGCGCCGACAGCCGAGTTTTCTGCGCTTCCTTCTCCCTCTCTCCAGACGTCGTGGTCG	0.7066632738362820	0.4079922313757990	0.2090491388787150	83	5UTR	TCF25	2.822093375283320	21
BA036380_tert	3.3774333333333300	GCTCGCTCGGTCTCCGGCTCCGGCGCCGGCTCCTGCTCCTCCTGGCCGCCCGGGGCCAAGGCGACGAGAGGTTGTAAAAATCCATGTGGGACGGCCCCGGGGCGAGC	1.098468993186740	0.6342013689128200	0.32523780183770800	107	5UTR	ERC2	2.8173979031299300	22
BA093095_2_Multi	3.369009266666670	GCCCCGCGCCTGGGATGCCGGGGATGCGCGTCCCCCGGCCCTGCGGCTGCTCCGGGCTGGGCGCGGGGC	1.4889049397493700	0.8596196677620610	0.44194147949688000	69	5UTR	RPS6KA2	2.8039249663812100	23
BA089263_Multi	3.3671961666666700	GGCGCCTTCCTGGAGCGCGGGGAGATGTAAAGATAGACAAATAATTTTCCCAATGAGACTGTAGAAGAGAGAGCAATTGGCC	0.27333011075918100	0.15780721302444300	0.08117439472787300	82	5UTR	RBM15	2.801025205186800	24
BA099222_Multi	3.366349616666670	GCGGCCGCGGGAGCTGACCCTGCGGGGTCCCGGGGGGGGAGGGGGAGCCGCGAAGCCCCCACTGAGGCCGCCGCTGCCGGGCCTCCCCTCCCCCCCGGGCGGGCGC	0.6994720700870630	0.40384038795539000	0.20778354886967300	106	5UTR	SLC25A23	2.799671284918130	25
BA060651_Multi	3.364228666666670	GCCCGCGAAGAGAAGTAGGAGGAAGGCGCCGCCGTGGCCGCGGCCGCAGTGCTCGGGCGCGACAAGCCATGAGCAGCGACCCCGCGGGC	0.6300571301505780	0.3637636536972800	0.18728130355504300	89	5UTR	LRRC8C	2.7962791672714000	26
BA033778_Multi	3.3636756866666700	GGCCGCGAGGCGCGGGCGGGGCGATGGCGCGCGGGAGGGGCGGGGCCACGCTGCGGGCCCGGGCC	0.5286242217689860	0.30520133673848100	0.1571567151566990	65	5UTR	EHMT1	2.795394764896860	27
BA029689_1	3.3574316166666700	CTGGCGGAAGGGGAAATGGGGTGGGTGGGGGGTGGGGCAGGCGACGG	0.6454633045103310	0.3726584126110650	0.19224912915759200	47	5UTR	DERL2	2.785408381420400	28
BA106907_Multi	3.3470926166666700	CGGGGCGAGGCGGGGAGGGGGCCGGCCGGAGGCAGAGGCTGGAGGGAGGCGGCGGGGACAGTTTGTTGTGCTCG	0.655578736822819	0.3784985601796490	0.19586513189339300	74	5UTR	TAPT1	2.7688728174752300	29
BA096175_1	3.3444913	AATGCTGAGTTTTCCTCTTTTTTTCTTTTCTTTCTTTTTTTTTTTTGTTACTGATTTTAGAAACAGTATT	0.7629042009707690	0.44046294579637	0.22810769487448500	70	5UTR	SEMA6A	2.7647124307760000	30
BA071273_Multi	3.344230233333330	CAGAAGGGAAACGTGAAGAAGGTGAAGATGGCGGTGGCCAGGGCCGGGGTCTTGGGAGTCCAGTGG	1.0039895306299500	0.5796536257727700	0.3002154339204200	66	5UTR	NDUFB8	2.7642948967242900	31
BA104538_1	3.32892025	CCGGCCAGGAACCACCCGTTAAGGTGTCTTCTCTTTAGGGATGGTGAGGTTGG	0.6703972610680050	0.3870540391416000	0.20138579801303600	53	5UTR	STARD3NL	2.7398090462157500	32
BA003699_2_Multi	3.3129662833333300	CTTTGAGGATCTCTATATTGTTATTAATGGTGGTGTTGAGGAAACCACGGAGCTCCTGAAG	1.300037947647900	0.7505772590312420	0.39240904870902200	61	5UTR	ALDH3A2	2.7142932481699200	33
BA106046_Multi	3.305986714	GCTTAGCGCACTGGAGGAGCGGCGGGCTTCAGACAGTTATCTTCAGGCAGAGTGAGAAGCTGCAGC	1.1369315206823800	0.6564077195161450	0.34390081359606600	66	5UTR	SUPT6H	2.7031305520657400	34
BA089959_1	3.3056719666666700	CAGATGAAGAAAATGAGGTGCAGAGAGGATTTAAGAGATTCTCTCTTACTG	0.5708929882653270	0.3296052204534570	0.1727010405212700	51	5UTR	RDH8	2.7026271644405500	35
BA115444_Multi	3.3010970250000000	GCTGAAAGGGGCACATCTTGTTTTATTTCCTCCTTCCCCATCCCCTTCTCCTAGCTGACATCATTGCCTCAAGCGACATTGAAGAGTTCCTCAGGGAAGCAGC	0.7759972522009330	0.4480222224486190	0.23507253689428700	103	5UTR	TYRO3	2.695310282684610	36
BA066592_Multi	3.2924025166666700	GGCCCGCCCGCTGGCCCGTTTCCGGTCCGGTGGGTACAAGATGACGGAGCC	1.026116345130670	0.592428548081065	0.3116618760726560	51	5UTR	MLX	2.6814048180828500	37
BA117284_Multi	3.2911180333333300	GTGCGCATGAGCAGCTGTCTATGGAGATACCTAGGCCGGGAGAGGGAGAACACAGTTGGAGAAAATCGGCAGCTGAGACGGCCTTGGCCGGACTTAGCAC	0.7149346454353410	0.41276770999508300	0.2172315420456780	100	5UTR	USF1	2.6793504940384700	38
BA034703_Multi	3.291044633333330	GGTGCGAGCGGCGGCAGCACGAGGGGAAAAGAGCTGAGCGGAGACCAAAGTCAGCCGGGAGACAGTGGGTCTGTGAGAGACCGAATAGAGGGGCTGGGGCCACGAGCGCC	0.735508476464106	0.4246460168778030	0.22348784608221700	110	5UTR	EIF5B	2.679233102569900	39
BA087304_Multi	3.280001521666670	GGGCTCCGTGCCGCTCTGTTTGCCAACCGTCCAGTCCCGCCTACCAGTGCCGGGCGCTCCCCACCCCTCCCCCGGCTCCCCCGGTGTCC	0.5509043458350390	0.3180647723655950	0.16795856410307600	89	5UTR	RAB13	2.6615714255104300	40
BA119056_1	3.2716328833333300	GGACCATGGCGGTGGCAGCAGAGGTGGCAGGGGCGGGGCGGCTGGCGGTAGAGGAGGCTGTGGTCC	0.6477639590331580	0.37398669611913100	0.1979940849516030	66	5UTR	WBP1	2.6481871374463200	41
BA084745_1	3.26599571	CCCGCACGCCCTCACGGTGCACTCCTATCGGGCGCCTGCCTTCTGTGATCACTGCGGG	0.8792248398126760	0.5076206979440540	0.26920575465565300	58	5UTR	PRKD2	2.6391713873618500	42
BA092915_Multi	3.2515795383333300	GCACCGCCTCTTCCTCCTGGAAGCTATATAATGATATCGCGTCACTTCCGCTCTCTCTTCCACAGGAGGCCTACACGCCGCCGCTTGTGCTGC	0.4341617359772580	0.25066339513830500	0.13352333254003600	93	5UTR	RPS18	2.61611504453965	43
BA061388_1_Multi	3.249784266666670	GTCGCGATAAATGGGCGCCGGCGGAGCGGAGGGAGATCCGAGCGGCGGCGGCAAGCTGGCTGCGAGCGGCTGAGAGGCGCAAGTGTCGCGAT	0.34057670358417900	0.19663205149404100	0.10479978842826700	92	5UTR	MAD1L1	2.61324379689064	44
BA090991_Multi	3.248355623333330	AGGGAGGGAAAGAGGGAAGGAAGGAAGCTGGGAAGGAGCGAGCGGGGGCGCGAGGCGTTTACCTGGAGGCAGCGGCTTGGGCGCGCAGAGCGGCCGCGGCTCCCCCGCACCT	0.4983955585374540	0.2877488098845130	0.15343010936284700	112	5UTR	RIC8B	2.610958912163570	45
BA034056_Multi	3.2378569166666700	GGGGGCGGCGGCGCGAGCGGCCGGGCTTGGTAGGGGAGCCGAGCCCGGCCCGGGATCCCGAGCAGCGAGAGTGTGGGGTACCTAGGCCCCTCACGCTGGACTTC	0.2955780305941070	0.17065205553004700	0.09128816936679250	104	5UTR	EIF2C1	2.594167923148360	46
BA039174_Multi	3.2289987833333300	CGCATGCGCGAGTGTACGCGTTGCCGGCGAAGAGGGGAGCCTGACGACTCGGAAATTTGAATACCACAGTAG	0.8174540591238550	0.4719573210853100	0.25316022518905600	72	5UTR	FAM98A	2.5800007667339900	47
BA024622_1	3.2236243583333300	CCGGAGCGCTGAGCCGCGGGAGCGGAGCCGGGGTTAGCGGCGCTGCTGG	0.15998458626419400	0.09236714394582300	0.04962879308521800	49	5UTR	CPD	2.5714052402559900	48
BA089918_1_Multi	3.2193830000000000	CCAGCCTCGCGGGATACATACACGCATACACACACACACACACACACACACACACACACACACACACACACCTACACACCCCACAAACAATAGTCCAGGCTGG	0.7570132461915250	0.4370618014687890	0.23514233820316600	103	5UTR	RD3	2.564621871271060	49
BA000818_2_Multi	3.2172514166666700	GGTGATGAGTGAGGTTCGAAGAACGGAAGATTTAAAAAGCAGCCGGGGCCTCCGTATTGAATGAAAGACCCAGTGCAAAGACATCACC	0.6409741764652930	0.3700666133258360	0.19923036575406800	88	5UTR	ABLIM3	2.5612127473216600	50
BA059120_1_Multi	3.2153829166666700	GGCGGCGGCGGCGGCTGCTCGTGTCGGCTCCGGGCGGCCCCCGCGCCGCAGCCCGCGCCGTGTCCGCGGCGGAGCCGCC	1.0814905399897600	0.6243988543891210	0.3363489102289940	79	5UTR	LINGO3	2.558224382757240	51
BA096918_2	3.2145024	GCGGTGCCCTCTCTCCTCCCTCTTTGTGCGTCTCGCGCCGCCGCCGCCCGCCGCGTGAGAGGACGGGCTCCGC	0.6763934641110390	0.39051594858261200	0.2104193370989670	73	5UTR	SF1	2.556816138280360	52
BA038710_Multi	3.208730923333330	GCCCGGGGCGAGTGGGCCTCTGCTCGTGGGTGGTTCTCGTGGAGGTCAGCTCCCGCGTGTCTCCGCTCGACAGGGTGCTTGGGCAGAGCCCATCGGGTAGGCGCGGGC	1.3529478395513700	0.7811247993645040	0.4216457758152810	108	5UTR	FAM50B	2.5475855916627300	53
BA122417_Multi	3.2004962333333300	GTCCTGTGAAGAATGGAACACCGCTCTGAGAGAACAAAGACGTGATGGAATGCGGGTTGTGAGACTTGAATGAAAATTCTGTGGAGAATCTTCAGCAGAAAACACTTCAGGAT	0.46640161191504900	0.2692770961896290	0.14572790527214200	113	5UTR	ZNF239	2.534415532366510	54
BA016324_Multi	3.198073566666670	CTGGGGGCGGAGGAGGCGAATTAGTCCGAGTGGAGAGAGCGAGCTGAGTGGTTGTGTGGTCGCGTCTCGGAAACCGGTAGCGCTTGCAG	1.054080850458900	0.6085738627600770	0.32959868761166900	89	5UTR	CALM2	2.5305408675454900	55
BA099065_Multi	3.193917993333330	GCGGACAGAGGAACAGTGTGGACACCGGCAGGCGGGCGGACTCAGTGCTGTGGCATGAAGCTGCTGCCCAGCTGGAGAGCGGTGCTGC	0.3535654579875650	0.2041311123452740	0.11069960428713600	88	5UTR	SLC23A1	2.523894697840280	56
BA028086_1	3.1902647500000000	CCGGCCTGGCAGGGCAGCTCGGAGGACTGGAGACTGATGCATGAGGGGGCTACGGAGG	1.4842363390211300	0.8569242498748740	0.4652392372830910	58	5UTR	DAPK1	2.5180519239989400	57
BA029550_1_Multi	3.190112526666670	TGACCTGGAACTCCCCTCGGTACTGACATGATGACAGTGTGCAGGCCGGCCAAGGGCAGCCACAGCCAGACTGAAAACCTGAGCTACAAATTGGCTGACAAGGTCA	0.8085738507858990	0.466830330410931	0.25346248573581600	106	5UTR	DENND2A	2.5178084673143200	58
BA096790_3_Multi	3.188171516666670	GCGCTTTCCCCAGTCAAGTCTGCCTTCTCTCCGCAGAACGTGGACGCTAAAACCCTGACTTACCATTTTAAGCTTTAGAAGAGCCAAGAGC	1.11960920282692	0.6464066746393050	0.35117596307914700	91	5UTR	SESN3	2.5147041346928600	59
BA020274_Multi	3.1804503986116700	GAGGCCCAGGCTGTCGCCGGGTGTGCAGCGGCGTCGCGGCCAGTAGAGGGATTCTGGGTAACGGCCCGGACCCCCGGCTGGGCTTC	0.9682864675928650	0.5590404527174120	0.30444947923587900	86	5UTR	CDC37L1	2.5023554509394400	60
BA022685_1	3.1739448566666700	AGAGACTGACTTCACTATAGAACCCACAGTTGTATCAATGGTTGGGGAAAGATAGTGGCAACAGGCAAAGGAGAAACAGCTCT	0.777451137816685	0.4488616237002440	0.24494790329570400	83	5UTR	CLIP1	2.491950885233900	61
BA107211_1	3.1714706666666700	GGAGGAGCGAGAGGTGGTGCGGGTCC	0.06125937240758210	0.03536811514990500	0.019315761943328300	26	5UTR	TBC1D25	2.4879938171463200	62
BA013293_Multi	3.1701304833333300	GCGCGCGGAGCGGGCGCGCCGCCAACGCGGTCACGTGCGCGGCCCCTCCTCTCGCGCCGGCCTCCCCCGCGCCGCGCTCTCCATTCATAAATTCTCCGCCTGCTCCGCGGC	0.597576045811697	0.3450106909106550	0.18850203452299400	111	5UTR	C19ORF26	2.485850409930290	63
BA099201_Multi	3.164225116666670	ACCCCAGCGCAAAGTACCATGGCATCCTCCAGGCCTCTAGGCAGATTCTGCAGGAGGAGGGT	0.30782544447867000	0.17772310323317700	0.09728304185984950	62	5UTR	SLC25A19	2.4764057278395300	64
BA046655_1_Multi	3.1632824666666700	CGGAGCCGGCTCAGAGCGAGAAAAGCAAACCCAACCCGTCGGGGCCGCCGCTCCG	0.6186396256116840	0.35717175437827500	0.19556888521042500	55	5UTR	GRHL1	2.4748981111113200	65
BA037689_Multi	3.1581122833333300	GCTCGCTAATGGTGGACGCGTGAGGCGGAGGCGCGGGCGGCGGAGGGAGGCCGGAGCGGGC	0.9724795803247970	0.5614613474819350	0.3079306538456450	61	5UTR	FAM100A	2.4666292362572200	66
BA114624_Multi	3.157428996666670	GCTGAGAGCAACTACATGGAGAAGAAGGAGTTGGAGCAGCAGGGTGTGAGCACCGCCGAGAAACTGCTGCAAGGACAGC	1.1725355103182800	0.6769636925166540	0.3713576810614390	79	5UTR	TTC21A	2.4655364293736200	67
BA012999_Multi	3.1558970253333300	GCCCAAGAAACAGCAGCTTTAAAACAGGGTAAATATTCAGGCATCATTAGGATCCTGAATACAAGCCAGCCAGTAAAATACGGGATCTACTCAGAAGGGC	0.8969516396201790	0.5178552705847870	0.2842144824181780	100	5UTR	C17ORF47	2.463086288166100	68
BA013373_tert	3.1504282216666700	TCCCGGAAGCGCGAGCAAGGCCGCCAGATGTGCAGGTGCCGCCGCTACCGACGCCGGGGCCGAGTTTGGGGCAGCGGAGGAGGA	0.6710415679457	0.3874260298908790	0.21300011323244800	84	5UTR	C19ORF50	2.454339818223770	69
BA045611_Multi	3.1495622166666700	GCGAAGGCGGTGCGACAGCAGCTGGAGGGCAGAGGAGGCGGCGCGGGGTGTCCTGTCCTCGC	1.7460278089683300	1.0080696255204400	0.55437158844769	62	5UTR	GOLGA7	2.452954782818580	70
BA065087_Multi	3.1439515166666700	GGAAGGGGCCACTTCACACCTCGGGCTCGGCATAAAGCGGCCGCCGGCCGCCGGCCCCCAGACGCGCCGCCGCTGCC	0.28776542081818300	0.16614144317284400	0.09152985320946750	77	5UTR	MESP1	2.4439813725635000	71
BA037776_2_Multi	3.1433619	CTTTGAAGATACTGCTATAATTTGAAAATTTGAAATTAGTGTTTCAGCTGAACCATCCGTTCATCTTCAAG	0.38973437933982300	0.22501324882429900	0.12398648063394300	71	5UTR	FAM111A	2.4430383757461300	72
BA099047_1_Multi	3.1425439	CTGACCCCCAAAGTGAGGAGAAGCTGCAAGGGAAAAGGGAGGGACAGATCAGGGAGACCGGGGAAGAAGGAGGAGCAGCCAAGGAGGCTGCTGTCCCCCCACAG	0.3192193694787810	0.18430138889911700	0.10157992366591300	104	5UTR	SLC22A6	2.4417301166004600	73
BA019658_Multi	3.1394243566666700	GGAGCTCAAGTTAGTAGCAGCCAAGGAGAGGCGCTGCCTTGCCAAGACTAAAAAGGGAGGGGAGAAGAGAGGAAAAAAGCAAGAATCCCCCACCCCTCTCC	1.0286425805739800	0.593887070794296	0.32765324585369300	101	5UTR	CD34	2.4367409098814200	74
BA024537_Multi	3.1327894	CTTCCGGTCGCGGGACACCGGGTGTAGAGGGCGGTCGCGGCGGGCAGTGGCGGCAGGTGTACATTTTTATCTTTCAG	0.7968379679654440	0.4600546153053630	0.2543541445733450	77	5UTR	COX4I1	2.4261293661890900	75
BA100635_1	3.125870416666670	TGAGAAGGAGCTGACAGCAGCTGAATTCCA	0.5152676411223620	0.2974899113066990	0.16483973179919200	30	5UTR	SLC6A17	2.4150635676259800	76
BA031039_Multi	3.1226750500000000	GCCCCGCGCTCCGCGCCCCCTTCTCTTTCAGCCTCGGGCACGGGGGAGGC	0.7692531354237100	0.4441285048118430	0.24634427953805500	50	5UTR	DNAJC18	2.4099530937073300	77
BA003585_1	3.1218779716666700	GGACGTGGACGGAAGAAAAAAGAGAGTGAGCGAGCGCCGGAATCAGCCCGGCGTGGAGTGCGGACC	1.2351023103063400	0.7130866513320970	0.39562799107325900	66	5UTR	ALDH18A1	2.408678295395100	78
BA063497_Multi	3.121403708333330	GGCGGCAGGCACGGTCCGTGCGGAGAGGCGAGCGAGCGGGAAGACGCAGCCACCTTCCTCACCAGCCAGCCCACAGCGGTTTGTTCCCCTTCTCGGGAGTGCGCC	1.249819602139560	0.7215836837337440	0.4004030618669620	105	5UTR	MAPRE2	2.4079197876404700	79
BA070989_Multi	3.1193290233333300	CAGGCCCTTGTCTCGTCACTACACTAACCTTCATCCTTTCCGTGTCTCTCTTTGTCAATCTCTTTCTGTCTTTGGTCATTTGTTGGTCTG	0.5025268083432690	0.2901339880719900	0.1611009305476420	90	5UTR	NDRG2	2.404601663403730	80
BA110677_1	3.1179377	CCAACTTGATTTTTCTGAAATACCTTGAAAGTTTGAATCAAAAAATCAGAAACAAGTTTTTCTTCTGCGTTAACAGTTCCAAGGAGCAGATTAGTCATTGG	2.42857805073669	1.4021401913408400	0.7789052522559030	101	5UTR	TMEM159	2.402376466001010	81
BA007958_1_Multi	3.1175151133333300	CCGGCCCCTTTCTCACGTCACGTGCCGGGAGAGTCTAGTGTCACGTGAGGCCCCGGTGGCGGCGCAGCTACGGCAAGAGAGTGAGAAGGAAGGGAAGCCGG	0.6243504927235180	0.36046892504259900	0.20027184152315000	101	5UTR	ATG3	2.4017006067448900	82
BA018062_Multi	3.115163833333330	CGTCAGCCAGTAAGCGCCGTTCCTCCGGGAGATGTGGAGGAGGGGGGCGGCGTGGAGGAAGAGGGGGAAGTTGGCGCATGCGCCTAAAGCTGACG	0.3781524072790440	0.218326394137261	0.12139085695355200	95	5UTR	CCAR1	2.397940113390310	83
BA015081_2_Multi	3.112344063333330	TGAAGCAGCAGGAAAAATCGCAGCCCTCAGAGAGTCGCTGGCTGAAGTATCTAGAAAAGGACTCCCAAGAACTGGAGCTGGAAGGAACAGGAGTGTGTTTCAGCAAACAGCCTTCA	1.0824239246545600	0.6249377442766010	0.3477841468128940	116	5UTR	C5ORF45	2.3934303457971500	84
BA036062_Multi	3.111483566666670	GCCCCCGCCCGGCCCGCCCCGCTCTCCTAGTCCCTTGCAACCTGGCGCTGCCATCCGGGCCACTGTCCCAGGTCCCGGCCCGGAGC	0.9164354911593310	0.5291042775157670	0.29453328983546900	86	5UTR	EPHA1	2.3920541200832300	85
BA085795_Multi	3.1045006166666700	CTAGGTTGCGGGAGAAAGCCTGTTGCGTGGAAGATAAGGCGGCGCGGGAAGTGGACACAGGCTCAGATCTAACTGGACTCTCGCTCCTGCTGGCTGG	0.3707231524479570	0.2140371118606540	0.1194147459522830	97	5UTR	PSRC1	2.38088601714765	86
BA092853_Multi	3.1026361666666700	GCAGCGTAGCTCCGCCTCCTGCGTGAGAGGAAGCGGGGACGTGTGAGGTCACTTCCTGCGTGTTGGGTGGCTTCCTGCGGCGTTTCCACTCTCGCTCTCCTTTCGTTGC	0.6373716095259780	0.3679866703336480	0.20542905300132000	109	5UTR	RPS13	2.377904129905400	87
BA058407_Multi	3.097175365	CAGGAACAGCCTTCTCCTGCCTCCTCTGCACCTGGACAACTCAACTCCTG	0.6286945233019400	0.36297695226641900	0.20298964353345200	50	5UTR	LCE3D	2.3691704578722200	88
BA035417_1	3.094749616666670	GGGGGCGCGGGGGTCTCCGTGTGCGCCGCGGGAGGGCCGAAGGCTGATTTGGAAGGGCGTCCCC	1.2900902780714300	0.7448339693234580	0.4168641854331900	64	5UTR	EN2	2.3652908644221100	89
BA063399_2	3.0941283266666700	GGGGGCGGCGGGGAGGGGGCCCGGAGCCGGAGGAGGGGGCGGCCGCGGGCACCCCCGCCTGTGCCCCGGCGTCCCC	0.9142562510355610	0.5278460926436790	0.29548103844177000	76	5UTR	MAPKAPK2	2.3642972112135300	90
BA005204_1_Multi	3.091845891666670	CCCGCGCGCGGGCAGCTCACTTCCGCCCGGCAGGTGACAGCCGCGGG	1.325098715647830	0.7650461001821040	0.42857851331443200	47	5UTR	AP1B1	2.3606468243392500	91
BA102951_Multi	3.0912670166666700	GCCCGAGCCACCGACTGCAGGAGGAGAAGGGGTTGTGCTCCTGGCCGAGGAAGGAGAAAGGGGCGGGGCCGGCGGGCAGCGTGCGGCAGTGCGGAGCTCCTGAGACCGGCGGGC	1.0875994775766100	0.6279258511493530	0.35182967751177200	114	5UTR	SPAST	2.3597210070862500	92
BA022932_1_Multi	3.090799116666670	CGAGAGCGCGAAGGAAATCTGGCCGCCGCCGCCGCGAGCGCTCCCG	0.47880012540995200	0.2764353812934620	0.154911434660407	46	5UTR	CLOCK	2.3589726764575700	93
BA004079_2_Multi	3.08854749	GCAGCCCCGCCCTGTCCGGAGGCCCCGCCCTCCATGAATCAGCTGATCCCGCGGACCCACTGGGTTGC	1.1117746120016700	0.6418833715173580	0.35996681793022200	68	5UTR	ALS2	2.355371562546420	94
BA114726_1	3.0826178333333300	GCGCGCGCGGTTTGGGGGCAGTGAGGGGCGCCGCGGCGGCGCGCAGCACGGCGGGAACATGGCGCGCGGAACCGGCGCGCGC	1.0788523905880100	0.6228757181218580	0.3499792867354600	82	5UTR	TTC28	2.3458880325160000	95
BA027978_1	3.0801893833333300	GCTGGGGCGGGGAGGTGGGACCGGGAGAGGGGTGGCCGCGGGGCCCGGCCGGGCTGGGGCGGGGGGCCGCAGC	0.7220438073051780	0.41687218651434700	0.2344153938105560	73	5UTR	DACT3	2.3420041181855400	96
BA060134_Multi	3.079470516666670	GCAGGAGCCAGACTAGGGGAGGAAGAGGACTGGCCCGCTCAGGGAATAGCTGGGTTGCTGCAAAAAGGGGCGGGGAGAAGGCGGGGGCGCTGC	0.7963421702289230	0.45976836634872000	0.25859710814536800	93	5UTR	LPPR4	2.340854406827110	97
BA098396_Multi	3.0785866000000000	TCGAGCGGGAGCAGAGGAGGCGAGGGAGGAGGGCCAGAGAGGCAGTTGGA	0.35005742614049800	0.20210574921404400	0.11370718827285800	50	5UTR	SIRT1	2.3394407245982800	98
BA000314_1	3.0762053	GGCGTACGTGCCCTGCGTGAGTGCGTGGCGGCGGCGCGTGCGCT	0.7210476433421310	0.41629705098212400	0.2343951632038770	44	5UTR	ABCB6	2.3356322190926600	99
BA054997_3_Multi	3.0756472716666700	GGATGAAGGCAGAGCGTGTGGCATCTCCACCTCAAGGGTGCAGCCTGATCTTCCTCTTCTCCCTTGCCAGCCAGCACTCTGCCTTCTGTATCC	1.0160377628477500	0.5866096758869730	0.33034924785024700	93	5UTR	KCNS3	2.334739742722700	100
BA091091_Multi	3.0746473500000000	GGCTGCTGTTTCTAAAACCCCTTTCCCTCTAACCCACACCACCTTTCTACTCACTGATGCCTTCAGGAAGCC	1.726119370045570	0.9965754829492380	0.561404015990833	72	5UTR	RING1	2.3331405291953400	101
BA031771_Multi	3.0656607166666700	CTGGCATCCCCCATTTTTCCCCCACTCTGCAGAGCTCCACCTTCTCCAGCCAAGCCCCGGACCCCAAGGTGACCAG	1.3519831914616000	0.7805678595302060	0.44100874702522000	76	5UTR	DOCK6	2.318767857744030	102
BA083925_Multi	3.0653586500000000	GCCCCGGGCCCAGCATGGCCGCCCCGGAGCCGGCCCGGGCTGCACCGCCCCCACCCCCGCCCCCGCCGCCCCCTCCCGGGGC	0.8560326030041890	0.49423065377956500	0.27926017825163400	82	5UTR	PPP3CB	2.3182847508011600	103
BA045338_Multi	3.064279483333330	GCCGGCGCCCGGAGGAGCAAGAGGAGGAGGAGGAGGAGAGGTCGGAGCCGTCTCCAGGAGCCCTTAGAGACCGAGTCCCGGCGGCGACGGCGGGGCAGCGCACCGGC	0.3333156280049340	0.19243986755375800	0.10877455200083500	107	5UTR	GNG12	2.316558797669890	104
BA100793_tert	3.0640367833333300	CGGAGGGACAGAGGGCCGCCCTCGCGCGGCCGAGGCCCCGCCTCCCGCTCGCCCGCCCGCGCCTCCAGCGGAAGCCGGAAGCAAAAGCGGGTCCTGCTAGCCCCGCGGCTCCG	0.3770759598179280	0.217704906905817	0.12306508912328100	113	5UTR	SLC9A8	2.31617063814097	105
BA091921_1_Multi	3.0638090666666700	CAGACACGCGTGGCGCGGGCCGCCGTTTCCGCAAACAGAATCGCGTTTGGCTGTGCTGAGATGTGTGAACCTATTGGGTACTG	0.09762120449477610	0.0563616286936745	0.03186269195325060	83	5UTR	RNMT	2.315806442038540	106
BA103853_Multi	3.0636215938333300	GCGGAAGTCCCGCCCAGCCTAGGCCGAACTTCCGGCTCTCACTGCTAGGGGCTTAAGCGGAGGGAGTCGAGCCAGCGTCGCCGC	0.7961976650929220	0.4596849362695500	0.2598877311400220	84	5UTR	SRP14	2.315506609460570	107
BA100676_Multi	3.062454883333330	GCTGCGAGGGCCGTGAGCTCACGGACCGACGGACCGACGGGCGGCCGGCCGGACAGACGGGGCAGCGCAGGGAGCGGGGACGCGGCGGGACAGC	1.2192171658420100	0.7039153588994990	0.3981175926794240	94	5UTR	SLC7A10	2.3136406440791800	108
BA062296_Multi	3.0608262666666700	GCTGCATTGCAGAAGGATGCATAAAGCAGTATTCATCTAGAGATCGTAACAGTACGGACACAGAAGAACAGTTGCAGT	0.6210445242383280	0.3585602232477420	0.20290093920118600	78	5UTR	MAP2K4	2.3110359342393600	109
BA008348_Multi	3.05954305	GCTTTGTGGAGGGAAGAAAAACCTGGAGGGGGCAGGAGAGTAAAAAGAAGAAACCCAGGCAGACAGGCAGTTGGACACACTGAGGAAGACCCCCCACGAGT	0.48844950440929900	0.2820064528562480	0.15964786127434900	101	5UTR	ATP2A1	2.3089836360241400	110
BA111853_2_Multi	3.0580685000000000	GCATTCCACTACAAGTGACGAAACCTAGCTCCCAGAATAACAAGCAAGACAACTTTCAAAGTGACTGTAGTTGACCAGTGCCTTCTGTGCATTTATGTGGTAAGC	0.8179100552900130	0.47222059059459100	0.2674596907459770	105	5UTR	TNFAIP8	2.306625330983490	111
BA040922_Multi	3.0558790550000000	CTCTGAGTGTTGCAATGGCAATGTTTCTGGCAGGGTGTGGGGGACCCTTGCTCAATGACCTCCTGCCCTGTTGCTCAGAG	0.6964261166261490	0.40208180590479300	0.22789714648119500	80	5UTR	FGR	2.303123666625040	112
BA111633_1	3.0544256083333300	CGGCGCCGCGCCCGGCCGGGAGCCGCCTGTTGATCGCCGCGCTCGCCCCGGCCACGGCGCCG	0.3397673796336670	0.19616478809335200	0.11123773278572800	62	5UTR	TMOD2	2.300799112964380	113
BA036023_3_Multi	3.054148983333330	GGCAGCGGCAGCGCAGGGGGCGGAGGCAGGGGGCGCCCCCAGCC	0.336955964771186	0.1945416169656940	0.11032728482139300	44	5UTR	EPB41L4B	2.3003566958663700	114
BA060562_1_Multi	3.0519869033333300	CCTTCTGACTTCCCCTTAGCAACCAAGTCGCGGCGCTTGGTTCCCCAGCAACCGGGAGACGCGTCTGCTGCGTGGAACCGCCGAGTTCCCAGCGCTTGAGAAGG	0.7003187732318870	0.4043292322439780	0.22946323015574200	104	5UTR	LRRC48	2.296898797414440	115
BA009722_1	3.050811833333330	CTTTCGGGTACACTCTGGTCTGGGCAACAGCGGGCCTTCCTTCCTTCGTTCTTCTTTAGAGACCTGTCGG	0.9879775185773210	0.5704090863039150	0.3238408569753880	70	5UTR	BAT3	2.2950194623602700	116
BA077672_Multi	3.048003683333330	GCCGCTTTCACAAACTCCTTTCTTACCGTAGGTTTCTCCCCTCCCGCCGCCCGGGCGAGCGACACGGC	0.30571948424784900	0.17650722652700900	0.10030154685164600	68	5UTR	PCGF2	2.2905282790840700	117
BA038223_2_Multi	3.047911833333330	GCGAGGCGCGGCGCAGAGCTGGGGCTGCGCGGGGCCGGGCGAGCGGGACCAGGCGGGAGCCATGGACCGCTAGGGCCCGGCCTAGCCCCGC	0.6630858134650750	0.3828327728998830	0.21755413204977600	91	5UTR	FAM171A2	2.290381379814470	118
BA100365_1_Multi	3.047585583333330	CACAGCTGAGACAACAGAGAAACTGGACTGAAGGCAAAGGGGCCAGGGATTGCAATTTGAGGGGGGATTGCAAAGGATTTCTGGGGTGTCAGGCAGCCCAGGGCAGCTCAGCTGTG	0.9063990598437620	0.5233097411940190	0.29741545727236900	116	5UTR	SLC41A1	2.289859595528070	119
BA022681_1_Multi	3.047370805	GACGAGCCGGGAGGCGGGAGGCGGCGGCCGCGGCGGCTGCTGCTGCTGCAGTGGGACAGGTGGCGGCGACCGGCGGCGTC	0.8024086281209270	0.46327083744569600	0.26331177906028600	80	5UTR	CLIP1	2.289516092204260	120
BA102316_Multi	3.045457993333330	GGGAGCCAATGGGCACGCTCGGGGGAGCCGGGCTGGCGGCGGCGGTGGCGGCCGGCTGGGCGCGCACTCTC	0.9038540115693020	0.5218403568876600	0.2967875483910420	71	5UTR	SNX7	2.2864568582716500	121
BA000722_2_Multi	3.0450824233333300	CTCCTCCTCTCCCGGTCCTGGGTTTCCTTGGCGCTGCGGCCGCCGCTCCCTCTGCGACCTGTATGAGGAGGAG	0.7272984489397010	0.41990595527653300	0.2388436002147870	73	5UTR	ABI2	2.2858561945951900	122
BA107410_1_Multi	3.042647883333330	TCCGGGTCAATGCAGGACACTGGGCTCCGGCGGCCAGAGTGGGGGACTAGGTGAAGCGGCGCCGGGCCGGGGCTGGCCGGG	0.16386338475625300	0.09460656929934610	0.05385552027030320	81	5UTR	TBCEL	2.281962540291380	123
BA019171_Multi	3.0423628	CCCTGAGCTCGGTGAGTGGGGCGGGTAGAGCCACCAGGGGAATCAACAGTGGTTTCTCGTGCCCCTCAGGG	0.6103854639041820	0.35240621189451400	0.20062875601298500	71	5UTR	CCRL2	2.281506595452620	124
BA113251_Multi	3.040502616666670	GCTGCGGAGCCAAATTTGAAGCAAGCGGAGGCGCGGGGGCGCGTCTACGAAGCCGGACCTGTAGCAGTTTCTTTGGCTGCCTGGGCCCCTTGAGTCCAGC	1.1964034157741400	0.6907438341565860	0.3934886979593420	100	5UTR	TRAIP	2.278531532055950	125
BA023237_Multi	3.0395405500000000	GGTCGCGGCTGTGGCCGGGGGAAGTGAATGGTTTTACCCAGAGGGCCCTGCGCCGCCTTTCTCCGCTGGCAACGGCGCCGCTCCCCGCTCCTCCTCCCCAGCC	0.5970933961902630	0.34473203302179600	0.19644199061278000	103	5UTR	CNIH	2.2769928614992100	126
UG12	3.034366133333330	TGTGTGTGTGTGTGTGTGTGTGTGT	0.40907248055624700	0.23617810676721700	0.13481315786597900	25	control	None	2.2687172161108200	127
BA099935_Multi	3.0328673333333300	GCTAAGTTAGGTTTGTTCTGATCTTGTTTTTTTCTTTGCCCTTTTTGTAGATTTCCCTCCTCACTATGTGTTGGACTTGGC	0.6035997339453110	0.3484884688761120	0.19901949792242100	81	5UTR	SLC35D1	2.266320127104040	128
BA018922_Multi	3.032521733333330	GTGTCTGGAACTGGATTACAGTTTCTTCTGATTGAACGCAGCCTTTGAATACTGCCTGGCCTATCGCGAATACATCCCTGCCTTGGACAAGACGC	0.736808699190102	0.42539670081866300	0.24296897565189300	95	5UTR	CCNB3	2.2657673956116900	129
BA003432_Multi	3.0307493666666700	GCTCTTTACTGTGCCCTGTCCACGGTGCCTCCTGCATGTCCTGCTGCCCTGAGC	0.7993633353238400	0.46151263682953600	0.2637510525005930	54	5UTR	AKT2	2.262932780818100	130
BA024711_Multi	3.0271398116666700	TGAGCTGACCACAGGCCACACCAGACTCCTCTCTGCTCCTGAGGAAGACAGGGCAGCCCGGCGCCACCCGCTCGGCCCTCA	0.3665276878575360	0.21161485924999900	0.12108052837365800	81	5UTR	CPN2	2.2571598794237500	131
BA004931_2_Multi	3.0268376333333300	GCGGGCGGAGCGGGAGGCGGCCACGTCCCCGGCGGGCCTGGGCGCGGGGAGGCCCGGCCCCCTGCGAGCGCGCCGCGAACGCTGCGGTCTCCGCCCGC	0.1222897017086310	0.07060399220059730	0.040401804299611000	98	5UTR	ANO1	2.2566765938880400	132
BA067861_Multi	3.026576445	GGCAGCCTCAGCACAAGAAAAGAACATGGTCTAGACTGAAGTACCAACTAAATCATCTCCTTTCAAATTATCACCGACACC	0.905881581889225	0.5230109751576680	0.2993090042003630	81	5UTR	MS4A5	2.2562588652501100	133
BA114262_1	3.024473126666670	CGCCCGCCCTCCTTCTTCCCTCCGCACGTTCGGGGTTCGCGGCGGAGCG	0.754405623011719	0.4355562895239830	0.24943373322121900	49	5UTR	TSHZ3	2.252894946612150	134
BA025700_1_Multi	3.0231086200000000	CCCAGACCCATGGCTGGACCTGCCACCCAGAGCCCCATGAAGCTGATGGGTGAGTGTCTTGGCCCAGGATGGGAGAGCCGCCTGCCCTGGCATGGGAGGG	0.7682194488168390	0.44353170557110800	0.25411572833821600	100	5UTR	CSF3	2.2507126381451600	135
BA002119_Multi	3.0227285333333300	CGGCAGGGTTGGAAAATGATGGAAGAGGCGGAGGTGGAGGCGACCGAGTGCTGAGAGGAACCTGCGGAATCGGCCG	1.1544037520763500	0.6664953170147970	0.38190784893386600	76	5UTR	ADAM9	2.250104750788410	136
BA101312_1	3.0198778	GGGGAGAGTTGGAGGAAAAAAAAAGGCAGAAAAGGGAAAGAAAGAGGAAGAGAGAGAGAGAGTGAGAGGAGCCGCTGAGCCCACCCC	0.28021241624653700	0.16178071395021400	0.09278932288138850	87	5UTR	SMARCD3	2.2455454623346000	137
BA038745_2_Multi	3.0183162833333300	TCCCAATCTGGCAAAACAAGCCACATGGGGCTGCTCGAAGTGTAGTAAGAAGAATTGGGA	1.0820977963301000	0.624749454000682	0.35851040605163600	60	5UTR	FAM54B	2.243048068128860	138
BA039688_1_Multi	3.0147365166666700	AGAATGTCACATGTCAGCATTTGTACCTGAAGTCAGCATGCAAAGTTCAGGGTACCTGGATGAATGCCAACTTTTGCATTTCCCATGTGTATCCTGTGACCATTCT	0.3150281341115120	0.1818815780315870	0.10449607531865900	106	5UTR	FBXL4	2.2373228083720700	139
BA044682_Multi	3.0134885333333300	TTGGATGAAACCTTCCTCCTACTGCACAGCCCGCCCCCCTACAGCCCCGGTCCCCACGCCTAGAAGACAGCGGAACTAAGAAAAGAAGAGGCCTGTGGACAGAACAA	0.6411364641717110	0.3701603101768220	0.21275556786755900	107	5UTR	GMFG	2.2353268601942200	140
BA042314_Multi	3.012947776666670	TGTCTCTCAGCTATTTTTTGTTCCCTATGTTTGTAGGATGGAAAGGCA	0.4838207489472110	0.2793340396441990	0.16058052937196300	48	5UTR	FYB	2.234462007071050	141
BA011561_Multi	3.0098406500000000	CGGGTTCCGTGTGTCTATGTCAATGTGTCTGTCCTTCACTCCTCCATTGTCTGCCGCCACTGCTGCTGCTGCTGCTGCTGCCGCTGCTGCTGCACGAATCG	0.6111738049581230	0.35286136081422	0.20305852569242300	101	5UTR	BZW2	2.229492658808890	142
BA005214_1_Multi	3.0072367500000000	GACAGCACCTCCCGGACCGGACATAACGGTCCCCGCGCGGCTCCCCGAACCGGAAGTGGAGGTGAGCTGTC	0.8838807561076480	0.5103087924702800	0.2939179152115800	71	5UTR	AP1M1	2.2253281404844100	143
BA084416_Multi	3.005811466666670	GGTTTCATATGAACTCTCCCGCCACCCGGGAACAGTGGCTGCCACCGTTTGTGTTTTCCCGAGTTTGAATTCTTGCAGGTGACC	0.564924080218719	0.32615906978597900	0.18794395007255700	84	5UTR	PRIM2	2.2230486295357400	144
BA034087_1_Multi	3.005761766666670	CTCTTCTGCGCGCCTGCGCCTTGGCGAGCTCTGCGCAGGCGCATTTCCAACGCTTGGAGGAGAG	0.8593762477604860	0.4961611079796870	0.2859096343864660	64	5UTR	EIF2S2	2.2229691423969400	145
BA118369_Multi	3.004932716666670	GCGCCGGAGCGGAGGGAGCCGGGGCTGGGAGTTCTCCTGAGGGAAGAGGAGTGGAGTAGGGGGGACGCGGCGGCGGCGT	0.3018343790653930	0.174264160004088	0.10044630197251600	79	5UTR	VPS26A	2.221643210557420	146
BA097570_Multi	3.0040906166666700	CTGTCACTCACCGGGCGGGCCAGGCCGGGCAG	1.3244648286361900	0.7646801253452930	0.4408871094926590	32	5UTR	SGCA	2.2202964073464500	147
BA042548_Multi	3.0028282166666700	CTCCGCTGAATCCGCCCGCGCGTCGCCGCCGTCGTCGCCGCCCCCCGTCCCGGCCCCCCTGGGTTCCCTCAGCCCAGCCCTGTCCAGCCCGGTTCCCGGGAG	1.1712763121296800	0.6762366941035010	0.39005771479990600	102	5UTR	GABARAP	2.218277402034100	148
BA073347_Multi	2.9994618833333300	GCTGAGGGGGCGCGGCGCGGAGGGGCGCGGAGCGGCGCGGAGCCGGGCGGCTCGGGGCCCAGAGAGAGCCGCGGCCGGGAGCTCGCGGGCTCCTGACAACCTCCTCCCCTCGGC	0.3464802489908130	0.20004046502373500	0.11551413635760800	114	5UTR	NR6A1	2.212893494490420	149
BA012313_1_Multi	2.9965074700000000	TCTGGGAGAGTTGAGCCCTGGTCCAGCCCCGCGCAGGAAGGGAGGCTGTAACCGTGCCAGCCTGCTGCAGCTGCAGTGATGTTTTCCTGTATGAGACAAACAAAGTCGCCCGGA	0.3191886747944620	0.18428366731486200	0.10652023330162500	114	5UTR	C12ORF76	2.2081683865889100	150
BA054027_Multi	2.9941573333333300	GCCCGGCGCCCCGCGCAGTGCAGGCTGCAGGCGCCGCGCCGAGGAGGCTGCCGCTCTGGCTTGCCGCCCCCCGCCGCCGCTGCACACCGGACCCAGCCGCCGTGCCGCGGGC	0.6132780039578150	0.3540762206731210	0.20482490920911800	112	5UTR	ITGA11	2.204409721811700	151
BA051128_1_Multi	2.991415416666670	GTCGCAACGAGATCTTTCGAGATCTTCTCCGCCCCCGCTACCGGCGCCTCCTCTGCGGC	1.6810562326134100	0.9705582684222530	0.561960142094412	59	5UTR	HSPA4	2.200024468075940	152
BA029866_Multi	2.9913196166666700	CCCACCCCCGTCAGGAAGTGCCGAAAGAGGAAGAGAGTCGCCGGGCAGGATGAGCGCACCGGGGGCTGGCCACAGTGCCGGGGGAAGCTGCAATGAATCCTCAGCTCTGGG	0.7719955405197910	0.4457118331322920	0.2580785871955910	111	5UTR	DGKZ	2.199871251418050	153
gag-stemloop3_2	2.990892016666670	GGCCGGAGGAAAAGAAAAAATATAGAATGAAGCATCTAATATGGGCAAGCAGGGAGCTAGAACAATTTGCAATTAATCCAGGCC	0.5687922977517810	0.32839238621997600	0.19017480222696100	84	control	None	2.199187374143360	154
BA087932_Multi	2.990635728333330	ACGGCGCGGGAGGAATAAATTTCTCTGTGATTGGTTGGTGAAGGTTTTCAAACCGGAGCTGTGGGCGCGGCGCTGCTCTGCCGT	0.24150424096759700	0.13943253853307800	0.08075347949587490	84	5UTR	RACGAP1	2.198777482265600	155
BA062006_Multi	2.9871929166666700	GCCCGCGGAGCTGAGCGGCGGCGGCGGCGGCGGCAGGAGCCCGGGAGGCGGAGGCGGGAGGCGGCGGCGGCGCGCGGAGACGCAGCAGCGGCAGCGGC	0.9466168254517090	0.5465294789939730	0.3168917615498410	98	5UTR	MAL2	2.1932712599553800	156
BA046686_1	2.987009733333330	GAGCAAGGGAGGGAGAGAGAGGCAGGCTGCGAGGGGAGAGGAGAGGGAGTGGGGGAGCCAGCGCTCCAGCTAGCATGAGGACGGGCTTCTTTTCCCGTGCTC	0.6180525901907550	0.35683282931997800	0.20691348384092600	102	5UTR	GRIA1	2.192978287741240	157
BA051166_1	2.9868194000000000	CCTCAAACGGGTCATTGCCATTAATAGAGACCTCAAACACCGCCTGCTAAAAATACCCGACTGGAGG	1.405738641092090	0.8116035828447760	0.4706473518593350	67	5UTR	HSPB1	2.1926738802546100	158
BA079820_1_Multi	2.9853077083333300	GCGGCGGAGGGATCCGCGGCGGAGGCGGCCACGGCCGTAGTCGCTGCCTGAGAGTTGTTGTTTCCTCCTCCTCCTCCTCCGCCTCCGCCGC	1.068286124613240	0.6167752816169940	0.35784791016054100	91	5UTR	PHIP	2.1902561731050300	159
BA073848_Multi	2.9851913666666700	CTTTCAAAGCCAGCTGAAGGAAAGAGGAAGTGCTAGAGAGAGCCCCCTTCAGTGTGCTTCTGACTTTTACGGACTTGGCTTGTTAGAAGGCTGAAAG	0.57584863243405	0.3324663629482770	0.19290174789600000	97	5UTR	NTS	2.190070103362430	160
BA029629_Multi	2.983808016666670	GCGGGGCCCCGGGGCGGAGCCACCGGAGCGGCGCGGGTTCTCAGGGAGGCAAGATGACTTCTCTGCCCCAAGCTTGGAACAGCTAAAGGGAAAAACAGTGC	0.259408906147786	0.1497698017946110	0.08693887297668110	101	5UTR	DEPDC5	2.187857658021150	161
BA017036_1_Multi	2.9817732450000000	GAGGAGGGGGGCGGGGAGGGACCTGCGGCTTGCGGCCCCGCCCCCTTCTCCGGCTCGCAGCCGACCGGTAAGCCCGCCTCCTC	0.549315044425527	0.3171471887689890	0.18422428511177000	83	5UTR	CASC4	2.1846033687274100	162
BA123011_Multi	2.977979766666670	CCATCCAGTACTGAAGTGTTAAAGTTAGAAGACATTTGCTAAGTCAAATCACTTCAGGTATGTTGAAGAAAGTACGCACATCTTATCTTCTGAACATTTTGATGG	1.4575356017995400	0.8415085720524300	0.48943771146941100	105	5UTR	ZNF438	2.178536311608200	163
BA056345_Multi	2.9753621566666700	GTTGAGTCTGAAGCGCTGGGAGGCGGACATTAAAGTGAAGTGGTTGCGGTAACCTGGCCTGGGCCTGAAAGAAGTATTCAAGTATTTATACAGATAGGAATCAAGATAATCAAC	0.4679027870537760	0.2701438000600740	0.15725910407423200	114	5UTR	KIF18A	2.174349866348650	164
BA020661_1_Multi	2.9750362166666700	GCTGAGCATGCGCAAATAAACGTGGCGGGACGTATGTGTCATGGC	0.8812351258214370	0.5087813371123610	0.2962098817098780	45	5UTR	CDKAL1	2.173828577857280	165
BA123163_1_Multi	2.9741720166666700	TCCGTCCCCAGCGCCGCCATTTTGGAGCTCCGGATGAGGAGGGGGAAACCGGGGGAAAAGAGGGAAAAGAGCCGGGA	0.8692247856247030	0.501847163966717	0.29225773786914200	77	5UTR	ZNF507	2.1724464292586300	166
BA071297_1	2.973656756666670	GAGGAAAGGATGGAGCCTC	1.0105836763849000	0.5834607575994620	0.33984543579862100	19	5UTR	NDUFS2	2.1716223539439600	167
BA097584_Multi	2.9721742666666700	CTGGCCAAGCTGGGAGGGAAGAAGAAAGGGAGGGGAGGGGAGAATCGAGGACGGACGGCCTAGCCAGGCCAAG	0.6812428360196260	0.3933157347594350	0.2292068953223420	73	5UTR	SGCE	2.16925135015316	168
BA098152_Multi	2.968346066666670	GCTCCTCTACTAGTGACCTCTCCAACTATGACCATGCTTATCTAAGGCGGAGCCCTGACCAGTGCAGCTCCCAGGGGAGC	0.6476194339251770	0.3739032545091340	0.21817517883028600	80	5UTR	SHROOM3	2.1631287613249500	169
BA106391_Multi	2.966289400000000	GGCTGAACCGCAGGGAAGGGGGCGCGGCGCACGCAGTATGGCGCCCAACATCTACTTGGTTCGCCAGCGGATCAGTC	0.8478923203649960	0.489530859406547	0.2858427503280690	77	5UTR	SYPL1	2.159839454507990	170
BA045893_1	2.9655679166666700	GCGGGAGGAGGAAGTCGGGAAGAGGGAAGGCGGGGGCGCGGCCCGCCCGGCGCTCGAGTTACACCCGCCCAGCCCGC	0.9985225160349520	0.576497243424682	0.3367053273078650	77	5UTR	GPD2	2.1586855582130100	171
BA062279_2_Multi	2.964395188333330	CCCAGAAAGCCAAGGTCGGCGAACTCAAAGACGATGACTTCGAAAGGATCTCAGAGCTGGG	0.4071271732062850	0.2350549830450600	0.13733903455537000	61	5UTR	MAP2K2	2.1568099682772200	172
BA015102_Multi	2.9637875716666700	TCTGCCTACAAGGGCCTCCCTGACACCCAAGTTCATATTGCTCAGAAACAGTGAACTTGAGTTTTTCGTTTTACCTTGATCTCTCTCTGACAAAGAAATCCAGA	1.0120101345600500	0.5842843236108750	0.3414583906872090	104	5UTR	C6ORF10	2.15583818336129	173
BA071236_Multi	2.9577925800000000	GGCCCCGCGGCGAGGGCATCGGCTCTCGCCGGCGGATGACGAGCTGTATCAGCGGACGCGCATCTCTCTGCTGCAACGCGAGGCC	0.8325233094917240	0.4806575568416850	0.2814677794247910	85	5UTR	NDUFAF3	2.146250160529790	174
BA013561_2_Multi	2.95743997	GTGGAGGCCCGGCTTGGGACATTGTTCACTTCCCCTCGCTTCCCCTCTAGAAGCCCCCTTTGC	0.25080408247878200	0.14480180453298200	0.084804454197859	63	5UTR	C1ORF116	2.1456862176723800	175
BA034314_1	2.95424225	GCGCCGGTCAACGAGAGCAAACCCAGTGACTCACCTCCGCCGTGCTAACTCCTCGCTAGCTCTCCCTCTCACACACGCTCACACCCGGCTC	1.4396272305586200	0.8311691690957370	0.48730845635919800	91	5UTR	EIF3J	2.1405719799764000	176
BA080861_Multi	2.9534875500000000	TTGTATAAAGAGTGACTCTCCTATGAAGGTAAAGGCCACCCCTCTTCAGTTCCAGTGACTGAGATACATTTTTCCAATCCTGGGGGCAAATACAGACACAGCAA	0.34519338852168400	0.1992974957854730	0.11687653415762100	104	5UTR	PLAC1	2.139364958977330	177
BA010760_1	2.951923015	GTCGCTGCCGGAGCTCGCCGGTCGCCCCTGCGCTGCGCGGACCGCAGCCACAGCCGGACTGGTGGGAACGGCGGCGAC	0.9382507186666160	0.5416993049895300	0.31784389833303800	78	5UTR	BMP8A	2.136862737433950	178
BA114307_2_Multi	2.950833461666670	CGGCGGGGGGAGAGGAAGAGAAAGAAGCGTCTCCAGCTGAAGCCAATGCAGCCCTCCGGCTCTCCGCGAAGAAGTTCCCTGCCCCGATGAGCCCCCGCCG	0.891107240692966	0.5144810052909090	0.3019849314673480	100	5UTR	TSPAN12	2.1351201725035900	179
BA019236_2_Multi	2.9497917333333300	GCCCGGCGCGCAGCGGACAGCCTCCTACGTCACGCCAGCGCCGCGCGGCAAGGAAGGCCCCCTTCTCCGCCTCCGCCTCCTCCCGACGCCGGC	1.0113569635497300	0.5839072151522370	0.3428570743219450	93	5UTR	CCT4	2.1334540959517600	180
BA086253_1	2.9475241750000000	GCAGGGGTGTGGTTAACAACTCAGAGGAGGAGGGAGAATCTAACCTGTCAGCCCTTTTACTCAGCCACAGCCTCCGGAGCCGTTGCACACCTACCTGC	1.0710341526503900	0.6183618563439850	0.36336738532446100	98	5UTR	PTK2B	2.129827501907830	181
BA042135_1_Multi	2.9459781000000000	CAGGACTACGCGCCTGGAGTAGGAGAAGGAGGAAAAAAGAGACCATAGACTTCCATCCTG	0.793481567633378	0.45811679667013700	0.2693440143473500	60	5UTR	FUNDC1	2.127354804158870	182
BA078686_Multi	2.9452102000000000	GCTGGCTGCGGAAGGGGAGGGGGGGGGAGAAGGCGATTGGATGCGGCGGCGGCGGCGGATCCCGGAGAGCCCCGGAGTGAGCGGAGTAGCGAGTCGGC	0.40663970183261700	0.23477354131625100	0.1380681425837170	98	5UTR	PDS5B	2.1261266718875100	183
BA044471_Multi	2.9441209833333300	CCAGTTTCCCTATTGTTGAACATAACATTTCTTATTTTAAAATGTTTACCTGAATACTCTTTTACTGAATTATTTTTAGGTTGGTCTTCCTGCAAAATCTGG	1.103622543698320	0.6371767726879660	0.374856383262077	102	5UTR	GLS	2.1243846454012200	184
BA097567_Multi	2.942871933333330	CGCCTTGCGCCTCCCGCTCGCTGCGGTTGATTAGGGCCAATCGGGAGAGGCAGCTGTGGCGGGGGCCGAGGAGGGACATTTTAAAAGGGCCGGAGATTGCGGGCG	0.6849811902114540	0.3954740745584140	0.23275942879226500	105	5UTR	SFXN5	2.122386991261970	185
BA044598_1	2.9426750150000000	CGGGGCTGCTGGCGGCTCTGCAGAGTCGAGAGTGGGAGAAGAGCGGAGCGTGTGAGCAGTACTGCGGCCTCCTCTCCTCTCCTAACCTCGCTCTCGCGGCCTAGCTTTACCCG	1.0019676091873200	0.5784862688835880	0.34049550292842100	113	5UTR	GLUL	2.1220720521292900	186
BA114391_Multi	2.9418005666666700	CGGGGCTGCGCGACGGCGCAGGGGCTGCGGGGAGCGCCGCGCAGGCCGTGCAGTTCCTAGCGAGGAGGCGCCGCCGCCATTGCCGCTCTCTCGGTGAGCGCAGCCCCG	1.320365514322650	0.7623133851228780	0.4488290366395370	108	5UTR	TSPAN3	2.120673512973410	187
BA053038_1	2.9390205833333300	CCGCGGCGGCCGCGGCCGGTGCATGTGCGGCTGCTGGATGCGGAGGCGGCGGCGACGGCGCGG	0.48562523197562600	0.2803758584064020	0.16523369544586400	63	5UTR	ING2	2.1162273777403300	188
BA115121_1_Multi	2.936586619166670	GCATGCGTACCATATCTGAAGTTCGTAAATTGAAATTGAACATGC	1.2604738331010800	0.7277349068473870	0.429230939375039	45	5UTR	TUBD1	2.1123346443891200	189
BA095007_2_Multi	2.9347463166666700	CTCCAGCAAGTTTAAAAATAATTAGGTCCAACTCAGAGGAAGTGGAG	1.4223509850213500	0.8211947240842050	0.48465892160548900	47	5UTR	SCML1	2.1093913771807600	190
BA100805_Multi	2.934204043333330	GAAACAGGAAGTTGTAACTAGAAGCCATCTGAATACTAAGCCAGGGCAGAATGCTTGTGAAGTAGCAACTAAAGTGGCAGTGTTTC	0.5018536610234720	0.289745346285701	0.1710357063148730	86	5UTR	SLC9A9	2.1085240983937300	191
BA092837_Multi	2.9331947866666700	TCTTAAAAGAACACCCTTGCCGCTCCCACGGGTCACCCACCCACGTCAGGCGTGGAGAAAGTCCTGGCCTCCACCATTTCCACCACGTCGACGATTGAATTTAAGA	0.157317428950835	0.0908272599529843	0.05363347489431930	106	5UTR	RPRD2	2.1069099550385900	192
BA061994_1	2.932493016666670	ACGCTGCCGGTCGGGCTGGGCTGAGAGGGGAGGGGGCGGCGGCGGCCGAGGCGGCGT	0.2923906512292090	0.16881182119571400	0.09970719437946570	57	5UTR	MAK10	2.1057875870426800	193
BA098030_Multi	2.931957133333330	GCGAGCGGGCGAGCCGGAGCGAGGAAGGGAAAGCGCAAGAGAGAGCGCACACGCACACACCCGCCGC	1.161321269432220	0.6704891475223310	0.3960908078188440	67	5UTR	SHH	2.1049305280306300	194
BA095065_Multi	2.92845827	CGGCGGCGGCGCCCGTAGGATGCAGGGATCGCTCCCCCGGGGCCGCTGAGCCTGCGCCCAGTGCCCCGAGCCCCGCGCCGAGCCG	0.5185412643138000	0.2993799385375010	0.17706971262861800	85	5UTR	SCN5A	2.0993346601146100	195
BA035024_1_Multi	2.9273422233333300	CCTGGGGCCATTCCTGGTGGAGTTCCTGGAGGAGTCTTTTATCCAGGTAACGTACATGAAACTTCCACACACCCAGG	1.0057658967201600	0.5806792112131290	0.3435764662919740	77	5UTR	ELN	2.097549723368080	196
BA117102_Multi	2.9271221933333300	TCGGGTGCAGACTGCGGAGCGGGCCCTACCGTGTGCGCAGAAAGAGGAGGCGCTTGCCTTCAGCTTGTGGGAAATCCCGA	0.17672934116962000	0.10203473269798600	0.06037648225691790	80	5UTR	UPK1B	2.0971978208499500	197
BA093410_2	2.9261228000000000	GGAGAAAAGCTGGGAACGGCCGCTTCC	0.30788901479100800	0.17775980557011700	0.10522081123560800	27	5UTR	RSBN1	2.0955994523066000	198
BA025749_Multi	2.9260686833333300	GGGAGAGAGAACTGGCCAGGGTATAAAAAGGGCCCACAAGAGACCGGCTCTAGGATCCCAAGGCCCAACTCCC	0.7429226542139300	0.4289265943974840	0.25389788641858000	73	5UTR	CSH1	2.0955129014213900	199
BA099898_3	2.9257662533333300	CCGAAGCTGACTGCGAACTACAGCTTCTTGG	1.0468004813911900	0.6043705397190340	0.35778677814694500	31	5UTR	SLC35B4	2.095029213385420	200
BA046790_2_Multi	2.9201711333333300	CGGCGGCAGCCCGAGCAGCGGCAGCAGCAGCGGCAGCACCCCAGGCGCTGACAGCCCCGCCGGCCGGCTCCGTTGCTGACCGCCG	0.31156978470404700	0.179884899070235	0.10669572791386200	85	5UTR	GRK5	2.0860807208289900	201
BA025170_1_Multi	2.9187044833333300	GCGGGGCGCTGTTGCTGTGGCTGAGATTTGGCCGCCGCCTCCCCCACCCGGCCTGCGCCCTCCCTCTCCCTCGGCGCCCGC	0.8104563433923820	0.46791718802403200	0.2776767391218700	81	5UTR	CREBBP	2.0837350505649300	202
BA076948_Multi	2.9182514666666700	GGGAGGGAGCGAGGGAGGGAGCGAGGGAAGGGAAAGGCGAGCGTGAGCTGCCTCAAATGCTTGGAATAATTCCGCTTCCGTTTGGAAAGCCGCAGCCTCAGTCCC	0.4606882789196130	0.26597850184674400	0.15786448980897000	105	5UTR	PARVA	2.083010523428850	203
BA049790_2_Multi	2.918241966666670	CTCCCCACTGCCTGCCTGCTGCACCACCTTCCACCCAGATCACCCAGATCGTCTCTAAAGGGAG	0.7905611010610510	0.4564306645084450	0.270903204768884	64	5UTR	HMX2	2.0829953297101700	204
BA006309_Multi	2.9152759833333300	GGCGGCCGACGACGTTCGTCATTTAGTGCGGGAGGGATCCTGAACCGCGCGGCCGAACC	0.6400744672630960	0.369547165975755	0.21955878994730200	59	5UTR	ARHGDIA	2.078251717458630	205
BA083537_Multi	2.9089255500000000	GCCGCGGGCCGGGGGCGGACTGGGGCGGGCGGAAGGAGAGCCAGGCCGGAAGGAGGCTGCCGGAGGGCGGGAGGCAGGAGCGGGCCAGGAGCTGCTGGGCTGGAGCGGCGGC	0.3099611561049670	0.17895615691553000	0.10655520424198100	112	5UTR	PPP1CA	2.0680952229753300	206
BA011421_Multi	2.908747866666670	GAGGGCGGGGGGAAGGAAGAGGAGGCGGGATCCGGGCGCTGCGTTGGCTGCGGCCTGGCACCAAAGGGGCGGCCCCGGCGGAGAGCGGACCCAGTGGCCTC	0.4695330521356570	0.27108503404394800	0.16142102157301400	101	5UTR	BTRC	2.067811047124630	207
BA028160_Multi	2.9085857733333300	CTCGGGCGTCGGGTGACGCTAGGCGGACGGACCATCATGTGACACGGAAGTAGCTCCGAACAGGAAGAGGACGAAAAAAATAACCGTCCGCGACGCCGAG	0.45270534077785800	0.2613695503616780	0.15564448706597500	100	5UTR	DAZAP2	2.0675518049659700	208
BA113072_Multi	2.907839133333330	CGCCCCCGCTGTGGCCCCGCCCCCGCGCGGCTCTTCGTGCCACGTCACCGCCTGCGTCGCTTCCGGAGGCGCAGCGGGCG	0.9111354416356330	0.5260442924965410	0.3133376365944890	80	5UTR	TPT1	2.0663576746376900	209
BA101722_Multi	2.9026936833333300	GGGTCATAAGGCGGAGGCGCGCCC	1.037159617426390	0.5988043843137340	0.3573093583320710	24	5UTR	SMYD5	2.058128356763460	210
BA115490_Multi	2.8960776500000000	CGGCCACCGCTCGCTTCAATATGGCTGCCCCCAGGGAGAGACGAGGCTACCATGAAGGAGCCGAGCGCAGACCCTGAGTCCG	0.5583966777343620	0.3223904722045270	0.19281136254560100	82	5UTR	TYW3	2.047547077892520	211
BA023441_Multi	2.89265475	GGTACATAAATAAAGGATAAAATATTTTATGAAACAAATCTTCAATCAAGTATAACATTTTGATGCTTGGCATCTAGACTCCCTTGTGCC	1.168176326462400	0.6744469165440170	0.4038422927805	90	5UTR	CNOT7	2.042072701083550	212
BA090678_Multi	2.892022050000000	GCAGAGCGGTCGTCTGATTGGCTGGACGGTCGTAGCTGGGCTATAAAAGAGACCCCTACAGGCTTAGC	0.4839833697803020	0.2794279288259600	0.16735120321102100	68	5UTR	RGS4	2.041060799419160	213
BA005936_1_Multi	2.89196623	CGCCCGGAGGCGCTGACGTGGCCGCCGTCAGAGCCGCCATCTTGTGGGAGCAAAACCAACGCCTGGCTCGGAGCAGCAGCCTCTGAGGTGAGGGCG	1.395249017346680	0.8055473957516680	0.4824568844798310	96	5UTR	ARF1	2.040971524326850	214
BA021272_2_Multi	2.8900594166666700	TCCAAGAAGAAATACAGAAATTCTGACAGGTTCCTGGTCTGACCAAACATATCCAGAAGGCACCCAGGCTATCTATAAATGCCGCCCTGGATATAGATCTCTTGGA	0.532861333305479	0.30764763422466100	0.18437729350217700	106	5UTR	CFH	2.0379218837615300	215
BA039680_1	2.8899213500000000	AGCGCGCGGCCGCGAGCCCTGGGCGCCATTTTAGACTCGCTGTTTGTGGCCCAGGTGCAGGAAGCTTACGCGGTGGCAGCCGCTCGCT	0.6184442444498880	0.3570589510119180	0.2140003721727200	88	5UTR	FBXL3	2.0377010683833100	216
BA071541_1	2.8800821283333300	AGCGGCGGCAGCAGGAGGAGGATCGGGAGTCGCGGGAGGATGGGCCGCCGCT	0.31202209206088600	0.18014603884446200	0.10833791473906600	52	5UTR	NEK7	2.0219648193224900	217
BA054026_Multi	2.8794460833333300	GGCGCCGCGCCGAGGAGGCTGCCGCTCTGGCTTGCCGCCCCCCGCCGCCGCTGCACACCGGACCCAGCCGCCGTGCCGCGGGCC	0.49803520046220200	0.2875407570527620	0.1729621552370450	84	5UTR	ITGA11	2.0209475678697800	218
BA109807_Multi	2.8788857666666700	GGGCGCTCCATGGCCGCGCCGTAACGGGGACCCAGCCGCCTCCCCGCCCAGCCCAGCCCAGCCCTTCCGCCCGCCC	0.2580707068550800	0.1489971920727380	0.08964256582986580	76	5UTR	TLX3	2.020051431679510	219
BA045377_1_Multi	2.8780310166666700	GGCCGCGGCCGCTGCCGTCGCTTCGGCACCCGCCGCCCTCACCTCCCTTACCCCTCCCGGTGCCGCCGCAAAACCAGTCCCGCGGCC	0.4929051612551990	0.2845789275356450	0.17126471480007900	87	5UTR	GNL3	2.0186843968326100	220
BA038199_1	2.875768733333330	GGCTACTGCAGAGGATTCAGAGCC	0.6413141907362190	0.37026292065668300	0.22300617685375000	24	5UTR	FAM168A	2.015066239300890	221
BA077906_1	2.8745675500000000	CTTCAGCTGCAGGACAATGCTGCCAGAGGCCTGGTCCTCAGAG	1.241148220217240	0.7165772590466470	0.4317686742888470	43	5UTR	PCOTH	2.013145140179290	222
BA020694_Multi	2.873357971666670	CAGAATGGGCTGAGGCGGCGGCGGCTGTTTGGATAAAGTCAACAGCGGGACGTGGGGCGTGACGCCGTAGTAAAAGCCCAGCTTG	0.12255557970852500	0.07075749693540740	0.042652388222076400	85	5UTR	CDKL3	2.0112106146083900	223
BA082906_Multi	2.873136966666670	GGCCTGGCTGCAGAAACGTTGCACCGGTGCCTGAGGTGGGAGGATGTGATGACGCGGCCCACGCAGCGGGAACCCAGGCC	0.32416696350974900	0.18715788364473700	0.11282683953833200	80	5UTR	POU2AF1	2.0108571527349300	224
BA095439_1_Multi	2.872731016666670	AGAGATGGTGGCGCCGGCGTCCCCTCCGTGAGGTCGCGCCCGTTCGCACCGCCCCCGCCCGCAAGAAAGATGGCAGTGGCCTGATCCGGGCCCGTTGGCGGCGTCACTGACGCT	0.5082461305515040	0.29343604028849600	0.1769208908188140	114	5UTR	SDF4	2.010207901145460	225
BA116524_1	2.872464133333330	GCACGGGTCCTGGTCGCCTAGGAAACCGCGTGACAACAAGATGGCGGCGCTGCGGGACGGCTAGCGGCCCTGC	0.5301139960610610	0.30606145832704100	0.18455025770709700	73	5UTR	UBXN11	2.0097810642730200	226
BA022206_Multi	2.8722565500000000	AGGACACTGCGGGGTGTGCGGCGGCCCAAGCGGTTTCAAACGGCTTAGAGCAGGCCGCTTGGTTCTGACCCAGCTGAGGAGGACCAATAAGAAAACCT	0.4540765363514700	0.26216121049521400	0.15809052166717800	98	5UTR	CKAP5	2.009449068191940	227
BA093865_1	2.8707998100000000	CCGGGGGAAGCAGAGGCGCCGGAGGCTGGGGCACCGCCGACGCCTCGG	0.6735722467741710	0.3888871179937290	0.23462877642247400	48	5UTR	RYR3	2.0071192473754600	228
BA010912_Multi	2.870647333333330	TTAGCGGTAGCCCCTTGGTTTCCGTGGCAACGGAAAAGCGCGGGAATTACAGATAAATTAAAACTGCGACTGCGCGGCGTGAGCTCGCTGA	0.6292006432334210	0.36326916074510100	0.2191842362268890	91	5UTR	BRCA1	2.0068753855250100	229
BA085235_1	2.869683495	CCCGGTCCTGCCTGTCTCACTGGTCCCGTCTCCTCGCAGAACCCTCTCCGTTTCCCCCAAATCCCCGTCTCTTCCAGGAATCCCGGTGACCGTTGGCGGGAGGGGCCGGG	0.28545563393033100	0.16480788709137200	0.0994728632714009	110	5UTR	PRRT2	2.005333881473010	230
BA094437_Multi	2.8690746666666700	GAAGGGGCTGATGCGAACTGGGGCCACGGCAGCCATCGCGCTTTGCAGTTCGGTCTCCTGGTGTACGGCCAACGCCAAGTAGGGGATTGCGTTCCCTCCAGTCGCAGACCCTATC	0.6632144032518680	0.38290701424790300	0.23115968746202100	115	5UTR	SAR1B	2.004360158691560	231
BA031798_Multi	2.868841966666670	GGGAGGCCTCCAGGAGGAAGAGCTGTCTCTAGACGGAGGGACGGGAAGTGGCCAGAAGGGGAAGTGTGAGGAGTTCCCGTCCAGCCTGTCATCAGTCTCCC	0.7873352203811190	0.45456820142951200	0.2744435662644500	101	5UTR	DOK3	2.0039879925507300	232
BA111838_Multi	2.867733016666670	CAGTCACATTTCAGCCACTGCTCTGAGAATTTGTGAGCAGCCCCTAACAGGCTGTTACTTCACTACAACTG	0.4177228294671010	0.24117238803948300	0.14566308196731800	71	5UTR	TNFAIP6	2.002214405778600	233
BA092639_Multi	2.8669184666666700	CGCGGCCCTGGGCCCCGCCCCGGAAGATAAGGCCGCTCGCTGACGCCGTGTTTCCTCTTTCGGCCGCG	0.3489150275597570	0.20144618508593100	0.12170385437066000	68	5UTR	RPL8	2.0009116643518200	234
BA015688_Multi	2.8665439766666700	GCCCCATTCAAAAGTAGTCGCTATTGTCGCCGTGGGCTGAGCTCGCCGGGCCGGCCCCTCCGTGGGGCCGCGCTGGGACGCACGCGGGTGGACGAGGGGACCGATCCCGGGC	0.4412458972058320	0.25475343753060500	0.15392957540422300	112	5UTR	C9ORF140	2.0003127279612700	235
BA082366_2_Multi	2.8653224500000000	GGAAACAGAAGAGAGCCTGAGAAGACCGCTCTCCTCCGATCCTAATTGACTGAGCCAATGAGAGCCAAAGAGGTCACATGCTCAACTGGGCGGGGAGCGGGTTTCC	0.8661057345133440	0.5000463789679580	0.30227164642965200	106	5UTR	POLR1B	1.998359092957170	236
BA064585_1	2.8633364083333300	GTTTGGGCCTGGCTCTGTGACTGAGGCGGCGGCGGTGGCGGCCAAGCGGGATACGGGCGGCGGGAGCTGGGGAACAGGC	1.103035762950450	0.636837994665229	0.385227442971851	79	5UTR	MED15	1.99518273944359	237
BA020079_1	2.862877088333330	CTGTGCTCCTCCGGGGCCCTCCGCCTGCTCCCAG	0.8358345971281880	0.48256932964996200	0.29195615855614000	34	5UTR	CD99L2	1.994448131141890	238
BA009200_Multi	2.8607061666666700	GAGGGAGGAGGGGAGCCGGCAGAGAAGGGTCAGCCGCGGCGGCAGGGCGGCGGCGGCAGCGGCGCAGCTCCGCTCCCCGCGCGTCTCCCTTCCCCGCGCCCAGGTAGGGCGCTC	0.7094272428229560	0.4095880096142880	0.24799025187881800	114	5UTR	B3GALTL	1.990976091869320	239
BA115730_Multi	2.860185766666670	GCGATTAGGTGGTTTCCGGTTCCGCTATCTTCTTTTTCTTCAGCGAGGCGGCCGAGCTGGTTGGTGGCGGCGGTCGTGCGGACGC	0.8340626734854380	0.48154630905783600	0.29161136427074700	85	5UTR	UBA52	1.990143795953170	240
BA108951_Multi	2.8600331000000000	CCTGGTTGGGTGCTCAAAGCAAGGAGGTGAAAGGCGACCAGCATTGGCGAATGGGGTCCCTCCCCTCTCCGCAGGCCCCGCCGCCGCCGCCATCTTTGTTGGGGGCAGCCAGG	1.182896553622140	0.6829456436572250	0.4135954068581030	113	5UTR	THAP3	1.9898996302283400	241
BA080688_1	2.859685583333330	GCGGCCTGGCCAGGCGAGGCGGGAGCCGAGCAGGCCGGAGCGGGCCGC	1.1672417267441500	0.6739073251450970	0.40817135056630100	48	5UTR	PKN1	1.9893438333366000	242
BA101893_1	2.859189316666670	CCCCTCCCGCGTCCCCAGGTTTCAAGGACGCTAGGACTCTCCGCGGCCCTGAGGCTTCGCACTGGGGAGTGGGGTGGGATGGGGGGAAAGCGGGAGGGG	1.1928281697549000	0.6886796649049610	0.4171910418109490	99	5UTR	SNCB	1.9885501347970400	243
BA025099_1	2.8591818833333300	CCCAGCCTCCTTTGCGGG	0.3220854301506410	0.18595610979952900	0.11264950719929100	18	5UTR	CRBN	1.988538246378560	244
BA079749_Multi	2.8584594166666700	CCGGAGAGTTGCTCAGGAGGGAGGACGTAGAAGAGGCTGAGTGAGGGGCCCGGTAGTTCGCCGAGGTGGGGTAGTTTGTGGCGGTGGTACCGGAGCTCCGAGTAGTTGCCGCCGG	1.1044580765723300	0.6376591678176920	0.3863822834540260	115	5UTR	PHF23	1.9873827774004300	245
BA073233_2_Multi	2.8582299000000000	CCGCCCCTCTTCCGGACGTGACGCAAGGGCGGGGTTGCCGGAAGAAGTGGCGAAGTTACTTTTGAGGGTATTTGAGTAGCGGCGG	0.7374136211090030	0.4257459526513800	0.25799660870841900	85	5UTR	NR1H2	1.987015702488140	246
BA070616_Multi	2.85549995	CGGGAACATGGCGGCCGCAGCCTCGGCTACAGCTTCGGCGGCGAAGGTCAGCGCCGACGGCAGCCGGCACCTGACGGCGTGACCGACCCG	0.5508410592387860	0.31802823383221100	0.1929052946538440	90	5UTR	NCOA2	1.9826495875068000	247
BA114394_1	2.8539600166666700	CGCCATTGCCGCTCTCTCGGTGAGCGCAGCCCCGCTCTCCGGGCCG	0.5482833689532100	0.31655155065733000	0.19211319210897200	46	5UTR	TSPAN3	1.9801867123636900	248
BA053376_1	2.851494066666670	GGGAGGAAAAGGAAAGGCGACCACAGTTCCCATGATGCCTGGAGGGGAGACTACATTTCCCATTATTCCC	1.0792130980371600	0.6230839726647270	0.378472854161938	70	5UTR	INTS9	1.976242822827890	249
BA088405_1_Multi	2.8493904833333300	GCCCGGCAGCTCAATGACAAATCGGTGGAGGACGGCTGGGGTCCGGCCCCGGGAGGGGGCGGGGCGCGTTTAAGAGCTGCGGGC	0.4940600031730570	0.2852456758277920	0.17339146953108600	84	5UTR	RALB	1.9728784803651400	250
BA064832_Multi	2.8480125333333300	GGTAGGCTTAAATTTGGGGAGGTGGTGGATGAAAAGGAAATTGGGAGCTCCATTTCTTTCACCTCAAAGCTGGCCGCCACCGCTGCCACCTGCT	0.41511492000964700	0.23966671081220000	0.14575600182622600	94	5UTR	MED24	1.9706746714534300	251
BA039420_Multi	2.8476285666666700	CCGGCGTCGAGGCGGCCATGGCGACCCGGAGCCCGCTCCCCACCCACCCCGCCTGCTCCGCCCTCCCCTCCGCCCCGCGCCACCTTTGATGGCTCGGACCTCAGCCGG	0.8063981634549590	0.46557419674474000	0.28318235492310000	108	5UTR	FARP1	1.9700605786621000	252
BA120928_Multi	2.84579255	GCTCCCGGCCGCTCTCGCCTCCTCTATTGGCCCAGGAAGCCCACCCAGCCCCGCCACGCAGAGCCCAGAAGGAAAGAAAGCCTCATGCCTGAGCCGAGGGGAGC	1.1985436673830200	0.6919795089991100	0.4211634004674810	104	5UTR	ZBTB16	1.9671241659533300	253
BA119899_3_Multi	2.8457439	GAGGACTCCGCAGCCCTGCTCCTGACCGTCCCCCCAGGCTTAACCCGGTCGCTCCGCTCGGATTCCTCGGCTGCGCTCGCTCGGGTGGCGACTTCCTCCCCGCGCCCCCTC	0.5553249305307910	0.32061699812966200	0.19514227212462500	111	5UTR	WNT5A	1.9670463581202700	254
BA081100_Multi	2.845303116666670	CAGGCGGGGATACAGCCTGGAAGAACACCCCACACAGTGCCCACTTTTGTTCTGCCAGTTTGGAGACCCTGACACACCCACCTTCTCACCTGGGCTCTGCGTATCCCCCAGCCTTG	0.2971310001131500	0.17154866289991000	0.10442859264191400	116	5UTR	PLD3	1.9663413962289600	255
BA117988_Multi	2.8416743666666700	GGGGCAGGCTGAAAGTTGGAGCAAGCAGGAAGTGAACTGAGGGCCACCCTGGGAGGAAGCCGACTAGGCGAATTCACTTACTGACCGGCCTGGGC	0.47735999432756300	0.2756039212253770	0.16798546657107500	95	5UTR	VAMP8	1.9605377955261800	256
BA050073_Multi	2.84108565	GGGAAGAAGGAGGAAAATTACCCGCTACACCAAAATTGCATTGAGCCAAACTTGCCACCAAGAGCCC	0.06536702462933840	0.03773966926587330	0.02300776276468060	67	5UTR	HNRNPH2	1.9595962381137400	257
BA111327_1	2.8381855983333300	CGGTGGGGCGGAGAAGGGGGCTGGCCCCAGGAGGAGGAGGAAACCCTTCCG	0.8656862162924520	0.4998041700101950	0.30501395567675600	51	5UTR	TMEM59	1.9549580729354300	258
BA023972_Multi	2.8355763000000000	CTTCCCCTTCTTCCCCAAAGCAGGAGGTTTTATTTAAAATAAAGCTGTTTATTTGGCATTTCTGGGAG	0.33734815514106900	0.19476804818132000	0.1189698740044730	68	5UTR	COLEC10	1.950784920846950	259
BA054917_Multi	2.8345887500000000	CAGCCCCGCTCTCCCCACCTTGTAAAACAAAGCCGGGGAAAATGCCTGCCCGTGCAGCTCGGAGCGCGCAGCCCGTCTCTG	0.574320265678724	0.3315839599906690	0.20261149546957200	81	5UTR	KCNK2	1.9492054938062200	260
BA025442_Multi	2.834067781666670	GCCCAGCAAATCTTTTGTCCGGGGCGGCGCTGAGCCAGCAGGGCGCTGCCCGGTGTAAACGGGGACCCGCGGAAGGGGCGGGGC	0.47380061863808800	0.27354891471291200	0.16718041173999500	84	5UTR	CRYGN	1.948372288932520	261
BA055001_1	2.8337960166666700	CTTTCTCCCTCCTCTCCTCCATTTGTTGTTTGATGTTTCCCACTCTTTGAGGAAG	0.5296013470949880	0.30576548030848000	0.18688760375842000	55	5UTR	KCNT2	1.9479376446211200	262
BA023957_1_Multi	2.833029466666670	CTCCCACCTGCCCATAAAAGCCAAGTGCATGTTACCAGCAGCGGATCACAGCCCTTCCCCGATCCTCTCCGTGGGAG	0.16066842399266200	0.09276195784243660	0.05671258484356840	77	5UTR	COL8A1	1.946711671457160	263
BA122411_3_Multi	2.832257796666670	GCTGTGATGCTGGGCAACTACAGAAACTTGGTCTTGGAGACTTGAATGAAAATTCTGTGGAGAATCTTCAGCAGAAAACACTTCAGGATCTGTTACATGAGC	0.7946960303838450	0.45881796706604000	0.28058746323132600	102	5UTR	ZNF239	1.9454775096785000	264
BA092464_1	2.831534133333330	AGGAGGGTGGGCGGGGCGTTAAAGTTCATATCCCAGTGTCCTTTGAATCGACTTCCT	0.7019941553525330	0.40529651456232900	0.2479200752300780	57	5UTR	RPL23	1.9443201268249200	265
BA001097_Multi	2.8312121500000000	GTGCTGTGGATGCTGGTAGCAGTGCTGGCCCTCAGCCGTGCTCTTCCCTCTCTGTCCCCAGCTGAGTCAGCGC	1.1474572604526800	0.6624847582059470	0.4052883357584780	73	5UTR	ACCS	1.9438051663841100	266
BA008895_1_Multi	2.8293106	CCTGGGCCAGGGGCGGGGCACTCGCGGCGGAGGCAAGCGGCGGCGCGCGGACGGTTGGTCCAGTTCTCCGGCCTGGCGGCAGG	1.016898789353350	0.5871067897717600	0.3594157493183490	83	5UTR	ATRIP	1.94076394367205	267
BA120835_3_Multi	2.8290397000000000	GTCTCCAGAGATTTGGGCCGCTACAAAAAGTGCATTTTGCCCATTCGGCTGTGGATAGAGAAGCAGGAAGAGCACTGGACTTGGAGTC	0.6041696411412300	0.34881750494908900	0.21355997271485100	88	5UTR	YWHAB	1.9403306827887200	268
BA093485_Multi	2.8290218166666700	GCTGCCTGGCGCTAGAACCAGGAAGGCGCTGAGCTTAAACTGAAGCAAGTTCGGTGGACGCCGGCGGC	0.4291918015730270	0.24779400217216800	0.15171031875559300	68	5UTR	RSRC1	1.9403020812796900	269
BA004246_Multi	2.8286821100000000	GGTCGAGGCGGTGGCAGGTGACCCTTCCGTACCCCACCAGAACATGCCCGGGTGACCTCCTCCCAGATCTTCCTTGTGGCCTTCCTCGCCC	1.0480772250113200	0.6051076679918040	0.3705178539879560	91	5UTR	AMIGO1	1.9397587752240500	270
BA087430_1	2.8281908333333300	CGTGACCCACCGCGGCGGGGCCGGCGGCCCAGAAATAGCAGCGGCGGCGGTTCCGCCCGCGGGCGGCGCG	1.2312997175452100	0.7108912233778380	0.43536656120690000	70	5UTR	RAB31	1.9389730573851400	271
BA025309_Multi	2.8281413166666700	GGGCGCTGCTGTGAAGCTGAAACCGGAGCCGGTCCGCTGGGCGGCGGGCGCCGGGGGCCGGAGGGGCGCGC	1.298745993764060	0.7498313491086300	0.4592224533160190	71	5UTR	CRK	1.9388938634584600	272
BA056203_1	2.8274029000000000	TTTTTGGACCAGCCCTTCCTCCTGGATTTAAAAA	1.2643204698897900	0.7299557636328220	0.4471667161018280	34	5UTR	KIAA1704	1.937712885026320	273
BA032875_Multi	2.824648586666670	GTTATAGTTTTGCCGCTGGACTCTTCCCTCCCTTCCCCCACCCCATCAGGATGATATGAGACTTGAAAGAAGAC	0.5675559497048090	0.32767858034224500	0.20092975543360400	74	5UTR	DYRK1A	1.9333078048204600	274
BA030658_Multi	2.8239981333333300	TGCAGCCCCAGGATTAGACAGAAGACGCGTCCTCGGCGCGGTCGCCGCCCAGCCGTAGTCACCTGGATTACCTACAGCGGCAGCTGCA	0.6147232468856820	0.35491063206656900	0.21767834745701000	88	5UTR	DLL4	1.9322675095610900	275
BA018599_2_Multi	2.8239635	CACCTGGAGAACAGAGTAGAAGATCTGTGGAGAAAGTTCCAGGATGTACTCAAGAATTACACTGATGCCACAGAGGATCGAAAGGCTGCCTTTGAGACCCTGCAGGTG	0.9355881613989610	0.5401620768343170	0.3313032060786060	108	5UTR	CCDC65	1.9322121191270100	276
BA029474_1	2.8229424000000000	CAGATGCGAGGCGGCGGTCAGGTGGGATGCTATGGAATATGATGAGAAGCTGGCCCGTTTCCGGCAGGCCCACCTCAACCCCTTCAACAAGCAGTCTG	0.3612897059949400	0.20859070901161900	0.12798337861762200	98	5UTR	DEF8	1.9305790342692400	277
BA113956_Multi	2.8228594166666700	CCTCCGCGGGAGCGCGACCGGGCCAATCAAGAGCTTGGCGTATTTTACAAACTGAGAAAGTAGCTCCAGCAGCACCCGAGAGGGTCAGGAGAAAAGCGGAGG	1.1205182180308500	0.6469314948119930	0.3969443931267400	102	5UTR	TROAP	1.9304463158037500	278
BA097877_Multi	2.822318233333330	GCGATGTCGGTGGCCGGGCTGAAGAAGCAGTTCCACAAAGCCAGCCAGATTGAAAAACTCCCATTAGC	0.17647879147882200	0.10189007776655800	0.06252972800674910	68	5UTR	SH3GL3	1.929580780296020	279
BA082042_2_Multi	2.8206315000000000	CGCGGGGCGGAGCTTCCGATAACAACACTCGGAGCTGGGGCTGTGGCTATTTGTTGCTGCGCCGCCACCGCCCGAGTCATGTTCCGCG	0.422126101888807	0.24371461855747000	0.14965659352836700	88	5UTR	PNRC1	1.926883122215770	280
BA084844_1	2.819135616666670	CCCCTCCCCTCCCCAGCTGTGGGCTGAGCTAGAGACGGGG	0.9369061571078540	0.5409230220116370	0.3323380938358860	40	5UTR	PRMT1	1.924490697947180	281
BA104548_2_Multi	2.81809595	GGGTTGTCCAGACACAGGCGGTTGTGTCTTCTCTTTAGGGATGGTGAGGTTGGAAAAAGGCTCCTGTAACCC	1.3623567146469400	0.7865570159337040	0.4834316285955200	72	5UTR	STARD3NL	1.9228279186988700	282
BA070478_1	2.817496033333330	GGCGTCTCGACGCGCGCGATTTAAAACCAGCTCAGGAGACGCC	0.7846592454871580	0.45302322660413900	0.2784952440762950	43	5UTR	NCAPH	1.921868448691770	283
BA039682_1_Multi	2.8159066233333300	GCCGCGAGCCCTGGGCGCCATTTTAGACTCGCTGTTTGTGGCCCAGGTGCAGGAAGCTTACGCGGTGGCAGCCGCTCGCTGAGGTAGTCTCTCGCGGC	0.41982030153959200	0.24238336410515400	0.14908885758528100	98	5UTR	FBXL3	1.9193264435955200	284
BA015487_Multi	2.8158042	CCGCAGCTCCCTCCTCCTACCCCACCTCCTCCATCTGGGGAGCGTCTGCGGGGGCCTGAGGGGCGGCGGCGG	0.708891954627497	0.4092789608305450	0.2517547046160020	72	5UTR	C7ORF60	1.919162633983580	285
BA025505_1_Multi	2.8153516000000000	GATCGAGCGAGGAGCCCAAGAGAGAGCGCGCAGCACGAAGCTCGAGCCGCCTCCGCCGCGCGACCCCACCTCGGCCGCCGCCGCCTGCGCCGCGAGATC	0.24566664659639400	0.14183570454334100	0.08725966824051160	99	5UTR	CSDA	1.9184387732386800	286
BA078402_3_Multi	2.81455398	CCGGGGCCAGAGCTTGTCCTCAATGTCTCCAGCACCTTCGTTCTGACCTGCTCGGGTTCAGCTCCGG	0.7106777242503700	0.4103099754030210	0.25250101056877600	67	5UTR	PDGFRB	1.9171631086179300	287
BA053830_Multi	2.813886183333330	GCAGATGCGGAGAGGTGGCTCCATGGACACAGACCTGCTGTGTGTGCTTCTGC	0.8409323627011310	0.4855125259757660	0.2988508802104290	53	5UTR	IRF2	1.9160950754924800	288
BA075087_Multi	2.813102466666670	GCGAAGGGCGCCCCGGCCGGTATGGCGGGCAGGAAGTGCGGGTGCGCGCCTGCGC	1.1447365592940200	0.6609139606596070	0.406930274619698	55	5UTR	OMA1	1.9148416470123000	289
BA094036_Multi	2.81190769	TGCGCGTTCCGGCCGAAGGGGGGTAAATTTCCCAACTCCAGGAATTTGTGGCGGAGAGGGCAAATAACTGCGGCTCTCCCGGCGCCCCGATGCTCGCA	0.24009846432672600	0.13862091301105100	0.08538632515590380	98	5UTR	SALL4	1.9129307943213300	290
BA089209_1	2.810390433333330	CAGGTGGTTGTGGGTAGCGCGCCTGGGAGGGAGAAAGAAGTCGGGGGCCGTGGCGCGCAGCCCGCGGGGCCTG	0.9565121962393380	0.5522425739819420	0.3403485099060930	73	5UTR	RBL1	1.9105041868512800	291
BA082958_2	2.808693514333330	GAGCGAGCGAGGAGAGGGAGCCCGAGGCGAAAAAGTAACTGTCAAATGCGCGGCTCCTTTAACCGGAGCGCTC	0.810777872400832	0.46810282288361200	0.2886672640725190	73	5UTR	POU3F2	1.9077902384390300	292
BA047981_2_Multi	2.8072559900000000	TCCTGCGTCTCCACAAATGGTCCGACCCGCAAGCAAGGGGGCGGGTCCGGCTTTGAAAAGCCGGCGGGTCGGGCCTTGAGGTGGAAGGCGGGA	0.9434429442562670	0.544697037831409	0.33607300068714700	93	5UTR	HAUS8	1.905491149984000	293
BA119910_1_Multi	2.8054964666666700	GCGCAGCCCGGCGTCGCCCCACGCCGCGCTCGCTCCTCCCTCCCTCCTCCCGCTCCGTGGCTCCCGTGCTCCTGGCGAGGCTCAGGCGCGGAGCGCGC	0.957453680226859	0.5527861400155750	0.3412778064783850	98	5UTR	WNT7A	1.9026770760318400	294
BA020871_Multi	2.8018288833333300	GCCGGAGGAGGAGCCGCCGCCGCCGTTGACCCGGCCGCCGGCCGGGAGC	0.34921096026029300	0.20161704191024800	0.1246367907539150	49	5UTR	CELSR2	1.8968113676719800	295
BA088062_Multi	2.801747516666670	GCCACCATCCTGTGAGCGCGAGGAGCGCGGGCGACCCCGGGGCCCCGCCAGGCCACAGACCCCGCCCAGCGGCCAGCACCCGGCGCAGGCCCGGCAGCCGAGCTGCGCGGCGGC	0.9947022656984260	0.5742916208645170	0.3550292307858830	114	5UTR	RAD23B	1.8966812348042300	296
BA007048_Multi	2.8012773333333300	CCCAGGAAGCACTCGGCAGCCACAAACGGATGTGAGGTGAGGCAGGAGCGGCGACCTTTGAAGGAAAAAAGGAAGTGTTTGGACGACAGCGAGCGGGAGAAGCGGGGTCAAAGGG	0.4999368006520740	0.28863864643427500	0.17846744222828600	115	5UTR	ARPP19	1.8959292523519300	297
BA042489_1_Multi	2.80086875	CGCGGCGCGAGGCAATCGTCCGGTGTGTGAGCCCGGGAGCCGGAGGTGTAGCGGCAGAGACATTGTTCTTGCCGGCTCCCTACGGTGCCGTG	1.1550008723389400	0.6668400645591420	0.41237236565938500	92	5UTR	G3BP2	1.8952757891702700	298
BA004813_Multi	2.8001291333333300	GCCGCAGCCAAGTCCGGTGGGTTCGGGAACCTGTGGCCCGGCTCTCTGCGCGTCCCCATCCCCCGTGGCCCCGACCCCGGC	0.7007374648303050	0.40457096395103300	0.25025183892006200	81	5UTR	ANKRD35	1.8940928915315600	299
BA028981_3_Multi	2.8000187000000000	CGGGTGGACCCAGGGTGGGGAACTACCTCTTCCTCTCCACGCGGTTGAGAAGACCGGTCGGCCTGGGCAACCTG	0.7622915959837100	0.4401092581421840	0.2722451803567280	74	5UTR	DDX21	1.8939162712157600	300
BA079381_2_Multi	2.7994493166666700	GTTGGTCTCCGATGCCCTTCAGTGAGGTGGGGACGCCTGGACCCTGGTGAGCGAACCCCAAGCCACCCCCCACCCCAAC	1.0873014584191900	0.62775378970859	0.3883983367535470	79	5UTR	PGM2L1	1.8930056343536300	301
BA102104_Multi	2.7982757300000000	GCTGATTTGTCCCTTTTCCTTGTGAGATCAGAGAGGCCTCTGCTGTCTTTTCCTCCTTCCAGAGCTAGCGCTGAACACAGCCCAGTTTGCAAAGAGTCTAGC	0.23693776887586600	0.13679608464167100	0.08467277414290630	102	5UTR	SNX1	1.8911286716520200	302
BA113720_Multi	2.7965966400000000	GCTCCAGCACCCACTCCAAACCAGGGCCTGAAACAATGTCCTCCACCGAGAGAAACGTAAAGGACACTTGATCACACAATCCCTGGAATAATATCCAGGAAACACTTGCTGGAGC	1.1460508112418700	0.6616727443754800	0.4098019695975410	115	5UTR	TRIM55	1.8884432378513900	303
BA022425_Multi	2.7961496233333300	CCTCCACAGTTCTGGTTGGTTTGTCAAGGACGTTTTTAATCTCCATGGTGCACTGGAGCTGGGAGCAAAGGAGGCTCTGTGAGAGG	0.5202139306628910	0.3003456529044130	0.18604652852687300	86	5UTR	CLCNKA	1.8877283067481700	304
BA011078_Multi	2.7943924	CGCCTCATACTCTCCTTCTTAGACTAACCAGAACATCCAAAGATCAGCAACAGTCTCCTCCCTCAGCCCCCCTCCAACAGGAGGAGGCGGAGGCGGAGGCG	0.4160067398290350	0.24018160322499200	0.14887198370172900	101	5UTR	BRP44	1.8849179112752800	305
BA118222_2_Multi	2.79418055	CGCCGAGGACCCGCCTTCGCCGCAGTAGCAGCTGGAGCAGCGACAGAGGCGGCAGCTGCGGCGGCG	0.8942773755386680	0.5163112834974420	0.3200499608154050	66	5UTR	VGLL3	1.8845790913486100	306
BA009470_Multi	2.792493763333330	GCCCGCCGCCGGACCCTGGCATGTCAAGACCTGGTCCGCGCCTGCCTGCCCAGCCCGCGGAACCCCGGCGGCCCCGC	0.7993511390409400	0.46150559530232000	0.28624992812401900	77	5UTR	BAI1	1.881881347970290	307
BA106444_Multi	2.7920164666666700	GCGCGTCCTCCGCCAGCCCTCGCGTCTGCTGCCCCCGCCATCCAGTTGGTGCGGTCCATGGCGAGCGC	0.8073914522326520	0.46614767228792500	0.28917861404900000	68	5UTR	SYT14	1.8811179888879300	308
BA014702_2_Multi	2.7914118166666700	GGCTAGACAGTGACAGCTGCCTCTGGCTATCATTTTTGTCCTTAATTGTGAACCGGAATTTTTCTAGCC	1.0821845940258200	0.6247995666736720	0.3876836042480100	69	5UTR	C3ORF16	1.8801509486771300	309
BA075696_Multi	2.788790361666670	TTTCCCAGCCAGAAAACTATCAGGAGTTTGTTCGGCTGCAGGGTGTGAAATTATTCACATCGAATGTTGGGCATTGAATATCCAGCCCACTGTTAGGAAA	0.27418922632191900	0.1583032236258550	0.09831833546572330	100	5UTR	OXCT1	1.8759583539598600	310
BA039127_2_Multi	2.7862441733333300	GGAGAGGAGGGACTGCCGAGCCTACACCTTCAAACTCGCCCTAGAAGTCTCGGGGCGCGGCAGGGAGCCCTTCCCCAGGCCCCACGGCCTTCACCTCTCC	1.237965078231450	0.7147394711642830	0.44431320487981600	100	5UTR	FAM84B	1.8718861361436000	311
BA089141_Multi	2.7851187833333300	GGGGGCGCAGGAAACAATAGAGGCCGCGCGCACAGAGCGAGCTCTTGCAGCCTCCCCGCCCCT	0.09050852939322020	0.05225512380913280	0.032497188247352300	63	5UTR	RBBP4	1.8700862562414600	312
BA093865_Multi	2.7823580333333300	GCAGCAGTCAGCGCACGCCGAGCGGCTGCCGGGGGAAGCAGAGGCGCCGGAGGCTGGGGCACCGCCGACGCCTCGGGAGC	0.4539775445875170	0.2621040575736480	0.16316287808713100	80	5UTR	RYR3	1.865670881624800	313
BA121463_1	2.77972731	GTTGGGTCTCCGTGGTTCAGGGCTAGCAATTGGACTTTTGATGATGTTTGACCCAGC	0.9779084700311940	0.5645957184153250	0.3518001447527580	57	5UTR	ZDHHC9	1.8614634637023300	314
BA048174_1	2.7787744000000000	GGGGCTGGCGGCGGCCGCGGGCGGCGGGCGGCGGAGGTGCGGGGCCTGCTCCCGCCGGCACC	0.9540005839333290	0.5507924939409680	0.34331703355743100	62	5UTR	HDAC3	1.859939437757950	315
BA111330_Multi	2.7777647	GCGCCCCGGTCCCCGCCGCAGCCGCTGCATCCTCCGTGCCCGGCCTGAGCTGGAGTCCCCCGCGC	1.2759985804931600	0.7366981239333080	0.4593616516521950	65	5UTR	TMEM59L	1.858324585362600	316
BA008677_3_Multi	2.7773263333333300	TTCAAAGTTTCAGCTAACCATGAGATGGCGCTGTGACCAAAGACGAAAGCGGAAGTGAA	0.7278721082095680	0.42023715761041400	0.26207655163661600	59	5UTR	ATP6V1D	1.8576234885400800	317
BA120562_Multi	2.7772765500000000	GGTCCGAGTGCCTCGCAGCCCCTCCCGAGGCGCAGCCGCCAGACCAGTGGAGCCGGGGCGCAGGGCGGGGGCGGAGGCGCCGGGGCGGGGGATGCGGGGCC	1.1272362949985100	0.6508101783577040	0.40587830369233700	101	5UTR	YAP1	1.8575438681230400	318
BA083329_Multi	2.7769535333333300	ATTCAACTGAAGTAATCTCTTTAGAAAGGATATGGATATAAAGGAAGCAAGTTTCATCGTGTCATCAAGGAT	0.3531401761171270	0.20388557574289500	0.12716819776715300	72	5UTR	PPIC	1.8570272550321200	319
BA072154_Multi	2.7750504800000000	AGAAGTTTCCGGGACTGAAACTTGAACTTTACCTGATTTCTGTATGTTGTCATCTTGCGTACGCCCAGTCCCCACGACAGTCCGGTTTGTAGATTCCCTGATCTGCAATTCT	1.131858024824260	0.653478535316723	0.40786934615483300	112	5UTR	NIF3L1	1.8539836279807200	320
BA031830_1	2.7738333333333300	CGGGGCGAAGGAGCTGCTAGAACAATGCTGAGGCGGGTGAGGTGAGGAGCAGCCCCTCGCGGCAGCCCCG	0.9945414559643190	0.5741987773212420	0.35854405670768000	70	5UTR	DOK4	1.8520369980806000	321
BA020710_2_Multi	2.769250083333330	TCAGGGAGTCATTTAATACTTCATGATTAGAACAAATATGTGAAAGTTCCCACCAACCAGTGAGAATTTCTTCCTTCAGACGGTTTTGGATCTTACTGCACAGCTTTCTGA	0.5982408699333250	0.345394527296241	0.21602991854503300	111	5UTR	CDKL5	1.844706828484740	322
BA101422_Multi	2.769133333333330	CGCAAGGTCGTGTCCCGGAAGTGAAGGGGCCATGTTGATGGGTGACCCGGGGAGAGGTACCCGGCCAGAGGCGAGTCCTGCGGAGTGGTAGCGCGCACGGCCTGCG	0.7398846462594640	0.42717259968717300	0.26718996783330400	106	5UTR	SMCR7L	1.8445201056788000	323
BA115229_Multi	2.7690641500000000	GGTTTCCGTGGAGACAGCCGAGCCTGCGGAAGGCGGCGGCGGCGGCACCTGCGATCAGCGGCTGGGGCAGGTTATGGTAGTGCGGACTGCGGTGTGAGCAGAGCGGCC	1.7355933308786400	1.0020452767865000	0.6267797482693350	108	5UTR	TUSC2	1.8444094580888700	324
BA100275_1	2.766442116666670	GGGCGAAGGTGGAACGGAACTTCCTGTTCTCGCGGGATCTAAAGGCGGGACTGCCACGTCC	0.8892455283016850	0.5134061451406490	0.32144013530749500	61	5UTR	SLC39A7	1.8402159384206500	325
BA077192_Multi	2.76402055	CGAGGACTGGCGACGGCGAGGAGGTCAGTGGAGGCAGCAGCGGTAGAGGCGGCGATAGTGTCTGCCTTCTGGAGAGCTGACCAAACACTAAG	0.20760609038274200	0.11986143216788200	0.07511018338222650	92	5UTR	PC	1.836343032872320	326
BA032205_Multi	2.763540933333330	GGAAAAAAACAAAACAAAACAAAAAAAACCCAAGTCCCCTTCCCGGCAGTTTTTGCCTTAAAGCTGCCCTCTTGAAATTAATTTTTTCC	0.39749413525905400	0.2294933459931120	0.14383508145819400	89	5UTR	DPYSL2	1.8355759633239300	327
BA114407_1	2.761430505	GGAGCTTCGCCACGCTGTCC	0.47390247596381500	0.27360772206733900	0.17161484784996100	20	5UTR	TSPAN4	1.8322006733870400	328
BA056465_Multi	2.7608380500000000	CGCTTGCGCGCGGGATTTAAACTGCGGCGGTTTACGCGGCG	0.8396810126361430	0.48479005867889400	0.3041399015187230	41	5UTR	KIF2C	1.8312531371130100	329
BA027971_1_Multi	2.7606206833333300	TCCCCGCAGCCAGCATCACGGGCAGCCAGGCCAACCGTCCCGGCGTCTTCCTATTTTAGACATCTCGCTGCCTCAGTCCCTTCTAATGTTTCCAGCCAGGCTGCGGGGG	0.6758461650127230	0.39019996530087200	0.24481674323930200	109	5UTR	DAB2IP	1.8309054941672500	330
BA003039_Multi	2.7577648666666700	GTTGCCCGGGATGCGGACAGGTTCCGCCGCCTCCAGCGCCCCATCCTGAGCCGATTATCTGCAATTATGAAATGAAGTAAC	0.712039307326845	0.4110960857587490	0.25819435004533000	81	5UTR	AGTPBP1	1.826338075741160	331
BA045803_1	2.756584966666670	TGTCGCAGGAGGGAAGGAGCGAACCGGAGAGCGTCGTCCTGAGAGGAGTGAAGGCGGCA	0.5932277815149170	0.34250021934840200	0.2152038804130400	59	5UTR	GPATCH8	1.8244510158805500	332
BA019505_Multi	2.753651816666670	GTACTTCTCCTTTTGCTCTCAGATGCTGCCAGGGTCCCTGAAGAGGGAAGACACGCGGAAACAGGCTTGCACCCAGACACGAC	0.4708232034324990	0.27182990324247500	0.17098138573032700	83	5UTR	CD22	1.8197599152532300	333
BA047396_2	2.7526057750000000	GCTACGAATTAGC	0.8672762429668570	0.5007221723386820	0.315074628863938	13	5UTR	GTPBP1	1.8180869402200100	334
BA110162_Multi	2.751611383333330	CTAGGCCTCCAGACTACTCCCCCTAACTCATATTTAGATTCCTGAAGCTTCTGCACATGTAGTTCCTAG	0.6364639454162590	0.3674626302155680	0.2313058992528370	69	5UTR	TMCO2	1.8164965710362700	335
BA121645_Multi	2.7512012833333300	GAGTCAGAAAGGCGAGGGGCGCCGGGAACTGGCGTGTGGGACTCCAGACAGGAGAGGCTGCGCCTTCCCCGCACCGGGACCTTCGCGACACACCAGATCCTCGCCCCTGGCTC	0.3583881767484960	0.2069155103201230	0.13026606919660800	113	5UTR	ZFP36L1	1.815840682190740	336
BA041146_Multi	2.751042233333330	GTTTAAGTGATGTTTTGCAGCTCGCTTGATGTGGTTACACTCCGATTGCGCAGCTAAGC	0.43791084629685	0.2528279449905430	0.15917997949680700	59	5UTR	FKBP5	1.815586307353190	337
BA004630_2_Multi	2.7509610750000000	CGGGCGCGCGCGGGCCGGGCTGCTGGCGGGAGACGTTGACGCACAGCGTGACTCCCGCGCGCGCCAGCTGCTCCTCCGCGCCCGCGGCTCGCGCGCTCCCG	1.1595841113201400	0.6694861988186990	0.42151963612213000	101	5UTR	ANKMY1	1.8154565076810200	338
BA049026_1	2.750609516666670	GGGGAGGGAAGCTGGCAGAGCTCGGCCTCAGGATCCGCGCCCCTGTGGAAAGACCGCAGAGGGAAGCCGTTTCACCAGCCTCTCCCC	0.9064477071081130	0.523337827705188	0.3295443070402060	87	5UTR	HEXIM2	1.814894246794930	339
BA093411_Multi	2.7504156666666700	GCGCCGGCTAGCGGAGGAGAGTAAATACAACAGGAGCGC	0.5286439891075010	0.30521274941669300	0.19220512576129400	39	5UTR	RSBN1L	1.814584214966830	340
BA089301_Multi	2.7499267000000000	GAAGCCCTAGACGCGTAAATAAGACGCCGACCGGCGCGGCGCTAGCCTCGGGGCTTGACGGGATTGTGGCGGTCCTCTCTCCCAATTCGGAAGCTACAGCTACCTCCGGACGCTC	0.8042415631272440	0.46432908296500000	0.2924592728697980	115	5UTR	RBM22	1.8138021916005700	341
BA080968_3_Multi	2.749382033333330	CATCCTGGCTCAGAACGCCTCCCGGAACACCTTCCTGCGCAAAGCATACACGAAGCTGAAGCTGCAGGTGAACCAGGATG	0.5279066301080180	0.3047870349998530	0.19200919468728300	80	5UTR	PLCB3	1.812931085062660	342
BA121463_1_Multi	2.749356516666670	TTCCTGCCGTCAGCTGCCGGCCGAGTTGGGTCTCCGTGGTTCAGGGCTAGCAATTGGACTTTTGATGATGTTTGACCCAGCGGCAGGAA	0.5176889942201820	0.29888788016952900	0.18829460314875100	89	5UTR	ZDHHC9	1.8128902752673900	343
BA001219_1	2.748873866666670	TTCAGATTTGAAGACCTCCCCGAAGATCTGAA	1.6347462128878100	0.9438211660674990	0.5946966984229560	32	5UTR	ACOT6	1.8121183543912700	344
BA004823_2_Multi	2.7479180833333300	CATGGCCGGGAGCGGGCCGCGGCGACGGCGGCGGCGCTGACAGGCCCCGGGCGGGGCGGGGCAGGCGGGCCTGGGCGGGGGCCTGGGGCTGTG	0.7357654995541280	0.4247944092280150	0.2677537965984840	93	5UTR	ANKRD40	1.8105897330133800	345
BA012111_Multi	2.7459411000000000	CCGGGACTGTCGCGCGGGCCGCGCCGGCGATGCCGCGCCCCCGGGCCGGGCTGTAGCGGGGCCGCGGCTGGAGTGTGCGCCGGGCAGGCGG	0.9059904718989180	0.5230738428340760	0.3299380572652920	91	5UTR	C11ORF9	1.8074278668438400	346
BA111327_2_Multi	2.741996766666670	GGAGGCGGAAGCAACGGTCGGTGGGGCGGAGAAGGGGGCTGGCCCCAGGAGGAGGAGGAAACCCTTCCGAGAAAACAGCAACAAGCTGAGCT	0.05987943185114450	0.03457140609818010	0.02183789294687520	92	5UTR	TMEM59	1.8011195414686200	347
BA095122_3_Multi	2.7398533	CGTTCCGGGAGCTGCTCACCTTCTTCTGCACCAATGCCACCATCCACGGCGCCATCCGCCTGGTCTGCTCCCGCGGGAACCGCCTCAAGACG	0.9970231810969080	0.5756316019945970	0.36389655646778900	92	5UTR	SCNN1D	1.7976914120430400	348
BA106420_Multi	2.736645083333330	CAGCGCCTCTCCTCCATGGTCCTGTCTGTCAGCGCTG	1.7000830049541700	0.981543380555	0.6212288963987290	37	5UTR	SYS1	1.7925603866207000	349
BA018967_2_Multi	2.7359680225	CACCCAGGACAGTCCCCCTCCCCGGGCCTCTCTCCTCTTGCCTACGAGTCCCCTCTCCTCGTAGGCCTCTCGGATCTGATATCGTGGGGTG	1.1981932252996400	0.6917771811679350	0.4379412388763190	91	5UTR	CCNG1	1.7914775369539600	350
BA000674_Multi	2.735458850000000	GTGAGGAGGAAGGGGAGGAGGTGCCGTCCCACAATACCAGGCGGGAGGGCGGGTAGGCGGTTTGTATCCGGGCTGTGAGGTGCTCGGAGCCTCGGCGGACCTTGC	0.6031758560295270	0.3482437428473300	0.22050262464358700	105	5UTR	ABI1	1.790663197614290	351
BA112874_Multi	2.733784266666670	GTGAGAGGAGGCTGCAACGCCGAGCGGAGGAGGCAGGAACCGGAGCGCGAGCAGTAGCTGGGTGGGCAC	1.2054857033024600	0.6959874953059200	0.44095860745161200	69	5UTR	TPM3	1.7879849715005600	352
BA121253_1_Multi	2.7332981433333300	GTGGGGCCGAAGGAAAACACGGAGAGGGAGCCCGGCCGGGACAGGAAGAGGCTGGGGACCGCGGCGAAGGTGGTGAGTGCTCTTGGGCGCCTTCTCCCAACGTCCCTGC	0.12865466273977700	0.07427880416531080	0.04706938504076950	109	5UTR	ZCCHC6	1.7872074955876500	353
BA029460_1	2.7332702000000000	CACGGCCAGGCTTCCGTG	0.9734177169515880	0.5620029809159500	0.3561366589192640	18	5UTR	DEF8	1.7871628047302000	354
BA073461_1	2.7308569166666700	GGGAGAGAGGGCGGGGTTATTGGAAGAAGAAGAAGAAAAAAAGAACTAGATAAAGGAGGGCACATCCCTCTCACTCCCGCCTTTCCCC	0.18803577762986000	0.10856250683188000	0.06885596110226810	88	5UTR	NRXN1	1.7833031470383400	355
BA034837_Multi	2.7307197900000000	CGGGATGGCCCTAGCAGTGGCGGCGGCTGCAGAAGCCCAAGCAGCCGCGGCCGCAGTGGAGGCTAGAGCCGGAGCGGCGGCGGCGGCGGCACCCCG	1.9223380059734100	1.109862365222200	0.7039675081321350	96	5UTR	ELL2	1.7830838350386100	356
BA016204_1	2.7300000833333300	GGGCGCAGAAGAACCACAAACCCCAGAAGCCCTCGCGCCC	1.2736943684134800	0.7353677864688310	0.4665546994629730	40	5UTR	CALCOCO1	1.7819327802355900	357
BA019174_Multi	2.7297775333333300	GCATGGTTTCACTTTTGCAAACATTTATTTATACCCTTCGAGAGAAAAACGTCTCAGCTGTCACAGGAAGCTGCTTCGGGGGGTGAGCAAACTTTTTAAAATGC	0.3473061798523900	0.2005173164289980	0.12722874872088700	104	5UTR	CCRL2	1.7815768473836700	358
BA092470_Multi	2.7291153833333300	CAGCGACCTTATAAGGTCTCTTCCCATGATTCTCTCTTTCTTTTCGCCATCTTTTGTCTTTCCGTGGAGCTG	0.57904418559162	0.3343113164240090	0.2121728488021560	72	5UTR	RPL24	1.780517845191360	359
BA106222_1_Multi	2.7287835866666700	GCCGCCTGCCCGGGCGCGTTAAGGAAGTTGCCCAAAATGAGGAAGAGCCGCGGGCCCGGCGGCTGAGGCCACCCCGGCGGC	1.3522234961328000	0.7807065994968080	0.495540761363418	81	5UTR	SYK	1.7799871899057000	360
BA069403_1	2.7286535666666700	GAAGACGTGAGGAGGAAACACATCCGTCTGC	1.0574449887068700	0.61051614888313	0.38753361790762100	31	5UTR	MYO1H	1.7797792438737600	361
BA004138_1	2.7279125166666700	CTGAGCCACTATCTGAAGCTATTAAATAATAGAAGAAAATGGAATTGAATATGATGTCAG	0.527613492859073	0.30461779213026400	0.1934129080883370	60	5UTR	ALS2CR8	1.7785940538494300	362
BA011234_1	2.7278242150000000	CCGCGGCCTGGGCCTGCGCCGCTCAGCTCTCTGGAAACTAGCGCCTCAGCTGCGCGGCGCGTAGGTCGCGG	1.3481280897207600	0.7783421155023760	0.4942136968751700	71	5UTR	BTAF1	1.7784528295670400	363
BA074177_1_Multi	2.72705025	CGGAATGGGGCGGGACTTCCAGTAGGAGGCGGCAAGTTTGAAAAGTGATGACGGTTGACGTTTGCTGATTTTTGACTTTGCTTGTAGCTGCTCCCCG	0.35255393041267800	0.2035471066276200	0.12928032052679600	97	5UTR	NUF2	1.7772149973058100	364
BA108882_2_Multi	2.7261817500000000	CCCCAAAGCGGGCTATAAGTTAGCGCCGCTCTCCGCCTCGGCAGTGCCAGCCGCCAGTGGTCGCACTTGGAGGG	0.083743891999178	0.04834955858871240	0.030718381853733000	74	5UTR	TGM2	1.7758259715502900	365
BA119803_1	2.7261199916666700	GCCGCGCGCGAGAGCCTCGGCCTGGCCGCGCTGCGCCCGCCGCCGCCGCCGCCCCCTCCCCGCCTGGGCCCTACCGCCGCACGGC	0.9472768531139560	0.5469105461424440	0.34748171614222300	85	5UTR	WHSC1	1.7757271990510100	366
BA034805_1	2.724642016666670	CAAGGCTACAGGTGTCTTTATTTCCACTGCACGCTGGTGCTGGGAGCGCCTGCCTTCTCTTGCCTTG	0.8519312217432260	0.49186272020449800	0.31267638703798600	67	5UTR	ELF5	1.773363416274940	367
BA057797_2_Multi	2.724478616666670	GGTGACCTAGAGAAGGCCTGACCGACGGATGGCGGGGAAGAAGGGCCCAGGAGAGAGCTGTGCGGTCTTATGCATTGGAACTTAATTTGACAGATTCAGAAAATGCC	0.7083361683444070	0.40895807747039200	0.259989622972721	107	5UTR	LAMP2	1.7731020843135600	368
BA095975_2	2.7239840333333300	GAGTGGCGTGGGGGCGGGGAGGAGAGGCGGCGGCGGCAGTGTCCAAGCTACGCCACTC	0.3625517466409080	0.20931934851829700	0.13309613500092900	58	5UTR	SEC63	1.7723110779943300	369
BA078134_Multi	2.7234924166666700	CGCCGCCCTCTCGCCCCCGTGTTACTGGGTAGAAGAAAACAAAAACAAACAGAGCGAGAAGGGCCAGAGACTCTCCGAGGCGGCG	1.6770035431642200	0.968218447077818	0.6157548054481950	85	5UTR	PDCD4	1.7715248163802300	370
BA038100_Multi	2.7216265000000000	GGGGCCGGTAGGTGGCGGGAGGGGCCGGGCCGGAGCCGGCGGGAGGGCCAGGCCCGGAGGCCCCCACCCT	0.20971156663309700	0.12107702944779700	0.07705376422264290	70	5UTR	FAM149B1	1.7685405834410700	371
BA058634_1	2.7209610166666700	GTTCCGTTAGGTCTGAGGGAGC	0.9155256029359230	0.5285789533050500	0.3364714148155990	22	5UTR	LEPRE1	1.7674762501193900	372
BA092628_1	2.7209454000000000	GGCCGCATACATATTACCCACAATTCCCTTTCCTTTCTCTCTCCTCCCGCCGCC	0.5213658266646820	0.3010107003711260	0.1916120134805650	54	5UTR	RPL7A	1.7674512737783300	373
BA020876_Multi	2.7200565666666700	GCGGCCGGGAGCCATGTTGGAGCGGCGGGAGGCGGCAGCAGCGTCGGGGATGCTGTGGTGGGGGCGGAAAAAGCCAGGGCCGCACGCCGGAGGGGCTCCGGCCGC	1.1098185971099100	0.6407540657930610	0.4080130577835580	105	5UTR	CELSR3	1.7660297281336900	374
BA046694_1_Multi	2.7197242000000000	CCCTACTCGCACTCCAGGCAAGAGCATGTGAAATGGAGGAACCATCGCTTTGGAGGAAAAAAAAAATCAGGCTGGAAAGGG	0.6745647026999490	0.38946011268963600	0.24802687812975600	81	5UTR	GRIA1	1.7654981612249000	375
BA001959_1	2.7175689833333300	GCTGCCCTCGCCCGGCCCGGAGCGCCGCTGC	1.195459247046970	0.6901987180877950	0.43990023965486800	31	5UTR	ADAM15	1.7620512395683300	376
BA123162_1_Multi	2.7165099833333300	CCCACCCGCGGCTCACGTGATCCGTCCCCAGCGCCGCCATTTTGGAGCTCCGGATGAGGAGGGGGAAACCGGGGGAAAAGAGGGAAAAGAGCCGGGAGAGAGGTGGG	1.502230044803770	0.8673129207521980	0.553000008842387	107	5UTR	ZNF507	1.7603575397697100	377
BA014688_1	2.7161418500000000	GTTCCTTTTAATATAACTGAAC	0.931717402323838	0.5379272930403270	0.34302972885007400	22	5UTR	C3ORF1	1.7597687698428600	378
BA035435_2_Multi	2.7160955666666700	CCTGTGTCCACTTCTCCTGACCCCTCGGCCGCCTGCTCCCCTCGGGTCCCCGTGCGAGCCCACGCCGGCCCCGGTGCCCGCCCGCAGCCCTGCCACTGGACACAGG	0.34017316112435500	0.19639906614623200	0.1252434433085260	106	5UTR	ENG	1.7596947471116500	379
BA057404_2_Multi	2.7156936166666700	GGGGTTTAAAGGTACGTGCCCTGGAGGAGGCCAATGCTGACCTGGAGGTGAAGATCCATGACTGGTACCAGAAGCAGACCCC	0.5497865388507250	0.3174194062022990	0.20244792544954000	82	5UTR	KRT15	1.7590518928774200	380
BA062256_1_Multi	2.7145393000000000	GGACACACTTGGATGGAGGCAATTAAAATGCCTGTCAGGCATTTGGTACCAGAAGCCCCTATGGCAAACCGCTAAATCATTCTTCAGCTTGTCT	1.4329575172247100	0.8273184083069830	0.5278823987645740	94	5UTR	MAP2	1.7572057494346600	381
BA057198_Multi	2.7136767833333300	GTTTAGAGATTGGGCTGTTTCCTCACTGATACATATCCCTTCACACTTCTATAATTTAACTCTCTCAACTGCATGTGAAAGATCTTAGC	0.23464381545963100	0.13547167001929900	0.08646711977666240	89	5UTR	KLRG1	1.755826293056340	382
BA097731_1_Multi	2.712098483333330	GCGGAGCCGAGCACCGGGCAGTGGCTGCGGCGGCGGCGGCGGCGGCGGGCCGGGAGCGCGGCGGGCGGGGGCTCCGC	1.0841576884421200	0.625938733266058	0.3997486430174250	77	5UTR	SGSM2	1.753302056614260	383
BA106501_1	2.7089900833333300	GGGTGGAGGTGGTGGCAGGAGGGGACCCAGGCTGTGAGGTTCCTGGAAGCTCCGTGTGCCC	0.3050583586258800	0.17612552547119700	0.11260962544776600	61	5UTR	SYTL1	1.748330671860690	384
BA085577_Multi	2.7087037416666700	GCCAATCACCGTTCGAGGCCCGCCCCCGTCGCCGGAAGGAGCCGTCGCCCCGAGCAACTACAACGTCCGGCTTTCTGAGTTGGGTGGCGGGAAAGGC	1.607059257179700	0.9278360947363820	0.5932945831096610	97	5UTR	PSMC3IP	1.7478727145205900	385
BA061382_1_Multi	2.7073503000000000	GCCGGCGGAGCGGAGGGAGATCCGAGCGGCGGCGGCAAGCTGGCTGCGAGCGGCTGAGCACTCCAAGCTCGCCGGC	0.7354976761178970	0.4246397812950120	0.27166697863881800	76	5UTR	MAD1L1	1.7457081027375100	386
BA082363_Multi	2.7056122333333300	GGCATCAGCGTGGGACTGGGAACAGGTGAAGGGAAACAGAAGAGAGCCTGAGAAGACCGCTCTCCTCCGATCCTAATTGACTGAGCC	1.035747616463590	0.5979891651777690	0.3828145081926780	87	5UTR	POLR1B	1.7429283452650700	387
BA036506_1	2.705377333333330	GGCCGGGTGAGGCGGCGAGGGCGGCCCGACGGGCGCGGGACGGGACGGGGCAGCGAGGGCGCCGGGAGCCGCGGCCCGGAATCGGGGCGCTTCGCCCCGGGCC	1.7793179963146100	1.0272897241461900	0.6576967931206440	103	5UTR	ERF	1.7425526605788500	388
BA061388_2_Multi	2.7034832116666700	GCAACCATGGAAGACCTGGGGGAAAACACCATGGTTTTATCCACCCTGAGATCTTTGAACAACTTCATCTCTCAGCGTGTGGAGGGAGGC	0.6343432709985810	0.36623825826965800	0.2346392491956760	90	5UTR	MAD1L1	1.7395233182885900	389
BA056781_1	2.7026865500000000	GCCTGTGCAAGTGATTTGGGAGAGGAAGGGGAGATGATGTAACTGGTTCGGC	0.5072105286769770	0.29283813526746500	0.1876690172143630	52	5UTR	KLF7	1.7382491863675300	390
BA114054_Multi	2.702520833333330	CCCTCACCCTACTCCTTCCCATCCCTGTCACATAACTAACTCCTCTGCCCCAGACCTCTTTGGCGAGTGCTATCGCAGCAGTGAGGTGAGGG	0.1966107569447960	0.1135132734476540	0.07275087559724480	92	5UTR	TRPM4	1.7379841492712400	391
BA004566_Multi	2.7021944000000000	GCCGGGCGTGGTTGCATGGGGGCTCCGCGGGTCTCGCGAGCCTTCCTGTCTAGCCTCTCCGGAGCTTCTCGGGCCGGGGTCCGGAGCGCGGTTCCTATGACAACGTCCCTCCCGC	1.0904098148812500	0.6295484001487020	0.4035275237345080	115	5UTR	ANKFY1	1.737462071772730	392
BA091070_1	2.7019224833333300	AGCCTTGTGCAAATGCCCTAGGGGTGTGCTGTTGGGAGGCAGCCCCCTGTGATGCGGAACACCAGGCT	0.6158478493442000	0.3555599215987260	0.22792950321225900	68	5UTR	RIMS3	1.7370271848949400	393
BA046006_1	2.6984696000000000	AGCCCGAGCAGCCGGTCCTCCAGTGGCTCCGCTCCCCGTTCTCTGTGGGCT	0.2950060811896760	0.17032184038743600	0.10932347771851000	51	5UTR	GPN1	1.7315048545773500	394
BA120428_1_Multi	2.696593751666670	CTCATGGTGCTCACTTCTCAGGTGATGTTTCAAAAGCTAGTGCTTTGCAGGATATGATGCGAACTGTAAG	1.4602181937251200	0.8430573672227860	0.5415047011892730	70	5UTR	XPOT	1.7285047375382500	395
BA079088_1_Multi	2.6956069216666700	GGAGGAGGCGGAGCCTTCTTGTCAGCATCTGTTAGTGGAGGTTGGGAAGCCTCTCCTCCTTCCCCCTCCCTCTTTGCCTCCACCTGGCTCCTCC	0.5989049622560290	0.345777941177521	0.22217815121417300	94	5UTR	PFKM	1.7269264620214700	396
BA118477_Multi	2.6942922833333300	GCCGGAGCCGGAGCGGATCCTGGAGCCGGAGCGGAGCGGAGCGGAGCGGAGCCGGGGCGGAGCGGGCCGAGCGGGCCGAGCCAGCAGCCGAGCTGGGGGCGCGGGCGGGCGGC	0.5410068909602170	0.3123504741293240	0.20079740208842200	113	5UTR	VPS37D	1.7248239099153100	397
BA090225_Multi	2.693300066666670	GAGCAAGATGGCGGCGGCGGGGTCCGTGAGGCGCGGGCGGCGGCGACCGCGGCGCCAGTGAGGGGGCCCTGGGGCCCGGGCGGCTCCGGGCCGGGGCCCCGCCGCGGGACGGAC	0.4066323108058720	0.23476927410497000	0.15097920793843700	114	5UTR	REXO1	1.7232370192934800	398
BA070744_1	2.693167816666670	GCGCTCCCAAGCCGCAGCGGCCGCGCCCCTTCAGCTAGCTCGCTCGCTCGCTCTGCTTCCCTGCTGCCGGCTGCGC	1.1113585307341300	0.6416431468855370	0.41265847744670300	76	5UTR	NDFIP1	1.7230255067360000	399
BA020753_1	2.692347141666670	GGGGCAGCGGCTGAGGCGGGACGGCGGCGGGGGCCGCTGCCCC	0.5593495110646850	0.3229405907842820	0.20775534566409100	43	5UTR	CDR2	1.7217129693590100	400
BA006971_1	2.6922014000000000	TGCCTCCCTTACCCACCCTCACCGGCCCTTGTTTCTCCTTCCCCTGGGGGCA	0.504810734335513	0.29145261335842100	0.18750853273292000	52	5UTR	ARPC2	1.721479879055440	401
BA017008_Multi	2.6911041533333300	CCCAGGCAGACGTGGACGCGTTCAGGCAGCTCTCGGCCCCGCCCGCTGACCCCCAGCTCTTCCACGTGGCTCGGTGGTTCAGGCACATAGAAGCGCTCCTGGG	0.5246436036396810	0.302903125789985	0.19495477460054100	103	5UTR	CARS	1.7197250098785000	402
BA014543_1	2.6895816833333300	TCCCCAAGAGCTGTGGGA	1.3325120041785500	0.7693261643108930	0.49543466645233100	18	5UTR	C2ORF39	1.7172900645221300	403
BA114706_Multi	2.688175183333330	GGCCTGGGCTACTCCCAGCTCCAGCTGTTCCCGCTGGCCGTGGAGGCCTTCCTGCAGGCCCTGCCCCTGTGCTGGGTGCCAGGAGAGCAGGCC	0.3654788209362700	0.2110092956506620	0.13595796256220000	93	5UTR	TTC24	1.7150405944874100	404
BA084448_Multi	2.6868564666666700	CAGGGTTCTGGGGACAGACAGCCGAACAGACACGGCAGGTCTCATGAGCCTTCCCAGCCACCGTAGTGCCGGTGCCCTG	0.7394298069321290	0.4269099980790980	0.27520257077575500	79	5UTR	PRKACA	1.7129315197444800	405
BA029477_Multi	2.684158783333330	GCGCGGGGCTGGATCCAGCGTAGCGGGGCGGCCGGGCGGATCCAGCGCAGCCGGGAGACAGATGCGAGGCGGCGGTCAGGCGTGC	1.1713739675722800	0.676293075499575	0.4364026356583880	85	5UTR	DEF8	1.7086170100953700	406
BA100667_Multi	2.683593133333330	CCCGTGCTGGGCTGCATGGGGACTGGCCGGAGGGGCAGGGCCAGGGGAGCGGGTAGGCAGAGCTTCGGGAGGAGATGAGGTGAAAGTAATTGACGCTGCCCAGCCCGGCAGTGGG	0.3003573493624240	0.17341139650747800	0.11192357948440000	115	5UTR	SLC6A9	1.7077123440981100	407
BA105831_Multi	2.6826011666666700	TCGCCTCCCGTCCCCCTAGCAGCACGCTGCGTGGCTGCTCGCTGGCTATTTAGGACGGAAGCTCGGTTGGTGTTTCTCCAGAAGTTTCCCCCTTGGGCGGTGGTGGAGGTGG	0.8309891782324890	0.47977182574619300	0.30976993097526100	112	5UTR	SUGT1	1.7061258533109800	408
BA075336_Multi	2.681605	AGCGGGGAGGCTGCAGCCGCGGGTTGTTACAGCTGCTGGAGCAGCAGCGGCCCCCGCT	0.3203699352499350	0.18496566835681300	0.11946947266653200	58	5UTR	ORMDL3	1.7045326453008600	409
BA116728_1_Multi	2.6809139833333300	GCGGGAGGGGGAGCTAGGAAGCAGCTGAGGGCAGAATCCAGGAGGGCCTGGCTGCGGGGGAATGAAGCCTCCGCCTTCGC	0.6752243548788890	0.3898409630527180	0.2518634909872580	80	5UTR	UGDH	1.7034274755282600	410
BA057275_Multi	2.6794155500000000	CGGGCTGCCGTCCTACAGATCCGCCATATTGTCTACTGAAAGCTGCCGCTGAAGCTGCCGCCGTTGCCTCCGCCGCCAAGAGTGAGCGAGCGGACCCG	0.40811829077536700	0.23562720504036800	0.1523161611775250	98	5UTR	KPNA6	1.7010309729457200	411
BA018244_Multi	2.6792202166666700	GACCCATGGGCCTCTGAGGAGGCGTTGTAAGTCCGCCCAGCTCCCCACTTGCTGTGCTCTCACTCAATGCGAAGGGAACCAAGGTACCAGGGCCAAGTGGGTC	0.9421016000233430	0.5439226123774540	0.3516327602198570	103	5UTR	CCDC120	1.7007185687650500	412
BA112342_Multi	2.6792195333333300	GGTGGTGGCGGCGGCGGCAGCGGGTTCGGTTGCGCGTGGCGCACGGGGTGGGAGCGGAGCCCAGGCCGGGAGCAGGCGCCGCCGCCAGCGACC	0.5225902278611470	0.30171760873150100	0.1950531568463780	93	5UTR	TOMM40	1.7007174758835300	413
BA069495_Multi	2.6791430333333300	GCCCGCGGCGCCTGCGCAGAACGCTCCAGACGCTGAGAGGCAGGAGGCACTAGGGATCGTCCGCAGGATTGGGACTGATACAGAGGCCGCAGCCGCCGGC	0.5287884271298520	0.30529614074777900	0.19737222707066300	100	5UTR	MYST2	1.7005951264646500	414
BA038512_1	2.6787890000000000	CGGCCGGGAAGCGTGGGAGGAGGCCCAGCGGCGAGCTGGCTTTCTCCTGGCCACTTGCCG	1.472088576729540	0.8499107360457720	0.5495350984081010	60	5UTR	FAM3C	1.7000289072150100	415
BA034597_1	2.678668775	GTCTGTGCGGCTGCGTGGGGCTCGGCCGCGCGGAC	1.2317474167654800	0.7111497026431770	0.45983565727176600	35	5UTR	EIF4G1	1.699836626706710	416
BA110655_Multi	2.678558595	CCGCGGCCGCTGAGCCGAGCGGACGCCCCCGGGGGCCGCGTCGCAGCCCTCCGTGCTCCCCCCTATCATGCCCGGTGCCCAGGCTGGGGCCGCCCAAGCAGCCAGG	0.3027264732180890	0.17477921080329000	0.11301842482863000	106	5UTR	TMEM151A	1.6996604115567400	417
BA123946_1	2.67831475	GCCGCCGCTGCCACCATCCGCGAGGCAGGAGAGAGGAGGAGGAGTGCGGCGCGGCGGC	0.35430470489925400	0.20455791674873500	0.1322864330636470	58	5UTR	ZNF787	1.6992704207848900	418
BA067243_2_Multi	2.6772638766666700	GTGCTCATGCTCGTTCGTGTAGAGGGCGGGAGAGAGGAAAGGAAGGAGGGCATTGGGAGCTGAGGCCCCACCTTTCATTTCAGAAAAGTGCACAGGCAGAGCGGGCTGAGTCAC	0.8882758047262260	0.5128462749733180	0.3317849288102950	114	5UTR	MPZL2	1.6975897182796500	419
BA078328_Multi	2.67638385	CAGGATGGGATCCGGCTCCTCCAGCTACCGGCCCAAGGCCATCTACCTG	0.5607071130509310	0.32372440265649300	0.20950175478413900	49	5UTR	PDE9A	1.6961822574787900	420
BA009426_Multi	2.6760639900000000	GTCGGGCCGCGCCGCGCCTCAGCTCTGGTTGATGATAATTAGAAGCATGCTTTCCACTGAACTTCCCGAC	0.25758145198125400	0.1487147206396320	0.0962538462995624	70	5UTR	BACH1	1.6956706929673800	421
BA002500_2_Multi	2.67565615	GGGAGGGACGTTGGAGGGTCATCCCATATGATGTGCTCCCTGACTGGCTAAAGGACAACGACTATCTGCTACATGGTCATAGACCTCCC	0.46368555596953600	0.2677089805583530	0.17329788656495900	89	5UTR	ADIPOR1	1.6950184186275600	422
BA086089_1	2.674310633333330	GTGGGCCAGGCCGCCAGCCCCGCCAGCCCCGCCAGCCCCGCCAGCCCCGC	0.7573299057953810	0.43724462497631700	0.28318696278428400	50	5UTR	PTGIS	1.6928664816045400	423
BA082211_Multi	2.6737413000000000	GACCAGGCGGGCCAAGAGGGCCGGGACGCCGCGCGGGGCAGTGTGGGACTGGGGCGGAACGCCGCCCGGCCGCGGGTC	1.3100738918401200	0.7563715141121940	0.489977804449563	78	5UTR	POLDIP2	1.6919559247093400	424
BA093481_1	2.673495883333330	GGGCCCGGGAGGTAGAGAAAGTCAGTGCCACAGCCC	0.9723956535185940	0.5614128923177820	0.36371690698330300	36	5UTR	RSPRY1	1.6915634203099900	425
BA097204_Multi	2.6720660833333300	GTCATCCGCCATTTTGTGAGAAGCAAGGTGGCCTCCACGTTTCCTGAGCGTCTTCTTCGCTTTTGCCTCGACCGCCCCTTGAC	1.58903191673932	0.9174280048803540	0.5946828660603500	83	5UTR	SFPQ	1.6892766856810300	426
BA075128_1	2.671995616666670	GCACGCATGGCCACGAGAGGGCGGGGGAGGAGTGAAGAGGTTGAGGCGCCCCGCCCAGTCAGCAAGGTTGCGCGTGC	1.0835466332039100	0.6255859403597880	0.40551961479474200	77	5UTR	OPA3	1.6891639856063000	427
BA003052_1	2.6718108716666700	CAGACCAAACATATAAGAAGGAAACCAGAGATCTGGTGCTATTACGTCCCAGCGTCTG	1.0690009606621400	0.6171879924022560	0.4001035297813960	58	5UTR	AGTR2	1.6888685157580500	428
BA092615_Multi	2.670703216666670	GGCGCTCCATTAAATAGCCGTAGACGGAACTTCGCCTTTCTCTCGGCCTTAGCGCCATTTTTTTGGAAACCTCTGCGCC	0.24782059926736500	0.1430792896977480	0.0927922644945449	79	5UTR	RPL41	1.6870970001296900	429
BA050874_Multi	2.6705877833333300	GAGGAGGGAGAGAGAGAGAAGAGAAGAAAAAGAAAAAAGAACATCAATAAAAAGAAGTCAGATTTGTTCGAAATCTTGAGGAGTCTTCAGGCCAGCTCCCTGTC	0.4679772293376730	0.27018677933272100	0.17523379394537600	104	5UTR	HSD11B1	1.6869123831198500	430
BA073827_1	2.6696936333333300	CTCCTCTCCTCCTCCTCTTTTTTAGAAGCAGCGATCGGAG	0.9910113383354080	0.572160662957919	0.37120788916069300	40	5UTR	NTRK3	1.6854823343238700	431
BA102606_3_Multi	2.669263566666670	CATTGGTGACCCAAAGATGATGAAAAATATGTTCCTGCCCACAAGGAGTTAGCGACCTACTGGGCTTTCCTCTTGCTGATG	0.28912291300771300	0.166925191653892	0.10831561057448000	81	5UTR	SOX5	1.6847945120134600	432
BA038700_2_Multi	2.668025783333330	GCTGGAGAAGCTTCGAGAGAAGGAGCGTAAGAAGGAAGCCAAGCGGAAGATCTCCAGC	0.44640221513045100	0.2577304390724110	0.1673155551640630	58	5UTR	FAM50A	1.6828148770914500	433
BA085813_Multi	2.6676454333333300	GGCCTGAGAGATTCGAAAGGAGCCCCGCCCCCTCGGAGCTGATTCCCGGGACTAGGTTGCGGGAGAAAGCCTGTTGCGTGGAAGATAAGGCGGCGCGGGAAGTGGACACAGGATC	0.18832498003013500	0.10872947791553000	0.0705959561480461	115	5UTR	PSRC1	1.6822065685754900	434
BA051094_Multi	2.6662312100000000	GGCGGACCGCGCGGCTGGAGGTGTGAGGATCCGAACCCAGGGGTGGGGGGTGGAGGCGGCTCCTGCGATCGAAGGGGACTTGAGACTCACCGGCCGCACGCC	0.7641550992935290	0.44118515227974500	0.2866049637508860	102	5UTR	HSP90B1	1.679944746314050	435
BA003066_Multi	2.66565025	GCTCTGGGGCTTGCCTGAAGCCATGGGCAGTCACCACTCCAGGATTCCCCTTTTAGCGCCTCCTCCCCATCTTAATCTCAAAGTCCAGCAGGATAGTGAGCAGTTAGAGC	0.7114097343802730	0.4107326016485710	0.2668803735149700	110	5UTR	AGXT2	1.67901559443963	436
BA112787_1	2.66560832	AGCAGGCGGCTCCGCGCTCGCACTCCCGCTCCTCCGCCCGACCGCGCGCTCGCCCCGCCGCTCCTGCT	0.837698119413231	0.4836452347428720	0.31426151889157900	68	5UTR	TPM1	1.678948534163370	437
BA105128_Multi	2.6655253166666700	CCGAGAAGCCGAGGAGGCAAGGCTCGCGAGAGTTCAGGGAGGCCGCCCTGAGATTCCGGCGAGGCCGCGGGTCCCACCTCCCGGGGGCGGGGCGAGGGCGGAGCGG	1.160196192326790	0.66983958395265	0.43525986606559600	106	5UTR	STK38L	1.6788157837111000	438
BA038878_2	2.6647975666666700	GGAAAGGAGAACAGACACCCATCATCACCCAGAGCACTAACGGCCCTTGCCCTCTCCTTGCC	0.5608848866494050	0.3238270402914270	0.2104793601080190	62	5UTR	FAM63A	1.6776518648929300	439
BA042652_2_Multi	2.664334883333330	GCCCCGGCTGCGGGTCGCGACGGCGGCGGGGCGCCCCCTCCCCCGTGCCGGGGC	0.6959727919885300	0.4018200788032330	0.2612182110973240	54	5UTR	GABRB3	1.6769118774817000	440
BA073252_Multi	2.6636734	CTGCTGGGTTAGTGCTGGCAGCCCCCTGAGGCCAAGGACAGCAG	0.6566101572561170	0.3790940510444620	0.246505505238036	44	5UTR	NR1I2	1.675853941515270	441
BA088402_Multi	2.6627836400000000	CCCGGCAGCTCAATGACAAATCGGTGGAGGACGGCTGGGGTCCGGCCCCGGGAGGGGGCGGGGCGCGTTTAAGAGCTGCGGG	0.9836680646884340	0.5679210219411060	0.36941344009776000	82	5UTR	RALB	1.674430913816660	442
BA046287_1	2.662733466666670	CAGCCGCGCCTCCCTCCCTCCCCGCCTCCCGGGCGCCGGGGTTGGCGATGTGGAGACGTGAGGGGACCCGTCGGCTG	0.2299245963271510	0.1327470275827970	0.0863490842044289	77	5UTR	GPR176	1.6743506696574900	443
BA054173_1_Multi	2.6619735100000000	GCGGCGGCACCCAGCTCCTGCCCCGACAGGTGCGCGCCGCGCGAAGGAATGCAGCCGGTCTGACTCACCAGCGCCTCCTTCCTACCTGCGCGCCCGCCCCATAAAGCGCTGC	1.2059557231595400	0.6962588613969290	0.45303070020390100	112	5UTR	ITGB4	1.6731352414674100	444
BA001045_1	2.661276275000000	TGGCTGCCGTCTGTCCCCGCTGAGGAGGTGCAGCAGCCG	0.20830987995221000	0.12026776526526700	0.07827442866757970	39	5UTR	ACBD3	1.6720201264729900	445
BA064917_Multi	2.6611493200000000	GCGGAAGTCGCGGCCGCTGTTTTGAAATCGGGCCGCGGGGGGTCTCTCAAGCTGGTTCCAACGCTGAGGCCCCACAGCCTCCCAATTCCGGGCAGACCCCTGACAC	0.8563850690447150	0.4944341501429430	0.3218102278622660	106	5UTR	MED30	1.6718170824145100	446
BA119605_Multi	2.6611174083333300	TGCGCACCCGCGTCCCGCTGCTGTTTAGCCGTTTCCAAGGCTACGAAGCCCATCGGCCGGGGATAAGAGAGCA	1.2155090487066700	0.7017744764732240	0.45676641132040500	73	5UTR	WDR69	1.6717660448475500	447
BA095566_1_Multi	2.6610164833333300	CGCCTCCCCGGCCCCCTCCCCGGAACCGGCGGTCGAGCTACGGTCGCGGAGCAGTGGAACCGAGACTGCCCCGCGGAGCCGCCGGTATGAGCG	1.3448428364858900	0.7764453736628670	0.5053868868941630	93	5UTR	SEC14L1	1.6716046315782600	448
BA027336_1	2.660118256666670	CGCACTTTCACTCTCCGTCAGCCGCATTGCCCGCTCGGCGTCCGGCCCCCGACCCGCGCTCGTCCGCCCGCCCGCCCGCCCGCCCGCG	1.0813733674517000	0.6243312047927280	0.4065132686269140	88	5UTR	CXCL12	1.670168062811080	449
BA011562_Multi	2.6587477466666700	GTTCCGTGTGTCTATGTCAATGTGTCTGTCCTTCACTCCTCCATTGTCTGCCGCCACTGCTGCTGCTGCTGCTGCTGCCGCTGCTGCTGCACGAAT	0.7083721365581870	0.4089788437283000	0.26643074261042200	96	5UTR	BZW2	1.6679761529801000	450
BA025626_Multi	2.656324816666670	GCGGGCCGCTCGCTCATGCGCTCTGGCCTCAGGCTCGCTGTCGCGCCATTTTGCCGGGGTTTGAATGTGAGGCGGAGCGGCGGCAGGAGCGGGTAGTGCCAGCTACGGTCCGC	0.8243845830625120	0.4759586609469180	0.31034780757611000	113	5UTR	CSE1L	1.6641010669998600	451
BA116598_Multi	2.6560098333333300	CGCGCTGCAGGTGACGGCGCCCGGAGGCTGTCGGGAAGTAGGCGGGGTGACGTGTGGTTGACGAGCTCGGCGGCGGGTTTGCTGAGATCTGTGGCCGGCG	0.5300974467967810	0.3060519036048550	0.19958414315488400	100	5UTR	UCHL5	1.6635973019307100	452
BA001714_Multi	2.6555882583333300	TGGCCGCTGAGAGTCCCGCCCCGCCAGGGATCCCGGGAGCTGTCCGGCCGCCTCGGTGCTGATCCCGCCACCGCCCACGGGCCGCTAGCAGCGCAGCGGGCA	1.7653879572212000	1.019247212325780	0.6647822574457260	102	5UTR	ACTL6B	1.6629230606723500	453
BA073237_1	2.6542126083333300	CAGAGCGCAAGCGAAAGAAGGGCCCAGCCCCGAAGATGCTGGGCCACGAGCTTTG	0.8930666107569360	0.5156122481247840	0.33647139191224100	55	5UTR	NR1H2	1.6607229302398900	454
BA096759_Multi	2.6526625166666700	GGAGCTTGGGTCCCTGTAGAAGCCAGAGGCGCAGTCTGGACTGTAGTTTCCCGGGAGAGACGAAAGCAGGAACGAGAGCGGAGCGGAGCACAGTCCGCCGAGCACAAGCTCC	0.8206540922898520	0.4738048610951140	0.30936995834701400	112	5UTR	SERPINI1	1.6582438084800400	455
BA031512_Multi	2.6519182166666700	GTAGACGCCGCCTCCGCTCATCGCCCCTCCCCATCGGTTTCCGCGCGAAAAGCCGGGGCGCCTGCGCTGCCGCCGCCGCGTCTGC	0.552266214641106	0.3188510476873780	0.20825160111282700	85	5UTR	DNMT1	1.6570534206045800	456
BA096787_1_Multi	2.651797393333330	AGCGCTGGCAGTTCCGCGGCGGGGATGCTGAGGAGCGCTGGGTCCGGGAGCAGCCCTGGCCCCTGCGGACTTCCGAGGCCGTGAAAACCCCTGCGCT	0.1060536411323000	0.06123009825627310	0.03999311614036590	97	5UTR	SESN2	1.656860183158560	457
BA115319_2_Multi	2.6512048666666700	TGGGGAGCAACGGGCCGGGCCGGGCCTTCGGGCCCGAGGCGGCGGCGGCGGTATAAAGCCGGCGACTG	1.4211254836372500	0.8204871805302050	0.5360300524131200	68	5UTR	TXNDC11	1.6559125322652600	458
BA116517_1_Multi	2.6501447333333300	CTAGCCAATGAGAAGTGCACGGGTCCTGGTCGCCTAGGAAACCGCGTGACAACAAGATGGCGGCGCTGCGGGACGGCTAG	0.28469029550204400	0.16436601874377900	0.10742443305877900	80	5UTR	UBXN11	1.6542170198826500	459
BA091600_2_Multi	2.649621433333330	GAGCCGGCTTCCCCTCAGTCTCTCATGAATATTGAGCGGCCCCTGTTGTATTTCCCGAGCTCCATTGCGGAAGCTGAGGCTC	0.20930272480874100	0.1208409845104490	0.07899344494108720	82	5UTR	RNF2	1.6533800858839600	460
BA087780_1	2.649581916666670	GCCGGGACGTGGCGCAGACTTCAAGGGCTACCACTGGACCCTTCCCCTGTCTTGAACCCTGAGCCGGC	0.5694657541691260	0.32878120646381800	0.2149266458179740	68	5UTR	RABGGTA	1.6533168853453600	461
BA087433_2_Multi	2.6493390200000000	CGCGAGCGAGGGGCAGAGGCGAGAGACGCCGGCGGGGCGCGGGCGCGGCGGCCCCGGAGGATGCTGCTGAGCCCCGGCACTGCCTGGCTGCG	0.4556777137520910	0.2630856506984830	0.17199675478002500	92	5UTR	RAB31	1.6529284112798100	462
BA102926_1	2.6481164500000000	GGAGACAGGAGGAGGAGGGACCACGGGGTGGAGGGGAGATAGACCCAGCCCAGAGCTCTGAGTGGTTTCCTGTTGCCTGTCTCT	0.2104567798809940	0.12150727851707400	0.07947414090531950	84	5UTR	SPARC	1.6509731076322200	463
BA046509_Multi	2.6477048000000000	AGGTGGCGGAGGGACGCTCCGGGAAAGCGAGGGGCGCTACGAGCTCTGGCCCACGTGACCTGCCGGGGGCGGGAGCAGGGGGCGCGCCGGCCTCCTGCGGTGCCCCTGCCT	1.204863802647340	0.6956284407952790	0.4550597191376250	111	5UTR	GPSM2	1.6503147398115400	464
BA097346_2_Multi	2.6476742250000000	GGAGGAAAGAAAAATGCAGCAATAAAGATAAATAAGCCTCAGAGATCAAATTGGAGTACAAATCAGTGCTTCAGAAATTTTTTCTCC	0.6218827367965270	0.35904416549385600	0.2348788725306740	87	5UTR	SFRS2IP	1.6502658400274500	465
BA047692_Multi	2.647463933333330	GAGCAGGGAAGGCGGGAGACAGCGCAGTTTGAATCGCGGTGCGACGAAGGAGTAGGTGGTGGGATCTCACCGTGGGTCCGATTAGCCTTTTCTCTGCCTTGCTTGCTT	0.12660315117504300	0.07309436341116590	0.04782053858450150	108	5UTR	H2AFZ	1.6499295124037700	466
BA019129_Multi	2.6474498933333300	CGGCATGCACTGCGGCGCCCAGCCGGTCACCGCCTGCCGGCTGCAGACGCCTGCGAGCAGGTTGTTTTTATAAGAGGCGTCATTGGCGCCCGAGCTGTGACCGCCG	0.7727367350784590	0.4461397620102610	0.29187964502154400	106	5UTR	CCPG1	1.6499070576868900	467
BA114294_1_Multi	2.6466206833333300	CCCCCATCATACACACACTCGAGCACAAACACACACTCTCACAGACACAGATACACACAGACACAAGTGTGGGCATGAGTGCATGCACACACACATACTACACACTCATATAGGGG	0.9325668822882980	0.5384177405264790	0.35236136714300900	116	5UTR	TSPAN1	1.648580869953170	468
BA087609_Multi	2.645919633333330	GGCGGAAGTGGCGGTGCCGGGCCCGGGGAGTAGGAAGGAGCCGGGGCTGTAGCCGGAGTGGAGCGGCTGCCAGCCGAGGAGCAGGCGCGGCCGCGGCGCC	0.8637208172467980	0.4986694463421220	0.32643501577509400	100	5UTR	RAB4B	1.6474596534811900	469
BA009518_Multi	2.645870216666670	CAGAGGATGCACACATCAGGAAGAGGGTGGGGGACTACTTGCTTGCTGGTTTTGCTTGCATCTGATGAGTAGAAATTCAGCCTATTCTTTG	0.9396084030368480	0.5424831644261590	0.35512263493429800	91	5UTR	BANK1	1.6473806194883800	470
BA005879_Multi	2.6446351000000000	CGGAGCATCCTGGCCCTGAGACAGCTGGGCCAGCCCCGCAGGGCTCTG	0.9292351229328090	0.5364941483657130	0.35136610072701900	48	5UTR	AQP2	1.645405249469870	471
BA120830_2_Multi	2.6445198666666700	CCCTCCCACGAGTCTCCAGAGATTTGGGCCGCTACAAAAAGTGCATTTTGCCCATTCGGCTGTGGATAGAGAAGCAGGAAGAGCACTGGACTTGGAGTCAGGG	0.5213878868679980	0.3010234368354490	0.19715786348967400	103	5UTR	YWHAB	1.6452209523277900	472
BA004045_Multi	2.6441348666666700	GATGAAAGAGTGCAAGCTCTCACTTCCCCTTCCTGTACAGGGCAGGTTGTGCAGCTGGAGGCAGAGCAGTCCTCTCTGGGGAGCCTGAAGC	0.213844449121145	0.12346315026480000	0.08087501580081220	91	5UTR	ALOX5AP	1.6446052068863700	473
BA068740_Multi	2.6429919	CCTCCAGCCATCGAGTGTTGTCTTGGCGAGAATAGAGGCCAAAGAGGACACCACCCTGCTTGGGGGGCAGGCGGAAGGTGGATAAGAGG	0.8801171025371590	0.5081358460682220	0.3330003026256560	89	5UTR	MTX1	1.642777215939090	474
BA010597_Multi	2.6429614833333300	CGGTGGAGGGGGGGGACCAACTGCTTCACACTTTCAACACTGCACTGAAGAGGGAGAGCGAGAGAGAGACTGGAGACGCACAGATCCCCCCAAGGTCTCCCAAGCCTACCG	0.600931609866101	0.3469480267207490	0.22737055142710600	111	5UTR	BHLHE41	1.6427285693836600	475
BA006310_Multi	2.642405266666670	CAGGCAGGGCGGGCGGGGCGGCCGACGACGTTCGTCATTTAGTGCGGGAGGGATCCTGAACCGCGCGGCCGAACCCTCCGGTGTCCCGACCCAGGCTAAGCTTG	0.2686271412820630	0.15509195233083900	0.10166008396620000	104	5UTR	ARHGDIA	1.6418389904825000	476
BA035072_2_Multi	2.6421845000000000	GGGGTGGGTGGGGGAAGCAGACAGGAGAACACTCGAAATCAAGCGCTTTACAGATTATTTTATTTTGTATAGAGAACACGTAGCGACTCCGAAGATCAGCCCC	1.0695137446826100	0.6174840483945120	0.40478389933882900	103	5UTR	ELOVL6	1.6414859097847900	477
BA041603_1	2.64194035	CGTTCTCCAATTAAAGCTGTTAACGTGTACTACGCTGTTTCCTTGTTGGATTTTCTTGTTCTCTGCTGCTACTGTAAAAACG	0.8375549092615380	0.48356255232324100	0.3170226418100380	82	5UTR	FNDC3A	1.6410954312146000	478
BA120927_Multi	2.6406086666666700	CGGCTCGGCTGCGCCTCCTCTATTGGCCCAGGAAGCCCACCCAGCCCCGCCACGCAGAGCCCAGAAGGAAAGAAAGCCTCATGCCTGAGCCG	0.17669041168883700	0.10201225675177600	0.06691275913741490	92	5UTR	ZBTB16	1.6389656183784400	479
BA059194_Multi	2.6401420666666700	GGCGGCGGGCGCCGAGGGACGCCGAGGCCTCGGGCGGGGGCTGGCCCGGGGTTCCAGATGTTGGATGTGATCCTTAAACAAAGCAAAGATGTCTGCCGTC	0.9164766240731570	0.5291280256146370	0.34713155615533300	100	5UTR	LLGL2	1.6382193668902100	480
BA079593_Multi	2.640088583333330	CTCCCCCTCCTTTTTTAACCTGGCTGCCTGCTGTTTCCCGGGGAG	1.4696844471404200	0.8485227111803260	0.5566799752168980	45	5UTR	PHF17	1.6381338289195800	481
BA022005_1	2.6400521500000000	CACCTGTCCCCTCTCCCGCCCACCCTCATTCCACAGCCCTGTAGACAGGAGGGGCAGATG	0.8983362966173930	0.5186547026748630	0.3402721785694240	60	5UTR	CHRND	1.6380755596756400	482
BA027145_1	2.639124666666670	GCAGGGAAGGCGAGAGGGCGGAGGTTGC	0.9889355987072490	0.5709622341248340	0.3747210623271990	28	5UTR	CUL1	1.6365921995860400	483
BA121032_Multi	2.6388150166666700	TGGGGGGAAAGCAAGCTGGAGGACAGGTGAGACAGCAGGACAGGACCGGAGCAGGGCCCCAAGCCCCCGGGCCTGGTGGGGGACGCGCTTCTTCCCA	0.5896454199070840	0.34043194190978500	0.22345083538743800	97	5UTR	ZBTB7B	1.6360969643238600	484
BA113420_2_Multi	2.637444700000000	CAGACATGTCAGCCGTGGAGTAGTGCTGACACTTTTCTCTCAGCTTCTCAGGGTTTCAGTCCTTTTGGGTTTG	0.9458649737220010	0.5460953971954350	0.3586293103025060	73	5UTR	TRERF1	1.6339053636983900	485
BA086389_Multi	2.6371124	CTGCGCGCTGACGTCCGACGCTCCAGGTACTTTCCCCACGGCCGACAGGGCTTGGCGTGGGGGCGGGGCGCGGCGCGCAG	0.5827751727277700	0.33646540285140900	0.22098988754812700	80	5UTR	PTPN2	1.6333739034121900	486
BA043279_1_Multi	2.6361782166666700	AGGGAGGCGGGGCGGAGACGGCGGCGAGGAGGAGGCCGCGGCGCGGGACGCATAGAGCTGCGGCTCGGGCGGCGCCTCCCT	0.5310394729074680	0.30659578263344300	0.20144293339125800	81	5UTR	GAS2L1	1.6318798277525700	487
BA099095_1	2.635929533333330	CTCAGACGCTGGCGCCCGCAGCCGAGAAGCCAGAGAGAAAGTTCCCGGGGAG	1.563632263005370	0.9027635079597340	0.593199568968764	52	5UTR	SLC24A4	1.6314820988464400	488
BA104189_1_Multi	2.6354136333333300	TGGCTGCAGAGACCGGATATTGGCGCTGCCTCCCCGAATCCCGGACCTGCGCTGAGGAGGCGGTTCATCTGTGGCCA	0.6279338803331160	0.3625377948436110	0.23826767547638800	77	5UTR	ST20	1.6306569999549300	489
BA079036_Multi	2.6347552	CCAACGAACACCTCCAGGCTTCCTCTTTGATGCCACCCACTGGACCTGCCTTGGGGGTCTGTAAATGCAAGAGAACCGAGTGTTGG	0.41355089407205100	0.238763720016109	0.15695989292365800	86	5UTR	PFKFB1	1.6296039419718600	490
BA016746_1	2.6338931833333300	GGCGGAGGGCGGAGGGGCGGCGGGAGGAGGGCGGGGAGGAGCGCTCTTCCTGGTTGGGCCCTGCCCTGAGCTGCC	0.648894644102294	0.3746394974481660	0.24636331048212200	75	5UTR	CAPN1	1.6282252852629500	491
BA042023_Multi	2.63359665	CTGGACAAATGCTGTGCTTCATGAAGTTAAAAGAGAGGGGCTCCCCGTGGAACAAAGGAATGAAATCTTGACTGCCATCCTTGCCTCGCTCACTGCACGCCAG	0.9968412766597240	0.5755265794188220	0.37850947169898800	103	5UTR	FTO	1.627751027994820	492
BA070533_1_Multi	2.6310226833333300	CTTTCCTTTTCTCTCTCATGGTAGGGTTATGAGTCAGTTGCCAAAAGGTGGGGACATTTCCTGATGCATTTGCAACACTGAG	0.47324112883558700	0.2732258931248280	0.1798696498640680	82	5UTR	NCF2	1.6236343832120100	493
BA086269_Multi	2.630784438333330	CGGAGGTACTGGGCGCGCGCGGCTCCGGCTCGGGACGCCTCGGGACGCCTCGGGGTCGGGCTCCGGCTGCGGCTGCTGCTGCGGCGCCCGCGCTCCGGTGCGCTCCG	0.9031253321691740	0.5214196536398430	0.343291270470387	107	5UTR	PTK7	1.6232533487374900	494
BA042268_Multi	2.6304899450000000	CTGTGCGTGACCCCCTGAGTGGGGGAAGGCAGGCTGTTGCCATGGTGGCCTGAGCGAGCAG	0.6938635532852210	0.40060230927009300	0.2637773068108880	61	5UTR	FXYD1	1.6227823541205300	495
BA038154_1	2.6297605833333300	CCAGGGCTTTCTGCATCCCCCGCCTCCAGCCCTGG	0.30181825432876100	0.17425485038305300	0.11477024039435300	35	5UTR	FAM160A2	1.621615857701310	496
BA111458_1_Multi	2.6296666000000000	TGGCGTCTTTCCGGCTTCTCCAAACCCTTGCGAAAAACTTTATTGGCAAAGCTATCAGAGAACGGACAGTGTACCCACTGAGGCGGCCA	0.49120588796133300	0.28359785164200500	0.18679397911557800	89	5UTR	TMEM79	1.6214655465089200	497
BA082115_1	2.6293140833333300	CGCTGTTTGAAGCG	0.8110821426749490	0.46827849340828000	0.30847670417780300	14	5UTR	POLD1	1.6209017529231400	498
BA009286_2_Multi	2.6293007416666700	GATGGAGCCTTTCTCTGCCCTCTGTGACATTTCCAATTTTAGATAATGCCTCACATC	0.8053720053074040	0.4649817440620190	0.3063065371505940	57	5UTR	B4GALT3	1.6208804150778600	499
BA118035_2_Multi	2.6283593616666700	GCAGCGAGAGGCATGGAGAAGGCCGCCCCCGCGGGGCGCTGATCCCCTCGCCGCGCCCGCGCGCACACGCCCCCCGCCGCCGCCGCCGCTGC	1.0245372625406000	0.5915168643226170	0.38980105897350700	92	5UTR	VASH2	1.6193748295099400	500
BA017097_1_Multi	2.627343216666670	GGTTTCTTGAGTGACAGAAAACTCACCGACAATAAAGGGCCAGGTGATTGTGCCACCCGATTCATAGACCAGGCTTCTCAGGAGAAACC	0.1368578434729110	0.07901491276979660	0.05208982313568580	89	5UTR	CASP14	1.6177496693759800	501
BA036081_1	2.62662565	CCCAAGTGAATAGTCCTCGCGCAAGCGGGACACTGTGG	1.0667763727184600	0.6159036259541360	0.4061394788855660	38	5UTR	EPHA6	1.6166020371580100	502
BA115038_Multi	2.625944183333330	GTTCTCACTGAGACCTGTCACCCCGACTCAACGTGAGACGCACCGCCCGGAC	0.5077496970320380	0.29314942426239800	0.19335890696180300	52	5UTR	TUBA4A	1.6155121410710400	503
BA082379_1	2.6253834	CTTAACCTCCAGCCCCTATCCCCTTCCTGGAGGTTGAG	0.9753764550840100	0.5631338589039760	0.37151772007243200	38	5UTR	POLR1B	1.6146152585226600	504
BA092542_Multi	2.624567883333330	GGCGACCCGGAAGTTGTACTTGCAACTGCGGCTTTCCTTCTCCCACAATCCTTCGCGCTCTTCCTTTCCAACTTGGACGCT	0.8386221731763060	0.48417873743172900	0.3195277129243900	81	5UTR	RPL31	1.6133109710683500	505
BA091379_Multi	2.623995966666670	CGGCCCCGCCCTACCCAGGGCCCCGCCCCCTTCCTGGCGCGCGCTGTATCCTGATGCGATCCCCCTCCCCCCTCCGGGTTCATGTAGGGAGTCGGGCCCCGGGCCG	0.48775905667720400	0.2816078226722620	0.18588407256464600	106	5UTR	RNF138	1.6123962825479000	506
BA000468_Multi	2.6231053333333300	GCGCCAGCTTGGAGAGCCAGCCCCATCGGGGTTCCCCGCCGCCGGAAGCGGAAATAGCACCGGGCGC	0.4888946236236560	0.2822634425544790	0.18638009591570200	67	5UTR	ABCF1	1.6109718580934100	507
BA116073_2_Multi	2.6229517216666700	GGCTTCCCAAAACCGCGACCCAGCCGCCACTAGCGTCGCCGCCGCCCGTAAAGGAGCTGAGCCGAGCGGGGGCGCCGCCCGGGGTCCGGTGGGCAAAAGCAGGAGCT	1.5323158611396500	0.8846829749125090	0.5841952211632740	107	5UTR	UBE2C	1.6107261809934100	508
BA006140_Multi	2.6223300333333300	GCCGCAGAAGTGCCAGACGGGGCCGGAAAGCAGCCGAGCGGAGTTCAAATTTGAGAGCGTTTGGAAATTGGAAGACTTGGTGGC	0.7404613316511100	0.4275055491532770	0.2823677120114000	84	5UTR	ARHGAP11B	1.609731890714870	509
BA078100_1_Multi	2.62127079	GGGAGAGGGGACAGGGCGGATGTGCCTGGGGTGGGGTCCTTTGAAGGTGTGGCTTCGGACCGAGAGGTGAGGCTGCTGTTTTCCCCCTGCTTTCTTTCTCCT	0.7137038158942640	0.4120570902282160	0.27227397437037200	102	5UTR	PDCD10	1.6080378017438000	510
BA051559_Multi	2.6196939416666700	GGCATCGGCGGCACAGTGCGCAGGCGCAGCCGGCGCGTTTCTCCGGGCTACAGCCGGCGCCGCCGCCCGCTAGTCCGCCGCCCGGCGCC	0.8066846648714980	0.4657396084147020	0.3079308815587360	89	5UTR	ICMT	1.6055158870085600	511
BA029248_Multi	2.6195458833333300	CATGGCCAAGGCCGGGCGGCCGCCTTGCCCCCGCTTCCTTTCACGCTGTCGCTGCCCGTAGGTGGTTGTGGCCACTGTGCCCGGAGGGAGGCGGCGGTGGCCAG	0.982912571537731	0.5674848377671760	0.37522250623340500	104	5UTR	DDX50	1.6052790915700800	512
BA096770_2	2.61924505	CGGGTTTCCAGAGGACAGCCAACAAGCGATGCTGCCGCCGCCGTTTCCTGATTGGTTGTGGGTGGCTACCTCTTCGTTCTGATTGGCCG	0.8692506330220570	0.5018620869685370	0.33187067892790600	89	5UTR	SERTAD1	1.6047979571450700	513
BA005264_1_Multi	2.6185327500000000	CTCCGCCTCCGGTGAGTTCAGGGCGGTTGCCTTTAGGGTGTGTCCCTAATTGACGGGGTCGGGGACGGAG	0.557236682493741	0.32172074864009500	0.21280493149980300	70	5UTR	AP2B1	1.603658748111500	514
BA032944_Multi	2.6178573	GTGGCCGGGACTTTGCAGGCAGCGGCGGCCGGGGGCGGAGCGGGATCGAGCCCTCGCCGAGGCCTGCCGCCATGGGCCCGCGCCGCCGCCGCCGCCTGTCACCCGGGCCGC	1.1926567990131100	0.6885807239610590	0.45558510733687200	111	5UTR	E2F1	1.6025784747130300	515
BA048165_1	2.6164849833333300	GCGGAGCCGCGGGCGGGAGGGCGGACGGACCGACTGACGGTAGGGACGGGAGGCGAGC	0.3089030712958200	0.1783452713661440	0.11806032645457300	58	5UTR	HDAC1	1.6003836754099300	516
BA088639_2	2.6154991466666700	CTGTGTCCTGTTTGAGGAATGGGACCCTCAAACAGAGAACAG	0.35656144967748900	0.20586084895394100	0.13632634907639300	42	5UTR	RANGAP1	1.5988069885697000	517
BA074018_Multi	2.6153531783333300	CGGCTCCGCTGCGGAAGGCGGACGACTAGAGTCGTTGGGCCCGGCGCGACCCGCAGGAGCGTAGAGAGCGCGGGACTAGAGTGCAGAGCTCCGGGACGTGGATCGGAGCCG	0.7724105895084830	0.4459514617776400	0.29533701065976500	111	5UTR	NUDC	1.5985735357493300	518
BA114135_2_Multi	2.614997466666670	CGCCGGGCCCTATTTCCTTCTCCACAGCCGGTTTTCCCCGAAGACTATAAAATGCGAACCTCTTCCGGCTGTGGAACATGGCGGCG	1.0162043813424200	0.5867058731197250	0.3886062584365630	86	5UTR	TRUB2	1.5980046322760600	519
BA012037_Multi	2.614426053333330	AGAGAAGGTCAGAGTTCGCGGGGGCAGAGGCATTCTTGCCGCTGGCCCAGTCACTATGTAGTGGAGGGGCAGACACCCTCCCGCAAATTCTGGAAGGTTCT	0.8437553961133860	0.48714240507626300	0.3227306410283120	101	5UTR	C11ORF73	1.5970907487561300	520
BA094048_Multi	2.613999466666670	GAGCAGATAAGCGCAGAATATTTAGGCGAAAGCGAGAGGAAGGGGGGAGCGCGGGGCAGGAGGAGTACCTCGGCCAAGAAAATTATGCATGCGTTAGGGAAGCTC	0.4607748474872560	0.26602848223257600	0.17627197455966900	105	5UTR	SAMD12	1.5964084921447800	521
BA041168_1	2.6127332166666700	TGCTGGGGGCGCCGTGCCGGCCGGGCCGCTGCCCTGGCCTAGGCTGGGCCAATTCCTGTCCCCCCAGCA	1.1798121738463300	0.6811648761633770	0.4515624352001540	69	5UTR	FKBP8	1.5943833293780100	522
BA104329_2_Multi	2.611894866666670	GGGAGGGCAGCATATACCTCAATGACTTCGCGCGCGTGGTGAGCAGCGACCATGAGGCCGTGAACGGCATCCTGCACTTCATTGACCGTGTCCTGCTGCCCCCC	0.32548378103525100	0.18791814859756000	0.12461595801160200	104	5UTR	STAB1	1.593042523687580	523
BA038800_1	2.6111865166666700	TGCGACAATGAGAGCA	1.7556187176270700	1.0136069392163400	0.6723451987904050	16	5UTR	FAM60A	1.591909632042290	524
BA097196_Multi	2.6111683483333300	GCCTTGTGTGTGCTGGATCCTGCGCGGGTAGATCCCCGAGTAATTTTTTCTGCAGGATGAATTAAGAGAAGAGACACTTGCTCATCAGGC	0.4919133010779360	0.2840062767953040	0.18838819848284300	90	5UTR	SFMBT2	1.5918805747217000	525
BA006105_Multi	2.61097825	CTCCTTGATGTGTTTCGCCTCTGCCTCTCTCCTCAGACCTTCCTGGAGCAGTCGAAAACCCGATTTAACAAGAACTACAAGGGG	1.2089931789488900	0.6980125373145610	0.46304222524599200	84	5UTR	ARFRP1	1.5915765430797000	526
BA031663_1	2.6095453833333300	GCAAACAAAGGGGTCAGGAGGGAAAATAATGCACTGGCTTCCTGAGCCCCTGCAGAGGC	0.773996308039009	0.4468669767980980	0.29660197250539300	59	5UTR	DNMT3B	1.5892849038117200	527
BA004901_1_Multi	2.609511966666670	GCCGCCCGCCGCCCGCCGCCCGCCGCCCGCCGCCGGCGACGGCACCGCCGCCCTGCGATCCGGCCGCGGCGGCTCAGAGCGCGGCTGCGGCGGGCGCGGGCGGCGGTGGC	0.2941093849071180	0.16980413254732000	0.11270666264957100	110	5UTR	ANKRD9	1.5892314592398600	528
BA108568_1_Multi	2.6090259000000000	GTCCCGGCGCCACTCGGCCCAGGGCAGGGACCCCGCCACGGCCGGGAC	1.4887031414929500	0.8595031594843950	0.5705973028067480	48	5UTR	TFDP1	1.5884540739561500	529
BA012347_1	2.6078610166666700	GCCATTCGAATTTCCTACGCGGCCTCCGTGCGATTGGCTGGTTCGCGGATGGC	1.6783975748433000	0.969023291642995	0.6435916500598670	53	5UTR	C13ORF34	1.5865910308333100	530
BA058525_1_Multi	2.6069324666666700	ACGGCGGCGGGAGCGCACAGACACGCACACGCACACGCGCACACACGCACACACGGACACACACTCCGCGGACTCACACCCGCGCGCACACACGCAGAGGCCGCTCGCCTT	0.8066542980025600	0.46572207609474700	0.3094266185705930	111	5UTR	LDB1	1.585105964782310	531
BA105034_2_Multi	2.606795416666670	GACGTCTGCGCTCAGATCAAGAATCCAGTTACCTCAAAGCTCCCCAACTTCCACCTCCGCAGAGCTATGACGTC	0.4979297017700960	0.2874798473544750	0.19101219013450700	74	5UTR	STK19	1.584886775398550	532
BA007181_2_Multi	2.6064645666666700	GGAGAAACTGGGGTGGCAGGCCGGTCCCCCACAAAAGATAACTCATCTCTTAATTTGCAAGCTGCCTCAACAGGAGGGTGGGGGAACAGCTCAACAATGGCTGATGGGCGCTCC	0.9303689545896870	0.5371487663780270	0.35694671106905100	114	5UTR	ARTN	1.58435763415363	533
BA029547_Multi	2.6056937330000000	CTGGAGGGGGCTCCCCTGCTGTGTTTGATTGGTTCTTCGAAGCGGCCTGCCCTGCCTCCCTGCAGGAGGATCCCCCCATCCTGCGGCAGTTCCCTCCAG	0.859245334405671	0.49608552511904400	0.3297568411527780	99	5UTR	DENND1C	1.5831248099553300	534
BA030839_2_Multi	2.605227383333330	CACCAGCCGTCCCTTTCTTAGAAGACATACGGTAGCACTTCCACCCTCGCTCAAAACTCGGGAAAGGAGGGGCGGAGGGTG	0.5622972422506320	0.32464246417798700	0.21583422846231000	81	5UTR	DNAJB12	1.582378958834910	535
BA084915_1	2.6051419333333300	CGCGCGTCGCCTGTCCTCCGAGCCAGTCGCTGACAGCCGCGGCGCCGCG	1.4206291294871300	0.8202006103280180	0.5453173630618300	49	5UTR	PRNP	1.5822422953336900	536
BA055444_1	2.6048581500000000	CCAGCATGTATCAGCCGAGGTGGAGCTGCGGGGCCCTGG	0.9892792410497620	0.5711606361237890	0.3797823850983070	39	5UTR	KIAA0182	1.5817884296353700	537
BA043817_Multi	2.6047095400000000	TGGGGGAAGGAAGTGACGATCGGCGCAAAGCATGCTGGTCTCAGGCGGTCTCCGCTCAACGATCCTTCCTCAAAGCATGGTTGCTGAGTACCCA	0.7974221857500550	0.4603919136005740	0.3061462990418710	94	5UTR	GEMIN6	1.5815507518949800	538
BA034280_Multi	2.604552466666670	TCCGGAAGTGACCTCGAAACCTTTTCCGGTCTTACTCACGTTGCGGCCTTCCTCGCGTCACAGCCGGG	1.0063707598681200	0.5810284291144290	0.3863891293217400	68	5UTR	EIF3I	1.5812995384171400	539
BA003114_Multi	2.6038322666666700	CACAGAAGGCTTTGAAGCCGGCCAGTAAGGGGTTGTCAGGCAGTTGACTAATGCTCTTGATTTGAATCGGAGGCTGCTGTGAAAAGGGATGCAGCTTCTGCTAGCCACTGTG	0.7370364139131320	0.42552817197530300	0.2830583303496200	112	5UTR	AHCYL2	1.580147694606980	540
BA084977_1	2.6014913833333300	AGCTGGGCGGAACCGGAAGATGGTGTGAGCCACGGGCT	0.3611492023109220	0.20850958917183000	0.13882390871046300	38	5UTR	PROSC	1.5764038290448800	541
BA116518_Multi	2.6008647666666700	CTCCCTCAAACTAGCCAATGAGAAGTGCACGGGTCCTGGTCGCCTAGGAAACCGCGTGACAACAAGATGGCGGCGCTGCGGGACGGCTAGCGGCCCTGCGTGGGAG	0.6300051205357790	0.36373362593217400	0.24222909572619200	106	5UTR	UBXN11	1.5754016566915800	542
BA047465_Multi	2.600394416666670	GGGCTTGCGTGGGAGGAAGGTGACTGTGAGGAAGCACTTGGATTCAGCTTCTTCATTTCC	0.35774160010902200	0.20654220912327100	0.1375720536146960	60	5UTR	GTSF1	1.5746494076828100	543
BA006181_Multi	2.5998860333333300	TGAGCGAGTTGCCAGGCGAGACAGGAACTTCTTTCCCCTTCTCTGTGTCAGGATCGCAGAAAGTATGTCCCTTCTCTCA	1.359177641214370	0.7847215770316380	0.522783546581755	79	5UTR	ARHGAP18	1.5738363304880200	544
BA099463_1_Multi	2.5998526333333300	GCGGGCTAGGCCACAACGGCTCGGGAACCGCCGCCGGTATCCGCGTCCGCAGCGCCGCCAGCCAGGCGAGAGCCGTGTGGGATCCCAGCGCCCGC	1.49872363126946	0.8652884919542760	0.5764648396043550	95	5UTR	SLC26A8	1.573782912571800	545
BA116421_2_Multi	2.5979054	CCCTGCAGCAAGGATGCCCTGCTCAAGCGTGCTCGGAAACTTCACCTCTATGAACAGGGGGGCCGTCTGAAGGAGCCTCTCCAGAAGCTCAAGGAAGCCATTGGCAGGG	0.5438308651534800	0.3139808963899890	0.20933436034794800	109	5UTR	UBN1	1.5706686267318300	546
BA099406_Multi	2.597291991666670	GCTCCGGCTCCCCCTATATAAATCGGCCATTTGCTTCGCTCCGCCCCGCAGCGCCGGAGT	0.5198555701969140	0.30013875339291400	0.20015291767920400	60	5UTR	SLC25A5	1.5696875789786200	547
BA121277_1	2.5963359783333300	TTCCCCGGCTCGCCAACTCGGCTGCTCTGGGGGA	1.2229415121411600	0.706065611237865	0.4710259081824230	34	5UTR	ZCCHC9	1.568158589752810	548
BA065740_Multi	2.595553545	ATGGTTTTGTGCTTCTAACTGGTGCTGCCAGCTTTATAATGGTGGCCCACCTAGCCAT	1.0331520057213500	0.5964905886170240	0.39804688587973300	58	5UTR	MGST3	1.566907213757430	549
BA028298_Multi	2.594110433333330	GAAGCGACGCTCCGCCCACCCCGACGCGGTCTCTATGGTAACCGGTCACCGCTTC	0.7362637075054880	0.42508204972284500	0.28382126606669500	55	5UTR	DCDC1	1.5645991892633600	550
BA105547_1_Multi	2.5935235166666700	CCTGGCGCCCTCGTCCCGTCGGCTTTCGCCGCCGCCGCCGCAGCTGCACTGGGGATACGGATGGCTAGTGGGGCGCCGGG	0.678201107526266	0.3915595919949920	0.2614979595010290	80	5UTR	STT3B	1.5636605106607700	551
BA077601_Multi	2.5933737333333300	AGCCGCCGGGCTGCTGCGCCCAGAGCCAGCCGGAGCCGGAGCCGGAGCCCGAACTGCAGCTCCAGCCCCAGCCGTGCGGAGCCGCAGCCCAGGCCGGGGCCGGCGGCGGCT	1.9492511472024100	1.125400674555500	0.7516275506874150	111	5UTR	PCDH1	1.5634209563628500	552
BA096730_Multi	2.591888906666670	GCAGGGGCACTCCAGGGAGCAGAAAAGAGGGGTGCAAGGGAGAGGAAATGCGGAGACAGCAGCCCCTGC	0.6583227632716990	0.38008282458857300	0.2539934337380010	69	5UTR	SERPINF1	1.5610462154503700	553
BA073243_Multi	2.5913007333333300	CCACCGAGACTTCTGGACAGGAAACTGCACCATCCTCTTCTCCCAGCAAGGGGGCTCCAGAGACTGCCCACCCAGGAAGTCTGGTGG	0.1561839402360030	0.09017283993835250	0.06027241000124860	87	5UTR	NR1H3	1.5601055270120100	554
BA100251_1	2.591248866666670	CATCATGGACACAGCCATTATG	0.6112560821926240	0.3529088635977080	0.23589246484801400	22	5UTR	SLC39A14	1.56002257463912	555
BA070580_Multi	2.590669061666670	CGAGGGCGCCGTCGTCGCCTTTCCACAGGCGATTACTGGGCAGGCTCAGTCTTTCGCCTCAGTCTCGAGCTCTCG	0.8646124526672400	0.4991842322921340	0.33374098817199200	75	5UTR	NCL	1.5590952700010300	556
BA099249_Multi	2.590084116666670	CCCGGGCTCTCTGGGCCGCGCCTGAGGCGGACACTACGGGGCCGGGGGGCGGCGGCGGCAGTGGTGGCAGCGGCGGCGGGGGTGGGCGCCGCAGCTGGCCCGGG	0.6994665753652160	0.4038372155762530	0.27005554408997400	104	5UTR	SLC25A28	1.558159744761460	557
BA061061_Multi	2.589643928333330	ACACATATCTCTCTCCCATTCCATAGGGAATGAGCTGGGCTGTCCTTTCTCCCCACGTTCACCTGCACTTCGTTAGAGAGCAGTGT	0.723024858622907	0.41743859675672600	0.279198561127374	86	5UTR	LUM	1.5574557344767300	558
BA087336_Multi	2.5894799900000000	GCGGGCGGGGCCTCTGGGGCGGAGCGGCCACCATCTTGGAACGGGAGGCGGAGCAGAGTCGACTGGGAGCGACCGAGCGGGCCGCCGCCGCCGC	0.8967923999664750	0.5177633335278550	0.346321424930754	94	5UTR	RAB1B	1.557193541537970	559
hsa-mir-4453	2.5894701833333300	GGTTTCCTTCGGGGCAGGTGGGGACTGCTCCTTTGGGAGGAAGGAGGAGGCC	1.3466472776830700	0.7774871682737970	0.5200474160121740	52	B_pre-miRNA	None	1.5571778573553800	560
BA107097_1	2.589374233333330	CGGGGCGTCGGCGGCAGCAGGGCGGCTGAGGTGGCCGCTGGAGCTCAGGCGGCGGGCGCGGCTG	0.981533802319144	0.5666888049876750	0.3790621647824170	64	5UTR	TBC1D10A	1.5570244007966700	561
BA103614_2_Multi	2.5892692900000000	CTCCTGGCAGCCCTCATTAGGAATTCTGTCTGGCCCCGATCAGAATACTGGAGACGAGACCACGAGATTGATGAGTTTGCCTTGGGAGTCGGTAAGAAGGTGAAGCCAGGGG	0.8534365921028430	0.4927318461868530	0.32960518838225700	112	5UTR	SPSB1	1.5568565608509400	562
BA034824_2_Multi	2.5891255000000000	GGAGGGCGGGGCGCCAGGAGCCGCGGCGGCGGGAGATGCGGGCGGCTGCGGGCACCCGGCGGGCTCGGCTTGGCCGCCGCCGCCTTCT	0.11738630417183500	0.06777301431278440	0.04533820557243570	88	5UTR	ELK4	1.556626591923600	563
BA069397_1_Multi	2.5886330166666700	ACAGCCAGCTCCCCGCCCCCCTCCACACCCAGCTTCCCTCCCCCATGGCCTCGGCCCCTCCCGCCAAAGGAAGTGAGAAGGGGCTGT	0.402568541460707	0.23242305577961400	0.1555139484310090	87	5UTR	MYO1F	1.5558389442158700	564
BA005917_2_Multi	2.587594800000000	CTTGTGGGGGTTCCCTGCCTCCCCATGGCCCCTACCCAACCTCCCACTCATTCCTTTCCATGCCCCCTGCAGACGAAAGACGG	0.9924088858465710	0.5729675373896940	0.38352561453847800	83	5UTR	ARAF	1.5541784840088300	565
BA087325_1	2.5871603333333300	GCCAAACCCGACACCTGGGGCCAGAACTACACTTCCCACCAAGCAGCGAGGCAGGAGGAAGAAGGGGGC	0.6209377996101730	0.3584986057549480	0.24000746749628300	69	5UTR	RAB19	1.553483624607660	566
BA121458_2_Multi	2.5871111500000000	TTCCTGGTCTCCCTTCTCCCGCTGGGCCGGTTTATCGGGAGGAGATTGTCTTCCAGGGCTAGCAATTGGACTTTTGATGATGTTTGACCCAGCGGCAGGAA	1.1227206124612800	0.6482030478292610	0.43396690260535600	101	5UTR	ZDHHC9	1.5534049637939000	567
hsa-mir-1233-1	2.5868578740000000	GGCAGGGGGAGCTGCAGGGCTATGGGAGGGGCCCCAGCGTCTGA	0.8788596452655740	0.5074098527739780	0.3397402130587920	44	B_pre-miRNA	None	1.5529998896577400	568
BA014088_Multi	2.5865370833333300	CCCGCGGGCGACAGCCCTCTCCCCAAAGCCACGCGCAACTCCTCACCCGGCGGCGCCATTCCTCCGAGCAGGTCCCGCCGGAGTCCGAGCCGCGGG	0.5264826004592320	0.3039648710987920	0.2035472848433860	96	5UTR	C20ORF132	1.5524868366950100	569
BA039777_Multi	2.586364105	GGAAGAAATACAAATAAAAGCTGGGCGCAGGGGCTCACGCCTGTAATGCCAGCACTTTGCGGGAGGCCGAGGTCAGGGAAGTCAAAGATGCATCCCTGAGTTCTTCC	1.9752499083568600	1.1404110663066200	0.7637168736367320	107	5UTR	FBXO18	1.552210185733410	570
BA095144_1	2.586279933333330	AGAGGCAAGTTCCTGGTGCAAAGGTGGCTCTGCAGCATAATTTAGGCATTGGAGGAGCTGTGGTTGTAACACTCT	0.21292839295030800	0.12293426498797500	0.08232998686877450	75	5UTR	SCP2	1.5520755667203000	571
BA097025_Multi	2.58514365	GGCCCCAGCTTCCGGGTTGGTCGCGCGCCTTCCTGCGGCT	0.2713444634907120	0.15666079903947700	0.10496301181975400	40	5UTR	SF3B2	1.5502582646874000	572
BA122285_1	2.5847390166666700	CCGGGGCAGGGGAGGAGCCGCCGG	0.23899457034857700	0.13798357952561000	0.09246371444370800	24	5UTR	ZNF202	1.549611118894030	573
BA110300_1	2.583466273333330	GGGTGAGGCCGCAGCGGACTGCCCTTTCCC	0.5998470688651000	0.3463218666818740	0.23218691687859500	30	5UTR	TMEM101	1.5475755710872700	574
BA072926_Multi	2.5832965100000000	GCGGCGCGGAGGCTGGCCCGGGACGCGCCCGGAGCCCAGGGAAGGAGGGAGGAGGGGAGGGTCGCGGCCGGCCGC	0.8320830065060350	0.48040334779437300	0.3221012389731580	75	5UTR	NOTCH3	1.547304061999940	575
BA087367_2_Multi	2.5830071833333300	GGAGGGGCAGGACCAGATCTTTTGAGAGCTGAGGGTTGAGGGCATTGAGCCAACACACAGATTTGTCGCCTCTGTCCCCGAAGACACCTGCACCCTCC	1.174875420613820	0.6783146403556620	0.4548479106812460	98	5UTR	RAB25	1.5468413306334900	576
BA080348_1	2.5824813	CGCGCGCGCACACGGGCGCGGGTTCGGCGGCGGCGCGCGCG	1.102011634896490	0.6362467140575880	0.42672589145040000	41	5UTR	PIK3CB	1.5460002650095400	577
BA054933_2_Multi	2.5811803833333300	GGCAGCCTATGAGAAGACGGCTATGGGTACACAACGCCACTGACTGATGCGGGCAAGGCCTTCTCCATCGCCTTTGCGCTCCTGGGCGTGCC	1.441095963303670	0.8320171423414590	0.5583088933298970	92	5UTR	KCNK6	1.5439196584974000	578
BA059941_1	2.58094405	CCTAGCATGACTTCGATCTGATCAGCAAACAAGAAAATTTGTCTCCCGTAGTTCTGGG	0.9793268906668840	0.5654146439511650	0.3794452230248400	58	5UTR	LPAR1	1.543541681425570	579
BA004561_Multi	2.5809226156666700	GGAGGATGTGTCTCGGGTCCTCATCCACGCAGGAGGCTGCGCCAACGTGGTTGATCATCAGGGTGCCTCTCCTCTGCACCTCGCTGTGAGGCACAACTTCC	0.8577244726642620	0.4952074551832420	0.33233250290331100	101	5UTR	ANKDD1A	1.5435074006644200	580
BA016532_Multi	2.5807287166666700	GCGGCTGCATCTGGCGCCGCGTCTGCCCCGCGTGCTCGGAGCGGATTCTGCCCGCCGTCCCCGGAGCCCTCGGCGCCCCGCTGAGCCCGC	0.6671205085513640	0.3851622051940500	0.2585008273992600	90	5UTR	CAMKV	1.5431972904687200	581
BA069091_Multi	2.5793014333333300	GCAGACTGTGCGGAACCATGTCTCCCAGCCCAAGATCATCTGGATGAAAAACAAGATGGAGATCCAGGGCAACCCCAAATACCGCGCCCTCTCTGAGCAAGGCGTCTGC	0.5110411634478680	0.29504975328360600	0.1981316168957540	109	5UTR	MYBPH	1.5409145808424300	582
BA042512_1	2.5786167333333300	CATCTTCCTGAGGTGCCAAGGAAATG	1.3692140881152700	0.7905161223515820	0.5309878239816260	26	5UTR	G6PC	1.539819513559980	583
BA030744_Multi	2.5775290833333300	GAGAGGCAGCGGTGGCGCGAGGCTCAACTCGAAGCGCTATTGGTGGGACTGATAGTCTTGTGCGCCAAGAAGCTGGCAGAAGGGAAGGGGCGGGACATCAGTTCAGGATCTC	0.1468673316124560	0.08479389344161370	0.05697989309300960	112	5UTR	DMRTC2	1.5380799927044800	584
BA035824_1_Multi	2.5761657833333300	GCAGTTCGCCGCCGCTGCAGCGCACAGCACCCCGGTGCGGAGGGAGGTGAGCCCAGGCCAGAAAACTAATGACGCAGTGTTTGCTGAGCTGC	0.18082122339162300	0.10439718200035100	0.07019005708462450	92	5UTR	EPB41L3	1.5358996141063100	585
BA014623_Multi	2.5758784283333300	TCCTGCGAGCGACGCGCGGCGGGGCGGCGAGAGGAAACGCGGCGCCGGGCCGGGCCCGGCCCTGGA	0.8140413176260400	0.46998697386287200	0.31602474273319900	66	5UTR	C2ORF7	1.5354400361028800	586
BA035628_Multi	2.575414478333330	GTGAATGCGGTTCATGAGGCTCGCTTGATTAAGAAGAGCTGAAACAGGAGCAAAGAGCAAAAGGCAACCTGCAGCGAAAGCAAGGACTCAGGGAACCGGCAGACAC	1.076193133836430	0.6213403955204870	0.41787181942569400	106	5UTR	ENTPD5	1.5346980228625000	587
BA051552_Multi	2.5753551333333300	GTCCTCTAGCCCAGCTCCTCGGCTCGCGCTCTCCTCGCCTCCTGTGCTTTCCCCGCCGCGGC	0.7136045952469220	0.41199980516076500	0.2770897830790780	62	5UTR	ICAM5	1.5346031101008800	588
BA119873_Multi	2.5747942666666700	GGTTGTTAAAGCCAGACTGCGAACTCTCGCCACTGCCGCCACCGCCGCGTCCCGTCCCACCGTCGCGGGCAACAACC	0.5906429061283500	0.34100784084814600	0.22939421365614500	77	5UTR	WNT1	1.5337060942742700	589
BA081489_Multi	2.5744695333333300	GATACTCAGAGAGAAAAAGTAAAAGACCGAAGAAGGAGGCTGGAGAGACCAGGATCCTTCCAGCTGAACAAAGTCAGCCACAAAGCAGACTAGCCAGCCGGCTACAATTGGAGTC	0.5602637196059560	0.3234684093316800	0.2176229752777640	115	5UTR	PLP1	1.533186735651730	590
BA118274_1	2.5736150700000000	GCCTGCATTATTTTCTGCCCGCAGGC	0.3977143838028190	0.22962050654914300	0.15453530267166900	26	5UTR	VLDLR	1.5318201592819500	591
BA000125_1	2.5727366333333300	CAGACCCCATTGACCCCAGAGCAGCTCCGGGCAGTGGAGAACACTGTGCAGGAGGCCGTGGGGCAGGATGAGGCTG	0.6131466693346020	0.35400039459305500	0.23832469339863500	76	5UTR	AARS2	1.5304152414297900	592
BA036951_Multi	2.57251165	CCTCACCTGCAAGGAGGGGCCTCCCAGAAACTCCCTTCCCCAGTGCCCAGCCGCCCCACCTCGCCAGACTTAGCTGACCAGCCAGTGAGG	0.8484589597920940	0.48985800883231500	0.3298173439922400	90	5UTR	EVPL	1.530055416853440	593
hsa-mir-3180-1	2.5718694333333300	CCCACGTCGCATGCGCCCCGGGAAAGCGTGGG	0.7532822315884620	0.4349076991833610	0.29289287466360700	32	B_pre-miRNA	None	1.5290282948147200	594
BA104973_1_Multi	2.571727116666670	CAGCACGCTTGAGAAGAGAACAGGAAGTGCAGGCTTTGTTGAAGGAGGCTCAGGCGTGGCTCTGTCTTCTTTGGCGCACTCATTCTCAAGTCGCTG	0.6452039354364720	0.3725086658064530	0.2508835137503820	96	5UTR	STIM1	1.5288006822465600	595
BA054036_Multi	2.5713492833333300	CGCCTCTGGGAGGTTTAGGAAGCGGCTCCGGGTCGGTGGCCCCAGGACAGGGAAGAGCGGGCG	1.2989260662512500	0.749935314007582	0.5051534906869620	63	5UTR	ITGA5	1.5281963987332700	596
BA088525_2_Multi	2.5708678866666700	GCGTCTCCGGCGTTTGAATTGCGCTTCCGCCATCTTTCCAGCCTCAGTCGGACGGGCGCGGAGACGC	0.3602569785980650	0.2079944635710340	0.1401304907445740	67	5UTR	RAN	1.5274264823618000	597
BA045642_1	2.5708587	CCGCAGCCCGCGCCGGCTCAGCGCAGTCTCCTCGCTCCGTGCTCGCAGGTGCCTCCTCCTGGACGGCGGCAGCGGCGGCGCGAGGAGCCGGCGGGCAGCGG	0.5261763323402550	0.3037880471178560	0.20466948741300100	101	5UTR	GOLSYN	1.527411789769270	598
BA110854_1	2.56967345	CGGTTAGAGGTGGGAGTTGGCGCTGCGGGCCG	0.9594108661403200	0.5539161218295660	0.37335906091115200	32	5UTR	TMEM188	1.5255161734460300	599
BA040617_2_Multi	2.5688699000000000	GAAGTACGGGCGAAATCATCAGATTGGCTTCCCAGATTTGGGAATCTGAAGCGGGCCCACATCTTCCGGCCAACTTC	0.8721595449693890	0.503541548064378	0.33951098300828300	77	5UTR	FGF12	1.5242310247461400	600
BA043004_Multi	2.568628416666670	GCGGCGCTCAGGTCGAACCAATCATAAGGCCGGAAGGGGCGGGAACTAGGATACGTGGCTGAGCGCGCGC	1.0961558574345300	0.6328658793636090	0.42674753978507200	70	5UTR	GANAB	1.5238448110794400	601
BA024923_1	2.5682986956666700	CCGCTGCTGCTGCCGCGGCGGGCAGACCTGCAGGAGGCGGCGGCGGCGGCGG	1.032213054398100	0.5959484848177880	0.4019053765590770	52	5UTR	CPSF6	1.523317475488030	602
BA044412_1	2.5677633500000000	GGAGCCAACAGACACGCTGGAGTTTAACAAACAGCAATACTCTTCGCGCTCC	0.8595093421988030	0.4962379500894770	0.33473074619544	52	5UTR	GLRA1	1.5224612763871600	603
hsa-let-7c	2.56747875	ATGGTTTAGAGTTACACCCTGGGAGTTAACTGT	0.9643292866334910	0.5567557732252860	0.3755938726400330	33	B_pre-miRNA	None	1.5220061045621500	604
BA109576_1_Multi	2.5666255166666700	GGTCACGCAACAAGAGCAACTAGTCCCGGAAGCAAAAAGCAAAGAGGCGGAGAAGAAGACGGGAAGCAGAGCCCGCGTCCGGGTCGGCC	1.2740471317606900	0.7355714544823030	0.49638995774316100	89	5UTR	TIPRL	1.520641495379100	605
BA051166_Multi	2.5661844500000000	GGGGCGGCCCTCAAACGGGTCATTGCCATTAATAGAGACCTCAAACACCGCCTGCTAAAAATACCCGACTGGAGGAGCATAAAAGCGCAGCCGAGCCCAGCGCCCC	0.8954980484867110	0.5170160393525870	0.34896090516280400	106	5UTR	HSPB1	1.5199360803417900	606
BA038205_Multi	2.5661710500000000	GGGAGCGCGGGCTGCGGAGAGGCGGGCCGGGCCAAGCGGAGCCGAGCGAGCGGGAGCGCGGCGTCCGGGAGGCGGCGGAGACGCGGGGCTCGGAGGTTTTT	0.40066512141173400	0.23132411570195900	0.1561334430188250	101	5UTR	FAM168B	1.5199146492017500	607
BA093638_2_Multi	2.5657415166666700	CAGAGGGCCCAGCCGTGATCCAGCGACGGGTTTGGGGCTCCGGGAGGGGTGGGGGGGCAGCGGGCGGCGGCAGCAGTGGCCGCACATCTG	0.596651943686796	0.3444771603000850	0.2325456168561940	90	5UTR	RUNDC3A	1.5192276798720400	608
BA019015_1_Multi	2.5655161166666700	CTTGGTGGCGTCTCAGGACGCAGCGTGATGACGTAGGTCCCCGACATTCCATATACAAGATGGCCGCAGTCGGCAAGGAGAGACGTCGCTGAG	0.7777809280687300	0.449052028191038	0.30316743013849700	93	5UTR	CCNK	1.518867188904510	609
BA021359_1_Multi	2.5648149000000000	AGGGAGGAAGGGGAACTGTATCTGAGAGAGAGCAGCCAATTGGGTCCGCTGACTCCGGCCGGGTTCCCGTGCCGCGTCCAACACCCCTCACTCCCT	0.7171188134407230	0.41402873998094600	0.27959866165808800	96	5UTR	CGB2	1.5177457058760700	610
hsa-mir-5583-1	2.5647204500000000	ATTCTGGCTAGGTGATCATCAGAAT	1.3283475485943500	0.766921814758327	0.5179307353338840	25	B_pre-miRNA	None	1.5175946483255700	611
BA007537_1_Multi	2.5646881166666700	CCTGCTCCGCCCCGGACACCCCGCGGCCCCGCCCCTGTGCGCGCTGGTTGGTCCTCGCAGGCATGATGAAACTTCCCGCACGCGTTACAGGAGCCAGG	1.0506915557521000	0.6066170525487410	0.4096761508442930	98	5UTR	ASNS	1.5175429363707500	612
BA112641_2_Multi	2.5639300933333300	GGCGCGATGTGAGGCGTCCGAGCCCGGAGCCTCCGCCTGGCATCAGCTCCACGTAGCCCAGCGCC	1.097765137291310	0.6337949975221260	0.4281572029384480	65	5UTR	TP53I11	1.5163306002357000	613
BA105825_Multi	2.5633242666666700	CGGCGACAGCCTGGGCGGACAGTGCGCCGTGCGCAGGCGCGGAGCTAGACCTCGCTGCAGCCCCCATCGCCTCGGGGAGTCTCACCCACCGAGTCCGCCCGCTGGCCCG	0.3519294430900220	0.20318655870377900	0.13729415652420300	109	5UTR	SUFU	1.5153616781362400	614
BA095080_Multi	2.562634	CGGAGGCCGACAGGAAGAGAAGGAAAAAAGAGAAGGCGCTGTCCCGCTCTTGCTACGGTGGCCTGGAGGAGTGGCGAAACCG	0.43005737025412200	0.24829373848320000	0.16781849076150600	82	5UTR	SCNM1	1.5142577078677500	615
BA031002_Multi	2.562270266666670	GCGGACGGCTCCGGGCCGCCAGGGGCCGCTGTGGCGCAGCCGGGCTGGCCCGCGCTGTCCCTGACGCGGATCACTGGCCCCTCTTGAGC	0.46453163011289200	0.2681974616927740	0.18129688977627400	89	5UTR	DNAJC11	1.5136759750316600	616
BA032652_Multi	2.561668183333330	GCGAGCCCCCGCCCAGCTGATCCGCCGCTCTCCGCCTCGCTTGCTCCTGCCGGGCGTGCAGGGCCCCGCCGCCGC	1.2914381144761400	0.745612143034542	0.5041394989712040	75	5UTR	DUSP3	1.5127130397904700	617
BA089489_Multi	2.5608373000000000	GAGCACTGCTGCGGCCGCCGCCATTTTAGCGTTTTGTCAGAAGCGTCCGCGCCGCGAGGAGGAGGCCCTGCTGGTTTCTGTGCGGGCTC	0.6338436612640140	0.3659498084549170	0.24751422562613200	89	5UTR	RBM4	1.5113841758298100	618
BA059110_1	2.558373038333330	GCAGCGAGCTCCGCATTCGAACCTCCCTCGCAAAGACAGTCTCCGC	0.609521230912015	0.351907246743844	0.23824564353175500	46	5UTR	LIN9	1.5074429865110300	619
BA112791_1_Multi	2.55772845	GCGGTCGCCCCCTTGGGAAAGTACATATCTGGGAGAAGCAGGCGGCTCCGCGCTCGCACTCCCGCTCCTCCGCCCGACCGC	0.7034588153327740	0.4061421363961920	0.2750326428643250	81	5UTR	TPM1	1.5064120713737700	620
BA124144_Multi	2.5575308833333300	ATGGTAAAACTAGGAGGACAGCCATTTTGCCCACTTGTAAAAGAGCTACCTTTTCCCACGAGTTGGAGCCTGAGGTGCGGAGTTTCGTGAGTTTTTACTGACTCGAGGATCAT	0.6120186538657490	0.3533491345584620	0.23930059177548600	113	5UTR	ZRANB3	1.506096095336430	621
BA012029_1	2.5568949166666700	GTTGTTGTTGAGGTGGCGCGGCGC	1.1873050887901200	0.6854909126231880	0.46435427637283000	24	5UTR	C11ORF68	1.5050789691652600	622
BA049084_Multi	2.5557300166666700	GCGCGGTGACGTGCGCGTGCGCGCACTGGAGGGAAAAGGCGGAAGCGGAAGTCGGGGGGCGCGCCAGCTCGTAGCAGGGGAGCGCCCGCGGCGT	0.6539777040734350	0.377574203490811	0.25588685025752100	94	5UTR	HGS	1.503215899386780	623
BA095008_2_Multi	2.5548502333333300	ATAGGAGTAGAGGTTTACCACTCTTAGGTGACTAAGCAGTATCACAAATAAACCCTCCAGCAAGTTTAAAAATAATTAGGTCCAACTCAGAGGAAGTGGAGTTTCTCCTGT	0.7309084350327590	0.42199018171913100	0.2860866071507980	111	5UTR	SCML1	1.5018088277583600	624
BA111681_1	2.55411975	TCCTTTACCCTACATGCCTGAGAAGCCAGGGACCAAGATGGATCTTCTCCTCGACATCAGCTAAGCCTGGAGGA	0.758724717111004	0.4380499196648610	0.29705917943393400	74	5UTR	TMPRSS13	1.5006405374141100	625
BA002999_1	2.5538995333333300	CCGCGCCCAGCGGTTCCGGGCGGCAGCACAAGGCGG	0.9967538877899810	0.5754761254313520	0.39028703940010700	36	5UTR	AGPS	1.5002883363527500	626
BA016620_Multi	2.5531514500000000	GATTGCTGGGCGGTTCTTGCCGGAAGCGGAGAGCGGCTGATCGCAGTCCGGAGGTGAGGCGGAACTCTGAGGTGGTC	0.8628001368635340	0.49813789127500700	0.33793535313525300	77	5UTR	CAP1	1.4990918976454600	627
BA025240_2_Multi	2.5517554500000000	GCTGCAGCGCTACTTTTGGTCCGGGGTCGGCAGGGAGGCCGCGGCTACCGCATCACAGCTGACGTGAGGACTACGTGGGGCCGCTGCCGGCTCCGGGTTGCTGGGCGGCGGC	1.4212109555651400	0.8205365277707800	0.5569542157988310	112	5UTR	CREM	1.4968592206682400	628
BA027724_Multi	2.55097765	GTCCCAGAGGGAGAGGTAGCTGGAGCCATACAGCTGAGTAAGAAGTACGGACCGGTGTTCACCATCTACCTGGGAC	0.5537920134913630	0.3197319680643030	0.21709010797933200	76	5UTR	CYP2S1	1.4956152549426800	629
BA038779_1_Multi	2.55076795	GGTGGATCACGAGGTCAGGAGACCGAGACTATCCTGGGCTAACACGGAGAGTGCGTAGAAGGGCTGCGGGAAAATGACTATCTGCTGATTCATTCCTGCCGCCAGTGGACCACC	0.38362681204749000	0.22148704320397600	0.15039659411099700	114	5UTR	FAM59A	1.4952798735944500	630
BA101007_1_Multi	2.5504274000000000	CGCCCATTCCCCTCTTCCCCTCCCAGCCCCCTCCATCCCATCGGAAGAGGAAGGAACAAAAGGTCCCGGACCCCCCGGATCTGACGGGGCGGGACCTGGCG	0.7815923475278640	0.45125255224176400	0.30645543861701900	101	5UTR	SMAD2	1.4947352187630900	631
BA119884_1	2.5500665	AGTGCGGGAGCCAGTTCAGACACGAGAGATGGAACTGCATGATCACCGCCGCCGCCACT	0.9712305578602740	0.5607402240258190	0.38086479621620600	59	5UTR	WNT16	1.4941580173869500	632
BA112568_Multi	2.5484476666666700	CACACGTCCTTGCGGAAGTGACGGCAGTTCCGAGTCCAGTGGGGGCGGTGGGAGCGATGAGGGTCTGAGACGGTGGGAGCGGTTGTGTG	0.17953136125678800	0.10365247974958700	0.07044734078907450	89	5UTR	TOX4	1.4915689544118200	633
BA116384_1	2.547675883333330	GGGCCTCCAGAGGCCGGCGCACAAGATGGCGGCTCTGGCGGCCT	0.2690683188303220	0.15534666630708700	0.10561324562144800	44	5UTR	UBIAD1	1.4903346113747600	634
BA059776_1	2.54704145	GGAAAAACCAGTTTCTCTTTTATTGTCTGTTACTAATCTCTATTCTAAAAATTCAGCTCAATTCTCAACCATACTCCAAACTCTCTCTTTTCC	0.46178723196911500	0.26661298268570100	0.18130338317388400	93	5UTR	LOC642587	1.4893199375231100	635
BA067554_Multi	2.5466360216666700	ACGTGCACTTGCAAGCTGCCCGCAATACGT	0.5791499361609960	0.3343723715437060	0.22741763300040300	30	5UTR	MRPL54	1.4886715202553800	636
BA046373_2_Multi	2.5461100500000000	CTGTTCCTGCTGAGTCTGCTCTTCCTGGTCCAAGGTGCCCACGGCAGGGGCCACAGGGAAGACTTTCGCTTCTGCAGCCAGCGGAACCAGACACACAGGAGCAG	0.9500591126991880	0.548516884462933	0.37314141731587300	104	5UTR	GPR56	1.4878303133565000	637
BA089123_Multi	2.5459131500000000	CCCGGGCCTCCTCCCGCTTTCTCTCTCCGCTTCCCCTGGAGCCTCCGAGGAGTCCGCAGCCGCTGGGCGCCCGGG	1.306306774194640	0.7541965677255040	0.5130995038831690	75	5UTR	RAVER2	1.4875154035450300	638
BA108841_Multi	2.5456710333333300	GCGAGGCGAGGTTTGCTGGGGTGAGGCAGCGGCGCGGCCGGGCCGGGCCGGGCCACAGGCGGTGGCGGCGGGAC	0.40313117063062200	0.23274788988231800	0.1583594916043640	74	5UTR	TGFBR1	1.4871281769637500	639
BA052338_1	2.545408683333330	TGGTTACAACTGGACACATTGTTCATATAGAGTCCCCCTGGTCCTTGTGAAAAACTCCGGTGTTCCTGGTAACCA	1.2498348752722400	0.7215925016810100	0.4910154048958150	75	5UTR	IL13RA2	1.4867085904272300	640
BA123886_1	2.5445633833333300	CCAAGTCTGAGCTCGCCGCCCTCTCCGAGCCGTTTGG	0.8271934005740150	0.4775803324932900	0.32508264718106800	37	5UTR	ZNF771	1.4853566693320800	641
BA050147_1_Multi	2.5431110166666700	TCCCTGAGCGTGTATCCGCAGTCCGCGTTGTGGTCCTAGAGACTTGGGGA	0.813695142287433	0.4697871094379400	0.319960527462135	50	5UTR	HNRNPK	1.4830338429573300	642
BA121705_1	2.5424267783333300	GCGGCAGCAGCCGCCGC	0.8719896903552090	0.5034434824571590	0.3429753406416030	17	5UTR	ZFPM2	1.4819395140363000	643
BA093637_Multi	2.5423473666666700	CGGGGCCGCACCTGGCTGCGCTGTGCCCTCAACGAACACTCCCTGGAGCGCTACCTG	0.6173104607633960	0.3564043606953190	0.2428112180330290	57	5UTR	RUNDC2B	1.4818125078759200	644
BA064835_Multi	2.5417732750000000	GTAGGCTTAAATTTGGGGAGGTGGTGGATGAAAAGGAAATTGGGAGCTCCATTTCTTTCACCTCAAAGCTGGCCGCCACCGCTGC	0.5200799355123050	0.3002682907681530	0.20461303162938700	85	5UTR	MED24	1.4808943407935500	645
BA051525_2_Multi	2.5408968	CGGAGGGGAAGGCGCGAGGTTTCCGGGAAAGCAGCACCGCCCCTTGGCCCCCAGGTGGCTAGCGCTATAAAGGATCACGCGCCCCAGTCGACGCTGAGCTCCTCTG	1.0614988121734900	0.6128566249528300	0.4177654173807790	106	5UTR	ICAM1	1.479492560311030	646
BA044445_2_Multi	2.540895566666670	CCGCGTTCCCCGAGGAAACCGGCCGCCCACGCCCGGAGCATCCTCCCCTGTTGAGCGGGCGCTGACGGACCCGGCGG	0.6014675017611810	0.3472574240506300	0.236714766892301	77	5UTR	GLS	1.479490587793160	647
BA078270_2_Multi	2.5406509166666700	ATTTGTTCTCCTGGTGGAGAGAGCTGGAAGGAAGGAGCCAGCGTGCAAAT	0.7166455037199260	0.41375547448623400	0.282071613624183	50	5UTR	PDE4B	1.479099309553570	648
BA098421_Multi	2.5378824000000000	ATATAAAAACCTACAGAAGAAGAAAATAATTTTCTGGATCAAATTAGAAGTCTGTATTATATTGATGTCTCCAGATTCAAATAT	0.33589325567935600	0.19392806158545600	0.13235178102789800	84	5UTR	SIRT5	1.4746715134054900	649
BA060138_1_Multi	2.5374988166666700	GAGGAAGTGCTAAGCAAATACAGGAACCAAAAAGGTTTATAGAGGCTGCCTTATGCTGTCTCATCCAGTTCCTT	0.30094679536775900	0.1737517133173310	0.11859977762003100	74	5UTR	LPXN	1.4740580336940500	650
BA081776_Multi	2.5359046000000000	CTCCTGGGTCCGCTCTGCGGGCTTCTGGGAGATGTAGTTTCTGGTCTGTAGGCAGGACGGAAGGAGCGGGGGAGGCCCCTTACGCAAACTACAATTCCCGGCGGGGAG	0.0804243399995766	0.046433014348153500	0.03171426085964620	108	5UTR	PNKD	1.4715083411092600	651
BA091038_Multi	2.534158525	CTGGGAGGGCGGCTCTCGACGCAGCCGCCCGGCGGCCCGCGCTTCCTCGAAGGCCCCAGCCCGGCTCAGTCGGCCGAGAGCGAGGGAGGAGCCCCCCGACCCAG	0.44884087833056100	0.25913840192745700	0.1771163381858920	104	5UTR	RIMKLB	1.4687157755985200	652
BA090252_Multi	2.5340675666666700	CGCGCGCCACTGTCTTCGCCTTCTTGCACTTCGCGGGAGAAGTTGTTGGCGCGAATGGATCCTGAGCCTCGATAACAGATTCCTCAACCG	0.7224264276232170	0.4170930924579640	0.2850857006048590	90	5UTR	RFC1	1.4685703024060200	653
BA055302_Multi	2.533727066666670	GAGGCCTTGTTCCCGCGTTGAGCCGCCGCCGCCGCCGCCGCCTCCTCAGCTTCAGCCTC	0.8146330685905170	0.47032862144150600	0.3215157146591310	59	5UTR	KHSRP	1.468025727541600	654
BA099255_Multi	2.5330986833333300	GGCACACATCTTAGGACCCGGAGGACGTCCGGCCTCTGTGAGCCGCAACCTTTCCAAGGGAGTGGTTGTGTGATCGCC	0.7286597399617030	0.4206918970145320	0.28765548881137600	78	5UTR	SLC25A3	1.4670207296897300	655
BA031663_Multi	2.5327775	GGGGACAGAGGCTGGCGGCAGACGGGCCGGGACAGGCAGGTCCTAAATGGCATTGTTTGAAGGGGCCGGCTAATTGCACAGAGCAGTCTGAGCCTGAGACCCC	0.6781784451503300	0.3915465078661450	0.2677607666486020	103	5UTR	DNMT3B	1.4665070487199600	656
BA121125_Multi	2.53266273	CGCTCCTCGCTACCCACTATGCTCTGCGACATCGACCTGTCGCAAAGGCCGCGTTTGCGGGGCCAATGAGCG	0.5380851513601770	0.31066360698473800	0.21245827365263800	72	5UTR	ZC3H15	1.466323492604860	657
BA057490_1_Multi	2.53261825	CTTGTATGATGCAGTAAGCAACTCCACCATCCTTCTGTTTACTCTGATGGGGTCTGCAAAGGGGAGAAGATGTACAGG	0.9583805531414550	0.5533212703423220	0.3784149281643440	78	5UTR	KRT6B	1.4662523540146400	658
BA085986_1	2.532524983333330	GTCTACCTGGTAATTTGAGAACCCTCGCTTGCAACATATCACCATATTATTCGCCTGTTTGATCAACCTGGAGAC	0.4767734825585320	0.2752652984976440	0.18826012998734500	75	5UTR	PTCD3	1.4661031890150700	659
BA095976_Multi	2.5307037	GGACACGCAGGGGGAGGGAAAACTGAGCGGGGCGGGAACTATCTCCTCTCGCGAGAGCTGGCGACGGCGGCGGCAGCGGCAGAGGTGGCGGCGGCGTGTCC	1.2138216277505500	0.7008002435299690	0.47963798675860300	101	5UTR	SEC63	1.4631903398980700	660
BA034820_1	2.530689183333330	AGGAAGTGAGCCGGCTCGGCCTGACTGCTCCAACTTCCT	0.7920719924357640	0.45730297805035200	0.3129866747968140	39	5UTR	ELK3	1.4631671228297000	661
BA054184_Multi	2.5306841833333300	TTTCTAACTTATATCTCAAGTTTCTTTTCAAAGCAGTGTAAGTAGTATTTAAAATGTTATACTTCAAGAAA	0.21572025586111700	0.1245461477910710	0.08524187145982670	71	5UTR	ITGB6	1.4631591261356500	662
BA061004_2_Multi	2.5303342600000000	CTTGCTCCTTTCTTTTCTTTTTTTCTGTTTTTTTAAACCTTCCAAGGCAAG	0.6057879030207100	0.3497518088808260	0.23941022836275800	51	5UTR	LTBP1	1.4625994801685100	663
BA023307_Multi	2.5300082833333300	GTTAACTGATGATTTTCAGTTTTGAAAACGTGGTGCATTTCTTTTCTGCTTAGTTCAAAC	0.5847512853214060	0.33760631198929300	0.23112623352797300	60	5UTR	CNOT10	1.4620781330347200	664
BA003064_Multi	2.529922616666670	CTGGGGCTTGCCTGAAGCCATGGGCAGTCACCACTCCAGGATTCCCCTTTTAGCGCCTCCTCCCCATCTTAATCTCAAAGTCCAG	1.0380603629484400	0.599324429983365	0.4103130886731050	85	5UTR	AGXT2	1.4619411230100900	665
BA037583_1_Multi	2.5280038500000000	CGCCGCGATGCCCGCCTGACGTCAGGAAGTCGAATCCGGCGGCG	0.8625893234083460	0.4980161780699060	0.34121361144618000	44	5UTR	FADS1	1.4588723650148800	666
BA071250_1	2.527842916666670	GGAGCGCCGGGGAAGCGAAGTAGGCAGGGGCGAGGCGGCTGGGGACCGCGGGGCGGAC	0.5857799311657970	0.3382002009444540	0.2317311440927010	58	5UTR	NDUFB2	1.4586149780892300	667
BA081501_1	2.52750885	GGCCCCGCCCGCGTCAGCTCTGCGCGGTGATTCACTCCCTCCTTCGCCCCGGGGCC	0.4096403763630580	0.23650598156415100	0.16207277626864000	56	5UTR	PLP2	1.4580806923044700	668
BA030760_2_Multi	2.5272679	CAATCTGGGTAACATGAAAGTGATGCTGGTTGCTAAGGGAAGGCAACTTGATTCTGTGGGAAGGGCTGTAGCTGATCCATCCGTTGTCTAGATTTG	0.677816956343641	0.39133780220629400	0.26820146623301800	96	5UTR	DMTF1	1.4576953316184700	669
BA038200_1_Multi	2.5272464	GCCTCCTCCTCCCTCGCCCGCAGCCGAGCGTCCCCTCCCCCCACCCGTCGGGCTCCTCGGCGGCTACTGCAGAGGATTCAGAGCCGAGTCGCTGAGGAGGAGGC	0.9423028871690730	0.544038825565226	0.3728575445469320	104	5UTR	FAM168A	1.457660945834080	670
BA105309_Multi	2.5268052	GTCGCCCCACTGCGCATGGCACGTTGCGTACTCCCCTCCCAGCAACCGGTCTGGCGGCGGCGCGGCAGTAAAACTGAGGAGGCGGAGCCAAGACGGTCGGGGCTGC	0.7670591615862300	0.4428618134261780	0.30356877593343200	106	5UTR	STRADA	1.4569553175515900	671
BA092861_1_Multi	2.52644435	GCCCCCTCCCACTCTCTCTTTCCGGTGTGGAGTCTGGAGACGACGTGCAGGTAGGAGGCCCGGGCGCGACAATCGGGGGGC	1.00443855001411	0.5799128672350840	0.3975700276216690	81	5UTR	RPS14	1.4563781961424000	672
BA063520_2_Multi	2.5260213166666700	GGTGTAGGGAGTGAAGAAGCAAAAAGAGGAGGAGGAAGAGGAGCTCAGGGCCGTCCCCGCGCAATTAATGGGCGGCTCCTGCGCCCTGGACC	0.84419653869679	0.48739709886554200	0.33420008498217700	92	5UTR	MARCH10	1.455701622514950	673
BA063521_1_Multi	2.5246214166666700	GGTGTAGGGAGTGAAGAAGCAAAAAGAGGAGGAGGAAGAGGAGCTCAGGGCCGTCCCCGCGCAATTAATGGGCGGCTCCTGCGCC	0.9203991027175820	0.5313926697158860	0.3645691574354200	85	5UTR	MARCH10	1.4534627081163800	674
BA061295_3_Multi	2.5244136166666700	CGCCGGGAAATGTGGTTTCTCCAGCCGGCCCGGGGCGGTGGCCGCAAGTTGGGCTTACAGCGCGGCCGATCCGGCG	0.40209408450527000	0.23214912792867300	0.15928217224410700	76	5UTR	LZTR1	1.4531303655118900	675
BA063294_1	2.5222562166666700	GGCGCTTCCTGTTCCGGCGCC	0.23094123061186100	0.13333398166074100	0.09156136838352820	21	5UTR	MAPK1IP1L	1.449679951965580	676
BA091983_1	2.521635966666670	TCGAGATTTAACTAATTGTTCTCTCCTCTCTCTGGCTGTTGGACGCGCACCTTTCCGGAGGATGGGGGAGGTAACCGA	0.3076722448801090	0.17763465340370800	0.12201295069835900	78	5UTR	RNPS1	1.4486879620693600	677
BA061382_1	2.5213862500000000	GGAGGGAGATCC	1.5048828273093600	0.8688445054459030	0.5968473998417970	12	5UTR	MAD1L1	1.4482885805131300	678
BA090079_1_Multi	2.5205377000000000	GTCTGCGCACCTTCCCGGCCCAGCCGGCGATTCATTCAAAAGGCGCGCAGGC	1.0612847925746100	0.6127330606798060	0.42105491720064600	52	5UTR	RELT	1.4469314615668400	679
BA080676_2_Multi	2.5201926283333300	GTTGCCCCGCCGCGTCCCCATTGGTCATCAGGTTTCTTAAAATGTGACTCTGAATCTGTGTCCTTCCGCCGCAGAATTTAGTCCCACCGAAAGGGCAAC	0.510965191077136	0.2950058906149130	0.20274846665790400	99	5UTR	PKM2	1.4463795750584900	680
BA071915_1	2.5194505166666700	CTCCCTCTGTCGTCGCCCCTTCCCAATTCTCGCGAGACCTCAAGGAG	0.5417315729592800	0.31276886947656000	0.21501973123727500	47	5UTR	NFYC	1.4451926870694600	681
BA000805_Multi	2.5188355833333300	TGCAGCCGCCCGCCTCTGTCACTGGGAGACAGTCCACTTAAATGCAGCTCCAGGGTTGCGAGGCACCCACCAGCA	1.158758909412190	0.6690097682750060	0.460037533644309	75	5UTR	ABI3BP	1.444209200324570	682
BA003038_Multi	2.5187449900000000	CGCCGCCGCCGCAGCTGCCGCCGCCGCCGCCTCCGCCTCGCCTGCCACCGGGGTTTGTATGAAAACACCGGGCGGCGGGCGGCGAGGGATCCGCCGTGATCCAGGTG	0.664809624179656	0.38382801547997800	0.26394479267218500	107	5UTR	AGTPBP1	1.4440643108907500	683
BA106741_1_Multi	2.5177100500000000	CTCGCCCCGGCGGCCGTCCAGCGGGAGGCGGAGCGAGTCCAAAATGGCGGCTCTCAGGCTGGCGCGCTCCGTGCTGCTGGGGCTTTGAG	0.08375163052805290	0.04835402643044140	0.03326500226984160	89	5UTR	TAF3	1.4424090911838700	684
BA013008_3_Multi	2.5176399333333300	GGTCCCGGCTCGCGTGTAGCGGCGGCGGCGGCGTCTCCGTGAGGAGGCGCGCGGGGCC	0.398696957246078	0.23018779559110800	0.15836138915949200	58	5UTR	C17ORF49	1.4422969508777200	685
BA093518_1	2.516582883333330	AGACAGGGCGTGTTCGCTGTTCAGTGCCGGTGTTGCAGGGAGTGAGGGCAGCTGGAGTGCGTTCTGCCGAAGCTTGTGGTTGCACGCCCATCGTCT	1.664528529875500	0.9610159947974340	0.6614240845788300	96	5UTR	RSU1	1.4406063697897800	686
BA089909_2_Multi	2.5165368166666700	CCGGACCTTGCGCTCATCCCTTGCGTCCCCCACTTCTGCACAAACTTTTCTGACGCCCTGGCTCGTGGGGGTCGTGGAGAGCGCTGGGGCTACCAGGTGGGCTCCCACCCCGCCGG	1.0224598211094600	0.5903174529531240	0.40629638888565200	116	5UTR	RCOR2	1.4405326935819800	687
BA001178_1	2.5164566833333300	CTCCACAGTTTTCACAAAGGTCTCTTGATATCAAAACTTCTTTCCTTGCATGCTTCTCTGATCCTGTGGAG	0.6480488892857240	0.3741512006771510	0.257524356996803	71	5UTR	ACMSD	1.4404045332320900	688
BA054487_1	2.5150181833333300	GACCTCAGCTTCCTCTGTC	0.21298163108005600	0.12296500203651600	0.08468393290014940	19	5UTR	JAM3	1.4381038843555000	689
BA120987_Multi	2.51496285	AGCGGCGGCGGCGATGGTGCTCGGGGCGCCGCAGAGCCGGATTAACTGTGCTGATAAGGAGGTAATTTCATAGGAGCTGCT	0.5198520586274400	0.30013672598733400	0.20670367302938100	81	5UTR	ZBTB39	1.4380153876080700	690
BA010957_1	2.5133037166666700	GGCCGGCGAGCCAAAGAGGAGCCGGCC	1.045956776385540	0.6038834264069030	0.4161680776777600	27	5UTR	BRD3	1.4353618712789400	691
BA090676_2	2.513245983333330	GGGCTATAAAAGAGACCC	0.9235574999816230	0.533216171226488	0.36747596777483100	18	5UTR	RGS4	1.435269536118370	692
BA118185_1_Multi	2.513111166666670	GGCACCGGCTCCGCAATGAACAACTTCAGGTTCACTGAGCTGAGCGGATTCCACTCGCTGTGCCCTCGGAGCCTGCC	0.8256589421569840	0.4766944125131570	0.32854055686367400	77	5UTR	VEPH1	1.4350539185912900	693
BA060946_1_Multi	2.51272209	CGGGCCTCCAGCTCACACCCCAGCTGCTCAACCACCTCCTCTCTGAATTGACTGTCCCTTCTTTGGAACTCTAGGCCTG	0.18619849763167400	0.1075017527303510	0.07410230457745300	79	5UTR	LTA	1.43443165317865	694
BA009107_2_Multi	2.5122835833333300	GTGCCAAATCCGGGGAGCCTGGAGCTGGGGGGAGGGCCGGGGACAGCCCGGCCCTGCCCCCTCCCCCGCTGGGAGCCCAACAACTTCTGAGGAAAGTTTGGCAC	0.44109455565171100	0.25466606044359400	0.1755751454883370	104	5UTR	AXL	1.4337303324486900	695
BA051558_1	2.5122031716666700	GCGCAGGCGCAGCCGGCGCGTTTCTCCGGGCTACAGCCGGCGCCGCCGCCCGCTAGTCCGCCGCCCGGCGC	1.4340862338076000	0.8279700731299550	0.5708480309163000	71	5UTR	ICMT	1.4336017269495000	696
HIV_2014_Siegfried_nucs_1395_1714_2_Multi	2.5121112000000000	TGGAAAGGAAGGACACCAAATGAAAGATTGTACTGAGAGACAGGCTAATTTTTTAGGGAAGATCTGGCCTTCCCACAAGGGAAGGCCAGGGAATTTTCTTCAGAGCAGACCA	1.156091068490700	0.667469489600825	0.4602069639634960	112	HIV	None	1.4334546330936800	697
BA113737_Multi	2.5110435666666700	CTTCTCATTCCCCAGATGTGCGGGTCAGAGAGACCATGGAGAAAAACTGCAGCTCTTCTGTCAGGAGGATGGGAAG	1.0268204454103700	0.5928350605670870	0.40892179611739600	76	5UTR	TRIM6	1.4317471256700100	698
BA094079_2_Multi	2.510527583333330	CAGAGCCACCTTGGAACAGGAACGCGTCTCCGGCCGCGGGGCTGCGGCTCCGCCAAACTTTGGGGCGGGCGGGGCGGGCTGGGGCGCCCAGGGGGCTCTG	1.3989879407566800	0.8077060641889070	0.557248583940743	100	5UTR	SAMD4A	1.4309218935002700	699
BA064828_1	2.5103058	TTTGGGGAGGTGGTGGATGAAAAGGAAATTGGGAGGTGCGGTAGGCTTCTGGCCGCCACCGCTGCCACCTGCTCAGA	0.5137599586514730	0.2966194504262790	0.20466030817897700	77	5UTR	MED24	1.4305671868081000	700
BA073644_Multi	2.5100266166666700	TTTGACATTCTAAATGCAAAGCTAGACTGAGCAAGGGAAGTGACAGGAAATGGAGCTGGGGAGACAAAAATGTGGATAACAACAAAAGAATTTCAACAGG	0.4151270498261660	0.23967371396503200	0.16538750906851200	100	5UTR	NT5C1B	1.4301206780683100	701
BA053012_Multi	2.5100221	TCTGGTATCAATATATAATTATTTTTCACATTTCTGTTACTTTTTAATGAGATTTGAGGTTGTTCTGTGATTGTTATCAGAATTACCAATGCACAAAAGCCAGA	0.3115911701278660	0.17989724595043400	0.12413881540240900	104	5UTR	IMPG1	1.4301134543880200	702
BA034690_Multi	2.5093649	CGCCTGCGCGTTGCAGATTAGTTGAAAACGCTCAGGGTTTGTGAGGGGCGGGGTCACGTATGCGCGTCATTGGACGGGTCGGTGGGAGGGAGGGTGGAGATGGGTAGGGTG	1.7316266405403200	0.9997551070518780	0.6900656977151130	111	5UTR	EIF5A	1.4290623689228100	703
BA099705_1_Multi	2.5091107066666700	CCAGACGTTTCATTTAAAAGCAGAAGTGAAAGGAAGACCAGGTTCCTGAAAGGGTTATTCTGACTTAATCTGG	0.5663482579317570	0.3269813191719750	0.22571672761468000	73	5UTR	SLC2A5	1.4286558276598500	704
BA085984_1_Multi	2.5077502320666700	CCTGGAGACCCTTTAAAGAGATCATCCTTCATCATTTATGATATAATGAATGAATTAATGGGAAAGAGATTTTCTCCAAAGG	0.6550056442493700	0.3781676850280980	0.2611925365906840	82	5UTR	PTCD3	1.4264799678335500	705
BA016328_Multi	2.506795683333330	CGGCGGCGGCGGCGGCGCGCGCTGCGGGCAGTGAGTGTGGAGGCGCGGACGCGCGGCGGAGCTGGAACTGCTGCAGCTGCTGCCGCCGCCG	0.8046647704052070	0.4645734218008550	0.32099336047014000	91	5UTR	CALM3	1.4249533209993500	706
BA097198_1	2.5067256666666700	GATGGGAACTTTCTGCAGATCATGTAATTTTTTCTGCAGGATGAATTAAGAGAAGAGACACTTGCTCATC	0.5420320926527420	0.3129423746024770	0.21623111769287200	70	5UTR	SFMBT2	1.4248413406270800	707
BA051946_Multi	2.506395933333330	GCCGCGCTCTCTCCCGCCCCCGCGCTTCCGGCCCCGCCCGCCCCCGCGCGGAGGACTGTGGGAGCGGCTTCCTTGGATTCCGCGCTTGGC	0.241273175654964	0.1392991329126290	0.09626299358620780	90	5UTR	IFT88	1.4243139853105000	708
BA038611_1	2.5042395166666700	GGCGGGGGCAGCTCGCAAACCTGTGGCGGTGACGTGAGCCCCGCC	1.142841306487820	0.6598197359417640	0.45636261982201400	45	5UTR	FAM49B	1.4208651444473500	709
BA099835_Multi	2.5039878500000000	GGCGGTCCCCGGTGTCCTGCGCGGGGGCGCGGAGGGGGCGGGCGTCAGTTCCGCGGGGGGCTGTC	0.5628761622196460	0.32497670377793600	0.22479189035188300	65	5UTR	SLC35A1	1.4204626441804400	710
BA002593_2	2.503405056666670	CCGAGCCCAATCATCCCCCTGGCTATGGAGGGCGG	1.4915587305771800	0.861151834610872	0.5958119828052200	35	5UTR	ADRA1B	1.419530560184880	711
BA028673_Multi	2.5031410333333300	CCCCGGGCCCGCGGCTCTGCAGTGGGCGCCGGCTCCCTGGGCTGGGAGGGGGCTCCTGGGGCGGGTGGGAGGGTGGGGGGCCGGGGTGGGG	0.8374510544781890	0.4835025917361190	0.3345600760509240	91	5UTR	DDN	1.4191082974214200	712
BA111283_Multi	2.50245537	CCGCCTCCTGGTCCTGCACCCTCCCCTCCCCTCCCCCCGCTTCCTGCCTTGTGACACATCCCGGGCCCTCCCGGAGGCGG	0.33895308896246300	0.19569465715513300	0.13544820540094700	80	5UTR	TMEM55A	1.418011689442590	713
BA005006_Multi	2.502374483333330	TCCCCCACACCTATCTGGTGGTGGTAGTGGGCGTTTATATTTGCGTTCCTTTTCATTCATTTCTAAATCTCTTAAAAATTTTGGGTTGGGGGTATTGGGGAAGGCAGGAAAGGGA	0.5084639719171090	0.29356181105956900	0.20319259779207800	115	5UTR	ANP32E	1.417882324257470	714
BA052938_1	2.501960543333330	GACGGGCGAGAACTACAGTTCCCGTC	0.5547692413748370	0.32029617084588600	0.2217338090534890	26	5UTR	IMMT	1.4172202939509100	715
BA119349_1_Multi	2.501724745	GAGCAAGGGGGAGGGGGTGTTTTGGTTCTAGCCGCTCGCCGTCCTTGCAGGCTCTGCCGTCGGAAAGCCGCTCATTCTCGCTTCCCCTTCCCTTTCCCGGCTC	0.7761174398198340	0.4480916128027450	0.3102329468383760	103	5UTR	WDR40A	1.4168431725253400	716
BA020739_2_Multi	2.5015994960000000	CCGCGCCCACCTCACAGAAGGACGAACCAGTGAGCTAAGCTGCGGGGCGCGG	0.9136097636013680	0.5274728429495200	0.3652102445104460	52	5UTR	CDKN3	1.4166428569388600	717
BA105294_2_Multi	2.501239783333330	CAGGCCCCGGGCAGTGCCTGCTGCTGTTTTCATGGTCCTCCTGAGCTCCCTGTGTTTGCTGCTCCCCGACGAGGACGCATTGCCCTTCCTG	1.177806033932590	0.6800066307441490	0.4708888934922360	91	5UTR	STRA6	1.4160675545110100	718
BA061307_1	2.5007159	CCCGGGGCGGTGGCCGCAAGTTGGGCTTACAGCGCGGCCGATCCGGCGTGGACCCGGG	1.211920638657370	0.6997027069652960	0.4846294769659250	58	5UTR	LZTR1	1.4152296875646800	719
BA026331_Multi	2.5006792500000000	CCGCGGCCGCGCTCAGACAACAAAAGCGGAAGATGCTGCAGTTGGGCAAGGTCAGGACCTTGCCCTGAAGCCGGGCGG	0.46489119230966100	0.2684050550238690	0.18590596627282800	78	5UTR	CTNND2	1.4151710717973300	720
BA015750_Multi	2.5004953833333300	GCCGGAGCCCCAGCCCTAGGCCCTGCGCGAGCTGCCCCGCCCTACCCCCTCCAGCGTCCTGTCGCCTCCTCGCCCGACTTCGGC	1.8775945796582600	1.0840297359946800	0.7508890406969250	84	5UTR	C9ORF40	1.4148770067016700	721
BA041102_Multi	2.5002738266666700	GTTCGCCCTGCCGGAAAGCAGCACGCCGCCGCGGCATTTTACGACGTCGGCGGTGACAGGCCCTGGGACTCTGGGAATACCCAGCTTCCTCCCCGCAACCCGGTGAAAGCCAAC	0.2771585281049380	0.16001755080958700	0.1108512696285120	114	5UTR	FKBP15	1.414522662526300	722
BA114112_Multi	2.4995867500000000	GTGGCCTGCCTGGCGCCGAGGGCAGGTGGCTCAGCCAGTTCTGCCTCTGACGCCTCATTCCAGCCATCCCTCTGCCTGCAATGAGAGCTTCCC	0.7595115196327200	0.43850418031257300	0.303854835057323	93	5UTR	TRPV3	1.4134237941486100	723
BA106700_Multi	2.4993349000000000	GCTCCGGCCGCCGCGCCGCCTGGCTTTCGTATTCGTTGTTCTCGGCGGGCTGTGGGGCCTCCGCGCCGCGGCCGTTAGT	1.6027760878108600	0.9253632057482970	0.6412810415326350	79	5UTR	TAF15	1.413021000669590	724
BA015970_Multi	2.499150316666670	GCTCCTCCCCCACCCAGCTCTCGTTTCCAATGCACGTACAGCCCGTACACACCGTGTGCTGGGACACCCCACAGTCAGC	0.470946734194623	0.2719012237612410	0.18844274034015100	79	5UTR	CA9	1.4127257893811200	725
BA111275_1	2.498986133333330	CGGGGCCGGGCGGCCCGGGGGGTGACGGGAAGGGAGGCCGGTCCGGCGCCGCCCAGCCCCG	0.5673499035908010	0.32755961956285700	0.2270320335207410	61	5UTR	TMEM54	1.4124632046043400	726
BA106139_Multi	2.4988913333333300	GAGGCCCCCAAGACCACACAGTCTATCGCTACCTCCGTGCCTTCCTGCCGGAAAGTGGCTTTACCATCCTGCCCTGCACGCGCTACTC	0.11006546538324700	0.06354632606749900	0.04404571896146750	88	5UTR	SUV420H2	1.4123115872852600	727
BA005194_1	2.4983769525000000	CCAACAGCCCTTACCAACGAGCTTGACTGGCCCCAACTCTCTGGTGCTACAGGATTTCTGGACTCCACTGTTGG	0.7195598120529520	0.41543805118680900	0.28801090697419600	74	5UTR	AOAH	1.4114889180559600	728
BA029028_Multi	2.4982982000000000	GTGGAGGTCCCGCCCCGGAACTGCAGTTGCTGCTGCAGCTGAGGTACAGCGGCGGTTTCTGAGGTTCTTCACTCGCGACTGACGGAGCTGCGGTGGCGTCTCCAC	0.31699473800668700	0.1830169973198550	0.1268842678614930	105	5UTR	DDX24	1.4113629661264100	729
BA116771_Multi	2.4979820716666700	GGTAGACAGGACCTGTGAAAAGCAGTGGTTAGTTTAGGGAAAATACCTAGGAGCCCTGTGATTTGGAGAGTGAAAACTCTTTATTACC	1.145753628175730	0.6615011656522500	0.4586716779001070	88	5UTR	UGT1A6	1.4108573698143200	730
BA114333_2_Multi	2.4979781366666700	CGGCCCGAGTCGCGCCCTCCCGCCCCGCGCCGCGGAACTTGCTCTAACTTCCTCGGCCGAGCCGGGCCG	0.5711785120785410	0.3297700677038760	0.22865632957089400	69	5UTR	TSPAN14	1.410851076416110	731
BA064415_Multi	2.49735795	GGCGCTGGGCAGTGTGGAGGTCGTTGGAGTCACTTCCGCGTCACCAGCTCCTGTGCCTGCCAGTCGGTGCCCCTCCCGCTCCAGCC	0.48931314522623700	0.2825050761143910	0.19593232328839300	86	5UTR	MDH2	1.4098591878113500	732
BA124288_1	2.496293385	GGTCGAGGCGGGGAGGCGGCGGCGGCGGCTGCAGAGCCAGGCGCCCAAGACGGAGACC	0.8103614778155510	0.46786241735771100	0.32462589641303400	58	5UTR	ZZEF1	1.4081565876922500	733
BA025505_2_Multi	2.496227831666670	GCCTCCCCGAGAGCGAGCCCCGGCCGCCGCGACCACCAGCCGCGCTAACCGCCGACCAACCGCCACCGAGGCGCCTGAGCGAGAGCAGAGGAGGAGGAGGC	0.9304901336039970	0.5372187291145580	0.37275849656028100	101	5UTR	CSDA	1.4080517457022000	734
BA023466_Multi	2.496132293333330	GGTGCCCGCTCCGCCCCCCGGGCTATGTAAAGCGGCCGGGCTCGGGTCGTGCCACCGCTGGACTCCCGTGTCCCTCCGCGCAGGCGGGCGGCCCCGGAGCGCTGGTGCC	0.3727536352759930	0.21520941166800600	0.14933248380766600	109	5UTR	CNP	1.4078989475379600	735
BA038124_Multi	2.4959201666666700	CGGGAGGAGGGGATAAGGAAATTAAACCCTTTAAGTCAATGCATATTGTGGTGACACCG	0.44365264276904800	0.2561429727293990	0.17775113511004300	59	5UTR	FAM155A	1.4075596851275600	736
BA072409_1	2.4945548166666700	CTGCCGGGCTCTTTCTCCTCCACGTGGGGACGCAG	0.8245012127248000	0.4760259971138360	0.33052038272164900	35	5UTR	NLE1	1.4053760278848400	737
BA000079_Multi	2.4936809833333300	CCGTTAGTCTTTTCTTCACTTCCGTTGAGTTCCGCCTCGCCGTTTGTCCCTTGCGGTACCCGTCCGCATACGAATCTAGCCCGGGAACCGAGTTGCGGGAGTGCGG	0.8116689513219670	0.46861728753859900	0.325490291960682	106	5UTR	AAAS	1.4039784723223300	738
BA089749_1	2.4927098166666700	CCGGACAAGG	0.5760415801607350	0.33257776137021800	0.2310905089349860	10	5UTR	RBP5	1.402425247782430	739
BA077085_Multi	2.4924859833333300	CTGGATTTGGGAGTTGAGCACCTTCGTCGCCATTGGCTTTCCTCCCCCAGCTCCAGCCTCTCTCATCTTGGGAATCTGCGTCAGAAAAGACGTAAAGCAGGCTACCAG	0.5076845531859160	0.2931118134453030	0.20368602133800700	108	5UTR	PBLD	1.4020672624457000	740
BA012467_1	2.4922696833333300	CCGGACGCGGGCTGATTTCCGCCTCCGG	0.6345954906067040	0.36638387732830300	0.2546255306359750	28	5UTR	C14ORF142	1.4017213254613400	741
BA111836_Multi	2.4922313000000000	GGGGGCGGAGCGGTGAGAGCGGCCGCCAAGAGAGATCACACCCCC	0.6757560075510680	0.39014791286611600	0.2711449806248190	45	5UTR	TNFAIP3	1.4016599375067200	742
BA005452_1	2.491964316666670	GTCGCGTGCGGGAGGGGGCGGGTGGGGAAGGATCGCAGGCGAGATTACGAGGCGAGGCTCGCGCGCCCGCCCCCGCCCTGGCCCCCAGTGCCCACCCGGTCGGCCCGGCACAGC	1.0498612537906100	0.6061376774877670	0.42129867059851700	114	5UTR	AP3S1	1.4012329407003900	743
BA089294_Multi	2.491810883333330	GACAGGTCAGGCCAAGGTCTCAGCCACGTGACTGTGTTCCGGCTCGGTAAAGATGGCGGCGCCCAGGGCGGTAGCGTGAAACTTGGTGGAAGACGCTGACCAGTC	0.8910229921680530	0.5144323643823710	0.3575805042540460	105	5UTR	RBM19	1.400987548815820	744
BA059438_Multi	2.4911664000000000	GCACTGCAACTTTCACTCGGGCTGCAGCTCTACTGAGACGGTTTTGTTTAAATCATGTGAGGCTTCATTATTTTTATGATGAGACATGAAATAGATGCAGGC	0.14898080699490300	0.08601410902259470	0.059803635355270800	102	5UTR	LMO3	1.3999568016091300	745
BA037509_1_Multi	2.4908138833333300	GGGGAGGAGAAGTGGGAATGGGAAATTGGGAGTCAGAGGGGCAAGTGGGAGAGAAGGGCGCACCTGCCGGGATAACAGGCCAGATGAATCCGTTTGAGGAAGTCCCC	0.7086194150274780	0.4091216100191100	0.2844931208104430	107	5UTR	F13A1	1.3993930080233500	746
BA036751_1	2.4896812500000000	GGCAGGACTCCAGCCGCAAGCCCCGCGCCTTCAGCAAGCAGCCCAGCACGGGGGACTACTACCGGCAGCTGGGCCGCTGCC	0.14353873345077600	0.08287212639694340	0.057653458028322300	81	5UTR	ESPN	1.3975815435771000	747
BA013373_1_Multi	2.48924585	CGGAAGCGCGAGCAAGGCCGCCAGATGTGCAGGTGCCG	0.09625293862154340	0.05557166002344060	0.038667509929380200	38	5UTR	C19ORF50	1.3968851914597100	748
BA024030_Multi	2.4892039333333300	CGCTGCGACGGCCGTGGCGAAAGTGCGGTTGTGGATGCGCGGAGAGGCCGGCAGCGGTGGCAGCGGCAGCG	0.7001758170010900	0.40424669642564500	0.2812850355991010	71	5UTR	COMMD7	1.396818152507970	749
BA083547_3_Multi	2.489070283333330	CCACCGCCTCTGCTCGTGGCGTGGGAAAGGAGGTGTGAGTCCCGGGCGCGAGCCGGCGGCGGCGCCGCTGCGGGAGGGTCGGCGGTGG	1.3859592637377700	0.8001839540048570	0.5568180509076310	88	5UTR	PPP1CC	1.3966044008761600	750
BA031654_2_Multi	2.4887235666666700	GGCCGGCAGCGCTGGGGTTAAGTGGCCCAAGTAAACCTAGCTCGGCGATCGGCGCCGGAGATTCGCGAGCCCAGCGCCCTGCACGGCC	0.9879376859932090	0.5703860889507550	0.39696561692322800	88	5UTR	DNMT3B	1.396049883455470	751
BA063155_Multi	2.488486626666670	GCTGCCGCTTCTCAGCTGGGGAGATGGAGCCGCTCTGGGCCCTTCTTGATTAGGATATGTTAGGGTTGTCAGGGCAACTGTTAACGGCAGC	1.0726726824118000	0.6193078619428110	0.4310542282675020	91	5UTR	MAP7	1.3956709361180900	752
BA018527_2_Multi	2.4883939333333300	GGAGTCATAGAGGCTGGGTGGTCTGGCAAGGACTTGTGCATTTGAGAACTGACAGGTGCAGCGGAGACTTC	0.7793058396155150	0.449932436283065	0.31317623354417800	71	5UTR	CCDC47	1.3955226880727600	753
BA094868_1	2.4882119	GGAGCTGTGGGGGCCAGACGAACCCGAGCGCTCCCACCGAGCTGCC	0.12204448382584700	0.07046241558996180	0.04904907167506400	46	5UTR	SCARF1	1.3952315550982500	754
BA106209_1	2.4878378566666700	CCTGTCGGTGCCTCCAGACCAAAGAATTACGCTGACAGG	1.449976520253190	0.8371443342868170	0.5828259733115990	39	5UTR	SYDE2	1.3946333330790400	755
BA053395_Multi	2.4875683666666700	CGGGTGTACGCGGTGCTTCAGAGGATGGGAACTACAATTCCCAGAAGGATGTGCGGCCGAAAGCCTCGGGCGGCCTTTTGAGGGGCTCGGCTAGCTTCAGCGCCGTGGGGTCTG	1.116608684182780	0.6446743243924040	0.44887557630387200	114	5UTR	INVS	1.3942023272634300	756
BA017428_1	2.487099783333330	GGGGTCGGAAAAGCTGTTTCATCGCCCGCTCCCGGGCCCTCCGCTCCC	0.28887544128413400	0.16678231378766700	0.11614951809330700	48	5UTR	CAST	1.393452903753230	757
BA042928_Multi	2.4870763266666700	ATCTTTGCTGCCATCAACACAATACAGAACCATTTGCACTGTGCCGCTTATAGATGTCATAAATGGCAACACATATGAAATTATACCCCAAGGGGGTGGTGATGAAGAT	0.35362460267461000	0.20416525954626100	0.14218486135025800	109	5UTR	GALNT7	1.3934153885959000	758
BA060666_Multi	2.4869472333333300	GAGAAAAATAATCATGAAAACGATTTGCAGAATGAGATAAAACTTCAGAAATTAGATGACCAAATTCTACAACTTC	0.3664321584036140	0.21155970529406200	0.1473421524559140	76	5UTR	LRRCC1	1.3932089246179300	759
BA004630_1	2.4865186933333300	AGGCCCGCCCACCTGGAAGGCCT	0.5197288297023790	0.3000655797342780	0.20901866979558100	23	5UTR	ANKMY1	1.392523543964770	760
BA059019_1	2.485995866666670	GAGCAGGAATTTCCCTTCAAGGTAGCAGGAGATGAACGCGTGCTGCTC	0.38961874364730400	0.22494648652609500	0.15672541892425700	48	5UTR	LIMCH1	1.3916873669864400	761
BA005984_Multi	2.4857360666666700	AAGCTGGTGGCGGCTGGTGGGCGACCGGGCGCATCCTCATTGCAGTGCGGCGGCCCTACCTCGGCCCTGGCCTGACCCCGGCGGCCCTGCCCGCCCCTCCCTCCAGCAT	0.7631544577756690	0.4406074316300460	0.3070134709832840	109	5UTR	ARFGAP1	1.3912718587638900	762
BA049304_Multi	2.485730583333330	AGCACATGGATTAATTGATGTATGTTGAGTTTATGGAGCTGCCTTTTGGTGGCTTGCT	1.0244805846361300	0.5914841413192130	0.41214465940323700	58	5UTR	HIVEP1	1.3912630890560900	763
BA015059_Multi	2.4856475	CCACAGACAGCATCGCACAGAATTATTTTAAAAAAAAGCAGTGATCCAAGCAATTGAATTGGAAGCACTCTGGGGAAACCTGCTGTTTATTGTGG	1.323203563943110	0.7639519338352270	0.5323375755987570	95	5UTR	C5ORF41	1.3911302106567200	764
BA092186_1_Multi	2.48503425	CGAGCAGGCGGGTGGCTGGGGCGCCTCCACCTCCTCTTCCTAAAGCGGCGAGGCGCAGAGGAGCGGCATCACTCGAGCCCAGGTCCCAGCCACCACCACTCACAGCGCTCG	0.8768974140448370	0.5062769580504730	0.35287135943693200	111	5UTR	RP6-213H19.1	1.3901494161321600	765
BA102704_Multi	2.4849912500000000	CACCTCTAAAAAAAACACTGCCTCTGATTTATCAATATAAAAAAGATCCTCTGAGAGGAGGAGGGCACTTTTGTG	0.274168373060844	0.15829118398996000	0.11032971366029700	75	5UTR	SP8	1.390080644563380	766
BA084843_2_Multi	2.4843255000000000	TCCCCTCCCCAGCTGTGGGCTGAGCTAGAGACGGGGTCAGAGAGACTGGA	1.098855322527600	0.6344244162617650	0.4423153578416370	50	5UTR	PRMT1	1.389015884751360	767
BA039805_Multi	2.4842244166666700	CTCCATGGGGGAGGGGCCTAGGAGGCAGAGGGGCCTCAGAGGTCCCCCAAGCCTAGGCTGGGG	1.5383609520802900	0.8881731097943670	0.6192520054788240	63	5UTR	FBXO24	1.3888542182534200	768
BA064254_1	2.484169283333330	AGGGAGACTCTTTTGACTCAGCCTCCGAGGGCTCCGAGGGCCTCGGGCCATGTGTGCTCTCCCT	0.42600565574087500	0.24595448001829700	0.17148817457772000	64	5UTR	MCM3AP	1.388766041373760	769
BA090088_Multi	2.4831832166666700	AGTGAGGGAGAGGGTGCTGCGAGCTGCTGGGCTGCACACGCACACGCACACGCACACGCACACT	0.4288518119163720	0.24759770905237600	0.17270244460336200	64	5UTR	REM2	1.3871889866856000	770
BA035040_1	2.4827347833333300	GGCGGGGCTGCTGCCAGATCTAGTCAGACAGGTGGAGCCGCC	0.2080068832214950	0.12009283002122500	0.08378135458440860	42	5UTR	ELOVL1	1.3864717898524000	771
BA014524_Multi	2.4822863000000000	GGGTGCCGGGCGTCACAGGTCCTGACAGGGAAGAAGTTGGCAGGTCCTGGCAGGGGACGAGCTGCGGCGGTGGCACCT	0.5837767556099100	0.3370436669980280	0.23517704448915100	78	5UTR	C2ORF34	1.385754513052260	772
BA041442_2	2.48117775	AGATGCGAGCGGGGCCAGCCGGGCGCGCGTCGGCCTCCCCTCCCAGCGGCTCCCCCCGCCGCCGCCT	1.1404946529130400	0.6584648948686720	0.4596585846834390	67	5UTR	FMN2	1.3839815660156600	773
BA108647_1	2.4802231000000000	CTCTGTTCTTCCCCCACCTGCCACGTACAGAG	0.3939271154412550	0.22743392614110100	0.15882729075511600	32	5UTR	TFG	1.3824547572217400	774
BA118142_1	2.4799245000000000	GGGCGGAACGGTGTCTCCTTCACTTCGCCC	0.5592729623682670	0.32289639537379900	0.22552015691133600	30	5UTR	VDAC2	1.3819771946534100	775
BA039989_2_Multi	2.4794423666666700	CGGACCGGGAGCAGCGGCCGCAGGTCCGGGCGCCATGGCTGCGGAGCGGACCCGGCCGCTGCAAGGCTCTGGCGGTCCG	0.4596815130246980	0.2653972452863040	0.1853971357449570	79	5UTR	FBXW2	1.3812061001023400	776
BA051167_Multi	2.479329933333330	GGGCGGCCCTCAAACGGGTCATTGCCATTAATAGAGACCTCAAACACCGCCTGCTAAAAATACCCGACTGGAGGAGCATAAAAGCGCAGCCGAGCCC	0.602903922215182	0.3480867417864170	0.24317212247932200	97	5UTR	HSPB1	1.3810262811089300	777
BA101975_2_Multi	2.479183383333330	GGCGGCGGGAAATCGGCTGTGGGAGAGAGGCTAGGCCTCTGAGGAGGCGAATCCGGCGGGTATCAGAGCCATCAGAACCGCC	0.26434162537810900	0.1526177085700750	0.10662447447622600	82	5UTR	SNRPB	1.3807918980064900	778
BA088946_2_Multi	2.4778965833333300	CTGGAAGCCAAAGGATCCGGCCAAGACATAGATCACTTGGATTTTAAAATCGGGGTGGAGCCAAAGGATTCCCCGCCCTTTACAGTCATCCTAGTGGCCTCGTCCAG	0.5909368205923410	0.3411775324430500	0.23848324605920300	107	5UTR	RASGRF1	1.3787338688272000	779
BA013755_Multi	2.4775118333333300	CTTTTGCTGAGCTTCCTGTCACCTGTATGTAGGGTCAGAGTTTTGAAGCACCATGTTGTTCCGTGTCATCTGAAAGTATCCAGGATGCAGATCAAGAG	0.5171332517174810	0.2985670220859940	0.2087308907105040	98	5UTR	C1ORF26	1.3781185232204800	780
BA016352_1	2.4772445566666700	TGCGCGCGTG	0.5387006265443620	0.3110189517480070	0.2174596065191190	10	5UTR	CALU	1.3776910572747700	781
BA100674_1	2.4769949666666700	CCACGGAGTCCATTTTGGCTCCCTGAAACCGCGGCGTGG	0.44473428692620900	0.2567674602747030	0.17954589852263400	39	5UTR	SLC7A1	1.377291878301450	782
BA092946_Multi	2.47605925	CGCCGGCTCTTCCCGGGGTCCTTCCGTGCGCGTTGATATGATTGGCCGGCG	0.8858166210674940	0.5114264646259620	0.35775259459865300	51	5UTR	RPS24	1.375795350322320	783
BA111838_1	2.475413133333330	TCACATTTCAGCCACTGCTCTGAGAATTTGTGA	1.071506794110340	0.618634736018117	0.43285978396158600	33	5UTR	TNFAIP6	1.3747619908622500	784
BA106390_1	2.4747816833333300	CTCTGGTCTCGTCGGTCCCCTCCTCCGCCCCGTCGTCCTGACTCTCTCTCCCTCCTTTCCTCAGAG	0.5588263635422580	0.3226385514213830	0.22580834798711000	66	5UTR	SYPL1	1.373752088371370	785
BA089070_1	2.4745572333333300	TTCCGATGAAAAGAGAAAGGAA	1.295055934876440	0.7477008926165340	0.5233485479468760	22	5UTR	RASSF2	1.3733931167757100	786
BA039560_Multi	2.4744861833333300	GTGACGTGACACGCAGCCCACGGTCTGTACTGACGCGCCCTCGCTTCTTCCTCTTTCTCGACTCCATCTTCGCGGTAGCTGGGACCGCCGTTCAGTCGC	1.0712702531871200	0.6184981690524240	0.432926342609048	99	5UTR	FAU	1.3732794837533400	787
BA061387_Multi	2.4734397833333300	GGAGCGGAGGGAGATCCGAGCGGCGGCGGCAAGCTGGCTGCGAGCGGCTGAGGCAGGTCTCGCGAGAGCGCCACTCC	0.7709578436997130	0.44511271859388300	0.3116946080089050	77	5UTR	MAD1L1	1.3716059356237200	788
BA056946_Multi	2.4727176000000000	CGGGGTGAGGAAGGGCGGTCTCTGTGACTGCTATATAAGGAAAGAACCCACCAGGCAGGCGTGTGAGGCGGTTATCAGGTGGGTCCGATGGCTCCCG	0.6745804815317200	0.3894692226024060	0.27280935013837400	97	5UTR	KLHL21	1.3704509197915800	789
BA086415_Multi	2.472472516666670	GTGGCTTTTTGGAGGTGTCTCGGCCATGACACACATTTGACATGCCCTCCCTCAACCTACTTATAGACTATTTTTCTTGCTCTGC	1.3632477078337200	0.7870714310899380	0.55137021691615	85	5UTR	PTPN22	1.370058948505170	790
BA031210_2_Multi	2.472168816666670	GTCCCAGCACCTCCTGAAAGCCCCACTCTCCTCCAGTGGTCACAGTGGAAGGAT	1.2227782315093900	0.7059713411211630	0.49461760995679900	54	5UTR	DNAL4	1.3695732293089000	791
BA013286_1	2.471760095	GCCTCGCTGGACAGCGACGAGGAGACGGTGTTTGAGTCCCGGAATCTGAGATGATGCTGAGCCAGGGAGGC	0.8805880781342420	0.5084077639559800	0.3562595253137790	71	5UTR	C19ORF24	1.3689195448853700	792
BA006676_Multi	2.471538391666670	CTCAGCTCAGCTGATCGGTTGCCGCCGCCGCCGCCGCCAGATTCTGGAGGCGAAGAACGCAAAGCTGAG	0.19894473991304800	0.11486079914265800	0.08049429480190700	69	5UTR	ARL6IP5	1.3685649661403100	793
BA080168_1_tert	2.471017050000000	CGCAGCCCCGGCGCCCCGAAGCGGGAAAAAGGCTGGGTGCCGCCGTCCCCCAGCTGCGCAACCCTAGGAACTCTCGGGTTCACAGTCTCTCTTTTTCTAGGAACTTGGCTGTG	1.0277567432238200	0.5933756323617250	0.4159245858800610	113	5UTR	PIGC	1.3677311641801100	794
BA021433_Multi	2.4705327166666700	GGGAACGGGGTTGTTAGTTCAATTGGCTACCGGAAAAAACCAGGCTGGGCTGGGCGCCGCCATGACAACCGATACCGGAAAAGGCGGGTCGTTCCC	0.6463060225307080	0.37314495608698100	0.2616059355015250	96	5UTR	CHCHD5	1.3669565510836700	795
BA038181_Multi	2.4704607833333300	GCGGTGGCGGGCGCTGGTGAAGGAGTCTCGCTGAGCTCGAGGAGGTGGCGC	0.7626590646201360	0.4403214162583440	0.3087112613830280	51	5UTR	FAM164A	1.366841505312020	796
BA054890_Multi	2.4699683	GTCCAGCCGCCGCGCCCGCTACCCGGAGTCTGAGGACGGGTGTCCAGGGACGGAGAGGCAGGTGAGAGGGAGGTGGCTAAGCTGGCTATGGTGACAGGAC	1.036869047446700	0.598636623657742	0.41979042704584400	100	5UTR	KCNJ8	1.366053857604280	797
BA071260_Multi	2.469308083333330	CCGCGCGCGGCGCTCGGCGTTCCCGCAAGGTCGCTTTGCAGAGCGGGAGCGCGCTTAAGTAACTAGTCCGTAGTTCGAGGGTGCGCCGTGTCCTTTTGCGTTGGTACCAGCGG	0.27108722926789300	0.15651228479168800	0.10978266790507200	113	5UTR	NDUFB6	1.3649979474670000	798
BA087894_1	2.468433516666670	GCGGAGGGCGAGGCGGCGTGGACAGCGGCCCCGGCACCCAGCGCCCCGCCGCCCGCAAGCCGCGCGCCCGTCCGC	0.5773903118966090	0.3333564520009890	0.23390960623331200	75	5UTR	RAC1	1.363599219056040	799
BA013562_Multi	2.468254033333330	CAGTGGCAGGGTGGGGGCCAGGCAGCACAGATGAAGCATTTACCTATCTAGGCCCGGCTTGGGACATTGTTCACTTCCCCTCGCTTCCCCTCTAGAAGCCCCCTTTGCCATCCCTG	0.6413706486551630	0.37029551665138300	0.2598479086810210	116	5UTR	C1ORF116	1.363312164395490	800
BA021398_Multi	2.46818935	GCCTGCGGCGCGCGGGAAGCGGCGCGCGCTGCGCGGGAGGTGACGGTGCCTCTGACTGTCCGGGTCCCTCCAGCATTTTGCAGC	0.8106252903929210	0.4680147296202720	0.328429133847823	84	5UTR	CHAF1B	1.3632087138302000	801
BA033468_Multi	2.4676839833333300	CTGTCGTACGTATGTCTTCTGTTTCGTCCTCGCTTTCCGGCTGCTGTTTCTCCACGGCTCTCCTCTTTCCCCCTCCCTTCTCTCCCGGGCGGCTTACTTTGCGGCAG	1.0544700625129100	0.6087985744442290	0.42731162889363800	107	5UTR	EEF1G	1.3624004613074700	802
BA006566_Multi	2.4659479000000000	TCCAGCACCAGGGCTCCCACCACATGGACAACAAGCTAAAGAAGACCATACCAAAGATGCTTCCAAGGCCTCACCTTCTGTCTCCACAGCAGGACAGCCGAACTGGAATCTGGA	0.16998867829438000	0.09814300917244870	0.06893441596814740	114	5UTR	ARID3B	1.3596238758570000	803
BA012267_1	2.4659461833333300	CCCAGTAAAGGCTGAAAATCTGGG	0.5068121711204910	0.2926081434249940	0.20552442488238300	24	5UTR	C12ORF53	1.3596211303253800	804
BA091924_1	2.46565035	CGCGTGGCGCGGGCCGCCGTTTCCGCAAACAGAATCGCG	1.3825837294090800	0.7982350883515290	0.5607379527308400	39	5UTR	RNMT	1.3591479925944100	805
BA027340_1_Multi	2.465615866666670	GCTCGCTCGCTGCGAGGGCAGGAGCGGATTTAAAAGAGGCCAGGGCGGGC	0.5644365876497820	0.32587761582007600	0.2289231649100550	50	5UTR	CXCL14	1.3590928420611500	806
BA087150_2_Multi	2.4646097833333300	CAGAAGCGCGGCCACCTTCCCCTGCTGAAGCGTTCACTTTAATTTTGGCCGGAACCCTAAGGACTCTG	0.2069874311832130	0.1195042491124970	0.0839838552061848	68	5UTR	QRICH1	1.3574837739411700	807
BA000207_1	2.46452945	GGCTCGGGCCGGGGCCGCGGGCGTCCTGAGCGCAGCGCCCTCCCGGGATGCCCGCCGGCCGCTGGCCCGGCC	1.2166926183025900	0.7024578106980290	0.4936815091832580	72	5UTR	AATK	1.3573552937235200	808
BA029712_Multi	2.4630247883333300	CGTGTGATTTGCTGCGGAACGAACTACATCTCCCGGCAGGCTGCGGAAGGGGGTCGAGTAGAAGGACCGCCGCTCCGGCCTCCCGCG	0.3310410770290700	0.19112665493555700	0.13440428151479400	87	5UTR	DFFA	1.3549488299257600	809
BA103705_Multi	2.4629122333333300	GCTCCTGCCACCCTCTCTTCAACAGGTTTGTCTCAGCGCAGGGACCCTCCGGGCCTGCTTTGGAACTCTAAGAAGGAGCTGATGTGGAGGAGC	0.5558904975507010	0.320943528400852	0.22570455009610800	93	5UTR	SPTBN1	1.3547688163461300	810
BA060822_1	2.4628753166666700	GTGCCTCTGGTGTGCGCCTGTGTGTGCTGCTGCCGCTGTCATCACAGATGCACCCCAGCTGTCAC	1.0737348515408600	0.6199211055754000	0.4359680103473890	65	5UTR	LRTM2	1.3547097740884300	811
BA094686_2_Multi	2.462673783333330	CCGGTCGGTGGAACCAATCCGTGCACAGAGAAGCGGGGCGAACTGAGGCGAGTGAAGTGGACTCTGAGGGCTACCGCTACCGCCACTGCTGCGGCAGGGGCGTGGAGGG	0.5018638818189080	0.2897512472646970	0.20378820987797000	109	5UTR	SCAMP3	1.3543874540071500	812
BA108476_1	2.461331371666670	TGCGCGGCGGGCGCGCGCA	1.0877463416095200	0.6280106431382850	0.44193413131242	19	5UTR	TEX264	1.3522404829311300	813
BA061116_1_Multi	2.460319065	GTGAGCCACTCCACCCAGCCTAAAACTTCATCTTCTTTGGATGAGATGAACACTTTTAACAAGAGAACAGGACTCTATATAAATCGCTGTGGGCTCAC	1.0127075025692300	0.5846869492186980	0.41161632935166900	98	5UTR	LYG1	1.3506214615926300	814
BA116039_Multi	2.4602701900000000	GCAGGCGCAGCGGCCGCTTGCCGGCGTTCTGGCTCCTGTGGCCTCACCAGGAAGCGTCAGAGTCCCGACACTGGGGAAGCTCGGAGCGCCGCCTCCGCTGCCGCCGCCTCCTGC	0.6867279700708040	0.3964825783804240	0.27912705395613600	114	5UTR	UBASH3B	1.350543293908350	815
BA117340_1	2.4595532666666700	CCCCGCGCCCCGCGGCGCGCGGCCAGTGCGCAGGCGCGGCGGCCGATGCGAGTGTGTATGTGCGGGCGAGAAGATGGCGGCGGCGGGG	0.5383086787634870	0.31079266059121100	0.2188644117039330	88	5UTR	USP10	1.3493966905983400	816
BA011990_3_Multi	2.4594896500000000	GGCATGCCACAGGCTCCAGGCCACAGAGGCAAAGACATGGACCCTGTTCCACCTGCCCCTGCAAGTCTCAAGTGCC	0.831771709324787	0.48022362028298100	0.33818874144267600	76	5UTR	C11ORF60	1.3492949459944500	817
BA036063_Multi	2.4594073666666700	GCTCTCCTAGTCCCTTGCAACCTGGCGCTGCCATCCGGGCCACTGTCCCAGGTCCCGGCCCGGAGC	0.4230759636306650	0.24426302148982500	0.17202354085979600	66	5UTR	EPHA1	1.349163347066120	818
BA122839_Multi	2.4584683	GTGGGTCTGTCTCGCTCCAGAAGTGCGTGCCCGCGCGCTGCGCCTTGCGCTTTTTCCCCTCCCTCGCCCCTTCCTGGTCCTCCCAC	0.4104468144309950	0.2369715787997600	0.16695225007822800	86	5UTR	ZNF384	1.3476614613019800	819
BA113265_Multi	2.457920433333330	CTGGCTGTGGGATGGGAAGTGAAGCCCCAGCGAGCGGCTGCAGCGGGGCCGTGAGGAGCAGCCAG	0.6933883951404700	0.4003279765873130	0.28210367827087200	65	5UTR	TRAM1	1.3467852368798800	820
BA054132_1	2.4577332166666700	CCCACTGCTCGCCCTGGTGGGGCTGCTCTCCCTCGGGTGCGTCCTCTCTCAGGAGTGCACGAAGTTCAAGGTCAGCAGCTGCCGGGAATGCATCGAGTCGGGG	1.0976636816639900	0.6337364220883790	0.44661628618614200	103	5UTR	ITGB2	1.346485813999210	821
BA096252_1_Multi	2.4571731666666700	CCACAATGGAGGGAATACATTAGGCTAAGCAAATATTCCCTCAGGATTTCATGGCAAAGCCCTTTCAACCAAAGAAAGGATCGCGACTAAGGAGAAAGATAACAAGTGG	0.46092319205848300	0.2661141290107070	0.18758270614022600	109	5UTR	SENP8	1.3455901042992900	822
BA081864_Multi	2.4564451666666700	CACTTCCGGGGCACAGAAAATGAGGATTATTAAAGGAATGTAACCAATTTACCTACAAGTTTGCCGAAGAAATCAGAAGGCAGTCTTTCGGGGCAGTAACGCCCGGTTATG	0.4544488391799070	0.26237615963343200	0.18500263932069900	111	5UTR	PNPLA4	1.3444257856464100	823
BA120568_Multi	2.4558146666666700	GCGGACCCCAGAGAGCCCTGAGCAGCCCCACCGCCGCCGCCGGCCTAGTTACCATCACACCCCGGGAGGAGCCGCAGCTGCCGCAGCCGGCCCCAGTCACCATCACCGC	0.0626267496410749	0.036157570763745900	0.025501415270102500	109	5UTR	YBX1	1.3434174025274000	824
BA048992_Multi	2.455632666666670	GCTTGGCCTTGCCCGCGCCCGCTCGCCTCGTCTCGCCCGGCCTCCCCGCGTCGCCTCGTCGCCTGTTCCGCGCCAGGC	0.4920302827483240	0.28407381619419300	0.2003680311910080	78	5UTR	HES5	1.343126322864190	825
BA006975_1_Multi	2.4552922333333300	GCCGCGCGTCCAGGCGGCGAGCGGAAGTGGGTGTGAGAGCGGAAGTGGCCGGCTAGAGCCGGGGGCTGGGCGGGGACCGGGCTTGTCGGTGAAGCGGC	0.4850088615003860	0.2800199967466020	0.19753610381519900	98	5UTR	ARPC2	1.3425818546223400	826
BA063472_Multi	2.454844766666670	CGTAACGAGGGGGTGCGTGTGAGGTCATCGCGCGGGCGGGCGGGCGGGGTCTGGCGGTTTGAACGAGACGAAGACGGAACCGGAGCCGGTTGCG	0.5378610611007230	0.3105342284131200	0.21910186273450700	94	5UTR	MAPRE1	1.3418662038166600	827
BA029412_Multi	2.45458775	GAGGCGGCGGTCAGGAAGAAGGAGGAGTGATGTTGGGATGGCCTGATTTCTCCTGTGTCCTGGGTGCTCCCTGGGAGACTGGGGAGGTGCTGGCATCGGGTGGCCGCCTC	1.4071150577391900	0.8123982573665000	0.573259219491825	110	5UTR	DEF8	1.341455147087120	828
BA055480_2_Multi	2.453844838333330	AGACTTCCATTTGGCCTCAATGTGAAATTAAAGTAGAAAATCACATCTACATGCATGTTGCTATCAGGATGTTGATTCATTAGTCATGCCTGAAGAGGGAAAGTCT	0.8756506736568430	0.5055571521518550	0.35684842822074700	106	5UTR	KIAA0232	1.3402669796270400	829
BA044742_1	2.4527428233333300	GCTTAGCGGGATTGCACGAGGTTAGTTGCTAAGC	0.42566581844570200	0.2457582748644490	0.17354686125111700	34	5UTR	GMPR2	1.3385044842695600	830
BA055580_Multi	2.4524387833333300	CGGCGGCCAGAGGAACCCCGAGCCCGCATTTGCTGCATCGAGCAGTTGGTTTAGTATCAGCCAAACTTGCAGCTGTTCAGACCGCGCTCCGCCG	0.7118694815692180	0.4109980368118670	0.290270030961446	94	5UTR	KIAA0427	1.3380182212981000	831
BA098033_Multi	2.4523547000000000	GTGCAGCCCCTGTCGCCTCCCCGGCCCCTGCTATCCCACGCAGGACTGGCTTCGGCCGCCGGGGCCAGCAGCTTGCGACGTGTCCCTGGGGAGGCGGAATCGCTGTGC	0.22925721552451300	0.13236171509674100	0.09348452551521710	108	5UTR	SHISA3	1.3378837435599200	832
BA037513_1	2.451980766666670	TGTTAGTTCAACATTAACCCAGAGGGGTCAGGACAGACAATTCCTCAGTGACCCAGGAGCTGACA	0.4746589452793300	0.27404446983028500	0.1935818387044700	65	5UTR	F2	1.3372856974679800	833
BA088639_1_Multi	2.4519443333333300	CTCTGGGATGAATGATCTGGATCCCATAGCCATCTGTGTCCTGTTTGAGGAATGGGACCCTCAAACAGAGAACAGCCAAGATGCTCAAGCAGTGATTTATCTCTAGGG	0.5077394720186580	0.2931435208481710	0.20707626397390700	108	5UTR	RANGAP1	1.337227428224040	834
BA054024_Multi	2.4518566000000000	TCACTCCTCCCATTCCTTCCAACTTTATTTTTAGCTGCCATTGGGAGGGGGCAGGATGGGAGGGAAAGTGA	1.2520643993208900	0.7228797179906640	0.5106597177505780	71	5UTR	ITGA10	1.3370871128992100	835
BA073347_1	2.4510275183333300	GGACGACGACCACGGCGACTAGGGCGCCGGTCATGGCGGAGCAACAAACCCGGCGCGGACCCTAGGCACCACC	0.670848526940991	0.387314577614845	0.2737009364126430	73	5UTR	NR6A1	1.3357611304139700	836
BA103573_Multi	2.45095712	CCCAGGCGCCGCGGCTCCGCGCTCCGGCTGAGGGTCCGCGCCGCCGCCCGCCCGCTCCTTCCCGCTCGGCCGCGGCCTCAGGG	0.5208568601129160	0.3007168483954550	0.212511616732371	83	5UTR	SPRN	1.3356485396273800	837
BA121456_Multi	2.45079825	CCGCGGGTCCTGCGCCGCGTCCAGCCCGCCCGCCCGACCCCGGCCCGACCCCGGCCGGCCCTGCCCGCCCGGCCCCGGGGAGGGATGCGGCGGCGCGGCGCCCAGG	0.7058574776218510	0.40752700471448600	0.2880112541380550	106	5UTR	ZDHHC8	1.3353944526708100	838
BA085860_Multi	2.4505143833333300	GCGGGCGTCTCCGCCATTTTGTGAGTCTATAACTCGGAGCCGTTGGGTCGGTTCCTGCTATTCCGGCGCCTCCACTCCGTCCCCCGCGGGTCTGCTCTGTGTGC	0.4066152945563920	0.23475944976875200	0.1659305888273510	104	5UTR	PTBP1	1.3349404536942600	839
BA100656_1_Multi	2.4498054666666700	CCCCCTCCCGCTGGAGTGACAACTGGCCAGCATACTCTAGGCTGTTGTCCCTTTAAAACTTGAATCCAAGGGGG	0.7231720949957240	0.4175236037162070	0.2951957226137260	74	5UTR	SLC6A5	1.3338066557569900	840
BA047002_1	2.449655433333330	GGCCGGGCGCCCCTGCCTCCATTTCCCGCTCTCTGTCCACCACACACACGGCC	0.21619320195060700	0.12481920334315	0.08825453531496270	53	5UTR	GSPT1	1.333566701624360	841
BA092463_1	2.4495844500000000	GCCACGTGAGGAGGGTGGGCGGGGCGTTAAAGTTCATATCCCAGTGTCCTTTGAATCGACTTCCTTTTTTCTTTTTTCCGGC	0.7186357732742520	0.41490455714918400	0.29337048301161900	82	5UTR	RPL23	1.333453175224580	842
BA075058_Multi	2.449424663333330	TGCTGTAGATGTGGCGCGCTGCAGTCACGCCTCCCGCTGCCAGCCCGGCACCGGGATCTTAATCAGTCACTATGAAAACTCATTAGCTCCACAGCA	0.3887974353298870	0.22447230394794600	0.15873010554273900	96	5UTR	OLFM3	1.3331976222074300	843
BA009026_Multi	2.4491316	GCGCCTCAGGACTTCGGGTCCCCTCACCCCGGGCGGATGCCCAAAGACTCCGCCTTCCCAAGAGCCCCTGCGGCCGGGCGCGAAAATGGCGGCGGCGGCGACGGCCGGGCGC	0.7481817233298150	0.43196291936722700	0.3054885753504690	112	5UTR	AUP1	1.3327289146449700	844
BA077980_2_Multi	2.4481601166666700	TCACCAAGATCCTGCATGTCTTCCATGGCCTTCTTCCTGGCTTCCTGGTGA	0.21830534354180000	0.12603864885939200	0.08917118698879790	51	5UTR	PCSK9	1.3311751836477700	845
BA084852_Multi	2.4477880166666700	TCTTCCAGCGGGGTCGCGGTAGGCGGGCCGTGGACCCTCTGGTATAAGGCGGTCCCGGGGGAGTGAGGAGAAAGGGGGGGTCTTGGCGGCCGGAGGA	0.9872222100306450	0.56997300871117	0.40331197117919500	97	5UTR	PRMT1	1.3305800696769800	846
BA040467_1	2.4470954500000000	GGCCAACTGAAACCGCGGGAGGAGGAAGCGCGGAATCAGGAACTGGCC	0.5595738593026460	0.3230701182998610	0.22866858720310500	48	5UTR	FES	1.329472420929240	847
BA083307_Multi	2.446950566666670	GTGGTATAAAAGGGGCGGGAGGCCAGGCTCGTGCCGTTTTGCAGACGCCACCGCCGAGGAAAACCGTGTACTAT	1.1386566732033100	0.6574037367884980	0.46533701526894300	74	5UTR	PPIA	1.3292407033914700	848
BA036547_Multi	2.4459905933333300	GGGGGGCGTGGCTCCAGGCCGGAAGAGGGAGTCTGTAGGGGCGGGCCGGCTGGCGTCCCCTTTCCGGCCGGTCCC	1.4666555222530000	0.8467739605812230	0.5996161744245650	75	5UTR	ERGIC3	1.3277053807839700	849
BA034221_Multi	2.4455496783333300	CCACAGCACATGCGCAGTACAGGATCTGTCTGTTCGTTTGTCGGCGCTACCAATAAAGTTTTAGTGAGCACAGACTCCCTTTTCTTTGG	0.4697208926467110	0.2711934838135700	0.19207170347356400	89	5UTR	EIF3E	1.3270002083130500	850
BA066010_1	2.4453689	CTGTATCAGGCCACTTCTGCAATTACAG	0.5048489018201390	0.291474649365944	0.20645101923891300	28	5UTR	MKL1	1.3267110825087400	851
BA012343_1_Multi	2.4450514333333300	CCCCGAGCCTCTGGGGTCGTGGCCGTGGGCCGGCAGGGGCGAGGCGGGCGTCCAGAGGGCGGATAAAAGGGGCCGCGCTGCGCCGGGG	0.5717844742302040	0.3301199201152570	0.2338537612890580	88	5UTR	C13ORF33	1.3262033457482100	852
BA094692_1_Multi	2.44460025	CCTCAGCTCCCTCCTTGCAGCCCTCGAGAAAGCTCAGCCCCACAGAACCTAAGAACTATGGCTCATACAGCACTCAGGTACAGGAGGTGTGCAGGTGAGGGCTGGGG	0.16652597332427600	0.09614381552583520	0.06811991994367020	107	5UTR	SCAMP3	1.3254817507332800	853
BA100568_1_Multi	2.444583850000000	GAGTGAAGCAGGATGGTGCCTTGGGCTCCAGCGTCTCCCCAACCCCTCCATGCCATGGGTCCCCACGCAGCTGAGGCTGGAGTTTGGAGTTTGACCCGCTTGGAGGCTC	0.10051052359015700	0.05802977785116720	0.04111559666491150	109	5UTR	SLC5A11	1.325455521576810	854
BA104097_Multi	2.443972223333330	CCGTGGCTCTTTCCCTGCTCACCTCCCAGGGACGGCAGAGAAGGGCTGGCCCGAGCACCGCCTTCGCGGCGCTGCCGGCGACGGTCGCTACCTTCAGCGCCATGACGG	0.8645891288524120	0.4991707662813640	0.35376389330366400	108	5UTR	SSR4	1.3244773233122600	855
BA019172_Multi	2.4439692333333300	TCACAGGAAGCTGCTTCGGGGGGCAAGTCCTGTTTCTGCTAAAAGAAGGGCAGTCTGA	0.37269337502704600	0.2151746203970550	0.15249511734594500	58	5UTR	CCRL2	1.3244725412892200	856
BA036556_Multi	2.44285345	GCATCCTGAGCTCTACGTGGACAAGTCGCGGGGAGATAAACTGAAGATCAACATCGATGT	0.9033900087392120	0.5215724647288020	0.36980933454653700	60	5UTR	ERGIC3	1.3226880257019000	857
BA077826_1	2.4421593166666700	GGTGGCTGCGGCGGTTGGCGCTGCGTAGCTGAGGTCGAAAAGGCGGCCACT	0.830537419559354	0.4795110027546500	0.3400832263035830	51	5UTR	PCM1	1.3215778713233500	858
BA004739_Multi	2.441805766666670	GGCGGTGGCGGCGGAGGCGGCACCGATTGCTGTGTCGGCCCCAGTGCGGCCGAAGTCGCGGTAGAGCGTAGCCCCACGCCCCTCCCCCGTCCGCGCC	1.1279808250497900	0.6512400329832350	0.4619453522667420	97	5UTR	ANKRD17	1.3210124250874700	859
BA096379_1	2.4410069166666700	CGGGTCGCTCGGGCGCTGTCCAGGCGGAGCCGGCCCCGCCCGGGCTGCAG	1.10358732193731	0.6371564373947640	0.4521033162185060	50	5UTR	SEPT4	1.3197347932799800	860
BA090024_1	2.440162666666670	GCCCAGGCCGCCGCGCGCACACACCGGGCCCGGCTCCTGAGGGCGCCAGCGCGGCCCCGGGGAGCGCGAGGAGCCGGCGAAGCGCGCGGCCTGCCGTTGGCGGCCTGGTC	0.26011670608383800	0.1501784502782230	0.1065981008713510	110	5UTR	REEP3	1.3183845514905700	861
BA046658_Multi	2.4401425800000000	GGCCATCTGACAGCTCCAGATACGACAGTCACTGTCTCCATAGCAACGATGCCTACCCACTCCATCAAGACAGAAACCCAGCC	0.1372019425718790	0.07921357847721410	0.056227018739158800	83	5UTR	GRHL1	1.3183524261050300	862
BA030515_Multi	2.4400367333333300	GCATGCCCAGTGCAAGCCGCTAGTTTGGCTCCAGTCTAGGTTTCCAGTAAGTGGCATGC	0.4583160643686880	0.2646089031371920	0.18783162487172200	59	5UTR	DIXDC1	1.3181831414232400	863
BA078282_3	2.439517973333330	GGGCAATCGGGCACGCTCCTCCCCATGGGTTGCCC	0.6532930097336590	0.37717889502942900	0.26779594037628900	35	5UTR	PDE4DIP	1.3173534684227400	864
BA123181_Multi	2.4388399466666700	CCCACATCCGGGAGAGGAGAGCGGAAGTGGCGTTGGTCTGGCCGGAGCCCTTGGGTGAAATTGTTAGGCGTGGAGAGGG	0.7249935799257390	0.4185752385308760	0.29726984787035300	79	5UTR	ZNF512	1.3162690740612700	865
BA081385_Multi	2.438508733333330	ACGTGATGGCGTCAGGGGCCGGGGCGCCGCTTCCTGTTGTCAGTGGCCGAGAGACCGCATCGT	1.1058727904925600	0.6384759532803620	0.4535037235568480	63	5UTR	PLEKHM1	1.3157393517232500	866
BA112700_1_Multi	2.4381665333333300	AGCTGGCGCAGCTGCCCTGGTGGCAGTGGCTGAAGTGGCGGCGGCTTCGGCGGCTGCGGCGGCTGCAACAGCT	1.0424073377562700	0.6018341570588260	0.427537382498295	73	5UTR	TPCN1	1.3151920579828400	867
BA036776_2_Multi	2.43769865	GAAGGGGGGTGGGCGCTCTTTCTTTTTCTCTTAGAAGAGGGTTTAGCACAGGTTTTTTCGTTCTCACTTCCACACCACCTTACCGCCTCCCGACCCCCCCTCTC	0.4558198443302110	0.26316770982602000	0.18698777403442000	104	5UTR	ESRP1	1.3144437540098100	868
BA045723_1	2.4375134283333300	CCGGAAGGGGGGCTGTGAGGACGTGTTCCGAGGAAGCCAGAGCCGG	0.7868140044706340	0.45426727728328800	0.3227937107237280	46	5UTR	GOSR2	1.3141475218100600	869
BA003169_Multi	2.4372677	GGCAGGCTCCAACAGATAAATAAAGCCCACCACCCTCCATGGGTCTACCTTTCCCAGCAGAGCACCTGGGTTGGTCCCGAAGCCTCCAACCACCTGCACGCCTGCC	0.48883039798002600	0.28222636186184000	0.20056491865051400	106	5UTR	AHSG	1.3137545189501100	870
BA033718_2_Multi	2.436851133333330	CTTGACTGGGCCATTCATCTAAGATGGGATTTACCCTGTGAAACAGGGAGAAGACTTATGGACCCCAAGCATCATTTCGAGTTGTAGTTGAG	0.7277105210229690	0.42014386520473400	0.298627401185375	92	5UTR	EHBP1	1.313088287713620	871
BA035048_Multi	2.43591855	GATGAAGCACGCAGATCCCCGGATCCAGGGCTACCCTCTGATGGGGTCCCCCTTGCTAATGACCTCCATTCTCCTGACCTACGTGTACTTCGTT	0.6781165162880910	0.39151075322086100	0.2783822621195980	94	5UTR	ELOVL1	1.3115967709960900	872
BA045688_2_Multi	2.435204658883330	GCAGTTCCCTTCGTGCGCGGGGGGCGGCGAGGGTCTTCAGCAGTCGGGAGAGGCCCTTGACGGC	2.14164039402716	1.236476657998960	0.8794498590558760	64	5UTR	GOPC	1.3104550172278800	873
BA023838_Multi	2.43499695	GCAGAGCGCTGCTGGGCTGCCGGGTCTCCCGCTTCCCCCTCCTGCTCCAAGGGCCTCCTGCATGAGGGCGCGGTAGAGACCCGGACCCGCGCCGTGCTCCTGC	0.8249916719551130	0.4763091638824840	0.3388060391431340	103	5UTR	COL2A1	1.310122820349810	874
BA074668_Multi	2.4348246833333300	GGGGCCGTGCCGCGCGCAGCTGGACCAGGGGAGGGGGGCGGCGGCTGCACAGCTGGACCGAAGGGGGCGGGGTCGGCCCT	0.7885374635489650	0.45526231684610000	0.32385800462209800	80	5UTR	NXPH3	1.309847307584340	875
BA093479_1_Multi	2.4343291666666700	GGGGCGGTACGAAGCGGGGGTGGGCTCTGCGCGTAATGGCAGCGCCGTGGCCTCGCGTCCATCTTTGCCGTTCTCTCGGACCTGTCACAAAGGAGTCGCGCCGCCGCCGCCGCCCC	0.26994290236693700	0.15585160734738000	0.11089005795242200	116	5UTR	RSPRY1	1.3090548085488800	876
BA093560_Multi	2.4340126000000000	GCAAGGGGGAATAGTGGCTAGAGGCCAGGCCAGGACATTGTGATTTATCCACAGGCCTTCTGACAGTGGCCCGCCCGCTGAGCGCTCCCCCTGC	0.9667538330208380	0.5581555857346840	0.3971852212354360	94	5UTR	RTKN	1.3085485111932800	877
BA000403_Multi	2.433947378333330	CTGCTCTCCTCCCAGTCTCCCCCGCGCTGCGTGCAGTAAGGTAGCCGCCGCCGCCGCCGCCGCCGCGTCCCCTCGCCGGCTCGCTGGTACCGGCAG	0.8614659548176370	0.49736760091166000	0.353937789488092	96	5UTR	ABCD3	1.3084441996506000	878
BA044412_Multi	2.433823666666670	GTTTTGTAAGTGCCAATTTGAAACATTTTTGCCCCCATAACTCGTGGACTACAAAGC	0.1630587633721760	0.09414202092665330	0.06699695035651420	57	5UTR	GLRA1	1.3082463427809800	879
BA092304_1	2.4333147166666700	CAGGGAAGGGAGGAGTTGGCAAGAATTTGGCTCACCCATTCCCCCTG	0.2555906316532870	0.14756531998737200	0.10503804949793500	47	5UTR	RPH3A	1.3074323592942000	880
BA060319_1_Multi	2.4315132	AAAGTGTAGCAACAACTGAGTTTGCTGTCTCACTACCCTCAGCCTAGGCCAACCTGGACTCCTTCACCCCAAATGAGGTGACCGCTACATTTT	1.174448392074600	0.6780680953135950	0.483011316605068	93	5UTR	LRP2BP	1.3045511237743200	881
BA107135_1_Multi	2.4314153500000000	GTGGTGCAGCTCTCAGACCCTCCCACTTGTTTACTTCGTGGCGAGAGGGCGAACACTGCGCCTGCGCACTCTCCGTAGCCGGATCCACCTTCAGCGTCTGCGCCAC	0.6805422427805210	0.39291124706424600	0.279895511386206	106	5UTR	TBC1D17	1.3043946284718700	882
BA119746_Multi	2.431415233333330	GCAGACGTTGACCGGGCGCGGGGGGGTAATTAAATGTGTATTTTGTGGACCTGGGCTTGGCTGGAATGCTCAGGGGTCCTGAAGATCCTATTATAGCTTCCTTCTGT	0.3795227695731350	0.219117573176642	0.15609130204092300	107	5UTR	WDTC1	1.3043944418823500	883
BA040050_Multi	2.4307862666666700	TGTTACAGATTTCACTGCTCCCACCAGCTTGGAGACA	0.7146171159752970	0.4125843842758520	0.29398599365762000	37	5UTR	FCGR1A	1.3033885110828400	884
BA014910_1_Multi	2.430687516666670	GGCGGGCTCAGGGCAGCGCGGAGCCGCTAGCGTCTCCCGGCGCGGCTGCCCGAGGCCGGCGAAGCCATGGGCGCCGGGACCCCGCC	0.7169367164232320	0.41392360621888000	0.2949522353273970	86	5UTR	C4ORF19	1.3032305763754700	885
BA015021_1	2.430316863333330	CCTGTAACAGAATACCCAACTCAGG	0.5457356220078460	0.31508060827259800	0.22455327955027900	25	5UTR	C5ORF25	1.3026377761148200	886
BA027251_2_Multi	2.430049466666670	GTGGGGGGCGGGCTCCCGCGGTCCTGCTCGGCGGAGTGGTGAGTGACCGGCCCCGCCCCGCCCCTTCCGGTCCTCGAAGCCTCGACCGCTAC	1.083442499534350	0.6255258187576390	0.44585203486434600	92	5UTR	CUTA	1.3022101182484500	887
BA115600_Multi	2.429814683333330	TGCGCCGCCATTTGATAGTACTACTACTACTAATATAACACTTAGCATGTGCCAGGCACTGGTCTAAGCCCTTTCTACTTATTTCTTCATTTAAACTCCATCGCA	1.2019589082393600	0.6939512992268600	0.49467102017444900	105	5UTR	UBA1	1.3018346201517700	888
BA091675_Multi	2.42881555	CCCACCCTCTCTCCTAGTACTTCCTGTTCTCGGCTAACCCTGGCGCTGGGCCGGGGGCTGGAGAGTGACCGTGGTCTGAGTGACCTGGGGCGGCTGCGTGGGCCGGGGTGGG	0.8673226028317310	0.5007489382191470	0.3570969408655720	112	5UTR	RNF31	1.3002366674365100	889
BA092253_Multi	2.42878065	CTGGGCTGCGGGGCGGAAGCTGGAATCTGGCGGCGGCGGAAACGCGATCTCTGCGGGGCAAGATGGCGGCGCCCAGACAGGCCTGG	0.18423274105244600	0.10636682264017200	0.07585400561077650	86	5UTR	RPAP1	1.3001808505120800	890
BA112719_Multi	2.428415166666670	CGCCCGACGCCTCTGGGGGTGGGGACTTCGCGGGAGTCGCCGGCGGAGGCGAGGAGGAGCTCTGCGCGGCGCGGCGGGCG	0.36893332029010500	0.2130037517825140	0.1519234953537690	80	5UTR	TPD52	1.2995963188330700	891
BA014765_1_Multi	2.4277445000000000	GGAGGGGAGTCAGAGACCCCCGGATGGAGGGGTGTGGTGGACCTCAGTTTTGAGGCCGAGAGTCCTCTGGCGCCCCCC	0.38884934261913100	0.22450227263536400	0.16016897273132800	78	5UTR	C3ORF32	1.2985236956052400	892
BA107501_Multi	2.427371283333330	GGTCTGTGGATTTCTAGTTTATGATAAATAGGACTTTAAAAACCAGGGACGGGAGGGCGAGTGTTCAGGTTCTAGAGC	0.42092209456088900	0.24301948460259100	0.17340655607611400	78	5UTR	TBR1	1.2979267957061100	893
BA079381_1_Multi	2.4268665333333300	CCAGGACCCAGACATCTGGGACTGTTGTTCTCTCGCGGCGCGACCGCCTCAGTCACTTCGCCCAGAGACCCGGACCTGG	0.7511960031146040	0.43370321461238800	0.30953329851346500	79	5UTR	PGM2L1	1.2971195294423200	894
BA118397_Multi	2.426792516666670	GTTAAGTGGGCGGGTCGCCGAGGAGCCTGAGGAAGAGGGCGGCGACGGTGGTGGTGACTGAGCGGAGCCCGGTGAC	0.04892589983056810	0.02824738143752320	0.020160726347454900	76	5UTR	VPS29	1.2970011517148200	895
BA087271_Multi	2.4256342666666700	GGGAGGGGCTCTTCACCCAGTCCGGCAGTTGAAGCTCGGCGCTCGGGTTACCCCTGCAGCGACGCCCCCTGGTCCCACAGATACCACTGCTGCTCCC	1.0547954756794100	0.6089864518235060	0.4348534691212620	97	5UTR	RAB11A	1.295148717539420	896
BA118997_Multi	2.42459515	CTGCTCATTGCGGAAGTTCCTCTTCTTACCCTGCACCCAGAGCCTCGCCAGAGAAGACAAGGGCAG	0.777264421770977	0.4487538231409920	0.32057493052849500	66	5UTR	WAS	1.293486817927450	897
BA066986_2_Multi	2.4241957166666700	GCGGCGACTTTCAGTTTCATTTCCACGGACCCTCCTGCCTGGGCCGCAGCCGCCGC	0.8127598013318960	0.4692470900854770	0.335269877652231	56	5UTR	MOV10	1.2928479886958800	898
BA106084_Multi	2.4239270000000000	CGGAGCGAGGCCGGCCGCCGGGCACTTCCTGTGGAGGCCGCAGCGGGTGCGGGCGCCGACGGGCGAGAGCCAGCGAGCGAGCGAGCGAGCCGAGCCGAGCCTCCCG	0.6817065336778380	0.3935834507272260	0.28124053805161500	106	5UTR	SURF4	1.292418219702280	899
BA106041_Multi	2.423466166666670	CCCCAGGTCAGCGTGGCGGCTTTGGTAGCCCAGGTGGCGGCAGTGGTGG	1.3193988007660700	0.7617552527907600	0.544426334030825	49	5UTR	SUPT5H	1.2916811910678500	900
BA107133_Multi	2.42340409	CCGGCCCCCGCAGCGGGACCCGGGCAGGTCTTGACGAGCCCTGCCCGGGCCGACGCATGCGGAGGATGGAAACACTTGCCCGG	1.4637726987219200	0.8451095616395230	0.6040151144260540	83	5UTR	TBC1D16	1.291581909445720	901
BA019171_1	2.4231711333333300	GGGCGGGTAGAGCCACCAGGGGAATCAACAGTGGTTTCTCGTGCCC	1.0950069716798600	0.6322025698638850	0.45189006942879900	46	5UTR	CCRL2	1.2912093328079300	902
BA000485_1	2.4231302833333300	TGGGTCATCA	0.7030740590679450	0.4059199972631210	0.29015115856699800	10	5UTR	ABCF2	1.2911439998175900	903
BA110306_1_Multi	2.422321533333330	CCCTTACTGCTTCCCATAAGGGGGAAGCCGCAGACTAATAAGCCTCTTCCAAAAAAGAGGTAAAGGGAGGTAGACAAGGG	0.7538433669627710	0.4352316708427700	0.311206979168209	80	5UTR	TMEM102	1.2898505345558900	904
BA082356_Multi	2.421847100000000	GGGCGGGCCGGGAGGTTTGAGTTTGAAGACTGGCGGGAAGATGTCCGCAGCTGTTGCCAGGCCAGGGTTCTCCCGAGAGGGAGGACGCTGGGACTGTGGCTTGCCC	0.36686835198634600	0.21181154177647100	0.15148287106413400	106	5UTR	POLQ	1.289091754913660	905
HIV_2014_Siegfried_nucs_1_753_1_Multi	2.4216557333333300	CTCTGGTAACTAGAGATCCCTCAGACCCTTTTAGTCAGTGTGGAAAATCTCTAGCAGTGGCGCCCGAACAGGGACTTGAAAGCGAAAGTAAAGCCAGAG	0.7107359385800070	0.4103435854619090	0.2934917332785790	99	HIV	None	1.288785694776930	906
BA039995_1	2.4216219333333300	CCGCTGCAAGGCTCTGGCGG	0.427924325578324	0.24706222456543400	0.17670979920027900	20	5UTR	FBXW2	1.2887316371251900	907
BA099960_Multi	2.42123765	CGGAGGAGCGAGAGGGACGCGAGCAAGAGAGCGAGGGAGGGAGCGCAGGGCCAGAGCGGAGCCCCAGCCGGCCGCACAGGCACCGCCTCCCGTCTTCCG	0.8270542516278530	0.47749999481176500	0.3415832607872480	99	5UTR	SLC35F2	1.2881170378765800	908
BA022465_2_Multi	2.4212142333333300	GGCAGAGAGACTCTGAAATGAGGGATTAGAGGTGTTCAAGGAGCAAGAGCTTCAGCCTGAAGACAAGGGAGCAGTCCCTGAAGACGCTTCTACTGAGAGGTCTGCC	0.7687347571780930	0.44382921899219400	0.317499685321014	106	5UTR	CLDN2	1.2880795866928000	909
BA013438_Multi	2.4210131966666700	CTTCCGGCTGTAAAGATGGCGGCTTCCTAGTGAGTCGGCGGCTGATTTAGAAGGAGG	0.9728900466974630	0.5616983303526880	0.4018524343597010	57	5UTR	C19ORF62	1.2877580609497900	910
BA113767_Multi	2.4209265500000000	CTCTCTCCTCCTCCTCCTCCTCTTCCTCTCTGGTCTCCTCCCTCCTCCGGGCTGGGTTG	0.37941197799656700	0.21905360763008600	0.15672180471421900	59	5UTR	TRIM71	1.2876194835731300	911
BA035728_Multi	2.4207063833333300	GGCCCTCAGAGTCCTCTGACGGCCCCAGTCAGGGAATTTCAATTTGAAACCTAGCGGAGGGAGGAGGCAGGCGCGGCTGCCGGCGGCTGGGACTGAAGAGGGAC	0.13551896024654900	0.07824190817864340	0.05598322918450700	104	5UTR	EPB41L2	1.287267362478710	912
BA008453_1	2.4197513166666700	GCGCGTCGTCCTCCTCGCCCTCCAGGCCGCCCGCGCCGCGC	1.2022585168049900	0.6941242783128830	0.4968520973722070	41	5UTR	ATP5D	1.285739887293620	913
BA116459_Multi	2.4177790666666700	TGTCGTCCCTGTCTCTCCGACCGGCCACAGGTTTCCGCTTGCCTCTGGCCGGGGGTCGGCA	0.6455771976968230	0.3727241688729450	0.2670124853826550	61	5UTR	UBR1	1.2825855913277800	914
BA081414_Multi	2.4174593666666700	TGGGATTGGGACACACTTTCTGGGCACTGCTGGCCAGTCCCA	0.8030436566437410	0.4636374713342850	0.33218496563647500	42	5UTR	PLGLB2	1.2820742827105700	915
BA020521_1_Multi	2.4173211400000000	GGGGTGTGGCTCCCCTCCAAAGACGGTCGGCTGACAGGCTCCACAGAGCTCCACTCAC	0.6336533280286730	0.3658399195102570	0.2621303878675690	58	5UTR	CDH5	1.2818532114381500	916
BA069909_1_Multi	2.4168640250000000	GCGGCGCCGCCTCCTGCTCCTCCCGCTGCTGCTGCCGCTGCCGCCCTGAGTCACTGCCTGCGCAGCTCCGGCCGCCTGGCTCCCCATACTAGTCGCCGC	1.6560801937328600	0.9561383456512750	0.6852186041922080	99	5UTR	NAP1L1	1.2811221296785200	917
BA082079_2_Multi	2.4165332	GTGACCTCTTCCATCCCAGTATTTGACCTCCAGGATGGTGGACGGAAAATATGTCCACGATGTAATGCTCAATTTCGTGTTACTGAAGCTTTGAGAGGTCAC	1.1425037801186900	0.6596248650016920	0.47278629572260500	102	5UTR	POGZ	1.28059302841707	918
BA033269_1_Multi	2.415500428333330	CCTGGTGCGTCACGGGGGAGTTCCTTAAAGGGGAAGCGAGCCGGG	0.3326028180274810	0.19202832652139400	0.13769520142746300	45	5UTR	EDEM1	1.2789412766098400	919
BA122418_2_Multi	2.414838333333330	CTCAGTTATGGCGTTGAAGGCCCTGGAGACTTGAATGAAAATTCTGTGGAGAATCTTCAGCAGAAAACACTTCAGGATCTGTTACATGAG	0.4812718131420440	0.27786241087093900	0.19929773620817000	90	5UTR	ZNF239	1.2778823623811700	920
BA081644_Multi	2.413561116666670	GCTCCTGGCACCGCCAGCTGCTACTTGGCCCTCGCCGGTGGCCCACCAGGACAATGCCCCCCCGCAGCCATCTCATGCCCATCGCCACTGCCCTGGGGCAGCTGAACTGAGC	0.710736796574348	0.41034408082517200	0.29447640321449000	112	5UTR	PLXNB3	1.2758396601988000	921
BA106807_Multi	2.41347486	TTGGAGGGCTCTTAGCAACGGCCCTGGTTGAGCCCCCTCAGCCATGAGAAAATCAAATCAA	1.3463976206703900	0.7773430287303200	0.557866851229761	61	5UTR	TAGLN3	1.2757017065642700	922
BA084566_Multi	2.413099766666670	GCGCCCCGCGTCCCCGCGCCAGCCGCCTCCTGGCCTCGGGCGC	0.5478029168265370	0.316274161492663	0.22701212954126800	43	5UTR	PRKAR1B	1.2751018052393100	923
BA102622_Multi	2.4130650666666700	GTCCGGGTTCGCTTGCCTCGTCAGCGTCCGCGTTTTTCCCGGCCCCCCCCAACCCCCCCGGAC	1.3976614806314700	0.8069402320785510	0.5792058821530890	63	5UTR	SP1	1.2750463081826500	924
BA044798_1	2.4126741	CGGGGCCGAGCCGGGCCGTGGGCCGTGTGGGGGCCGGGCGGCGGCCGGGCCGGCGGACG	0.27653689004969600	0.15965864791105400	0.11461841864580700	59	5UTR	GNAI2	1.274421020019660	925
BA061321_Multi	2.4120543000000000	GAGGGGGCTCTGCTGGGGAGAGGGGCTCAGTCTGTTCTTGTGAGGCTGAGGGTCTGGGGTCGCCTGCGAGGCCGCTGGCCAGGCCTGAGCCTCTGCCAC	0.3596590806157360	0.20764926700998900	0.149109031507183	99	5UTR	LZTS2	1.273429749825910	926
BA041368_1_Multi	2.4119644500000000	CGGGCTGCGGACTCTAGCGGGGCCTGCCGGGAAAGGGGCGGGCCGAGCGCACTGGGCCGAGGCGGGGCGAAGTGGGGGTGCTTAGTCCG	0.7399023360171120	0.42718281287351200	0.30676336710398500	89	5UTR	FLOT1	1.2732860492339300	927
BA009482_Multi	2.4117958666666700	GTCCTGCTGCCGTTACCGCCGCTGCTGCCGCCGCTTGCGTCCCCCGCTCCGGTCTGTGGTGCAGCCGGGACCCAGGAC	0.4710453406810820	0.2719581542427420	0.19530895926615500	78	5UTR	BAIAP2	1.2730164273664000	928
BA082970_Multi	2.4115676333333300	GCTGAAAGAATGTTCTTATAATGATCCAAGAGGAAGTGGC	0.29761772008591200	0.1718296708072040	0.12341255371492000	40	5UTR	POU6F2	1.2726514049389100	929
BA021834_1_Multi	2.4106007	CTCCATCCCCGGAAGACCCGGCTGAAAATCCGGAAAAAGAATCGGGAAACGCCAGGAG	0.7154340296328290	0.4130560295959330	0.29678661822044200	58	5UTR	CHMP5	1.271104950933300	930
BA092809_Multi	2.410481316666670	CTTGCTGGTTTGCGGCCGGTCTTGGATGAAGCGGCGGCCGTGGTGAGAGCGTGAACGTGGTGTCGGAG	0.8761189513358990	0.5058275123959140	0.3634622451865510	68	5UTR	RPRD1A	1.2709140165351600	931
BA111451_1	2.410318233333330	TCCGGCTTCTCCAAACCCTTGCGAAAAACTTTATTGGCAAAGCTATCAGAGAACGGA	0.2993831031155660	0.17284891517459800	0.12420895256703800	57	5UTR	TMEM79	1.2706531910310800	932
BA112555_Multi	2.4102322333333300	GCGGGAGCCGCCGCCGCCGCCGCCGCGCCCGC	0.7902864934589810	0.45627211973546800	0.3278881107510630	32	5UTR	TOX2	1.270515647893510	933
BA115547_Multi	2.409535966666670	GGGTGGCGGCCGGGCTTGGCTTCGGCTCCTTGAGGAGTTGGCGGCGGCGCGACCC	0.5449791239957510	0.3146438439416730	0.2261759656361020	55	5UTR	UBA1	1.2694020815921700	934
BA111831_Multi	2.4094732691666700	GGCGGGCCAAGCGAGCTTGGAGCCCGCGGGGGCGGAGCGGTGAGAGCGGCCGCCAAGAGAGATCACACCCCCAGCCGACCCTGCC	0.23524917365411000	0.1358211737358370	0.09763510418004030	85	5UTR	TNFAIP3	1.2693018070472000	935
BA075717_2_Multi	2.409417916666670	GGGAGGAGAAGGCACTCTGGCAGAAAGGAAATGTTATATTACCCTGAGAAGCACAGGAATCAAAATTCCTGTCTCCTCTT	0.11694038742373500	0.06751556415823270	0.048534704840876100	80	5UTR	OXR1	1.2692132796457800	936
BA065368_2_Multi	2.4092571333333300	GCAGAAGCAGAGGTGGAAAGTGGTTGGTTTCTGATAACTTCCTAAACATCACCAATGTAGCTTTTGATGACCGTGGGCTCTATACCTGTTTCGTCACCTCTCCAATTCGTGC	0.319723515173503	0.18459245755167500	0.13270626482742800	112	5UTR	MFAP3	1.2689561326209600	937
BA114944_2_Multi	2.4090952	GAAATCTGAGGATTCCACCAAGATAATATGATAAGAACTTTCAGTGATTTGGGGCCATATCCTACTTAGACTAATGTGGAATTTCCAGATTTC	0.713962611119201	0.41220650572099900	0.2963613107191450	93	5UTR	TTLL7	1.268697146356510	938
BA113809_Multi	2.4089310166666700	GCTCAGCTGGTTCCGGCTGGGGAAGATGGCGGTGGCTGGGGCGGTGTCCGGGGAGC	0.557121639808651	0.32165432871489000	0.23127338888249400	56	5UTR	TRIP4	1.2684345615797300	939
BA089849_1	2.408909	CGCCGCTGCCCCGTGTCTCCCTCCAGCCGCG	0.5203465148899790	0.30042220044361300	0.2160092037059020	31	5UTR	RCC2	1.2683993494702900	940
BA115062_Multi	2.408206883333330	GGACTGGCTGAGGGCGGGGAGCTGGGCCTCTGGGGTGGACACACCCTTGGTCACATTGTGAGGGTAGCTTGGTTGGCCAGTCC	0.3853786819384070	0.22249848575708200	0.1600272321308970	83	5UTR	TUBB1	1.267276427036920	941
BA101001_1	2.408195833333330	GCGGCCGCGGCGGCGGAGAAGCAGCTCGCCAGCCAGCAGCCCGCCAGCCGC	1.0397200122516600	0.6002826289553340	0.43174230179300400	51	5UTR	SMAD2	1.2672587543430800	942
BA101877_1	2.4081697500000000	GGGCCCGGGGAGCGGCGCCCGCGGCCGGGCCGCATTGTGACGTAGCGGGGCCGCGGCAGCGCCTCCACCGCCC	1.7760135205492800	1.0253818841735400	0.7374951539646580	73	5UTR	SNCAIP	1.2672170382558100	943
BA018702_Multi	2.4081687500000000	TGCCCTCTGTGCCGCCAGACCTTCTTCTGTGGTCGCGGGCACGTTTACAGCCGCAAGCACCAGCGGCAGCTGAAGGAGGCTTTGGAGAGGCTCCTGCCCCAGGTGCGGAGGCA	0.93569085690275	0.5402213681110740	0.3885487081844870	113	5UTR	CCDC84	1.2672154389170000	944
BA100278_Multi	2.407916	TGAGTCGTAGAGACGAGGGCCCAGAGAGTCTGTAAAGTGGCTGGTGAAAGATTAGTGTCCCAGGGCCCTACA	0.42294190727333900	0.24418562401583600	0.17564645414264400	72	5UTR	SLC39A7	1.2668112060330600	945
BA042150_Multi	2.407536283333330	CCAGGCGTCGGTACTCAGCGGTGTTGGAACTTCGTTGCTTGCTTGCCTGTGCGCGCGTGCGCGG	0.44530299785952000	0.25709580568514100	0.18496211290447500	64	5UTR	FUS	1.266203910431670	946
BA100736_1_Multi	2.4075144283333300	CAGCAGGGCTCCTGACCGGGGCAGGAGCTTGGCGAGCACCCACTGACCTTTCCTCTCTGGGTGGAGGCTCAGGTTTCAGCCTGCTG	0.7592896632992380	0.4383760914987150	0.3153832244423460	86	5UTR	SLC7A8	1.2661689568820000	947
BA098771_1	2.407314683333330	CTTTATCAGCCACTGCCTTCTGCTGCCAGGAAGCCAGCTAGAGTGGTCTTTAAAG	0.662880692899545	0.382714346486158	0.2753610475144340	55	5UTR	SLC14A1	1.2658494969516200	948
BA010198_Multi	2.4069380091666700	GTTCCGCTGAGGCGTGGTAGGAAGTGGCTGCCGTCAATCACTCGGGGAGACTCCAAACAGTGAGCCTAGAGCTGGAGACTAGCGTTAACCGGCGGGGC	0.7980216279663050	0.46073800172549000	0.33155055299600200	98	5UTR	BCAS3	1.265247067338560	949
BA113599_Multi	2.4064763333333300	GGCGGCGGCGGCGGCGACGCGGGCGGCGGGCGGCGCGGGGCGGTCCGGCGGGTT	0.7049384544399290	0.4069964064330120	0.2929338820729160	54	5UTR	TRIM33	1.2645086912611800	950
BA119142_1	2.4062730833333300	CCGAAGCGCGGGAAGCAGCTCTTGTGGATCCTCAGTGGCGGAGG	0.8283154086398630	0.4782281241521400	0.3442316727793940	44	5UTR	WDHD1	1.2641836256482700	951
BA052558_2_Multi	2.4061249833333300	CTGGATATGCGAATGTCACCATATATAAAAAACAATCAGATTGCAATGTTCCAG	0.7964413893357070	0.4598256505267300	0.3310058267348830	54	5UTR	IL1RL1	1.263946763570680	952
BA024498_Multi	2.404793283333330	GGAACTACTCCCACAGGGGGGCGGGGAAGGAAGATGGCGGCGCCCAGCGTCCCGTGAGGAGAGAGGACACAGGGATCCC	0.34676564897116200	0.20020524077921600	0.1441976952341210	79	5UTR	COX10	1.2618169240788700	953
BA108060_Multi	2.4038563666666700	GTCGTCCTGGGGAGGCCTATGACCCCCACCCAGATAGGCCCAAGCCTGCTGCCTATCATGTGGCAGCTCTACCCTGATGGACGAT	1.6000919372961900	0.9238135107261070	0.6656354179409560	85	5UTR	TCL1A	1.2603184768931700	954
BA087894_2_Multi	2.4038098	CGGGCATCGGCTTCCAGTCCGCGGAGGGCGAGGCGGCGTGGACAGCGGCCCCGGCACCCAGCGCCCCGCCGCCCGCAAGCCGCGCGCCCGTCCGCCGCGCCCCGAGCCCG	0.48487146671979000	0.27994067183303900	0.2017095806497630	110	5UTR	RAC1	1.2602440010159700	955
BA017863_Multi	2.40288485	GCCACGGCCATCGACCCCTCCTTTACAAGGGGCTCCTGCAACTCCCCAGCAGCACGTGTTGGAATGGACTTCGGACCCTGGC	0.8196968657090180	0.47325220607099400	0.34113031496661900	82	5UTR	CASZ1	1.258764692584680	956
BA027819_1_Multi	2.4026699666666700	CAGGTAGTGGCGCCGGTGGATCCGGATCGAGGGCAGGAGGCTGAGACCCGCGGGAGCTGGCCCTAAAGCAAGGACCTG	0.8336578090437400	0.48131256046343700	0.34697141954969000	78	5UTR	CYP4F22	1.2584210213303000	957
BA000186_Multi	2.4025195500000000	AGACGTCATAAGGCAATACTAGAATAACTGCCAAATGAATTACATAAACAATACTGTTTTGGAAAAAGGCTGGTCGTCT	1.0613837799999700	0.6127902110964860	0.44177945607142800	79	5UTR	AASDHPPT	1.258180454117790	958
BA046925_Multi	2.402434591666670	CTTCCGTTCCACCATCGCTGCTGGAGCAGCTGCCTTCAGGCCCTGCGCCGCCTCCGGAG	0.773772116392869	0.4467375396908490	0.3220783279914700	59	5UTR	GRSF1	1.2580445769581500	959
BA067350_Multi	2.402318483333330	CCCGGCAGCCGTGGCGGCTAGAGCGTTCCTCCCCAGCTCGAATGCCCGGCGGCCGAGGCGGCTAGAGCGTCGCCTCCTCCCGGG	1.0105649185318600	0.583449927747963	0.4206623416266000	84	5UTR	MRPL12	1.2578588803946200	960
BA018470_Multi	2.401534116666670	CCACCGCGCTAAGGAGAAGGTCACTTTCTCTTTAAATGCAAATGAACTCCCTCCAGCTTAGCTTTCACCCGGTGGTGTTCCCGGGAGGAGAGGGCGGAGGGCGGAGG	1.6053612426928500	0.9268557456153070	0.6684732194940000	107	5UTR	CCDC28B	1.2566044123442100	961
BA076918_Multi	2.401441658333330	CCCTGCCTCGGCCAGAGGTTTCATTTTTAACTGAATATTTACGAAAGCTGGAAGCGTGCGAGGGGGGTGGGGTGGGGTGGAAATAGCGGCTGCTTCTTTTCCAGGG	0.8182816714609730	0.47243514329093000	0.34074601338800900	106	5UTR	PARP8	1.2564565401435100	962
BA121616_2_Multi	2.401396033333330	CAGTTTCATTCACGGATGTGACTGTGGACTTTACCCAGGAGGAATGGGAACAACTG	0.876841146359297	0.5062444718870800	0.36513808392619400	56	5UTR	ZFP1	1.2563835703103500	963
BA041215_Multi	2.401380833333330	GCTGTTGAGTGAGAAAACAAAATTATCTTCCTTTCCAAATCCAAAAAGATGAAAACGACTGAGATACTTTCAAAAGACAACCAAGTGAGCAGC	0.46740415970632000	0.26985591742679400	0.19463974777275100	93	5UTR	FKTN	1.256359260360460	964
BA113434_1_Multi	2.4011821833333300	GACCTGAAGCTTAGGAAGTTCGTCTTCTCCACGGAGGAGAGGTGAGCGGCCGCCACAGCTTCTCCTGTGGCCTTTTGGAACCAAAGCGGAGGTGCAGGTC	1.1803145980862500	0.6814549509335400	0.49155562051011400	100	5UTR	TRIB1	1.256041551706070	965
BA059952_1	2.40085474	GCAGCAGGCGTCTAAGTAACTTCAGCGCCTGCGC	1.2035013268650400	0.6948418150356000	0.5012803593711110	34	5UTR	LPCAT2	1.2555178588753500	966
BA101083_Multi	2.4002596100000000	CGGAGTGATTCCCCACCCCTGCTCCATCTAGCTCTTTCCAGTGCAGCCACTGCCG	0.8599418933991610	0.4964876836414420	0.3582703678454020	55	5UTR	SMARCA1	1.2545660443700200	967
BA093628_Multi	2.3994905560000000	TTAATTGTGGCTGGACGCAGTGGCGCGGCAGTTTAATTCTCCGGCGGCTGCAGATTGA	0.42846696435527500	0.24737551720938000	0.17856580568066	58	5UTR	RTTN	1.2533360664616800	968
BA032879_1_Multi	2.3991065833333300	CGGGGCCCGGGGACTGCGGTATTTGCCGGGGAGGGGGCTGTCGCCTCCCCGGCCCCGGGCGCCG	0.482945285976741	0.27882859086253200	0.2013021386093380	64	5UTR	DYRK1A	1.2527219640743200	969
BA084960_1	2.3988463866666700	CAAACCTGTCGGGCAGGTTTTG	0.2936360618542930	0.16953085935535700	0.12240719684527900	22	5UTR	PROM2	1.2523058214473800	970
BA120917_1	2.3985379333333300	GCCCGAGCGCCGAGCGCCGCGCGCCGCCGCCACTGCAGCTCGCGGC	0.49382845431704700	0.28511199103344400	0.2058872813534190	46	5UTR	ZBTB1	1.251812500060650	971
BA087273_2_Multi	2.3984476666666700	AGCGGCAGGGAGGGGCTCTTCACCCAGTCCGGCAGTTGAAGCTCGGCGCTCGGGTTACCCCTGCAGCGACGCCCCCTGGTCCCACAGATACCACTGCTGCT	0.34571308950593800	0.19959754528863000	0.14414035140754400	101	5UTR	RAB11A	1.2516681330775000	972
BA111305_2_Multi	2.39824625	ACAGCGGAGGCGGAAGCAACGGTCGGTGGGGCGGAGAAGGGGGCTGGCCCCAGGAGGAGGAGGAAACCCTTCCGAGAAAACAGCAACAAGCTGAGCTGCTGT	0.6866032285327240	0.39641055881983400	0.2862938818450040	102	5UTR	TMEM59	1.2513459995857400	973
BA100111_1	2.3975241333333300	ACTACTAAATTTGTGTGCTTACAGGAACTTCACAGACAGCGATCCCCAGGTGTTTCATTTGGTTTATCAGT	0.31253026571796300	0.18043943304217100	0.13035542014897100	71	5UTR	SLC38A6	1.2501910903761900	974
BA051382_2_Multi	2.3941769	CCATACCTGCTCCTGACTTCTCAGGGCTGGCAGTCATCGACTGGGAGGCATGGCGCCCACGCTGGGCCTTCAACTGG	1.228380715963	0.7092059370285830	0.5130701561622280	77	5UTR	HYAL1	1.2448377302037600	975
BA047356_Multi	2.3934783383333300	GGGGAGGTATTGCCAAAGAAGATAAAAACTGGGAAAGAGCTGTCTCTGGGACTTTGTCCAACCTGTAGAATTTGCTCCCT	0.845439605159202	0.4881147836222360	0.3532263449469580	80	5UTR	GTF3C2	1.243720493419850	976
BA028448_1_Multi	2.393111916666670	GCACGGTTCCTGACAAGTCTAGAGCAGCACTAGCGCAGAGTGAGACTCATCAGCTGGCAAGCAGGATTCTGTGT	0.3478081624484590	0.2008071362159670	0.1453371904699370	74	5UTR	DCTN1	1.243134461027930	977
BA049527_2_Multi	2.3928332833333300	GAGGAAGCAGGGGGCTTCCGAGTGGGTGACCCAGACGCGGGCTGTGGGGTGGGGCAGTTCGTGGGGTCCGGTCCTGGAAAGGCGTCGACTGCCCCCCAACTCTTCTGGTTTCCTC	0.637875636397757	0.3682776703837490	0.26657755090616500	115	5UTR	HMBOX1	1.2426888319244800	978
BA071922_1_Multi	2.3927038166666700	GGGGAAACGGTGCAAACGGCGTGGCCGCCATCTTGCTTGTGCCCCCGCTTCGCGCGCGCTCCGTTCTCCGTGACGCACACTTCCCC	0.5530060491160350	0.319278191320634	0.2311218151047380	86	5UTR	NFYC	1.2424817708600200	979
BA096918_3_Multi	2.392550396666670	CCCGCCCCCGCGGTGCCCTCTCTCCTCCCTCTTTGTGCGTCTCGCGCCGCCGCCGCCCGCCGCGTGAGAGGACGGGCTCCGCGCGCTCCGGCAGCGCATTCGGG	0.6308796673114650	0.36423854574853600	0.26368500667338700	104	5UTR	SF1	1.2422364002999600	980
BA091921_1	2.3920040166666700	CACGCGTGGCGCGGGCCGCCGTTTCCGCAAACAGAATCGCGTTTGGCTGTGCTGAGATGTGTG	0.694368967606964	0.4008941103648030	0.2902875424827210	63	5UTR	RNMT	1.2413625535615600	981
BA025752_1	2.3918571666666700	GGCCAGGGTATAAAAAGGGCCCACAAGAGACCGGCTCTAGGATCCCAAGGCC	0.9264403735381220	0.5348805990503720	0.3873309771374120	52	5UTR	CSH2	1.2411276906574700	982
BA042594_1_Multi	2.3898050666666700	TTGCCTCTGTTTCTCCACGAGGGGGGGTTAAAGGCCCCCAAAACATGCACACATGAAAAGGGCAA	0.38283886732385300	0.22103212310567800	0.16019669246824500	65	5UTR	GABPB2	1.2378456874877400	983
BA082251_2_Multi	2.3897357500000000	TGGGGCGGAACGGAAACCTCGCAGGGTCAGACCGTAGCGACGCGGGAAGTCCGGACGCAGTAGCTCCCTGAAGCGGAGGCGAAGGGGAGTTTAAGCCCCA	1.346243552281250	0.7772540773043770	0.5633441070968820	100	5UTR	POLE3	1.2377348266526300	984
BA045145_Multi	2.3886482823333300	CAGCGCCCGCGGAGCGCGCAGCGCGGCCCGAGCGCGACGACCTGCCGAGCGGCGGCCGAGGCGGCGGTGTGGGCGCGTCAGGCCGCGACGAGGGCGCTG	1.4257663403688600	0.8231665804134690	0.5968925399833710	99	5UTR	GNB1	1.2359955974099100	985
BA108637_Multi	2.3885898500000000	CTCTTTCCTCAACTAACTGGATTCCAACCAGCCCAAAGTATTCATTACTCACGGCTAGATCGTTTACTTTGGTTGTCCCTTCTGGCATGGTGCATATGTTATGGGAAGAG	1.5670443710979800	0.9047334894855040	0.6560541865728750	110	5UTR	TFEC	1.2359021443115200	986
BA090102_Multi	2.388282366666670	CCCAGATCCCCCGAAACTTTAGGTTCGAAGCCCCACAACTTTCCGGGAAGCGCTGCCGCTCCGGAGGCGTGGACGGAAGGGGAAGCCGAGGCGGGAAGTCTGGG	0.31466037766437300	0.18166925374783500	0.13175174847668700	104	5UTR	REPS1	1.235410374283430	987
BA058905_Multi	2.38827025	GGCTCCAGTATATAAATCAGGCAAATTCCCCATTTGAGCATGAACCTCTGAAAACTGCCGGCATCTGAGGTTTCCTCCAAGGCCCTCTGAAGTGCAGCC	0.7823736419798500	0.4517036328039340	0.3275900798830660	99	5UTR	LIF	1.2353909956282000	988
BA016036_Multi	2.3857225166666700	CAAGGGGGCAACGAGGAAGCTCTTAAGAGCGCGGCCGGAAAGCAGGGCCCCGCCTCCTTG	0.6845805779504270	0.3952427809616690	0.2869489528509480	60	5UTR	CABYR	1.2313163068334800	989
BA033179_1	2.3855424333333300	CGCCAATCGGCATGGCTCTTAGAGAGAGCAGCTTAGTTTTTGAATCGGTTGTGGCG	0.43346050157042100	0.25025853726475300	0.1817031193885510	56	5UTR	ECT2	1.231028292569650	990
BA104466_Multi	2.38534755	GACACAGGAAACTCCCCTGAAACCTGTTTCTCAGCTTCCCGGCCCAGCTGGGGCACCCACTGGAAGGAGAGGCCAGGCGGAAGACCCTGGCTCCGTC	0.31818462110438700	0.18370397664661700	0.13339130438429700	97	5UTR	STAP2	1.2307166080914400	991
BA017021_Multi	2.385240516666670	GTTGACCCGGGCCCTCCTCCACACCCCCTTCCTTCTTCGCCTCCTCCCTCTTTCCTGCACGGGGGCTCGGGCTCACTATAAAAGGTGGGAGCGCGTGGTGCCCCAGCAAC	0.6334516890915200	0.3657235032156120	0.26557141079288700	110	5UTR	CARTPT	1.230545425527590	992
BA047158_2_Multi	2.3851118833333300	CTCCGGGGACCCCTTTGTTCCCAGCCCAGACGCCAACACCTCTGCGTCCCCAAGGGCTTGACTGCCCGTGTCTGCGCGGCTCCCAGGGCAGAGCTTAGAACACTAGAGGAG	1.4849622911505900	0.8573433785322370	0.6225964918154150	111	5UTR	GSX2	1.230339697245480	993
BA006561_1_Multi	2.3850623333333300	TCCGGTGCGGGCCCCGCCCCGGCTGTGGCCCCCGGCTGCGGAGGAGTCCGAGACGCAGCTGCCGCGCCGGG	0.5086025246747430	0.29364180453148600	0.21324496117630900	71	5UTR	ARID3B	1.2302604500074900	994
BA039350_Multi	2.3848175333333300	GGCCTGGCGGGAAAGTCGAAAACTACGGGCGGCGACGGCTTCTCGGAAGTAATTTAAGTGCACAAGACATTGGTC	0.24041721199365800	0.13880494206235800	0.1008115751554460	75	5UTR	FANCD2	1.2298689318670800	995
BA034476_1	2.384756316666670	GGCTGAAGAGAGACAGCC	0.6563708444890770	0.3789558837539900	0.2752360230275140	18	5UTR	EIF4ENIF1	1.229771025676330	996
BA072327_Multi	2.384433533333330	GCGTCACGTCCGGCCTGCGAGTTACCGCCCACTCGCTGCGGCGCTTCTGGCTCCAGACCGCCCTCCGGATCGGACCCTGC	0.47679037768512700	0.2752750529035310	0.19995960089463900	80	5UTR	NIT1	1.2292547857644600	997
BA101892_2_Multi	2.3843951000000000	GTGGCCCCTCCCGCGTCCCCAGGTTTCAAGGACGCTAGGACTCTCCGCGGCCCTGAGGCTTCGCACTGGGGAGTGGGGCCGC	0.5149887450341200	0.29732889057507700	0.2159829740608510	82	5UTR	SNCB	1.229193317842910	998
BA112276_Multi	2.3841276000000000	CGCGGTGCCACCGCCCCGCCCACGCCTCCTCGCCGGCCTCCGAGTGCGTCACGTGACGGGTCGGTGGCGCTGGCGGTTGCTGTCAGCTGATTCCCGGGGTTGGTGGCAGCGGCG	0.5228791745315950	0.3018844321694660	0.21931677420772100	114	5UTR	TOM1	1.228765494711530	999
BA030028_Multi	2.38379945	CCAAGAGTGGCTATGAATCTGCATGTAAAGACTTTGTCCCTCATGACTTGGAGGTCCAGATTCCTGGAAGAGTCTTTTTGG	0.4543437858387270	0.2623155070586230	0.19059648068914800	81	5UTR	DHRS12	1.2282406716813900	1000
BA065070_Multi	2.383401183333330	GGGGGGAAGGGAGCAGGGTCCAGGCAGGGGGGGTTAGGCCCCCTGATCCCCCT	0.5975570335960120	0.344999714202812	0.2507160933604520	53	5UTR	MEPCE	1.227603708345100	1001
BA022419_Multi	2.3832903666666700	TCCCAGAGCTCGAGAGGGCCACGTGACCGTCCCGGGGCCAGTCACGTGAGGCGCAGATCCTGGCTGGGAGGGGGTTGGTAGAGGGGTCCAGAGTGGCAGTAAAGGAGGA	0.48460299808593400	0.27978567139501400	0.20333359495918800	109	5UTR	CLCN6	1.2274264749494200	1002
BA031844_Multi	2.3832308933333300	TTTTGAAAGTGACCCTGGGCTGGGGCGCCGGGGCGAGCGCGGCGGCGCGGAACCATGACAGAA	0.9209521391330690	0.531711965439239	0.3864300944189960	63	5UTR	DOK7	1.2273313569393300	1003
BA072182_2_Multi	2.3831436305	TTCCTTTCATTTTTTTTTCTTTTTTAAGAGCGAGCGGCTCTGCGGTGGCGGTTTGGGGTGGGCGCCGCCGAGGTGAGGTCGTCTCGCCTCCCGCGCGCCGGTAGGTCGCCGGAA	0.6361029559229170	0.36725421283441300	0.2669175906067640	114	5UTR	NIP30	1.2271917941034100	1004
BA041400_2_Multi	2.3829671666666700	CGGCAGTGTATATAGGATTGCTTTTTCTCGTCTTCCTGGGTTCTGAAGTAACGGAAGCTACCTTGTATAAAGACCTCAACACTGCTG	0.8153923676113990	0.47076700293560800	0.34217524228501400	87	5UTR	FLRT3	1.2269095686463900	1005
BA056932_2_Multi	2.382165	GGCAGTGCCGGCGTCCGCGGCTGGAATGGTGCTGGCTGTGTTGGTCGGTGCCTGCGTTCTGAAGCCCGAGAGGAGCC	0.5409583872820070	0.31232247051765200	0.22708686731691800	77	5UTR	KLHL2	1.2256266323651900	1006
BA106920_Multi	2.3819852000000000	CTCCGGGCTTGGCCCCGGCCCTAGCTCGTCGGCTGTGTATTGGGGCGCGTGGAGGCTGCAGTCACGGTGGCGCCCGCGGGGACGGAG	0.7513879538058570	0.4338140373956540	0.31544610512519400	87	5UTR	TARBP2	1.2253390712473500	1007
BA013779_2_Multi	2.3816962166666700	CACGTGACGCACGGATGGCCGCCGCTTCCTCTTACTGTCGTAGTTCCGCGTCTGAGCGCTCGACGCTCCTGGGTGCCATTGCCTGCCTGAGTCACGTG	0.4551354507943120	0.2627725750338380	0.1910971884698640	98	5UTR	C1ORF43	1.2248768889872200	1008
BA024718_Multi	2.3816578666666700	GGTGGTAATGCCTCCCTATGGTGGGGCAGCATAGCAGGTGTCTGTCCACTCTCTGACCCTCACTTCTGTTCCCCTAGACTGCCAGGAACTCCTGCCACCGCCACC	0.9602932201254290	0.554425549140389	0.4032036815890110	105	5UTR	CPNE2	1.224815554343900	1009
BA120789_1_Multi	2.38086625	GGGGCCAAGGCCAGGGCCTGACTAAACCTGGAGACTCGGGTGGCCGAGGGGCTTC	0.2550978348423460	0.14728080361591900	0.10714496660295200	55	5UTR	YPEL5	1.2235494910871300	1010
BA095041_1	2.3808236283333300	TGTGCAGGATGACA	0.02433001353241820	0.0140469398623288	0.010219158295841600	14	5UTR	SCN1A	1.2234813246015300	1011
BA015343_Multi	2.3797637166666700	GGGCGTCGGGCGGCCGTCGGGACGGAAGCCGGGAGGCGCTGCCGACCGCGCCTGCGACAGCGTCAGCCCTGCGCGGAGCGCCGGCCC	0.7684134718215100	0.4436437248050840	0.3228948598719820	87	5UTR	C7ORF20	1.2217861667390300	1012
BA002593_Multi	2.379654433333330	GGGCTGGGCTGCCCGGGGGAGATGACTCCTCGCCAGGAGGGCGCCTCTGGGAAGAAGACCACGGGGGAAGCAAAGTTTCAGGGCAGCTGAGGAGCCTTCGCCGCAGCCC	0.35236424824777000	0.20343759357865000	0.14807370486738700	109	5UTR	ADRA1B	1.221611385662870	1013
BA034111_1	2.378745466666670	GCCGTCGCGGCGCGCGGTGCGGCCTGGGAGAGTCGGAAGCGCGGCGGC	0.3213807419131600	0.18554925785592400	0.13510514109923300	48	5UTR	EIF3B	1.2201576399968800	1014
BA102004_Multi	2.3772756166666700	GGCGCTTCCGGCCATTCATACTGCAGTCGGTCAGTGTTCGGTTGAAGGATTCTGTGTGCTGTCGGACCCAGAGGGTGACGGCGCC	0.8121275224260260	0.46888204368897000	0.34162110473532900	85	5UTR	SNRPD1	1.217806851848620	1015
BA056158_1	2.376923666666670	CCCACGGAACTACAGGTGTGGG	0.39939117428837100	0.23058860198735200	0.16802860768703900	22	5UTR	KIAA1539	1.2172439645548300	1016
BA019189_1_Multi	2.3768899000000000	GCCTTCGTCGTGCGCTCTCTGTCTAACTTGTCTGGCCGTTCTTGCGTAGGGGGCGGGACTAAGGC	0.715867232489302	0.41330613938173100	0.30117812040402100	65	5UTR	CCT3	1.2171899602143800	1017
BA111087_1	2.376610383333330	GCAGTTGCGGGTTGCAGGAGTTCAGGAAAGGAGGTGGGACTAGAGTCAACCTGGAATAGC	0.46088556034871700	0.2660924023329430	0.19392558560747300	60	5UTR	TMEM31	1.2167429183616500	1018
BA013008_2_Multi	2.376607195	GGCGGGGAGCCGCCGGGTTGAGCCTATCCGCTGCGGGGAGGGCGGGACTTCCTGCGCGGGGGCCCGAGCCGCTCAGTCTCCCTGCT	0.44721803823077200	0.2582014547589920	0.18817499129500500	86	5UTR	C17ORF49	1.2167378191364100	1019
BA087126_Multi	2.3764642166666700	TGGGAAGGCGGGCGCAGTCGACCCAAGGGTGGAGAAGAGGGAAGGCGAAGGACGCGCGTTCCCGGGCTCGTGACCGCCAGCGGCCCGGGGAACCCGCTCCCA	0.9612538161420800	0.5549801495091850	0.4044890764189060	102	5UTR	QPCT	1.216509148339080	1020
BA059841_1	2.3763488666666700	GCCGCCAGTATGGCCGGGC	0.7232397857114370	0.41756268496914600	0.30434916179876200	19	5UTR	LONP1	1.2163246646074800	1021
BA099760_Multi	2.376002833333330	CAGGATGGGGAGGGACGCGCGGCACTGCCCTCGAGAACTGGCGCTCCGGTGAAGTAGGCGCCGCCGGCCGTCCGCCTCCCCCAAGCCGTTCCGCACCGCGGCCGCTCAGCCTCTG	0.44912688667455100	0.25930352892185100	0.18902624204553800	115	5UTR	SLC30A4	1.2157712400683100	1022
BA094610_1	2.375642071666670	GGGGCTGGGGGAGGGGCGTCAAGATGGCGGCGGGGAGGTAGGCAGAGCAGGACGCCGCTGCTGCCGCCGCCACCGCCGCCTCCGCTCCAGTCGCCTCTGGTCCT	0.07297828405631310	0.04213403194490940	0.03071939368589900	104	5UTR	SBNO1	1.215194259934040	1023
BA109833_2_Multi	2.3752985500000000	CAGCCAGAGCCTGCCATTAGGACCAATGAAAGCAAAGTACCTCATCCCCTCAGTGACTAAGAATCGCAGTATTTAAGAGGTAGCAGGAATGGGCTG	1.1670296333719200	0.6737848729795490	0.4913191368604680	96	5UTR	TM4SF1	1.2146448524008500	1024
HIV_2014_Siegfried_nucs_8807_8914_1	2.374625343333330	CCAGCTTGTTACACCCTGTGAGCCTGCATGG	0.675219666060142	0.38983825596195200	0.2843478732153660	31	HIV	None	1.2135681668524400	1025
BA106934_Multi	2.3744539450000000	CTCCGACCGAGACCTGGGCCGGCGGTTGGTCGGCCGAAACCATCTGCTACGTTACGTGGGGGGAG	0.8275454187401630	0.4777835702762750	0.34852030736699000	65	5UTR	TARDBP	1.2132940428461600	1026
BA080168_2_Multi	2.3741136333333300	CCTAGGAACTCTCGGGTTCACAGTCTCTCTTTTTCTAGG	1.5091726042809300	0.8713212093352010	0.6356783361552910	39	5UTR	PIGC	1.21274976919054	1027
BA114717_1	2.3738398666666700	GCCAGACCAGAGAGCGTGCGTGTTTTTCCCAGGGTGCCCCGCGCTGCTGTTATGGC	0.5134650907885810	0.29644920838626300	0.21630148604319500	56	5UTR	TTC27	1.2123119235359600	1028
BA053040_Multi	2.37374975	GCGGGTGCTGCTAGCGGAGGCGCCATATTGGAGGGGACAAAACTCCGGCGACAGCGAGTGACACAAATAAACCCCTGGACCCCCTTGTTCCCTCAGCTCTAAGGGCCGC	0.7371034299002540	0.4255668636735080	0.31052280464705800	109	5UTR	ING3	1.21216779645363	1029
BA061271_1	2.3736148666666700	GTCCACGTGCCTCGGTTTCCGTTAGCAACCAGAGGCTTCTAAACAACCTACCCTCCTTCCCCATTTTCTGTGGTC	0.1294525461678160	0.07473946237727110	0.0545381426387887	75	5UTR	LZTFL1	1.2119520723039600	1030
BA013684_Multi	2.3734892833333300	CTGCGCAGCCTTTTTCCGGGCACACTGGGAGTTGTGGTTTATCGCCTCTGGACTAATGGCTGCACCACACCTGTTGGTGTTCAG	1.1572381988676800	0.6681317856327760	0.48756832693276700	84	5UTR	C1ORF182	1.2117512220052100	1031
BA002871_Multi	2.373158783333330	CTTGGGAGGCCGGCGGATCAGCAATTGCAGAAGCAGGCAGCGGCAGAGAGGGAATGGTGCAGGCAGGCGCTGAGAAGGACGCGCAGTCCATCTCTCTCAGG	0.30734417804520200	0.17744524392826200	0.1295084762990480	101	5UTR	AGAP8	1.2112226405288700	1032
BA057127_Multi	2.3730965833333300	TGGAGGAGGAAGGAGATGGCATGGCTTACCATAAAGAAGCACTGGACGCCGGGTGCACGTTCCAGGATCCA	0.6566757097793060	0.379131897811371	0.27671680722615900	71	5UTR	KLK9	1.2111231616549500	1033
BA092839_Multi	2.372477966666670	CCGCCGAGGCCACCCCAGGCTCCCCGCGGGTCCTGGCGGGGGGCGGGTCCACGCCAGCCCGGAAGAGACGCAGCACCGCGCATGCTCCTTCCTTTCCAGCCCCGGTACCGG	0.491321069047943	0.2836643514733650	0.2070919418224350	111	5UTR	RPS10	1.210133784012120	1034
BA028980_Multi	2.372319316666670	AGCCGGGTGGACCCAGGGTGGGGAACTACCTCTTCCTCTCCACGCGGTTGAGAAGACCGGTCGGCCTGGGCAACCTGCGCT	0.4269937558038810	0.2465249598556600	0.1799900008418120	81	5UTR	DDX21	1.209880048910090	1035
BA097024_1	2.37223251	GTCGCGCGCCTTCCTGCGGC	0.5922783375422630	0.34195205761521000	0.24967128434736100	20	5UTR	SF3B2	1.209741215639220	1036
BA078851_Multi	2.3719550500000000	CGCCCCATGCATTGGCACCCGGAGGGGCTCAGCTGACGCCGCACTTCACGTGACGCCGGTGCCGGGCG	0.5092353194193520	0.294007148747628	0.21469012215022900	68	5UTR	PEPD	1.2092974630933100	1037
BA065664_2_Multi	2.3718639683333300	GGCAACCAGCTGACACAGGAGCCAGAGTGAGACCAGCAGACTCTCACACTCAACCTACACCATGAATTTGTGTCTATCTTCTACGCGTTAAGAGCCAAGGACAGGTGAAGTTGCC	0.7382076844654370	0.42620440534397000	0.3112352539273840	115	5UTR	MGAT5	1.2091517926490300	1038
BA099338_Multi	2.3717431333333300	CGGGGCGGAAAGTGCGGAGGCTGAGGACAAAATGGGCGCCGGAGACTCCTTTAGCCCTCGCTCCTTGCAGCGCTCGCTTGGGCCTCTGCACGTCACTCACGCCCCACCTCG	1.6610629058294200	0.9590151158215150	0.7003553135599890	111	5UTR	SLC25A36	1.2089585365440500	1039
BA067117_Multi	2.3714515	CTCCGGACCTCCGCCCCCTCGCGGAGAGGCCTTGCCGCTTTAAGAGCCGGGCTAGCGATTGACAAGCAATAAACGCTGAGCGCCCGGCTGCGCTGGAGCCGCCCGGAG	0.22104649568409300	0.1276212537866340	0.09321147646666720	108	5UTR	MPP2	1.2084921160360900	1040
BA061368_Multi	2.3706029166666700	GGGCCCGTCTTCTTCCTCCTTCGGCTCCCAGGATGAAGAAACTGAGTCTCAGAGAGGTGAAGTGACTTGCCCAAGATCACAGCAATTATCACTTCTCCCTGGGCTCCCAGGCCC	0.09369530175554870	0.05409500769036930	0.0395238279244568	114	5UTR	MACF1	1.2071349437785000	1041
BA030252_Multi	2.369940033333330	GAGCAGCTCCCCCTCCCCTTGCTACAAGTCGCACGCGCGGAAGTAAACACCTCTACGTCATCAGGGCGCGTCCTC	0.4080816953526780	0.23560607666322800	0.17219072618420200	75	5UTR	DHX40	1.206074768737740	1042
BA046375_1	2.3696530000000000	GCCTCACCTGGGGCTGCCCGCCAGCCCAGACAAGCTCAGACTGGGTGCCTGTGGCCCTGGGAGGAGGT	1.1330620580858600	0.6541736842444210	0.47815526496320700	68	5UTR	GPR56	1.2056157051882900	1043
BA086434_Multi	2.3696205	CTGCACCGTGCCATGAACCTGCACGTCGGCAACCTGCGCCTGCTCAGCGGGCCGCTTGACCAGAGGACAAGGCCGTGCTGCAAAACCTAAAGCGCATCCTGGCTAAGGTGCAG	0.655418623038276	0.3784061184430430	0.27659223197903500	113	5UTR	PTPN23	1.205563726677000	1044
BA110710_Multi	2.368974033333330	CGGATCGGGAAGTGTCAAGCGGGCGCTCCCCCATCTCCGCCGCTATTACCACTGAACCCGGACCCCCTACCCAGGTCCAGGGCCAGCCG	0.941666668255735	0.5436715044043470	0.39749978471935200	89	5UTR	TMEM167B	1.2045298074483400	1045
BA075071_1	2.3687649	GCCCCCACCCCGCCTCCAAAGCTAACCCTCGGGCTTGAGGGGAAGAGGC	0.7615360470215000	0.4396730417454670	0.3214907680460400	49	5UTR	OLFML3	1.204195332392110	1046
BA092537_Multi	2.3675072166666700	TCTTAGCGGCTGCTGTTGGTGAGTGGGCTCCTACCGACCGAGGTTTAGGCAGCGCGGGGA	0.7747493279846740	0.4473017330664330	0.3272426468357220	60	5UTR	RPL30	1.202183870627810	1047
BA101176_1_Multi	2.367456916666670	AAGGTCCCGGCACGGCTACCGTCGCCCCACGCTAGGAAATTTTTTTTTTATTTTCAACCTT	0.13210771194923000	0.07627242305591370	0.05580152737699470	61	5UTR	SMARCAD1	1.202103423885720	1048
BA008609_2_Multi	2.367340066666670	GCAGAATGCTTTGCAGCAAGAACTCACCTGTTTCCTTTGGAATATATTAAACACAGGTTTCGAGCCACTGT	0.3620020623383460	0.2090019881382440	0.1529151081568370	71	5UTR	ATP6V0A4	1.2019165411459000	1049
HIV_2014_Siegfried_nucs_8501_8785_Multi	2.36727085	GAGGTGGGTTTTCCAGTCACACCTCAGGTACCTTTAAGACCAATGACTTACAAGGCAGCTGTAGATCTTAGCCACTTTTTAAAAGAAAAGGGGGGACTGGAAGGGCTAATTC	0.9351732374643460	0.5399225203889740	0.3950427714954320	112	HIV	None	1.201805840244680	1050
BA027368_Multi	2.3671959333333300	GAGATTCTGTGCCCCTTGTCGGGCCGCTTGTTTGGCTGCTGCCGTCACCTC	0.3761495001351500	0.21717001515857200	0.15890087290133200	51	5UTR	CXORF15	1.201686023112240	1051
BA040641_1	2.3665219000000000	CCCGGTGCCAGCGCGGAGATCCGCTCGGG	0.9197728665906120	0.5310311121194040	0.38866019646410700	29	5UTR	FGF5	1.200608015443760	1052
BA027633_1	2.36610605	TCGGGGAGGTGGTTGGCTCTGGAAACCCAGCTGACTTCATCCCTATTCTTCGCTACCTACCCAACCCTTCCCTGA	0.27432998925178100	0.1583844931413030	0.11594154423119800	75	5UTR	CYP1A1	1.1999429304000800	1053
BA022970_1	2.365935813333330	CCCGGAGCGGG	0.7672397756618630	0.442966091011365	0.32428596386176300	11	5UTR	CLPTM1	1.1996706642923800	1054
BA082957_1	2.365627136666670	GCCCCGGCTGGGGCAGAGGCGAGGGGCCTGGGGGGGCGCTGGCTTTGGCCCCGCCTGGGGC	0.3308256144895710	0.19100225758037700	0.1398468969863640	61	5UTR	POU2F3	1.199176985719980	1055
BA111451_1_Multi	2.365565033333330	GCATGGCGTCTTTCCGGCTTCTCCAAACCCTTGCGAAAAACTTTATTGGCAAAGCTATCAGAGAACGGACAGTGTACCCACTGAGGCGGCCAAAGC	0.4081953601899260	0.2356717010876100	0.1725572345033930	96	5UTR	TMEM79	1.1990776614488200	1056
BA110616_Multi	2.3654088605	GCCCTGGCCGTGGCGAAAGAGCCGGCGGAGCCGGAGACCCGCTCCCGGAGACGCCGCCTCGCGATCCCCGCGCGGGCGGGACCGGGCGGCCGGC	1.1573087939965000	0.6681725437494030	0.48926374350008700	94	5UTR	TMEM147	1.198827888175570	1057
BA076383_1_Multi	2.365393666666670	CCGCCGCCCGGACAATAAACAGCAGCTTTGCGCGGGGCGATGCCCGAGCCGGTGCCGCCGCCCCCGCGCCGCGCAGCCCCGGCCGCCAGGCCTTAGCCCGCCCCGG	0.4944039697107240	0.2854442650009060	0.2090155125879920	106	5UTR	PALM	1.1988035880882700	1058
BA100635_2_Multi	2.365168616666670	TGAATGAGAAGGAGCTGACAGCAGCTGAATTCCATCTTCTCTGTGTGCTGGGGAGCA	1.171578828727850	0.6764113521428900	0.4953468520054200	57	5UTR	SLC6A17	1.1984436568893200	1059
BA079259_Multi	2.364986276666670	AAGGCGGGACCCAACTTGTATATAAGGGGCAGCTCATGCTGCTGCTCTGCACCTTCCTCCCGTCTT	0.35198932262722900	0.203221130170705	0.1488335581901730	66	5UTR	PGA3	1.1981520334509100	1060
BA057350_1_Multi	2.3644339666666700	CAGCCCCTGAGAGACTGCAGGTCCAGTGAAAAGGAGCAGGAACGGCAGCAGCCCGGCCGCCGACCCGGAAGCTCTTTCACCGCCAACCGCGAGGCTG	0.33624769037440700	0.194132694552054	0.14221064961625600	97	5UTR	KRIT1	1.1972687026333700	1061
BA122119_1_Multi	2.3643645500000000	GAGGAGGAGGAGGAGGAGGGGGAGGAAGAGGAGAAAGGCGCAGGGGTGGGAGCTGTTGCCGAAGCTGCCACAGCAAAAGTTCTCCCCCCTCCCCCCTTCCCCTCCTCTC	0.6966265301330530	0.40219751469695300	0.29463583783349000	109	5UTR	ZNF148	1.1971576818643800	1062
BA032422_1	2.3639550000000000	CCGCCCTCGCGCCCTCGCGCCGGGGGCGG	1.419946919130610	0.8198067359950390	0.6006657991081100	29	5UTR	DTNB	1.196502672655200	1063
BA119918_1	2.3638976166666700	GCTTGAGCGGCGCGAGGAGATGCTAGAGGGCGCAGCGCCGCCAGC	0.2523073789743440	0.1456697331693670	0.10673363228400900	45	5UTR	WNT9B	1.196410897263220	1064
BA094438_Multi	2.363623212333330	TGCGAACTGGGGCCACGGCAGCCATCGCGCTTTGCAGTTCGGTCTCCTGGTGTACGGCCAACGCCAAGTAGGGGATTGCGTTCCCTCCAGTCGCA	0.6856987633807880	0.3958883656208910	0.29010493711638400	95	5UTR	SAR1B	1.1959720317635900	1065
BA002534_1_Multi	2.3631134166666700	GACGCTGTTACTAGGACTCAAGATGGCCACCGCGCCCGCTAGTCATCTCGCTAGCCCGCGCGCCAGTGAGCTGGCACGAGACACGCGGTGGCCCACGGCGTC	0.8785643917976800	0.5072393881048100	0.3717825753098870	102	5UTR	ADK	1.1951566957692800	1066
BA050602_1	2.3629940333333300	GGGCTGGCGGAGCGGCGCAGACGGCGGCAGTCCTGCTCAGCCTCTGCCCGGCTCCGTACTCCGGCCC	0.4329312181618500	0.2499529553463370	0.18321299675528200	67	5UTR	HOXD1	1.194965761371150	1067
BA069365_1_Multi	2.362892600000000	GGGAGCCTGGGCTGGAAGAGGCAGCAAAAGGGAAAATCAGAAGAGTGGACACTGGCAAGAGGAGGGCAGCCTTTTTCCCAGCTTCCTTGCACCATGGACAGCTCCC	0.6127828497310690	0.3537903432470190	0.25933588760279200	106	5UTR	MYO1A	1.1948035351046300	1068
BA116726_1_Multi	2.3625015500000000	GGGCGGCCGGCAGCTGGGCAATTGCTTTGCGAGGCTGGGTGTTGAGTCGAGCCGCGGGAAAGGCGCGTGTCGGCCTCTCACTGGCGCAGCCTGCACTGCCGCTGCCGCCTCGCCC	0.34877132953179100	0.20136322099080300	0.14762797913584000	115	5UTR	UGCGL1	1.194178113663410	1069
BA108568_3_Multi	2.3624773666666700	GCCAGAAAAATCATTTTTCTTCTCTGGGAAGGTGAACATTTGTAGCATTGATTTCCCGGATCTGGT	0.8438814126614860	0.4872151607642300	0.35720190363227	66	5UTR	TFDP1	1.1941394363198800	1070
BA077156_2_Multi	2.3624347500000000	CCTCGGTGGTGGTGGTTTTGCATGCAGAAGTGAAATTCAGAAGGCCGCGTGTGAGCACGTGGTTTTGAGTATCCGAGG	0.9118827912632900	0.5264757750052480	0.38599279462143400	78	5UTR	PBX1	1.1940712778309800	1071
BA081645_Multi	2.361796833333330	GATTGCATTGTGGGGAGGGAGGCTGGGGCTCTGTGAGACGTGCTCCTGGCACCGCCAGCTGCTACTTGGCCCTCGCCGGTGGCCCACCAGGACAATGCCCCCCCGCAGCCATC	0.3101241227573500	0.1790502457561530	0.13130855219229600	113	5UTR	PLXNB3	1.1930510329491400	1072
BA042755_1_Multi	2.3616952	GTGGAGCGGGGGGCCCGGCCGGGTGCGCCCCGCCGCCCAGTGAGCGCCCGGGCGGCGCGGCCCGGGCCGAGCCAGCCAC	0.25350539014640800	0.14636140524205000	0.10734043501735900	79	5UTR	GAL3ST1	1.192888486814860	1073
BA000627_1	2.3612772166666700	CAGGAACGCTTTTAGGTTTGTTTGAATAAGAGATCTGACCTG	1.3706556453806400	0.7913484058267940	0.580472142663346	42	5UTR	ABHD2	1.1922199898483900	1074
BA089383_2_Multi	2.361141908333330	GTGAAGGGAACGTGAGGGGGCGGCGTAGTGGAGACCCACGGCAGGCCTGAAGAAGAGCGGCGGCCGAGCCCGCCTTCCCTGCAC	0.7527625912151660	0.4346076846739560	0.3188129390098880	84	5UTR	RBM27	1.192003585979720	1075
BA020440_1	2.3609584400000000	TTACTTAAAAGGTGA	0.7334251115240130	0.42344318556882000	0.31064719272399100	15	5UTR	CDGAP	1.1917101579540200	1076
BA030675_1	2.360920228333330	CGGCCGGAGACAGAGACTTCACGACTCCCAGTCTCCTCCTCGCCG	0.6006968491159430	0.34681248753844900	0.25443335268468500	45	5UTR	DLX5	1.1916490445525600	1077
BA034746_Multi	2.3605914333333300	CCGGGCCCCGCGGGGCCGCGCAGGGGGCGTCCTCAACCCCGCGCCCGCTCCCTCTTTCCATCCCCTGCCGCCCGCAGGCCACCCCGGGGCCCGG	0.15087761458410900	0.08710923139482370	0.0639151750080945	94	5UTR	ELAVL3	1.1911231899488900	1078
BA033989_1	2.36025055	AGTTCATAATACTCTTTGAAGTTGAAGACGCTGGCAAGAACCCAAAAAAGCCATCGAGAAGGACT	1.1012935919099700	0.6358321517460290	0.4666002903420430	65	5UTR	EIF2B5	1.1905780020045900	1079
BA019922_1_Multi	2.36021805	ACCACAAGCAGAACAAGCAGGCGTGAGACACTCACAGGT	0.16439782415911800	0.09491512803245540	0.0696536593977484	39	5UTR	CD6	1.1905260234933000	1080
BA105303_Multi	2.3590588333333300	CTCCCCTCCCAGCAACCGGTCTGGCGGCGGCGCGGCAGTAAAACTGAGGAGGCGGAG	0.1754739861135010	0.1013099531184060	0.07438304786386240	57	5UTR	STRADA	1.188672043290380	1081
BA007207_1_Multi	2.3590198	GGCGCGGGGCCGGCTCCCGCCCGGCACATGGCTGCAGCCACCTCGCGCGCACCCCGAGGCGCCGCGCC	0.5019706508330220	0.2898128903837370	0.21278780739060400	68	5UTR	ASAM	1.1886096157655400	1082
BA113413_Multi	2.3589731000000000	CCCAGGAGTTGACATTTCTCTGCCCAGCCATGGGCCTCACCCTGCTCTTGCTGCTGCTCCTGGG	1.1688847281777300	0.6748559124650540	0.4955057470463430	64	5UTR	TREML1	1.188534926643170	1083
BA047822_1_Multi	2.3587673666666700	GCTGTAATTAGGGGATTTGGGAGGAGAACTTTCCTGGTGACGCTTTGCTTTTCTTCTGCTCTTGGTGAGAAAGTGCCTCCTTCTTCCCAGGATCAGGACCTCTGCCATCCAGC	1.0419955763378100	0.6015964264930340	0.441754278553686	113	5UTR	HAPLN1	1.1882058893388800	1084
BA103473_1	2.3585121166666700	CCTGCCCCACGGAGCAGG	1.933052680161670	1.116048485249070	0.8196068472583000	18	5UTR	SPOCK2	1.1877976581079100	1085
BA037812_1	2.358006533333330	CCTGGCGGCTGCTCACTATGGCCGGGGCCGGG	0.3701677810124910	0.2137164680128880	0.1569833568226860	32	5UTR	FAM115C	1.186989059061780	1086
BA049163_1	2.3580038000000000	CCGGAATAGGCGGAGCTTCCGG	1.1059874547771100	0.6385421547359150	0.46903548449629800	22	5UTR	HIF1AN	1.1869846875357000	1087
BA025920_Multi	2.3572407333333300	CCACAATGCCCTTCGCCTTCCTCAACGTGGCCCCCGCTCCAAGCCCATTTTCTGGAGCCAGGAATCCACTCTGTGGGTTAGGAAAGGCCCTCAGGAGGCGGAGGGAAACCTGTGG	0.940348782461935	0.542910622686535	0.3989192826870100	115	5UTR	CSNK2B	1.1857642854019300	1088
BA020630_1	2.3569383833333300	CCGCCTGGGCCTAGCGCAGCTTCCTCCGCCCACCACGGAAGTGAGGCGGGGATACTAAAGCGACGGAGCCCGGTGG	1.0178584472018600	0.5876608484889260	0.4318561971748860	76	5UTR	CDK7	1.185280725313060	1089
BA023136_1	2.356728983333330	CCAGTGGTTCCATTCTCTGCAATGGAAGAAAAAGATTTACAAATATAAGAAAGTGCTGAGTAACCCAAGCCGCTGG	1.3508144780167600	0.7798931025082220	0.5731734482707400	76	5UTR	CMIP	1.1849458237664800	1090
BA088031_Multi	2.3567111833333300	CGCGGGGAATTTCGAGTGGTGTTGGAGCGCCGGAGGCTAGTGGGTGGCTGACCCCCAGCATCCTCGAGAGCG	0.3805179029874450	0.2196921137212740	0.16146140675975400	72	5UTR	RAD18	1.1849173555356800	1091
BA003585_Multi	2.3560066833333300	TGCGGGACGTGGACGGAAGAAAAAAGAGAGTGAGCGAGCGCCGGAATCAGCCCGGCGTGGAGTGCGGACCCGCGATACTTTGGTTAGTGACCACATCGCA	0.8409873904417980	0.4855442962566530	0.3569545860761100	100	5UTR	ALDH18A1	1.1837906213448100	1092
BA092564_Multi	2.3556434500000000	GCAAAGGCTTTTTTCTTCCTCTTCCGGGGACGTTGTCTGCAGGC	0.8166102199001200	0.4714701302823340	0.34666121475222400	44	5UTR	RPL34	1.1832096881781200	1093
BA092591_1	2.3551907166666700	CCTGCGCCTCCTGAGCCGAGTAGATATCCCGGAGTTCCGCGCGGCG	1.1021244439304100	0.6363118443836860	0.4679554976720770	46	5UTR	RPL36	1.1824856141880400	1094
BA093457_2_Multi	2.354668033333330	TGGGCGAACCCTCCAGTTCCTAGACTTTGAGAGGCGTCTCTCCCCCGCCCGACCGCCCA	0.5283343918871990	0.3050340033782120	0.2243774427681320	59	5UTR	RSPO2	1.1816496664482800	1095
BA105145_Multi	2.3541953333333300	GCGGAAGTGTGGGAGGGTCTGCGGGGCGGGCTCAGGAGGTCCGCGGGAGGATGGAGCAGTGAGCGGGTCTGGGCGGCTGCTGGCAGCGC	0.1282608978113790	0.07405146387790250	0.05448184184010440	89	5UTR	STK4	1.1808936589933200	1096
BA065214_2_Multi	2.3532308	GCTCCTTGCGGCGTTGGGACTGAGGGTCACAGGCACCTGTATTTCCGTTTCCGGTTCGCCTCCGGAGC	0.30358298562997600	0.17527371847485700	0.12900688943471900	68	5UTR	METT11D1	1.1793510434008400	1097
BA019340_Multi	2.3531614600000000	AGAGAAGATTCCAGAAAGGGAGGTGATTTTGGAAGGGCTCGGCCACCGGAGCCTGCGGGCACTTCTCT	0.8443699014733430	0.487497189911252	0.35882361487993400	68	5UTR	CCT8	1.179240145247830	1098
BA092290_Multi	2.3528723166666700	CTCAGTAGGACTCAAAAGTTCCAAGGCAGTTGGTAAATGACAGTTATGAATAAAGCAAGGGCAGAAAAAAACATGTAGGGGAGAGAATGAGGAACTAGGTCCAGGAG	0.4951308566411570	0.2858639333658620	0.2104367725923230	107	5UTR	RPGRIP1	1.1787777070935000	1099
BA100568_1	2.352567703333330	CCTCCATGCCATGGGTCCCCACGCAGCTGAGGCTGGAGTTTGGAGTTTGACCCGCTTGGAGG	1.0059822280033500	0.5808041101377140	0.4276103198126810	62	5UTR	SLC5A11	1.1782905271677900	1100
BA057676_Multi	2.3523652833333300	TAGGAGAACAAACAAGATGTAAGAATCCTGAGGGGTTCGCAGAGAGCACGGAGGAAAAGACGAGGGGATTCGGCTGTACTAAAGCAGGGTTTGCCTCCTA	0.5956675765201640	0.3439088356514490	0.2532206969472420	100	5UTR	L3MBTL3	1.177966789006100	1101
BA116727_Multi	2.3520681333333300	ACCCAGTAACGGACTCGAGCTCCTCCCACCGGAAGTGGGCAGCCGCGCAGCGGGAAGAGCCGGCCGAAGCGTGGCGGCCACAGACTGTGGGT	0.8828992077382630	0.5097420952549940	0.3753714423599730	92	5UTR	UGCGL2	1.1774915454790300	1102
BA048838_1	2.3517053500000000	ACAGCTCTGTCTCTGGGGCAGGGCAATGGCACTGGT	1.6760420629787600	0.9676633362339210	0.7126922014183270	36	5UTR	HECTD3	1.1769113320148100	1103
hsa-mir-3116-2	2.3516422933333300	GGCACCTACGATACCCAGTGCC	1.2115786528808500	0.6995052613851600	0.5152053338705240	22	B_pre-miRNA	None	1.176810483040660	1104
HIV_2014_Siegfried_nucs_7244_7603_Multi	2.351337316666670	GCACTATGGGCGCAGCGTCAATGACGCTGACGGTACAGGCCAGACAATTATTGTCTGATATAGTGC	0.7412844689677610	0.4279807877046260	0.31526079381015000	66	HIV	None	1.1763227220218500	1105
BA043314_1_Multi	2.3509170166666700	CCCAGCAAGCACTGGAGCGGATTTGGAAGGAACTATGCAATGTAGTGGGTTCTTTGTGAAAGAACAGCAATGAGCAAAGCCACAGGAACCTCCGCTGGG	1.1324305880231200	0.6538091048337140	0.48169738871888200	99	5UTR	GAS7	1.1756505199204700	1106
BA100262_1	2.3503260833333300	CCCTTCCTCTGGG	1.3789861723336200	0.7961580378055900	0.5867212137551090	13	5UTR	SLC39A5	1.1747054173070000	1107
BA096930_2_Multi	2.34950625	AGGACTGAGGCTCCGCCAATCGGAGGCCGCCGATTTCGACCCTTCGCCTCGGCCCGGCCCAATCCAGGCCCCGGCCCCGCCGCCCCCGGCCCGCCCCCGCGGTGCCCTCTCTCCT	0.3562493492328410	0.2056806576782100	0.15162732562760400	115	5UTR	SF1	1.173394226040170	1108
BA068895_1	2.3493663666666700	CCGCCAGCCACTCACCTGTCCCCGTCTTCCACGCCCTGAGGGCCGCGGCTCTGGAAACGGGGATACAGGAGCCTGGCGG	1.0533211534008500	0.6081352514591090	0.4483426545751260	79	5UTR	MVK	1.1731705051964500	1109
HIV_2014_Siegfried_nucs_1395_1714_2	2.3489880666666700	GGAACCAAAGAAAGACTGTTAAGTGTTTC	0.8872812681879540	0.5122720790352280	0.37772915102419	29	HIV	None	1.1725654753250500	1110
BA024537_1	2.3487215666666700	GAGGGCGGTCGCGGCGGGCAGTGGCGGCAGGTGTACATTTTTATCTTTC	0.5879138470314680	0.33943221784392700	0.25031227854983400	49	5UTR	COX4I1	1.1721392515324800	1111
BA016154_2_Multi	2.3482842333333300	CCTGGGGAGAAGCGCCCACCCGGGAGAGCTGATCCCCGGCTGCCTCCAGCGCCCCCCACCTTTTGCACTCCAAGCCGGGGGCTCCAGAGACCCCGCTCCCCAGG	0.37890376265838300	0.21876018936778000	0.1613534500125390	104	5UTR	CADPS	1.1714398073600600	1112
BA047485_Multi	2.3474730666666700	CTGGGAAGAGGTGGCAATCAGGGCGGGCCAAGGCGGCTGTTCTCGCTCCAGCTCGATGCTGCCTCCCCGGCCCGGTTGCGCTGTAGCCGCTGCCGCCTCTGCCTGG	0.4257646407423280	0.2458153299440070	0.18137146993848100	106	5UTR	GUCY1B3	1.1701424770295700	1113
BA042907_Multi	2.3466597666666700	CTGCTGCTTCCTGCTGTGTTCAGGGGAGGGGGTCACTTTCTGGCAACTCTGCTGCTGCTGCTGCTGCTGCTGCTACTTCAGCTTCCTCTCCACTCAAGGTAAGCAG	0.1820583399206990	0.10511143156143200	0.07758190706073480	106	5UTR	GALNT5	1.1688417347763000	1114
BA005363_Multi	2.3462298083333300	AGTCCGGAAGCGCCTGCGCGCGCTCCTCCGTACGAGAACTAGTTTTGTTCCGTGCCCTCTGGACT	0.40101064926873400	0.2315236063032100	0.1709170379834170	65	5UTR	AP3B1	1.1681540857275900	1115
BA011584_2_Multi	2.3451908666666700	CGTCTGGCCCCGGCTGAAAACTGAGAATATTTTTGAATTTCAAAAACCTTGAAACTTGTTTAAAGGATGCCATTCTACTAGATTATTATGTATCTGGATTTTTGTGGGCTAGAGG	0.4495402078054150	0.25954215998801700	0.19168597925011000	115	5UTR	C10ORF107	1.1664924659999100	1116
BA093121_Multi	2.344812116666670	GGTTGCGCGGTACTAGCGGTGCCCGCCGAAGGGGGAGGAGGCGAGGAGCGAGCCGTGCGGCC	0.11950286925369600	0.06899501373255390	0.05096479517667210	62	5UTR	RPS6KA5	1.1658867164260400	1117
BA030357_1_Multi	2.34448425	GGAGTAGGAAGCAGCTTTGCGCGCCCGGGCGGCCGATGCGGGCACTTTGAAGAATCACGTGTGTTGAGGCCCTCTTAAAGAGATAGGCACCTACTTT	0.5725536957482400	0.3305640303657610	0.244213069782081	97	5UTR	DIAPH2	1.1653623465419000	1118
BA095618_Multi	2.3436146333333300	AGGAGGTTTTACTGAAACATATCAGCCCTGACCAGGTGCCTGTGGAGTATGGGGGCACCATGACTGACCCT	0.8542494266725380	0.4932011364444730	0.36450080765093000	71	5UTR	SEC14L2	1.1639715348580400	1119
BA010252_1_Multi	2.3435560333333300	CGGGCGCTGCCGCCCACGCGACGTCACGGCGGCGGAGGGCGCAGGCGGCTGGGCGCCTGGCGAGTGGACTGTTCGAGCCCTTCCG	0.5737390074484740	0.331248370394965	0.24481557056368800	85	5UTR	BCKDK	1.1638778136038400	1120
BA111617_Multi	2.3432628	CGGCGCGGGAACCTGACACCGAGGATGAATAAATGATGCTCGCTGACTACCCGTGGCCAAAGCCCG	0.6948545433179580	0.40117445763225700	0.2965329127052920	66	5UTR	TMIE	1.1634088341537700	1121
BA119839_1	2.3432209366666700	GGAGCCGGCGCGGGCGGGCTGCTGAGGTGGCTGTCGCCGGCTCC	0.45227096244431000	0.26111876191387400	0.19301251340289100	44	5UTR	WIPI1	1.1633418805001000	1122
BA061920_Multi	2.343040055	CCCAAGCTGCCGCGCTGGCATTTTCTCCTGGACAAGGAGAGAGTGCGGCTGCTGAGAGCCGAGCCCAGCAATCCCGATCCTCTGAGTCGTGAAGAAGGGAGGCAGCGAGGGG	1.5129665935087500	0.8735116700371890	0.6457280106159990	112	5UTR	MAGED1	1.1630525894307900	1123
BA045618_Multi	2.342567583333330	CGTCCCAACTGCTAGTGGCTGAGTCCCTGGCGGGGCGCGGCGGTGGAAGGTGTCGCGTACGGGCTTCCCGAGCTGACGTGGCTTGAATTGGGAGG	0.12624055147252000	0.07288501637530610	0.053889822590683500	95	5UTR	GOLGB1	1.1622969471581800	1124
BA110879_Multi	2.3425660816666700	GGTAAGGAGGATAGTGGAAGAAAAAAAGGTAGATGGTTGATTTCCCTCTCTGATCTGGAAGGAAGATGACC	1.1330493096749200	0.6541663239459350	0.4836786968540030	71	5UTR	TMEM196	1.162294545484400	1125
BA051683_Multi	2.342503433333330	GTCACATGGGGTGCGCGCCCAGACTCCGACCCGGAGGCGGAACCGGCAGTGCAGCCCGAAGCCCCGCAGTCCCCGAGCACGCGTGGC	0.7940480229216270	0.45844383978329100	0.33897411274728100	87	5UTR	IDUA	1.1621943495735900	1126
BA085313_1	2.3422776000000000	GGGCGCGCAGCCGAGCCGGCTCGGCTGGCTGGCGCAATCTCGCGCGCTC	0.4939066319010030	0.28515712688258500	0.21086596733922700	49	5UTR	PSAT1	1.1618331655592500	1127
BA015677_3_Multi	2.3412158	CAAGCGGACATTATTCTGGGACCAGCAAGCCTCGGTCACTGCAGCCACCACACTACGTGGCAGCCAGACCCGGTCCGTTTG	0.28300606404720400	0.1633936272599500	0.12087995649405900	81	5UTR	C9ORF129	1.1601349876119600	1128
BA014017_Multi	2.3406230833333300	GTGACAAAACAGGCAATGAAGCAGCTGCTGACCCAGCTCTAGTTTTCGGGAAGTCAGATGACCTTTTCCCTCCCGCGGCTCTCTACCTCTCGCCGCCCCTAGGGAGGACAC	0.4457085302872680	0.2573299399414660	0.19042302601430600	111	5UTR	C2	1.1591870328442900	1129
BA035010_Multi	2.3405249833333300	GTCCCTGGGGCCATTCCTGGTGGAGTTCCTGGAGGAGTCTTTTATCCAGGTAACGTACATGAAACTTCCACACACCCAGGTC	0.49880531605270700	0.28798538349624700	0.21311685181942300	82	5UTR	ELN	1.1590301377071300	1130
BA069836_2_Multi	2.3395868666666700	CTGGGGTTACAGACTGTGGTTTTGTGCTTGCTCACCAAAGCTAACCTCAG	2.135544724317070	1.2329573214509400	0.9127871055968490	50	5UTR	NALCN	1.1575297713148600	1131
BA113270_Multi	2.3395306500000000	CCCCCGGGCGGCCCGGCGGCTGCGTACTGGCTGTGGGATGGGAAGTGAAGCCCCAGCGAGCGGCTGCAGCGGGGCCGTGAGGAGCAGCCAGCGGGAGG	0.3829804696608850	0.2211138772530810	0.1636997017589340	98	5UTR	TRAM1	1.1574398618181500	1132
BA063466_1_Multi	2.3393860000000000	CTGCTGCCTCTACCGCTGCGGCTACCGCGGCGGAGCTGAAATTGCCGAACGCGATGCCCGAGGGCGCTGTGAGCGGGGTGGCCTTAGCTCGCCGAGGCTGGTCAG	0.7836293133205590	0.4524285949905060	0.334972216351025	105	5UTR	MAPKBP1	1.1572085174594500	1133
BA077653_1_Multi	2.339168766666670	TGGGAGCTGAAAAGGATTTTTCTTCCGTATTCAGACATAATAGACATGATGCAAACTAAAGTACAGAACAAGAAAAGACCCA	1.063326897963360	0.613912070775718	0.45457468187667900	82	5UTR	PCDHB6	1.1568610877588600	1134
BA063735_1	2.3389485333333300	GCTGCACGGGGCCACTAGGACCCTCGGC	0.46906181041703200	0.27081296251084600	0.20054387847027700	28	5UTR	MARK4	1.1565088600418500	1135
BA068478_Multi	2.338635583333330	GCTCACGGCTGGCCTGGCTCGGAGCCGGGCACTGCGGGGACCCGTGAGT	0.6127409151154950	0.35376613228542800	0.26200786453532700	49	5UTR	MTM1	1.156008346961610	1136
BA017216_1	2.3382290350000000	CAGCCCAAGTCCTAGAAGACAAGGGTGTTGGCTTCGGGCTG	0.5050793084572060	0.2916076746998780	0.21600933907537700	41	5UTR	CASQ1	1.155358138434410	1137
BA064141_1	2.3381808000000000	GTCCGGGGCTGGCTCTGAGCGCCGCACGGCCGTCGGAT	1.2311136685428900	0.7107838079362670	0.526526292809732	38	5UTR	MC5R	1.155280994326970	1138
BA066087_Multi	2.337561033333330	GATGCACCTTCCTCTCCTAGAAGCCGAGCCCCGCTGCGGAGCTCCCGGCGGCCCAGCCCCGAGGCTCTGCGGCCGCGCCGCGCGTC	0.4999474636506940	0.28864480271939900	0.2138756834673000	86	5UTR	MKX	1.154289777444510	1139
BA059737_3_Multi	2.337496933333330	GGTGAGGTCACGTCTCCCTTGAGCCCCGAGCCGCTGGCTTTTCAGAGCCTCGCC	0.621577713490288	0.35886806020589000	0.26591594822069000	54	5UTR	LOC387890	1.1541872598268600	1140
BA041941_Multi	2.337263700000000	GCTGGAGCTCGGTAAAGCTCGTGGGACCCCATTGGGGGAATTTGATCCAAGGAAGCGGTGATTGCCGGGGGAGGAGAAGCTCCCAGATCCTTGTGTCCACTTGCAGC	1.1002258315019600	0.6352156799870360	0.47073243447111200	107	5UTR	FRZB	1.1538142407053300	1141
BA013891_1_Multi	2.337220306666670	TCTGACCTCTGCGCAGGCGTAGCTCAAATCTTTCCCGCCCTCTAGTCGTGCGCGGATCTGACGCCTGACGTAATTGCGTAGACGCCATTTTAGCCGGTCAGA	0.8746854689125120	0.5049998909328930	0.37424177191066100	102	5UTR	C1ORF77	1.1537448400632800	1142
BA010800_Multi	2.336572333333330	CGGAGGGAGCCAGCGGCGGCCGAGGGGCTGGTCCAGGCGCGGCCGCTAAGAGGAGACCAAGAGGCGGGGGCTGCACTTGACAACCAGCATGCCG	0.9392263402221700	0.5422625803572570	0.4019675859476940	94	5UTR	BNC2	1.1527085111641500	1143
BA027451_Multi	2.3364495	GCCCTGGTTACGGAAGCCGAGGAAGGCTGAGCGCGGGCTCTCAAGGAAAGTAGTCGCGGAATCTCAGTTAGCGGTGGAGAGGC	1.2162913746407200	0.7022261525618370	0.5205725074052390	83	5UTR	CYB5B	1.1525120590471300	1144
BA105665_Multi	2.336104216666670	GGGCTCCGGTCGCGCACGGGACGAACTGCGGGGAGTGAGCCGCGCGGGCCGCCGTAGTCAGCTGCTAAGAGCAGGAAGAGTCC	0.5840565917423470	0.3372052304644190	0.2500130720091430	83	5UTR	STX8	1.1519598340120600	1145
BA042426_Multi	2.3359408283333300	GCGGACGCAGTTGCGTGAGGGGTTTGTACTATCCTCGGTGCTGTGGTGCAGAGCTAGTTCCTCTCCAGCTCAGCCGC	0.321789014349478	0.18578497405693500	0.13775563595036400	77	5UTR	G3BP1	1.1516985207096400	1146
BA095817_Multi	2.3358807833333300	GTGCGCAGGCGGGAGCGCGGCGGCTGGTCCAAGCCCGGCGCTGGGGGCGCGCAGCCGAGAAAGGGTTTGACGTGGCAGTTCCCAGCCCAGCTGCAACTCCGAGCAC	0.6352070023425280	0.36673693379359400	0.2719346838566310	106	5UTR	SEC24D	1.1516024884108600	1147
BA099406_1	2.3357147500000000	CCTATATAAATCGG	1.297940677021470	0.749366399270508	0.555693145758259	14	5UTR	SLC25A5	1.1513369448572900	1148
BA093826_Multi	2.3353026166666700	CCACTGTGAGCTGTATGCGATTCAGAAACCAAGACCAAATTTTGCTCACTTTCATTAATCAGTTGCTCAGATAGAAGG	0.32477487871844400	0.18750886365412200	0.1390718600666910	78	5UTR	RXFP1	1.1506778040228500	1149
BA010575_Multi	2.3345840666666700	GCAGCCCCAGGGATAGGGGAGATTCCAGAGAGGCCCGTGACCAGGCCACAGGGATGCTGGGGCTGT	0.5974698568527480	0.34494938268662100	0.25592132893540200	66	5UTR	BFSP2	1.149528599121720	1150
BA095063_Multi	2.3345137833333300	CCAGCACCCCGGGGCTGCGCACTGCAGCTCCCCAGGCCACCCACCACCCTTCTGGTCTCTGAGCCCAGGATGCGAGG	0.6723839429369300	0.38820105045341900	0.2880188361864660	77	5UTR	SCN4A	1.1494161922591000	1151
BA069173_1	2.3343586500000000	CTCGTGCGCTCGCCCCACCCGGCCGCCGCCCGAGCGCTCGAG	0.6509135567031600	0.3758051171817460	0.2788404244151430	42	5UTR	MYH9	1.1491680814985500	1152
BA073353_Multi	2.3342820166666700	GCGGGGACTCAGGCGCCTGGGGCGCCGACTGATTACGTAGCGGGCGGGGCCGGAAGTGCCGCTCCTTGGTGGGGGCTGTTCATGGCGGTTCCGGGGTCTCCAAC	0.08601148016846850	0.04965875122866340	0.03684708169550660	104	5UTR	NRAS	1.1490455188344900	1153
BA088746_1	2.334053566666670	CGCGGCCGGCGTAGGTCTATGTCGCGGGCGGCGGCGGCGGCGGCGGCCGCG	1.1209617701877300	0.6471875797691650	0.4802639434657910	51	5UTR	RAP2A	1.1486801498836000	1154
BA092781_2_Multi	2.3334137333333300	CTGCGCAGGTTAACTACAGCTCCCAGCATGCCTGAGGGGCGGGCTCAGCGGCTGCGCAG	0.5941691854642190	0.3430437391719470	0.25463516262734700	59	5UTR	RPP30	1.1476568396023700	1155
BA081104_Multi	2.3324731166666700	GCTGGGGCCCACCGGAGGTAGCTGCAGACGCCTGAGAGCGAGGCCGAGGCCCCTCAGGGTTTGGAGACCCTGACACACCCACCTTCTCACCTGGGCTCTGCGTATCCCCCAGC	0.17342668324396600	0.10012794225556800	0.07435313273484160	113	5UTR	PLD3	1.1461524748630800	1156
BA059748_Multi	2.33245925	CTGTTTCCTGTTTCTCCCCCATCAGGAGCAGTTTCAGTCTCAACTTCAAAAGAACAAACGCGCACTCAAAACAAAGGAAGACCGTCCTCGACTGCAGAGGAAGCAGGAAGCTG	0.4120459642062860	0.23789484835299800	0.17665730460512300	113	5UTR	LOC400581	1.14613029736493	1157
BA010254_1_Multi	2.33242435	CCCAGCGGGCGCTGCCGCCCACGCGACGTCACGGCGGCGGAGGGCGCAGGCGGCTGGGCGCCTGGCGAGTGGACTGTTCGAGCCCTTCCGCTGGG	1.1072656152507400	0.6392801010294340	0.4747273433544560	95	5UTR	BCKDK	1.1460744804405	1158
BA039486_1	2.332412666666670	GGGGCTGCTGGGAAGATGGCGGACTC	1.3609919891719000	0.7857690913133200	0.5835125184416620	26	5UTR	FASTK	1.1460557948320800	1159
BA008328_Multi	2.3321761166666700	GCTGAGACCAGAGGTGAAGCGGGAGGGACAAGAAAGATGACAAGGACTCACCCAAGAAGAACAAGGGCAAGGAGCGCCGGGACCTGGATGACCTCAAGAAGGAGGTGGC	1.5841237997888300	0.9145943022377770	0.6792470724951050	109	5UTR	ATP1A3	1.1456774712368400	1160
BA094959_Multi	2.3319609500000000	CGACCACGTGTACTGTGGAGACTGTCAAAGTCTCCCGGAGCCCAATTTCCGGAAGCG	0.7889143424933030	0.4554799080060650	0.33830512577549900	57	5UTR	SCFD2	1.145333346836460	1161
BA074475_1	2.3316448666666700	CCAATCAGGAAGCGGGGGAGAGCGGCGCGAGAAGCGGCGGCCGCGTCCTCAAGCCGGCACCTGAGCGG	0.43827573625611200	0.2530386143067480	0.18796847775650900	68	5UTR	NUP93	1.1448278224946100	1162
BA034828_1	2.3310781500000000	GCGGGGCGGGGCGTGGCCGGCGTGGCGGCGCTGGAGCCGGGAAGGGGGCGCGGGGGAGAGATGGTCGC	0.38707243066597700	0.22347637204088500	0.16604867179848800	68	5UTR	ELL	1.1439214505359600	1163
BA089213_Multi	2.3304777833333300	GTGCGGGCGGCGGACGGGCGGGCGCTTCGCCGTTTGAATGGCTGCGGGCCCGGGCCCTCACCTCACCTGAGGTCCGGCCGCCCAGGGGTGCGC	0.7893521996956970	0.45573270497973400	0.33870831352301900	93	5UTR	RBL2	1.1429612608264000	1164
BA102403_Multi	2.3290719666666700	GAGCCTGGAGGACTAGCGAGGAGGAGTTGAGAGAACGGAGCGGACGC	0.5109725313659580	0.2950101285326410	0.21938889767208600	47	5UTR	SON	1.1407128836732100	1165
BA006590_2_Multi	2.3284107333333300	CGCGGGGCCGGAGCCAGGCCTGCGTCCGGACATCAGCCGGAGCCGGAGCGAGAGCCGGGGCCTCGGCGTCCCCGCCCTCTCCCCGCCTCGGCCAGCGTCCGCCGGGCCCCCGCG	0.413510370696456	0.2387403238343010	0.17759339655013400	114	5UTR	ARIH1	1.1396553475414700	1166
BA022796_Multi	2.3282305833333300	CTCTGGGAGTCACCTGGGTGGTGGTCCTGCCCCTGCTTTGCCGCCTCAGTCACTCTGAGTCTCGGCCCCGCCCCGCCGCCCCCGCCTTCAGCACTAGGGACAGCGACCAGAG	0.28624956041905300	0.16526626076335200	0.12294725551162100	112	5UTR	CLK2	1.139367226655050	1167
BA038600_1_Multi	2.3269658200000000	CGTCGCGAGGCGAGCGTCCTCCTTTTGTGCGAGCGCCGGCGGCTCGGCTTCTCGAAGGTAAACAGCGCTTCCTCTTCCTCCTCGCCGCG	0.4525525837954620	0.2612813560767710	0.19448183548972900	89	5UTR	FAM49B	1.13734444157198	1168
BA108499_Multi	2.3268857266666700	GGAGCGTCGGATTTGGTGTGTATCCCCCATTTCCAATTATAGATGGATCATTACAGACAGCGGAGTCCTGAGAAGCCAGACATCTGCTCC	0.5915991094622340	0.3415599051003630	0.25424502057938100	90	5UTR	TFAP2B	1.1372163451956500	1169
BA073409_Multi	2.32655595	CAATCTCGGGAAATTGGAGACTGACGCGGCTGCTCCTG	0.6375479394157530	0.36808847444297600	0.2740307790215630	38	5UTR	NRIP2	1.1366889205743800	1170
BA025740_1	2.326459333333330	CAGAATTATTTTATGGAAATTCTG	0.9061477681100240	0.5231646578439010	0.38949650016521100	24	5UTR	CSGALNACT2	1.1365343977897900	1171
BA102028_1	2.32596295	TCCCCCCTTTTCCAATCACATGGCATTTTAAGAATGCCGGA	0.7449737978033230	0.43011082270096700	0.32028618418162000	41	5UTR	SNTB1	1.1357405126607000	1172
BA036754_Multi	2.325862116666670	TCTGCCCTGTGGCAGCTTATCGGGTAACCAGAGCCGGCAGCTTCATCCACGTCTGAAACAGGAAGCCCCAGCCTGTGCATGAGTCGCCACTGAGAGCCCGGGCCAGA	0.8820643511792170	0.5092600905958940	0.3792418926549940	107	5UTR	ESPNL	1.1355792459974700	1173
BA005739_Multi	2.3255575116666700	CCTACTCAGCCCCAGCGGAGGTGAAGGACGTCCTTCCCCAGGAGCCGTTTCTCCTTCCCCAGACTGGCCAATCACAGGCAGGAAGATGAAGGTTCTGTGGGCTGCGTTGCTGG	1.301310951677460	0.7513122282503900	0.5595694559902950	113	5UTR	APOE	1.135092079399590	1174
BA067625_Multi	2.32555455	CCCCGCCCCGCCGTTCCTGCCCCACCACTGCGGCGGCGGGCGCTACGTTCCGGAAGCGGAAATGGACGAGAGGTCAGGG	0.5882050747091210	0.33960035822201500	0.2529311018350960	79	5UTR	MRPS18A	1.1350873426911500	1175
BA063826_Multi	2.3254789166666700	CTTTGAGCAGAACGCACGGCTCAACTCATTCATATGGCCTTGAACCCACAGTGAATTGAAGAGAGAAAG	0.6715441441467900	0.3877161923958660	0.2887767071693680	69	5UTR	MAST4	1.1349663793659000	1176
BA100260_1_Multi	2.3252217333333300	GGGCCCTGGGCAAACTCCAGGAGGCGGAGGAGGCTAGTGGCAGTACCTGGGCACCCTGACCCTCCCCACAGGCCAGAGCCC	0.5852084898723230	0.3378702791598400	0.25167857391105400	81	5UTR	SLC39A4	1.1345550560799000	1177
BA102618_Multi	2.3250552	CCGTGCGAGGGCCAGGTCCGCGCCTGCCCCGCCAGGCGAAGCGAGGCGACCCGCGTGCGG	0.4853364536679860	0.2802091321727500	0.20874190585582100	60	5UTR	SOX7	1.1342887128569300	1178
BA067002_Multi	2.3239131333333300	CTCCCCAGCGGCTGGAGGCCGGTACCGGCGGGCAGGAGGCGCCCGAG	0.7382123981062840	0.42620712676578200	0.317659204863402	47	5UTR	MOXD1	1.1324621613145800	1179
BA006566_1	2.3238784333333300	GAAGACCATACCAAAGATGCTTC	1.338829782920450	0.7729737355682110	0.5761186831963740	23	5UTR	ARID3B	1.132406664257910	1180
BA015668_1	2.323789621666670	GCAGAGGCGCGAGGCCCTCCTCCCGCCTCTCCGC	1.6391612728316200	0.946370202114543	0.70538281845668	34	5UTR	C9ORF126	1.132264624312730	1181
BA079500_Multi	2.3237015333333300	GTAGAAGAGCAAGAAAGCCTTGGATGTCAACGCCTCGCTCTTGAGACCAGCCACCAAACCACGAAAAGTGACTTTCTTCTCGTGTGCTCTCTAC	0.20643914079797400	0.1191876935109860	0.08884064404856620	94	5UTR	PHEX	1.13212374122262	1182
BA105672_Multi	2.3235615833333300	CCTTGGGACACACCCGGAAGCGGCGGCGGCGCCCCTCGGGG	1.0811122180847600	0.6241804301354280	0.4652823604243860	41	5UTR	STXBP2	1.1318999137563100	1183
BA042176_Multi	2.3231320666666700	GCGGACGGTTTGCTGAGCCCGTTAGTGCGCCCGGCCGAGACACGCCGCCGC	0.526992086334492	0.3042590229060210	0.22684551338944900	51	5UTR	FUSIP1	1.131212971082250	1184
BA007534_1_Multi	2.3230261833333300	GTCCTGCTCCGCCCCGGACACCCCGCGGCCCCGCCCCTGTGCGCGCTGGTTGGTCCTCGCAGGCATGATGAAACTTCCCGCACGCGTTACAGGAGCCAGGTC	1.2469875534043600	0.7199485996341180	0.5367944461198630	102	5UTR	ASNS	1.131043627758030	1185
BA111403_1_Multi	2.3228359166666700	CTTCTTTGCCTCTGGTTACGCAGGCTGTTTTCAAAAGAAAACAAGAGAAG	0.7423677828746080	0.4286062392803610	0.31959544690523200	50	5UTR	TMEM71	1.1307393268939900	1186
BA092300_2_Multi	2.322672733333330	GCTTTTAAACCAAGTCATTGGGACTTAGCGTCTTTCTACCCGGCAGGGAAGGGAGGAGTTGGCAAGAATTTGGCTCACCCATTCCCCCTGCAAGC	1.0402554717878900	0.600591776662722	0.4478700149439450	95	5UTR	RPH3A	1.1304783414560300	1187
BA110665_1	2.3226716500000000	CCACTTCGCCCAGCCCACCGTTTTATTTTTAAAGAACATTGGAGCTATCATGTCTGGAAGTGTG	0.32228130558610100	0.1860691985349200	0.13875456980159100	64	5UTR	TMEM156	1.1304766088389800	1188
BA098502_2	2.321219416666670	CCTGAATTTTCTCCTCTCCTCTCAGG	0.9277765929241840	0.5356520656726110	0.39969362063001200	26	5UTR	SIX3	1.1281539957094100	1189
BA090244_1	2.3210204	CTGGAGCGTGCGTGCTGAGTGGCTGCTGAAACAAAAATCTCAGGCCCCAG	0.23298965724538600	0.13451664132902200	0.10038242543899500	50	5UTR	REXO4	1.1278357006308000	1190
BA020330_1	2.320431233333330	GGGCGCGGGCGGAGCCTGGAAGGGGAGTGTCCTGGAGGCTCCCAGCCCTGAAAGCCC	0.7377031509238730	0.4259131127679330	0.31791640291970700	57	5UTR	CDC42EP4	1.1268934235158900	1191
BA034079_Multi	2.3202555166666700	TGGAGTGAGCGAAGCGCACGCTGAGGAGGATCGGCGGCCGGTGAGGGGGAAGCAAGTCTGGTCTCTGTGATTGAAGAAGTCGGCTCTGGGCTCCA	1.7134384456035200	0.9892541478090470	0.738469721673192	95	5UTR	EIF2S1	1.1266123930315200	1192
BA075142_1	2.320253283333330	TGGAACTTTTTGCCGCCTTGGGGTTCCA	0.8693045913993590	0.5018932398521980	0.3746593519094150	28	5UTR	OPCML	1.1266088211748500	1193
BA041247_Multi	2.3199233716666700	CTCGCGCCGGCGGCCGTGGTGCAGCCCAAGGCGGAAGCGGCTGCCTGACGGAACCGGCTCGCGAG	0.9067852019229810	0.5235326804274020	0.390868600660518	65	5UTR	FLJ11506	1.126081180642840	1194
BA079338_Multi	2.3196365333333300	CTCCCATCCTTTTCCAAATGAGGAAAACTGAGGCCAGAGAGGGGTGGGACCTAACCTACCCAGGGTCCAGTGAGTTTTTAGTGGTACTCAG	0.3070497083180600	0.17727523175202800	0.13236975013358100	91	5UTR	PGF	1.1256224289644600	1195
BA073461_Multi	2.318846563333330	CTCGGGACCCTTATTTCTTCGTCACGGTGTCCAGGACCATTTTGACCCTGTCGGCCCCGGCACCCCCCCGCCGCACCCCAGCCCCGAG	1.4559911313159000	0.8406168716029420	0.6278945551373250	88	5UTR	NRXN1	1.124358999285600	1196
BA119539_2_Multi	2.317867776666670	GCTCCGAGCCGTGAGGGCGGGGCCGGCGCGATGCCCCGCCCCTTCGATAGCTCATCTTTGCGCGTCGCAGTCGCGCGGAGC	0.8595801988460640	0.49627885919384700	0.370849540038142	81	5UTR	WDR61	1.1227935877839700	1197
BA112155_1	2.3171514500000000	GTACGGGAGCCGCGGCGGCTCACCTACGGCCGCGTTTTTCTTTTTTTTTTTTCTTTCTTTCTTTTTTTTTTTTTTTTTTTTTTTTAATTCTCTCTCTTTGGCTCCCTCC	0.378204917792779	0.2183567110965010	0.16321976614553100	109	5UTR	TNPO2	1.1216479387461200	1198
BA051574_Multi	2.3171059666666700	GCCGCCCCGCCGGGCTCGGGCTTCATTCTGAGCCGAGCCCGGTGCCAAGCGCAGCTAGCTCAGCAGGCGGC	0.8156280813591550	0.4709030923313260	0.35200292653533600	71	5UTR	ID2	1.1215751954859600	1199
BA020361_2_Multi	2.3170727333333300	GGTGGCCCAATCGCTGTTACTACTTCTCTGAAGCTCCTCTCGGCTGCTTGCCGAGACACCCTGCCGCC	1.2550119571989100	0.7245814913249890	0.5416368416685190	68	5UTR	CDC5L	1.1215220441262100	1200
BA120832_1	2.317016833333330	CAGGGAGGCAGCCTCTATAAAACCAGGCTGAGCAAATTCCCATG	0.6550698628309740	0.3782047616434740	0.28272123594741800	44	5UTR	YWHAB	1.1214326410868000	1201
BA076243_1_Multi	2.316740283333330	CTGATGATGTGTGTATTTCAGGGACCGGTCAGCGGCAACCACCTATTTCTGCAAGCAGGCCCCAG	0.2148703805219580	0.12405547203523000	0.09274685732696870	65	5UTR	PAFAH2	1.120990343939200	1202
BA099087_Multi	2.3160639333333300	CTGGCTGGGCTTCATGGAGAAATCTTCTCTGATCACCAACCTGAATCCCAGAGTAGCCTCCATCTTAGGACAGAATGAGAGGCCTTCTGTAACCAGATATAACTGGCCAG	1.2660704384968300	0.7309661084791710	0.5466474479720730	110	5UTR	SLC24A1	1.119908631135800	1203
BA027849_1_Multi	2.316014333333330	CCCTGAGATCCCTCCGCTCAGCGCCTTCAACGCCGTGTCCCGGCACCCCGCACCCGGGCACACAAAAAACGGGTCGCCCGCGATTCTCAGGG	0.5499784489524330	0.31753020555118000	0.2374676361181560	92	5UTR	CYP51A1	1.1198293039308800	1204
BA077712_Multi	2.3155724833333300	GCGCCTCCCGCCAGCCTCTGCTGTGGCTCGCTTCGCCGCGCTCCCTCCTTCCCCGCCTTCCATACCTCCCCGGCTCCGCTCGGTTCCTGGCCACCCCGCAGCCCCTGCCCAGGTGC	0.5090266473227140	0.2938866718564620	0.21982755926947100	116	5UTR	PCK2	1.1191226360781700	1205
BA110504_1	2.3154560833333300	GGCGGCGCACGGCGCCTGAGCGGGCCGGGGCCATGAGCGCCGCC	0.48842710989657700	0.28199352337830000	0.21094207461427500	44	5UTR	TMEM134	1.1189364730408100	1206
BA024572_Multi	2.315402433333330	GCCAGCGCAGCCATTTTGGCTTCCTGACCTTGGGCTACGGCTGAC	1.4235850380476200	0.8219072049311150	0.6148326604279210	45	5UTR	COX8A	1.118850668513710	1207
BA000818_1	2.3149263116666700	GTATTGAATGAAAGACCCAGTGC	0.4370136773978130	0.25230996428517500	0.1887808156982660	23	5UTR	ABLIM3	1.11808918865446	1208
BA023505_Multi	2.3148880000000000	GGTTCGGCGTTCCGGGCTCGCCGGGTTGGGGAAAGGGAGGTGGAGTTTCCAACAGGGAACTTGACCCGTTAGCAGCCGCAGCC	0.6980299351207570	0.4030077709443860	0.3015393985025440	83	5UTR	CNTLN	1.1180279153191300	1209
BA083485_2_Multi	2.3148043333333300	CCTGCAGCCCAGGGGCTTCCAAGATGAGGCCCAGAGACTCGGATTATCAATGCAGAGAAATCTGAATTCAATGAGGATCAAGCCGCCTGTGGG	0.7534552828490520	0.43500761037524600	0.3254941560283290	93	5UTR	PPM1M	1.1178941039721100	1210
BA065338_2	2.313918783333330	CCTGCAGAGG	1.636639743392530	0.9449143964141160	0.7073021556248630	10	5UTR	METTL7B	1.1164778094899000	1211
BA061319_Multi	2.313637633333330	GGAGCCGAGGCGCAGGTGGCGCTGGGTTGCCTGCGAGGCCGCTGGCCAGGCCTGAGCCTCTGCC	0.36283592571211000	0.20948341938155400	0.15682487200442000	64	5UTR	LZTS2	1.1160281553837800	1212
BA035056_1	2.3135548333333300	CTAAAGCATTTTTTGG	0.767072765888244	0.4428696678736080	0.3315559047213320	16	5UTR	ELOVL4	1.1158957301304000	1213
BA011235_1	2.313451066666670	CTCCGCGGCCTGGGCCTGCGCCGCTCAGCTCTCTGGAAACTAGCGCCTCAGCTGCGCGGCGCGTAGGTCGCGGGG	0.5728264171228620	0.3307214861248130	0.24760688712046900	75	5UTR	BTAF1	1.1157297720733300	1214
BA010060_1_Multi	2.3133663500000000	GGATAGGAACTAATCAGAGAGAGAGAGGCGGAAGACGGAGAAGGAGGGAGTCGAAGGCTTTCCCGATCACAAATCTCACCTCCACTACAACTCTCTTTATACTTTTCT	0.45879285431141800	0.26488417793897400	0.19832261081839400	108	5UTR	BAZ2B	1.11559428142057	1215
BA049305_Multi	2.313319433333330	GCAGCACATGGATTAATTGATGTATGTTGAGTTTATGGAGCTGCCTTTTGGTGGCTTGC	0.2685053391265480	0.15502162982356400	0.11606928781973300	59	5UTR	HIVEP1	1.1155192457747900	1216
BA045540_1_Multi	2.313223333333330	CTGTGTTGCCATAAGCCCTTGGCCCACATTTAAGTGGGAATGCAG	1.1656588734599900	0.6729934643754030	0.5039110822820080	45	5UTR	GOLGA1	1.1153655493152500	1217
BA102568_Multi	2.3130494000000000	GGCCGCCGGCGAGGCGAGGCGGCCCGCGCCCTGCCTGTCAGGCCACCGGCCCGGCCCGCGGGCTGCCCCCGATGCGGAGGCGCTGTCGCCGGGGCC	0.6045582088444480	0.34904184461714000	0.26136848129765300	96	5UTR	SOS 2	1.1150873709850900	1218
BA122699_Multi	2.3123984833333300	GCAGCGGAGGAAAGAGGATGGCGACCTCGTCGATGCCGGAGTCAGAGAGGAACGTGGCTACGAAAGCCTCGGAGTGAAGTTCCCAGACCCTACGCCCCGCTGT	0.6935739552378070	0.40043510975946200	0.29993703950108800	103	5UTR	ZNF335	1.114046334698730	1219
BA020262_Multi	2.3122511500000000	GCTCGGCGGAAGCGGAAGGGGCGGGGCTCCGCGCTCCTAGTCTCCACTGCTGCCGCCGTCGCCGCCACCCGAGCCGGAGCGGGCTGGGCCGCCAAGGC	0.6882103300208940	0.39733841929664400	0.29763649594071700	98	5UTR	CDC37	1.1138106987808900	1220
BA074129_2_Multi	2.312097683333330	CTGGTCCCCGGGAAGGTCCCGGGCCGCCTACGTGGCGCTCCCATCTGGCTGTTCCTGTACTGAAGTTCTCAGTGCTGCTGGTGAGTAGCAGCCGGTACCCAGACCAG	0.6533980860248450	0.37723956085443100	0.28259968890364800	107	5UTR	NUDT4	1.113565253585020	1221
BA114382_Multi	2.3120880500000000	GCCGCTCCCCGCGCTCGTAGCGCGGGCCTGGGGACTGGGGATCCCGCCGCCGGGCCGC	0.4357792531063140	0.2515972690881850	0.1884786581143890	58	5UTR	TSPAN2	1.1135498466211600	1222
BA012410_2_Multi	2.3120701833333300	TGACTGCTCTAAACGTTGAACTTCTAGAAGCTTGAACCCATTGACTTGCCACGAGTAATTACTTCAGGAAGACTCCTGAGCCA	0.5895620571578730	0.3403838124040880	0.2549931491733080	83	5UTR	C14ORF105	1.1135212717677700	1223
BA017428_2_Multi	2.3120179166666700	GCGGCCGCAGCGGCCTCGCCATGTCCCAGCCCGGCCAGAAGCCCGCCGCCTCCCCGCGGCCCCGGCGAGCAGCCGCCGCCCGCCGC	0.1650871582480320	0.09531311525425170	0.07140392687183210	86	5UTR	CAST	1.113437679659360	1224
BA035372_1	2.3117123950000000	CGGGTGGGCGCCCCG	0.6109159420511820	0.352712483595484	0.26426987343777400	15	5UTR	EML5	1.1129490470009000	1225
BA025923_Multi	2.3114107583333300	CCACTCCCCCCACCCCACTTCGCCTGCCGCGGTCGGGTCCGCGGCCTGCGCTGTAGCGGTCGCCGCCGTTCCCTGG	1.6949692856050100	0.9785909733122030	0.7333050949486750	76	5UTR	CSNK2B	1.112466627773720	1226
BA064530_1_Multi	2.3113158666666700	CGGCGTCGGCGGCGCGCGCGCTCCCTCCTCTCGGAGAGAGGGCTGTGGTAAAAGCCGTCCGGAAAATGGCCGCCGCCGCCGCCG	0.621142856148167	0.3586169952023570	0.26873992650946800	84	5UTR	MECP2	1.1123148638485800	1227
BA084810_Multi	2.31093718	CTGGTGTCAAACCTGCTCCTGTGCCAGAGCGTGGCCCCCTTGCCCATCTGTCCCGGCGGGGCTGCCCGATGCCAG	0.7434069893773780	0.4292062254344790	0.3216906957970090	75	5UTR	PRL	1.1117092155661600	1228
BA055843_Multi	2.3108382666666700	CACCGCCTGTCGGCTGACGTGTCTGCAGTTCCTCCGCGTCTACTGCGAGTCAGGCCGTG	0.38132447730202900	0.22015778961892000	0.16501564943014400	59	5UTR	KIAA0776	1.1115510196334500	1229
BA076379_1_Multi	2.3107053250000000	CGGGGCGATGCCCGAGCCGGTGCCGCCGCCCCCGCGCCGCGCAGCCCCGGCCGCCAGGCCTTAGCCCGCCCCG	0.07802596942200930	0.045048314449578600	0.033767165625936900	73	5UTR	PALM	1.1113384008666300	1230
BA077074_1	2.310617516666670	CGGGGCCGGGCGCCGCCGCGGAGCCTCCCGGGCCGCCG	0.23140017801300600	0.13359895506633600	0.10014646575813500	38	5UTR	PAXIP1	1.1111979655913800	1231
BA027769_Multi	2.3105329000000000	GGCCTGGGGCCGAGGCGGCGCGCGGCGCTGACAGCTGAGTCGGCTCGCGGCCTCCCGGCCCCCTCGGCGCCCGGCCCGACCCTGGCCTGGCCTGCCCTGCCCCGGAGCC	0.8236406359588490	0.47552914288635600	0.3564721523588120	109	5UTR	CYP46A1	1.111062634872500	1232
BA073825_Multi	2.310395273333330	CGCCGAGCCGGCCACCATGCCCGGCAGACCGCGCCACTAGGCGCTCCTCGCGGCTCCCACCCGGCGGCGGCGGCGGCGGCG	1.2913105297927400	0.7455384819832390	0.5589132494760090	81	5UTR	NTRK3	1.1108425232033700	1233
BA053533_1_Multi	2.31032655	GGTCTGGGCTGAGCTCCGTGTGAGCAGCAGCAGAGGAGTCCCAGCAGCCCTGCCTCGGCTACTTGAACTGACCGATTGGAGCCAGGCC	0.863411504234451	0.49849086439118	0.37371838376460300	88	5UTR	IPO13	1.110732611309290	1234
BA013435_1	2.31025865	GCAGCCCGCTGAACTACATTTCCCAGGAGGCGTCGGGGCTGC	0.5298791251982950	0.30592585557119900	0.22935922140072700	42	5UTR	C19ORF62	1.1106240162041700	1235
BA084433_Multi	2.310078616666670	CTGGCCGCCGCCACCTCCACGCCCTAGGCCGGGCCGACTTACGGAGTCGCCGGAAGCGGAAGTCGCTGAGGGGTGGTGAAGCGGTTGG	0.39318665400982300	0.22700642053434000	0.1702048801166660	88	5UTR	PRKAB1	1.1103360819072700	1236
BA068156_Multi	2.310003183333330	GGTGCGCAGGGGCGGGCGCCCAGCGGGCTTGGCATGCGCGCCCCCGCCCGAGGCTATAAAAGCATCGCCACCTGCTGCC	0.9210551477622150	0.5317714374990050	0.3987246227224380	79	5UTR	MT3	1.1102154384497900	1237
BA104448_1	2.30963085	GGGAAGGGTCCC	0.5284469819208950	0.3050990072644740	0.22880149090530800	12	5UTR	STAMBP	1.1096199512999400	1238
BA036812_1_Multi	2.309191438333330	CCCTCCCTTCCGCCTGCCGCCTTCCACTCCGCCCCTGGCGGAGGAAGTGATGTCACAGGCCCCATGTGAGCGGATTGCAACACATGCAGCTGCCTGGAGAGAGGG	0.5115582759090990	0.29534830830229900	0.22153134097808600	105	5UTR	ETF1	1.1089171831683600	1239
BA118030_2_Multi	2.3084525333333300	CCGCCGCTCCCCCTTGGCGCCAAAGGCACCCGGTCCCGGAGCAGCCACGCGCGGCCCGTGAGCCTCGCCACCAGCGGGGGCTCAGAGGAGGAGGACAAAGACGGCGG	1.297577587446890	0.7491567694068880	0.5620984485105390	107	5UTR	VASH2	1.1077354237257700	1240
BA085163_1	2.3075682	TGATTGGCTGGAGCTCTGTGCTATCTCAGCCAATCA	0.8115291780871000	0.4685365894238230	0.35168155727189300	36	5UTR	PRR11	1.106321075105770	1241
BA099439_2_Multi	2.30743495	TGTCTGTTGCTCCGTAAATAAAACGTCCCACTGCCTTCTGAGAGCGCTATAAAGGCAGCGGAAGGGTAGTCCGCGGGGCATTCCGGGCGGGGCGCGAGCAGAGACA	0.460230461350107	0.2657141807497500	0.19945544352186700	106	5UTR	SLC26A4	1.106107963209490	1242
BA069091_1	2.3074039333333300	GTCTCCCAGCCCAAGATCATCTGGATGAAAAACAAGATGGAGAT	0.3006864069312800	0.17360137798343600	0.13031372729650400	44	5UTR	MYBPH	1.1060583570507600	1243
BA095947_Multi	2.3070192166666700	CCGCTTGCCGCCGGGCTAGCACTGACGTGTCTCTCGGCGGAGCTGCTGTGCAGTGG	1.117752353852650	0.6453346223841630	0.48450066899210700	56	5UTR	SEC61A1	1.1054430647553400	1244
BA063464_1_Multi	2.3064383833333300	GGCGGTAGTTCGCGTTTTGAGCCGATCGTGCCACCATAGCTCCTGCTGCTGCC	0.9514891183342960	0.5493424986013060	0.41253610987828600	53	5UTR	MAPKBP1	1.1045141154638400	1245
BA028989_1	2.3063578833333300	CCAGGAAACGGGAAAGATGGCGACGGCTCCGCGACGTTGAGGCCGCGTTGGGCGGTTCAGACTCAGGG	0.6441227505702310	0.3718844434328850	0.2792813531780650	68	5UTR	DDX23	1.1043853686897200	1246
BA031518_2_Multi	2.304698266666670	GGTAGACGCCGCCTCCGCTCATCGCCCCTCCCCATCGGTTTCCGCGCGAAAAGCCGGGGCGCCTGCGCTGCCGCCGCCGCGTCTGCT	0.5917407439369680	0.34164167780247800	0.25675410638149000	87	5UTR	DNMT1	1.1017310793468300	1247
BA107241_1	2.3037489066666700	CGCGCGGGCCGCGAGGTTATTAGAGGTGGAGCGCG	0.9415048563507910	0.543578082257469	0.4086837995348500	35	5UTR	TBC1D5	1.1002127310552200	1248
BA059778_Multi	2.303576083333330	GCAGAGCGCGCGGCGGCGGCTGGAGCTGCGGCCCCAGGATCTAGCGGCGGGAGCTGTCCGGGGTGCTGACCGCCCCGCCCGCCGCCCGCCCAGCGCGCCCTCCTGC	0.9311148339594340	0.5375794000329330	0.4042040723969000	106	5UTR	LOC642597	1.0999363279911300	1249
BA004198_1_Multi	2.3034157333333300	CGCGCCGGCAGGGGCAGCAGCGGGAGCAGCGCGGGGCGGAGCGGCGCCAGCAGCCAGGAGCGGCCCGGCCCGGCCCGGCGCG	0.28950050960920800	0.16714319715341000	0.12568313458129600	82	5UTR	AMFR	1.0996798740131300	1250
BA098942_1_Multi	2.3023840833333300	GGCGCGCCCTCCTACTTCCCCGTCTGCGTCCGCGTTCGCGGCTCCCGTTTGCATCATCTCCAGCCGGCGGCTGCTCCAGGGAGGCTGGGCGCGATCCTCTCCGCC	0.25415575258600900	0.14673689217162400	0.11038807748273200	105	5UTR	SLC1A4	1.098029916130930	1251
BA021359_2_Multi	2.302030083333330	GTCTCACTCCCCCACGGAGACTCAATTTACTTTCCATGTCCACATCCCCAGTGCTTGCGGAAGATATCCCGCTAAGAGAGAGAC	0.6204050400962190	0.3581910169061530	0.2695034459314600	84	5UTR	CGB2	1.0974637501925800	1252
BA097795_1_Multi	2.3016617383333300	CCGGGCCACCGCCTCCGCCCGGCTGCCCGCCCGGACTGTCGCGGCCCGCGGTGGCGACGGCGGCCGCTGCAAAGTTTCCCCGGCGGCGGCGGCCCGG	1.0418977349387100	0.6015399377349230	0.45267196199436300	97	5UTR	SH2B3	1.0968746417390200	1253
BA049339_Multi	2.301067483333330	GAGCTCAGACCTGAGGAGAGTGACTAGCTTCTCTGTGTCCCAGGTGGCCACCTTCCACTGTGGAAGCTC	0.1273787232829950	0.07354214017646790	0.055356361430336500	69	5UTR	HK3	1.0959242266551400	1254
BA061185_1	2.3005932166666700	CCCGGGACTCGAACGGAAGTTCCGGCGGGGGCGGCCGAGGGGGAAGAGTGTGTCTGCGGG	0.918802671325461	0.5304709696219020	0.39937641503469100	60	5UTR	LYPLA2	1.0951657135693700	1255
BA030656_Multi	2.3005703166666700	GGGCGGGGCCATTCTCTCAGATATAAGGCTTGGAAGCCAGCAGCTGCGACTCCCGAGACCCCCCC	0.6642238722649100	0.38348983145432100	0.28872139549610200	65	5UTR	DLL3	1.095129088710650	1256
BA029778_1	2.3005687	TTAGTCGCCAGTCACTTAAGCTGAGTGCATTGTGATTTCCAATAATTGAGGCAGTGGTTCTAAAAGCTGTCTACATTAATGAAAAGAGCAATGTGGCCAGCTTGACTAA	0.7554986340594980	0.43618733974664600	0.32839646738630200	109	5UTR	DGCR8	1.0951265031129100	1257
BA041119_1_Multi	2.3005664666666700	CAGTCTGGGTGCCCCGGAGACCCCCAAGGGCTCAGAGTTGGGGCGGCGCCCCGGGCGGAAGCACAGGGCCAGGCTG	0.19820846456287700	0.11443571037103900	0.08615637384737880	76	5UTR	FKBP2	1.0951229312562300	1258
BA106457_2_Multi	2.300473783333330	GGGAAAGGCAAGGACGGGGCGGCCGGCGGAGGGGCGGGCGCCGCTCATCAGCCACGCCAGTCACGTCTGGGGCCACCGGCTGCCTTTTTCTTCCTTTCCC	0.4922962225121410	0.28422735658842000	0.21399775388825100	100	5UTR	SYT17	1.0949746992043000	1259
BA005654_1_Multi	2.30044205	GGCGTGGTAATATGAAGTCAGTTCCGGTTGGTGTAAAACCCCCGGGGCGGCGGCGAACTGGCTTTAGATGCT	0.4309991955427330	0.24883750156710900	0.18735494577780500	72	5UTR	APLP2	1.0949239468527600	1260
BA075623_Multi	2.30034084	CCCGGCTCTCGGCCTGCGCTCGCGGAAACCGGAAGCGGCGGCTGTCCGCGGTGCCGGCTGGGGGCGGAGAGGCGGCGGTGGGCTCCCTGGGGTGTGTGAGCCCGG	0.5311745259174940	0.306673755525137	0.23091122701516400	105	5UTR	OSTM1	1.0947620777719100	1261
BA074196_Multi	2.3001646500000000	CTGAGTGAGCCCTGAGAAGCAGTCTCAGATCCTGACGGTGCAGCAGCCCGCAGCCTCAG	0.8119276872889950	0.4687666688188120	0.3529867687032730	59	5UTR	NUFIP2	1.0944802902671700	1262
BA098790_Multi	2.3000971000000000	AATCTTTATCAGCCACTGCCTTCTGCTGCCAGGAAGCCAGCTAGAGTGGTCTTTAAAGAAAACTGGGCATCTCCTGCTACTTAAAATCAAAAACTACCTAAAATAAAGATT	0.6357849718296840	0.3670706246325870	0.27641657903472200	111	5UTR	SLC14A1	1.0943722549306300	1263
BA085458_Multi	2.299220416666670	TTCTGCGCATGCGCGGGGGCCATATTAGCAGCGGTTATTCGGAACTATATAAAGTTCAGAA	1.3461565225026900	0.7772038306382990	0.5854838939079630	61	5UTR	PSMA4	1.0929701412525200	1264
BA021330_Multi	2.2989363833333300	TTCTTTCAGAGTTCAAAAGTACAAAGCTCTTTAGGAGGTTTGTTCTTTTGAAACATTTTTTCAGAGGTTAAAAATTAAATTTCAAAAGAA	1.560083655635470	0.9007147185394760	0.6786110598560520	90	5UTR	CFI	1.0925158757195000	1265
BA022471_1	2.298813368333330	CGACGGCGGAGAAGGCGACAGCGGAGAAGGAAGGCAGGCTGCAGGGGCGCCGTCG	1.5128578369255100	0.8734488793945780	0.6581038103246940	55	5UTR	CLDN23	1.0923191330559200	1266
BA104981_Multi	2.2986503333333300	GGCGCGGGAGCTGGGGTTGGTGTTTGGCGGCGCCAGAGCAGCGGATCCCGGTCTCGCCGCAGCAGCAGCGCGGGTGTCGTGCACCGCCTGAAGACGCC	0.21141360085007800	0.12205969936114100	0.09197292767164880	98	5UTR	STIM2	1.0920583848532200	1267
BA093308_Multi	2.2982930000000000	TGCGGGCGGCCGGCTAGGAGGCTTGGCCCCCACCCCGGGACCCCCGCCGTCCCCGGGCCGGCCGGCCGGTGGGCACGATGAGCCAGGTGCTGGGGAAGCCGCAGCCGCA	0.813636147472759	0.4697530487658070	0.35401758934685800	109	5UTR	RRAGD	1.091486887785500	1268
BA051837_1	2.2982928833333300	CTGCACTCCTTCTGGCTCCTGGTTCATTCAAGGTCTACATAGTTAAAGGTTGTTCCAGAGGGATGTGTGTAATTCCTCCCAG	0.4422423989345780	0.2553287680719440	0.1924221243261090	82	5UTR	IFRD1	1.0914867011959800	1269
BA073314_Multi	2.2980563833333300	CCCGGCCGCCCAGATGATGCGGTGGTGGGGGACCTGCCGGCACGCGACTCCCCCCGGG	0.5827510511904730	0.3364514762753570	0.2535843138649160	58	5UTR	NR3C1	1.091108457567670	1270
BA042616_Multi	2.297775683333330	GTGTTTGCTGCCGGAGCCTCACGCGCCTTCTCTTATTGTGATCCTCGGCTCCAGAGCAGCTGTCAAACGCGTCGTTTCGCAGCACTTGATCGGAACC	0.8011564373259590	0.4625478847531440	0.3486660787373900	97	5UTR	GABRA2	1.0906595231640200	1271
BA056604_Multi	2.2976673166666700	CTGGGATTTGTCCCGCCCACCGCCGCCAGCCCGGTTCCGTTTCCGGCTGGCTGAGTACTGGGGTCCAG	0.5146650402748390	0.2971419995451680	0.22399458639708000	68	5UTR	KIN	1.090486208148430	1272
BA012674_1	2.297314166666670	CTATCCCGGCGGGCCGCGCGCGCGGCCGCGTTTGAATGG	1.0467263904567200	0.6043277632980740	0.455630494794489	39	5UTR	C15ORF29	1.089921401648070	1273
BA051637_Multi	2.2971386	GTTCCACATCTGATACCCAGGAGTCTCCAGCTTCCAAGAGAGGTCGGGTCACAGCCAGCAGC	0.1337366617201980	0.07721289764467800	0.058218803915531100	62	5UTR	IDI2	1.0896406110645200	1274
BA054939_Multi	2.2971232083333300	GCCTGCGGGACATGCCCCCCGCGCCGGCTCCTTGCTGGCGGC	0.5474296177885460	0.31605863719259100	0.23831095162968200	42	5UTR	KCNK9	1.089615994574680	1275
BA100778_Multi	2.2969322333333300	CCGGCCGGGCGGGAGCCTGAAGCAGCCTTACCCAGGAATTGCAGGGGTTGGGGTGGCGAGCAGTCGCGGCGCCTCAGCCTAAGTGGCTTTTAGGGGCAGCTGCCGG	0.589578579018008	0.34039335130448400	0.256680876545672	106	5UTR	SLC9A3R2	1.0893105608456500	1276
BA088061_1	2.2967432083333300	CGCGCCTTCTGCAGACTCCGTGGCTGGCGCTCGGCGCGTGAGGAAGCACGGCGGCCCGAGTTCGCGGGGAAGGCCGCAGTCGCGGAGGCAGCGGCGCG	0.6194871283246940	0.3576610602977710	0.2697241581370500	98	5UTR	RAD23B	1.0890082458273000	1277
BA123887_2	2.2962591400000000	CCTGGGGCACCGCGAGTGCCGAACCTTCGGCTGCTCCCCGCCTCAGG	1.4574900553561800	0.8414822758010930	0.6347236816469160	47	5UTR	ZNF771	1.0882340565556400	1278
BA050536_Multi	2.296159533333330	CTTGCGCTTGCCTTTGCCTCTTCCACAGTTTCTCCAAAATAAAAAAAAAAAGAAAAGAAAAACAAATGACAAGTTTGCAAGACTGATAAAACAGCGCGCAGG	0.5370678185485840	0.31007624961211000	0.233898303123966	102	5UTR	HOPX	1.0880747517480200	1279
BA095509_1	2.2960676666666700	AGAGCAGCTGGAATGCAGTTCCCCTGATCAGCGTAGCCAGTTGTTGCCTGTCTGAACCTCT	0.21434522682693600	0.123752274408043	0.09335318376662370	61	5UTR	SDPR	1.0879278258227800	1280
BA121615_1	2.2956665833333300	CTGCGCCGTGACCCGCTGTGGCACTGGGCCACGAGTGGAGGCTGCGCCCCTCCAGGTACGAGAGGGGCTTCCAGTTCTGCCTTCATAGTTCTCTGCCTTTGCCCAAAACTGCAG	0.4620718341048080	0.26677729780535500	0.2012800279707320	114	5UTR	ZFP1	1.0872863576821700	1281
BA101673_1	2.2954377300000000	GGATGGAGCCGCTGAAGGTGGAAAAGTTC	1.071383688253310	0.6185636608184220	0.4667448279040480	29	5UTR	SMYD3	1.086920343664630	1282
BA059415_1	2.2953976100000000	TCGGCGCCCTTCTCCCGGCCGAGCCTAGCTGCGGCTGGACACGGAGCGCCCGA	0.1030728127999540	0.05950911621618530	0.04490412133867900	53	5UTR	LMO1	1.0868561781916200	1283
BA016601_1	2.29539545	TGGTTGAGGGAAGTTAAACTGAGCTTAATATTAAAAGATTGAGAGGACAAGATTAACCA	0.708271589630221	0.4089207929323720	0.30856190362763900	59	5UTR	CANX	1.0868527236197900	1284
BA061061_1	2.2953313500000000	CATGCCACACCACAAGATCCCCACAATGACATAACTCCATTCAGAGACTGGCGTG	0.7936133108221740	0.4581928586356520	0.3457510876685300	55	5UTR	LUM	1.0867502060021400	1285
BA089907_2_Multi	2.29491465	AGAAGCCTGTGAAGTCCCCAGATAATTCCATTAAGATGCCCGAAGAGGAAGACGAGGCTCCT	0.8033937092775700	0.46383957431665700	0.350075637574395	62	5UTR	RCOR1	1.0860837615204700	1286
BA045721_Multi	2.294536316666670	CTTTCCGGCCTGCATCGCCTCTGCTCCCCTATCCCGGCTGACGTTGGACGACAAAG	0.9372977083743390	0.5411490842407440	0.40849111934561800	56	5UTR	GOSR1	1.0854786783377700	1287
BA036652_Multi	2.293946266666670	GGCCGGGAATGGGGGTGCCGCCGCTGCCTAGTCAGTTCTGCGTCCGCTGAGGCTCGGTCACCGCCTCGCTGTCGTCGCGGCGCCCCCGCCCCGTCC	1.0332596734703200	0.5965527506208770	0.45042889124502200	96	5UTR	ERN 1.00	1.0845349884735900	1288
BA012930_2_Multi	2.2934395333333300	GCCTGTATCTACTCCGGGGCCTAGGTCGGCTCCGGGGGCGGCTTAGGAGAAGGCCGCCGGC	0.5182579389388080	0.2992163605559810	0.22597410195749100	61	5UTR	C16ORF80	1.0837245501878200	1289
BA007757_Multi	2.2922735583333300	CCGCTTTCCCTTCTCCAGATAAGCAGCTCCGGGAAACAAAGAATCCGGGGCTCTCCAGACATCAGAGCTTAAACCCAGGACTCTGCAAGCGG	0.9979747862875300	0.5761810115075650	0.4353646111126180	92	5UTR	ASTN1	1.0818597611201200	1290
BA008508_Multi	2.2914653333333300	CCGACTGAAACGGCGGCCCATAATGCATTGCGATGGCGGGTAGGCGTGTGGGGGCGGAGCCAGGGCCGGAAGTAGAGCGGAGGTGGTGGCGGCGGAGGCTTTGGCAGCTCGG	1.0801839134946700	0.6236444732304530	0.4713943945743040	112	5UTR	ATP5J	1.0805671355113000	1291
BA087155_Multi	2.291450436666670	GTGACAATTAAAGATGGCTGCGCCCATGTAACATCACTAGCGACCGGTGACCTCTTTTTCCCCCTTGCCTGGCTCCTGTGGTGGCAGGCTGGGCACGAGGAC	0.4442101635806940	0.2564648575200820	0.19385545350345000	102	5UTR	QRSL1	1.0805433106941800	1292
BA112073_1	2.2912658500000000	TTGGAAGAGGCACCCAGCAGCCTCCCAGGCATCCTGGAGGGTCTGCTCCCTGTCTTTCCAA	0.1571470945526920	0.090728917342364	0.06858527331199550	61	5UTR	TNN	1.080248094074580	1293
BA049297_1_Multi	2.29122045	GCGGCAAGCAAGGCGGAAAGGCCCGAGCTAAGGCTAAGACCCGCTCTTCGCGGGCCGGACTCCAGTTCCCTGTGGGCCGCGTACACCGCTTGCTCCGC	0.8036274211596700	0.46397450793470000	0.35074207772528800	98	5UTR	HIST1H3D	1.0801754840926500	1294
BA090476_1_Multi	2.2912170000000000	GTGTATCTAGGCAGATCGCGGCTGTTACAACCATTCAGAAAAAGGAAAATAAAGCAACGCAC	0.19589861034821000	0.11310211541841300	0.08549980658672240	62	5UTR	RFX5	1.0801699663737600	1295
BA073345_1_Multi	2.2911974783333300	CGCGGAGGGGCGCGGAGCGGCGCGGAGCCGGGCGGCTCGGGGCCCAGAGAGAGCCGCGGCCGGGAGCTCGCGGGCTCCTGACAACCTCCTCCCCTCGGCG	0.874969750587172	0.5051640210342830	0.381883167584334	100	5UTR	NR6A1	1.0801387446146500	1296
BA055002_Multi	2.290779233333330	GGAGCCAGCCCCCTTTCAAGCCTTAGCTTCCGGCTCC	1.344144723204900	0.7760423177721660	0.5867630994930170	37	5UTR	KCNT2	1.079469829154520	1297
BA010379_Multi	2.290726233333330	TGCAGGCGCGGTGAAACCATCGAGACGGAGGGCCAGAGAGTCACGGCGGTTTTCGTAACACCCCAGGGCCTGTA	0.35372933149736900	0.20422572476027200	0.15441798602997700	74	5UTR	BCS1L	1.079385064197650	1298
BA006336_Multi	2.29063925	GCGCCGAGCGGGGCGGCGGCGGGGCGGGCGGCGGCTCCTCGGCGGCTCCGCGGCGCCCGGGCCGCGCGCCGC	0.21869598905170300	0.12626418814969200	0.09547378054038980	72	5UTR	ARHGDIG	1.0792459483769200	1299
BA038726_Multi	2.290332883333330	GGCTGGGCGGCCCAAGGTGGAAGGAGGGGCCGTGAGGTGAGAGAGTCCGGGAGCCCGAGCT	0.2838560165648870	0.16388434757483300	0.12393657648217700	61	5UTR	FAM54B	1.0787559642771700	1300
BA043278_Multi	2.290298433333330	CCGTGCGAATGGGGCCATGCCGACCAAAGCGCCGATGGATGTGGCGCAGGTAGCGCGCCCACTGCAAGGCCCGGCGCACGG	0.3950131869650380	0.22806096982771600	0.17247236483069600	81	5UTR	GAS2	1.0787008670552000	1301
BA080438_1	2.290060233333330	GTCCGGCCTCCGGTCACGTGACAGCAGCGCAGGTGAGCGCCGCTTCCGGGGTCGGGC	0.47213515598551100	0.2725873594021210	0.20616713443309200	57	5UTR	PIP4K2C	1.0783199045509200	1302
BA111981_1	2.28976655	CTTGCTGCCGCCTCTCGCCTCACGCCCCCAGAGAAGAGTTTCTCCACCAGGCAGCAGG	0.21240753440987600	0.12263354716944700	0.09276383848382980	58	5UTR	TNFSF8	1.0778502053984000	1303
BA110877_2_Multi	2.2896430666666700	CTGTTCTCTGACAAAGAGCTTGTTCTGAGCTGCACATCTCGTCCTCTTTGTTCAGCCTCAGGCTTCAAGCATTGAATCCTAAATATTCTCCAGCTGGGAATCAGACAAGGGCAG	1.3761310494366800	0.7945096318324690	0.6010242685730460	114	5UTR	TMEM195	1.0776527137111500	1304
BA120931_Multi	2.2895301666666700	CTCCTCTATTGGCCCAGGAAGCCCACCCAGCCCCGCCACGCAGAGCCCAGAAGGAAAGAAAGCCTCATGCCTGAGCCGAGGGGAG	0.285392242026962	0.16477128775889700	0.1246510075219780	85	5UTR	ZBTB16	1.0774721483596200	1305
BA075716_Multi	2.2893869000000000	AGCACTAAAAGCTTCTTAAAATTAGTCAGAGGAAGACAAGTGGGAAGGTGTAGACTTCTCACTTCAATAGTCTGCTAAAGATGGAGGAAAAATATGGTGCT	0.3621510615825800	0.20908801289201100	0.15818691964323700	101	5UTR	OXR1	1.0772430164196000	1306
BA089073_Multi	2.2888528000000000	TTCCTTCTGCAACATCCATCCTAAAGGCCTCTCCTTCCGATGAAAAGAGAAAGGAA	0.4003777739506060	0.23115821556792600	0.17492508646716200	56	5UTR	RASSF2	1.0763888095617700	1307
BA092310_2_Multi	2.2885333500000000	GCTTTTAAACCAAGTCATTGGGACTTAGCGTCTTTCTACCCGGCAGGGAAGGGAGGAGTTGGCAAGAATTTGGCTCACCCATTCCCCCTGCAAGCCTCCAGC	0.9212719783378660	0.5318966246902260	0.40255999692461000	102	5UTR	RPH3A	1.075877900779270	1308
HIV_2014_Siegfried_nucs_1_753_11	2.288368316666670	GTGTGCATCAAAGGATAGATGTAAAAGACAC	1.0496369928864800	0.6060082003944010	0.45868358919399300	31	HIV	None	1.0756139565645100	1309
BA087635_Multi	2.2883156000000000	GCGGCTGAAAGGCGGAAGTGGAGGCCGGAGCCTGGGACACCGCCGGCGGGGAGAGAAGCGGATCCCGTCCGAGCCCCGGCCCCAAGTAACGCCGCCGCCCCGGAGCCGC	0.7199499788622350	0.41566331409917700	0.3146200545336640	109	5UTR	RAB5C	1.0755296447536300	1310
BA059066_2_Multi	2.2882844500000000	CTGCCTGCAGCCAGAGGTGCCGGGAGCCCCGGGCCTGTCATGGTGGCCATCTACAGCCGGCCTGAGGCAG	0.6096304258966100	0.3519702904975940	0.26641374322873600	70	5UTR	LIMK2	1.075479825349730	1311
BA004882_Multi	2.2880158400000000	AGGAAGACTGCGACTGTACAGTGTTGTCAGATTTTCCACTTTTTGCTAAATGTTCTCTGTGTTCTCAGAAGACGTTCTGTATTTCAGCTTCCT	0.6901161152656030	0.3984387249206940	0.30162208809953100	93	5UTR	ANKRD55	1.0750502269522800	1312
BA000602_2_Multi	2.2878443000000000	GCCCCATTTCTTGTGGATTTAAAGAAACCAGAGTTAAAGATTCCTCACACAGTGAACTTCTACCTGAGAGTTGAACCTGGGGT	0.30146511075862100	0.1740509628477700	0.13176819364789000	83	5UTR	ABHD12B	1.0747758763730000	1313
BA042963_Multi	2.28772	GCCCCGGGAGCTTCCCGCTCGCGAAGACCCAGACGGCTGCAGGAGCCCGGGCAGCCTCGGGGTCAGCGGC	0.2731143800508730	0.15768266084192900	0.11938278288027900	70	5UTR	GALR2	1.0745770785590500	1314
BA015641_Multi	2.287638166666670	GGACCTGCTGGGCCACAGAAAGGAGGCTCTGGGTAGACGCACTAGATTACTGGATAAATCACTTCAATTTCC	0.28402839087629200	0.1639838679299230	0.12415791754784000	72	5UTR	C9ORF11	1.0744461993331900	1315
BA027881_1	2.2874112166666700	TTTAGCTTCCCCCATCCTGCAAGGCCACTCAACCATGTGCTAGCTGGA	0.5036810639077630	0.2908003978328640	0.2201969896089580	48	5UTR	CYTIP	1.074083229390510	1316
BA025392_Multi	2.287168466666670	CCGGGCCGAGGCCGCGGCGGAGGCCGCGGCTGGTACTGGGAGGGTGGCAGGGAGGGACGG	0.5705123269321980	0.32938544553030400	0.24944044798049600	60	5UTR	CRTC2	1.0736949898946500	1317
BA095237_Multi	2.2867708283333300	GTGGGGACCCGCGCTGCCTCCGCCGCTCCTCGGATGGTGACGGGGCCCTGCCGCCGCAGCCCCCCCAAGCCCCGGCTCCGCAGGCCCACAGCGCCGGAGCCCCGC	1.673037079398770	0.9659284081551070	0.7316155421739970	105	5UTR	SCRT1	1.073059031476250	1318
BA025991_Multi	2.2867325500000000	TTGGGCAGGATTCGCGCCTCCATTTTTCCAGGAGAGAGCGGGATACCAAGAGAACCGGACCAGCTGCTGGCAGGGAAACTGTCTTCCTTTTCTCCAA	0.8677927184395490	0.501020359591871	0.3794902549664370	97	5UTR	CSTF1	1.0729978114522100	1319
BA123207_1	2.2865688333333300	GCAGGCAGGCTTTTCTTTCAGGGCTGAATTGAAACAACTTCAGCTGTTTGC	0.963858277620157	0.5564838360446470	0.42153040117102300	51	5UTR	ZNF521	1.0727359730335500	1320
BA078821_Multi	2.2865434466666700	CCCCCTCCCCCGGCCCTGGGTGTCCCCGTGACGAGGCAGCGCGGAGCCGCCGCGGGCCGGGCCCATCCCGCCGCAGCGGCCCGGGGCCGAGCAGGGGCTAGGCGGGGAGGGAG	0.8432593577521260	0.48685601719486100	0.36879218673121300	113	5UTR	PELI3	1.0726953711523200	1321
BA039499_Multi	2.2863618666666700	CGGGAGCCACGTCTCCGAAGACCGATAGCTGCTTCGGGATTGGCGTCCGGGCGGCTATCTAGGGGCTGCTGGGAAGATGGCGGACTCGGTGGCTAGCCG	0.6355020399140680	0.3669072738149430	0.2779533936334320	99	5UTR	FASTK	1.0724049632114000	1322
BA115042_Multi	2.2860713333333300	GGGCGGTGCGGCACTGCAGCTAGCGCAGTTCTCACTGAGACCTGTCACCCCGACTCAACGTGAGACGCACCGCCC	0.618404764874409	0.35703615746838700	0.2705098287430560	75	5UTR	TUBA4A	1.0719403019761200	1323
BA046973_Multi	2.285959895	GGAGGAGAGGGAGGAGGGTAGGAAGACAGTTTGCATTCTTGCAACATTAAACCAAAGGGACTTGGAGTGCAGATGGCATCCTTCGGTTCTTCC	0.26346949069292800	0.15211418137481600	0.11525551750457500	93	5UTR	GSG1	1.0717620743248200	1324
BA012659_2_Multi	2.28583195	GATTCCCACCCACTTCCGCCTAGCTACCGGAAGTTTCTATTTGAAACCCAGGCGGCCGACTTAGCCGGTGGCACGACAGTTGCTGCAGGGAATC	1.0105677175670400	0.5834515437716760	0.442100617924708	94	5UTR	C15ORF23	1.0715574469209200	1325
BA071541_Multi	2.2851267	ACTCCTGACAGCGGCGGCAGCAGGAGGAGGATCGGGAGTCGCGGGAGGATGGGCCGCCGCTAGGCTCGCACTCCGGACGCGCCTCGCAGTGCGCAGGAGT	1.4144572066228100	0.8166372490008870	0.6189841493790310	100	5UTR	NEK7	1.070429513225940	1326
BA097583_1	2.2849753333333300	CTGGCCAAGCTGGGAGGGAAGAAGAAAGGGAGGGGAGGGGAGAATCGAGGACGGACGGCCTAGCCAG	0.39742282333165100	0.2294521740326300	0.17392871491172200	67	5UTR	SGCE	1.070187426641570	1327
BA059887_Multi	2.2846640416666700	GGACTGATCTCCAGGACCAGCACTCTTCTCCCAGCCCTTAGGGTCCTGCTCGGCCAAGGCCTTCCC	1.5653595704636300	0.9037607693857350	0.6851596304381360	66	5UTR	LOXL3	1.0696895657981800	1328
BA057491_Multi	2.2838934166666700	GGCAGGAGGACTAGAAGATGGGTAGATTGGAAAGGTGAGCTCAGGCAACTCCAGGTTGTTGGCTCTTTCCCCAGGATGTGGATGCTGCC	1.1796714467747400	0.6810836273507100	0.5165177315920740	89	5UTR	KRT6B	1.0684570753285800	1329
BA000332_Multi	2.283308016666670	GTTGTCGGGATGGGGGCGGGAGCCAACATAGAGCCCTCAGTGGGATGAGGGTGAAACTGCTATTGCCGGCGGCTCCTGTTTTACCGCGTCAGC	0.6871830513906800	0.39674531970295700	0.3009594178160320	93	5UTR	ABCB8	1.067520822389850	1330
BA105021_2_Multi	2.2830577500000000	CACCTGGGAGAGGAAAACTGCAGACAGAAAAATGTGGCCGGATGCTCTGTGGGCGGGCGGCAGCGATGTTCGGCCAGGTG	0.05362236373428990	0.030958886136576300	0.02348708162738760	80	5UTR	STK17B	1.067120561197280	1331
BA073455_1	2.2829811166666700	TGTCAATCA	1.0269571380907500	0.5929139801229040	0.4498316392516610	9	5UTR	NRSN1	1.066997998533220	1332
BA083903_Multi	2.282399133333330	GGGTCCGCCATGTTCCCCGGCGGCGCCGCCGCTTGGCTCTGGTAGCCGCCGCCCCCGCCCCCAACCCCGCCCGGCCCAGAGCCTAGCCGAGCCCCGGGCCC	0.37227490154175500	0.21493301461767400	0.16310683618165700	101	5UTR	PPP3CB	1.0660672100020900	1333
BA084932_1_Multi	2.2823124833333300	GGAGGGAGGCCGGCCCCCTAGTAGGAAATGAGACACAGTAGAAATAACACTTTATAAGCCTCTTCCTCCTCCCATCTCCTGGCCTCCTTCC	0.45581379866015800	0.2631642193567880	0.19971577160829400	91	5UTR	PROCR	1.0659286272943000	1334
BA105380_Multi	2.2817055750000000	GGCGGGGCCGCGACCCCGGCGCGGGTGGGGCGAATGCGTTCCCAGCGGGTAGCCTGGGACTGGTGCAGAGTTCCAAGCCCACGGCCCCGGTCGCGGCCTCGCC	0.7038191794808	0.4063501927340610	0.3084618748327330	103	5UTR	STRADB	1.0649579752433600	1335
BA102533_Multi	2.2813729833333300	CTGGCAGGGTTGAGTCCAAGCTGACAGGACTGAGTGTGCCTGTCAGAGGCTTCAGGGAGCTGCCGCTGAAGACCTCGGCCTGTTGTTGTGAATCGCCAG	0.8617438226313000	0.4975280279686790	0.3777303531368200	99	5UTR	SORT1	1.0644260484833500	1336
BA027936_2_Multi	2.2810819000000000	CCGCACTCATTCATTAAGTGGCACTGCTCAGTGGTGCGG	0.09111194264484480	0.052603504612390800	0.03994242497160880	39	5UTR	DAAM1	1.063960507611720	1337
BA036273_1	2.2809839333333300	GTTAGTGACCAGGAAGCCTCCCCACCCACCAGAGTCCAAAGAGCACAGGCGTGGCTGCCTCTGTAACCTCATCAAAGGCAGGCTCTGCCTGTGGCCACTAGC	0.11049898316892200	0.06379661767775700	0.04844356049779070	102	5UTR	EPS8L3	1.063803825719750	1338
BA057455_1	2.2804232333333300	CTCATCCTATCGATAAGGTTCAGTTAGCCAAGGTGGAGGATGGG	0.4493269987384360	0.25941906367580300	0.19703666940879500	44	5UTR	KRT222P	1.0629070764496000	1339
BA016120_1_Multi	2.2797872100000000	CTGAGCTCCGAGCAGCTGGTCTTCGCGGCTCGCTCCCTCCTTCGCGCTCTCTCGCTCCCTGCCGCCGCCCGCAGGGCTGCGGGGCTCGG	0.5431168248721490	0.31356864504135000	0.23823136759862300	89	5UTR	CACNB3	1.0618898596492300	1340
BA011260_2_Multi	2.2788304166666700	CAGCGCCGCCGCCGCCCGCGCCCGCGCCGCCCACACTCGGCAACAACCACCAGGAGAGCCCCGGCTGGCGGTGCTG	0.5368070472745590	0.3099256932468550	0.23556252512188600	76	5UTR	BTBD6	1.0603596229391400	1341
BA061377_1_Multi	2.2787594366666700	GCGCCGGCGGAGCGGAGGGAGATCCGAGCGGCGGCGGCAAGCTGGCTGCGAGCGGCTGAGCAGCACTCCAAGCTCGCCGGCC	0.33180854537522900	0.1915697529918070	0.14560929075540900	82	5UTR	MAD1L1	1.0602461018704900	1342
BA058722_1	2.2779135	GTTTCAATCCAGGTAACCTTTAAATGAAAC	0.38203501156439500	0.22056801676656500	0.16771269478160400	30	5UTR	LGALS8	1.0588931625296200	1343
BA115904_Multi	2.277463666666670	TCTGGAGTGTAGACTAATCTCCTTCCTGGAAGGTTTTTGTTTCCAGACTTTACTGATTATCTTTCCTTCTGTCAAAGGTACTTCAGA	0.7138659630203290	0.4121507059150980	0.31344779434622300	87	5UTR	UBAP2L	1.0581737266220800	1344
BA111826_Multi	2.2769019500000000	GATGCTGAAGATGATGACCTTCTTCCAAGGCCTCTAGAGCCATCAGCCTGTGCCAGGCACCCTCGACTTGCCTAGAGGCCCCCAAAAGTTGCAGTCCACATC	0.4263372426438870	0.24614592180601100	0.1872444453059940	102	5UTR	TNFAIP2	1.05727535135748	1345
BA028964_Multi	2.27680145	GGGTGGCCAAACAGGAGTGGCCTCCGACGTCACTGTGGCGCGCCGCTTCCGGTCTGCAGCCTTGTAGTGGGGCTGGAGCAGAGCCTGCCGCGAACCCCC	0.8790478365947280	0.5075185050885240	0.38608893041364100	99	5UTR	DDX19B	1.0571146178071900	1346
hsa-mir-192	2.2767611666666700	ACAGCCAGTGCTCTCGTCTCCCCTCTGGCTGC	0.16550793868999400	0.09555605295568810	0.07269446664548870	32	B_pre-miRNA	None	1.057050191108840	1347
BA095983_Multi	2.27648485	CCGCCTCCTCCATCTCCCGGAGCTGGAGCCGCCTCCTCGGCCAGTGGCGTAGCCGAATCGGTGTCGCGGCCAGCCAGATAGGGGCGG	0.3787384026261500	0.21866471870865600	0.16636983225526400	87	5UTR	SECISBP2L	1.0566082671402900	1348
BA085081_Multi	2.2762178333333300	CTCCGCCGCTTTGGGTAATTTAGAGCCGCGCGCCGGGCGGGAATGTAAGATGGCGGAG	0.7818734465944740	0.4514148448635400	0.3434967581505520	58	5UTR	PRPS1	1.0561812170226700	1349
BA114261_1	2.276209940583330	CCTGTCCTCAGCCCGGCAGCG	1.0360292011639700	0.5981517381803330	0.4551553803066450	21	5UTR	TSHZ3	1.0561685938412800	1350
BA072207_2_Multi	2.2759486583333300	GCGGCTCTGCGGTGGCGGTTTGGGGTGGGCGCCGCCGAGGTGAGGTCGTCTCGCCTCCCGC	1.4328876801095400	0.8272780878297430	0.6295782090088270	61	5UTR	NIP30	1.0557507149987800	1351
BA111825_1_Multi	2.2757158116666700	TAGTCTCAGGCTCCCCAGCCGGCTGGGCTGGGCAGCACTCCGGGCGGAGTCGACGAGCGCAGGATGTGAGCTCACAGCTTGGGACTG	1.038240035801660	0.5994281641535360	0.45622569851605700	87	5UTR	TNFAIP1	1.055378314288260	1352
BA058645_1_Multi	2.2749674500000000	CCTGGCAGCCCCGCCGCTGCAGCGGGGAGCCTGGGAGAGCGGCTCTCGGAGTCTCAGGCAGCAGGAGGAGCGTGTGAGCTGTGGGCGTCCCTTTAAGAGCGGCTGGCCAGG	0.6063054845654300	0.35005063472499700	0.2665117184711500	111	5UTR	LEPREL1	1.054181430431670	1353
BA008447_1	2.2748167833333300	GAGGGGCGCGCTGGGGAGCTTCGGCGCATGCGCGCTGAGGCCTGCCTGACCGACCTTC	0.31121706733197600	0.17968125760052200	0.13680972885910600	58	5UTR	ATP5C1	1.0539404633844700	1354
BA042903_Multi	2.27455965	CTACCATTAAAGATACCTTCTTCTCAGCAAATCTATGATAAAAAATATAAGTAACAGAAGAAGAAATAACTGTTATTTGTCAAGTGACAAGCTTTTAATGTCAG	1.2687742675629500	0.7325271649183420	0.5578109448846300	104	5UTR	GALNT3	1.0535292200654000	1355
BA111768_1	2.2744884666666700	CGGGCGCCGCTCTTTTGTTTCTTGCTGCAGCAACGCGAGTGGGAGCACCAGGATCTCGGGCTCG	1.0669837074208400	0.6160233307003680	0.4691093065794	64	5UTR	TMSB10	1.0534153737978600	1356
BA085047_1	2.273968066666670	CCCCGGCCCCCAGCAGCGCCTGCCCCCTTCCCACCGGGG	0.5484130451256620	0.3166264192304030	0.2411700732146000	39	5UTR	PRPF40B	1.0525830778817100	1357
BA024414_2_Multi	2.273579406666670	GCTCCGGGTCCCTCTGTCACTTCCTGAATCCTGCTTCCTGCTTCCCAGAGGCCGGGATCCGGAGC	0.7703555573805330	0.444764988425375	0.338829404911775	65	5UTR	CORO1B	1.0519614788602400	1358
BA094440_Multi	2.2728491000000000	GAACCTAGGGCGCTCGGCGACGCGGTCCTGCGGACTGTCGCTAGTGAGGCACCCGCCGGCCCGGAAGGGGCTGATGCGAACTGGGGCCACGGCAGCCATCGCGCTTTGCAGTTC	0.5528991943599420	0.31921649869844000	0.24326260566966000	114	5UTR	SAR1B	1.050793471065850	1359
BA029170_1_Multi	2.2725940166666700	CTGTTCAGCGCCACGCTGACCGACACACTCCGGGAGCTG	0.46425813058435000	0.26803955666634700	0.20428555526398100	39	5UTR	DDX49	1.0503855063913500	1360
BA091290_1_Multi	2.2725102500000000	GCCCTGCGGTGGGCTGAAGAGTTTTCCCTCCCTTGGCCCAGCTTTCTCAGGTTTGCTTTTTAATTCCCTCGGTTTCCTGTTCCGGAGGCGCGGGC	0.4747329350851990	0.2740871878646210	0.20890243953143800	95	5UTR	RNASEN	1.0502515351104500	1361
BA110307_1_Multi	2.2722157	CTGCTCCCCACCCTTACTGCTTCCCATAAGGGGGAAGCCGCAGACTAATAAGCCTCTTCCAAAAAAGAGGTAAAGGGAGGTAGACAAGGGGCGGCAG	0.35269491806064100	0.20362850588412400	0.15522070288513600	97	5UTR	TMEM102	1.0497804498642900	1362
BA006881_1	2.2721319833333300	TGGTTTTTGGAAGAAGCTGACCGCCTGAAAAGAAATTATAAAACATGAAAATCGCTTTGAGGTGACCAAGTCCA	0.6224962522667350	0.359398378815733	0.27397011125801800	74	5UTR	ARNTL	1.0496465585503400	1363
BA009536_Multi	2.2718544	CCCGGGGGCGGTGGGGGCTCCCGGTGGGGGCAGCGGTGGGGAGGGAGGGCCTGGACATGGCGCTGAGGGGCCGCCCCGCGGG	1.2122771969160700	0.6999085659719350	0.5336069058457560	82	5UTR	BAP1	1.04920260875264	1364
BA043732_Multi	2.2718519166666700	GCCGGTGCCTTGGACCCTCCCCCTCGCTTCTCGTTCTACTGCCCCAGGAGCCCGGCGGGTCCGGGACTCCCGTCCGTGCCGGTGCGGGCGCCGGC	0.2787462017073700	0.16093419459133600	0.12269558577407400	95	5UTR	GDE1	1.0491986370612600	1365
BA106421_Multi	2.2708072666666700	TGTCCCCTACAGTAGAACAAGTTTGCCCATTCATCCTTGTGATAGATATGCATGCAAAACCAAAATGAAATCAAATCCCCACAGATGGCTCGTAAGTCA	0.5150468766433820	0.29736245287533200	0.22681223730599700	99	5UTR	SYT1	1.0475278877745500	1366
BA085024_Multi	2.270169916666670	CTCGCGGCTTACCGCCTCTCTCCGCCTAGTGCCAGGTGCTAATAAAGTTGTTGTTTCAAATGCGGCCAGGAACATCGCGAG	0.6668533975496160	0.3850079885852870	0.29374602872403900	81	5UTR	PRPF31	1.046508549184700	1367
BA108519_Multi	2.2701129000000000	TCGCCGGGCAGGCGAGGAAAGAGGACGCCATGATTGGTTGGCGCTGGGGCGGCGGACGGTGGAAGGGCCTGGCGA	0.4665656587930390	0.2693718086987960	0.20552531056628900	75	5UTR	TFCP2	1.0464173602169500	1368
BA084032_1_Multi	2.2696567	GCCGCCGCTTCTGACCTCGCTCTGGCTCCGGTGCGCGCGGCTGAGCGCGTGCGAGGCCCCGCGCGTCGGGCAGGGGCGGCGGC	1.0952537364050900	0.6323450395444250	0.48256361255210700	83	5UTR	PPTC7	1.0456877418523300	1369
BA104073_Multi	2.2687852333333300	GCTTATTTCCGGTCTTTCGGATGCTGACGCTCTCTTCCTGTCTTTGTGGCTCCGGAAAGGC	0.41691513843042600	0.24070606740203600	0.18376139455821800	61	5UTR	SSR2	1.0442939713916700	1370
BA084985_1	2.268674816666670	GTGTCTATGAAGAAGCAAGAGAAGTGTTTGAAAATGAAGTAGTCAC	0.35605358707305000	0.20556763434255700	0.15694342109205200	46	5UTR	PROZ	1.0441173777315200	1371
BA000188_1	2.2686257500000000	CAGCTGGTAAGCAGATTTTCAACATGGCAGCTGACACAGGCTTTTGGCTG	1.2146299448845400	0.7012669256448720	0.5354034022070610	50	5UTR	AASDHPPT	1.0440389035073000	1372
BA092596_2_Multi	2.2685782666666700	GTGCGATCGGGAACCTCCTATATACTTCCGTTTGCCTCGCGGTTTCTTTCTTTCCGCGCCGATAGCGC	0.27612857563092400	0.15942290747146200	0.1217187785355330	68	5UTR	RPL36A	1.043962961569520	1373
BA103865_3_Multi	2.2685665333333300	CCGCGTAGAAGGAACGCGGCGGTGTGCCCCGGAAGCGGAAGTAGATTCTCCTATAGAAAGGCTGGACTACGCGG	0.5784351386004010	0.3339596829796800	0.25497825613713600	74	5UTR	SRP54	1.0439441959941700	1374
BA003165_Multi	2.2683943333333300	TGCTTTTCCAGGGCTGATGTTTGCAGGGTGTTTTTTTTTTTCTTTTGAACCAAAGCA	0.5580212413163780	0.3221737138875400	0.2459983403751420	57	5UTR	AHSG	1.0436687898512700	1375
BA084431_1	2.26759994	CGGCGGCGGCGGCTACGCGGAGCGGCAGGCGGTGGAGCGAGGCCGCGCGCGCCG	0.5225616717863230	0.3017011218740150	0.23044703016984700	54	5UTR	PRKAA2	1.0423982857637500	1376
BA046615_1_Multi	2.2673069333333300	GGAATAGCTCAGGCAGCTGTGCCATTGGCCGGCAGGCCTGTCAGTCGCCTGGGGGCCGAGGCTGAAAAGAGGAAGAAGGTGGCATTGTGTGTCCCAGAGTGCCGGAGCGAGTCC	0.3547819412545920	0.20483344928695700	0.15647724445185800	114	5UTR	GRB2	1.0419296688304800	1377
BA104407_1	2.2671265833333300	CCTGCATGTACCGGCTCTCTAACGTGCAAGG	1.3557873262933700	0.7827641777993610	0.5980201265603670	31	5UTR	STAG3L4	1.0416412280763000	1378
BA105441_2_Multi	2.266457926666670	TCTTGTCCCTAAGCTCCAGAAGTAGCTTCCCACGCCTCCCAGAGACAGATGCTCTGGCTCAGGTGGCCTTCCTTCAGGGAGAGAGGAAAGGGCAGGA	2.323392359567540	1.3414112042294400	1.025120445533530	97	5UTR	STRN4	1.0405718195194700	1379
BA081439_2	2.2659534333333300	CCAGCTTTTTATCTTTCTCTCGACCACTTAAAACTTCAGACTTCCTGTCCTGCTGG	0.23839836601215000	0.13763936079148200	0.10520885491519300	56	5UTR	PLN	1.0397649637526400	1380
BA039134_1_Multi	2.2658693500000000	TGCTGCAGGGTTTTGAGCGCCGCTTCCTGGCGGTGCGCACACTGCGCTCCTTCCCCTGGCA	0.6159777412014820	0.3556349146974930	0.2718505112404130	61	5UTR	FAM86B1	1.0396304860144600	1381
BA071920_1_Multi	2.2656959166666700	GCCCCCGCTTCGCGCGCGCTCCGTTCTCCGTGACGCACACTTCCCCCTCCCCTCCGCCGCGCCTGGGCCTCTGCATTGCCCGACTCCGTAGGAGCGCGGGGGC	0.8012770374627680	0.46261751327459500	0.35365603635002400	103	5UTR	NFYC	1.039353107353700	1382
BA113048_1	2.265108133333330	GAAAGTGCTAGAATTTTACTTTC	0.1842395152911100	0.10637073374868900	0.08133806619641740	23	5UTR	TPRX1	1.0384130426574800	1383
BA030456_1	2.26508755	CGCCTGCCCCGCCTCCCCGCCTCCCCGCCGGCCCGGCTCGGGCCGCGCAGGCG	0.13698595898167800	0.07908888029327110	0.06047711444163760	53	5UTR	DIRC2	1.0383801229336700	1384
BA025988_Multi	2.2650080333333300	TTGTGGAAAATAAAGCATTCTATAGGCGGAGCTAGTGAACGCCTCTTTTAAAACACGAGTCTCCACACTTCCCTGTTCACTTTGGTTCCAGCATCCTGTCCAGCAAAGAAGCAA	0.5925029781465160	0.3420817539285460	0.2615897910412930	114	5UTR	CSTA	1.0382529488427100	1385
BA051469_1	2.2648392500000000	TGATTTATGAATTAATTGCAGGAATTGTTAAAAAAGGTGAAATTTATTCCTGGATCA	1.0520655910721700	0.6074103522106620	0.4645210873452380	57	5UTR	IARS2	1.037983007107420	1386
BA054800_Multi	2.263698373333330	CCCAGCCACAACCACCCTGGCTTCATGCCAGGGGCTGCTCTGGTTGCCAGTCGGCCAGCCTCGGGGGTGCAGCCTGGGCTGGG	0.722495974661873	0.4171332454594530	0.3191661853774210	83	5UTR	KCNH2	1.0361583587782500	1387
BA116506_Multi	2.2635264666666700	GAGACCAGGGTTGTTTACCAGCAGGACAGAGCCCGGGCGCAGGCGGCGGATGGAGCGGAACGGCTAGGGGTCTT	0.6461425392435710	0.3730505689671440	0.2854583539264280	74	5UTR	UBXN10	1.0358834217747500	1388
BA022824_Multi	2.263418176666670	CACCTTTGATCTTGCTGAAAGATGGACTCAGCATGTTTGCTCTAATGACTAAGTG	0.7752622875834340	0.44759789042886100	0.34251836252599200	55	5UTR	CLK4	1.0357102293751300	1389
BA096677_Multi	2.2631905383333300	GTGAGAAGTCTTAGGAGGTAGGAGGCAGGAGGAACTGAAGCCCAGCTGTGAAGGCCGCAGACTGCAGTGAGAGGAGGCTGCACTCCATTTTGC	0.6337590522832980	0.36590095943712400	0.28002903049869300	93	5UTR	SERPINB7	1.0353461585542400	1390
BA081496_2	2.2629095500000000	AGGGAGGGTTGGGAGCTCTTGGTGCCTGCTTAAAGAGACAGCATCAGGATCAACACAGTCCCT	1.722371667573750	0.994411745918291	0.7611314679253320	63	5UTR	PLP1	1.0348967630078900	1391
BA030768_1_Multi	2.262733233333330	CCGGGGCTCGGGATGAGTCGCGGGCCCCAGCTGAGCGGCTCCGG	0.42555160886677700	0.24569233593331200	0.1880697214314910	44	5UTR	DMXL1	1.0346147729202400	1392
BA002656_Multi	2.2626781	CCGGCGGGGCCCGGCAGGCGCCGAGGAGGAAGAGCGAGCCCGGACGGCGCCTCTCGAACGAGTGTGGGCGCGAGG	0.6190609189025920	0.3574149881731890	0.2735965486661990	75	5UTR	ADRM1	1.0345265960405700	1393
BA118290_Multi	2.2626290250000000	GTTCCGGGCCGCCTGGGGGCGTGGCCGGGCCTGTACAGCAGCCTGGGC	0.6338772274253280	0.36596918788718700	0.2801507540217860	48	5UTR	VMAC	1.0344481084885300	1394
BA052299_Multi	2.262389366666670	CCGGGGCAGAGGGCGAGGGCGAGGGCAGAGGGCGCTGGCGGCAGCGGCCGCGG	0.888597210012185	0.5130318384016850	0.3927693539867610	53	5UTR	IL11RA	1.0340648136151500	1395
BA063855_1_Multi	2.262184533333330	GGCGGCGGCGCGCGGAGGAGACCGCAGTGCGGCCGGCGCTAGGACCCGCGGGGGCCTCCCAGGCCGCGGCGCCTCCCGCT	1.507821631712320	0.8705412249590470	0.6665334368149610	80	5UTR	MATK	1.0337372157157900	1396
BA117292_1	2.262136433333330	GCGCCGGGCTCGGGGCCCCCCCGGCCGCCCGCCCCCTCCCCTCCCTCCCTCCCCTCCCCTCCCCTCCCCCCCGGGCCCCGCGC	1.4323755924453900	0.8269824338789980	0.6331959343118580	83	5UTR	USF2	1.033660287519090	1397
BA002815_Multi	2.2618085	GAGGCCAGCCTGGGCAACTAGTGAGACCTTGTCTCTTAAAAAAAAAAAAAGACTAGTTCCTTTTTGTCTTCAGTACTTTCCAAGTGACCTGTTTTTTACCTT	0.8854360982013060	0.5112067696467360	0.3914726194553190	102	5UTR	AFTPH	1.0331358110123600	1398
BA053897_Multi	2.261443200000000	GCGGCCCAGCGCCACCGCAGCGCCTAGAAGCCTGCAGCTCCGGAGCAGTGGCCGCGCCACGCCGGCCCCAGCGCGCAGAACCCTGCAGGCCCCGCCCGTCCGCCCCGGGCCGC	0.5391646608302070	0.311286862067853	0.23841618521756700	113	5UTR	IRX4	1.0325515725454700	1399
BA022686_1	2.2605698333333300	CACTATAGAACCCACAGTTGTATCAATGGTTGGGGAAAGATAGTG	0.6835631859868780	0.39465538943764200	0.3023853436896160	45	5UTR	CLIP1	1.0311547633410700	1400
BA026138_Multi	2.26034765	GTCCGTGCGGTGCAGCAGGTCGGTAGGCGGGAAATGGCGACTGGCTGAAGGAGCTGGTTCTGTTGCTGCTGCGGGGTAAGCGGGAAAGACACCACACATTGCGCAGTC	0.4712754588536020	0.2720910130315910	0.2084968915527670	108	5UTR	CTDSPL2	1.0307994169133800	1401
U1A2	2.2603394	GAGTCCTTCGGGACATTGCACC	0.6220712826983760	0.3591530225210430	0.2752114495276130	22	control	None	1.0307862223682100	1402
BA042268_1	2.2600336100000000	CAGGCTGTTGCCATGGTGGCCTG	0.8838005126098740	0.5102624638652400	0.3910563580556100	23	5UTR	FXYD1	1.0302971605538400	1403
BA024880_Multi	2.259549666666670	CCCTGGCGCTGCTGACCCAGCATCGGCTTTTCTACGTCTTGAACCTGGATTCGCCTAGGGGTTGGGAAGGGCTGTGGACGGCGTTGGGG	0.398361951942433	0.22999438018886800	0.17630148069730400	89	5UTR	CPSF2	1.0295231711995300	1404
BA102087_Multi	2.2593333333333300	GAGCAGAGAAAAGGCGGGGCCAGACGGAGTAGCTCGAAGGACCTAGGGAAGGGGCCTCAAGGACTACAAGTTCCAGCGTGCTTTGCTC	0.9063736589469630	0.5232950759794150	0.40116863039847900	88	5UTR	SNX1	1.0291771809038700	1405
BA032011_1	2.259214266666670	TGGCCTCCTGGCTTCCACGTCCGTTATCTTAATTGAGTCTCGCTGGGGTTGGGAGGCCG	0.31546113304429600	0.18213157008198900	0.1396331183361990	59	5UTR	DPP8	1.028986752963030	1406
BA025904_Multi	2.2591703833333300	GCAGCGGCTGCAGCCTCGCTCTGGTCCCTGCGGCTGGCGGCCGAGCCGTGTGTCTCCTCCTCCATCGCCGCCATATTGTCTGTGTGAGCAGAGGGGAGAGCGGCCGCCGCCGCTGC	0.30449313293960500	0.17579919226907300	0.13478095108981300	116	5UTR	CSNK2A1	1.0289165686449600	1407
BA080108_Multi	2.2590594200000000	GGCATTTGCGGCCGGCGCCAGGGTGGAGAGTTGTGCGCCGGTCCCTGGGCCTGAGCTCCGGCTCCGGCTGGGGCGCCTGCGATGTC	0.7991855018960120	0.4614099646521080	0.35376913719959200	86	5UTR	PIAS3	1.0287391006796000	1408
BA041580_Multi	2.2590447	CGGGCTGGAGGCGGTGTCACGGTGTATGAATATTGATTACGCGTCGCAGCGCCCAGGGCCCAGCGCCCAGCCTCCAGTGCCCG	1.2043818065100500	0.6953501601956680	0.5331376605828360	83	5UTR	FNBP4	1.0287155584123300	1409
BA116764_Multi	2.2586555313333300	GCCAGTGTGACCCTCCCTTTCTGGGCCTCAGTTGAGAAACCTGAAGCTCAGGAGAGGAGTCACTCCCCTGGCAGATGGGTGGCTGGGC	0.9352711323968510	0.5399790400546080	0.4140831213180790	88	5UTR	UGT1A6	1.0280931458605300	1410
BA007733_1_Multi	2.258528266666670	GGCGGGGGCCGGGCCCGGGGGCGGGGTCTGTGGCGCGCGTCCCCGCCACGTGTCCCCGGTCACCGGCCCTGCCCCCGGGCCCTGTGCTTATAACCTGGGATGGGCACCCCTGCC	1.4089106607033800	0.8134349492212310	0.6238180329630210	114	5UTR	ASS1	1.0278896065401200	1411
BA001392_1	2.258406766666670	CAAAGAAAAGGAAAGTTTTAATTCTGAGAAACTTCACTGAGGAGCAATTTTTTTTG	0.6811977392770480	0.3932896981429680	0.3016275674211130	56	5UTR	ACSBG1	1.0276952868748400	1412
BA095779_Multi	2.2582618500000000	GGAAGTGGAGCCTGGGAGCCTTGACGTTAGGAACGAAGTCTAACCTGGATCTGGAGCCGGGTGAGATCAAATTGGGAATGCTTTC	0.965422351641658	0.5573868546019930	0.42750682417172200	85	5UTR	SEC24C	1.0274635160257900	1413
BA060480_2_Multi	2.2576989766666700	GCTTCCAGCAACCAGGCCTTACCTCCCTGGACCTCAGTGGCTGCTCAGAACTGACTGATGGGGCGCTCTTGGCCGTGAGCCGGGGCCTGCGGCACCTGCGGCGCCTGAGC	0.925750758666604	0.5344824497186640	0.4100417142560830	110	5UTR	LRRC29	1.0265632908593000	1414
BA100265_Multi	2.257663933333330	ACCAAGAAGGTTGTGTCCCCCTTCCTCTGGGTGTCCTTGTCTCCTGCTATCAGGGCTTCCCCTTTCTTGGT	1.409419748359290	0.8137288711164090	0.6242823511284720	71	5UTR	SLC39A5	1.0265072446963000	1415
BA117238_2_Multi	2.2575453166666700	CGCCAGACCTCAGGGTTTTCCGGAGCTGAAGAATGACACATTCCTGCGAGCAGCCTGGGGAGAGGAAACAGACTACACTCCCGTTTGGTG	0.2841467912903490	0.1640522264408510	0.12586537651873100	90	5UTR	UROD	1.0263175364579200	1416
BA100067_1	2.2574502000000000	CCGCGGCGGGCTGGCGCTGCGGTCCTGACGCGCCGCCTCTACTTTCGCAGGCCGACTCGCGGGCCGCTGCACCCACCGCCAAGG	1.0338506639437800	0.5968939591298160	0.4579727446230180	84	5UTR	SLC38A2	1.026165412681550	1417
BA085323_1_Multi	2.2570943050000000	GAGAGGAGGCTGGGAAGAGGGGGACGTCCTCCTTCAACTTCTTTC	1.6147096042853700	0.9322530246972340	0.7153930612063510	45	5UTR	PSD3	1.025596215996160	1418
BA070272_Multi	2.2566373	GTTTTCCTCCTTTTCTCTAAGCAACCATTTCCGCTTCCGCTGGCGGGGTCTCCTCCGTGAGCTCCGGGCCTGTTTGCCTGCTGAAGTAGAGTCTTAGGGTGACCCCAGGGGGAC	0.22831060415867200	0.1318151887698550	0.10117292848020900	114	5UTR	NAT15	1.0248653101638000	1419
BA043506_1	2.2565042666666700	GAGTCAGTGATTTGAACGAAGTACTTTCAGTTTCATATTACTCTAAATCCATTACAAATCTGCTTAGCTT	0.4791048874076990	0.2766113357149000	0.21232172900583000	70	5UTR	GBP1	1.0246525447909200	1420
BA002657_2_Multi	2.256388383333330	GCCCGGCAGGCGCCGAGGAGGAAGAGCGAGCCCGGACGGCGCCTCTCGAACGAGTGTGGGC	0.32809169940198300	0.18942383096861600	0.145405685397696	61	5UTR	ADRM1	1.0244672080786200	1421
BA046923_2_Multi	2.2563341000000000	GCAGAGGTCAGTGAGAGCCCAAGCCAATTGCTCTAGGCCCCGTGGCTGGCTACTTATGGGGCACTGTCCTGACCAGCTCTGC	0.8142259572806380	0.47009357561715700	0.3608623196718240	82	5UTR	GRRP1	1.0243803906369400	1422
BA097370_Multi	2.256313366666670	CTGCCGCCGTGCTCTCGCTTTGCCCGCCGCCGCCTAAGGGGGGCTGGGGCCGGGGCCAG	1.026001517693460	0.5923622524292810	0.45472474384584500	59	5UTR	SFRS4	1.0243472310123000	1423
BA098699_Multi	2.2560156166666700	CCCAAAAGTGCCCTTTATCTAACTGAGGGAGGCGCACTTGTCTTCATATATAGAGGCAGGAGCTGGCATTGGG	1.0059119393059700	0.5807635289393580	0.44587986531415600	73	5UTR	SLC11A2	1.0238710278819500	1424
BA034039_Multi	2.2558091500000000	CCTCCACACCCTAATGGTTCTGTGTTTTTTTTCCCCTTAGGTGGTCGTGGGCCCAAATATCACGCTGCCTGAGGGCTCGGTGATCTCTTTGCACCCTCCAGATGCAGAGG	0.28929336903804500	0.16702360448888900	0.12824372533378800	110	5UTR	EIF2B5	1.0235408177292100	1425
BA048239_Multi	2.255696916666670	GCTGAAGTAAGAGTGACTGGAATATGCTGCAGACAATTTACGAGAGTGACTCCTGTTTTTCCTCAGATGGGGTGGCTGGACGAGAGCAGCTCTTGGCTCAGC	0.4431573296704620	0.2558570035785970	0.1964613802484310	102	5UTR	HDAC9	1.0233613186035600	1426
BA046434_1	2.2554067583333300	CCCAACCAATGGCGCCATCGAGCAGGAAGGGTGAGAAAGAGGACACAGGAAGCCAGAGTGGTGGGGCTGCAGGGTGGG	0.4691824093682580	0.27088259034780100	0.2080256289180260	78	5UTR	GPR97	1.0228972571203300	1427
BA023825_Multi	2.2549405833333300	GCCGCTCCTCCCCTGGGTGGGTCCCTGCTCCTTTTCTGGCAGGGTCTATTTGCATAGAGGAAACTGCCCAAAGTGGCCGCTGTGGAGGAGCTGGC	0.7697141999948460	0.44439470056610200	0.34134566812267300	95	5UTR	COL23A1	1.022151685351100	1428
BA013014_1	2.2546357833333300	GGCGGGACTTCCTGCGCGGGGGCCCGAGCC	0.48463507314488700	0.2798041899389350	0.21495049299199200	30	5UTR	C17ORF49	1.0216642068821500	1429
BA119396_1	2.2542835666666700	GCTGCAGCGGGGCCAGAGCAGC	0.8311005965833800	0.47983615316107300	0.3686761545320140	22	5UTR	WDR43	1.0211008930980100	1430
BA084616_2_Multi	2.2542646166666700	CCCCCGCAGCAAACACAAGTTTAAGATCCACACGTACTCCAGCCCCACGTTTTGTGACCACTGTGGGTCACTGCTGTATGGACTCATCCACCAGGGG	0.454209259212648	0.26223783807484300	0.2014888828287950	97	5UTR	PRKCB	1.0210705856275800	1431
BA073147_Multi	2.2537758	TCTTTTGGCGCATTAGTGAAGGGGGTATTCTATTTTGTTAAAGCGCCCAAGGGGGCGCAGGGACCTTGGAGAGAAGA	0.2585681320657430	0.14928438065201600	0.11472664320281700	77	5UTR	NPR 3.00	1.0202888021621400	1432
BA043063_1_Multi	2.253473133333330	GAGAGGGAGGACTACAAAAGGTTAAATTTCTCATATAAGATTAATTCAGCCATCTCTGTGAAATGGTGGAAGCAGAATGCCATTAGACTCTCTAATCTCATTTCTCTC	1.1094611991643900	0.6405477219930030	0.49233389240513000	108	5UTR	GARNL3	1.0198047356159800	1433
BA112619_1	2.2527283666666700	GCGGAACCGAGAGGAGGGACCAGCGCGGGCCGC	1.6862123878277000	0.9735351760232060	0.7485200669456520	33	5UTR	TP53I11	1.0186136013824100	1434
BA070548_1	2.2523970500000000	CGTTTATTGGCTGGCCCTCTGATATGAGGTGGTGGTGAATTGGTGGGCGTCAGTGCAGTAAGTGAGCGAGCCGGACG	0.4202884276705340	0.24265363685286700	0.18659606558734100	77	5UTR	NCK2	1.0180837137793800	1435
BA122416_1	2.2522142666666700	CGGGAGACTTGAATGAAAATTCTGTGGAGAATCTTCAGCAGAAAACACTTCAGGATCTGTTACATGAGCTTTCCTCCTG	0.08349840253128100	0.04820782517833890	0.03707391599772640	79	5UTR	ZNF239	1.0177913813007600	1436
BA032922_Multi	2.2519063000000000	CCCTGTCCTCATTCCTCTGCTGCAAAACCTTCTGCTTAAAATACTGGTTCATTTCTAGTTACAGGG	0.2847244549251750	0.164385740695919	0.12643707907614700	66	5UTR	DYTN	1.0172988382589100	1437
BA022457_Multi	2.251803133333330	CCTAGGGAAACCATCTGATTAGAAGAGCTCCCCTCAGGAGCGCGTTAGCTTCACACCTTCGGCAGCAGGAGGGCGGCAGCTTCTCGCAGGCGGCAGGGCGGGCGGCCAGG	0.48326093070540700	0.27901082843159600	0.21461064848508200	110	5UTR	CLDN18	1.0171338398051300	1438
BA117818_Multi	2.2516262333333300	AGGAGCATATCAATTGTTTAAAACAAAAAGCCAGCGTTAACAGGCTCAGAGAAATGAAGTTGAAAGGAATAGATGTAGCTCCT	0.3041317796059140	0.17559056482459400	0.13507205374653800	83	5UTR	USP50	1.0168509167698300	1439
BA028765_2_Multi	2.2515083333333300	TGGTTGCCATGGTCACATTGAAGCCAGCCGCAGCTGGCCCGGGCAGCTG	0.357445899053453	0.2063714860392390	0.15875841708489600	49	5UTR	DDR1	1.0166623547242600	1440
BA025242_Multi	2.251494533333330	GGGCACCAAAAGCGATAAGGAGCATGTGTTCCTTAATAAATGTCACATCAGAAAATGACTGTTCCAGGACAGTAACCACCTCCC	0.5185930062473320	0.2994098117567540	0.23033278498773700	84	5UTR	CREM	1.0166402838487000	1441
BA064594_Multi	2.251432563333330	GCCCTCCTTCACTTCCGGCTCGGCCGAGGCACTGCGGACGGCTTCCGGGTTTGGGCCTGGCTCTGTGACTGAGGCGGCGGCGGTGGCGGCCAAGCGGGATACGGGC	1.1036152593788800	0.6371725670841730	0.4901835734955040	106	5UTR	MED15	1.0165411728227100	1442
BA055409_Multi	2.2512280610000000	GCTGACTCAGTCGGCGTGGCGCTTCCCCCAACGTCTGCCGTGCCCCCGCCGCGGGAAGTAGTCCCCGGCCGCGCCGACTCCAAAGGAAACCGAGGGAGGGTGCCCCGAGTCAGC	0.35321945102748700	0.20393134513373100	0.1569007854631070	114	5UTR	KIAA0174	1.0162141043045100	1443
BA112344_1	2.2511470633333300	GGGTTCGGTTGCGCGTGGCGCACGGGGTGGGAGCGGAGCCC	0.38389576831043400	0.22164232517478700	0.17053340253212500	41	5UTR	TOMM40	1.0160845615927800	1444
BA092535_Multi	2.2506474500000000	TTCCGGCTCTGCCGTGAAGAGCTTTGCATTGTGGGAAGTCTTTCCTTTCTCGTTCCCCGGCCATCTTAGCGGCTGCTGTTGGTTGGGGGCCGTCCCGCTCCTAAGGCAGGAA	0.2438234968307000	0.14077156152996000	0.10833482464377100	112	5UTR	RPL30	1.0152855105993300	1445
BA094413_1	2.25060785	GCTGGCGGTCCCGGGTGCTGCTGGGC	0.4965515533503810	0.2866841729933690	0.2206299748534070	26	5UTR	SAR1A	1.0152221767825000	1446
hsa-mir-4509-3	2.24977595	TTTTCCCTTTCTCTTGCCCTGAAA	0.058583311794208300	0.033823090834406000	0.026039620431629400	24	B_pre-miRNA	None	1.0138916868273800	1447
BA105607_Multi	2.2497750833333300	GCAGCCGCGGGGCGGCCGTCGCGCATGCGGGGCTCACACGGCTGCAGCCGGCGCCGCTGC	0.6450298676715140	0.3724081677354970	0.28670860142864500	60	5UTR	STX1A	1.0138903007337500	1448
BA112341_Multi	2.2497498666666700	GGGCGACGGTGGTGGCGGCGGCGGCAGCGGGTTCGGTTGCGCGTGGCGCACGGGGTGGGAGCGGAGCCCAGGCCGGGAGCAGGCGCCGCCGCCACAGGCGACC	0.3230385489974310	0.18650639322229300	0.14358865124684300	103	5UTR	TOMM40	1.0138499707401200	1449
BA029858_Multi	2.2493409166666700	GCCGGGGGAAGCTGCAATGAATCCTCAGCTCTGGGCCCAGTGGAGGCGCTGGGGACGGAAGAAGGGGAGCGGCCGGGGTCACTGAGGC	0.19810374809209300	0.11437525228844400	0.08807190880858820	88	5UTR	DGKZ	1.013195921134220	1450
BA090992_Multi	2.2483969	GCGGCGCGGCGGGAGGAGTAGGCGGCGGCGCCCTCGGGAGGGAGCTGCGCGCGGGCCAGACGGCGCCCGGAGGCTCCGCAGTGCCGCCGCCGT	0.7522350612613580	0.4343031151131200	0.33456506778734600	93	5UTR	RICH2	1.0116861186429700	1451
BA012712_Multi	2.24814445	TGCCGACGGAAAGTTTATGCCGACGGACTGTGTCCGGCGATGGGCACGGGCA	0.47880945768291800	0.2764407692837710	0.21297984552679300	52	5UTR	C15ORF44	1.011282365560670	1452
BA085781_Multi	2.247644666666670	ACTGCAGTTTGTGGCAGCGCCATTTTGAATGTGCAGCTGCAGCGGGCGCCTGTATCCGGTGTCCGAGGCGAACTCAGT	0.7197066583107390	0.41552283291327100	0.3202048210663510	78	5UTR	PSPC1	1.0104830426796300	1453
BA051249_2_Multi	2.247644183333330	GTAGAGGCGGAGGGAGGGGACACGGGCTCATTGCGGTGTGCGCCCTGCACTCTGTCCCTCACTCGCCGCCGACGACCTGTCTCGCCGAGCGCACGCCTTGC	0.4115237845797080	0.23759336780502800	0.18309116168441100	101	5UTR	HSPD1	1.010482269665870	1454
BA093123_1_Multi	2.24704115	GGGCGGTTTGGTTGCGCGGTACTAGCGGTGCCCGCCGAAGGGGGAGGAGGCGAGGAGCGAGCCGTGCGGCCAGAGCGGGAAAGAGACTCGTCTTTGCGTCC	0.36288693058682600	0.20951286705970100	0.16149545396034500	101	5UTR	RPS6KA5	1.0095178150528100	1455
BA102706_1	2.2466311833333300	GGTTACCCAGCAACTAGAAAAACAACC	0.11554599084698200	0.06671050891928720	0.05143077853817840	27	5UTR	SPA17	1.0088621394524600	1456
BA035341_2_Multi	2.2463999	TGGCCCTGGCCCCAGCTTCCTCCCTCCCCGCAGGTTGTCTCAACTGCAGCAAAGTGTCAGAGCTGACAGAGCGGCTGAAGGTGCTGGAGGCCA	0.5069849248376700	0.2927078828301110	0.22568774368164400	93	5UTR	EMID1	1.0084922390416100	1457
BA088192_Multi	2.246258966666670	AGGTTCGATTGACCCGGTCTTGGCGGGTCGCCGCTGCCTGCTTTTGACCT	0.49050271149705800	0.28319187252106800	0.2183642753466400	50	5UTR	RAD54L	1.0082668388921400	1458
BA018406_Multi	2.2458797816666700	CCGGAGCTACTGCGCCGGGGAGCGGGTTGGTTTAAAATGCTGTGTTAGTTCCACGGAAACCCGCTCGCCTGCTGCAGTACGG	0.6503797448795070	0.37549692078166300	0.28958796022325800	82	5UTR	CCDC150	1.0076603936058900	1459
BA080149_1	2.245835233333330	CGGGAGGTCCGGACACTGGCGGCCATGGAACTCACCGGTAATAGAGGACACATCTCTTAACTGGGTTGCTCTAAGAACTGATGTCTAAACCGTCTCAG	1.2351159871242300	0.7130945476465850	0.5499584158233350	98	5UTR	PIGA	1.007589145727520	1460
BA010033_1	2.2452973000000000	GAGGCACTGAAGGAGCACGAGAAGATGTGCCCGCTGCTGCTCTGCCCTATGAACTTTGTGCCAGTGCCTC	0.1014877163585820	0.0585939603590676	0.045200123991857000	70	5UTR	BATF3	1.0067288080709200	1461
BA053019_Multi	2.2444674216666700	TCACTTCCGCCCAGGTGAGGCAGGGCCGACACCGAGCCCGCCCGACCCGGGCTCCCACCTGCTCCTCCAGCGCACCAGGTGTCTTTAAGAGTGA	0.7610566333623850	0.43939625214032300	0.33908116732532000	94	5UTR	INADL	1.00540155144576	1462
BA026053_1	2.2439482600000000	CTTTATTCGACGGTCCTAAAAATAGAGTCCTAAATTTAG	1.2631277887301100	0.7292671688442250	0.5629041503524280	39	5UTR	CTAGE5	1.0045712360441700	1463
BA008502_2_Multi	2.243733583333330	GCCTCCCAGGCACCTTCGGGTCCAGGACTACAACTCCCGGCAGGGTGCGCAAAACGACCGCCCAAGGCAACGGAGGC	1.642656002070610	0.9483878849814220	0.7321083101275560	77	5UTR	ATP5J	1.0042278953198100	1464
BA102754_1_Multi	2.2434221000000000	CGCCCGGGACTGGCCGTTGCAGCAAGACGGCCGCGTTCCGGTTCCGGTAGGTTGCCCGGGAGACGCGGGTACACAGAGAAGCG	0.8921451095196390	0.5150802191373720	0.3976715347145950	83	5UTR	SPAG6	1.00372972793648	1465
BA011247_1_Multi	2.243297061666670	TTGTGTGGGCACTGAAGGGGGACTACAGGGCAGAGGAACCCCGTGCCCCGCCCCTTTCCTGTCATCTCAGACGAACGCAGCGACATCCTGAGGAAGGCGCATCACAA	0.25309205547075300	0.14612276635579500	0.11282146256756500	107	5UTR	BTBD10	1.0035297492773800	1466
BA058928_Multi	2.2430486	GCTCTAGGACCCGGATTTAAAGAGACAGGCGCTCCAACCGTCGTGGGCTGCCCGCGGCCTGTAATGAGCAAGTTCCGAGGCCTACGC	0.5891094984953330	0.3401225275384460	0.2626378663820900	87	5UTR	LIG3	1.0031323748913600	1467
BA047415_1	2.2430165166666700	GCCGGGCGGGGGGCTGGCGGCAGCGGC	0.10158783572132700	0.05865176430009960	0.045290721208016800	27	5UTR	GTPBP2	1.0030810627712400	1468
BA093174_Multi	2.2421172166666700	GCTGTTTCCGCCTCTTGCCTTCGGACGCCGGATTTTGACGTGCTCTCGCGAGATTTGGGTCTCTTCCTAAGCCGGCGCTCGGCAAGTTCTCCCAGGAGAAAGC	0.22044282868923400	0.12727272648465200	0.09831904730519130	103	5UTR	RPS7	1.0016427773804000	1469
BA083292_1	2.241684	GCTTCGCTAACGTCATTGCGCGCGCCGGAAGTACCTACCTGGGATAACGGCGGCGAGC	1.0745090074203400	0.6203680646808120	0.4793311668461490	58	5UTR	PPHLN1	1.000949917152740	1470
BA123003_1_Multi	2.2414176000000000	CTGAAGTGTTAAAGTTAGAAGACATTTGCTAAGTCAAATCACTTCAG	0.7603918512714540	0.439012440021172	0.3392459536640810	47	5UTR	ZNF438	1.000523853294050	1471
BA017219_Multi	2.240177016666670	TCTTTGTCCTGAGCCCACGATTCCAGAGCTGGCTGGACCCAAGGAGGTGAAGAGTCACTTTTCAGCCCCAGGAAGGGCAAAGA	0.3995538152725650	0.23068250280335800	0.17835814415554200	83	5UTR	CASQ2	0.9985397402233810	1472
BA103326_1	2.2399076474166700	GTAGGCGACTTGCATCGTCTTC	0.6870828144302580	0.3966874478668750	0.3067460460803750	22	5UTR	SPINK5	0.9981089275279330	1473
BA071272_Multi	2.239822105	GGGTCTTGGGAGTCCAGTGGCTGCAAAGGGCATCCCGGAACGTGATGCCGCTGGGCGCACGGACAGCCTCCCACATGACCAAGGACATGTTCCCGGGGCCC	0.9824345098509920	0.5672088287236480	0.43862166895213800	101	5UTR	NDUFB8	0.9979721162211510	1474
BA040596_Multi	2.2397105500000000	GTTACTGGGGCAGCTACTGGTTTCCTGTTCCTCCCATCTGACTCAGGGTGATCAGTCAC	0.2022011402119620	0.11674088273182600	0.09028003203894470	59	5UTR	FGD6	0.997793701980325	1475
BA080746_2_Multi	2.2395787500000000	GTCTCCTGGTTTGAGTGTGAAATTATAGCCATCACCTGACATGCATTAATTCTGGATTCCTTTTGTGTGTGGTCAGCAATACCAGGACGTGC	0.20459614771220000	0.11812364095679900	0.09135474593702070	92	5UTR	PKP2	0.9975829091253120	1476
BA024411_Multi	2.2392943	CTCCGGGTCCCTCTGTCACTTCCTGAATCCTGCTTCCTGCTTCCCAGAGGCCGGGATCCGGAG	0.4229734905018070	0.24420385860129400	0.18888695894139800	63	5UTR	CORO1B	0.9971279772011220	1477
BA059911_Multi	2.23913485	GAGAGAATCATTAACTTAATTTGACTATCTGGTTTGTGGATGCGTTTACTCTC	1.023357858701850	0.5908359351988340	0.4570327056013860	53	5UTR	LPAL2	0.9968729626280440	1478
BA043709_1	2.2390382333333300	GAGAGAGAGCCGCCGCGCCGGAGCCTCCTTCTT	0.6199492315958470	0.3579278557457640	0.27688193187880800	33	5UTR	GDAP1L1	0.9967184398434570	1479
BA115029_Multi	2.2388382166666700	CTACTTCTCCCCCGGACTCCTTGGTAGTCTGTTAGTGGGAGATCCTTGTTGCCGTCCCTTCGCCTCCTTCACCGCCGCAGACCCCTTCAAGTTCTAG	1.139219589769320	0.6577287368194110	0.5088440876560810	97	5UTR	TUBA1C	0.9963985454260310	1480
BA015036_2_Multi	2.238517466666670	GCTGGGCCTCATTTCCGCAACTTTTCGGCTCCGAACTGCTCATATCTTCATTGACATAACAGAAGTGAGATGGCCCAGT	0.32947166448818600	0.19022055418260800	0.1471829768560150	79	5UTR	C5ORF34	0.9958855575030790	1481
BA018183_Multi	2.238031516666670	CCTGTCTCACTTCACCTCCCCCAGGATGGACCCTCCAGTCCATCTGCGTCTCTCCATTTGTGGCTGCCGTTTCTGTCCAGTGCCCCTGAGGCCCTCGGCTGCTGGGGTCCGTAGG	0.4730150188800200	0.27309534848111500	0.21135315358942300	115	5UTR	CCDC106	0.995108358808896	1482
BA075363_Multi	2.2379171666666700	CAGATTCTCTGCATAAGAAGGGGAACGAAAGATGGCGGCGGAAACGCTGCTGTCCAGTTTGTTAGGACTGCTG	1.1116458852980300	0.6418090511203600	0.4967323642964900	73	5UTR	OS9	0.994925474416098	1483
BA107703_1	2.237627816666670	GGCGCACGGAGGGACGCGGCCGGCGCC	0.5058201899264210	0.2920354228155670	0.22605197618607000	27	5UTR	TCF15	0.9944627057317450	1484
BA034984_1_Multi	2.2374555666666700	TCCCTTCTGCTTCCTCTCCCGAGGGCTGTCCTGGCAGAGGCCCCCCTCGCTCTTTCTGGCGGGAACAGGGCCAGCAGCGAAAGAACAGTCGCAGAGGGA	1.0165141674220100	0.5868847281961660	0.4543170298288430	99	5UTR	ELN	0.9941872196219120	1485
BA061848_1	2.237174775	AGCCTGGTCCGGCCCGGCCTTCCCAGTGCGCTCGGCCCGGCCCGCGCAGGCGGCGAGTCCTCCGAGCCCCGGGCCCGGACCCCT	0.709715829114236	0.4097546249872430	0.3172375431035490	84	5UTR	MAFG	0.9937381386121980	1486
BA061004_1_Multi	2.2357667916666700	CAGTGACTCGACTTCAAATGTGGTTTTGGAGTGCATCCCAGAGTTCTGTTTGCTAAGCTTCCTACTCCTGTTTCAGAGACACCACTGAATACAGAGCAGCGAGCACTG	0.8133021606056110	0.4695602213581540	0.3637687810897890	108	5UTR	LTBP1	0.991486296224919	1487
BA003030_Multi	2.2354529666666700	CCACCCTCCAGGAAGGGTCCTTCACGGCCTGGCTGCAGGGATCAGTCACGTGTGGCCCTTCATTAGGCCCTGCCATATAAGCCAAGGGCACGGGGTGG	1.227810037686690	0.7088764557721340	0.5492444063886980	98	5UTR	AGRP	0.990984383723218	1488
BA049652_1	2.2353266333333300	GCGGCTCTCGTGGAGGCAGC	1.0437277676337700	0.6025965076040420	0.4669240513084890	20	5UTR	HMGB3	0.990782333920361	1489
BA072451_2	2.2351696333333300	GGGGTTGTTTTTCACACTGTTCAGCTGCTGTGTTTTATTTTCACTTGACTATGAGGTTATTCTAACCCC	0.9984375762860150	0.576448203437768	0.4466943185860280	69	5UTR	NLN	0.9905312377273640	1490
BA050605_1	2.2351105833333300	GTCACCTGGAGCCTGGGGGCCGGCCCAGCTCTCTCAGGATTCAGCAGACATTGGAGGTGGC	0.3581376769469960	0.20677088419229500	0.1602326433499710	61	5UTR	HOXD3	0.9904367967706990	1491
BA056493_Multi	2.2348123566666700	CCAGGGAGAACGGGGAAGGGACATTTAGTTTGGTGAGTTACGGGGGCACACCTTAGCTCAGAACCTGTTTTTACCCAGTACCCTAGGGCTTTGG	0.21039670482209500	0.12147259416564700	0.09414513222752740	94	5UTR	KIF4A	0.9899598312888510	1492
BA099094_1	2.2341029833333300	CTCAAAGTTCGCAGGAGGCGAGAG	0.42896680097012200	0.24766409801351300	0.19200851714100200	24	5UTR	SLC24A4	0.9888253029868570	1493
BA023573_Multi	2.2340578250000000	CCGCCGCGCTCCGCCGCTGTCCTCCGCCGGCCCGCGTGGGAGGACGATGGGTCAGCGCGGAAAAAGTGAATGAGGGCGGCAGCGGTGGCGGCGG	1.093759086626830	0.6314821030926010	0.4895840539073030	94	5UTR	COBL	0.9887530795118110	1494
BA003902_1	2.233947583333330	AGCGGCGCACCGTT	0.30783328896029300	0.17772763224675300	0.13779790146238200	14	5UTR	ALG3	0.9885767657359530	1495
BA047480_2_Multi	2.2338864833333300	CCAGCCCAGCCCGGCGCCGCCGCCGAGCCCGGGCCCCAAGGTGCGGCGGCGCCCCAAGTTCCCGCCATGAGCAGCCGGCTCGG	0.8138371692073310	0.4698691087183750	0.364314469548582	83	5UTR	GUCY1A2	0.9884790461347300	1496
BA007891_Multi	2.23363605	GGAGAGGGGAATTGAATCCTGAGGGAAGGGCCAAGGGCTGGGGAAATCAAACACAATTTGTACTTACACATGGAAGTTGTAAGCTCCTCTCT	0.8986118623098450	0.5188138006015800	0.4023089895553240	92	5UTR	ATF7	0.9880785183856890	1497
BA076937_2_Multi	2.2335747833333300	GGGGGCTCCGGGAGGCAGCTGGGCGGTAAAGGCGCGGCCCGCCCTGCGGACTGGGCGCAAAGTTTCAGTTTCGCTTCCCTGGAGGTCCCT	1.5124750685581600	0.8732278879746520	0.6771544341582240	90	5UTR	PARP9	0.9879805322279980	1498
BA023399_Multi	2.2335092166666700	TTCCTCTCCAATCTCTCCTAGCAGCGTCCGTCTCCAAGAGAGTATGAAGAGAGTGCGTCTGTAGGGCAGGGAA	0.24658579375780300	0.14236637440440500	0.11040285480702500	73	5UTR	CNOT3	0.987875668913427	1499
BA027936_1_Multi	2.2333745333333300	CCTGCGAGTTAGTAACCTACGAGCGGCTGTGAAGGAAACTGTTTAACCGGATCCCATTGTACCCAGAGTGCAGAGCCGCCTTTCCAGCATGCAGG	0.4711366511474100	0.27201087236505600	0.2109528178617820	95	5UTR	DAAM1	0.987660264631516	1500
BA059910_Multi	2.233325253333330	TTTGGGGCTGGCTTTCTCAAGGAAGCCCAGCTCCCTGTGATTGAGAATGAAGTGTGCAATCGCTATGACTGGGATTGGGACACACTTTCTGGGCACTGCTGGCCAGTCCCAAA	1.2234176194240700	0.7063404919058200	0.5478009159651380	113	5UTR	LPA	0.9875814492150130	1501
BA037543_1	2.2332926	GTCCGGGTTTTGCGGCGGAGCGGGCGGGCTGCGCGTGCGGCGGCTTCAACTGTCGCGGTAGGCAGCAGCAGGCTGAAGGGAT	0.7036941978547980	0.4062780345586450	0.31509270117798200	82	5UTR	FAAH	0.9875292254717740	1502
BA103050_1	2.2332191	TGGGGGCCACTGCTGCCACCGCCGCCGCCACCTCGTCTCCTCCCCGTCCCCGCCCAGCCCCA	0.32412354731484400	0.18713281729292100	0.14513737022706100	62	5UTR	SPATA6	0.9874116740693200	1503
BA005672_1_Multi	2.2330518333333300	TGAAGTCAGTTCCGGTTGGTGTAAAACCCCCGGGGCGGCGGCGAACTGGCTTTA	0.7533428949078240	0.43494272316712400	0.33736023663333000	54	5UTR	APLP2	0.9871441579978860	1504
BA114497_Multi	2.2330209666666700	CTTCTCTTTCTTTCCCCCTCCAAGTTCCTAGTGGAGGGCTGAGTCCAGCATCCCAGACTCGTGTGACTATATAGG	0.6117198258730900	0.3531766061364600	0.27394271482646800	75	5UTR	TSSK4	0.9870947917399840	1505
BA002659_Multi	2.232258266666670	GCGGGTTTCCGGCGGGGCCCGGCAGGCGCCGAGGAGGAAGAGCGAGCCCGGACGGCGCCTCTCGAACGAGTGTGGGCGC	0.6406669413664100	0.36988923105879100	0.2870039506329570	79	5UTR	ADRM1	0.9858749760304400	1506
BA086509_1	2.23200785	CCTTCTCAGCCCTCAAAGACAGACCGACAGACAGACAGACAGCTGGCAAGAGG	0.8723492908802770	0.5036510979171070	0.3908361213336580	53	5UTR	PTPN7	0.9854744749370450	1507
BA025039_Multi	2.231767383333330	TGGGGCGCCCTCCCTGCGCCGGGGGCGGGAGCCCAGCGAGCGCAGAGCCCCGGCCCCGCGCGGCCCGAGTGCCACATCACTGCGCTGGCCGTCCAAGGTCCGCCGCCCCA	1.0808432834624500	0.6240251606588440	0.4842992560667850	110	5UTR	CPZ	0.9850898872647990	1508
BA053375_Multi	2.231275466666670	GGTGGCGGAGATTGCACCGGAAGACGCTTCCTGGGTTTGAGGAGTTCAGTGACTGCTATTGAACCACC	0.48688223737709200	0.28110159081331200	0.21820803600931100	68	5UTR	INTS9	0.9843031458490580	1509
BA085300_1	2.2301987783333300	GCAGTTCCTCCCGGGGTCGGAGGCCGATTCGCCGTGTGGCGGGTTCGAGTCCCGCCTCCTGACTCTGGCCTCTAGTCCCTGAGTCCCGGGCGGGCTGC	1.0247709482771900	0.5916517828455440	0.45949758301052400	98	5UTR	PRUNE	0.9825811564124720	1510
BA054994_2_Multi	2.2298946833333300	CGGCGGCGGCGTACCCGGCCCGAGACGGGAGGAGACGCTCGGCGGCCCCCGCCCGCCG	0.6847971822485700	0.3953678375115090	0.30709844162905000	58	5UTR	KCNS2	0.9820948054773810	1511
BA047342_Multi	2.2294208366666700	CTCGGCTGGCTTCGGAGGGCTCGGTGACTCTGGCCGCGCTGCATTATGGAATACAGAGTCTAAGAGAAAACTAGCCCGG	0.3789251779916720	0.21877255351621900	0.16996574704945600	79	5UTR	GTF3C2	0.9813369641139150	1512
BA091143_1_Multi	2.229100566666670	CGGGAGGGGTCACAGGTCAGTGCCGGAGCCTCCGCGAGTGAAGGAAGACGAAGTGCGTGACCCGACCG	0.7872079134321900	0.4544947007282790	0.3531504702855820	68	5UTR	RIT1	0.9808247438735900	1513
BA038511_1	2.2290379833333300	TGGGAGGAGGCCCAGCGGCGAGCTGGCTTTCTCCTG	1.0254256379534300	0.5920297681063540	0.4600305807350990	36	5UTR	FAM3C	0.9807246519198000	1514
BA112351_1_Multi	2.228464666666670	GCTGCAGTTCTGCCATCACTCAAGATGGCTGCCCCCATCAAGATGACCGGGGTGTGCCGGGGGGAAAGGGGCAGC	0.8888988092137450	0.5132059667818930	0.39888395921635000	75	5UTR	TOMM40L	0.979807724325014	1515
BA013007_1	2.22824705	GGCTCGCGTGTAGCGGCGGCGGCGGCGTCTCCGTGAGGAGGCGCGCGGGGCC	0.2547072025910970	0.1470552719805060	0.11430833156094500	52	5UTR	C17ORF49	0.9794596815445510	1516
BA041368_1	2.2281664333333300	GCGGGGCCTGCCGGGAAAGGGGCGGGCCGAGC	0.9066932870852250	0.5234796133710810	0.4069235015486760	32	5UTR	FLOT1	0.9793307481809080	1517
BA057765_1	2.2277295900000000	GCAGCCACTATCCAGGAGGTCAGCGAGGCCGTGCTGGCCCTGTGGCTGC	1.0335697465774200	0.5967317714127290	0.4639565552376690	49	5UTR	LAMB3	0.9786320876844990	1518
BA112977_Multi	2.2276669666666700	CGCACGGGTGTCCTCGCGCTGCTAGTCCGCGCGCAGCCTGGCAGTTTGCCGCTTCCTCGTCCTCCATCCTGCG	0.37976413673385800	0.21925692657185900	0.1704761718948110	73	5UTR	TPP2	0.9785319317571570	1519
BA119839_Multi	2.2266826166666700	CGGCGACCCGGCCCGTGGAGCCGGCGCGGGCGGGCTGCTGAGGTGGCTGTCGCCGGCTCCGAGCTGCGGCTTCCCGGGCCGAGCCCCCG	0.783869076342355	0.45256702223568200	0.3520344886492190	89	5UTR	WIPI1	0.9769576226006210	1520
BA031687_1_Multi	2.225992133333330	CCCCTTCCGAGGCCTCTCCCTGCACAGGCCCCTCCTTCCTCTGTCACATACCACAGCCCAGGACAGCTGTCTGGCTATGAAAGGGCCCAGTGTGAAGGGG	0.6425963865340060	0.3710031967456890	0.2886786421710050	100	5UTR	DNMT3B	0.9758533058087250	1521
BA084730_3_Multi	2.225899278333330	CGAGGCAAGGCTACAGGTGCATCAACTGCAAACTGCTGGTCCATAAGCGCTGCCACGGCCTCG	0.6251128823444760	0.3609090908954860	0.2808361045035860	63	5UTR	PRKCZ	0.9757047992036260	1522
BA001718_1	2.2254008666666700	GGGGAGCGAGCCCGGCCCCGCCAGCCCAGCCCAGCCCAGCCCTACTCCCTCCCC	0.6758019036955900	0.39017441101751100	0.3036764808615560	54	5UTR	ACTN1	0.9749076700823190	1523
BA048067_Multi	2.2251254166666700	GCCCTGGACCCCCGGGCGGCGAAGCTGCGGCGCGGCGCCCCCTGGAGGCCGCGGGACCCCTGGCCGGTCCGCGCAGGCGCAGCGGGGTCGCAGGGC	0.9789784341395330	0.5652134624812980	0.43996550792453100	96	5UTR	HBQ1	0.9744671322074090	1524
BA018967_1	2.2250328000000000	GGACAGTCCCCCTCCCCGGGCCTCTCTCC	0.30981431240963900	0.17887137666850400	0.1392403349782710	29	5UTR	CCNG1	0.9743190067780580	1525
BA112287_1	2.2240280666666700	GCTGGCGGTTGCTGTCAGC	1.11252884156489	0.6423188261587120	0.5002314756001840	19	5UTR	TOM1	0.9727120977654670	1526
BA039495_Multi	2.2237933166666700	CCGGGAGCCACGTCTCCGAAGACCGATAGCTGCTTCGGGATTGGCGTCCGGGCGGCTATCTAGGGGCTGCTGGGAAGATGGCGGACTCGGTGGCTAGCCGATGAGGAGGCCGCGG	0.2641872490022960	0.15252857932794200	0.1188002711503320	115	5UTR	FASTK	0.9723366529800800	1527
BA049912_1	2.2234571333333300	CGGTCCCATATTGAACTCGAGTTGGAAGAGGCGAGTCCG	0.5787696606705840	0.3341528193869500	0.2603016950468080	39	5UTR	HNRNPA3	0.9717989819281760	1528
BA105611_Multi	2.2233473833333300	GCCGCGGCGCCCCCCGGCGCCCCCAGACCCCGGCCTCCGGCACAGAGGCGGGAGACCCGGAGCAGCAGCAGAGGCAGGAGGACTAGGAGGAGGAGGAGGAGCCGTCGC	0.44865482609208200	0.259030984617488	0.20179249965852800	108	5UTR	STX1B	0.9716234544939000	1529
BA115003_Multi	2.223266783333330	GGTTCTCTTACATCGACCGCCTAAGAGTCGCGCTGTAAGAAGCAACAACCTCTCCTCTTCGTCTCCGCCATCAGCTCGGCAGTCGCGAAGCAGCAACC	0.17893186948213900	0.1033063630121160	0.08048151073163950	98	5UTR	TUBA1A	0.9714945477859020	1530
BA067459_Multi	2.2225915766666700	CGTTCCCAGCAGGCCCTGCGCGCGGCAACATGGCGGGGTCCAGGTGGAGGTCTTGAGGCTATCAGATCG	0.7855664336737540	0.4535469919478760	0.3534461490454800	69	5UTR	MRPL37	0.9704146635598780	1531
BA092686_Multi	2.222363533333330	GCTGCCGCCAAGGTGCTCGGTCCTTCCGAGGAAGCTAAGGCTGCGTTGGGGTGAGGCCCTCACTTCATCCGGCGACTAGCACCGCGTCCGGCAGC	0.25980867876507300	0.15000061062281600	0.11690647136176900	95	5UTR	RPLP1	0.9700499450067670	1532
BA044668_1_Multi	2.222308883333330	CCGGAGGCTCGCCGTACGCATGCGCCCTCCGTCCCGCGCTTTGTTGCGAAAGCGAGGGGGCGAGGTGCTGCGGTGCTAGAGCGCGGCGCGACCGG	0.46632524264660600	0.2692330043719360	0.2098381760267030	95	5UTR	GMCL1	0.969962541140861	1533
BA117038_1_Multi	2.2222379166666700	CGCAGGTACCACCTTCGTTACTACAAAACTGGAATCTGCATCCACGAGACAGACTCGAAAGGCAACTGCACCAAAAACGGCCTGCACTGCG	0.6798481572945950	0.39251051662210500	0.30592951015540200	91	5UTR	UNK	0.9698490413967230	1534
BA122067_2_Multi	2.2221583333333300	CGCATCCTTCTGTGGCCACTGTTAGGGGTCAGTGACATTCAGAGATGTGGCCATAGACTTCTCCCAGGAGGAGTGGAAATGGCTTCAGCCTGCTCAAAGAGATTTGTACAGATGTG	0.8488228045856350	0.49006807472180900	0.38198124402430100	116	5UTR	ZNF140	0.9697217606831820	1535
BA039506_1_Multi	2.2219796566666700	AGCCACGTCTCCGAAGACCGATAGCTGCTTCGGGATTGGCGTCCGGGCGGCTATCTAGGGGCTGCTGGGAAGATGGCGGACTCGGTGGCT	0.9397195079052040	0.5425473108518120	0.42291994217217000	90	5UTR	FASTK	0.9694359961559390	1536
BA058556_1	2.22167275	GCAGCACCAGGTTCTTGACACAGCCTGTGATGCCTGAGGAGAATCTGC	0.2746738528896910	0.15858302290521500	0.12363380380377400	48	5UTR	LDLRAD2	0.9689451484132300	1537
BA008146_Multi	2.2212693500000000	CGGGTGACAGTGAGTGGCAGACACCCGGCCTAGCGCCGCGGGTCGCGCCGAGCCGAGCCGAGCCGAGCGGAGCCGGCGGAGCCTCTGGAATCACCCG	0.9972472575188960	0.5757609725771510	0.4489537738945960	97	5UTR	ATG9A	0.9682999751377220	1538
BA114258_3_Multi	2.2208676833333300	GCTTATGTTCCTGAGGAAGAATTGAAGGCAGCAGAAATAGATGAAGAGCACGTGGAGGATGACGGGCTGTCTTTGGACATTCAGGAAAGTGAGT	0.9225808322892100	0.5326522918713650	0.4154145873762700	94	5UTR	TSHZ1	0.9676575740494820	1539
BA070849_Multi	2.2205888166666700	TGGGGCGGGCCGGGGGCGGGTCTGCGGGACCCCAGAGTCAGAAGGAGTGAGAACCCTGACCCCTAATCCCACTGCATCCAGCCAATAGGAGCCCAGTAAGTGACCCCA	0.6562804726686460	0.3789037075591370	0.29554344673940600	108	5UTR	NDRG2	0.9672115717669740	1540
BA049069_Multi	2.2200177166666700	GGAGTTCAGACCTAGATCTTTCCAGTTAATCACACAACAAACTTAGCTCATCGCAATAAAAAGCAGCTCAGAGCCGACTGGCTCTTTTAGGCACTGACTCC	0.5880649518792170	0.3395194582684500	0.26489200850261200	101	5UTR	HGF	0.9662981893732130	1541
BA092297_Multi	2.2192137916666700	GGCGCTATAGCAACGGTAGCTAGCTGCAGGGCCAGTGGCACGGCC	0.41257047715648300	0.23819767604598800	0.1859083963454620	45	5UTR	RPGRIP1L	0.9650124409212720	1542
BA014130_Multi	2.2191152666666700	CCCGCGCCCCGAAGAGTCGGCCAGCCCCGAACTGCCGGAGTAGGGGTGGGAACCAAACTTTTTCCTGCCCCGGG	0.808355509484349	0.466704271001706	0.36426927506951	74	5UTR	C20ORF24	0.9648548660651260	1543
BA024607_Multi	2.219098283333330	GCTGGAGAGAAGTGTCACATTTTGCTCACTCTCAACCTTCCTCGCCCACCCCCTTCCCGGAGAACCTGTGCGGTGTGTAGAGGGTGCTGTGAGCCACCTCCAGC	0.5071046827621890	0.2927770251000700	0.2285183520580540	104	5UTR	CPA6	0.964827703961021	1544
BA072892_Multi	2.2188745083333300	CTTTCTCGGGACACAAACGGGATGAAAGTCCAGGGCTGGGACTTCCTCCTTGGAATGTTTGACAAGGACTGACGTACTCTAGGCCCTTTGAATCCCGGAAG	0.40134864175766200	0.23171874635767700	0.18087937837418700	101	5UTR	NOSTRIN	0.96446981191906	1545
hsa-mir-30d	2.218868966666670	GAAGCTGTAAGACACAGCTAAGCTTT	1.0205956926927800	0.5892411979099520	0.45996212846493200	26	B_pre-miRNA	None	0.9644609489164960	1546
BA084586_Multi	2.218219766666670	CGGAGGAGGACGAGAGCCTGAAGGGCTGTGAGCTGTACGTGCAGCTGCACGGGATCCAGCAGGTCCTCAAAGACTGTATCGTCCACCTCTG	1.3174861617840400	0.7606509901596220	0.5939385184380690	91	5UTR	PRKAR1B	0.9634226581617600	1547
BA001556_1_Multi	2.218169016666670	TACTGTCAGAGGTTACTACAAGTGTTTGAACAGGTAACTTCTACCTTTGAACTTCTGTTGTGACAGATTCAAAGGTTCCAGGGGAGTGTGTTGGCCACTCTCAGGACAGTA	1.19954075353341	0.6925551769564410	0.5407796901500360	111	5UTR	ACSL5	0.9633414917172090	1548
BA042011_Multi	2.2170976566666700	CGTCGGGGTTTCCTGCTTCAACAGTGCTTGGACGGAACCCGGCGCTCGTTCCCCACCCCGGCCGGCCGCCGCTCCAGCGCCGCGCAGCCACCGCCGCCGCCGCCG	0.6863478194919160	0.3962630983413710	0.30957040499687200	105	5UTR	FTH1	0.9616280240909100	1549
BA046191_2_Multi	2.216927416666670	AAGTCCAGATTTTAACATCTGATGCCAATAAATTAACTGCTGAGAACATCACTAGTGCTACGCGAGTGGTTGGACAGATATTCAACACTT	0.689800339921078	0.3982564119405300	0.31115152202783900	90	5UTR	GPR128	0.9613557526520830	1550
BA036939_1	2.2164979	CGGCCGCGGTCCCGGGGGGCGGCTGAGGGGGCCGGGCCG	0.2637996597572350	0.15230480457297100	0.11901642665992800	39	5UTR	EVI5L	0.9606688099780160	1551
BA054728_1	2.216433416666670	CGCAGGTGAGAAAGCG	0.6893861024349710	0.3980172518164180	0.3110339779445080	16	5UTR	KBTBD4	0.9605656792804900	1552
BA121836_1	2.2161279000000000	GGCAGCGGCGGCGGCGGCGGCGGCGGCGGCAGTAATTGTTCCTGCCTCCTCCGCCACCTCCGCCCCTGCCTGCC	1.8666510836048600	1.077711505602370	0.8423029571555250	74	5UTR	ZMAT1	0.9600770546187230	1553
BA099204_Multi	2.216056116666670	CTGGGCCCTCCTCCCGACCTGCCCCGGGCTCGTGCCCCGCCCACCCAAAAGTGGGTGAAAGGTCGGCGGCGCCGGCACTGCAGCTGGGGCTGAGAAGCCAGGACGGCCCGAG	1.0753810976218800	0.6208715661934260	0.4852679900721270	112	5UTR	SLC25A20	0.9599622487478920	1554
BA071420_2_Multi	2.216054233333330	GCTGCGGAGAGGTGAGGTTCCGGAGGCCCTGAGGCGCAGT	0.4054028520194730	0.23405944574368500	0.1829390481160190	40	5UTR	NEDD1	0.9599592366598020	1555
BA066773_Multi	2.215679666666670	GCGCCGCCCAGCCCTGTCGCCCCCCGGAGGTGATCCCTCCCTCCTGCCTGCCCGCCAGCCTGACCTGTGCCCGGCTCGCGGGCCGCAGCCTCGGCCCCGGCGC	0.6354701184067200	0.36688884392408300	0.28680595302963600	103	5UTR	MNT	0.959360177653285	1556
BA016335_4_Multi	2.2148409500000000	GGCCGTGTGCAGAGTACAAGGAATGCTTCTCCCTGTATGACAAGCAGCAGAGGGGGAAGATAAAAGCC	1.9507320873577100	1.126255695752810	0.8807549306679140	68	5UTR	CALML4	0.9580187855386170	1557
BA052039_1	2.2148301833333300	CAGTGTCTGTGTTTTGTAGATAAATGTGAGGATTTTCTCTAAATCCCTCTTCTGTTTGCTAAATCTCACTGTCACTG	0.9996804242854100	0.5771657620647810	0.4513575947303030	77	5UTR	IGF1	0.9580015659907750	1558
BA092532_Multi	2.214192483333330	CTTTCTCGTTCCCCGGCCATCTTAGCGGCTGCTGTTGGTTGGGGGCCGTCCCGCTCCTAAGGCAGGAAG	0.5363140665437490	0.30964107068921700	0.24221655099124900	69	5UTR	RPL30	0.9569816676323430	1559
BA073483_2	2.213692726666670	GGGGGCGCGCGCGCGGCGGGGGCGGGCTTTGCCGAGCGCAGAGCTGCAGCCGCCGAGCCGGACGTGTCCGC	0.7183896144104450	0.4147624372629020	0.324520926394415	71	5UTR	NSF	0.9561823874003370	1560
BA080855_1	2.213217475	CGCGGCTCTGGGCTCCCGGGATAAGGGGCTCCCGGGACAAGGGGCTCCCGGAGAGCCCAGTGGTTAGCG	0.8080590666515970	0.466533119652417	0.36510603941060800	69	5UTR	PLA2R1	0.9554222989658450	1561
BA119869_2_Multi	2.2129385833333300	GGGGCAGGCTGGAGGGCAGGGCAGCCCGAAAACACCACCGCAGGTCCACGCGTGCGCGCTCCCGGCAGGAGAGGGCCAGCCGGCCCC	0.47445552294290600	0.27392702388959100	0.2144006736184410	87	5UTR	WNK2	0.9549762566998680	1562
BA072124_1_Multi	2.2123878666666700	GCACAGAAACGATGGAGTTGAGCCAGTCGACCCTGGTTGGAAGCAAGTGAGAAGAGACCAGGCGCACCCCTAAATTTCTGTGC	0.9140544544390070	0.527729585324337	0.41315289611318600	83	5UTR	NHS	0.9540954741621620	1563
BA070477_Multi	2.212125116666670	CCGGCGACGTCACGCGGCCGTTACGGCGCTCAGGCGTCTCGACGCGCGCGATTTAAAACCAGCTCAGGAGACGCCAAGG	0.6120084349239730	0.3533432346496770	0.2766608589690330	79	5UTR	NCAPH	0.9536752478901250	1564
BA031812_Multi	2.211826166666670	GGAGCTGCTAGAACAATGCTGAGGCGGGTGAGGTGAGGAGCAGCCCCTCGCGGCAGCCC	0.9260702782882320	0.5346669244582220	0.4186903529059280	59	5UTR	DOK4	0.9531971255532060	1565
BA069843_1_Multi	2.2116219000000000	CGACCGCGGGCTGACGTGGCGGGGCTGGCGTGTGGGTCTCGCAGCGTTGCTCACAGAACAGAGTAGAGGCGGCG	0.8971510129583420	0.5179703788352440	0.4056529793624950	74	5UTR	NANS	0.9528704339458430	1566
BA067548_1_Multi	2.21098234	CGGCTACCCCGGCTACTCCTGCTCAGCATGGCTGCTTTAGGGACTGTTCTCTTCAGTGAGTGGCAGGTGTCCGGAGGCTGCACTGCAGCGTAGCCG	0.8506480901639200	0.49112190384178000	0.3847376230802100	96	5UTR	MRPL52	0.951847560817225	1567
BA029473_Multi	2.2109571166666700	GATGCGAGGCGGCGGTCAGGAAGAAGGAGGAGTGATGTTGGGATGGCCTGATTTCTCCTGTGTC	0.13524980255065400	0.07808650991046380	0.061172512814071400	64	5UTR	DEF8	0.951807220161335	1568
BA034682_2_Multi	2.209557533333330	TGTAACGATCCAAACTCCTTTTTCATTCAAATAGATCCCACCAAATATTTTGGTTGTGAGCTGGGAGCACAGACCCAGTTTGATGTTAAGAATGACCGTTACA	0.5561036794193540	0.32106660901010500	0.25168101351966900	103	5UTR	EIF5	0.949568812220051	1569
hsa-mir-6757	2.2092212216666700	GATGAAGATTAATCCCTAATCCCCAACA	0.7365782798129920	0.42526366812926300	0.3334108293859810	28	B_pre-miRNA	None	0.9490309359196680	1570
BA039682_2_Multi	2.20900305	CAGCGCGGGACTGAGAAGGAAAGCTTCTTTCTGGGCAGCCAGAGCCGCAAAGGTGGAGCCGCGTTG	0.5641334068192980	0.32570257428598200	0.25537918873371300	66	5UTR	FBXL3	0.9486820055061660	1571
BA093508_Multi	2.2087423666666700	GCCTCCTCGCCTTTGTGCCATCCGGGTCTCTCGCGCGAGCGATTTAGTCTGAGGCGAAGCTTCGGAGCGGCCGGTACTGTTGAAAGCGACAAGTGGAGGC	0.932343782105858	0.538288933576091	0.42211522546783400	100	5UTR	RSRC2	0.9482650845343330	1572
BA055155_Multi	2.2082441000000000	GGAGTTTAAAAGTTAGGCAGTCCTTATAGGTATGGAAGCCGAGCTAATTTCCTTCTGAGCCCCCCAAATGCCTCC	0.1741322289204750	0.10053528924182600	0.07885551643519600	75	5UTR	KDM2B	0.9474681873171550	1573
BA115768_1	2.2075784166666700	GGGAGCCGGGGCGGGGCGGCGGCCCAGCGAAGGAGCGCGCGGGCGGTCTGGCCCCGCCCCCTCCC	0.4262425813050400	0.24609126905654600	0.19308151324864100	65	5UTR	UBAC1	0.94640353412772	1574
BA050604_Multi	2.2072686	GCGCGCCGCGCCATGGTGTCCTGCGCGGGGCCAGGGCCAGGGCCGGGGCCGGGCCAGGCCGGGC	0.3657664452711560	0.2111753556378350	0.1657099843993410	64	5UTR	HOXD13	0.945908032309077	1575
BA052137_2_Multi	2.2067181933333300	GGCGGCATGGGGGCGCCCCCGCGGCTCTCCGCGCTGCCCGCCACCGCCTCGGCCAGTGGCCGGAGGCAGGAGCGCGTCTGAGCCCATGGCGAGGGGACCCGCCGCC	0.06861472114649760	0.039614727724301500	0.031093558458795500	106	5UTR	IGSF21	0.9450277455664020	1576
BA005924_Multi	2.206621216666670	GCCGCTTCCGGTTGAAGACGTGGCTTGGGGCCGCCATCTTGGCAAGAGGCGAAGCGGC	0.7056321202121960	0.40739689455335800	0.3197794505384700	58	5UTR	ARCN1	0.9448726470198460	1577
BA070764_2	2.2065956	CAGGACCTCTTTCTAGCTCTCAGAAAAGTCTGAGAAGAAAGGAGCCCTG	0.5384873779517710	0.3108958326156710	0.24403537193302200	49	5UTR	NDP	0.9448316772906910	1578
BA013292_1_Multi	2.2063745	GGCGCGCGGAGCGGGCGCGCCGCCAACGCGGTCACGTGCGCGGCCCCTCCTCTCGCGCCGGCCTCCCCCGCGCCGCGCTCTCCATTCATAAATTCTCCGCCTGCTCCGCGGCC	1.6450683205229700	0.9497806376892600	0.7455979574287890	113	5UTR	C19ORF26	0.9444780634800440	1579
BA029097_1	2.2061928833333300	TGGCCAAAGTGTGGATGGAAACTTGAAGCCA	0.6176050557158720	0.3565744451704330	0.2799415501616220	31	5UTR	DDX4	0.9441875968967020	1580
BA103604_1	2.2059555166666700	CGGCGGCCGAAGAGCTTGTGTGCGGAGCTGAGAGGCCTATG	0.6884697992127930	0.3974882239044340	0.31209595751645600	41	5UTR	SPRYD3	0.9438079671747630	1581
BA112345_Multi	2.2059492833333300	GGCGGCGGCAGCGGGTTCGGTTGCGCGTGGCGCACGGGGTGGGAGCGGAGCCCAGGCCGGGAGCAGGCGCCGCCGCC	0.26390281133944600	0.15236435916672800	0.11963231128354500	77	5UTR	TOMM40	0.943797997962855	1582
BA050604_1	2.2057568333333300	GGCCAGGGCCAGGGCCGGGGCCGGGCCAGGCC	0.3140400872390070	0.18131112890377400	0.1423729408850710	32	5UTR	HOXD13	0.9434902052090830	1583
BA099313_Multi	2.205256763333330	GGGCATAAGAGTCCTCTCGTTGGTCCCGGAGGTGGGGTTGCGCTCACAAGGGGCGACCGTCGCCACGGTGGCGGCCACTGCATCGCGTCCCACCTCCGCGGCCC	0.9031736084302750	0.521447525952185	0.40955485249939400	104	5UTR	SLC25A32	0.9426904238509180	1584
BA041617_Multi	2.204907416666670	CCACTGCCCCCACAGTTTCTCTCTGCTTCTGGTCAGCTGGGTTGTCCTGCATGG	0.2605477572907340	0.15042731780855800	0.11816720979814400	54	5UTR	FNDC8	0.9421317001691600	1585
BA034607_1	2.2048525000000000	TCTGTGCGGCTGCGTGGGGCTCGGCCGCGCGGACTGAAGGAGACTGAAGCACTTCTACCCTAGCCGGGCCCAGCCCCCGAGCAGTGCAGCCTCCCGAGTGCAGA	0.6568962250713600	0.37925921237459800	0.29793204990871700	104	5UTR	EIF4G1	0.9420438698129050	1586
BA059544_1	2.20417099	CCCGGAGAAGGGAGGACTAAGAGAATTTCACTTGATGACCCTTGCCTCTTTGTGTCTGGG	0.5167714151144790	0.29835811562584800	0.23445159992532100	60	5UTR	LOC153328	0.9409539044212550	1587
BA021256_1	2.20385722	GTTTGTTTCACATCCCTAACAAGCAGGGTTTACCTGAGCAAAC	1.0480533795140400	0.6050939007875290	0.4755541193880250	43	5UTR	CFC1	0.9404520798831880	1588
BA021574_Multi	2.203821183333330	TTCCGGCCGGCTTCCGCAGACGGCGCTGGTGGTCGATCGTGTGGCGCCGGAGGACGTTCCCCGCGGCCGGAG	0.29908307072500900	0.17267569139314400	0.1357111334562270	72	5UTR	CHERP	0.9403944450436440	1589
BA006910_Multi	2.203633016666670	GCCGCTCCCTCTGGGCTTCCGTCCTCCGCCCGCGCCCGACGGAGCCTGTTCGCGTCGACTGCCCAGAGTCCGCGAATCCTCCGCTCCGAGCCCGTCCGGACTCCCCCGATCCCAGC	0.20614171166217400	0.11901597271936700	0.09354629836414200	116	5UTR	ARPC1A	0.9400935027911020	1590
BA006612_1	2.2035339733333300	GCAGCCAGAGACGCTGCTTTTTTTTTCCGGGTTCGGAGCCGTTCCGGATGCTTTAGGCTGC	0.7381849843503300	0.42619129942640300	0.33500050068829300	61	5UTR	ARL 15.00	0.939935098944341	1591
BA106153_1	2.2032753666666700	CTTTCCTTCAAACATTTTATAGGCTTCAGGGAGAGAGAGGAGGAGGAGAG	0.4476612514762980	0.2584573440456060	0.2031798921954840	50	5UTR	SVEP1	0.9395214992661020	1592
BA120179_Multi	2.2029633	CCTGTTCTTTCTCTCCTTAAGGGTGAATCACCAGGATTTTCAACTGAGAAATTTAAGAATAATTGAACCTAACGAGGTGACACACTCAGGAGACACAGG	0.12180548647348600	0.0703244304042404	0.05529165486936890	99	5UTR	XPNPEP1	0.9390223989351390	1593
BA012903_1	2.202935366666670	AATACCTGAGGAGCATCCACTATATCTCCCAGGTGTT	0.6645026713520140	0.3836507961823110	0.30164419774035200	37	5UTR	C16ORF7	0.9389777240710780	1594
BA025752_Multi	2.20283525	GCAGGGAGAGAGAACTGGCCAGGGTATAAAAAGGGCCCACAAGAGACCGGCTCTAGGATCCCAAGGCCCAACTCCCCGAACCACTCAGGGTCCTGT	0.7345033943324750	0.4240657324385480	0.33343546428743400	96	5UTR	CSH2	0.9388176036006610	1595
BA114805_2_Multi	2.202705216666670	GCTATTCCAAGAAATAAAAATTAATCTAATTTAACTTCTTTTCAGTGTCTGAAAAAAGCAGTGAGACTCGACAGTAATAATCACTTATACTGGAATGCTCTTGGTGTGGT	0.30620203663947700	0.17678582828021400	0.13901180889871800	110	5UTR	TTC37	0.9386096362442110	1596
BA103592_Multi	2.202684016666670	GCTCAGCCTCCTCTCCTGGGGTCCAGCTTGTCGCCTCTGGCTCACCTGTTCCTAGAGC	1.5290356630546700	0.8827891516651510	0.6941693186517820	58	5UTR	SPRR4	0.9385757302614610	1597
BA089097_1	2.202439983333330	CGGGAGTAGCGCAGTCGCCAAAGCCGCCGCTGCCAAAGCTGCCGCCACTAGCCG	0.7109078923045540	0.41044286299106400	0.32278195895654500	54	5UTR	RASSF5	0.9381854382807970	1598
BA101213_Multi	2.2023965000000000	CGGCCGCGGCGGCGGGAGGCGGCGGGAGGCGGGCGGAGGAGGAGGCGGAGGAGGCGGGAGCTGAGCTGAGTGGGGCGGGCGGCGGCGGGGCCCGAGCCG	0.22418986823964600	0.12943608077774700	0.10179359994426400	99	5UTR	SMARCC2	0.938115893698258	1599
BA020043_Multi	2.2022768666666700	CGCGCGCCCTAAGGAGTGGCACTTTTTAAAAGTGCAGCCGGAGACCAGCCTACAGCCGCCTGCATCTGTATCCAGCGCCAGGTCCCGCCAGTCCCAGCTGCGCGCG	0.8125706140219080	0.4691378627411280	0.3689684191487710	106	5UTR	CD9	0.9379245594654190	1600
BA052894_Multi	2.2020284666666700	GGGGCGGGGCCGGCGGCGGGCTGCGGGCGCGGCCGGACGGGAGTTCCCCGGAGAAGGATCCTGCAGCCCGAGTCCCGTCCT	0.6419560649636110	0.37063350691465300	0.29152941239464300	81	5UTR	ILK	0.93752728370529	1601
BA104361_2_Multi	2.2017637000000000	CTTTAGAGGAATTGTCTTAGAAGAAAGAAGGCAAGCCACCATTTTACCCACGTAAATATATGAATATATTTCTGACATTGAGGTGTTCCAGAAGATGATAAAG	0.5873016679407000	0.3390787760810790	0.2667414618293050	103	5UTR	STAG2	0.9371038320999880	1602
BA079086_Multi	2.201534683333330	ATCTGCAAGAAAGCAGCGGCGGAGGAGAGCTAAGACTAAAAGGCAAGAGGGGCCATTGAGTGAAGAGCAAGGGGGAGAGCTGGGAGTGAGGTGGGAAGAGTGGAT	0.16419264716858000	0.09479666904173700	0.07458099498118140	105	5UTR	PFKM	0.9367375568571040	1603
BA031086_2	2.201512625	GGCCTGAGGGACGGGCC	1.231661261149710	0.7110999606752210	0.559461366318403	17	5UTR	DNAJC27	0.9367022781085450	1604
BA053374_Multi	2.20147009	GACGTTCGGAGGGTGGCCTCTCTCCCACCGGGTTCCGCATACCCCAGGCACCGGCCCGCATCCAAGTGTCAGGTTGGAGCCGGGAAGCGGCCCTGGTGGTAGCGGC	0.4714494414549430	0.2721914619333100	0.2141520993614510	106	5UTR	INTS8	0.9366342502323090	1605
hsa-mir-5091	2.2014474833333300	GCTGGTCGCGGGTTGTGGGGTTTAGGTCACCGGC	0.6431513013533370	0.37132357696600700	0.2921492818804410	34	B_pre-miRNA	None	0.9365980945129700	1606
BA068142_2_Multi	2.2012295333333300	CCGCGCAGCTGCTGGCGCTGGAGCGCAAGTTCCGCCAGAAGCAGTACCTGTCCATCGCCGAGCGCGCGG	0.11532191363103300	0.06658113787833950	0.052389772118130800	69	5UTR	MSX1	0.9362495186195710	1607
BA066901_1	2.2009878333333300	GGTGGTGGGAGAAGGAGGAGGCGGCGAATCACT	0.5240040730232550	0.3025338926164370	0.2380767694793050	33	5UTR	MORF4L1	0.9358629584294600	1608
BA085125_Multi	2.200513745	CTAGAGAGGCCGCCAGGAGACCCGGCGCTTTCTTCCTTCTGCAGCTGAGGCTGCGGCGGGGCCGGGGCTGGGGTCGGGGCCAGCGCCCCTCCCCGCCCACCGGCCTAGCTAG	0.6672156178809300	0.3852171165910770	0.3032090208011540	112	5UTR	PRPSAP2	0.9351047305591150	1609
BA025853_Multi	2.200456583333330	GGCCGTGAGGGGGGCGGAGCCGGGAGCCGGACCCGCAGTAGCGGCAGCAGCGGCGCCGCCTCCCAGAGTTCAGACCCAGGAAGCGGCC	1.5692280652196500	0.9059942458744830	0.71313748115063	88	5UTR	CSNK1D	0.935013309687234	1610
BA061143_2_Multi	2.2003772433333300	CCCTGCAGTGCTACAGCTTTGAGCACACCTACTTTGGCCCCTTTGACCTCAGGG	0.7913948716797810	0.45691204219961100	0.35966326868610200	54	5UTR	LYPD5	0.9348864181461370	1611
BA065366_Multi	2.20002945	CTTGTTTGGAAAATTTCTCTACCAAGCAATAAATTACCCGCTGTGCTTTTGTTGTAGTGTAGAAGTTTTTGAGTTCTCCAAATCTAAACAAG	0.7617514773451660	0.4397974205008270	0.34624603654517700	92	5UTR	MFAP3	0.9343301787706620	1612
BA096123_1_Multi	2.1995935833333300	CCCTTCTCACACTCCTGCCCTGCTGATGTGGAACGGGGTTTGGGGTTCTGCAGGGCTATTGTCTGCGCTGGGGAAGGG	1.133391114610020	0.6543636651172270	0.5152729682419090	78	5UTR	SEMA4C	0.9336330802951580	1613
BA016180_Multi	2.1995506666666700	CGCTGAGCTGAGCAGCACCGAGGACAGCGCCCGGCAGCG	0.37315255821334000	0.21543972993326900	0.1696494488025770	39	5UTR	CALB1	0.933564442004609	1614
BA089960_Multi	2.198686933333330	CGGAGAAGAAATGTTTGGCAGATGAAGAAAATGAGGTGCAGAGAGGATTTAAGAGATTCTCTCTTACTGCCTGTTCAGGGTCAGTCCAGAATTGAGGGTCTCCG	1.1381715525598900	0.6571236522544250	0.5176596700988050	104	5UTR	RDH8	0.9321830397640720	1615
BA083064_Multi	2.197897355	CAGGTGCCTTCAGTTCACTCTCAGTAAGGGGCTGGTTGCCTGCATGAGTGTGTGCTCTGTGTCACTGTGGATTGGAGTTGAAAAAGCTTGACTGGCGTCATTCAGGAGCTG	0.7381707312850140	0.4261830704153060	0.33585314146074600	111	5UTR	PPARGC1A	0.930920236492909	1616
BA054520_Multi	2.1978480166666700	GACGGCGGCCGCTTGCCCAACCCGAGGCTCGGGAGGTGGCTGGGGAGTGAATTTTCTGGAAGGCGACTTTAAAGGCGCCGGGACTGAGCGAAGGGCGTTTGGGTACTGCCGTC	0.4156985884680170	0.24000369195375700	0.18913891466366300	113	5UTR	JMJD6	0.9308413277816430	1617
BA053657_Multi	2.197813083333330	GCGCCGGTTGCCGCTGCGGAGCGCGGCGGGTCCATGTGCGCAGTGAGTGGCGCTATTCCTGGCCCAGTAGCACCCGAGCCCCGGGTTTGACCGAGTCCGCGCTGC	0.4000105372600020	0.2309461913657490	0.18200389300318600	105	5UTR	IPO7	0.9307854575459190	1618
BA043749_Multi	2.1976806000000000	AGGAGCCGGGCCCCGGCCGCTGTCCAGCCGCTCCGTGCCCCGCGCGTCCTGCGCCGCCGCCACCGCCTCCT	0.4166735424656000	0.24056658190670900	0.1895969516523920	71	5UTR	GDF6	0.9305735718093870	1619
BA116806_Multi	2.1975398000000000	TGAGGCGGCTGCAGGTCCCTCCCTGCGGAGCCGCTGGTCCGGCTGGCGGAGATGTGACCGCGGGCCCGGCCGGCCTGCCTCA	0.47812755921397000	0.2760470750191640	0.21757401582167900	82	5UTR	UHMK1	0.9303483849050940	1620
BA112990_1	2.1969823783333300	CGGTGCTGGGCGGGACGGGCGGGCGCGGGGCGGCGGCTGGAGAGCTCCGCTGAGCACCG	1.0445177083448800	0.6030525800862460	0.475432902259901	59	5UTR	TPPP	0.9294568788006760	1621
BA013681_1_Multi	2.1969261166666700	AGGGCACAGGCGCTTGCGCAGTAGGGTGGCCGCTCCCGGCCGCGTGCAGCGCGAACGTCGGCGCAGGCGCCAAGGCTCT	0.3701219211681610	0.21368999081941900	0.1684726301718950	79	5UTR	C1ORF182	0.929366897333722	1622
BA073215_2	2.1968628733333300	GTTTTGGGCGCATCCCCAAAC	0.4647085945525480	0.26829963215964600	0.211532818089569	21	5UTR	NR1D1	0.9292657498163190	1623
BA066897_1_Multi	2.1967134666666700	GAGGCAGCCCGGGCAGTCGCCGGGTCGGTAGAGGTGCTGACAGGGCGGAGCCGCCGCTTGCCTCAGCCGGCCTC	0.5573544725396630	0.3217887547548160	0.25372197193537600	74	5UTR	MORC4	0.9290267979360110	1624
BA001669_1	2.1966255500000000	CAGTGGAATGCAGTGGAAGAGACCCAGGCCTCCGGCCACCCAGATTAGAGAGTTTTGTGCTGAGGTCCCTATATGGTTGTGTTAGACTG	1.1293707575970800	0.6520425109135680	0.5141389517194150	89	5UTR	ACTA2	0.9288861893990620	1625
BA033089_1	2.19623775	CAGACCACAGCTATGAGTCCCTTCGTGTGACGTCTG	0.06730365702662440	0.03885778450176780	0.030644977770109100	36	5UTR	ECH1	0.9282659658089720	1626
BA071644_1	2.195787733333330	GCGGGGGCGCCTGCAGCTCAGCTGAACTTGGCGACCAGAAGCCCGCTGAGCTCCCCACGGCCCTCGC	0.28060704836611000	0.16200855491068000	0.12779333999654500	67	5UTR	NEUROG3	0.9275462366893220	1627
BA056005_Multi	2.1956685166666700	TGGGGAGGCAGTAAGGGGCCGTGGAGCTGGCCTCGGCCTCGGCATCGGGAGAGGCTGGACTTCCTGTCTCTCTG	1.3434836784515400	0.7756606634058680	0.6118791011728590	74	5UTR	KIAA1267	0.9273555688476550	1628
BA107646_1	2.1954869333333300	GCGGCCCTGGGATAGGGGCTGT	0.7809892981115240	0.45090438149890500	0.3557248673421960	22	5UTR	TCEB1	0.9270651555756070	1629
BA068836_3_Multi	2.1954613833333300	CTCCGACGGTACCCACTGCCGCTGCGCAGCGGGAAGGAAGCTAAGATCCTACAGCACTTCGGAG	2.043479334185810	1.1798033436756100	0.9307744375276710	64	5UTR	MUS81	0.9270242924690400	1630
BA053359_1	2.195337016666670	GCCGGCCTACAAGCTTCCCCCGCCCCTGAGCTGTTTAAATATGCTAATGAAAGGATAGGGCCTGACCAGTAGAACGGC	0.3268720079284180	0.18871964176802600	0.14889377141042800	78	5UTR	INTS6	0.9268253880325060	1631
BA019792_1	2.195054483333330	CTCTGCAGAAGGAACAAAGCACCCTCCCCACTGGGCTCCTGGTTGCAGAG	0.2729237290151650	0.1575725884151420	0.12433574250089300	50	5UTR	CD4	0.9263735215077000	1632
BA027559_Multi	2.194929783333330	CGGAGCGAGTTTGGTTGCACTTACACCGGTACTTAAGCGCGGACCGGCGTGTCCTTGGACTTAGAGAGTGGGGACGTCCG	0.49450806544846500	0.2855043647031120	0.2252956195698800	80	5UTR	CYCS	0.9261740839582320	1633
BA097674_2_Multi	2.1946328500000000	CCCACAGGATGAACGAGCCGAGGCAGGACAGTGTCCTGCCCTGTCGGAACAGTGACTGCTGACCTGCCAAGAGAGAGCTGGG	0.31137619648391600	0.17977313085923100	0.1418807690242660	82	5UTR	SGMS1	0.9256991869545770	1634
BA015034_1_Multi	2.1944665333333300	GCGCCGCGCGCGTTGCCAGGGTGATCAGGTGACTCCCGGTTCGCGGCGC	1.03043822455262	0.5949237863287350	0.4695620593436040	49	5UTR	C5ORF32	0.9254331902550110	1635
BA114360_1	2.194161459333330	GCCGCAGCCGCCCGGCTAGGCCCCGGGCGGCTCTAGCCCAGGGCGGC	0.9343671106904740	0.5394571028790780	0.42584245872879800	47	5UTR	TSPAN17	0.9249452735672260	1636
BA115057_2_Multi	2.1937915166666700	CACTTCCCGCGCAGTTCCAAACCGCGACCAGAGAGTCTGGCGCCAGCTGCCGGCAACGGATAGAGGGGCTGTGTCATAGACGTCCGACGTGTCTGTTCTGGGAGGTG	0.6115625573771380	0.3530858071279870	0.2787696792201890	107	5UTR	TUBB	0.924353609903358	1637
BA117799_1	2.1935301666666700	CTTCTATAAG	0.6935508528783490	0.4004217716060090	0.3161802210052500	10	5UTR	USP49	0.9239356227056540	1638
BA120431_1	2.1933105000000000	AAGTGTCTCCTTCTT	1.12791362583956	0.6512012355011170	0.5142516875014100	15	5UTR	XPOT	0.9235843012806320	1639
BA092078_1	2.1931279	GGGAGGATGCTCAGGGTATTGGGGTCAGGGTGGCATTAGCCCAGCTCAAGCCGGGCCGGGCTGACTCAGCATCCTGCCCCAGCCAGCTTCCATCCC	0.06911171465784570	0.03990166706186380	0.03151285187601040	96	5UTR	ROM1	0.9232922620141290	1640
BA057268_Multi	2.193120166666670	GGCCGCCATCTTGGATTGCGAACTGGGTCGCTACGCTTCACGCCAGGGGCGGAGTGGCGGCC	0.8632239468647700	0.498382578093306	0.3936054029254530	62	5UTR	KPNA5	0.9232798937940070	1641
BA021050_1_Multi	2.1927334760000000	CCGTGTCGGCCCCGATCGTCCCTCCGCGCCATTTTCAAACTGCTCTAGCGCCGGAGCCCGTGCCTGGACGGAAGGAGCTAGTGGGGGACTCGAGGCCTGAGGGCAATGCGG	0.8814876531209730	0.5089271338167250	0.4020040113260770	111	5UTR	CEP135	0.9226614444037690	1642
BA047463_Multi	2.192523216666670	GTTGCTGGGGCTTGCGTGGGAGGAAGGTGACTGTGAGGAAGGTGTGTGTCCACCGAGCACTTGGATTCAGCTTCTTCATTTCCAAC	0.44896971508779500	0.25921278586392800	0.2047730722643710	86	5UTR	GTSF1	0.9223251684920370	1643
BA093112_Multi	2.19247856	CTCGGCCCCGGAGGCGGCACCAGGAAGCGCCCGCCCCGGCCGGAGCCGCCATGTAACCGGCGCCGCCCGGAGCCCGAG	0.41705087657332000	0.2407844358553760	0.19021890757888200	78	5UTR	RPS6KA4	0.9222537473519610	1644
BA036071_Multi	2.192187433333330	GAGCGGAGCATGGTAACTTCTCCAGCAATCAGAGCGCTCCCCCTCACATCAGTGGCATGCTTCATGGAGATATGCTCCTCTC	0.5872126161956850	0.3390273620321230	0.2678660625760450	82	5UTR	EPHA3	0.9217881371756550	1645
BA012065_1_Multi	2.192018416666670	CGCGGGCGCCGAGAGGAGAGGCGAGGCGGGGAGCGCAAGCGGCGGCGGCCACTGCCACGTATTCCCGGCAGTGGTGGCGGCGGCGGCGGCGGCGCCCGCG	0.5506710488709310	0.3179300783005650	0.2512164335317580	100	5UTR	C11ORF75	0.921517822261305	1646
BA016037_Multi	2.1919660000000000	GGCCGCCCCTCTGGCTGCTCTGCCTGGTCGCGTGCTGGCTCCTGGGCGCCGGGGCCGAAGCCGACTTCTCCATCCTGGACGAGGCGCAAGTGCTGGCGAGCC	0.8874966511370460	0.5123964304388650	0.4048861392635860	102	5UTR	CACHD1	0.9214339902520740	1647
BA075916_Multi	2.1919098	AGGCGAGGCCGGGACCGGCGCGCGCTCTCGTCGCCCCCGCTGTCCCGGCGGCGCCAACCGAAGCGCCCCGCCT	0.3480921703511260	0.20097110825502400	0.15880770748464500	73	5UTR	P4HB	0.9213441074110130	1648
BA061223_Multi	2.1917734000000000	CTGGGCGCTGAGTGAAGAAAATGAGGCACGAGGAATTGTTAACCAAGACCTTCCAAGGCCCAG	1.2983822378275100	0.7496213345207440	0.592388901985723	63	5UTR	LYSMD4	0.9211259575974790	1649
BA045737_Multi	2.1917158166666700	CCCTGTTCCAGCAAACGCACAAGTGAGGGCCGGTCGGGGAGCGGGCAGGG	0.3921709478846970	0.22642000232958000	0.1789333018918210	50	5UTR	GOSR2	0.921033862337734	1650
BA091782_1	2.191195633333330	CGAAGGGCCAAATCGCGAGCGGGGCGGGGCGGGCGCGACCTTCG	0.5041834188988900	0.2910904326222200	0.2300951184956070	44	5UTR	RNF5	0.9202019129449930	1651
BA036926_2_Multi	2.190919366666670	GCCGGGCGATTTCCTTGTTCCTCCTGCGAAACGGTGCGGTCTGGACACGTCTCCGGGGTGGGTCGTCCGGC	0.8287031122205060	0.4784519649187900	0.3782444597590650	71	5UTR	EVI1	0.9197600689433900	1652
BA022173_1_Multi	2.1902833833333300	TGCGGCGAGGAGGGCAGCCGAGCTGTCCGCAAACAACGGGCCTTTAGTTTTCAGGTGGCGAAACTGACTGGTCTGGTTAGAGCGCGTCCAAGCCAAGCCGCA	0.6986902753321240	0.4033890185431760	0.3189953777893370	102	5UTR	CITED1	0.9187429161165790	1653
BA104407_2_Multi	2.1902146833333300	CGGGCGCGGCGCGCCTCTCCGTGTGGAGCTTCCCACCTGCATGTACCGGCTCTCTAACGTGCAAGGCAGGAGCGGCGGCCCAGCGCCCG	0.3865762525169950	0.22318990345300400	0.17650153451106300	89	5UTR	STAG3L4	0.9186330415404080	1654
BA120809_1	2.189841643333330	CGGGCCCGTGCTTCTGCCGCGGCTGCGGCGCCCG	0.5492392286250950	0.31710341649620100	0.2508123043039100	34	5UTR	YTHDC1	0.9180364241911370	1655
BA016138_1	2.189472733333330	GCCACGTGGACCGACTCCGGCGCGCCGTCCTCACGTGGT	0.7015271168069570	0.4050268697323180	0.3204091588475400	39	5UTR	CAD	0.917446412111147	1656
BA076157_1	2.189321523333330	TCCGCCACCATTCCGTGCTGCGGG	0.3144874152002870	0.18156939382263500	0.14364606196419500	24	5UTR	PACSIN3	0.9172045760898540	1657
BA113698_Multi	2.1892351500000000	CCCACTGGGCTCCTGCATTAAGCCCGGGGTTCGCAGCCGCAGCCGGGATCGGGCACCCAGGGGCGGGCGGGCACGGTAGGG	0.47927575532393900	0.27670998635233700	0.2189238352599720	81	5UTR	TRIM46	0.9170664358658010	1658
BA042971_1_Multi	2.1891716666666700	TGTCGCGCAGTGGAACCGATCCTCAGCAACGCCAGCAGGCGTCAGAGGCGGACGCCGCAGCAGCAACCTTCCGGGCAAACGGTAACTGCACCGCGGCA	0.13663214390510700	0.07888460506356910	0.06241271344112960	98	5UTR	GALT	0.916964904507082	1659
BA082041_1	2.1888251333333300	GGCTATTTGTTGCTGCGCCGCCACCGCCCGAGTCATGTTCCGCGATCTTCTCAGGCTCTCCTAGCAGCATCCATCGCC	0.46980405087798100	0.2712414952407790	0.21463754400632400	78	5UTR	PNRC1	0.9164106802985070	1660
BA078822_Multi	2.1887976000000000	GCGCCGCCTCCGCAGGCCTCCTGAGACCCGGGCGGCTGGGGACGCAGACAGACACCTGAGGGAGGGAAGAGCGC	0.2760314639296220	0.15936684000457400	0.12611100447552700	74	5UTR	PELI3	0.9163666451699690	1661
BA100836_Multi	2.1886642333333300	GCGCGTTTCATCATCGGCGGCGGCCACTTATAAAAACTTCTAGGCGCGC	0.5725454672825680	0.33055927965889000	0.2615958439685290	49	5UTR	SLCO2A1	0.9161533466841550	1662
BA106418_Multi	2.188502300000000	GTCTGCTGGAGTAGGAATAACCGCTCCTGCCGCCGTGGTCGCTGGAGCTTTGCCTCTCTAGGCCGGCAGC	1.179079043416100	0.6807416031121340	0.5387607056278180	70	5UTR	SYS1	0.9158943604197030	1663
BA050572_Multi	2.188429316666670	AGCTCCGTCCAAAAGAAAATGGGGTTTGGTGTAAATCTGGGGGTGTAATGTTATCATATATCACTCTACCTCGTAAAACCGACACTGAAAGCT	0.7535479553592230	0.4350611148739400	0.3443327822472240	93	5UTR	HOXA7	0.915777635342298	1664
BA089498_Multi	2.18804035	TCCGCCGCGCGGAGTTCTGGGACTTGAGGTCCGCGGCCTATTTACCCAAGTTGGAGGTAGGGGCCTGTGGA	0.7395226439880710	0.42696359757833700	0.3379840065509170	71	5UTR	RBM41	0.9151555458569330	1665
BA097772_Multi	2.1877529500000000	CGGGCGGCACCGCGGTGCGCAAGCGCAACCGTCGGTGGGTCGGGGATCGGTCGCCTG	1.0609024132426400	0.6125122938695600	0.48492788604976500	57	5UTR	SGTA	0.9146958958832550	1666
BA065700_Multi	2.18733715	CCTCCGCGGCCGTGGACGAGCGTCCGTGCGGCCTGGTCCGGGCCATGTCCGCGTGAGG	1.268520594374810	0.7323807066348800	0.5799383027782480	58	5UTR	MGRN1	0.9140308908065170	1667
BA062478_1_Multi	2.1872552833333300	CCTGGCCTGGCCGGGGTGACCTTTGCAGTGACAGGCTCCCTGTCAGAGCTCCAGATTAGCTATGTCTGCCGGGAAGTGCTCCAGG	0.7845047135953320	0.4529340075747950	0.3586708508938940	85	5UTR	MAP4K1	0.9138999582693630	1668
BA045799_Multi	2.1867095833333300	GAAGGAACAAAACGGCATTTCCGGGAAGATGGCGGCGCACAAGTCAGGTCCGGCACATGTTTCCGCGGAGCGGACCCAGCAATGACGGATGATATCACCTCTTCTTC	0.7036410916639970	0.4062473736850910	0.3217807691643230	107	5UTR	GPATCH4	0.9130271990813480	1669
BA013994_Multi	2.1864847333333300	GAGAAGGAGTGGGAGGTTGTTTAAACTGAGAAAGACAGTTGCAAAACTTCGTACAACAGCATGAGCTCCAAGCTTCAAACGCATTCTC	0.7645321390831620	0.4414028363037840	0.34966269255290900	88	5UTR	C1QTNF7	0.9126675877501680	1670
BA095982_1	2.1864786600000000	GGGCCATGGAGAAAGCGGCCC	0.3372791405352530	0.1947282025800740	0.15425677218146400	21	5UTR	SECISBP2L	0.9126578744324690	1671
BA056109_1_Multi	2.186269933333330	GCCTCGTGGGAGTGGTGGTTCGACGGTGTCCTATGCCTGCTTTCCTTGCGGGCGGAGGAACTACAATTCCCAGCGTGACCCGGAGGC	1.158807847588320	0.6690380227441650	0.5300387797135000	87	5UTR	KIAA1407	0.9123240497740180	1672
BA059862_1	2.1862107166666700	CGAGGAGGGTAGGGGAGGCGGTGACAACAACCCCCTCG	0.724348772626742	0.4182029588632250	0.3313261466996940	38	5UTR	LOXHD1	0.9122293422608830	1673
BA046707_1_Multi	2.18603195	GCGAGCAGCCACTAGACGCTCCACCACCATCTTTTGCATGTGCAACATTTGCAGCCGGACAGAAAACCTCTCCCAGGGCTATGGAGACTGCGGGAAAAATCTGGCGGCTCGC	0.25001398034801500	0.14434563885509600	0.11436885922367900	112	5UTR	GRIA4	0.9119434337931460	1674
BA043377_2	2.185940816666670	CGCCGGCCCCACCACCTGTTCCCGGCAGCCAATGGGGCCGCG	0.4779052064046840	0.2759186995648680	0.21862678200658700	42	5UTR	GATM	0.9117976807163640	1675
BA003132_1	2.18516765	CCCTCAGGTTGTGACCGAGATTCCCGACGAGAGAGACTGAGGG	0.24139002269549200	0.13936659458293200	0.11046750701050000	43	5UTR	AHNAK	0.9105611252606180	1676
BA040552_Multi	2.1850974333333300	CTGGTGGTGATGGTGCCCGTCCCCCTCTCCGCAGGTCTGTGACAAGCAGGGAACAAGGCAACGGACGGCGCAGCCCAGCCCCGGCTGACGGACGCTGGCGACTCAG	0.684049426154602	0.3949361203293680	0.3130521393323390	106	5UTR	FEZF1	0.9104488250205860	1677
BA101850_Multi	2.1840745500000000	CCGAGTGCCGGGCCGACAGCAGCCCGGAGGTTGGCTATGTGACCAGGCAACATGCTGAGCCGGCTTCAGG	0.29752889673169200	0.17177838861973500	0.13622652978200400	70	5UTR	SNAPC5	0.9088128880086150	1678
BA109065_Multi	2.1832293333333300	GTCAGTGGAAATTAAGCACAACACATATAAATTGAAAAGTCAAATAAGGAAATGAATTACCTCCCTTGACGGCTCTAATTTTACTTGGC	0.6430892243326920	0.37128773678142800	0.29455871378882100	89	5UTR	THNSL1	0.9074611001916890	1679
BA075150_Multi	2.18279445	GGCTGCCGTCGGGGACAGGGCTTTCCATAGCC	0.14487030517474200	0.08364090969022020	0.06636919256173730	32	5UTR	OPN1LW	0.9067655743993470	1680
BA085276_1	2.1827362333333300	GCTGTGCGGCGGGGCAGGCATGGGAGCCGCGCGCTCTCTCCCGGCGCCCACACCTGTCTGAGCGGCGCAGC	1.5974925538327000	0.9223127559837340	0.7318761330099500	71	5UTR	PRSS23	0.906672466225023	1681
BA077993_Multi	2.1826074666666700	TGGGGGGAGGAGGGTGCCTAGTGCTGTCTCCGTCGCAGTTGCTTTTCTCAGCATTTTTGTGCCCGATGCTATGCCCGATGCTTTTGCTCCCCA	1.0433250907192500	0.602364021979051	0.47801774100619400	93	5UTR	PCTK2	0.9064665246977310	1682
BA034456_2_Multi	2.1825921000000000	GCAGTGGGACAGCACGTTGGTCCGGACCTCAAGCTACCCACGTTCTAGTCCCGCCTCTGTCATTTCCTAGAGCTGTGGCCTCGGATCCCTCCCTGGTGCCACAGCAGC	0.7055075348534040	0.40732496516292200	0.3232429618220480	108	5UTR	EIF4E3	0.906441948191368	1683
BA120788_1	2.1825703	CCAGGGCCTGACTAAACCTGG	1.434525416155210	0.8282236351765690	0.6572642430602160	21	5UTR	YPEL5	0.9064070826053340	1684
BA059192_1	2.182432785	CGCCCCGCCCGCGCCTTAGGACCCGCGGGGCCGCGCGGCGCATCCTGCGGGCGGCGGCG	0.7789991629977770	0.44975537645526000	0.3569407352894840	59	5UTR	LLGL1	0.9061871495290280	1685
BA044111_Multi	2.1817069500000000	CACAGCTTTGCACAGTGGATGTTTACTTGCTGGTGGTCTTATCTAAGATCAACATTGGCAGCTGTG	0.5212391090683120	0.3009375399327510	0.23891343842870900	66	5UTR	GHRL	0.9050262934446730	1686
BA110286_Multi	2.18159	CCCGCGTCTCCGGCGCAGCTTCTCAGCGGACGACCCTCTCGCTCCGGGGCTGAGCCCAGTCCCTGGATGTTGCTGAAACTCTCGAGATCATGCGCGGG	0.8139751316690780	0.46994876138280300	0.3731109565358650	98	5UTR	TMEFF2	0.9048392507709730	1687
BA001218_4	2.1814509833333300	GGGGACGCCGGACGCCGTCCGGACATTCGGCGCGCTTGCCACGATCTTGGACGGGTCTCGGGCCTCGACCTTTGAATTCCCC	0.9450841487586830	0.5456445876926740	0.4332364815800540	82	5UTR	ACOT4	0.90461691602089	1688
BA033599_Multi	2.1808352900000000	GGAGAAGCCGGGAGCGCGGGGCTCAGTCGGGGGGCGGCGGCGGCGGCGGCTCC	1.089243873602610	0.6288752436376190	0.4994617789785550	53	5UTR	EFNA3	0.9036322137785130	1689
BA064189_2_Multi	2.1807098166666700	GCTGCCACTGTGCTAATGGAAGCAGCCACGGCAGCTTTGTTTGATAGAGATTTTTGGCTGCCGTTTTTAAATACTACCCAAGAAGCAGC	0.7691460782649520	0.4440666953324150	0.35270445998204100	89	5UTR	MCF 2.00	0.90343153940703	1690
hsa-mir-6826	2.1806671666666700	ACCTCCTGGCTTTTCCTCTGCAGCATGGCTCGGACCTAGTGCAATGTTTAAGCT	0.17195551238602600	0.09927856136471230	0.07885454278145290	54	B_pre-miRNA	None	0.9033633276068310	1691
BA116062_1	2.18021842	GGTAAACC	0.4811006314668690	0.2777635790846960	0.22066625391912300	8	5UTR	UBE2A	0.9026456296474690	1692
BA085181_1	2.179773266666670	CCCGGGATTGGAGTGAAGAGGGTATCTGCTTGACAGTGGATCCCTGGGGATCTACGCTGAGTTCGGAGATGCTCCAGCTCGGG	1.329253452828610	0.7674448388118380	0.6098127145404070	83	5UTR	PRR14	0.9019336786455600	1693
BA092286_1	2.1797239666666700	CTCCGCCCCCGTTGCCCGTAGCGGCTGTTTGTTGACTTCCGGGAG	1.1773606075258600	0.679749463688317	0.5401420663949180	45	5UTR	RPGR	0.9018548312422800	1694
BA030498_Multi	2.1796684666666700	CTCCGGGGAGAAACGAGCTGCTCAAGGCGGGAACTCTGAGCTAAGCAGTGGAGGTTTCTCTGGATCTGGAGAGAAGAGTGACCTTGGAG	0.2770857393775990	0.15997552621826300	0.12712288295905000	89	5UTR	DIS3L2	0.9017660679383870	1695
hsa-mir-585	2.1794522666666700	CCCAGAGAAAGCCTGAACGTTGGG	0.8760279964018410	0.5057749995402510	0.40194869591783700	24	B_pre-miRNA	None	0.9014202908879030	1696
BA102575_Multi	2.179267233333330	GAGCCTGTGCTACTGGAAGGTGGCGTGCCCTCCTCTGGCTGGTAC	1.0536862266290500	0.6083460265856830	0.48350482699515800	45	5UTR	SOST	0.9011243598969650	1697
BA100938_2_Multi	2.1792007333333300	TCCCACCCAAGTGAAGAGTTGATGTTCACTGGTTATGCTTAGACAATGTGCAGTTTGTGTTAATTTAAAATTTTGGGTGGGA	0.804250024326175	0.4643339680404800	0.3690573392456530	82	5UTR	SLMAP	0.901018003866173	1698
BA123473_1	2.179042088333330	ACGGGCACTGTGACCTTTGAAGATGTGGCTGTGAACTTTTCCCAGGAGGAGTGGTGTCTTCTTAGTGAGGCTCAGAGGTGCTTGT	1.1961887766040100	0.690619912173934	0.5489516622962200	85	5UTR	ZNF587	0.9007642767608370	1699
BA046818_1	2.1788499	GCGGCGCGGCCCGGCGGGCCAGGCGGCGC	1.040162539831720	0.6005381223728070	0.47739063614786700	29	5UTR	GRK6	0.9004569025007190	1700
BA030127_1_Multi	2.178842233333330	CCCAGCCCTCGTCGCCGCCGCCATTTTAGCTGTTGGTTCCGGCCGCACCGTGTGGGCTGTAGTAGCGGGAGGGGTGGG	0.8012125091527410	0.46258025783743000	0.36772396683673300	78	5UTR	DHX15	0.9004446409031830	1701
BA085457_Multi	2.178419166666670	CCGCCCCAACCCAGCGGTTCTGCGCATGCGCGGGGGCCATATTAGCAGCGG	0.6551729429276320	0.37826427496502800	0.3007561414042060	51	5UTR	PSMA4	0.8997680139644340	1702
BA030661_1	2.1780202500000000	GTGTCCGCCCGC	0.42577102010809800	0.2458190130725520	0.1954853358723810	12	5UTR	DLST	0.8991300110579190	1703
BA037534_Multi	2.17779806	GTGGCGCGCAGTTGTCGCCACCACTTGGCTTCCGGCACGTGGGGCAGATGTTTCCATTCCCACGGCGGCAGCGGAAGAGGGAGGGCCGGGCGCGCCGC	0.26002440436744900	0.150125159857419	0.11939784920528800	98	5UTR	F8	0.8987746539679700	1704
BA045441_Multi	2.177275883333330	GGCCCTGCGCGGCTTCCGTCCTGGCTGAGATGGCGGCGCCCGGGATCCTGTGTAGCGGCTGCAGAGGGTGCCGCCGCCCTAGGCGAAGTAGGGCC	0.4726986633290630	0.27291270051861100	0.21710554319160400	95	5UTR	GNPAT	0.8979395165598700	1705
BA061938_Multi	2.1770147	CTGCCGCGCTGGCACATCTTCCTGGAGAAGGGGAGGGTGCGGCTGCAGAGAATTGAGACTTAGAAGCTTTGAATTCCTGTATCTGAGAACGGAGTCGTTGGGGGTGGTGG	0.2387121226159880	0.13782050825116700	0.1096511303373320	110	5UTR	MAGED2	0.8975217959186340	1706
BA009204_2_Multi	2.1767464000000000	CTGGCCGGCCCGGCCCATGCCTGTTCTTTTCTCCCCTGTGCTGCCGCCGCCCGTGGCCGCCCCTCTCCTGAACTTACCGCCACTCAGGTAATGAGGAGCCGTGGGTGCAGCCAG	0.20821842988217300	0.12021496654271400	0.09565580532586320	114	5UTR	B3GAT1	0.8970926933162080	1707
BA085297_Multi	2.1757602333333300	CAGGGGCTCTGGGCGGCCGGGGAGCATGCCCGCGCGGCTACGCTG	0.8489619294747030	0.490148398513964	0.3901909394557080	45	5UTR	PRTG	0.8955154786941680	1708
BA080730_Multi	2.1753097166666700	CCGGGGGGCGGGTCCCTGTGCCGCTGACGTCCCGAGCAGTGCTGGGAAGTATAGGCTGTGTTGTCACGCCGGTGTCAGTCTGATGAAGATTGGCATCAGG	0.702192624547859	0.40541110080567600	0.3228012173015360	100	5UTR	PKNOX2	0.8947949499051130	1709
BA090929_Multi	2.1752223	GCGAAAGGCTTGAGGACCAGGTCGGGGCCGGGTTCCGGGTCGGGGAGCGGCTCCGGGCGGCAGC	0.4371296273491340	0.2523769080207830	0.20095859965629000	64	5UTR	RHOT2	0.8946551410375700	1710
BA089215_Multi	2.175185116666670	GGGCGGCGGACGGGCGGGCGCTTCGCCGTTTGAATGGCTGCGGGCCCGGGCCCTCACCTCACCTGAGGTCCGGCCGCCC	0.5850503941453360	0.3377790025493060	0.26896579498571100	79	5UTR	RBL2	0.8945956722895260	1711
BA060326_1_Multi	2.1750744433333300	CGGCGGCGGCCCGAGGGCGACTTGCGGGGCGCGCAGGCCGCCG	1.291433405995030	0.7456094245917060	0.5937421636088420	43	5UTR	LRP4	0.8944186681324140	1712
BA004985_Multi	2.1746283833333300	GTGAGCCCAGCGCTGCGCTCCAGCCCCCTTTTCCCTCCATGGTTTCTCTCCGCTCCCGTGAGTAACTTGGCTCCGGGGGCTCCGCTCGC	0.28772264514428300	0.16611674662600300	0.13230887969155200	89	5UTR	ANP32B	0.8937052670633200	1713
BA004245_2_Multi	2.1742655166666700	GGAGCTCCCAGACCGGCCATGGGCTGAGACACGTCCTCGCCGAGCAGTGACCCTTCCGTACCCCACCAGAACATGCCCGGGTGACCTCCTCCCAGATCTTC	1.1704532205331300	0.6757614819486670	0.5383211993020680	101	5UTR	AMIGO1	0.8931249203208650	1714
BA047723_Multi	2.1740914883333300	TTTGTTCCTGAATCCTTGGAGACTGACATTTTTCCCCCCTAAAGGCATAGACAACAAAAGAAATTTTATTGAGAGGAAAACACAAGTCCTTAAACTGCAAA	0.7594293873706300	0.438456761228946	0.34930884530200300	101	5UTR	HABP2	0.892846590053518	1715
BA081079_1	2.1737231333333300	AGGCGGGGATACAGCCTGGAAGGTAATGCATGTCCATGGTACACAAATTCACAAGTTTGGAGACCCTGACACACCCACCTTCTCACCTGGGCTCTGCGTATCCCCCAGCCT	0.535748908225274	0.3093147763819100	0.24646602872727400	111	5UTR	PLD3	0.8922574656065670	1716
BA013482_1	2.1732137000000000	GCGGGCGGGAGCGCGCGCTGGGCCCGC	1.3168197508141900	0.7602662376067880	0.6059320124910810	27	5UTR	C1GALT1	0.8914427091060220	1717
BA111165_2_Multi	2.172989516666670	TTTCATGGGGCTCTGGGATCAAAAGAACAGAAACAGCAACAACAAAAGCCCAGCCGCTGTCTGATTTTAAGCTGGCAAAGTGGGAAA	0.07645898178739950	0.04414361371691980	0.03518607945457850	87	5UTR	TMEM45A	0.891084164000715	1718
BA016335_1	2.172600383333330	CTTCTCCCTGTATGACAAGCAGCAGAGGGGGAAG	0.41027293800905700	0.2368711912007480	0.18883957729013700	34	5UTR	CALML4	0.8904618079588790	1719
BA072013_2_Multi	2.1722530666666700	GCGTCTGGCTACCAGCTCCCCGCTGCCCTGAGCTCGGCGGGCTGGCATTCGGCCCGGGGAAAAGCGGAGCAGGTCTGCGAGGCTAAGTGTCTCCGCGGCGC	0.9690935610243940	0.5595064283273670	0.4461236933648220	101	5UTR	NGFRAP1	0.8899063309349030	1720
BA091802_Multi	2.1721637833333300	CGAGCGTGTGGCGATTGCTTCTGTCTGTTATTTAGATATGGAAGCTGAGGGGATGCACAGAGGCAGCCAGAACCTAGGTCAGGGTCTCGCTCG	0.7172401911379760	0.4140988174271290	0.3301961834743980	93	5UTR	RNF8	0.8897635366349150	1721
BA011697_1_Multi	2.17179965	CTGACGCGCGCCCCAGCGGCGCGAGCGGAAGAGATAGAGCTTCGCGGAGACGGCGGAAGCGGAGAGCAACAGCGCGCCGAGACGGAGTTTTGCCATGTTGTCCAG	0.9318898987906150	0.5380268839218550	0.4290864945993590	105	5UTR	C10ORF28	0.8891811640633030	1722
BA067468_Multi	2.1716675333333300	CCGGTCTCATTCGTTCCCAGCAGGCCCTGCGCGCGGCAACATGGCGGGGTCCAGGTGGAGGTCTTGAGGCTATCAGATCGG	0.24371931708398800	0.14071141332515200	0.11222680881999400	81	5UTR	MRPL37	0.8889698647510010	1723
BA000623_tert	2.1716238383333300	TTTCCCAGCCGGATGAGCTTTTAGGTTTGTTTGAATAAGAGATCTGACCTGACCGGCCCAACTGTACAACTCTTCAAGGAAAATTCGTATTTGCAGTGGGAAG	1.7659007202361100	1.019543256190470	0.8131706279257810	103	5UTR	ABHD2	0.8888999816417470	1724
BA001044_1	2.17114655	CGTGGCTGCCGTCTGTCCCCGCTGAGGAGGTGCAGCAGCCGG	1.185135701005330	0.6842384160016620	0.5458570730775070	42	5UTR	ACBD3	0.8881366358872140	1725
BA071450_Multi	2.1710651333333300	TCCTGTGGCGCGCCGCCTGGTTCCCGGGAAGACTCGCCAGCACCAGGGGGTGGGGGAGTGCGAGCTGAAAGCTGCTGGAGAGTGAGCAGCCCTAGCAGGG	0.9697348147301320	0.5598766563269930	0.44666316078746800	100	5UTR	NEGR1	0.8880064230525230	1726
BA044680_1	2.1708712166666700	GGCGCCGGGGCAGGAAGGGAGGCGGCCGCCGTGCCATTCTTAAAGGCGCC	0.7730599979736800	0.4463263979298360	0.3561058767736110	50	5UTR	GMFB	0.8876962846018310	1727
BA091923_Multi	2.170787666666670	TGACGTAAGCAGACACGCGTGGCGCGGGCCGCCGTTTCCGCAAACAGAATCGCGTTTGGCTGTGCTGTGTTGGTTCATGAAGTTTTACCATCAATTCAAGTAATCA	0.8592840295154950	0.4961078657511170	0.3958397418182130	106	5UTR	RNMT	0.8875626598443480	1728
BA063574_Multi	2.1706500635500000	GAGCCAAAGGGAAGTGCTGCGAGGTTTACAACCAGCTGCAGTGGTTCGATGGGAAGGATCTTTCTCCAAGTGGTTCCTCTTGAGGGGAGCATTTCTGCTGGCTC	0.7546565687145470	0.43570117309306300	0.34766385489162700	104	5UTR	MARCO	0.8873425858396370	1729
BA104915_1_Multi	2.1702174833333300	GCGGGCGGAGGCGGGCGGAGGCGGGGGGCGGGGAGCCCGAGGGGTGGAAGCCGGCGGCGGCCGAGCGGGGTCAGTTCTCTGTAGTGTTTGCCAATGTTGGAGCCGTCTGCAAAGT	0.6373976687468390	0.36800171563182800	0.2937022089453600	115	5UTR	STAU2	0.8866507435111630	1730
BA013678_1_Multi	2.1701530405000000	CACAGGCGCTTGCGCAGTAGGGTGGCCGCTCCCGGCCGCGTGCAGCGCGAACGTCGGCGCAGGCGCCAAGG	0.6665067213207020	0.38480783497120200	0.3071242944078910	71	5UTR	C1ORF182	0.8865476775868580	1731
BA119955_Multi	2.1697034466666700	CCAGATATCTCCGGCGCCGCCCGCCATTTTGACTCCAGTGTCTCGTTTGCAGTCGGCGCTTTAGGGGAACTGTCTTCCTCCGCAGGCGCGAGGCTGG	0.6412883670190230	0.3702480113266090	0.29556498516156200	97	5UTR	WSB1	0.8858286247209670	1732
BA092672_Multi	2.1695566166666700	CGCGCGGGCGCGAGGCCCTTCTCTCGCCAGGCGTCCTCGTGGAAGTGACATCGTCTTTAAACCCTGCGTG	0.2669291662180310	0.15411162597054300	0.12303397116602800	70	5UTR	RPLP0	0.8855937938036580	1733
BA100755_1	2.1693504	CTGCTGACCCTGGTCTTCTTCCCGGTGTGCGTGG	0.7328400551683370	0.4231054031243800	0.3378154378233860	34	5UTR	SLC8A2	0.8852639834856160	1734
BA121044_Multi	2.1689979	TGCTCCGTGGCTGCGCTGCTGGAACCCGCTGGAAGAGATACAGGTTTGCTCTGGAGCAGCAGCAGCTGGCGGAGCA	0.8659604302209430	0.49996248749562500	0.39924447608775600	76	5UTR	ZBTB8B	0.8847002165554800	1735
BA004043_Multi	2.1684389000000000	CTTCCCCTTCCTGTACAGGGCAGGTTGTGCAGCTGGAGGCAGAGCAGTCCTCTCTGGGGAG	0.6282132356989520	0.3626990807392760	0.2897076028745620	61	5UTR	ALOX5AP	0.8838061861613080	1736
BA111610_1_Multi	2.1677288666666700	CGGATGTGACGTCAACGTTCTTCTGTTCTTCCGTCTGTCGACCGAACTCTGGGCTCGTAGATTTGGTTGCTGTGTACGTGGAAGAAGCAAGCG	0.3443371043716840	0.19880311990096800	0.15884694329931300	93	5UTR	TMF1	0.8826706022956980	1737
BA112353_Multi	2.1674964500000000	GCCATCACTCAAGATGGCTGCCCCCATCAAGATGACCGGGGTGTGCCGGGGGGAAAGGGGCAGCATGATGGT	0.4291540112397040	0.24777218391305100	0.1979952544972810	72	5UTR	TOMM40L	0.8822988893008650	1738
HIV_2014_Siegfried_nucs_8982_9173_1	2.167314728333330	CTGGGGACTTTCCAGGGAGGCGTGGCCTGGGCGGGACTGGGGAGTGGCGAGCCCTCAG	1.7060761325782600	0.9850035144020540	0.7871843024341150	58	HIV	None	0.8820082547869480	1739
BA027604_1_Multi	2.16663515	AGGAAGGACGTGAACATTTTATCAGCTTCTGGTATGGCCTTGAGCTGGTAGTTATAATCTTGGCCCTGGTGGCCCAGGGCTACAGTCATCCT	0.6533641107263760	0.37721994520671400	0.3015570529843830	92	5UTR	CYP11A1	0.8809213787847620	1740
BA046232_2	2.1665639666666700	TCTTTCTTCCTTTCTTTCCAGAGATCTGGTTGGAGTTGGAGGGTGAGAGA	0.64096842712202	0.3700632939409490	0.2958456048302940	50	5UTR	GPR155	0.8808075325172150	1741
BA055305_Multi	2.166102945	CGCGGCCGTGTGGAGCGAGGCCTTGTTCCCGCGTTGAGCCGCCGCCGCCGCCGCCGCCTCCTCAGCTTCAGCCTCCGCGCCAGGCCCGGCCCCGCCGCG	1.1637782310106600	0.6719076749510340	0.5372682003396960	99	5UTR	KHSRP	0.8800702026739740	1742
BA102962_1	2.1652793783333300	GTTACCATGGAGACCGGTAGTAACACCAGTTGTAAACCCAAGGCCAAGAGAC	1.0969583169301200	0.6333291795694020	0.5066128315388440	52	5UTR	SPATA17	0.8787530405422600	1743
BA109231_1	2.1652194333333300	CCCATCTGCTCCCCAGAGGG	0.21088901543793300	0.1217568298322260	0.09739844940947700	20	5UTR	THPO	0.8786571681773630	1744
BA003579_Multi	2.164959833333330	CTCGCCCCACGTCAACAGCGTAGGGCCGGCTGCCCAGGTTTACTCTTACGCCACTGACGTAACGTCATCGTGCGGGACGTGGACGGAAGAAAAAAGAGAGTGAGCGAG	0.5502612340879660	0.3176934716253030	0.25416694832658500	108	5UTR	ALDH18A1	0.8782419798225730	1745
BA007001_1	2.1647519833333300	CGGCAGTCGGCGACGCCTCAGAGCGGAAGAGGGAAGTGAATCAGGCGCCGGGTAGTGGGTTGCTG	0.8450812415325200	0.4879078822859040	0.3903824770869340	65	5UTR	ARPC5	0.8779095572511440	1746
BA106566_Multi	2.1645887333333300	TCAGCCATGTTAACCATTTGTTAATTTCTTCTGAACAGATCAAGCAAAAGTAGATAATCAGCCAGAAGAATTAGTGCGTAGTGCTGA	0.3959370005335990	0.22859433384020600	0.1829155785745410	87	5UTR	SYTL2	0.8776484651905920	1747
BA058349_Multi	2.1645495833333300	GGAGGCTGTCGGGGGCGGGCCAGCCAGCGGGGCTGCCCTCCTCGCAGTGACGTCCCAGGGGGCGGAGGGGCGACCGACTGACTCCGCGCCCTCCCCCCCGCCTCC	0.428981585638889	0.24767263394600500	0.198185150823975	105	5UTR	LAYN	0.8775858510762240	1748
BA114907_1	2.1637076333333300	CAAGGCCATGAGACCGTGTGGCCATG	0.6723400122460850	0.3881756870572330	0.3107351482650640	26	5UTR	TTLL4	0.8762392877660740	1749
BA062243_1	2.162681743333330	GCCGCCGGGACCCTCGCGTCGTCGCCGCCGCGGC	0.5206705799395900	0.30060929948724100	0.24075228893229700	34	5UTR	MAP1LC3B2	0.874598542075416	1750
BA026553_Multi	2.1621337333333300	CTGCAGCCTGTTTCCATGACTTGCTACTGGCGTGTTTTGTTTTAGCACCGTAAGACCTACAGTACGGAGGAGTACCACCACAGGCTGCAG	0.6155156724598330	0.35536813918511800	0.2846797415768080	90	5UTR	CTSH	0.8737220884147540	1751
BA051760_1	2.16203835	AACAGTATAGGATATATTCTGTT	0.1693885524810410	0.09779652637257030	0.07834669189889320	23	5UTR	IFI44L	0.8735695381480320	1752
BA120783_Multi	2.1618402000000000	TGAGGCCCAACCAGGGAGAGGCGGGGCCAAGGCCAGGGCCTGACTAAACCTGGAGACTCGGGTGGCCGAGGGGCTTCA	0.4511008246474040	0.26044318254184100	0.2086652032131720	78	5UTR	YPEL5	0.8732526291630500	1753
BA089262_Multi	2.1617352166666700	TTCCTGAGGAGGACTGCCGGTCGTTCGGACGTCTTGCCTGTCGCTGGAGGAGAGGTCCGGGCTCTCCAGGAA	0.12446649459678300	0.07186076416054150	0.0575771230616793	72	5UTR	RBM14	0.8730847252437620	1754
BA093039_Multi	2.1617259500000000	GCTGAAAATCCGGCGCGCGCAGTCTCCAGCCCCAATTTCTACGCGCACCGGAAGACGGAGGTCCTCTTTCCTTGCCTAACGCAGC	0.8520316577370630	0.49192070695257600	0.39414415954856000	85	5UTR	RPS4X	0.8730699047041340	1755
BA011861_Multi	2.161135216666670	CCGGGAGCGCTAGGCCTGGTCCCTCTTCCTAGAATAGCGTTGCGCGCATGCGCCTTGACGAGTGAGCCGG	0.13109017212854100	0.07568494616652760	0.06065801487920520	70	5UTR	C11ORF17	0.8721251219584240	1756
BA076759_Multi	2.161132333333330	GGCGCGCGCTGTTTCCGGAAGTCGCGGCCGGCGTCACCGCTGCGGCTGCCTCAGCTACTGCCGCAGTCGCCGCGGAATTCGGCGAGTAGAACCGCTGAGGCGGGCGCGGGCC	1.006483854509200	0.5810937243358980	0.46572060349344600	112	5UTR	PARN	0.8721205105315250	1757
BA080516_Multi	2.160640066666670	GCTGTGAGGGGGTTCCGGGAAGATGGTGCTGATCAAGGAATTGTGAGTGGGTCTGTGGGCGCGAGCGAGGCCGTGGGACGGCAGT	0.33444023345205300	0.19308915881138400	0.15478757365080800	85	5UTR	PITPNB	0.8713332093472010	1758
BA058663_2_Multi	2.16051085	CGCCCTCCCCAGAACTTGAGAGCTTATTGGTTGGCGATGTCGTCACTCAGAGTGACGTCAGGGGCG	0.45185064392860800	0.2608760909056870	0.20914065019789500	66	5UTR	LETM2	0.8711265481174440	1759
BA077904_1	2.1603945166666700	CACACCACATCTCATCCCCGAGCTTCAGCTGCAGGACAATGCTGCCAGAGGCCTGGTCCTCAGAGCTCACGTAAGCATCTCTGGTGTG	0.5851545563148470	0.3378391406059130	0.2708554163605720	88	5UTR	PCOTH	0.8709404917026750	1760
BA029139_1	2.160330333333330	GGCGCGCAGAGCACGTCGTCCGGGGAGAACTAAAACTACATTTCCCAGCATCCCGCGCGCC	0.6166292497029360	0.35601106330618700	0.2854328526468880	61	5UTR	DDX47	0.8708378408067910	1761
BA120888_Multi	2.160286833333330	GCCTTTCGGCAGAGCTCCTTGGGATGAGTAGGAAGTGCTGCTGCAGGTTTTGTCTGGGGGATATCTGAGCCATTTCTCTGTGGGC	1.2403956355869700	0.7161427541077740	0.5741809913607780	85	5UTR	ZAK	0.8707682695686040	1762
BA023383_1_Multi	2.1602512883333300	CTCCGCCGCCGCCATCTTGGACCGGGCCCGGTCAGCTTCCGCGGAG	0.5189601760491300	0.2996217973406610	0.24023139291795800	46	5UTR	CNOT3	0.8707114210706420	1763
BA120539_Multi	2.1600959666666700	TGGTCGGCCGGGCGGTGTGTTGTCATCCGCGGAGCGACGACCGGAGGCTGCGGCGGAGCCCCGGCGGGGCGTTTGGTTTCGGTTTGGCCCTGACTGGGATTAGTGTTGACGATCG	1.0868213774017300	0.6274766148039280	0.5031356912715540	115	5UTR	XRN1	0.8704630091012780	1764
BA105823_2	2.1596486733333300	GCCCCCGTTGCCGAGCGCGGGCGCGGGGGGC	0.45699199032013900	0.26384444862883500	0.21160478366825700	31	5UTR	SUDS3	0.8697476355143200	1765
BA016393_Multi	2.1596169833333300	GCACTGGAGCAGCTAATCCTCACAGACCTGTAGGAGCTGGAGTGGGAGCTCAAGCAGGATTCTTCCCGAGTCCCTGGCATCCTCAGAAGCTTCAACTCTGGAGGC	0.46441965781474300	0.26813281445629600	0.2150472335598690	105	5UTR	CAMK1G	0.8696969524674650	1766
hsa-mir-4432	2.1587386166666700	CGTTCCAATGCGACACCTCTAGAGTGTCATCCCCTAGAATGTCACCTTGGAAAG	0.8649077651038980	0.49935473100693300	0.40065423318336300	54	B_pre-miRNA	None	0.8682921465690260	1767
BA037573_2_Multi	2.1585235833333300	TTGGAAAGAGGGACACTGGAGGGGTGTGTTTGCAATTTAAATCACTGGATTTTTGCCCACCCTCTTTCCAA	0.6175311659653790	0.3565317849030950	0.28608960806985800	71	5UTR	FABP7	0.8679482354138200	1768
BA093174_1	2.1584553433333300	CGTGCTCTCGCG	1.1067525645395100	0.6389838910631960	0.5127521252445000	12	5UTR	RPS7	0.8678390965335000	1769
BA079538_1	2.1581809333333300	GCCCCTGCCCGGCTCCCGGCGGCCCCAGCTGTCACCGGCCCCCCCAGGATGC	0.5797753253512460	0.33473344016104500	0.268640741096613	52	5UTR	PHF1	0.8674002219709500	1770
BA091738_Multi	2.1577410000000000	AGGCCTGGTGTTTACCTCCCGTGGGAGCCTCCTCCCTCCCTATAAAGCCT	0.4451410884897590	0.25700232726692500	0.20629959225401000	50	5UTR	RNF39	0.8666966195176240	1771
BA004146_Multi	2.1571652833333300	TCCAGGGAAGAACCCCACCCCCACTCCAACCATGTCACAATGGCTGGAGCTCTGAGGGGCCCAGGCTCCCTGAGCCAGGAGGAGAGGAGAAAGTCCAAGGA	0.6294395767398360	0.36340710906934800	0.29179014774760400	101	5UTR	AMAC1L3	0.8657758535096960	1772
BA065675_2_Multi	2.1571077	GGCTCGCGCCGGTGCCGCCGCCCTTCTCATCCGGGCATTCGGGTCCCTGCGAGAAGGAGGGGGAAGGACAGAGGGGGAGGGGAAGGAGCC	0.5778178562406430	0.33360329484310700	0.2678669480622790	90	5UTR	MGEA5	0.8656837582499510	1773
BA120489_Multi	2.15696635	CCATCTGACATTTTTTTCTAGGTGTTTGCTGAGAACAAGGATGAGATTGCTTTAGTCCTGTTTGGTACAGATGG	0.1581677626483660	0.09131820034215520	0.07332880396968940	74	5UTR	XRCC5	0.8654576917093130	1774
BA100359_Multi	2.1561417666666700	CCTGCTGAGCCTCCCAAACCGCTTCCATAAGGCTTTGCCTTTCCAACTTCAGCTACAGTGTTAGCTAAGTTTGGAAAGAAGG	0.8845917557058960	0.510719288279723	0.4102660452950870	82	5UTR	SLC40A1	0.8641389035831450	1775
BA111257_1	2.1561280000000000	AGCATTTAATGAAAAATTTATGCT	0.22049008757723700	0.12730001141636200	0.10226205845721400	24	5UTR	TMEM50B	0.8641168860188770	1776
BA061222_1	2.1557547166666700	GTCCTGCAGTGAAGAAAATGAGGCACGAGGAATTGTTAACCAAGACCTTCCAAGGCCCAGCTGTTGTGTGTGGGAC	0.6214703784048140	0.3588060902653980	0.2882843644502200	76	5UTR	LYSMD4	0.8635198794971620	1777
BA116419_1_Multi	2.1552662500000000	GCGCGGCGCGGCACACCAGGCTCCCCTGGGCTCGGGGACCCGGCCATGGGCCGAGGCGCGGGCCGCCCGCCCGCTGGGAGCCACGGCTTAGCAGCCGACCGCTAGCTGCGC	0.40970673475354000	0.23654429359875900	0.1900956481611220	111	5UTR	UBN1	0.8627386558003100	1778
BA028273_1_Multi	2.155104068333330	GGCATGATGGGAGTTGTAGTTCGATGCTGGTTTAGGGTTTCAGGCGTGGAGGTTCCAAAATCCGAGGTTTGATTTCAGCCTGCCCTTGCCAGTGCC	0.2499334347678310	0.14429913584269500	0.11597279149545600	96	5UTR	DCAKD	0.8624792723667180	1779
hsa-mir-6884	2.1546597833333300	GTTGGCTCAAGAAAGGGAGATAGATGGTAGCCC	0.6524944050780830	0.37671782041655600	0.3028294351271790	33	B_pre-miRNA	None	0.8617687101240090	1780
BA096812_Multi	2.1543177666666700	CGTCGCCCTGCTGCGGGGAGGGGGCTCGCGTCGCCGTCTCCAGCCG	0.14414585634459200	0.08322264896311940	0.06691021100736970	46	5UTR	SETD2	0.8612217095957190	1781
BA059151_Multi	2.1542331000000000	TTTGGTAATGTAATCAGTGGATGAGGAATCTGACCATTGTTGAAGGTTTTGTATATAAGAAGTCAATACAACATTGACCAAA	0.14080924260587400	0.08129625412288880	0.06536397690940420	82	5UTR	LIPF	0.8610862989099010	1782
BA048150_Multi	2.1540547166666700	GGCCGGCGGCGGCGGCGGCGGCTCCGCTCCGCACTGCCCGGCGCCGCCTCGCC	1.1444238382919400	0.6607334111048780	0.5312881931165160	53	5UTR	HCN2	0.8608010035220410	1783
BA045426_1_Multi	2.1540307833333300	GTTTCTGCTCGCTCAACCGAGTTGTCGTGTTGCCCTCGCTTCTCAGATCCCCGCCGGAAGTGTAAGTAAGAAAC	0.4635734128095500	0.26764423467474700	0.21521206493259900	74	5UTR	GNL3L	0.8607627260132140	1784
BA084328_1_Multi	2.1540290000000000	GCGGCTTCCTGCTTTCTGCACGTCCTCGCCGCCGC	0.8555494517595580	0.49395170627841800	0.3971856700905870	35	5UTR	PREP	0.8607598738590050	1785
BA096769_2	2.1537175666666700	GAGGACAGCCAACAAGCGATGCTGCCGCCGCCGTTTCCTGATTGGTTGTGGGTGGCTACCTC	0.1314197307044520	0.07587521689904370	0.06101994650480200	62	5UTR	SERTAD1	0.8602617864426200	1786
BA007827_Multi	2.1536914500000000	GTAGCGGCCCTGACTGCCGAGGAAACGGTAGCTTAGGACAGTTGGCTGTTAAGTGACACTGATTCTCCCCGCCCCGCCTGACCCCCGAGAAGGAGGCTTGTCCCCCGCTGC	0.3507346377488510	0.20249673751842500	0.16285277900362700	111	5UTR	ATF1	0.8602200170440610	1787
BA112832_1	2.1536893000000000	GGCAGCAGCCCCTTCTTTCTTGCCCCAGTCTCCAGTTCTCCAGTGTTCACAGGTGAGCCTACCAACAGCCACTGCT	0.5136317746961630	0.29654544338517500	0.23848926337525200	76	5UTR	TPM3	0.8602165784656230	1788
BA077915_1_Multi	2.1534434166666700	GGAGCTGAAAATGCAGATTTAGCATCAAGCACAGACCTACACTCGCTCTTTCTCTCCGGTACACACAGCTCC	1.7425706954805100	1.006073660117630	0.8092019887747260	72	5UTR	PCSK2	0.8598233277081620	1789
BA087947_Multi	2.1526431333333300	TTGGTTGGTGAAGGTTTTCAAACCGGAGCTGTGGGCGCGGCGCTGCTCTGCCGTTGGGTGAGGCGCGGAGCGAAGTGAAGGGTGGCCCAGGTGGGGCCAGGCTGACTGA	0.4769146277144170	0.27534678869138900	0.22154839338182500	109	5UTR	RACGAP1	0.8585434035150500	1790
BA022635_Multi	2.152533083333330	TCTGAGCTGTCACTGCCGAAAACAGGCCGCAAGAGAGCATCTGCCCAAGCAACAAAGAGGAGGTGTTTGCTTGGGAGTTAAAAGCAAATGGCAACCAAAGCTCAGG	2.432648446369760	1.4044902353553100	1.1301328956127600	106	5UTR	CLGN	0.8583673962791310	1791
BA091517_Multi	2.1522372833333300	GTTCCTTCCCCGGCGCCCCCATGTAGCTGGGAAGTGGGACCTGGGGGTGGTTGGACCCCTGGGATCCTAAAGGAGGGGC	0.6204632034386420	0.35822459752755700	0.28828754535730500	79	5UTR	RNF167	0.8578943118594600	1792
BA023198_2_Multi	2.152182776666670	GGCCCGCTCCGACGCGGAAGTGGTTTAATGCTGTTACTTTTAATATTTCAAAGATCTGACTGCAGCC	1.315583845065	0.7595526870898010	0.6112788650332920	67	5UTR	CNBP	0.8578071372321160	1793
BA036693_1	2.1521715833333300	CCTCTCTGGAAGTTGTCCCGGGTGTTCGCCGCTGGAGCCCGGGTCGAGAGG	1.0379716864682000	0.599273232593623	0.4822903965958710	51	5UTR	ERP44	0.8577892352997150	1794
BA088532_Multi	2.1519443000000000	GGCGGGCGGGAGGCGCCGGCGCCAGACGCGGAGGGAAGGAGCTACGAGTAGCCGCCGAGAGGCCGCGGAGCCAGCGACGACCGACCCAGCCGAGCCGCC	0.21639602443542600	0.12493630295935800	0.10055837617889400	99	5UTR	RANBP1	0.8574257322441010	1795
BA007762_Multi	2.1516870333333300	GCACCCCGTGGAATCCCCCACGTCATCATCAGAACCATCAATGAGATGC	0.4719567739835780	0.27248437050528600	0.21934266771707800	49	5UTR	ASXL3	0.8570142756798660	1796
BA034938_1	2.1511004166666700	CAACCCGGAACTAACCTCGGCTCCCTTGGGAAGGCCGCGTTG	0.14584062317648600	0.08420112304972700	0.06779814742562310	42	5UTR	ELMO3	0.8560760768789200	1797
BA049956_1_Multi	2.1510224666666700	GGCCTTCGCCTCGGCGGCAGAGGAGACTCGGGGGCC	1.1481437701347400	0.6628811147556840	0.5337665170526840	36	5UTR	HNRNPC	0.8559514084187660	1798
BA049790_1_Multi	2.150546816666670	GCACCGGGGCTGGGCGGGCGCACCCAGAGCCAGGCGGGCAGGAACCCCTGCGCAGCCATCCGGTGCCTGCATGTCCCTGGCGCGGAAGGGACGCCTCACCAGCCTCGGCGC	0.7861104584612870	0.4538610848054040	0.3655398024209270	111	5UTR	HMX2	0.8551906829143150	1799
BA065680_1_Multi	2.1504528333333300	CCGGCCCAGGGATAAAGTGGCGGCGCAGACGCCGCACCCTGTCGCCGCGAAGCCGG	0.5383173330437200	0.310797657142233	0.2503274309017490	56	5UTR	MGLL	0.8550403717219260	1800
BA023528_Multi	2.150362133333330	TAAAGGATTTACCTGAAGAGAAAGCATTCTATTCATCAGAGACTGGACAAGAGTTACTCTTGCATTTGGCAATTA	0.2080723952668960	0.1201306534182730	0.0967615603165211	75	5UTR	CNTN3	0.8548953116919590	1801
BA079422_Multi	2.150299525	CTCGCTCGCTCAGAGGGAGGAGAAAGTGGCGAGTTCCGGATCCCTGCCTAGCGCGGCCCAACCTTTACTCCAGAG	0.9117671433525220	0.526409005652835	0.4240186693770130	75	5UTR	PGRMC1	0.8547951797546990	1802
BA076943_1	2.150138983333330	GCGCCAGCTCCGCGTCCCGACCGGCCCGCGGCAGCCTGCGCCGCGC	0.04504879334522480	0.02600893296453330	0.02095157275618820	46	5UTR	PARVA	0.8545384192367540	1803
BA116681_1	2.1500994000000000	GAGTTCCTCTATCTC	0.8034613180839960	0.4638786082792470	0.37368566219961600	15	5UTR	UCP2	0.8544751120755680	1804
BA013563_2_Multi	2.1496269333333300	CAGTGGAGGCCCGGCTTGGGACATTGTTCACTTCCCCTCGCTTCCCCTCTAGAAGCCCCCTTTGCCATCCCTG	0.5385157519984100	0.3109122143791360	0.25051591215567700	73	5UTR	C1ORF116	0.8537194777996590	1805
BA081020_1_Multi	2.1496248000000000	CCCAAAGTAGCCACAGCGCCTGCATTCCCACAATAGCGGCAGCCCCGAGCAGATGCTTCCAGCGTGCTTATCTGGCTGTGCTTTTCACTTTGGG	0.41717564307333200	0.24085646982774300	0.19406905013067000	94	5UTR	PLCH1	0.8537160658768670	1806
BA102706_Multi	2.1495899000000000	GCCGCCGTAGTTTTTTTTTTTTTTAAAGAAAAAACGGTTACCCAGCAACTAGAAAAACAACCGGAACCGGCGGC	1.00931075436762	0.5827258357301300	0.469536423839552	74	5UTR	SPA17	0.8536602489524360	1807
BA022005_Multi	2.1477635333333300	GCGGGGAGTCCCAGCCTGGGATCTTTGCCTCATGTCCTTGGGCTCCTGCCCTGGCTGGCCCGTCCCCCACCGCCATGAGGTGTCAGATTGTGTTTCCGGCTGCCTCTTCCCGT	0.2698517600259000	0.15579898629224700	0.12564314266342400	113	5UTR	CHRND	0.8507392698631630	1808
BA051229_Multi	2.1475297733333300	GGGGCTGTGGTTAAGTGGGCTGGGGGCAGAGTGGTTTGGGGTCATGGGGGGTCGCCGAGCTCCCCTGAAACGCCGCCTTCTCAGCAGACCC	1.1691801391562000	0.6750264680729970	0.5444302349957340	91	5UTR	HSPBP1	0.8503654084231960	1809
BA004426_1_Multi	2.147432483333330	AAGGCATTCAGGGACTCTGACTGCGCAAGATGGAGTGTAGGCCGGCCGGCGAGACTGCACCTCCCAGCATGCCTT	0.46629480152801500	0.2692154291839230	0.2171406110073430	75	5UTR	ANGEL2	0.8502098087504780	1810
BA059079_2_Multi	2.1471553333333300	GTGGGAACAGTGGGAGTGACCCTGGCTGGGAAGCAGGGAGGCCTGGATATTGTTTCTCCTGGCTCTGTGTCCTGCCATTCTCATCCCTGTGCTCAGAGCTCTCAAGCACCCAC	0.975302977577138	0.5630914366456040	0.4542302843376670	113	5UTR	LIMS3	0.8497665519995940	1811
BA032393_Multi	2.147079283333330	AATTTCAGAGAGTTCTGTTATGATCTCTGTTGTAATTACCAATTTGGTTCAAGTTTGTTCTTTAAATGAATATGCTTAGAATTCACATATGTTCTGGATGTACTGGAATT	0.33341329905067700	0.1924962579583100	0.15528690609554700	110	5UTR	DTNA	0.8496449222831760	1812
BA031868_Multi	2.1467631116666700	CCCACAGTGCCTGGCCCAGAAGCCTTGCTAAATATTTGAACAGGATTGCCCAATACTTTTCTGCTGTGAG	0.7136807781593110	0.41204378938574000	0.3324450538025300	70	5UTR	DOPEY2	0.8491392566664030	1813
BA102371_1_Multi	2.1463479	CAGCCGCAGGGGTCCAGTTTGGACTGACCCAACCTCCCGCTTTCTCTTTGTAGGCGATCAGTGGGTGACCGCGGCTG	1.4918748577982800	0.8613343507470700	0.6950759743088610	77	5UTR	SOCS2	0.8484751925339970	1814
BA016067_1_Multi	2.1462346166666700	GAGGATCTGGTCTGAATATGACCCTGGGGCCAAGTATGCCCTCTATACCCTTACCTAGAATCCAGGGGACAATGTATTGCCCTACACAGTCCCCTAGCCCCCAAACCTC	0.9231929118911280	0.5330056761942970	0.43014538332484200	109	5UTR	CACNA1F	0.8482940141025970	1815
BA016091_1_Multi	2.1459667286666700	GTTTCCCTGCGCCCCGGCGCCCCGCGGGCAGCATGCCCCTGCGGGCAGGGGGAGC	0.8499220356948870	0.49070271609863800	0.3960555512540320	55	5UTR	CACNA1G	0.8478655704277590	1816
BA105538_1_Multi	2.1459178333333300	ACGGATGGCTGAGGGAGCCCCGCGGATCGTTTAGGAAAGCCGGCCAGATTGGCCTGGAGCCAGCCAACGGGGGAGCGGTCCGGGAGGCCCTTCTCCACTCGTCTGT	0.46249184311843900	0.2670197901224370	0.21552169236602800	106	5UTR	STT3A	0.8477873702235850	1817
BA083632_Multi	2.1457473833333300	GCTAAGGGTTGCTAGGGACGCACCAAACACCCCTACGGCGCTTCGGAGGAGCCAAAGGAATAATGGGCGCCTCCGCCCCCGGGCCGGGCAGATGCGGTTTCCTCCCGACTCGC	0.5756257715964130	0.33233769418367500	0.2682635318898540	113	5UTR	PPP1R7	0.8475147629236090	1818
BA049527_1	2.1456600616666700	GACCCAGACGCGGGCTGTGGGGTGGGGCAGTTCGTGGGGTC	0.7856537257906770	0.45359739007508000	0.36615945826032300	41	5UTR	HMBOX1	0.8473751059932520	1819
BA007706_1_Multi	2.14562975	GGAAAACACATGAGCAGTAACAAGTTTTAATCTTGCTCCTCAGTACTAACATGGACTAATCTGTGGGAGCAGTTTATTCC	0.5419187202659910	0.31287691902446700	0.25256860847776300	80	5UTR	ASPN	0.8473266273683890	1820
BA110500_1	2.1455547833333300	GCCCTGAGTTGGATGTGACCAAGCCCAGCCTGGGGC	0.6483401172880180	0.37431934124267000	0.30217830946304500	36	5UTR	TMEM132E	0.8472067302690160	1821
BA066011_2_Multi	2.1452387666666700	CCCTCATCTCTCCTCTCTCTCTGCTGCCCTGCAGTGCTACAGTTGAAACTCCAGCAGCGCCGGACCCGGGAAGAACTGGTGAGCCAAGGG	0.2234265975399660	0.12899540623382200	0.10414999067312800	90	5UTR	MKL1	0.8467013125497580	1822
BA103467_1_Multi	2.144716516666670	CGAGCGAGCAGAGCACATCGCTGCGGGCTCACAAAGCGGCCAGACGCTCG	0.48870530800893200	0.28215414113335600	0.22786475704886200	50	5UTR	SPOCK1	0.8458660578568130	1823
BA106419_Multi	2.1444113166666700	CTGCTGGAGTAGGAATAACCGCTCCTGCCGCCGTGGTCGCTGGAGCTTTGCCTCTCTAGGCCGGCAG	0.8805657077985530	0.5083948484366480	0.4106328393973080	67	5UTR	SYS1	0.8453779396523370	1824
BA102059_1	2.14440525	CAGAGCAACACTCCATCTCAAAAAAAAAAAAAAAAAAATAGCATGGGGTGTTTTTG	0.18929545138248200	0.10928977981204700	0.08827410368561700	56	5UTR	SNUPN	0.8453682369968970	1825
BA058228_1	2.1443669666666700	AGCTGGGATTACAGGTGACCACCCATTTCACAGAGGACTTCTCACTGAATTCTGCAATTTCTCAGCT	0.19142911158056200	0.11052164910176900	0.08927068666709200	67	5UTR	LARS2	0.8453070089761620	1826
BA072778_Multi	2.1439040833333300	CTCGTTTCCGGCGGTCGCGCGCTCTTTTCTCGGGACGGGAGAGGCCGTGTAGCGTCGCCGTTACTCCGAGGAGATACCAGTCGGTAGAGGAGAAGTCGAG	0.6932799641945860	0.4002653739515180	0.323372659058831	100	5UTR	NONO	0.8445667016971720	1827
BA113957_Multi	2.1438537000000000	CGGGCCAATCAAGAGCTTGGCGTATTTTACAAACTGAGAAAGTAGCTCCAGCAGCACCCG	0.46299957949986500	0.26731293185893100	0.21596603326983800	60	5UTR	TROAP	0.8444861216768500	1828
BA114716_Multi	2.1435830666666700	CCAGGGTGCCCCGCGCTGCTGTTATGGCCGCCTCCTTGAGGTAGTATCCGCACATGGAATTCTAGGGCCGCAGGTGTATTTACGAGAGTGGATCTTTCCTACAATTGCTACTGG	0.5849333824256500	0.33771144580144700	0.2728764709525520	114	5UTR	TTC27	0.844053287283869	1829
BA114584_1	2.1432263666666700	GGCGGCGGCAGTAGGGGTTCGTGGCCGGTACGAGCTGCC	0.2522098988361000	0.1456134529853110	0.11767767640352400	39	5UTR	TTC17	0.843482803130735	1830
BA108505_Multi	2.1430432000000000	GCCCTTTGATTCGGATTTCCATCTTGCATTCTCCGGCTGATCGCGGGACCTGGCTCGTGCAGAGGAGGGGGGC	0.13140379173992600	0.07586601453358360	0.061316445576050700	73	5UTR	TFAP4	0.8431898575722400	1831
BA013887_2_Multi	2.1428420000000000	TTGCGGCTGGGCGTGGGGGACTAGCTGCCTTTCTGGCAGCAGGCAGGAAGCCGCAAAAAGTTTCTGAGCCCCCGAACCTGTAGCGGACGTGGAAAAAGAACGCCCCTCCTCAA	0.5757701820227	0.3324210695821660	0.2686946503861230	113	5UTR	C1ORF74	0.8428680706038910	1832
BA109265_Multi	2.142644	GCCCTGGCCTGCTCTCGGCACCGCCACAACGGGCGTAATATGGCCGCTGGTGCCGGGACCTGCCGGGC	1.4106672677281400	0.814449126759838	0.6583768781599480	68	5UTR	THTPA	0.8425514015197300	1833
BA012271_1	2.14249285	CAGGGGCCTGGAGCTATCTCCATCTTCAGCTCCAGAGTCCTTG	1.314237881124250	0.7587755944462900	0.6134152938359870	43	5UTR	C12ORF54	0.8423096614587650	1834
BA040496_Multi	2.1414486000000000	CTCCACAGGCCCGCCCCGGGGCCTGGGCCAACTGAAACCGCGGGAGGAGGAAGCGCGGAATCAGGAACTGGCCGGGG	1.1656281332601600	0.6729757165127530	0.544317586357271	77	5UTR	FES	0.8406395519075760	1835
BA090390_1_Multi	2.1411712000000000	CCCCTGGCCCGCGTCGGATGGGGACCTGGGCTGATCCTTGGGACGCCTGGATCTTGGGCCAACTTTTTTTTGCGGGGAACGGGTGTAGGGG	0.46043531692166700	0.26583245416913500	0.21503900151546400	91	5UTR	RFTN1	0.8401958953219890	1836
BA056241_Multi	2.1407842500000000	GCACTGGGGGTGGGGAGACCAGCCCGGCCGAGCCGAGGGCCACCCCCTGGTCCTCTGCCCTCGCGCCCCGCTAGGGCCAGGTGC	0.5059164546803130	0.2920910012971400	0.2363229525256050	84	5UTR	KIAA1772	0.839577031169887	1837
BA095443_1_Multi	2.140757216666670	TGGTGGCGCCGGCGTCCCCTCCGTGAGGTCGCGCCCGTTCGCACCGCCCCCGCCCGCAAGAAAGATGGCAGTGGCCTGATCCGGGCCCGTTGGCGGCGTCACTG	0.4380996778835270	0.2529369669579430	0.20464706341884200	104	5UTR	SDF4	0.8395337957107530	1838
BA070765_1	2.140508183333330	GGGCGGGGCCGCGGCGCCTATAAAGTCGCCCTCCGCCC	0.5792254322588280	0.3344159592361120	0.2706018303358330	38	5UTR	NDRG1	0.839135507036043	1839
BA100261_1_Multi	2.140414516666670	CAGGTGGGCTAGGAGGGGGTGCATGTCCATCTCAGCCTTCTATGTGACGTGGCCTCCGATCCACCTG	0.5198185434891350	0.3001173760132110	0.24285881984143100	67	5UTR	SLC39A5	0.8389857023009430	1840
BA081020_2_Multi	2.14018435	CCTGAATTGTGAAGATCTCATCATGCCATAAAGGGCAGCATGAGCCAAGTTCTGGGGGCTGCTAAGGATTTCTTTGCCTTTTTTCCCCCCACCCTTTTTGGAAATGTGTATCAGG	0.7313272761162600	0.42223199973143900	0.3417122810547890	115	5UTR	PLCH1	0.8386175878184300	1841
BA033679_2_Multi	2.1400895833333300	CCGTTGGGGCCGCGTCCCCCACGCGCCCCCGGAGACGCCCTTTCCGTGTGCGCCCGGGACTTGGTGAAACTTTGCAGGCGCCGG	0.6943672992102970	0.4008931471155380	0.32445711834584600	84	5UTR	EGFLAM	0.8384660238106400	1842
BA113276_1	2.139902750000000	CCCGAAGTTGTTCCGCGCTGGGCGGGCGAGCGGCTGTGGG	0.6539365021187560	0.3775504155311860	0.30559169201439400	40	5UTR	TRAM2	0.8381672140098430	1843
BA107635_2_Multi	2.1397159166666700	GAGAGAGGAAAATCCCCTGAATCCCTGCAGGATTAATTTATTCAAAAAGGAAATAAAAAATACTC	0.137591973872555	0.0794387631536516	0.06430385117988050	65	5UTR	TCEAL8	0.8378684042090500	1844
BA016351_Multi	2.1394472000000000	CCGCCGGCGAGGCGGATGAGGGCGGGGTGCGGACCCGCTTCCGGTTGGGCGGTGCTTGCGCGCGTGAGCTGAGCCGGTGG	0.8562953783010010	0.4943823671679150	0.4002414167084850	80	5UTR	CALU	0.8374386352154520	1845
BA092363_Multi	2.13943389	GGCTTGTCCGCGCGATTTCCGGCCTCTCGGCTTTCGGCTCGGAGGAGGCCAAGGTGCAACTTCCTTCGGTCGTCCCGAATCCGGGTTCATCCGACACCAGCC	1.6306290771133000	0.9414441366197930	0.7621778287868930	102	5UTR	RPL12	0.8374173480159060	1846
BA105547_3_Multi	2.139417733333330	TCCTCCTCCTCCTCCGGGTCCCCGCCCAGCACCCCTCGCACCAGGCGGCGGCGGCGGAGGAGGA	0.5734974871232680	0.3311089285701930	0.2680624163237760	64	5UTR	STT3B	0.8373915080318830	1847
BA033591_Multi	2.13933135	CGCGGAGAAAGCCAGTGGGAACCCAGACCCATAGGAGACCCGCGTCCCCGCTCGGCCTGGCCAGGCCCCGCG	1.0763766051387500	0.6214463227262730	0.5031369288066340	72	5UTR	EFNA1	0.8372533518144420	1848
BA071715_1	2.1388743183333300	GGGTCCGGAGGTTTCAGGCCCCTAGTAAACCTGGCAAGGATTTTTAGAAGAGCCGGAGTGGGATGCTATCGGGCCGGGACCTGGGGGCTCCTGCCGGATCC	0.8582157259632720	0.49549108040766500	0.40124644940896600	101	5UTR	NFATC4	0.8365224033330480	1849
BA071249_1	2.1383419666666700	CGCCGGGGAAGCGAAGTAGGCAGGGGCGAGGCGGCTGGGGACCGCGGGGCG	1.2356451730632000	0.7134000732908980	0.5778519957635070	51	5UTR	NDUFB2	0.8356709926525670	1850
BA015677_2_Multi	2.13760065	AGCGCCGCCGGACCCTCACGCCGCCACCTTCTCTCCAGCCCAGCGCCGCT	1.0214169145215700	0.5897153305538650	0.47783336635941300	50	5UTR	C9ORF129	0.8344853761378860	1851
BA013412_Multi	2.1375507	CCTTCTGGCTGGCCGGCCGCAGGGTAGGGGGTCCGTGGACCTCCCGGCCTGTAGGGGG	0.7369929823677500	0.4255030967608850	0.3447838605034020	58	5UTR	C19ORF60	0.8344054891643820	1852
BA085878_2_Multi	2.13752425	GCCGCGCGGTGGCCCGTGCGCCTCGGCACCTTCGGCAATTTCCGTCGGGCCCCAGCCGCCATTTTCTCGCCGCTTGTGTGGCTCGCTGGCTGCGTGGC	0.39897619903408800	0.2303490159125840	0.18665341412341300	98	5UTR	PTBP2	0.8343631866528860	1853
BA106930_1	2.1370238500000000	GGCGGGGGGAGGAGGCGGCCCTAGCGCC	0.622860079887002	0.3596084347902320	0.2914614546239160	28	5UTR	TARDBP	0.8335628775129160	1854
BA059283_Multi	2.136255933333330	GGGCGGGGCTCACCCCTTGCCCTTGGGGGTCCCCCGGGCTCTGCCAATCAGCGAGCGCCCTGTTGGCCATCCGCAGCCATCCGCGCCCCTCCCTCTCCCGCCC	0.6286784715452450	0.36296768478037000	0.2942898656174960	103	5UTR	LMAN1	0.8323347185859170	1855
BA023122_Multi	2.13606015	CGGGCGGCGCCGAGCTGAGGTGGTGAGGGACTAGCTCCCGGATGTGGAGAAGCTGGGGAGAAGGCGTGGGAG	0.29149173051787000	0.16829282908104200	0.1364623231784320	72	5UTR	CMAS	0.8320215947027830	1856
BA015103_Multi	2.1359270666666700	GCATCTCTGCCTACAAGGGCCTCCCTGACACCCAAGTTCATATTGCTCAGAAACAGTGAACTTGAGTTTTTCGTTTTACCTTGATCTCTCTCTGACAAAGAAATCCAGATGATGC	0.5000667614392510	0.2887136793297360	0.2341216464004350	115	5UTR	C6ORF10	0.8318087493629650	1857
BA086367_Multi	2.1354802666666700	GCTCCCTCGCAGAAAATGGGGCAATCGGGTTTGTTTTCAAGGCAGGACCTGAACAAAATGTAGGACACCTGATCTGTGGGATGAAGGGCGC	1.017373685356860	0.5873809711072230	0.4764144634054170	91	5UTR	PTPN13	0.8310941647831510	1858
BA053701_1	2.1346682500000000	GGATGAACACAGATGTGAGGGGATTTGAACCATCTACAATCAATCCATATGTGACC	0.2013234323763450	0.11623413787666200	0.0943113443394984	56	5UTR	IQCF1	0.8297954750146810	1859
BA054635_2_Multi	2.13463715	CTCTCAAAGGTCCCCCTCTACAGGGGCTTCGTGAGGCCCGGGCCCACAGGGCGCTCGGTCCCGGAAGTGACGTCTCCCAGAGGGGCCGGAAGTGGCAGTGGAGGGAGGG	1.0016842949945700	0.578322697358138	0.46925272287825300	109	5UTR	KAT5	0.8297457355777250	1860
BA059496_2_Multi	2.134550283333330	ACAGCTGTAAAGGTGCCTCCCACTACGGCCTGACCAAAGATAGGAAGAGGCGCTCACAAGATGGCTGT	0.529916191976471	0.3059472560855570	0.24825659817624400	68	5UTR	LNX1	0.8296068063465250	1861
BA083891_1	2.1344128333333300	GCTTCAGTTTGTCTTTTTTTTTTTAAACTAAAATGGAGGCTGGTTTCTTGCCTTAAGGAGCCCATTGCCTTTCCCGCTGAAGT	0.8588896155227840	0.49588015072625400	0.4024008861404040	83	5UTR	PPP2R5C	0.8293869772272430	1862
BA036852_Multi	2.134219266666670	CCGGAGGCGAGAAACCCCGCCTCGGCACCCTGACGCAGCGCAGGACCCGCCCCGCGCGTGACGCCAGCGTCAGGCCAGCCCCGG	0.3677539384878500	0.21232283538150500	0.17231310026651000	84	5UTR	ETNK1	0.829077398545134	1863
BA079423_Multi	2.1339957000000000	TCCCTGCCTAGCGCGGCCCAACCTTTACTCCAGAGA	0.41509327777929300	0.2396542156646790	0.19451458022117500	36	5UTR	PGRMC1	0.8287198396987590	1864
BA020760_1_Multi	2.1337876333333300	CTCGCTGCAGGCGGCCTCGAGCGCTCTCTCGTTGATGCCGTTTTGGAGGTGACCGGCGCGGCGGCCGCTCTATGGTGGG	0.9582954829786450	0.5532721550609230	0.4491053692544030	79	5UTR	CDS1	0.8283870706039210	1865
BA013303_Multi	2.1337778833333300	AGACCCCTCCTGCGAGGCCAGGGGCTGTGGCCATTGGGAGTTTGTCCCCACGGACCCCTCCTCCCCCAGAGGGCACGCCAGTCT	0.8690305884703120	0.5017350441873540	0.40727321960650100	84	5UTR	C19ORF35	0.8283714770505340	1866
BA027970_Multi	2.1337581333333300	CCCAGACGCTCATGGAGACAGCCTCGGTTCATAAATCAGGTGGGGCCAGGGGCTGGGG	0.7515731489128060	0.43392095984050300	0.35222977579877200	58	5UTR	DAB2IP	0.8283398901090590	1867
BA050857_Multi	2.133709216666670	CCAGTAGGTGAGGAGAGGCCATGGAATACCCGCCAACAAGATAATCATCGCTGG	0.409632251952606	0.23650129093359000	0.19198129189906400	54	5UTR	HS3ST5	0.8282616557856570	1868
BA010598_1	2.1336803066666700	CGCGCGTGCCCTGTGGCCAAACACTGCCTGGAGTGAGAGCAAACTACCAGCGCAGTGGGGCCGGCGCGAGTGTGCGTGTGTGTGCGTGTGTGTGTGCGAGCGCG	1.5475191800104800	0.8934606151551580	0.7252816531020450	104	5UTR	BHLHE41	0.8282154189006920	1869
BA103855_Multi	2.133639566666670	CGCGGAACCATTTCTTGGGCAGGACTTCCGGCGGAAAAGCGGGCTGTCTCGGAAACTCAGAGCCGGGTTCCTCCCGGGTTTCTGCCGGGTTTCTCCCTGCG	0.3248443800742800	0.18754899028062300	0.15224894829906800	101	5UTR	SRP19	0.8281502618376180	1870
BA121171_2_Multi	2.1323434	GCTCGTGTGTCTTTGTTTTTTTCTGAACTCCATTTTTCTTAGGTGGACCAAAGACCGGCGTGC	0.6282678466104300	0.36273061036371800	0.2946372740011910	63	5UTR	ZC3H7A	0.8260772521848200	1871
BA045339_Multi	2.1320291	GTCGCCTGGCCGTTGTCATTGTCCCTCCGCTGTCACCTTTTCAAGCCCCAGGCTGGCTGCTTCAGAAGCCCCTGAC	0.38500843361749600	0.22228472278933700	0.18058310443206200	76	5UTR	GNG13	0.8255745799971840	1872
BA059050_2_Multi	2.1318906500000000	CCAGTACTATGAGAAGGATGGGCAGCTCTTCTGCAAGAAGGACTACTGGGCCCGCTATGGCGAGTCCTGCCATGGGTGCTCTGAGCAAATCACCAAGGGACTGG	0.3500377617465120	0.2020943959708830	0.16419123642505400	104	5UTR	LIMK1	0.8253531515390930	1873
BA068875_3_Multi	2.131194133333330	AGCAGGCAGCCAGCCAGGAAGGGAGGCAGAAGCATGCTAAGAACAACAGTCAGGCCAAGCCTTCTGCCTGTGATGAGACGTAGCTGAAGTCACAGCCTTCCGAGGGAGCCTGCT	0.4396034678525820	0.253805180501381	0.20627096376481300	114	5UTR	MUTYH	0.8242391854030510	1874
BA076200_1	2.131099041666670	GGGGACGGAAACATCCCGTCCCC	0.7063073199096060	0.4077867212804140	0.3314286694799620	23	5UTR	PAF1	0.8240871016101470	1875
BA008998_Multi	2.1307086583333300	GGCGCCGGCCCCGGCGGCTCGGCTGTCCTCCCCCCAGTCGCCGTGTTGCCGCCCGCTGTGCTATGAGCAGTCAGAGCGCC	1.1947197793865200	0.6897717862349750	0.560714753147453	80	5UTR	ATXN7L3	0.823462746394802	1876
BA124236_Multi	2.130284458333330	GAGTCGGAGGCAGGGTCAAATAGGGAGAAATGGCGACGGAGCCTGGCTGTGGGCCCATCTTTGGAAAAAAGATCTGGGAATGATTGTCTAGCCTCCAGCCTC	0.40286213141172400	0.23259256001686500	0.18911189528506000	102	5UTR	ZSWIM1	0.8227843068720680	1877
BA073484_1	2.13005105	CGGACGTGTCCG	1.0355705745328000	0.5978869499713700	0.48617171618154600	12	5UTR	NSF	0.8224110078662490	1878
BA002832_Multi	2.1298228500000000	GCGGAGCCGGGGGCTGCGGGAGCCGGGGCGCAGTGGCCTCTCCGGCGCCGGCCGAGGGCTCCACAGGCCGTGCCTGGC	0.2666641959841860	0.15395864533470500	0.12520487137424900	78	5UTR	AGAP3	0.8220460387500580	1879
BA032000_1	2.129414783333330	CTTTATTGGTAGCGGCCAAAAAGAGTTGATTGCTATTGGGATCCGCTGAGTAAAG	0.3431399403343720	0.19811193692176200	0.16114283746881300	55	5UTR	DPP6	0.8213934018934420	1880
BA054934_Multi	2.1285504750000000	GGCATCTGCTGCCGCGCCTGTAGCACTCCCGGAACTGGAACTAGGTGCCAGACGGTCCGGAGGCGGGGGCCACGTCAGCGGGGCCACCCAGGGCTCGCGGGGTCCCGGTGGGTGCC	1.1925405435233900	0.6885136038227710	0.5602594617933070	116	5UTR	KCNK6	0.820011080033091	1881
BA108204_Multi	2.127888633333330	GAGGAGGGCGCAGACCGAAGGACACTGAAAGAGCTGTAACAACCCCACTTTCGATTGGTTGAAGAGCTCTCAGCCTTCTC	0.2879040735104380	0.16622149434204100	0.13530034843009500	80	5UTR	TCTN3	0.8189525709702460	1882
BA000281_Multi	2.12775565	GACCCATGGATGAACTGTGTTTCTAGATTTTTCCTCCAGCTTTCCTGAGAGAAACAGGTC	1.177049111800040	0.679569621547164	0.5531881030606320	60	5UTR	ABCA9	0.8187398855643100	1883
BA059860_1	2.12769275	CAGGCAACAGAGCAGGCTGGTTCCTG	1.4643349992222500	0.8454342059847590	0.6882267184593520	26	5UTR	LOXHD1	0.8186392871532310	1884
HIV_2014_Siegfried_nucs_1177_1351_Multi	2.1275427933333300	GACAAGGACCAAAGGAACCCTTTAGAGACTATGTAGACCGATTCTATAAAACTCTAAGAGCCGAGCAAGCTTCACAAGAGGTAAAAAATTGGATGACAGAAACCTTGTT	0.9480511622151130	0.5473575937104330	0.4456085044144990	109	HIV	None	0.8183994556365780	1885
BA092016_2_Multi	2.1263860500000000	GGACATGCCCACGATGGCCAGGCCCTGTCCACAGACCTGGGTGTCTACACATGTGAGGCCAGCAACCGGCTTGGCACGGCAGTCAGCAGAGGCGCTCGGCTGTCTGTGGCTGTCC	1.0757027413714100	0.6210572672988030	0.5058830880551590	115	5UTR	ROBO4	0.8165494311316470	1886
BA112340_Multi	2.1257994666666700	GCGACGGTGGTGGCGGCGGCGGCAGCGGGTTCGGTTGCGCGTGGCGCACGGGGTGGGAGCGGAGCCCAGGCCGGGAGCAGGCGCCGCCGCCAGTGAGAACCGGGGCCGGAGC	0.794554608517083	0.4587363171131960	0.3737674324300090	112	5UTR	TOMM40	0.815611285641995	1887
BA094674_1	2.1257440000000000	GCGCAGGGGGGCGGCGGCCTCGCCTCGTCTCTCTCTCTGCGC	0.8159907909357800	0.4711125028030280	0.3838612697181690	42	5UTR	SCAMP1	0.8155225756493950	1888
BA119060_tert	2.1254099166666700	CCAGCCTCCGCACTCGAGCTTTGATTGGCTGACTCTAATAAGAAGACGCCACTAGGGGCGGGGCGAAGAGGGGCGCAAGCTCATTGCGTTTTGAGTCTCGGGACCCCTGTTGG	1.0230377937746200	0.5906511456269370	0.4813366992185090	113	5UTR	WBP2	0.8149882632089910	1889
BA041879_2_Multi	2.1249342500000000	GGGACAGATGGAAGAAAGCTAGAGATGCTGCTTCGTGGGCGCTGAAGTTGCAGAACTTGGGCTGGTTTTCTTTCTTCCCATCCCCCC	0.7439520433434470	0.4295209124885110	0.35010591190924900	87	5UTR	FRMD4A	0.8142275110488910	1890
BA010792_Multi	2.12475625	GGGAGCATCTGGGTGAGGGACACGTCTGTTATTTTTATTCTAGTTTGTGTTCCCAGCCAGCTTAAGGATTAGCAGCTAATTGTAATGCAGATGTAACC	0.6436018581645660	0.37158370606225600	0.3029062077895130	98	5UTR	BMS1	0.8139428287409090	1891
BA008897_Multi	2.124726916666670	GCCCCGCCCCGCACGGCCAGGCGAAGCGGAGCCGGCCGTGCGGTGTGTGTGTATGTGTTCGCGGGGC	0.8712865005949380	0.5030374956597750	0.4100698747497570	67	5UTR	ATRN	0.8138959148025140	1892
BA025994_Multi	2.1246161333333300	CTTGGCGCCCTTTCAGCGTGCGCAGTGAACGTGCGCTCGGAGCGGTAGATTGGGCAGGATTCGCGCCTCCATTTTTCCAGGAGAGAGCGGGATACCAAG	0.11808388844887200	0.06817576478291430	0.05557892863385600	99	5UTR	CSTF1	0.8137187347181360	1893
BA085657_1_Multi	2.1244368883333300	GCGCCGGGAAGGGGTTTGCAGCTGCTCCGTCATCGTGCGGCCCGACGCTATCTCGCGCTCGTGTGCAGGCCCGGCTCGGCTCCTGGTCCCCGGTGC	0.8273552093078050	0.4776737528093000	0.3894468288756190	96	5UTR	PSMD3	0.8134320612333350	1894
BA021979_1	2.124367533333330	GCGCACGGGCCTCGAAGCGGCGGGGAGCCGGGAGCCGCCCGCATCTAGAGCCCGCGAGGTGCGTGCGC	0.5185386032536600	0.299378402173713	0.2440908153214070	68	5UTR	CHRNA4	0.8133211390902440	1895
BA109287_Multi	2.124349450000000	CGCCGCCAGCGCGGAGCCACCGTGACTCGTAGCCTGACTTCCGTTTCCGGGGGCGGCTTCCGGCGGCG	0.5357964966646420	0.3093422515801890	0.25221674177223600	68	5UTR	THUMPD3	0.8132922177134490	1896
BA028148_Multi	2.124304083333330	GGGAAGGAAGGCGGAGGGAACCATGCGAGGTTCTGAGAATTGCGGCGAGGGTCGCCTCGAGAGACGGTTTCTGAGCAGGAATTCTGAAATCCCCACCACTTCCTCCC	0.2166101819935310	0.12505994688317900	0.10196759667930300	107	5UTR	DAXX	0.8132196610428200	1897
BA062285_Multi	2.123981416666670	GGGCTCGCGTAGGCGCCGACCGCTCCCGGCCCGCCCCCTATGGGCCCCGGCTAGAGGCGCCGCCGCCGCCGGCCCGCGGAGCCC	0.8158794158072320	0.47104820034258	0.3841273795547880	84	5UTR	MAP2K2	0.8127036077204820	1898
BA023252_Multi	2.1235688666666700	TGCAGTAGGCTCCGCCCAGGACCCAGCCCGGCCCCTCCTTAGGCCTGGGCTCTGGGAGCGGAAATTCCGGCGACAGCAGGGCAAAACAGGAGCTGATTCGAGCTGGCA	1.4993178888309400	0.8656315867173640	0.7060368572762120	108	5UTR	CNKSR1	0.8120438004948730	1899
BA117987_Multi	2.1234920666666700	GGGCGGGGGCAGGCTGAAAGTTGGAGCAAGCAGGAAGTGAACTGAGGGCCACCCTGGGAGGAAGCCGACTAGGCGAATTCACTTACTGACCGGCCTGGGCTGCTC	0.46566273647600700	0.26885050625600000	0.21929101774652600	105	5UTR	VAMP8	0.8119209712743510	1900
BA106902_2_Multi	2.123292866666670	CCCCTCATGCCGCCCTTTGGAGGAAAGTGAAAGTGAAAGGAGGAAGAGGAGGCTTCATGGCTGAGGAGG	0.3394914217437960	0.1960054637313490	0.15988911707538500	69	5UTR	TAPBP	0.8116023829836170	1901
BA033604_1	2.122821	GTGGGCGCCTCTTTCCTTTCTCGCCCACTTTCATTTTTATTTATTCATATTTATTTGGCGCCCGC	0.5150644259126010	0.2973725849506400	0.2426320570187510	65	5UTR	EFNA5	0.810847708310994	1902
BA101003_Multi	2.122714666666670	GAGGTGGCCCCCTCCATCCCATCGGAAGAGGAAGGAACAAAAGGTCCCGGACCCCCCGGATCTGACGGGGCGGGACCTGGCGCCACCTT	0.7396697565097280	0.42704853303231700	0.348454631291187	89	5UTR	SMAD2	0.8106776452843150	1903
BA032188_1	2.1225249766666700	CGGAGCTGTTTGTGCTGGGAGCTGGTGGCGCGGTGCAGGGCTCTTAAGAACGAACGGCTTGG	0.5972121377778320	0.34480058850934300	0.28136872090698700	62	5UTR	DPY30	0.8103742667056550	1904
BA054276_1	2.1220206833333300	GTTTGGGACTGCGTCATAAGTATCCCAGAC	1.2943406165752200	0.7472879034027700	0.6099566449757840	30	5UTR	ITM2A	0.8095677308065880	1905
BA102977_Multi	2.1217346533333300	GGCGCGGCGGCTGCGGCCCAGGGCACCTCCCCTCTGGCTTCCCGAACCCGGCCAGGTCCGACCCGAGGGGGAGGATGGAAACACCTGCCGCGCT	1.194892053556830	0.6898712487735820	0.5631675250623850	94	5UTR	SPATA18	0.8091102719270800	1906
BA027769_1	2.1216668666666700	CGCGGCGCTGACAGCTGAGTCGGCTCGCG	1.0938886544209700	0.631556909093422	0.5155798356504310	29	5UTR	CYP46A1	0.809001858080354	1907
BA104543_1	2.1215702000000000	GGGATTACAGGTGTCTTCTCTTTAGGGATGGTGAGGTTGGAAAAAGGCTCCTGTAACCC	0.9492037096370080	0.5480230172747180	0.44740622282355200	59	5UTR	STARD3NL	0.8088472553288260	1908
BA052732_Multi	2.1215357166666700	GAGTCTCAACCCCCAATAAATATAGGACTGGAGATGTCTGAGGCTC	0.5730931002925490	0.33087545572462000	0.27013125246507100	46	5UTR	IL6	0.8087921047955670	1909
BA079420_1	2.1215024166666700	CTTTACTCCAG	1.4887388007796700	0.8595237473831820	0.7017379707343420	11	5UTR	PGRMC1	0.8087388468132310	1910
BA039498_1	2.1213425	GCTGGGAAGATGGC	0.5310084510958300	0.30657787218214300	0.25031716995055200	14	5UTR	FASTK	0.8084830858820420	1911
BA059191_Multi	2.120672883333330	GCCGCGCGGCGCATCCTGCGGGCGGCGGCGGCGGGCGAGGCGCCTGCAGCCGGGC	0.11942895021980000	0.06895233655843560	0.05631653573656200	55	5UTR	LLGL1	0.8074121419599580	1912
BA114419_1_Multi	2.1204594333333300	GTGTAGGATGCAGATGCCGTGGTATATGGTCCTGTAATTGCACGTAAATAACGTTTCCTGCAC	0.39795910910839000	0.22976179877019300	0.18767588893827800	63	5UTR	TSPAN5	0.8070707630912000	1913
BA119188_Multi	2.1203770500000000	GTCGCTGCTCGCGCGGTCTCCTGGGTGACGGGAACGCGGTAGCCTGCTTGGTGGAGACCGGGTGCGCCTGCGTACTTCATAGTTCGCGTAGCGGC	0.8267691105844950	0.47733536855362500	0.3899160814745160	95	5UTR	WDR19	0.8069390042289950	1914
BA098491_1	2.1193838	GTATTGGGGATGCTGAGCTGCGGGGTAC	0.21621261595063700	0.12483041202129300	0.10201673521833900	28	5UTR	SIT 1.00	0.8053504609570580	1915
BA059466_1	2.119289183333330	CCACTTGCCTCCCTGCCTGCTTCTGG	0.9410683705348690	0.543326077054149	0.4440490603810400	26	5UTR	LMOD2	0.805199136850091	1916
hsa-mir-940	2.118971150000000	CAGCCCCGTGTGTTGAGGAAGGAAGG	1.1527129228179100	0.6655191162872830	0.5439965158647460	26	B_pre-miRNA	None	0.8046904937975660	1917
BA040640_1_Multi	2.1189537833333300	GGGGAAGCTTCGCAGGCGTGCACGGAGCAGTGAGATCACTGGCGTTATAAATATCCCGGTGCCAGCGCGGAGATCCGCTCGGGTGGCCTCTCTCTTCCCC	0.35244510117555300	0.20348427403827100	0.16632977271506200	100	5UTR	FGF5	0.8046627186135870	1918
BA054629_2_Multi	2.1189532	CCCCCTCTACAGGGGCTTCGTGAGGCCCGGGCCCACAGGGCGCTCGGTCCCGGAAGTGACGTCTCCCAGAGGGGCCGGAAGTGGCAGTGGAGGGAGGG	0.3701343406433570	0.21369716120676700	0.17467792145827300	98	5UTR	KAT5	0.8046617856659480	1919
BA080432_2_Multi	2.1188232866666700	GGCTGCCTCCCCGGGCCGGGGTGTAGAGAGGGCGGGTCCCCGGCCTCGGGAGCACGGCGGTGGAGGGGACATAGGAGGCGGCC	1.2409112234946000	0.7164404289250340	0.5856605556977800	83	5UTR	PIP4K2A	0.804454010230155	1920
BA003134_2_Multi	2.118745916666670	CCGAGATTCCCGACGAGAGAGACTGAGGGGAAGAGAGGAAGGAGGGGCGGGCTCCTGGCAAGGCATTCGCTCCTGAGCGG	1.0801439218312000	0.623621384032784	0.5098034234942850	80	5UTR	AHNAK	0.8043302693865110	1921
BA014239_1	2.118214843333330	GAGCTTGCGGGGCGCACAGAGCCCCCAGGCC	0.953037283346384	0.5502363320877840	0.4499247497702520	31	5UTR	C20ORF85	0.8034809031941410	1922
BA105143_Multi	2.118166666666670	GCGGCGGCGGGCGGGGAGGGCGTGCGCCGGCCGAGAGGTGTCGGCGGCGAGGCAAAGGAAGTTTCAAGTGGAAGGTCGTCCGTCGGCCGGCGCGTCCTCCTGCTCTCCTCCGC	0.8860886007789650	0.5115834921855940	0.418328082829002	113	5UTR	STK39	0.8034038523814590	1923
BA014992_1	2.1180063666666700	CGGCAGCCATTTTGTTGTGTTGTGCCGGTTGCCG	0.33393938017105100	0.19279999103477300	0.15766684436204400	34	5UTR	C5	0.8031474783703920	1924
BA010199_Multi	2.117643616666670	GAATTCGATGTAAACAGACCAGTCTCCCTGTCCTCCGGCTCCAACCTGAAACGCTCACGTGAGCGGGACAGGAGTCTGGATCATGTTGCTTTTCTTTTCAAAGCCACGAAGGTTC	0.298122829174911	0.1721212956757080	0.14078045372156600	115	5UTR	BCAS3	0.8025673182174650	1925
BA038506_1_Multi	2.1175784333333300	CGCGGCCGGGAAGCGTGGGAGGAGGCCCAGCGGCGAGCTGGCTTTCTCCTGGCCACTTGCCGGGGTGAGGGGCAGCCGGAGGAGTCCGAGAGGAAGCGGAGGCGCG	0.1331821405942380	0.07689274472333370	0.06289360455215450	106	5UTR	FAM3C	0.8024630679827720	1926
BA091700_Multi	2.1170146166666700	GGTCGGCAGTGTGAGGAGCTGCTATGGTGCTGAGTTTCCTGGTAGAGCCGGCCGAGCTGAGGCGGTCGCGGCC	0.36640633603189200	0.2115447967407970	0.1730769042156240	73	5UTR	RNF34	0.8015613341066690	1927
BA025980_Multi	2.1166135166666700	GGCCGCAAGCTCGGCACTCACGGCTCTGAGGGCTCCGACGGCACTGACGGCC	0.6440251213552240	0.3718280771793200	0.30427147718940300	52	5UTR	CST6	0.8009198393104230	1928
BA006449_Multi	2.1166043333333300	GCTCGGCTCTGGGGCCATGCTGACATGCTGACATCGCCCCCTGAGGACTTGGCTGCAACCCCAGAGCCCCCAGGGTGTCCCGGAGCCCTGGACCGTGC	0.9719700658971120	0.561167179189956	0.45921197957976600	98	5UTR	ARHGEF19	0.8009051520490270	1929
HIV_2014_Siegfried_nucs_8982_9173_4	2.1165342	GTACTGGGTCTCTCTGGTTAGACCAGATCTGAGCCTGGGAGCTCTCTGGCTAACTAGGGAACCCACTGC	1.0488589789039800	0.6055590138121660	0.4955549401960880	69	HIV	None	0.8007929850872290	1930
BA011777_Multi	2.11651445	GAAGGCGCGATGTTGACGGGGTCCTAAGATGGCTGCTGGGCGACCACTTC	1.1082481708114700	0.6398473797469150	0.5236194682306440	50	5UTR	C10ORF84	0.8007613981457540	1931
BA075158_Multi	2.1163445833333300	GGTTTGGCTGAAAAGAAAGCACGCCTACATCTGCCTGGCAGCCATCTGGGCCTATGCTTCCTTCTGGACC	0.6192131306260960	0.3575028676527280	0.2925861579926690	70	5UTR	OPN5	0.8004897237934160	1932
[truncated: 7,058 more rows]
