# Supplementary material for: RNA structure-wide discovery of functional interactions with multiplexed RNA motif library
Source: Nat Commun. 2020 Dec 8;11:6275. doi: 10.1038/s41467-020-19699-5 (PMC7723054; doi:10.1038/s41467-020-19699-5)
Supplement: Supplementary file 14 — Supplementary Data 11 [file 41467_2020_19699_MOESM14_ESM.csv]

Motif_Name	Binding_Difference (PEG200 40% w/v - PEG200 0% w/v)	Motif_Sequence	SD	SE	CV	Zscore	Rank
hsa-mir-938	-1.80793016666667	CAGUGCACCUUCAUGAACCG	0.262245838711967	0.151407705574214	-0.14505307978542	2.75124399075905	1
hsa-mir-1234	-1.84104776666667	CGGGGGGGGCCCGGGGACGGCUUGGGCCUGCCUAGUCGG	0.127666489218446	0.0737082819167642	-0.0693444741249675	2.65066639610603	2
G4_(GGGU)8:	-1.86697153333333	GGGUGGGUGGGUGGGUGGGUGGGUGGGUGGGU	0.0951445122214258	0.0549317097429558	-0.0509619512256583	2.57193635239274	3
PARIS_ID2	-1.90342556666667	GGGUCCAAGACAUAUAAUCAUGUAUAAUUUUGUCAAGGUAUAAUUUUUUAAAUUGCUUUUGUCAUGUGUCUGCUGGUGAUGCCC	0.140056069899677	0.0808614096582197	-0.0735810595131111	2.46122606577574	4
NEAT1_ParasoR_ID32	-1.918916	UCCUGUAAGGCAAGAAUAUUCUCUCUGUUGGAACUCAAAUACACAGAACUGGGUAAAUCUCAAUCUUAAUCUUUGAUUCAGGA	0.0691757281421746	0.0399386252642729	-0.036049377952018	2.41418188006181	5
hsa-mir-3908	-1.91920256666667	GUUUCUAAAAAAAUAAAAAGUUAAAAAAAUUUAUGUUAACGUGUAAUGUGUUUACUAAUUUUUUUUUUUUUUUUUGGAGAC	0.169165673408536	0.0976678470800626	-0.0881437302902051	2.41331158191094	6
PARIS_ID14	-1.92220833333333	GCUGGUGAUGCCCAACCCAGUGCUCUGCACCCAGGUCACACUGUGGCUUUGUCCUCUGCUUAUGCCUGCAUUGCAGC	0.215636263628415	0.12449765485291	-0.112181525742569	2.4041831190567	7
NEAT1_ParasoR_ID24	-1.93970793333333	UGUGGGUUGUGUUUUCACUUUAUCGAUAAUGUCCUUAGACAUAUAAUAAAUUUGUAUUUUAAAAGUGACUUGAUUUGGCUGUGCA	0.37421761563039	0.216054641119705	-0.192924722943885	2.3510371279405	8
PARIS_ID39	-1.94920586666667	AUAUUAACUUCUUAUAAUUUUCUUUUUUUUUCUUUAUGUGUGUGU	0.180768980649483	0.104367019639114	-0.0927398094479452	2.32219206402158	9
hsa-mir-6075	-1.97607476666667	CCUGCCUGCCCUCCAGGUCAUGUUCCAGUGUCCCACAGAUGCAGCACCACGG	0.138217110351661	0.0797996858681438	-0.0699452837934934	2.24059166625809	10
PARIS_ID33	-2.00051026666667	CUGGUCUUGUAAUUAAAAUUCAAACACUAUAGAAAAAGGCCAUGUAGAAGAUAAAAGUUCCUCUAUAAUCCCGG	0.278141076231943	0.160584825235204	-0.139035065636225	2.16638146340088	11
PARIS_ID1	-2.01779206666667	AGCAUUUCUGAAUCUCCUAUCCAAUACAAAAACUAGGACAAUACAGACAGUAACUCCUAUGGUUACAAUGAACACUCCU	0.122876772245869	0.0709429375333048	-0.0608966475167373	2.11389692722451	12
PARIS_ID20	-2.02157483333333	UUUUCUAGUGAUGGCUUUGAGGUUAUUUGCAGUUUCCUAGCCAUCUCAAAGUGUGCUGCGGGGA	0.0172304221168058	0.00994798884738866	-0.00852326702563609	2.1024087284279	13
hsa-mir-4761	-2.02571463333333	CUGACCCGUUGUCAGACCUGGAAAAAGGGCCGGCUGUGGGCAGGGAGG	0.144376565789614	0.0833558491233076	-0.0712719172848356	2.08983622539795	14
hsa-mir-1224	-2.04131103333333	GUGGAGGGUGGUGCCGCCGGGGCCGGGCGCUGUUUCAGCUCGCUUCUCCCCCCAC	0.0985246403205982	0.0568832276109084	-0.048265373924773	2.04247022069814	15
hsa-mir-4637	-2.04308106666667	AGUAUUUUAAUCAUAGAUUGUAUUUAGUUAGUUUUUAAUACU	0.135759240373035	0.0783806339743509	-0.0664482886107547	2.03709465921053	16
PARIS_ID48	-2.05594256666667	UGUAUAUAUAUAUAUUUAAUUUCAAUGGCUUUUGGGGUACAAAUGGCUUUUGGUCAUAUAUAUGAGUUCUACA	0.172291841219378	0.0994727409071843	-0.083801874630534	1.99803449985026	17
hsa-mir-524	-2.05840883333333	UUUCUCUUGUCCAAAGGAAAAGAAG	0.114976058497338	0.0663814583238004	-0.0558567650096745	1.99054448942962	18
PARIS_ID5	-2.05916723333333	GCACGUGCUGCCAAAAUAGAAUAAUGUUGGUCCUCUCCUCAUGUGC	0.136217856999967	0.078645416407365	-0.066151915587478	1.98824124137467	19
hsa-mir-3605	-2.0592234	GAAGCCGCUCCCACCUGACCCUCACGGCCUC	0.0303770833800747	0.0175382172666818	-0.0147517182351729	1.98807066415189	20
G4_(GGGUU)8:	-2.06588803333333	GGGUUGGGUUGGGUUGGGUUGGGUUGGGUUGGGUUGGGUU	0.0870245390364305	0.0502436410387862	-0.0421245186729774	1.96783028471888	21
PARIS_ID21	-2.07335283333333	GUAUGUAUUUUAUUAUUACCGGUUUUCCAUUUAUGAUGGUAAUAUUGUUUCUUCUAAGAAUAUUUAU	0.0875877464636656	0.05056880899851	-0.0422444964771628	1.94515981256612	22
hsa-mir-130a	-2.0784462	GCUACUGUCUGCACCUGUCACUAGCAGU	0.00238481683154204	0.00137687463965871	-0.00114740368624506	1.92969134359437	23
hsa-mir-4648	-2.0829027	GGAGCUCAGCACCUGCCUGCCACCCACGCAGACCAGCCCCUGCUCUGUUCCCACAG	0.165261325198396	0.095413670589928	-0.079341836370175	1.91615702798662	24
hsa-mir-3655	-2.08870486666667	UGCUGUUGGAGACUCGAUUGUUGGUGACAGCGAAAGAACGAUAACAAA	0.184558431773173	0.106554860265457	-0.0883602249022895	1.89853594532636	25
hsa-mir-8086	-2.08924343333333	UGGUUAGCUUUUUUUUUUUUUUGAGAUGGAGUCUGGCUC	0.19295770042645	0.111404180283422	-0.0923576914723578	1.8969003274104	26
hsa-mir-6814	-2.08999466666667	UGCCACCCAGCCCUGCAGAGCCCCUGACUC	0.162588270946104	0.0938703819978087	-0.0777936295911299	1.89461884440168	27
PARIS_ID26	-2.09428053333333	GUGUCUGCUGGUGAUGCCCAACCCAGUGCUCUGCACCCAGGUCAC	0.296706677558584	0.171303680158808	-0.141674753136503	1.88160273935974	28
hsa-mir-6839	-2.10921583333333	CCCAAGCAGGCUUUGUGUGAGCAGUGAGGCUAUUUAUUCACUUGGGUGCGAGCUCACACGAAGCCUGCUUGGG	0.093682977032027	0.0540878920079263	-0.0444160220834174	1.83624448425004	29
hsa-mir-3064	-2.10964626666667	CAAAACUCCGUACAUUGCUAUUUUGC	0.0172326811368194	0.00994929309320166	-0.00816851687844701	1.83493726545021	30
hsa-mir-4329	-2.11360646666667	UGGAGUUUUUUUUUCCUCCUG	0.241394152558038	0.139368978960185	-0.114209601628792	1.82291020460205	31
PARIS_ID45	-2.12246516666667	GUGAGAUGGGUUGAAAGCACGUGCUGCCAAAAUAGAAUAAUGUUGGUCCUCUCCUCAU	0.104578893000277	0.060378652025263	-0.0492723718827942	1.79600648157403	32
hsa-mir-8054	-2.124952	GGGUUCAAUAGAUUGCUUUAGCUGAAGCAAGCCU	0.254656648993031	0.147026084847055	-0.119841130055188	1.78845401053236	33
hsa-mir-6083	-2.12502516666667	AGGUGGAAAGGGAGCAGGAGCAUCGUCUUUAAGAGGGUCAGGUACCUUUGCUCUUA	0.253096724033191	0.146125461751576	-0.119102930169152	1.78823180459528	34
PARIS_ID44	-2.12862916666667	GGCUGUGGAGUGUAUGAAUUUAUAAAUCACUGGUCUUGUAAUUAAAAUUCAAACACUAUAGAAAAAGGCC	0.083617497043222	0.0482765844268669	-0.0392823223286765	1.77728651716112	35
hsa-mir-4723	-2.13007083333333	AGAGCACCUCCUAGAGAAUGUUGAACUAAAGGUGCCC	0.286122288839411	0.165192780482586	-0.134325246072526	1.77290819972191	36
hsa-mir-569	-2.1321948	AACAACAGCAUCAGAAGCAACAUCAGCUUUAGUU	0.142391522758168	0.0822097839947489	-0.0667816668337095	1.76645774864887	37
hsa-mir-6127	-2.1332305	GAGGUGGGAAGGCUGCCCCAAAUGGCCUCUAACAUCCCUUCCAGUCUCCUCCUC	0.173368677390467	0.100094452560436	-0.0812704850181298	1.76331234515399	38
hsa-mir-4439	-2.13363553333333	GCAUUUUAUCUAAGAUACACACAAAGCAAAUGC	0.148602225485231	0.0857955348860756	-0.0696474272028423	1.76208226572731	39
NEAT1_ParasoR_ID50	-2.13385456666667	GAAAUGUUCUAUUCAGUGGCUUUUAGUAUAUUUGCUAUGUUGUGCAACCAUCGACACUAUCCAUUUCUAGAACUUUUUC	0.356891035301272	0.206051135302554	-0.167251808476703	1.76141706517487	40
hsa-mir-3978	-2.1354004	GUGGAGCCAAAAUUAGAAGGGCCAAAAUUCUACCUGGCCCACUACCACAG	0.119136520874709	0.0687835023973285	-0.0557911859877467	1.75672239531953	41
PARIS_ID16	-2.1358635	UCCUACUGGUGGUCUGUAAGAUGAGUUAGGG	0.0824449253304897	0.0475995998328768	-0.038600278215574	1.75531596840201	42
hsa-mir-26a-2	-2.13902153333333	UAGGCUGUUUCCAUCUGUGAGGCCUA	0.0919652784871734	0.0530961782906685	-0.04299408727497	1.74572507423997	43
hsa-mir-5701-1_5701-2_5701-3	-2.1407154	GAUUGGUUAGCCUAAGACUUGUUCUGAUCCAAUC	0.144615014823082	0.0834935177369681	-0.0675545263154	1.74058082963902	44
hsa-mir-4666a	-2.14838043333333	UAUGCCUACAAAAUCCCUCCAGACUGGCAUA	0.128316155727809	0.0740833670508283	-0.059726924401708	1.7173022522179	45
NEAT1_ParasoR_ID27	-2.14871486666667	UCUGAAUCUCCUAUCCAAUACAAAAACUAGGACAAUACAGA	0.177074724778252	0.102234140017403	-0.082409596324407	1.71628658380477	46
hsa-mir-6085	-2.15087296666667	UACAUAGUUCAUGCUGAGGCCGGGAUUUCAUGCAGAAAACUGGUUGCAAAAGGUGCUGAAG	0.179886027473213	0.103857246385112	-0.0836339617732019	1.70973247037202	47
NEAT1_ParasoR_ID47	-2.152368	CUGUCCUGAAGAGACCAAAAUUAUGCAGAUUUAGGUAAG	0.118271666856437	0.0682841786970699	-0.0549495564217817	1.70519207926298	48
hsa-mir-593	-2.15589133333333	CACCAGCCAGGCAUUGCUCAGCCCGUUUCCCUCUGGGGGAGCAAGGAGUGGUGCUGGGUUUGUC	0.125761436824225	0.0726083994041404	-0.0583338477592833	1.69449177513987	49
NEAT1_ParasoR_ID1	-2.16100876666667	GGUUGGUGACACUGUUUUGUGAGAUGGGUUGAAAGCACGUGCUGCCAAAAUAGAAUAAUGUUGGUCCUCUCC	0.0853038361054378	0.0492501927383822	-0.0394740814666005	1.67895021610589	50
hsa-mir-6740	-2.16279356666667	GAGAAACUUGAGGUCUCUGGGAGUUGCUUAAACCAGUUGACCGUAACCUGGCCAGAGAAUUCUGAUAGUGUC	0.183292182642696	0.105823790989114	-0.0847478860061474	1.67352980849976	51
hsa-mir-196a-1	-2.16432546666667	GGGCCUGGGUUUCUGAACAC	0.0845289234958862	0.0488027967346592	-0.0390555509315664	1.66887745394361	52
hsa-mir-604	-2.1728559	CUCUCGUGUCCACUAGCAGGCAGGUUUUCUGACACAGG	0.0402699496432519	0.0232498662667842	-0.0185331892663715	1.64297067126568	53
hsa-mir-4536-1	-2.17540903333333	ACGAUAUAUAUACUGCCCUGCUUUUAUACAUACAUACAUACAUACCUAUAUCGU	0.233388685190442	0.134747020220515	-0.107284966465743	1.63521684823819	54
hsa-mir-210	-2.17619413333333	ACACUGCGCUGCCCCAGACCCACUGU	0.105775267668785	0.0610693792621779	-0.0486056211845248	1.63283251273193	55
PARIS_ID34	-2.17771166666667	GCUGGUGAUGCCCAACCCAGUGCUCUGCACCCAGGUCACACUGUGGCUUUGUCCUCUGC	0.0242900479946696	0.0140238657483514	-0.0111539320684493	1.62822378950101	56
hsa-mir-638	-2.1797456	UAGGGCGCGGAGGGCGGACCGGGAA	0.254324219000216	0.146834156301216	-0.116676101559841	1.62204676814827	57
hsa-mir-4493	-2.18320336666667	UUCCGGUGAUUAUCACAGCCAUGCCUUUACCUCCAGAA	0.0396265296613694	0.0228783875670423	-0.0181506360178766	1.61154558888997	58
hsa-mir-6741	-2.18398496666667	CCGUGCCCUGGCCACUCAUUCGG	0.24753705174362	0.142915583458585	-0.113341921085394	1.6091718828249	59
PARIS_ID42	-2.18708566666667	CCAUUUUUCUAGUGAUGGCUUUGAGGUUAUUUGCAGUUUCCUAGCCAUCUCAAAGUGUG	0.0549308001178156	0.0317143122348224	-0.0251159801168354	1.5997551090327	60
hsa-mir-6807	-2.18710203333333	AGAGGCUGUGGGCAGGGGGAGAUGUGAAGGAAAGAACUAGGACCCAUUCAUCCACU	0.144487283745882	0.0834197721651628	-0.0660633484600949	1.59970540374107	61
G4_(UGGGU)8	-2.19360226666667	UGGGUUGGGUUGGGUUGGGUUGGGUUGGGUUGGGUUGGGU	0.191460385973739	0.110539705381088	-0.0872812673852114	1.57996430434528	62
hsa-mir-5093	-2.19572686666667	UCCUGAGCUAGGAGGAUUAGGA	0.773289505521679	0.446458904174454	-0.352179279336145	1.57351192984955	63
hsa-mir-5696	-2.19662116666667	UGCCUACUACUGAUGACAUACAAUGUAAGUGCUCAUUUAGGCG	0.201486297992054	0.116328168383734	-0.0917255560720131	1.57079595577842	64
hsa-mir-6820	-2.1971231	GUCACCAGCCCUCAUGUACUUGUGAC	0.1740779506792	0.100503951684615	-0.0792299487812952	1.56927159268016	65
hsa-mir-5092	-2.20052843333333	GACUGGACAACAUGAUGAGCCCAAACCAAUC	0.0360366383493713	0.0208057628516987	-0.0163763566075733	1.55892965257404	66
hsa-mir-4516	-2.20096986666667	GGGCAGGGAGGGCAGGGCAGGCUCUGGGGUGGGGGGUCUGUGAGUCAGCCACGGCUC	0.179433153993356	0.103595779759608	-0.0815245845528565	1.55758902695908	67
hsa-mir-5588	-2.20299366666667	ACUUUUUUUUUUUUUUUUUUUAAUGUUAAAAGU	0.157425409592395	0.0908896026054565	-0.0714597649436707	1.55144278036938	68
hsa-let-7f-2	-2.20631826666667	AUAGUUUUAGGGUCAUACCCCAUCUUGGAGAUAACUAU	0.233315313394221	0.134704658994215	-0.105748711289381	1.54134602603986	69
hsa-mir-4660	-2.20805503333333	GGAGAAGACUUUUCCUUUCCUCC	0.32860914881239	0.189722580525007	-0.148822897913153	1.53607149485986	70
hsa-mir-6812	-2.20825053333333	GCAGCCAGUCCUGUCUCACCGC	0.025855706522417	0.0149277991208054	-0.0117086834723359	1.53547776464527	71
hsa-mir-92b	-2.2083356	AGUGUUGUUUUUUCCCCCGCCAAUAUU	0.243355895571711	0.14050159181721	-0.11019878299825	1.53521941860816	72
hsa-mir-3622b	-2.20884153333333	GUGAGCUCAGCUCCCUGCCUCAC	0.221533503011109	0.127902427597985	-0.100293977484567	1.53368290757713	73
hsa-mir-4253	-2.2107157	CCCUAGGACUUACUUGUGCAGGG	0.625399549007105	0.361074597970322	-0.282894606939782	1.52799109490616	74
NEAT1_ParasoR_ID48	-2.21314573333333	GUGUCUUUCUGGUAUAAUGACUUCUUUUCCUUUGGGUAGAUAC	0.0303780621115522	0.0175387823375638	-0.0137261914812082	1.52061112450995	75
NEAT1_ParasoR_ID4	-2.216911	UUGAUGGGUUGGUUCCACAUCUUUGCAAUUGUGACUUGUACUGCCAUCAA	0.136345373265836	0.0787190379577903	-0.0615024118089702	1.50917607291924	76
hsa-mir-4458	-2.224593	AGAAAGUGAAACACUAUUUUAGGUUUU	0.373338084055579	0.215546843328228	-0.167823095755304	1.48584596801657	77
hsa-mir-8485	-2.22565358	UGUAUAUAGCAUAUGUGUAUACAUACACACACACACACACACACACACA	0.146704919898418	0.0847001249947942	-0.0659154332088007	1.48262500437981	78
hsa-mir-4451	-2.22569593333333	GCUCCCAACCAACCACUUCCACAUGUUUUGCUGGU	0.244410177642224	0.141110281854422	-0.109812923671106	1.48249637801823	79
hsa-mir-5572	-2.22816906666667	CAGCCUGGGGCAUCGGUUG	0.564365939009082	0.32583682680835	-0.253286856662709	1.47498551364633	80
hsa-mir-3180-1_3180-3_3180-2	-2.2314261	CCCACGUCGCAUGCGCCCCGGGAAAGCGUGGG	0.0471527796445767	0.0272236700208354	-0.0211312306710837	1.465093958148	81
hsa-mir-6745	-2.2380464	CCUAGUGGCUAGCCCUGGGUCUAGCAGCCUAUGGCAGUGUCUGGUAAACACUGGUGGAGUCCUGGG	0.159334410777333	0.0919917649534638	-0.0711935243064368	1.44498821830329	82
hsa-mir-4258	-2.2390889	UGGAGGCUGACCUCUUACUUUCGGUCGGUCUUCUU	0.0501599942237831	0.0289598861676512	-0.0224019663639899	1.44182216332268	83
hsa-mir-4536-2	-2.24146263333333	ACGAUAUAGGUAUGUAUGUAUGUAUGUAUAAAAGCAGGGCAGUAUAUAUAUCGU	0.158837997986701	0.0917051608951633	-0.0708635493737808	1.43461317508034	84
hsa-mir-486-1	-2.24371496666667	CCCGAGGCCCUUCAUGCUGCCCAGCUCGGG	0.105635695255645	0.0609887970918799	-0.047080710707466	1.42777287659786	85
hsa-mir-4749	-2.24572203333333	GGCAUCUAGGCUGUGCACAGUGACGCC	0.330613479604815	0.190879781447559	-0.147219234926455	1.4216774488603	86
hsa-mir-4533	-2.24655143333333	CGCUGCUGGCUGCCUUCCAGCG	0.250482504596315	0.144616141455974	-0.111496447790942	1.4191585749985	87
hsa-mir-125b-1	-2.24888463333333	UUGUGAUGUUUACCGUUUAAAUCCACGG	0.204503242722661	0.118070002236079	-0.0909354084649254	1.41207268580834	88
hsa-mir-7844	-2.25201023333333	UGUAAAUAACUACAAUUCUCUUAACUCCGUAGCAGUUGC	0.296721297007585	0.171312120701624	-0.131758414156223	1.40258029113458	89
hsa-mir-6895	-2.2542187	CACAGAGUAAGCAUCAAUAGCAUUGGCAAGUUGAACUGAGCUGUC	0.200894342013408	0.115986402440114	-0.0891192775631786	1.39587321498158	90
NEAT1_ParasoR_ID19	-2.255324	CCCCUAGUCUUUGGUAACCUUUGUUAUACUGGUAAACUUUGUUGUGCUCUCUGUCUGUGUGAAUUUGCCUAUUCUAGGGG	0.244844632390114	0.141361114420067	-0.108562952547002	1.39251643745634	91
hsa-mir-200a	-2.2562031	GCUGGAUUUCCCAGCUUGACUCUAAC	0.0639674298621562	0.0369316128502844	-0.0283518047919339	1.38984662552976	92
hsa-mir-4792	-2.2569803	UGGCCUGGCAGUGCGUCGGAAGAACAGGGCGGGUGGGGCC	0.0593593400569784	0.034271130960815	-0.0263003359209552	1.38748628219074	93
hsa-mir-6829	-2.25762953333333	GGCAGGGUCCUCCAGCUCAUUCCUCCUGCC	0.143338142260193	0.0827563150190634	-0.0634905506611432	1.38551457146789	94
hsa-mir-1257	-2.25872146666667	GACCCCCAUGCACCCCUGUGGGCCCCUGGCAUC	0.0790768732162784	0.0456550540380922	-0.0350095726202917	1.38219838828469	95
hsa-mir-6826	-2.2599096	ACCUCCUGGCUUUUCCUCUGCAGCAUGGCUCGGACCUAGUGCAAUGUUUAAGCU	0.200610109716659	0.115822300847073	-0.0887690860362994	1.37859004731814	96
hsa-mir-6781	-2.2636245	GCGUCGCUUCUCCCUAAUGUUGCC	0.11610480871286	0.0670331425645797	-0.0512915497746468	1.36730795844767	97
hsa-mir-4741	-2.2649753	CCCGGCCGGCAGCCCCCGGCCUUAAAGCGCGGG	0.0217745188849263	0.0125715243396868	-0.00961357895820159	1.3632056015481	98
hsa-mir-219a-1	-2.26501293333333	UUCUCGAGUCUAUGGCUCCGGCCGAGAG	0.23436923808131	0.135313142696012	-0.103473686455467	1.3630913097472	99
hsa-mir-216b	-2.26540023333333	AUGUGAUGUCACUGAGGAAAUCACAC	0.328455202474346	0.189633699565297	-0.144987714595162	1.36191508615584	100
PARIS_ID17	-2.26637746666667	GCUCUUGGCACAUCUGGUUGGUGACACUGUUUUGUGAGAUGGGUUGAAAGC	0.165431377183571	0.0955118501493455	-0.072993744253416	1.35894724494509	101
hsa-mir-29b-2	-2.26731466666667	CUUAGAUUUUUCCAUCUUUGUAUCUAG	0.182642956675486	0.105448960202181	-0.0805547458236143	1.3561009842949	102
hsa-mir-6739	-2.27017396666667	CAAGUAAAAGGAAUUUUCAUUUUCCAGCCCCUAAUUG	0.0468819230269336	0.0270672908797274	-0.0206512468715211	1.34741733824592	103
hsa-mir-6825	-2.27074206666667	GCAUGGGGCUAGGAGGCCCCGCGC	0.0524150228917566	0.0302618275761361	-0.0230827726588512	1.34569202809294	104
hsa-mir-6131	-2.2708504	GGUCAGGUGGUGCCCUCCUUCCAUGGGUAGAGCCAGAGAUGGUGGGUUCUGGCU	0.400101968979696	0.230998979493727	-0.176190368586013	1.34536302158017	105
hsa-mir-1282	-2.2714941	GCUUCUGCUGCAUGAUCUCCGAGUCCCUGGGGGUAGAGAUGAUGGGGCACUGGGAGGU	0.126569276309181	0.0730748057482416	-0.0557207154133399	1.34340811549766	106
hsa-mir-206	-2.27149683333333	CCCAUAUGGAUUACUUUGCUAUGGA	0.0908206055898309	0.0524353010852537	-0.0399827128337023	1.34339981441026	107
hsa-mir-7110	-2.2768441	GAGAGAGUGCACAGCCAGCUCAGGGAUUAAAGCUCUUUCUCUCUCUCUC	0.144694197300756	0.083539233761768	-0.0635503314876743	1.32716025540533	108
hsa-let-7d	-2.27691806666667	AUAGUUUUAGGGCAGGGAUUUUGCCCACAAGGAGGUAACUAU	0.158030731432728	0.0912390853329192	-0.0694055415283697	1.32693561988169	109
PARIS_ID23	-2.27762773333333	GUAGUGAAGUCUGAGAUUUUACUACACCUUCCACUUAUGUGGUCCCACACCACCCGCCUCCCCUGC	0.298878367430069	0.172557505890706	-0.131223537128544	1.3247803741411	110
PARIS_ID28	-2.2778979	AGUCCAUGGCUAAUGUUAUUAUAUUAUGUGCUAUUGUAAUGGAUGGGGCUGUGGAGU	0.11851146257274	0.0684226248184275	-0.0520266788835179	1.32395988251463	111
hsa-mir-555	-2.27794103333333	CCUUUGUGAGCAGUGUGACCCAAGGCCUGUGGACAGGG	0.0298619757620515	0.0172408197447545	-0.013109196122761	1.32382888730616	112
hsa-mir-4446	-2.279854	CUUGGCUUCAAUUUACUCCCAGG	0.339884682602791	0.196232512994152	-0.149081775676333	1.31801923968723	113
hsa-mir-224	-2.28256556666667	CGUUUAGUAGAUGAUUGUGCAUUGUUUCAAAAUG	0.136309124852899	0.0786981099268236	-0.0597175068455788	1.3097842572889	114
hsa-mir-4440	-2.28602366666667	UGGCUUGCACCGUGACUCCCUCUCACCAAGCAAGUGUC	0.00289305467168187	0.00167030589347583	-0.00126554012273212	1.29928206570287	115
hsa-mir-222	-2.2877635	AGAUCCUGUCUUUCGUAAUCAGCAGCU	0.177361567931866	0.102399748989357	-0.0775261813259395	1.29399822110774	116
NEAT1_ParasoR_ID10	-2.29099863333333	CAUAUGUUUUCAAUUCUCUCAUUAUAUACCUAGGAGUAGAAUUACUGGGUCAUAUG	0.167837027626098	0.0969007530799144	-0.0732593311860254	1.28417317554138	117
hsa-mir-4274	-2.29164823333333	GCCGGGGCCUGGCGCUCCUCUACCUUGUCAGGUGACCCAGC	0.0551120403384172	0.0318189513249747	-0.0240490837715759	1.28220035125802	118
PARIS_ID19	-2.29186466666667	UAUAGAAAAAGGCCAUGUAGAAGAUAAAAGUUCCUCUAUA	0.405440304474066	0.234081068928426	-0.176904121072623	1.28154304686188	119
hsa-mir-7111	-2.29260576666667	GGCCAUCUGCUAUUCGUCCACCAACCUGACUUGAUCC	0.332848866431544	0.192170382633714	-0.145183647040847	1.2792923386162	120
hsa-mir-548q	-2.2950608	GCGGUUUUUGCCAUUACUUUUCAUUUUUACCAUUAAAAGUAAUGGCAAAAAGCAU	0.170467966604051	0.0984197264070569	-0.0742760133431109	1.27183644364012	121
hsa-mir-4719	-2.29552383333333	GUGAUUACAUUAAAACUUAAAAUUUCAC	0.0147676048377299	0.00852608062834941	-0.00643321782300375	1.27043021918815	122
hsa-mir-6809	-2.297262	GGAUCAUGUUUGCCCCCGUGGACAGCUCUCUGGUGUGCUCCUCCUGCCAUCCUGCCCACCCCUGCAUAAUGCUGCUUC	0.14940037640806	0.0862563475362248	-0.0650341042545691	1.26515143623167	123
PARIS_ID4	-2.29894853333333	AGUGAUGGCUUUGAGGUUAUUUGCAGUUUCCUAGCCAUCUCAAAGUGUGCUGCGGGGAUCUCU	0.0636491859606487	0.0367478746480811	-0.0276862161278405	1.26002946284082	124
hsa-mir-6795	-2.30159083333333	AGGCUGUCUUCAUUCCCUCUUGACCACCC	0.13950142797686	0.0805411869947776	-0.0606108722525733	1.25200484214513	125
PARIS_ID22	-2.30213666666667	GGCAGUGUCCAGAGGAGGCAGCAUCUGUAGGUGUCUUCACCUGCUCUGGCUCUUGGCACAUCUGGUUGGUGACACUGUU	0.13012234882119	0.0751261731195006	-0.0565224257557212	1.25034715548462	126
hsa-mir-4791	-2.30284346666667	AAAUAAGCUCCAUAUCAAUGAGAAUUUCAAUGGGAUUAUGUG	0.0118228001443533	0.0068258968459175	-0.00513400077577424	1.24820061576251	127
hsa-mir-8081	-2.3049698	CUAUGGCCCCCCUCCUCUCUGAAAGCAAGGCCACUUG	0.300201641055008	0.173321498274276	-0.130241030079877	1.24174297716258	128
hsa-mir-2053	-2.30871716666667	ACAUUUGCAACCUGUGAAGAUGCAAAACUUUAAGUGU	0.314745977234553	0.181718674682721	-0.136329378833781	1.23036228757105	129
hsa-mir-34a	-2.3091917	GUUGUUGUGAGCAAUAGUAAGGAAGCAAU	0.19587372026811	0.113087745123967	-0.0848234991785697	1.22892113781233	130
hsa-mir-4742	-2.30936416666667	CAGAUACUUUUUAAAAUUUGUUUGAGUUGAGGCAGAUUAAAUAUCUG	0.0578004365691419	0.033371097612472	-0.025028723231889	1.228397359444	131
hsa-mir-6750	-2.31209353333333	GCUGCUGCCCCAGAGGCCCAGCAGGUGUCCAGAAC	0.267761076786104	0.154591929760961	-0.115808929407831	1.22010831874481	132
hsa-mir-1227	-2.31353366666667	GUGGUGGGCACUGCUGGGGUGGGCACAGCAGCCAUGCAGAGCGGGCAUUUGACCCCGUGCCACCCUUUUCCCCAG	0.0752348042739756	0.0434368345000086	-0.0325194335219568	1.21573465801317	133
hsa-mir-3182	-2.31409286666667	AGUCCGUGCAUCCGCCCUUCGAUGCUUGGGUU	0.152282852693674	0.087920545995657	-0.0658067162676276	1.21403637701062	134
hsa-mir-532	-2.3145358	GACCGUUGGCAUCUUAAUUACCCUC	0.104694245950959	0.060445251082391	-0.0452333664274966	1.21269119592086	135
hsa-mir-548p	-2.31711356666667	GUCAUUACUUUCAAUAGC	0.0700399833205513	0.0404376032241572	-0.0302272552921559	1.20486256187401	136
hsa-mir-6070	-2.31719546666667	GGAGCUCUGUGCCUUUGGGUCCUGGUGAGCUCU	0.175804269593924	0.101500642374738	-0.0758694171997594	1.20461383295035	137
PARIS_ID18	-2.31831883333333	UCACUGGUCUUGUAAUUAAAAUUCAAACACUAUAGAAAAAGGCCAUGUAGA	0.124458296567177	0.0718560310259417	-0.0536847196242751	1.20120218726206	138
hsa-mir-4638	-2.31872573333333	AAGUCCGGCUCCAGAACCUGGACACCGCUCAG	0.158537924599805	0.0915319134444623	-0.0683728663208028	1.19996643880008	139
hsa-mir-6800	-2.32059156666667	GCGGGGUGUGGUGGGGCUGGGGCUGGCCCCCUCCUCACACCUC	0.201525025881188	0.11635052794095	-0.0868420918079355	1.1942999343224	140
hsa-mir-663b	-2.320596	UCCUAGGCGGGUCGCUGCGGUACCUCCCUCCUGUCUGUGGCGGUGGGAUCCCGUGGCCGUGUUUUCCUGGUG	0.246493278023336	0.142312960420206	-0.106219815092043	1.19428647036357	141
hsa-mir-4790	-2.32131416666667	UUCAUGUUCACUGAAAGGUAGAUUUUAAAAACAUGAA	0.129652029975096	0.0748546344071033	-0.0558528577634421	1.19210541026582	142
hsa-mir-369	-2.32145593333333	UAUUCGCUUUAUUGACUUCGAAUA	0.0443180753005289	0.0255870527047265	-0.0190906381913929	1.19167486728156	143
hsa-mir-4330	-2.3233359	GAGGAUGCAGGAGAGGAAGGGGGCUUCUUUUUGACGCCUACUUCAUCAGCUGCUCCUC	0.061756899102934	0.0356553623213955	-0.0265811323721783	1.18596544010806	144
hsa-mir-637	-2.3236318	CACUGCAGUUACCCUCCCCUCGGCGUUACUGAGCACUG	0.37346646738378	0.215620965477324	-0.160725321190638	1.18506679678071	145
hsa-mir-3074	-2.3265443	GCCAGUGUGUAAAAUGAGAACUGAUA	0.174618592629679	0.100816091460259	-0.0750549184168466	1.17622158322578	146
hsa-mir-6789	-2.326716	CGCGGGCGGGUCCCAGGCUGGGCCCCUCGGAGGCCGGGUGCUCACUGCCCCGUCCCGG	0.228312904294195	0.131816516753719	-0.0981266748044001	1.17570013321122	147
hsa-mir-543	-2.3284786	UUUUUUUCGCUUUAUUUGUGACGAAAC	0.0838196236892647	0.0483932823003701	-0.0359975924576952	1.17034714663203	148
hsa-mir-1193	-2.32858313333333	GUGCACUUCAUUUACGAUGUAG	0.194246675508884	0.112148370394244	-0.0834183983935425	1.17002968065539	149
hsa-mir-1908	-2.32949876666667	UUGGUCCGUAUGUGUGGUGCCACCGG	0.163861987017011	0.0946057623142185	-0.070342165173792	1.16724891760943	150
hsa-mir-486-2	-2.3302745	CCCGAGCUGGGCAGCAUGAAGGGCCUCGGG	0.0156882498453464	0.00905761527132482	-0.00673236129277747	1.16489302851243	151
hsa-mir-135b	-2.33304683333333	AUGUGAUUGCUGUCCCAAACUCAUGU	0.0659167751359497	0.0380570678688526	-0.0282535156149315	1.15647349876864	152
hsa-mir-7974	-2.3332	ACCACCCAGGCCUUAUGGCUUCAUA	0.179217430290583	0.103471231621741	-0.0768118593736424	1.15600833417597	153
hsa-mir-4481	-2.336887	GUUUUUUAAGAGGAAGGGAGACCUAAGCUAGCA	0.880374494713977	0.508284451510795	-0.376729595703163	1.14481097713663	154
PARIS_ID6	-2.33714336666667	GUGACACUGUUUUGUGAGAUGGGUUGAAAGCACGUGCUGCCAAAAUAGAAUAAUGUUGGUCCUCUCCUCAUGUGCCGUGGAAC	0.156325825104374	0.0902547572053005	-0.066887563396392	1.14403239587826	155
hsa-mir-718	-2.3382995	GCCCGGGCACCGCCCCUU	0.191792748442401	0.110731594941838	-0.0820223194002313	1.14052123837394	156
hsa-mir-23c	-2.33919323333333	UGAGUGGCAUAAUCAGAGUACAAUUUGAGUCAUGCCCAUACAUCA	0.0877375119593287	0.0506552761477464	-0.0375075948019495	1.13780698525995	157
hsa-mir-3164	-2.3408194	GGCGCACAGCAGACCCUGCAAUCAUGCC	0.0915751645749541	0.052870945918434	-0.0391209866831051	1.1328683444213	158
hsa-mir-138-2	-2.34211243333333	AGGCCGACGAGCAGCGCAUCCUCUUACCCGGCUA	0.137533807632246	0.0794051808591512	-0.058722120114663	1.12894142391761	159
hsa-mir-432	-2.34359043333333	UGGGUGGAUCCUCUAUUUCCUUACGUGGGCCACUGG	0.226568929149042	0.130809632234205	-0.0966759916436373	1.12445276275565	160
hsa-mir-6502	-2.34399373333333	UUGACCAAUCAUCUUAUUGACUAGA	0.386906813423262	0.223380752881221	-0.165063075007906	1.12322794743318	161
PARIS_ID38	-2.34530923333333	CAUUUUCUGGCUGUGGAUGUACUAAAAUGUAUCCUAUUAUUCUCUGCCCUAAAAUG	0.245163344586876	0.141545122992662	-0.104533483731027	1.11923279604039	162
hsa-mir-6894	-2.34681006666667	GCCAGACAUGCUCUUGC	0.443079743428046	0.255812209140653	-0.188800853431391	1.11467479042882	163
PARIS_ID41	-2.347803	ACCUGCUCUGGCUCUUGGCACAUCUGGUUGGUGACACUGUUUUGUGAGAUGGGU	0.268896937915979	0.155247719490057	-0.114531303484994	1.1116592685819	164
hsa-mir-7114	-2.3481263	CUGUCCCCUGCCACUGGGUGACC	0.145822555121524	0.0841906914533309	-0.0621016659629952	1.11067741191501	165
r(GAA)16:	-2.34841403333333	GAAGAAGAAGAAGAAGAAGAAGAAGAAGAAGAAGAAGAAGAAGAAGAA	0.212556792129922	0.122719721154294	-0.0905107826443278	1.10980357061709	166
hsa-mir-7854	-2.34949563333333	UUGAGCAUCUUCUGGGCAGCUGA	0.202930050827924	0.117161719472166	-0.0863717505786627	1.10651876959356	167
hsa-mir-6780b	-2.34957056666667	GGAAGACACAUGAGCAGUGCCUCCACUUCACGCCUCUCCC	0.108418045177098	0.0625951875680108	-0.0461437705745995	1.10629119831949	168
hsa-mir-4290	-2.34961813333333	GUCAGUCCCAAUCUGAAUCCCACCAAAAUAGGUGGUAGAGGGUUGC	0.298470017599764	0.172321745006256	-0.127029159915587	1.1061467391522	169
hsa-mir-30e	-2.35021026666667	GAAGCUGUAAGGUGUUCAGAGGAGCUUU	0.0609947956086694	0.0352153616638314	-0.0259529100326751	1.10434844016977	170
hsa-mir-521-2	-2.35040503333333	AAUUUUCUCUUGUCUAAAAGAAAAGAACG	0.133439583455597	0.0770413794286404	-0.0567730163793742	1.10375693707619	171
hsa-mir-4734	-2.35196916666667	CACCUCCCGGCCCGGAGCUG	0.0220536467012445	0.0127326788595764	-0.00937667339087616	1.09900669042838	172
hsa-mir-1238	-2.3540921	UGUGGUUGGGGCCAUGGCGGGUGGGCAGCCCAGCCUCUGAGCCUUCCU	0.0829257916767162	0.0478772281473149	-0.0352262308159975	1.09255937757131	173
hsa-mir-4501	-2.35459743333333	AUCACUGAAAUAUGUCUGAGCUUCUGUU	0.198304825274787	0.114491344254	-0.0842202673235963	1.0910246887302	174
hsa-mir-4794	-2.35668603333333	CUGUAUGUCCUAACAGUGCUUGUAG	0.0513014933834613	0.0296189310147711	-0.0217684887413279	1.08468164562948	175
hsa-mir-1207	-2.3582455	GGGGCUGGCUGGGUCUGGUAGUGGGCAUCAGCUGGCCCU	0.180109913266621	0.103986506908204	-0.0763745391506616	1.07994557156992	176
hsa-mir-744	-2.3584288	ACAGCAGUCUUACUGAAGGUUUCCUGGAAACCACGCACAUGCUGU	0.0577280127599258	0.0333292837067253	-0.0244773184418058	1.07938889255031	177
hsa-mir-4745	-2.35921816666667	GACGGCGCCCGCCCUGGCCCUGGC	0.109571472131679	0.0632611189307284	-0.0464439760933565	1.07699159924908	178
hsa-mir-7152	-2.35935763333333	CAGACCAUGCCACAUCCGUCUG	0.0462621139065574	0.026709443917232	-0.0196079277058127	1.07656804132617	179
hsa-mir-1245b	-2.36059413333333	UAAAGAGUAUUCAACAUC	0.131023001505282	0.0756461651891072	-0.055504247704059	1.07281281160577	180
hsa-mir-4319	-2.3617214	CCACUGGGAAUGCUCCCUGAGGACGUUAUAUGAGUG	0.255832864752595	0.147705173332464	-0.108324743448823	1.06938932168302	181
hsa-mir-1200	-2.36180243333333	CCUCAAUCACUUGCCAGAGAGAUUGG	0.379669813089338	0.219202468790304	-0.160754264510385	1.06914322481146	182
PARIS_ID24	-2.36457896666667	GGGAUCUCUUUUGCAUCCC	0.0451932270678191	0.0260923218131532	-0.0191125894736041	1.06071093973825	183
hsa-mir-4754	-2.36498203333333	GAGUGAGGCCCAGUGGUCACCGCCGCCCUC	0.0677768233889969	0.0391309672284551	-0.0286584939901081	1.05948683304519	184
PARIS_ID35	-2.36659546666667	GUGCUGCGGGGAUCUCUUUUGCAUCCCUCUGGGUGCAGAGCUGAGGCACCCAGAGGCAGUGUCCAGAGGAGGCAGCAU	0.163488961344347	0.094390395841691	-0.0690819211170974	1.05458686312588	185
hsa-mir-3202-2	-2.36672233333333	UAAUGCUCUGAAAAUGACUCCAAUCAUUA	0.172424654651193	0.0995494207777946	-0.072853774277926	1.05420157119123	186
hsa-mir-4436a	-2.3669774	CUGCCCCUCGAAUCUGCUCCACGAUUUGGGCAG	0.122157780634227	0.0705278275327784	-0.0516091875800028	1.05342693801101	187
hsa-mir-4759	-2.36808466666667	AUUAGACAGAAAAAAGUUAGACACAAAAAAUUGUGUCUAAU	0.115394252423304	0.0666229026995304	-0.0487289386429473	1.05006418775214	188
hsa-mir-562	-2.3690433	CUUUUAGAGUAAUUGUGAAACUGUUUUUCAAAG	0.102534074807793	0.0591980756913885	-0.0432807939001339	1.04715283442881	189
hsa-mir-129-1	-2.36920592	GCUUGCUGUUCCUCUCAACAGUAGUCAGGAAGC	0.167009501897627	0.0964229808778202	-0.0704917628677996	1.04665896022167	190
hsa-mir-2277	-2.37022283333333	GCCAGUCAGCGCUCACAUUAAGGCUGAC	0.226045027141903	0.130507157269354	-0.0953686817808633	1.04357061151774	191
NEAT1_ParasoR_ID7	-2.3710286	GUGCUGCGGGGAUCUCUUUUGCAUCCCUCUGGGUGCAGAGCUGAGGCACCCAGAGGCAGUGUCCAGAGGAGGCAGCAU	0.205764478895971	0.118798177280252	-0.0867827907668303	1.04112351169212	192
hsa-mir-6757	-2.3711019	GAUGAAGAUUAAUCCCUAAUCCCCAACA	0.0985331906760863	0.0568881641609511	-0.0415558650921271	1.04090090082394	193
G4_(UGGGU)6	-2.37485573333333	UGGGUUGGGUUGGGUUGGGUUGGGUUGGGU	0.046540257589461	0.0268700302474298	-0.019597088335188	1.02950057207442	194
hsa-mir-154	-2.37547023333333	CCUUCGCUUUAUUUGUGACGAAUC	0.283780618608888	0.16384081654464	-0.11946292343587	1.0276343459012	195
hsa-mir-655	-2.37817243333333	AUGUUCGCUUCAUUCAUCAUGAAUAA	0.336110857331124	0.19405369395768	-0.141331575717585	1.01942780991214	196
hsa-mir-548o	-2.37866166666667	AUGGUUCCUAUUCUGAUCAAUAAACAUGGUUUGAGCCUAGUUACAAUGAUCUAAAAUUCACGGUCCAA	0.270525399653939	0.156187912312833	-0.113730087571907	1.01794201650046	197
hsa-mir-8064	-2.37868676666667	GGACAUCCUUCCAUAGUAAAUAAGCGGUGCC	0.00923925352035154	0.00533428550708612	-0.00388418250348229	1.01786578822227	198
hsa-mir-4502	-2.37960213333333	CUUUUUGCUGAUGGAGGGUCUUGCCUCCAUGGGGAUGGCUG	0.250430988064683	0.144586398372569	-0.10524069740763	1.01508583503849	199
hsa-mir-192	-2.37986253333333	ACAGCCAGUGCUCUCGUCUCCCCUCUGGCUGC	0.0647772535960979	0.0373991648010717	-0.0272189055833272	1.01429500461456	200
hsa-mir-6857	-2.38052233333333	GCCAGUGUUCAAGGGCCCCUCCUCUAGUACUCCCUGUUUGUGUUCUGCCACUGA	0.0786720782644858	0.0454213455637082	-0.0330482420445621	1.01229120310261	201
hsa-mir-6081	-2.38116813333333	CCCGUAGGACACCGAGGCUUAUGAAUAGGA	0.111882329799764	0.0645952932274562	-0.0469863208034549	1.01032991935539	202
NEAT1_ParasoR_ID29	-2.38147186666667	GUGUAUGAAUUUAUAAAUCACUGGUCUUGUAAUUAAAAUUCAAACAC	0.0634100022697781	0.0366097818797712	-0.0266263915007036	1.00940748632635	203
hsa-mir-622	-2.38551253333333	UUGAGGAGAGCACCACAGUGGUCAUCACACAG	0.36457915678252	0.210489874309315	-0.152830535026821	0.997136049563784	204
hsa-mir-6834	-2.38759536666667	UUUGUGGGGCGAGGAGGGACCUGUACUAGCCAUGGUUCUGAUCACAUAUG	0.250204301057601	0.144455520568008	-0.104793427123672	0.990810519732828	205
hsa-mir-6828	-2.38775683333333	CUGUGGUCUAACCUUUCCCAUCU	0.0318102428350263	0.0183656522637897	-0.0133222287927112	0.990320148179637	206
hsa-mir-4743	-2.38893696666667	GGAGGCAUGAAUGAGCCAUCUUUCCAAUGCCUUUC	0.512062816087835	0.295639604710309	-0.214347562632566	0.986736103078648	207
hsa-mir-6874	-2.3890223	UCAGGCUUUAAUGUUUGAAGUAAUGUCAGU	0.222268962632146	0.128327045408168	-0.0930376257400972	0.986476947179355	208
hsa-mir-3174	-2.3904181	AGCCCUGGGCUCCUCAGCAAACCUACUGGAU	0.0875707289888014	0.0505589839548163	-0.03663406371831	0.982237926036016	209
hsa-mir-1231	-2.39042423333333	CUGCAGGAAAGGGAAGACCAAGGCUUGCUGUCUGUCCAGUCUGCCACCCUACCCUGU	0.0848110036638131	0.0489656557955448	-0.0354794778605253	0.982219299205753	210
hsa-mir-520a	-2.39071813333333	CUUUCUGUUGUCUGAGAGAAAAGAAAG	0.153588692042752	0.0886744726953656	-0.0642437474754109	0.981326729844795	211
hsa-mir-106b	-2.393092	GCAGAUAGUGGUCCUCUCCGUGCUACCGC	0.0416082853130258	0.0240225547259942	-0.0173868306412899	0.974117336671364	212
hsa-mir-5189	-2.39541256666667	GACAGGCUGGCCUCUGGAUGACCUGC	0.0515166208816463	0.0297431349337584	-0.0215063666269958	0.967069814702224	213
hsa-mir-3910-2	-2.39561816666667	CUUUUAUGUGCCUUGAUAUAAAAG	0.144273420396736	0.0832962981029636	-0.0602238797502034	0.966445410957367	214
hsa-mir-187	-2.39622593333333	CCGGGCGCUGCUCUGACCCCUCGU	0.289863757807513	0.167352918598484	-0.120966789389634	0.964599633804326	215
hsa-mir-4505	-2.396614	CGGACACCCGGCCUCCACUUUCUGUGGCAGGUACCUCCUCCA	0.112861654576565	0.0651607066509662	-0.0470921285516002	0.963421081859186	216
hsa-mir-4436b-2_4436b-1	-2.39665163333333	CCUGCCCAAAUGGUGGAGCAGAUUCGAGGGGCAGG	0.278053623667475	0.160534334473567	-0.11601753871953	0.963306790058286	217
hsa-mir-4442	-2.39962533333333	CGGUGUGCAAAUGUGUGUGUGCGGUGUUAUGCCG	0.166173704829685	0.0959404332156562	-0.0692498543507425	0.954275713131828	218
hsa-mir-6776	-2.40103116666667	GGUUCCCACGCCGCGGCAACC	0.838499330579586	0.484107814225445	-0.349224675722835	0.950006220923769	219
hsa-mir-4677	-2.40125953333333	CAGCCAUGACCUGACCUUCUGUCUG	0.144506233873191	0.0834307130262661	-0.0601793483241662	0.949312675194839	220
hsa-mir-3944	-2.40149816666667	CGAGAAGCGCCUGCGUCUCCCAUUUUCG	0.248914645568684	0.14371093762432	-0.103649733746906	0.948587949771782	221
hsa-mir-6082	-2.40185836666667	AUCCAGUCCACUUAAUUCUGAGAAAGUCCACAGACUGGAUCGGGUCUUGGAUUUUAGCUGGAUUCAU	0.155744487357863	0.0899191217008624	-0.0648433269502095	0.947494028425004	222
hsa-mir-4307	-2.40199273333333	AGUUUGUGAUAAUGUUUGUCUAUAUAGUUAUGAAUG	0.121521468290024	0.0701604524295639	-0.0505919383533622	0.947085959116392	223
hsa-mir-4772	-2.40214716666667	CAGACUGUCUUCCCAAAUAGCCUG	0.073869181351788	0.0426483917382721	-0.0307513138149201	0.94661694767834	224
hsa-let-7g	-2.4028007	ACAGUUUGAGGGUCUAUGAUACCACCCGGUACAGGAGAUAACUGU	0.0959848195714821	0.0554168614177129	-0.0399470582689118	0.944632177927743	225
hsa-mir-6865	-2.40326866666667	ACUUCAGAUGCUUCAUGACA	0.120353990268637	0.0694864086796433	-0.0500792907334694	0.943210971025342	226
hsa-mir-5685	-2.4043768	CGGGCCCCUCCCCUCAAUGGGCCCG	0.181304551407818	0.104676231560608	-0.0754060475911338	0.939845588714381	227
hsa-mir-935	-2.4043799	CUCGGCCAUCCUCCGUCUGCCCAG	0.172619849405651	0.0996621165218252	-0.0717939163464356	0.939836174066478	228
hsa-mir-5010	-2.4047199	AAAAUUCAUGGCCUACAGCUGCCUCUUGCCAAACUGCACUGGAUUUU	0.215200973111719	0.12424633975592	-0.0894910767410868	0.938803599780233	229
hsa-mir-4797	-2.40719406666667	UGAAAGGUUUUUUCUCUCA	0.306993746745831	0.177242922323237	-0.127531781087736	0.931289597192366	230
hsa-mir-4760	-2.40854576666667	AGUUAGAAUUCUUAAGUAUCAAAACUAAAU	0.214600225708789	0.123899498081124	-0.0890995009016528	0.927184507007914	231
hsa-mir-4518	-2.40908643333333	AUGUCUGCUGGGGAACCGGGGCU	0.0653999683376334	0.0377586893247256	-0.0271472071042062	0.925542511427248	232
hsa-mir-4691	-2.4098931	CUGCGGCCCUGAUGUCUCUACUCCAG	0.441945351431973	0.255157267616353	-0.183387948383259	0.923092678316751	233
hsa-mir-129-2	-2.41035993333333	GCUUGCUGUACAUAACUCAAUAGCCGGAAGC	0.0517563086839015	0.0298815187509119	-0.021472439849399	0.921674913328631	234
hsa-mir-6729	-2.41111483333333	CUGAGCGGCUCCAUCCCCCGGCCUGCUCAU	0.0714190887972074	0.0412338301423455	-0.0296207745105493	0.919382294714858	235
NEAT1_ParasoR_ID2	-2.4116638	CAUAUAUGAAACUUAAGUUUCUGCUAGUUGCCAUCUUUGAUCUAUCAUGUAUG	0.350439120365278	0.202326120477469	-0.145310105150344	0.91771509217367	236
hsa-mir-124-1	-2.4125757	CUUGAUUUAAAUGUCCAUACAAUUAAG	0.231871385274876	0.133871006705821	-0.0961094755596172	0.914945667198309	237
hsa-mir-2052	-2.41270403333333	AUGUCCCUUUAGUUCAAAGU	0.0641354792594807	0.0370286362150668	-0.0265824064507708	0.914555921021642	238
hsa-mir-6889	-2.4129406	CGGAAUUCUCCAGAGCCUCUG	0.0884361617900722	0.0510586418155955	-0.0366507827793491	0.913837472030517	239
hsa-mir-2909	-2.4141706	UUGGUCUUUCCCCUGUGGUCCCAA	0.0337157396260262	0.0194657913490135	-0.0139657651476769	0.910101982700878	240
hsa-mir-378c	-2.41494703333333	GUGGAGUCGGGUCAGACUUCAA	0.0562983244619526	0.0325038527830332	-0.0233124468921558	0.907743967715641	241
hsa-mir-3688-1	-2.41499106666667	CAUAUGUAUGUAUGUAUGUCUGUUACACAUAUG	0.265998590337098	0.153574357735184	-0.110144751261646	0.907610239222298	242
hsa-mir-4753	-2.41714476666667	AGAACAGAUAUAUCCACAGUACACUUGGCUGUUCU	0.252737647490959	0.145918148813258	-0.104560409858899	0.901069488515596	243
hsa-mir-3977	-2.41763166666667	CUUAAGUGGUUCGGGUAAAUCACUUUAA	0.0726105134253534	0.0419216994721247	-0.0300337369114071	0.899590781398038	244
hsa-mir-450a-1	-2.41842126666667	UAAUAUGCACUAUAAAUAUAUUG	0.181946820221358	0.105047045632998	-0.0752337166105628	0.8971927794674	245
hsa-mir-6767	-2.41919676666667	AUGGAGAACGCCCCCACCAGUUCCCAC	0.160844287294462	0.0928634925670709	-0.06648664941632	0.89483759899981	246
hsa-mir-3689b	-2.41940566666667	CUGGGAGGUGUGAUCCCGUGCUUCCUGG	0.114376020263399	0.0660350260879117	-0.0472744285256555	0.894203173210412	247
hsa-mir-8065	-2.41984966666667	UGUAUUUUUCAGCAAGGCAAGGGCUUUGAUGUCUUGUA	0.0904506239090893	0.0522216920622823	-0.0373786128762638	0.892854752671906	248
hsa-let-7b	-2.42375086666667	GUGGUUUCAGGGCAGUGAUGUUGCCCCUCGGAAGAUAACUAU	0.427559972769626	0.246851865373253	-0.176404257817818	0.881006873832251	249
hsa-mir-6840	-2.4237698	AGAUCCCCUGUUAGAGACGGGCC	0.230783874343334	0.133243131976749	-0.095216911417633	0.880949373617095	250
hsa-mir-6513	-2.42532963333333	AUGUCUCAGGUCCCCAGCUGAGUCAA	0.497577345970426	0.287276414638685	-0.205158646945061	0.876212185997032	251
hsa-mir-4635	-2.4261338	UGGAUCACGCCGACAACACUGGUCU	0.0240212401039155	0.0138686694402642	-0.00990103682818958	0.87376994534452	252
hsa-mir-570	-2.426309	UUUCCCAUUAUUUUAAUUGCGAA	0.0664917901717947	0.0383890529545858	-0.0274045021354636	0.873237865888786	253
hsa-mir-5706	-2.4265862	AGCUUCUACGUCAUUCAGCACUUGCU	0.173615442086584	0.100236922224165	-0.0715471974935753	0.872396014147179	254
hsa-mir-423	-2.42724086666667	GACUUUUCUAUUUUCCAAAAGC	0.142613601256868	0.0823380010757548	-0.0587554384137902	0.870407802482299	255
hsa-mir-1295a	-2.42902883333333	CUAUUCAGAAAUGUGGCCUGUGAUUAG	0.0704359728056865	0.0406662278599963	-0.0289975861295265	0.864977777762723	256
hsa-mir-4763	-2.430689	UGCUCUGGUGACUGAGGACCGCCAGGCA	0.125196905061587	0.0722824668390153	-0.0515067559287046	0.859935879495446	257
hsa-mir-3922	-2.43071763333333	CAGAGGUCCCACAGCAGGGCUGGAAAGCACACCUGUGGGACUUCUG	0.303667187050187	0.175322332187482	-0.124929026261992	0.859848920543301	258
hsa-mir-320d-2	-2.43109736666667	UCUUCUUGGAGUCAGGAAAA	0.0299613683032562	0.0172982040551744	-0.0123242156871474	0.858695676791449	259
hsa-mir-664a	-2.43390383333333	GGAUAGAAACUAUUAUUCUAUUC	0.213748957825865	0.123408018339765	-0.0878214475438526	0.850172484687938	260
hsa-mir-320b-1	-2.434064	AAUCCCUCUCUUUCUAGUUCUUCCUAGAGUGAGGAAAA	0.302994980671562	0.174934233653832	-0.124481106771047	0.849686061212903	261
hsa-mir-6761	-2.4343532	GGCAGGUGCCUCCGUGUUGCCGAACCCUCCU	0.151764633370362	0.0876213519298434	-0.062342898052083	0.848807765672957	262
hsa-mir-6071	-2.43618113333333	AGGCUCUGGGUCCGGCUUACUCCCUAGCUUACUGUCCUCAGAACCC	0.419191128413011	0.242020110831155	-0.17206894950354	0.843256362858358	263
PARIS_ID27	-2.43755503333333	CAUGUCACCCAAAGGGGUAAUUGUCCUACUGGUGGUCUGUAAGAUGAGUUAGGGUGACUUG	0.254536747816703	0.146956859870626	-0.104422974798902	0.839083851646985	264
hsa-mir-1973	-2.43868413333333	UGGUAUCCUGACCG	0.19549989138558	0.112871914918007	-0.080166139072041	0.835654793921706	265
hsa-mir-151a	-2.44007643333333	CUAGUAUGUCUCAUCCCCUACUAG	0.445529763224212	0.257226728729489	-0.182588445647821	0.831426402219547	266
hsa-mir-6810	-2.441936	UGGCACAGAUCCAAUACCUUCUGUCCCC	0.407702067853562	0.235386898624421	-0.166958539393973	0.825778929503219	267
hsa-mir-4467	-2.44225553333333	GCUUCUCUUUCUCACCAGCAGC	0.128304834539557	0.0740768307597435	-0.0525353849293726	0.824808512139703	268
hsa-mir-6774	-2.44229073333333	CCUGUAUGUCUCCCCGCAGCACCGUCAUCGU	0.108606005387655	0.0627037064461725	-0.0444689094158029	0.824701610331242	269
hsa-mir-877	-2.44355796666667	AGGGGACACGGGCAAAGACUUGGGGGUUCCUGGGACCCUCAGACGUGUGUCCUCU	0.286285132544118	0.165286798339334	-0.117159132891228	0.820853043993983	270
hsa-mir-3914-1	-2.4436015	CCUUCUAAUGAGUAUGCUUAACUUGGUAGAAGG	0.260302218460102	0.150285555898597	-0.106524005022956	0.820720833992236	271
hsa-mir-1272	-2.44422646666667	AAACGUGCUCAGUGUCUUUAUAACAGGAAAGCCGUAAAC	0.0758323611635773	0.0437818341310762	-0.0310250961593564	0.818822820728243	272
hsa-mir-3664	-2.4447695	GAGUACCUUCCAACACGAGCUCUC	0.0989054447553325	0.0571030851538109	-0.0404559385886205	0.817173637620677	273
hsa-mir-5584	-2.44491103333333	ACUAGAUUUGAAUCCAGACCUUUAGU	0.0576391911492806	0.0332780025259095	-0.0235751691425339	0.816743803265835	274
hsa-mir-520e	-2.44505706666667	GUUUCUGUUGUCUGAAAGGAAAGAAAG	0.407925495175103	0.235515894448657	-0.166836799327234	0.816300302486619	275
hsa-mir-636	-2.4453056	CGCUGCCUGGAAUUAACCCCGCUGUG	0.149960546609167	0.086579761952626	-0.0613258917859457	0.815545510929931	276
hsa-mir-2114	-2.44589033333333	CGGUCGGAUAAUCACAUGACGAG	0.0965277102619938	0.0557302995040203	-0.0394652650392722	0.813769685623143	277
hsa-mir-609	-2.44674956666667	CUCUGGUCUAUAAUGGGUUAAAUAGUAGAG	0.200948013031338	0.116017389416763	-0.082128557727753	0.811160208429374	278
G4_(UGGU)8	-2.4476907	UGGUUGGUUGGUUGGUUGGUUGGUUGGUUGGU	0.155431895698373	0.0897386468221098	-0.0635014447284428	0.808302002311947	279
hsa-mir-620	-2.44882723333333	CCGUAUAUAUAUAUAUAUAUAUAUAGAUAUCUCCAUAUAUAUGG	0.115234447281372	0.0665306391578178	-0.0470569935325798	0.804850369678256	280
NEAT1_ParasoR_ID18	-2.4495843	UGGAACUGGGGUAAAACUGCGUAGUGGCUGCAGCUGCCUGUCCA	0.0557156156308085	0.032167425682513	-0.0227449268150553	0.802551170934223	281
hsa-mir-3689f	-2.4499169	GGGACGUGUGAUGCUGUGCUUCCU	0.162868239956075	0.0940320221810806	-0.0664790874972434	0.801541070323623	282
hsa-mir-340	-2.45013973333333	CUGAUUGUCAUAUGUCGUUUGUGGGAUCCG	0.140894522157192	0.0813454902947986	-0.0575046885042388	0.800864329235045	283
hsa-mir-548e	-2.45017276666667	UUUUGCUAUUACUUUUAAAGGCAAAA	0.0939737451712096	0.0542557670713551	-0.0383539260780602	0.800764007556839	284
hsa-mir-550b-1	-2.45076785666667	AAGACACUAUCUUACAACAACAGGGCUCUU	0.198074950590471	0.11435862604313	-0.0808215882429095	0.798956729227429	285
hsa-mir-548al	-2.4510004	UGUUUUUGCCAUUAAAAAUAAUGGCAUUAAAAGUAAUGGCAAAAACG	0.15641356642718	0.0903054146816419	-0.0638162141577701	0.798250499032024	286
hsa-mir-4300	-2.4512147	AUCAGCAGAGACAUGAGGUGAUCAAAAACCUUUUUUCAAAGCAGUGGG	0.173241855681559	0.100021232012658	-0.0706759206696821	0.797599673533376	287
hsa-mir-4311	-2.45126576666667	UGUGACCUGGAGCAGCUCAGGAGGGCUUCCUGGGUGAGGUGGCAGGUUACA	0.0987291659690455	0.0570013105490957	-0.040276810173587	0.797444584924894	288
hsa-mir-3177	-2.45283883333333	GGCGCUGUCUUGAGACAUUCGCGCAGUGCA	0.0212735169340501	0.0122822707284839	-0.00867301864474318	0.792667207893881	289
hsa-mir-5002	-2.4530155	CUUAGUAGGUGAUAGCAUGACUGAC	0.135993806328633	0.0785160606919584	-0.0554394402842678	0.792130674196129	290
hsa-mir-499a	-2.45371043333333	UGUUUAACUCCUCUCCACGUGAACA	0.119287487646707	0.0688706631037806	-0.0486151446504047	0.790020173341275	291
hsa-mir-3196	-2.45530453333333	CCUCCCCCAGUGCCAGG	0.271867309608664	0.156962664386422	-0.110726513113864	0.785178918430398	292
hsa-mir-4687	-2.45535063333333	CCCAAACUUGGAGCACUUGACCUUUGGC	0.298048932847685	0.172078631611291	-0.12138752355832	0.785038913505118	293
hsa-mir-6749	-2.45554936666667	GGAGCUCUGUCCUGUCUCACUCAUUGCUCC	0.119158946133151	0.068796449626327	-0.0485263899601033	0.784435363711534	294
hsa-mir-548av	-2.45657533333333	AUUUGCCAUCACCUUUACCUUUAAUGGCAAAA	0.116445325862927	0.0672297402328348	-0.0474014878692616	0.781319520186416	295
hsa-mir-3924	-2.45710096666667	AGAUCUAUGUCAUAUAUACAGAUAU	0.154538533072186	0.0892228636693966	-0.06289466129747	0.779723180586437	296
hsa-mir-6878	-2.45734853333333	GAAGAUUCUGAAAAUCACUAACU	0.0541580891082157	0.0312681873254241	-0.0220392379727883	0.77897132478017	297
hsa-mir-4497	-2.45770546666667	GGGCGCCGGCGGCCGGGAGAUCCGCGCUUCCUGAAUCCCGGCCGGCCCGCCCGGCGCCC	0.0536403961788448	0.0309692971732942	-0.0218253964546843	0.777887324245165	298
hsa-mir-5708	-2.4579006	GACCAAAAGUCAACAUUAAACAACAAAUCUUGGCC	0.28659924152677	0.165468149245023	-0.116603267653204	0.77729470759108	299
hsa-mir-451a	-2.45873136666667	UGAGUUUA	0.249646145031429	0.144133269036048	-0.101534534604273	0.774771683185588	300
hsa-mir-647	-2.45919613333333	CUUCAGCCCCAGGAAGCCUUGGUCGGGGGCAGGAG	0.260689800356598	0.150509326410872	-0.106006103711315	0.773360194629408	301
hsa-mir-6084	-2.45937613333333	CGGAGCCUCGCAGGGUCGGGCUCGGGCUCCCUAACCGUCUCCGCUUCUUC	0.0911961920535248	0.0526521460311714	-0.0370810266951405	0.77281353765434	302
hsa-mir-144	-2.45992463333333	UGUAAGUUUGCGAUGAGACACUACA	0.252564576984191	0.145818226509587	-0.102671672766638	0.771147752371978	303
hsa-mir-376b	-2.45998796666667	GUUUACGUGAUUCCUGGUUAAUC	0.0486374610174435	0.0280808512111209	-0.019771422330715	0.770955410102969	304
hsa-mir-6766	-2.46118403333333	AUUGAGAGUUCCUUCUCCUGCUCCUGAU	0.17277185988755	0.0997498798144692	-0.0701986757380163	0.76732297573641	305
hsa-mir-4727	-2.46211096666667	CAGUGGCAGAUUUUCCCAUAG	0.287659539640638	0.166080312646486	-0.116834514583267	0.764507894780351	306
hsa-mir-4503	-2.4622962	UUUACAUAUAAAUUUCUAUUUGU	0.137725795987282	0.0795160253876128	-0.0559338864216588	0.763945344259896	307
hsa-mir-3662	-2.4626424	UCUCAAUCCAUUCAUAUUGAAA	0.205479605404721	0.118633705493394	-0.0834386695383468	0.76289394067785	308
hsa-mir-7157	-2.46321866666667	CAGAGAUGAAAUUGGGACUCCUCU	0.253997465268068	0.146645504946002	-0.103116084944171	0.761143828495445	309
hsa-mir-3939	-2.46357506666667	CGUGCACGUACCUGUCACAUGUGUACG	0.21497682910375	0.124116930152582	-0.0872621386750045	0.760061447684806	310
hsa-mir-4640	-2.46360026666667	GGUGGGUGGGAAGUAAGAUCUGACCUGGACUCCAUCCCACCCACC	0.0542988805410701	0.0313494732970821	-0.0220404589477246	0.759984915708296	311
hsa-mir-300	-2.46365756666667	CACGCAUUUGCUUUACUUGCAAUGAUUAUA	0.407349750293091	0.235183487986043	-0.16534349408154	0.75981089657123	312
PARIS_ID12	-2.46481363333333	UCUGAAUCUCCUAUCCAAUACAAAAACUAGGACAAUACAGA	0.232491476082165	0.134229016300331	-0.094324160227786	0.756299941532466	313
hsa-mir-646	-2.4649818	GCUUUUCACCUGUGAUCCCAGGAGAGGAAGC	0.121412693299011	0.0700976511592217	-0.0492550059797648	0.75578922219187	314
hsa-mir-1284	-2.4651542	UUUCUUAAAUUUUAUAUAUUGGAA	0.192525543899817	0.111154674596438	-0.0780987833944899	0.75526564628908	315
G4_(GGGUU)6	-2.46784293333333	GGGUUGGGUUGGGUUGGGUUGGGUUGGGUU	0.0965311113670786	0.0557322631329566	-0.0391155814915228	0.747100008340379	316
hsa-mir-566	-2.4691868	CAACUACUCAGGAGGCUG	0.0589478014109945	0.0340335290127743	-0.0238733664909413	0.743018707857621	317
hsa-mir-1322	-2.4693682	AGAAACCUACUUAUUACAUAGUUUACAUAAGAAGCGUGAU	0.291288027755743	0.168175221236493	-0.117960548676274	0.742467799106078	318
hsa-mir-3186	-2.46973716666667	GUGGCUUCAACCAAGUUCAAAGUCAC	0.36703949671743	0.211910352233033	-0.14861480066432	0.74134725353996	319
hsa-mir-3914-2	-2.47076886666667	CCUUCUACCAAGUUAAGCAUACUCAUUAGAAGG	0.0532088175508836	0.0307201251362643	-0.021535327836095	0.738213997977859	320
hsa-mir-641	-2.4707873	CCUCUGUCCUCUGUCCUCUACCUAUAGAGG	0.17952110830426	0.103646560204684	-0.0726574514545464	0.738158016254296	321
hsa-mir-492	-2.47194573333333	UCUUGGUGCCACCAUUGAGAACGCCAGGA	0.533660786918285	0.30810919898322	-0.215886934620795	0.734639873688639	322
hsa-mir-3651	-2.4721776	AUGGAGGCUGCUUCUCCUCAGCAGCUGCCAUA	0.156241096621951	0.0902058391931659	-0.0631997865452511	0.733935698518528	323
hsa-mir-550a-3	-2.47220043333333	AGAGUCCUGUUGUUGUAAGAUAGUGUCU	0.159333539845393	0.0919912621206738	-0.0644500897649952	0.733866354068916	324
hsa-mir-1203	-2.4724723	GCUCAAGCCACAGCAGGGUGUUUAGCGCUCUUCAGUGGCUCCAG	0.294878396736808	0.170248121734201	-0.119264590643465	0.733040699571014	325
hsa-mir-4787	-2.47271	CAUCCCGGACGGCCUGUGAGGGAUG	0.167989690554957	0.0969888930629864	-0.0679374817730171	0.732318808665605	326
hsa-mir-3146	-2.47287776666667	UAUAACUUGAAGAAUUCAAAUAGUCAUG	0.199391380126733	0.11511866699026	-0.0806313125599831	0.731809304118283	327
hsa-mir-1260b	-2.47445043333333	CCAUUAUUGCUACUGUUCAGCAGGUGCUGCUGGUGGUGAUGG	0.0893773999547048	0.0516020659233176	-0.0361201011548671	0.727033141880554	328
hsa-mir-7162	-2.47730003333333	GCUGAACCCCUGCCCCUGGAGCCCCCAGCAGGGCCCUC	0.0840910446108476	0.0485499872425097	-0.0339446346745892	0.718378954568573	329
hsa-mir-642b	-2.47748756666667	GUCUUGAUCCCCCACCCCAAGAC	0.0751033938118867	0.0433609646343472	-0.0303143373239747	0.717809418986772	330
hsa-mir-1273h	-2.4777532	GCAGUGUCGUGGUCACAGCUUGCUGC	0.32937648547413	0.190165602553222	-0.132933532473747	0.717002695017452	331
hsa-mir-1273a	-2.47895133333333	ACCCGGGUGGUGGAGGUUGCAGUGAGCCAAGAUUGCGCCACUGCACUCCAGCCUGGGC	0.0470093561290017	0.0271408644155101	-0.0189634042011588	0.713363984218955	332
hsa-mir-135a-1	-2.47952546666667	UAUGUGAUUCUACUGCUCACUCAUAUA	0.0603795958033273	0.0348601758906118	-0.0243512706826513	0.711620350934034	333
hsa-mir-4511	-2.48134456666667	CCCUGCACUCAGUUUGCACAGGG	0.300232817244107	0.173339497855445	-0.120996020172816	0.706095774804322	334
hsa-mir-6784	-2.48347906666667	AGGGACCCCCGGAGUCUGUCACGGUCUCA	0.142842032819347	0.0824698860998432	-0.0575169063176641	0.699613334174963	335
hsa-mir-1264	-2.48353263333333	UUUGUUGAAAGAAUAAAUAAACCAACAAG	0.151078944572244	0.0872254693176699	-0.0608322767917368	0.699450653108493	336
hsa-mir-199a-1	-2.4846894	CUGUUCAGGAGGCUCUCAAUGUGUACA	0.229542790030813	0.132526591614827	-0.0923828910087565	0.695937572181489	337
hsa-mir-4668	-2.48482496666667	UGUCUUGUAGCCAGGAUAUUGUUUUAAAGAA	0.213938535802233	0.123517471235453	-0.0860980305140873	0.695525858493046	338
hsa-mir-4778	-2.48603273333333	AAGAGGUAAGAAGAAGUGAAGCCCUCUU	0.0860530487864516	0.0496827508814458	-0.0346146080993349	0.691857891423106	339
hsa-mir-3975	-2.48734923333333	UAUUUCAAAAGACUAGAGGUAGGAAAUGAG	0.241520933414814	0.139442175921973	-0.0970997277656698	0.687859703047115	340
hsa-mir-635	-2.48836773333333	GUCCAUUAGGCUUUGUUAUGGAAACUUCUCCUGAUC	0.136192609460806	0.0786308397338338	-0.0547317053007944	0.684766535663183	341
hsa-mir-7113	-2.48877186666667	GAGGCCUCUUGCCAUGGCCUCC	0.0830501472570235	0.0479490248750806	-0.0333699317198794	0.683539189521379	342
hsa-mir-2276	-2.48940356666667	CAGACGGCUUUCUCUCCGAAUGUCUG	0.223816559349489	0.129220550789524	-0.0899077041370121	0.681620727237206	343
G4_(UGGGGU)8	-2.48950613333333	UGGGGUUGGGGUUGGGGUUGGGGUUGGGGUUGGGGUUGGGGUUGGGGU	0.0820647668652843	0.0473801152406558	-0.0329642758322525	0.681309233994193	344
hsa-mir-6792	-2.49046493333333	GUGAUGUGAGGAGCAACAGGCACCCUCCU	0.325098554186362	0.187695737772654	-0.130537294396367	0.678397374506993	345
hsa-mir-6514	-2.49083916666667	CUGGCAUUUACGAGUCAGAGUUCUUACAGAGCUGC	0.0898799836578376	0.0518922327596117	-0.0360842180662023	0.677260834162713	346
hsa-mir-1303	-2.49115796666667	UACAAUUUUUUUUUUUUUAAAUUUUA	0.243304881925237	0.140472139074686	-0.0976673840763279	0.676292643920203	347
hsa-mir-6719	-2.49269013333333	CUUCAGAGCAGGGUUUGGUCUGUGCUUCUCUG	0.190668224991615	0.110082351024817	-0.0764909454416003	0.671639479501863	348
hsa-mir-3187	-2.493494	UGAAGGUCACCAUGUUCUCCUUG	0.100092043476542	0.0577881682449212	-0.0401412810604484	0.669198149944311	349
hsa-mir-657	-2.49485616666667	GUCCGGGUGGGUUCCGGCA	0.154741327738725	0.0893399472247128	-0.062024147847157	0.665061272669091	350
hsa-mir-6859-1_6859-3_6859-2_6859-4	-2.49576576666667	CUCAGGACAGCGGGUGUCAGCUUGCCUGAC	0.17339891169919	0.100111908346715	-0.0694772378141803	0.662298832755078	351
hsa-mir-378e	-2.4973733	CAGGCCAGGGGCAGACAGUGGACAGAGAACAGUGCCCAAGACCACUG	0.571212042492514	0.329789426497409	-0.228725133920713	0.657416781036619	352
hsa-mir-6516	-2.49791056666667	UGAGCAUUCUAGCAGCAGUUUGAUGAUCA	0.202907516952782	0.117148709533287	-0.0812308973990016	0.655785111198812	353
hsa-mir-6841	-2.4982199	UUGUGAAACACAGGUGUUUUUUAACCUCAC	0.154399364442765	0.0891425146237373	-0.061803752521051	0.65484567106388	354
NEAT1_ParasoR_ID30	-2.49826056666667	GUAUACCUUUUUGUAC	0.0448744161729525	0.0259082562571814	-0.0179622641335714	0.654722167080622	355
hsa-mir-10a	-2.49939843333333	UUUGUGUAAGGAAUUUUGUGGUCACAAA	0.315038408119476	0.181887509732851	-0.126045693202793	0.651266485136005	356
hsa-mir-4265	-2.50080406666667	ACACCUGUAAAGAAUUGGUCAGCCUGGGGACUGGUGAUCUCUGCAGCUGU	0.154729774500784	0.0893332769596777	-0.0618720101119413	0.646997600324578	357
hsa-mir-28	-2.50086753333333	AUUGAGUUACCUUUCUGACUUUCCCACU	0.110071478975133	0.0635497980163933	-0.0440133183817305	0.64680485312448	358
hsa-mir-98	-2.501472	AUUGUUGUGGGGUAGGGAUAUUAGGCCCCAAUUAGAAGAUAACUAU	0.176695769357955	0.102015350003483	-0.0706367168443041	0.644969098015983	359
hsa-mir-3169	-2.5021737	AUAGCACAAAGUCUUAUGGUACUGU	0.388722295488373	0.224428921940221	-0.155353841137557	0.642838046908173	360
hsa-mir-6798	-2.5033137	CUUGGGCCCAUUCCUUUCCUUACCCUAC	0.313789025183912	0.181166178158682	-0.125349461868847	0.639375886066067	361
hsa-mir-650	-2.5035219	GGACGUCACCACCAUGGCC	0.138173802997638	0.0797746823556406	-0.0551917692422175	0.638743586164904	362
hsa-mir-591	-2.5041749	UUGUAAUAGUGUAGAAUGUUGGUUAAC	0.189330146809032	0.109309811225906	-0.0756058000617416	0.636760436138684	363
hsa-mir-3158-2	-2.5043436	CCUUCCAAUACCUGUAAGCAGAAGG	0.258092723237134	0.149009903236843	-0.103058032147479	0.636248097073713	364
hsa-mir-595	-2.50467893333333	CUCAAUGUAGUCUUGUAAGGAACAGGUUGAAG	0.156842714145617	0.0905531832324032	-0.0626198879458309	0.635229695375715	365
hsa-mir-6854	-2.50563643333333	UGCUGAUGUCAUCAGUCAUAACUUCUGCG	0.194112117515171	0.112070683300352	-0.077470184793305	0.632321783966666	366
hsa-mir-3656	-2.5074183	CGAGGUGGGCUAGGCUCGGGCCCGUGGCG	0.0912878569092862	0.0527050687603205	-0.0364071112144656	0.626910284844581	367
hsa-mir-579	-2.5077672	GACGAUUUGAAUUAAUAAAUUC	0.176791378170203	0.102070549776972	-0.0704975239209616	0.625850681407904	368
hsa-mir-6884	-2.50952233333333	GUUGGCUCAAGAAAGGGAGAUAGAUGGUAGCCC	0.136219689936269	0.0786464746536325	-0.0542811227965173	0.620520370969887	369
hsa-mir-4427	-2.51037866666667	UAGACAAUGGUUUCAUCAUUUCGUCUG	0.096639167318916	0.0557946492658375	-0.0384958526783673	0.617919701027386	370
hsa-mir-7108	-2.51103126666667	GGGUGGGCGGGGGCGGCCGGUGGGAACCCCGCCCCGCCCCGCGCCCGCACUCACCC	0.166259232880953	0.0959898128590792	-0.0662115343158027	0.615937765794441	371
hsa-mir-4793	-2.5114687	CAGAGGGAGGCCAAGAAGACCUCUG	0.0826873548293202	0.0477395665692861	-0.0329239041797814	0.614609288112249	372
hsa-mir-7973-2	-2.5115067	UUACUCACCCUCUCAAAACCGAGACUCAGAGACGUUGGGUAA	0.121779054159448	0.0703091697006152	-0.0484884448683524	0.614493882750848	373
hsa-mir-96	-2.51179866666667	UUUUGCUUGUGUCUCUCCGCUCUGAGCAAUC	0.0218154875465417	0.0125951776074988	-0.00868520548085662	0.61360718489073	374
hsa-mir-1197	-2.5128185	UGUACGCUUUAUUUGUGACGUAGG	0.0726338812821542	0.0419351909105391	-0.0289053432558516	0.610509968195873	375
hsa-mir-5047	-2.51351483333333	GCAUAAAAACAACUUUUGGGGGACAGGUAUGUUUUCUUGC	0.0752467443420878	0.0434437281015474	-0.0299368610617262	0.608395215564541	376
hsa-mir-4463	-2.513775	UUUCUGAAUUUGUGAGA	0.106437325705272	0.0614516186477626	-0.042341627912312	0.607605093770022	377
hsa-mir-5089	-2.51730216666667	GCAUCCUUGGAAUCUGCACUCAAGGGAUGC	0.130386169649443	0.0752784901457101	-0.0517959946866833	0.596893147877998	378
hsa-mir-4465	-2.5182707	UGAGGUUUACUAUGGAACCUCA	0.0951992800311021	0.0549633299526154	-0.0378034339323021	0.593951728421035	379
hsa-mir-4798	-2.51875606666667	AAUUGGCUUUUACAAAAGACCAACU	0.202071165327597	0.11666584169735	-0.0802265721567152	0.592477678011038	380
hsa-mir-937	-2.51885006666667	GGCUGGCCCCCUGCUUCGUGCCCAUCC	0.366949654287634	0.211858481682005	-0.145681419923989	0.592192201590727	381
hsa-mir-1298	-2.52009333333333	GAUGUAUCCAAGUACCCUGUGUUAUUUGGCAAUAAAUACAUC	0.106107959606117	0.0612614590417534	-0.0421047737409659	0.588416421617372	382
hsa-mir-211	-2.52051626666667	UCGCCUAGGGCUCUGAGCAGGGCA	0.21166947920223	0.122207430796635	-0.0839786205713161	0.587131980191504	383
hsa-mir-1972-1_1972-2	-2.52181206666667	UUAAAUGUGUCAUUUAAAAAUUCAG	0.103266316232416	0.0596208354750066	-0.0409492513726107	0.583196657367645	384
hsa-mir-663a	-2.521876	CCGCCCUCGUGUCUGUGGCGGUGG	0.124097213518555	0.0716475596306203	-0.0492082931589639	0.583002492908726	385
hsa-mir-4770	-2.52200896666667	CUAUCCUUCCCUUGGAAAAUGAUCUGAG	0.190248536734251	0.109840043896453	-0.0754353133746794	0.582598675376585	386
r(CAG)16:	-2.52208893333333	CAGCAGCAGCAGCAGCAGCAGCAGCAGCAGCAGCAGCAGCAGCAGCAG	0.239746132824313	0.138417494323289	-0.0950585562847109	0.582355817953772	387
hsa-mir-6728	-2.52269033333333	GAGGGGCUUACUGCCCUGUGGGGCUCUCUGGACCCAGUGCCAUGCUUCUC	0.378221983947024	0.218366564245248	-0.149928026817015	0.580529376260404	388
hsa-mir-3173	-2.52307263333333	CUUUGUGAUUUUAUGAGAACAAAG	0.125691708612873	0.0725681418025459	-0.0498169204296018	0.579368337585019	389
hsa-mir-6831	-2.5242622	GGUCUGAGCCCAUGUGUGGACCUAGGUCUGCUGUUAAACUGACU	0.234972994465064	0.135661721606697	-0.0930858111590247	0.575755643609229	390
hsa-mir-4661	-2.5249723	CCUGACAGACAGCCUGAUAGACAGG	0.247269531845696	0.142761130773505	-0.0979296017804616	0.573599081842584	391
hsa-mir-3163	-2.5250896	AGACCUUCCUUCCUUGUCU	0.184211573120475	0.10635460132895	-0.0729524897336216	0.573242843713829	392
hsa-mir-5582	-2.52570186666667	UAUAGCUACAUCAGUUAUAACUAUAUCAGUUAAA	0.0313441667085504	0.0180965630867061	-0.0124100817765627	0.571383400136407	393
hsa-mir-5695	-2.52589003333333	GCCUCUCUGAGCAUGCAUUCCUGAGACUC	0.155719064998488	0.0899044440948339	-0.0616491862050664	0.570811941131911	394
hsa-mir-6821	-2.52621753333333	GCGGGGGUGGGGGCCUCGCCCUGCUUGGGCCCUCCCUGAC	0.0785045033011691	0.0453245961135278	-0.0310759078603903	0.569817329135608	395
hsa-mir-577	-2.52626416666667	CCUGAUGAAUCUGAGGCCAGG	0.0580578081996147	0.0335196911926072	-0.0229816853540777	0.569675704485952	396
hsa-mir-6715b	-2.52634163333333	UGGCAAUUCAGUAAAAAUGCUCA	0.061280185384864	0.0353801315279414	-0.0242564919076321	0.56944043952113	397
hsa-mir-3621	-2.52736033333333	CAGGGCGGUGCGGCAGCCGCCACC	0.0907256213492282	0.052380461908373	-0.0358973827960536	0.56634666474056	398
hsa-mir-6818	-2.52776783333333	AGCAUCUGAAUGGGUACAGUUGUUGU	0.098425072536947	0.0568257421242147	-0.0389375445161651	0.565109094088667	399
hsa-mir-130b	-2.5288786	ACUACUAUAGGCCGCUGGGAAGCAGU	0.247357750717519	0.1428120639629	-0.0978132167821415	0.561735714388624	400
hsa-mir-615	-2.53025293333333	CGGAUCUCGAGGGUGCUUAUUGUUCGGUCCG	0.0758783552300219	0.0438083888177192	-0.0299884467004887	0.557561887151202	401
hsa-mir-7151	-2.530762	AUUGGCUUGGAUUCUGCAAAGCCU	0.13424558906735	0.0775067269855545	-0.053045521098922	0.556015860239485	402
hsa-mir-1243	-2.53143526666667	AGUGAAAUAAAGGUCCAUCUCCUGCCUAUUUAUUACUUUGCU	0.112458366462675	0.064927868149851	-0.044424745101524	0.553971160687186	403
hsa-mir-22	-2.53254206666667	GCUUUAUGUCCUGACCCAGCUAAAGC	0.165734779326076	0.0956870194579931	-0.065442063730146	0.550609827687149	404
hsa-let-7i	-2.53311363333333	GCUGUUGGUCGGGUUGUGACAUUGCCCGCUGUGGAGAUAACUGC	0.0408212026040803	0.02356813231211	-0.0161150301616606	0.54887398932576	405
hsa-mir-4472-1	-2.5335702	CACUCUCCCUAAUGGGGCUGAAGACAGCUCAGGGGCAGGGUG	0.248788813988431	0.143638288727588	-0.0981969293720106	0.547487404031772	406
hsa-mir-6817	-2.53379	GUGGAACUGACCUGCCCCCUUUCUC	0.152141922398135	0.0878391798515904	-0.0600451980622448	0.546819875125553	407
hsa-mir-4484	-2.5346358	UUUUUUUCCAAUGAAAAUAACGAAACCUGUUAUUUCCCAUUGAGGGGGAAAAA	0.237241083288962	0.136971203299721	-0.0935996734871976	0.544251194739363	408
hsa-mir-7845	-2.53524953333333	UGGCGACACUCGCGCCAGCUCCCGGGACGGCUGGGCUCGGGCUGGUCGCCGA	0.0740570616974727	0.0427568645064286	-0.029210955656938	0.542387296919929	409
hsa-mir-376c	-2.53531006666667	UGUUUAUGUUAUUUAUGGUUAAACA	0.107637334792781	0.0621444442174657	-0.0424552942095553	0.542203458203863	410
hsa-mir-5095	-2.53570576666667	CGCGCCCGGCCUAACUUUUAAGAAACGUCGGCCCGGGAGCG	0.0525125563138312	0.0303181385236258	-0.0207092467131398	0.541001723953675	411
hsa-mir-4281	-2.5364026	AGCUGGGGCCGGGU	0.21585517292928	0.124624042196693	-0.0851028826927084	0.538885452830747	412
hsa-mir-18b	-2.5378106	UGCAGUUAGUGAAGCAGCUUAGAAUCUACUGCC	0.142667288354829	0.0823689973362143	-0.0562166807699632	0.534609380492426	413
hsa-mir-30a	-2.53781246666667	GAAGCUGUGAAGCCACAGAUGGGCUUU	0.164114735352019	0.0947516866334724	-0.0646677946095751	0.53460371145713	414
hsa-mir-6887	-2.5389358	AGGACACAGGCUGGCACUGAGGUCCC	0.142910807378273	0.0825095931099529	-0.0562876806015628	0.53119216700161	415
hsa-mir-7846	-2.5390593	GCUGGGGCGCGGGCUUUCGCUUUCAGUCGAGGGCUAGCGAGCGCAGC	0.146375179533724	0.0845097493064753	-0.0576493741338471	0.530817099577046	416
hsa-mir-214	-2.53929543333333	CUGUGCAGAACAUCCGCUCACCUGUACAG	0.177406352944993	0.102425605628741	-0.0698644004223295	0.530099966611976	417
hsa-mir-3688-2	-2.54195243333333	CAUAUGUGUAACAGACAUACAUACAUACAUAUG	0.0312982951683213	0.0180700791406067	-0.0123126989938513	0.52203070226332	418
hsa-mir-5692c-2	-2.5420101	GAGUCCUAUUUAUUUUUAGGAUAUUAGGAA	0.133549401679041	0.0771047830095079	-0.0525369280314981	0.52185556956575	419
hsa-mir-4789	-2.54293776666667	UGUAUGUGUAAAUACAUAUCCACACA	0.109629624266727	0.0632946930815522	-0.0431114066981008	0.519038261488681	420
hsa-mir-143	-2.5432612	CUCUGGUCAGUUGGGAGUCUGAG	0.241216713395631	0.139266534412004	-0.0948454344349809	0.518055999890702	421
PARIS_ID13	-2.5453488	GCAAUGGAAUGUAAUGAUCAUCACUUUUCAUUAUGC	0.0836387747245847	0.0482888691019295	-0.0328594551460235	0.511715993773183	422
hsa-mir-1251	-2.54603206666667	GGCGCUUCUCCUUCUGAACAGAGCGCU	0.219558738726709	0.1267622969068	-0.0862356533530081	0.509640924388929	423
hsa-mir-5088	-2.54617703333333	UGGAGGUGAUGGGGGCAGGGGAUGGGUCUCACCCUCCC	0.176387330027141	0.101837272472809	-0.06927535977191	0.509200663058453	424
NEAT1_ParasoR_ID5	-2.54651213333333	GGAACUGCCAAACUAUUUUCC	0.209311789965719	0.12084621828127	-0.0821954811154716	0.508182969989863	425
PARIS_ID8	-2.54673646666667	GGGCUGUGGAGUGUAUGAAUUUAUAAAUCACUGGUCU	0.062250186571394	0.0359401619740988	-0.0244431205922422	0.507501673426492	426
hsa-mir-4538	-2.54812003333333	CUGAACUGGGCUGGGUUGAGCUGGGCUGGGCUGAGUUGAG	0.557423015224706	0.321828327892477	-0.218758538817934	0.503299804710906	427
hsa-mir-4744	-2.5485727	UAUGACCAGGCCAUAGUAAACAUCAUA	0.125010263877691	0.0721747095012511	-0.0490510880375086	0.501925063651375	428
hsa-mir-4704	-2.54858296666667	GUGAUUGUCUUCCUCACUCAAUCAG	0.391225255450059	0.225874006547872	-0.153506972528247	0.501893883957243	429
hsa-mir-4453	-2.54860686666667	GGUUUCCUUCGGGGCAGGUGGGGACUGCUCCUUUGGGAGGAAGGAGGAGGCC	0.0728082464223901	0.0420358606711915	-0.028567860886923	0.501821300058888	430
hsa-mir-5197	-2.54905296666667	UCUUGAAUUUUUGCCAGUUCAAGA	0.165659932739764	0.0956438067612382	-0.0649888154173562	0.500466501855674	431
hsa-mir-556	-2.54920653333333	AUAUGAGCUUCAUUUAUACAUUUCAUAU	0.261171273281449	0.150787304933642	-0.102451986477511	0.500000122469721	432
hsa-mir-195	-2.54971576666667	UUGGCACAGGGAAGCGAGUCUGCCAA	0.153108293657179	0.0883971145581364	-0.0600491614237232	0.498453589394141	433
hsa-mir-342	-2.55045436666667	UUGAGGGACAUGGUUAAUGGAAUUGUCUCA	0.197928829175068	0.114274262804613	-0.0776053207467312	0.496210473606444	434
hsa-mir-4639	-2.55079896666667	UUGAUGUCAGGUUAUCCCCAAGCAUAACCUCAC	0.118445823030716	0.0683847278111705	-0.0464347934033776	0.495163929197509	435
NEAT1_ParasoR_ID40	-2.55081846666667	CUGAGUUGUAAGAGUUCUUUAUAUAUUCUGGAUUCUAGACCCUUAUCAG	0.431021025123443	0.248850104881408	-0.168973617980228	0.495104708025206	436
hsa-mir-3180-5	-2.55082293333333	GGAGGCCCCGCCCUGCUGCCGACCCUGUGGAGCGGAGGGUGAAGCCUCC	0.530190994608304	0.30610591345902	-0.207850959656956	0.495091142833605	437
hsa-mir-4314	-2.5516311	ACAGGUAGUGGCCACAGUGAGAAAGCUGGCCUGUCCUUCUGC	0.0322789868968948	0.0186362817740906	-0.01265033448483	0.492636754248314	438
hsa-mir-6881	-2.55285556666667	GGGUCAGGUCUGCAGCCUUGUAUCUGCUGAUCC	0.126757492650506	0.0731834725035716	-0.0496532174814797	0.488918069559026	439
hsa-mir-197	-2.55297043333333	UGGGAGGUAAGAGCUCUUCACCCUUCA	0.103741671383891	0.0598952818996715	-0.0406356728732025	0.488569221422712	440
PARIS_ID15	-2.55298686666667	CCAGAGGAGGCAGCAUCUGUAGGUGUCUUCACCUGCUCUGG	0.145402097099916	0.0839479399013727	-0.0569537191900097	0.488519313665544	441
hsa-mir-6511b-1_6511b-2_6511a-2_6511a-3_6511a-1_6511a-4	-2.55319843333333	GACAGGGCAGAGGGUUGCGCCCCCUC	0.294024980047176	0.169755401378712	-0.115159470650039	0.48787678925429	442
hsa-mir-2681	-2.55360266666667	GAGACUGCCCAAAGACUCUUCAGUAUC	0.128205157057325	0.0740192819385451	-0.050205601180969	0.486649139414171	443
NEAT1_ParasoR_ID21	-2.55363153333333	AGGUAUAAUUUUUUAAAUUGCUU	0.472494678507232	0.272794929826816	-0.18502852597942	0.48656147183261	444
hsa-let-7f-1	-2.5541922	AUAGUUGUGGGGUAGUGAUUUUACCCUGUUCAGGAGAUAACUAU	0.355102229792675	0.205018367960637	-0.139027215646761	0.484858736588047	445
hsa-mir-4441	-2.5548456	GUGUACAGGGAGGAGACUGUACGUGAGAGAUAGUCAGAUCCGCAUGUUAGAGCAGAGUCUCCUUCGUGUACAG	0.189982997366158	0.109686734670804	-0.0743618312457545	0.482874371768548	446
hsa-mir-6747	-2.55496023333333	AGAACAUUCGUUCACUUUCCU	0.0640775259639716	0.0369951768643042	-0.0250796568682295	0.482526232261644	447
hsa-mir-5583-2	-2.55533393333333	AUUCUGAUGAUCACCUAGCCAGAAU	0.154944759510167	0.0894573986127167	-0.0606358165126573	0.481391311641733	448
hsa-mir-8059	-2.55574836666667	AGGCUUGGCACUUGAGGGAAAGCCU	0.0477694910555196	0.0275797285199557	-0.018690999348196	0.480132684573032	449
hsa-mir-1199	-2.55613686666667	GCAGGCCGUGAACUCGUCGAGCUGCGCGUGCGGCCGGUGCUCA	0.287748467795145	0.16613165534043	-0.112571619911098	0.478952816601837	450
hsa-mir-1289-2	-2.55616	CCUGCCUCAGAACUACUGAACAGAGUCACUGGGUGUGGA	0.199781282660515	0.115343777323097	-0.0781567987373697	0.478882561057266	451
hsa-mir-550b-2	-2.55682273333333	AAGACACUAUCUGACAACAACAGGGCUCUU	0.217214497959422	0.125408848868762	-0.0849548524141284	0.476869851061281	452
hsa-mir-5090	-2.55713013333333	GGUGCAAAGCCUGCCCGCCCC	0.0870463833206363	0.0502562528421527	-0.0340406544766525	0.475936282427186	453
hsa-mir-4432	-2.55744233333333	CGUUCCAAUGCGACACCUCUAGAGUGUCAUCCCCUAGAAUGUCACCUUGGAAAG	0.230109783387893	0.132853945382167	-0.0899765286546937	0.474988136273765	454
hsa-mir-5571	-2.55806403333333	UCCCAGGAAAUUCACUUUAGGAAGUCCUAGGA	0.0226737963169678	0.0130907224071521	-0.00886365470977763	0.473100043821541	455
hsa-mir-16-2	-2.55938656666667	UUGGCGUAGUGAAAUAUAUAUUAAACACCAA	0.280829607741284	0.162137049625848	-0.109725358177149	0.469083532313607	456
hsa-mir-6891	-2.55949823333333	AGGGGUCAUAUCUCUUCUCAGGGAAAGCAGGAGCCCUUCAGCAGGGUCAGGGCCCCU	0.272366553362419	0.157250902902043	-0.106414042336613	0.468744402523519	457
hsa-mir-4733	-2.55957842	GGUGGCAAUCAAGGUCUAGCCACC	0.342855598205858	0.197947771917322	-0.133950026897734	0.4685008769644	458
hsa-mir-4712	-2.55962123333333	CAUUUCCUUCAUGAUUAGGAAUACUACUUUGAAAUG	0.195917480442567	0.113113010072469	-0.0765415905647211	0.468370853590555	459
hsa-mir-548g	-2.5597777	UUUUUGCAUUACGUUCUAUGGCAAAA	0.595791180613032	0.343980198507739	-0.232751141090506	0.467895666953334	460
hsa-mir-3941	-2.56020806666667	GUAGAUUGAAAGCCCUAAUUUUAC	0.113004091409176	0.0652429425946168	-0.0441386357931075	0.466588650619059	461
hsa-mir-1283-1	-2.5603002	UUCUGUUGUCAGAAAGAAGAGAA	0.162818953140812	0.094003566425021	-0.0635936962160969	0.46630884323404	462
hsa-mir-6830	-2.56040546666667	GACAUCCCUCAUCUGUUUCUCACUGGUGUC	0.165962174576778	0.0958183061671985	-0.0648187081059628	0.465989150136395	463
hsa-let-7e	-2.56046513333333	AUAGUUGAGGAGGACACCCAAGGAGAUCACUAU	0.194141829112258	0.112087837298929	-0.0758228755333665	0.46580794347244	464
hsa-mir-1915	-2.56048123333333	GGGCCGUGCACCCGUGGGCCCC	0.26857860949527	0.15506393249067	-0.104893801211589	0.465759048043004	465
hsa-mir-4305	-2.56048393333333	CUGGGUUCUUAGAGGCCUAAUCCUCUACAAACUCAGUUU	0.3040966609431	0.175570289055165	-0.118765307207851	0.465750848188374	466
hsa-mir-204	-2.56199626666667	AUGCCUGAGAAUAUAUGAAGGAGGCU	0.132841618788027	0.0766961443668532	-0.0518508244982197	0.461157917270065	467
hsa-mir-1343	-2.56343783333333	GGUGGGCCUCUGCUCUGGCCCCUCC	0.141052139033244	0.081436490440616	-0.0550245990751525	0.456779903529175	468
hsa-mir-1468	-2.5635346	CGCUGAUGUGCAUUCAACUCAUUCUCAGCA	0.0728342214083453	0.0420508573363249	-0.0284116396979176	0.45648602478869	469
hsa-mir-7161	-2.56354213333333	CUGGUGUUCUCACGCAAAGUGGCCAGGGUGUGGGAGACUAGA	0.0850329956603505	0.0490938229345036	-0.0331701182339389	0.456463146181957	470
hsa-mir-6736	-2.56427313333333	CUGUGGUUUGCUGGCUGCCUCAG	0.10136958324006	0.0585257561712889	-0.039531507748665	0.45424311146654	471
hsa-mir-3136	-2.56461123333333	GUCAUUUUUCUGUGACUGCACAUGGC	0.0867125169751371	0.0500634950177055	-0.0338111741257692	0.453216307448365	472
hsa-mir-670	-2.56514006666667	GUGAACCUGAAUUUGCCUUGGGUUUCCU	0.229112484039834	0.132278154335102	-0.0893177285003231	0.451610249502169	473
hsa-mir-4715	-2.56544906666667	GUGGCUAAUCAGCUGAUGGUGCCAC	0.0414292987867679	0.0239192168068779	-0.0161489461338625	0.450671821694967	474
hsa-mir-8084	-2.56625066666667	AGUAUGGAUUAAAUUUAUAUUUUCCUCGAUACU	0.0609277595278492	0.0351766583645245	-0.0237419361714142	0.448237375965991	475
hsa-mir-6769a	-2.56631696666667	CCCUCAUAUGGCAGUUGGCGAGGGCCCAGUGAG	0.192944466577571	0.111396539717209	-0.075183412292279	0.448036023980176	476
hsa-mir-4654	-2.5682572	CUGGGGUUGGAAUGUGACCCCA	0.0972125755917925	0.0561257066865382	-0.0378515732738109	0.442143567952798	477
hsa-mir-6768	-2.5691947	CUGGGUUCGGCUGCUACCCCAAA	0.276847463206961	0.159837957407004	-0.10775651343472	0.439296396207648	478
hsa-mir-3140	-2.5693912	AGCUUUAUGUAUUCUGAAGUUAUUGAAAAUAAGAGCU	0.441147770053744	0.254696783792932	-0.171693500800401	0.438699629009863	479
NEAT1_ParasoR_ID8	-2.5697273	UGCUUUCUUUAAUUGUUUUUUAAUAAUGUGGUAAGCA	0.02724653060428	0.0157307917788645	-0.0106028879423432	0.437678898958085	480
hsa-mir-3934	-2.57013566666667	GGCAGGAGGCAGUGAAGUAACUUGC	0.384348943810287	0.221903966171618	-0.149544223985953	0.436438696254086	481
hsa-mir-4780	-2.57099006666667	GGACCAGCCCAAAGGCCAGGCCUGACCC	0.123823886391534	0.0714897541402576	-0.0481619466356295	0.433843897812426	482
hsa-mir-4282	-2.57113936666667	UUUAGUAUGCCACAUUUCUAAA	0.216169439952097	0.124805484346914	-0.0840753491446665	0.43339047622144	483
hsa-mir-4666b	-2.5721452	UCCCAGGCCCUUCCUCCAAUACUGGGA	0.176835518772869	0.102096034365803	-0.0687502084924557	0.43033577729131	484
hsa-mir-522	-2.57332886666667	CUUUCUGUUGUCUGAAAGAAAAGAAAA	0.187264138943294	0.108117001028474	-0.0727711647621101	0.426741001516368	485
hsa-mir-1290	-2.57383243333333	UUCAGAUUUUGGAACAUUUCGGAUUUUGGA	0.102862109689153	0.0593874667184452	-0.0399645712584084	0.425211678012226	486
hsa-mir-7158	-2.5749953	GCAGCCUUCUGCCUUUGGCUUUCUGAAGCGAGCUGA	0.302773804534326	0.17480653755146	-0.117582274629521	0.42168007148773	487
hsa-mir-6864	-2.57544266666667	GAUAUGCCAUUAUGUGGGUCAUGAGGUGGUGA	0.17824695750473	0.102910928897588	-0.0692102215326855	0.420321426439143	488
hsa-mir-8075	-2.57563073333333	GCUUAUACGUGCCCUUGCU	0.0276600165772433	0.0159695180166609	-0.010739123516144	0.419750271132966	489
hsa-mir-4286	-2.57575903333333	ACCAUAGUCAUAAGUUAGGAGAUGUUAGAGCUGUGAGU	0.195000589059016	0.112583642585358	-0.0757060682057135	0.419360626189071	490
hsa-mir-5581	-2.57586306666667	GGAGACCCUAUACAUACCUGUUUCC	0.211502254633475	0.12211088364685	-0.0821092772245743	0.419044678704037	491
hsa-mir-3613	-2.57613823333333	UUGUUCGUUGCAUUUUUAGGAACAA	0.10338385130306	0.0596886943796821	-0.0401313291209879	0.41820900216159	492
hsa-mir-4525	-2.57615373333333	GGUUGGGGUGGGCUGCCUGUGGACCAAUC	0.230415240077177	0.13303030088395	-0.0894415721762996	0.418161928922073	493
hsa-mir-4643	-2.57618486666667	UGUUCAUUCACAUGAUCAUAAGUGGACA	0.395673936022898	0.228442453474139	-0.153589108119737	0.41806737751194	494
hsa-mir-585	-2.57651913333333	CCCAGAGAAAGCCUGAACGUUGGG	0.140173423963508	0.0809291640585628	-0.0544041851465549	0.417052215262682	495
PARIS_ID36	-2.5767066	GGCAAGAAUAUUCUCUCUGUU	0.129026162905552	0.0744932898860248	-0.0500740607819112	0.416482882146427	496
hsa-mir-1302-8	-2.57692823333333	ACAUGCAGUAUUUGG	0.272654237660162	0.157416997508787	-0.105805910359978	0.415809785437678	497
hsa-mir-25	-2.57762316666667	AUUGCUGGACGCUGCCCUGGGCAU	0.337204808986443	0.194685287240359	-0.13082005676668	0.413699284582819	498
hsa-mir-151b	-2.5778351	CGAGACACAGAAACAGACACCUGCCCUCGA	0.204106094417316	0.117840708555081	-0.0791773276798489	0.41305564661106	499
hsa-mir-4722	-2.57836386666667	AGGUUGGCUGGGCCAGGCCUGACCU	0.117116059731249	0.0676169886122648	-0.0454226268236755	0.411449791130414	500
hsa-mir-3126	-2.57871583333333	GAAGCACUGGUUAUGAUUUGCAUC	0.256285077040438	0.147966258218581	-0.0993847688557276	0.410380874278604	501
hsa-mir-4287	-2.57877383333333	UUUUCAGUUCCUGAGAUC	0.394335136339108	0.227669497116312	-0.152915750595076	0.410204729253304	502
hsa-mir-548ab	-2.57878336666667	UGCUAUUACUUGUAUUUAUUUGUAAUGCA	0.268920348737268	0.15526123573403	-0.104281868811987	0.41017577668018	503
hsa-mir-6720	-2.58052896666667	GCCGCGGAAGAAGGGGAAGCGC	0.0873400081291679	0.0504257772043992	-0.0338457770702676	0.404874418815291	504
hsa-mir-4485	-2.58111923333333	CAGUGACAUGCGUUUAAC	0.124318419985831	0.0717752732440486	-0.0481645397780725	0.403081788868159	505
hsa-mir-765	-2.5816025	AAGCCCUACGAGAAACUGGGGUUUCUGGA	0.0546057494042526	0.0315266441178465	-0.0211518812072163	0.401614116122869	506
hsa-mir-572	-2.58166513333333	GGAAGGGCGCCUGUGCUUCGUCC	0.100342010461488	0.0579324867509686	-0.0388671672270413	0.401423899742101	507
hsa-mir-5739	-2.58301253333333	CCAAGGUUGUGCUUUUAGGAAAUGUUGGCUGUCCUGCGG	0.216380528690207	0.124927356486684	-0.0837706073423388	0.397331868585389	508
hsa-mir-6851	-2.58471753333333	GCCAGCAACCUGAUUACCCCUCUUUGGC	0.377249526427435	0.217805115634538	-0.145953869837731	0.39215381223821	509
hsa-mir-6130	-2.58483656666667	UAUAUACUGAUGUAAUUUUCCUUGGAUUUAUAUGCAGUACUGAG	0.205794244208756	0.118815362291601	-0.0796159598106208	0.391792310005249	510
hsa-mir-619	-2.58500486666667	AGCCACUGCGGUCGACCAUGACCUGGA	0.167317935992659	0.0966010553856142	-0.0647263524143432	0.391281185733561	511
hsa-mir-1911	-2.58533716666667	GUUGGGCAUCCACAGUCUCCCACC	0.19817134574144	0.114414279809491	-0.0766520314241822	0.390271996217921	512
hsa-mir-454	-2.58537483333333	CUCUGCUGUGUAAAUAGUUCUGAGUAGU	0.263717339101819	0.152257276720407	-0.102003522159225	0.390157603184247	513
hsa-mir-548ap	-2.5856674	CUUUGUCAUUAAAACCAAUAACAAAA	0.362902548221435	0.209521883905246	-0.140351596737243	0.389269083134217	514
hsa-mir-3609	-2.585745	UCCUUUUCUCUACCUUGUAGAGAAGCA	0.0434829096610387	0.0251048695979489	-0.0168163951437743	0.389033413238298	515
hsa-mir-372	-2.5857664	UAUUCUGAUGUCCAAGUGGAAA	0.323563991782135	0.186809757755485	-0.125132723428588	0.388968421797931	516
hsa-mir-383	-2.5861792	UUGUGGCUUUGGGUGGAUAUUAAUCAGCCACAG	0.189834299058759	0.109600883662998	-0.0734033817373361	0.387714755135104	517
hsa-mir-6835	-2.586487	GAAGCGAGAUGUUUGUCUAAA	0.220261171128754	0.127167846443208	-0.0851584296108018	0.38677997170774	518
hsa-mir-3133	-2.5865343	CAAUAGUAAAAAGACAACCUGUUG	0.287486315560045	0.165980301676926	-0.111147304545718	0.386636322402621	519
hsa-mir-185	-2.5868093	UCCUGAUGGUCCCCUCCCCAGGG	0.0971727733343557	0.0561027268424928	-0.0375647224301984	0.385801152024042	520
hsa-mir-1914	-2.58785183333333	CUUCUGCUUCCUCUUAGCGCAGGAG	0.233492639814134	0.134807038450487	-0.0902264329072424	0.382634995810661	521
PARIS_ID29	-2.5885237	GCCAAAAUAGAAUAAUGUUGGU	0.319341065146702	0.18437164992575	-0.123368028326996	0.380594548034828	522
hsa-mir-517c_517b	-2.58907743333333	CUGUCUGUUGUCUAAGAAAAGAUCG	0.0424841018719153	0.0245282076520298	-0.0164089730669889	0.378912869207083	523
hsa-mir-542	-2.58964436666667	CACGAGAUACCAGUGUGCACUUGUG	0.155376223130835	0.0897065042502547	-0.059999058222358	0.377191102201162	524
hsa-mir-483	-2.5898088	GGGAGUGGUUCCAUCACGCCUCCUCAC	0.116652804521238	0.0673495280920613	-0.0450430180487601	0.376691720931159	525
hsa-mir-139	-2.58996456666667	UCCAGUGUGGCUCGGAGGCUGGA	0.199782960878458	0.115344746242678	-0.0771373336337116	0.376218660182179	526
hsa-mir-4519	-2.59021746666667	GCUGCACUGUCUCCGUCUGCGG	0.280602637637644	0.162006008375413	-0.108331690774501	0.375450607132203	527
hsa-mir-1269a	-2.59046103333333	CCAAGUCUGACCACCUGAGGAAUGCCUGG	0.27899278282046	0.161076558263355	-0.10770005000286	0.374710899258719	528
hsa-mir-212	-2.5905827	CUUACUGCCCGGGCCGCCCUCAGUAA	0.0579960069165969	0.0334840102052206	-0.0223872439650728	0.374341399636679	529
hsa-mir-205	-2.5925987	AGUCUGUCUCAUACCCAACCAGAUU	0.0793606368187023	0.0458188850303379	-0.0306104592348605	0.368218841515908	530
hsa-mir-8057	-2.5928266	GGACUUGCGGUUCA	0.153779428613453	0.0887845945058037	-0.0593095691834743	0.367526713045807	531
hsa-mir-548aa-1	-2.5932368	UUUUGCCAUUACUUUUACAGGCAAAA	0.182673595045289	0.105466649273234	-0.0704423117261366	0.366280942539291	532
hsa-mir-603	-2.59340546666667	CUUCCCAUUUAAAAGUAAUGGCACA	0.20148523740625	0.116327556054234	-0.07769137529629	0.365768704707094	533
hsa-mir-6165	-2.5944842	GGAGAGGAUCCACCUGUCCUGUCC	0.11764370921847	0.0679216271857497	-0.0453437755444685	0.362492609702061	534
hsa-mir-146b	-2.5945929	GGCUGUGAGCUCUAGCAAUGCCC	0.321912612595981	0.185856333537825	-0.12407056713829	0.362162489628785	535
hsa-mir-3911	-2.5958081	GCAGAGAAGACAGUGAGCUUGCCAGUUCUGGUUUCCAACACUUCCUUUCCUGCG	0.346387722374524	0.199987044756913	-0.133441190192189	0.35847194765043	536
hsa-mir-1254-2	-2.59587433333333	CAGUGAGCUAUGAUCAUGUCCCUG	0.143340333799714	0.0827575803049957	-0.0552185180765867	0.35827079813016	537
hsa-mir-6785	-2.5962208	UGGUGGGAGAGGAGCCCCACUGUGGAAGUCUGACCCCCACA	0.206196190240726	0.119047425941359	-0.0794216694669137	0.357218584685927	538
hsa-mir-3928	-2.59665556666667	GCCUGCGGGCAGGAAGCGGA	0.242493069534045	0.1400034389721	-0.0933866904209148	0.355898205625586	539
hsa-mir-548h-5	-2.5975286	UGUCAUUACUUUUAACUGUA	0.157150757756748	0.0907310322942121	-0.0605001068156662	0.353246818063729	540
hsa-mir-7973-1	-2.59767583333333	UUACCCAACGUCUCUGAGUCUCGGUUUUGAGAGGGUGAGUAA	0.298747713747743	0.172482072952044	-0.115005771664893	0.35279967290468	541
hsa-mir-502	-2.59799946666667	GCUAGUGCUGGCUCAAUGCAAUGC	0.0685957653405309	0.039603783584624	-0.0264033023180493	0.35181680391006	542
hsa-mir-3617	-2.59895836666667	GAUGGGAUUAGAAACCAUAUGUCUCAUC	0.225357099184434	0.130109981877926	-0.0867105460690658	0.34890464072454	543
hsa-mir-3121	-2.59917106666667	UUUAAGACACCCUGUACCUUAAA	0.246212880052717	0.142151072576389	-0.094727462616947	0.348258674398997	544
hsa-mir-1271	-2.59923853333333	CACUCAGUAAAUAUUUGUUGAGUG	0.0921623844876727	0.0532099774931156	-0.0354574554454151	0.348053779266122	545
hsa-mir-5094	-2.5992413	ACCUAACACACUGCCUUUUAUGUGGUAGGU	0.133636042708844	0.0771548052313874	-0.0514134808141299	0.348045376945948	546
hsa-mir-34b	-2.59931176666667	AUUGUACUGUGGUGGUUACAAU	0.121606918388565	0.0702097870669589	-0.0467842757256135	0.347831370863486	547
NEAT1_ParasoR_ID3	-2.599772	AAAAACCACAAACAUUAUUUUGUUCUUUUU	0.066760146105967	0.0385439883254187	-0.0256792311425644	0.346433649964454	548
hsa-mir-4725	-2.60037516666667	CCACCCACCAGGGAGCUUUCCAUGGGCUGUGGG	0.278938375621002	0.161045146252102	-0.107268512327228	0.344601842934109	549
hsa-mir-651	-2.60044183333333	CUUUUGUUCAAAUAAAAAUGCAAAAG	0.252395301843326	0.145720495461441	-0.097058622349494	0.344399377387784	550
hsa-mir-4291	-2.6009013	AGCUGGGUGGAGGCAGAGCU	0.412007725712359	0.237872771348236	-0.158409596593442	0.343003984842536	551
hsa-mir-4524b	-2.6010455	UCUCAAAAUAAUUCUGCAGUGAGA	0.0144706210042968	0.00835461693217182	-0.00556338633995322	0.342566051865841	552
hsa-mir-5687	-2.6012332	CUAAAUGGUACCCACUUUAUUUAG	0.240017072205541	0.138573921247975	-0.0922704939355462	0.341996010120173	553
hsa-mir-30c-2	-2.60159403333333	UCAGCUGUGGAAAGUAAGAAAGCUGG	0.299396436808662	0.172856613385896	-0.115081920150722	0.340900165350707	554
hsa-mir-1237	-2.6016633	AGCGCGGCGACCGUAACUCCU	0.102897349247345	0.0594078122868534	-0.0395506018197454	0.340689803648077	555
hsa-mir-1299	-2.60175043333333	GGAAUCCUACGUGAGGGACAAUCAUUCAGACCCACGUAGCAGUGUUCU	0.0802199084480479	0.0463149857368476	-0.0308330527864162	0.340425181179035	556
hsa-mir-1273g	-2.60175423333333	UAAGUUGUGAUCAUACCA	0.227527736592405	0.131363199969731	-0.0874516638340968	0.340413640642895	557
hsa-mir-1-2	-2.601943	CCCAUAUGAACAUACAAUGCUAUGGA	0.118069042636078	0.0681671935489012	-0.045377259469588	0.339840359448485	558
hsa-mir-4499	-2.60223923333333	GGGAACUGGUGAGUUGUACAUAGAAAUGCUUUCUAACUCC	0.0496613929259271	0.0286720185741158	-0.0190840996822239	0.338940703793403	559
hsa-mir-3657	-2.60329256666667	CACUAAUGUGAUUAAUGUUGUUGUG	0.306410257932014	0.176906044899511	-0.117701045919841	0.335741748161519	560
hsa-mir-4325	-2.60358823333333	GUGAGAGAUGCUUCUAGAUCCAGGAGGCAGACCUCAA	0.265095037981973	0.153052691539726	-0.101819110482987	0.33484381346358	561
hsa-mir-9500	-2.60360386666667	CCACAUAGGAGGGACAGCGGCCUUUCCAACAGG	0.250232756454972	0.14447194929934	-0.0961101493428564	0.334796335292969	562
hsa-mir-141	-2.60364473333333	GUUGGAUGGUCUAAUUGUGAAGCUCCUAAC	0.278093223533482	0.160557197466866	-0.106809204794024	0.334672223913074	563
hsa-mir-608	-2.60384376666667	CCGUUUAAAAAGGCAUCUCCAAG	0.187055575073516	0.107996586622114	-0.0718382483112558	0.334067763024533	564
hsa-mir-375	-2.6047445	CAAACCGGACCUGAGCGUUUUG	0.213762514846008	0.123415845488994	-0.0820665961079901	0.331332251028178	565
hsa-mir-936	-2.60481066666667	GCAGAAAUCACUCCAGGAGCAACUGA	0.208159418644301	0.120180896388643	-0.0799134544817719	0.331131303973448	566
hsa-mir-103b-1	-2.60537703333333	UGCUUGAUCCAUAUGCAACAAGGCA	0.232714240903007	0.134357629629611	-0.0893207539352841	0.329411257924673	567
hsa-mir-1248	-2.60546256666667	AAAUUGCAGACACUAGGACCAUGUCUUGGUUUUUGCAAUAAUG	0.00747403123510476	0.00431513394551941	-0.00286860050523265	0.329151494628742	568
hsa-mir-3909	-2.6062508	GACAGGGAAAAGCACACAAGGAACUUGUC	0.223383545861082	0.128970550335429	-0.0857106867309479	0.326757643241808	569
hsa-mir-302b	-2.60630423333333	CUUUCUGUGACUUUAAAAGUAAG	0.160572427882133	0.0927065344621814	-0.0616092418638207	0.326595367106432	570
hsa-mir-6762	-2.6063205	GCCUGUGUAGACGGGGACCUGCCCUGCAUGGGCACCCCCUCACUGGC	0.0744163884487146	0.0429643219029851	-0.0285522783743268	0.326545965513124	571
hsa-mir-6730	-2.6069374	CAGAGCUGCAGCUGCUCCACCCUG	0.126870938063372	0.0732489702432279	-0.0486666607580878	0.324672450580234	572
hsa-mir-1260a	-2.60694832	ACCAAAACACUCAUCGCGG	0.264542807336048	0.152733861027646	-0.101476045883429	0.32463928672375	573
hsa-mir-1202	-2.60699270666667	GGAGGCACUGCCAGGGCUGCCCAC	0.177258595219713	0.102340297666276	-0.0679935140464425	0.324504485163011	574
hsa-mir-3679	-2.60705133333333	GAAGGGGAGUUUCCCUCUAUUCCCUUC	0.255781781865564	0.147675680613886	-0.0981115249228813	0.324326436961575	575
hsa-mir-563	-2.60729703333333	CUCUGAUGUAAUUAGGU	0.186214775074439	0.107511150516313	-0.0714206216989286	0.323580250190605	576
hsa-mir-658	-2.60799713333333	CGCCAGCUCGCUGACAGCACGACUCAGGGCG	0.225279145502781	0.13006497529884	-0.0863801354010109	0.32145405825591	577
hsa-mir-575	-2.60842033333333	GCUUAUGUCAUGACCUUGGGCUACUCAGGCUGUCUGCACAAUGAGC	0.493600648669036	0.284980467381242	-0.189233553488773	0.320168806967855	578
hsa-mir-889	-2.60861903333333	AUGGUCUCUAUAUUUAUGAUGAUUAA	0.17407980455901	0.100505022022622	-0.0667325517197383	0.319565358407045	579
hsa-mir-3671	-2.6086294	ACAUGAAAAUAAAAUGUAAAUUAUUUUAUUUCUAUCA	0.098689296796714	0.0569782920717177	-0.0378318579084917	0.31953387501459	580
hsa-mir-1229	-2.60964343333333	AGAGCGUGGGCUGGGGUUCAGGGACACCCUCU	0.126003910354018	0.0727483915618379	-0.0482839566296885	0.31645427282226	581
hsa-mir-3168	-2.6110108	AGACAGCCUGAGUUGGAGGCUCAUCUUCACUUCUUGCUGUGU	0.166425835023444	0.0960860006508934	-0.0637400025397994	0.312301603234428	582
hsa-mir-373	-2.61127973333333	CUUUCCUUUUUGUCUGUACUGGGAAG	0.124336285468335	0.0717855878851816	-0.0476150769606052	0.311484857220568	583
hsa-mir-3678	-2.61168923333333	GCUGUGUUGAAUGAUUGGUGAGUUUGUUUGCUCAUUGAUUGAAUCACUGC	0.128123051077717	0.0739718780291164	-0.049057540783362	0.310241212602287	584
NEAT1_ParasoR_ID12	-2.61186254	AGCAAAAUUUUAAUGACUAAAUACUGUCUUUGAUUUUUUGUU	0.0469652881064602	0.0271154217308331	-0.0179815313352824	0.309714883168068	585
hsa-mir-450b	-2.61248186666667	UGAAUAUGUAAUAUAAGUGUAUUG	0.0641867226346175	0.0370582215914963	-0.0245692509692	0.307833998489292	586
hsa-mir-3157	-2.6128114	GCAGUCUGCUUUGUGCCAACACUGGGGUGAUGACUGC	0.0490597562175963	0.0283246634586066	-0.0187766159538328	0.306833211293824	587
hsa-mir-649	-2.61290246666667	GUUGAAAAAUAUCUAUGUAUUAGUAAAC	0.0340738449613977	0.0196725435607885	-0.013040611119659	0.306556643357545	588
hsa-mir-519d	-2.61311333333333	UCUGUUUGUUUUCUCUUAAACA	0.118502185449607	0.0684172686688898	-0.0453490416730008	0.305916244834532	589
hsa-mir-4683	-2.61353336666667	UGCACCAGUUCUGGCCGCUGGUGGA	0.356857166190092	0.206031580962097	-0.13654203567534	0.304640610659932	590
hsa-mir-521-1	-2.61391573333333	CUUUCUGUUGUCUAAAAGAAAAGAACG	0.249794367556683	0.144218845350903	-0.0955632824621086	0.303479369519003	591
hsa-mir-1471	-2.61399386666667	GUGUAGAGGCGGAGCACAG	0.193816353712616	0.11189992398933	-0.0741456803644945	0.303242079898714	592
hsa-mir-6815	-2.6141221	GUCAUUUCCCAUCACUAAUGGC	0.213643677559927	0.123347234749886	-0.081726740139616	0.30285263742036	593
hsa-mir-6852	-2.61430916666667	GACAUGCUCUGACUCCCCUGAUGUC	0.158580238409719	0.0915563433340061	-0.0606585634291731	0.302284519097384	594
hsa-mir-4713	-2.61469596666667	CCCAUAAGGGUCGAAUGGG	0.106733574678744	0.0616226580723439	-0.0408206445565497	0.301109813997625	595
hsa-mir-4444-1_4444-2	-2.61520346666667	CGGUCCCAUAUUGAACUCG	0.153658753789764	0.0887149228638626	-0.0587559460471414	0.299568545026251	596
hsa-mir-149	-2.61539066666667	CACUCCCGUGCUUGUCCGAGGAGGGAGG	0.153310528911368	0.0885138751365822	-0.058618596015242	0.299000021772176	597
hsa-mir-7851	-2.61572086666667	AGUAGCUGGGAAUACAGGUGUGUGCCACCAUGCCUCUACAAGCUACC	0.300801789351217	0.173667994054646	-0.114997664003248	0.297997209921245	598
hsa-mir-6788	-2.61647796666667	UGAAGAAGAGUAUUGAUUGUGCUGUUCG	0.066094615033022	0.0381597437813	-0.0252609102293436	0.295697909944442	599
hsa-mir-3689e	-2.617283	GGGAGGUAUGAUAUCGUGGUUCCU	0.0590113612090917	0.0340702252793153	-0.02254680185868	0.293253037239834	600
hsa-mir-487b	-2.61762726666667	UGUUCGUUUUGCUCAUGUCGAAUC	0.235794924898848	0.136136263363898	-0.0900796411702701	0.292207505158627	601
hsa-mir-5698	-2.6183512	GUGGAAUGCAAAGUCCCAC	0.246340683295574	0.142224859813056	-0.09408236881881	0.290008931791121	602
hsa-mir-6883	-2.61872773333333	GGAUGUGUUGACCCCUGAAGUGGUUCUGAUGACCUUUCC	0.659656222856833	0.380852697839004	-0.251899506183931	0.288865406385493	603
hsa-mir-643	-2.61874433333333	AAGUAGUUGGCGUCUUCAGAGACACUU	0.0636088871420747	0.0367246081143293	-0.0242898423998148	0.28881499246446	604
hsa-mir-4459	-2.61907173333333	GAGGUUGCAGUGAGCCAAGAUCGUG	0.295980581847008	0.170884468604272	-0.113009727102934	0.287820684166472	605
hsa-mir-548k	-2.6194386	UGCUUUACUUUUAAUGGCA	0.0332926533163086	0.0192215223542077	-0.0127098429855575	0.286706516265063	606
hsa-mir-6124	-2.61952096666667	AGGAGAAGGUGAGACCAAUGUCCUGGGUGCCACUCCU	0.215937705011801	0.124671692116753	-0.0824340433841157	0.28645637008258	607
hsa-mir-548ad	-2.61959733333333	UUUUGAAAGUAACUUGGCGAAA	0.102772997463942	0.0593360177512315	-0.039232364515033	0.286224445799269	608
hsa-mir-3138	-2.62090876666667	CCGGGUGCCCACAAGACUGUG	0.0716352278317258	0.0413586180721071	-0.0273322096300335	0.282241644804804	609
hsa-mir-515-1_515-2	-2.6216095	UUUCUGUUGUCUGAAAGCAGA	0.166688174611308	0.0962374624825662	-0.0635823812094472	0.280113529447414	610
hsa-mir-4428	-2.62246176666667	CUUACUGUACACGUGGCUGGCAAG	0.25813484175369	0.149034220373714	-0.0984322612572528	0.277525209903236	611
hsa-mir-887	-2.62247243333333	AGACUCUGGAUUUUACACUUGGAGUG	0.0344478162161746	0.0198884559654032	-0.013135625670768	0.277492815415822	612
hsa-mir-3143	-2.62260403333333	UUCGCGGUUGGGCU	0.0971917043732292	0.0561136566828824	-0.037059236978942	0.277093148427381	613
hsa-mir-4736	-2.6228047	GCUGCCAUCUCCCACUGGCUGC	0.330769621516501	0.190969930022303	-0.126112943718799	0.276483727132955	614
hsa-mir-517a	-2.62333023333333	CUGUCUGUUGUAUAAAAGAAAAGAUCG	0.116106770119332	0.0670342749831341	-0.0442593039351361	0.274887691231303	615
hsa-mir-618	-2.6234378	GAGUGUAAUUACGUACAUGCAGUAGCUC	0.189360304345235	0.109327222687551	-0.0721802149626855	0.274561013072307	616
hsa-mir-1913	-2.6239994	CAGAGGCUGGCUUUCCAAAACUCUG	0.220697802776286	0.127419935842447	-0.0841074135825967	0.272855443310094	617
hsa-mir-548b	-2.624999	UUGGCCUUUAUUUUCAAUGGCAAG	0.0766539338325169	0.0442561693326474	-0.0292015097272483	0.269819674908549	618
hsa-mir-3178	-2.6266067	AUCGGUCGAGAGCGUCCUGGCUGAU	0.0965677390574615	0.055753410139859	-0.0367652070092799	0.26493711702622	619
PARIS_ID3	-2.6271489	GAUGGCUUUGAGGUUAUUUGCAGUUUCCUAGCCAUC	0.15073275147545	0.087025594640044	-0.057375031721822	0.263290464737985	620
hsa-mir-3151	-2.62723866666667	CAGGUGCCUCAAAGGGCAUCCCACCUG	0.0301863049506449	0.017428071289095	-0.0114897459959144	0.263017844879864	621
hsa-mir-4732	-2.62725216666667	AAGCUGUGUGUGUCCAGC	0.192442544572616	0.111106754912536	-0.0732486005775295	0.262976845606732	622
hsa-mir-4667	-2.62781943333333	GAACCCAAGAAAAGCUGACUUGGAGGUCCC	0.144115244837676	0.0832049754013609	-0.0548421413623799	0.261254066273081	623
hsa-mir-1-1	-2.62817803333333	CCCAUAUGGACCUGCUAAGCUAUGGA	0.175850481111662	0.101527322606943	-0.0669096533344927	0.260165004099414	624
hsa-mir-634	-2.62874623333333	GGUGUCAUGCCCCAAGAUAACC	0.0816471403814206	0.0471389984777763	-0.0310593465988117	0.258439390248116	625
hsa-mir-4278	-2.62937846666667	AUAGAACAUUGACAUCAACACUAG	0.111785974833399	0.0645396626616876	-0.0425142200906182	0.256519308239572	626
NEAT1_ParasoR_ID22	-2.62947126666667	UAAGUGUAAUCAUACAGUAUUUGUCUUUUUGGGUCUGUCUGAUUUCACUUA	0.236557734251097	0.136576671548759	-0.0899639928566235	0.256237476199094	627
hsa-mir-4455	-2.63021733333333	UUUUCCUGAGAAUAAGAGAAGGAAGG	0.113108128213199	0.0653030082714251	-0.043003339222107	0.253971684270203	628
hsa-mir-186	-2.63049096666667	GGGCUUUCUGGUUUUAUUUUAAGCCC	0.027197327930944	0.015702384602169	-0.0103392592012617	0.253140664435329	629
hsa-mir-3183	-2.63069953333333	CGGAGCAGUCACGUUGACGGAAUCCUCCG	0.235182815920517	0.135782862080485	-0.0893993452846053	0.252507250973659	630
hsa-mir-1537	-2.630768	UUUUCUGUCCUGUCCACACAGAAAA	0.228830370052251	0.132115275748429	-0.0869823450993211	0.252299318857586	631
hsa-mir-4500	-2.63114513333333	AGAAGCUAAAGUGUAGAUCAAACGCAUAAUGGCUGA	0.0776333542407095	0.0448216379689672	-0.0295055385798342	0.251153971262044	632
hsa-mir-6770-1_6770-3_6770-2	-2.63126413333333	ACGUGACCUCCUGGGCCUG	0.0127690059273742	0.00737218900945344	-0.00485280278996474	0.25079257026186	633
hsa-mir-15b	-2.6313615	UUUACAUGCUACAGUCAAGAUGCGAA	0.0894212060545485	0.0516273573868546	-0.0339828663049712	0.250496869331455	634
hsa-mir-1225	-2.63149853333333	GGGGAGAGGGACACGCCCUGGGCUCUGCCCAGGGUGCAGCCGGACUGACUGAG	0.298053344943574	0.172081178936041	-0.113263732116175	0.250080701400991	635
hsa-mir-3689a	-2.63320383333333	CUGGGAGGUGUGAUCCUGUGCUUCCUGG	0.114717693154035	0.0662322910232953	-0.0435658233904422	0.244901733958851	636
hsa-mir-6733	-2.6332072	CAGAGUUCCCUUCUUGUGAGCUCAG	0.104992598261831	0.0606175048693864	-0.0398725167779547	0.244891509448766	637
hsa-mir-1275	-2.6332174	UGUCUUGUGUCUGUAAGUAU	0.237660542709744	0.137213378309223	-0.0902548125003822	0.244860532220175	638
hsa-mir-1910	-2.6334895	CCGCCUUUGUGCUGUCCUUGGAGGGAGG	0.140360094325311	0.0810369382421997	-0.0532981408603722	0.24403416909286	639
hsa-mir-586	-2.633498	GUCCCAAUACAUGUGGGCC	0.484137816488951	0.279517098674773	-0.183838308018062	0.244008354735711	640
hsa-mir-133a-2	-2.63369396666667	CAAAUCGACUGUCCAAUGGAUUUG	0.329043603325795	0.189973412955272	-0.124936157158096	0.243413207262295	641
hsa-mir-8056	-2.6344346	UAGGAGCUGUGCCUCCUGGCCUAUUCCUGUUCGUG	0.355950441073487	0.205508082971944	-0.135114548326038	0.241163916275431	642
hsa-mir-4535	-2.63511766666667	UCACAGUUGGUUUCUGACACGUGG	0.141111358673296	0.0814706809157412	-0.0535503064847184	0.23908945428782	643
hsa-mir-1825	-2.6352259	UGGGCUCCCCUAGACUAGGACUCCA	0.215242377638024	0.124270244670328	-0.081678909439234	0.238760751473366	644
hsa-mir-1538	-2.6361859	GCCUCGCUUCCUGCCGGCGCGGC	0.213046172689232	0.123002265151947	-0.0808160656231534	0.235845247606333	645
hsa-mir-5703	-2.63632893333333	UCCCCUCAGGA	0.267167969259348	0.15424949897073	-0.10134090851916	0.235410857776698	646
hsa-mir-3684	-2.63734703333333	UUAACAUGUUGAGCAUUACUCAUGUUAG	0.174063932241069	0.100495858135586	-0.0659996314633916	0.232318905186042	647
hsa-mir-612	-2.63831476666667	CCUUAGCACUAGCAGGAGG	0.277259088269119	0.160075609247446	-0.105089465355727	0.229379915315639	648
hsa-mir-4690	-2.6389733	CUGAACCCGUGGGUGAGGAGUGCAG	0.0574974251982643	0.0331961539159283	-0.0217878010354498	0.227379960649069	649
hsa-mir-6760	-2.63900083333333	CAGAGUGGGCUCACCUCUCGCCCACACUG	0.476628734807547	0.275181728344648	-0.180609543122241	0.227296342378438	650
hsa-mir-153-2	-2.6390514	GCAGCUAGUAAUAUGAGCCCAGUUGC	0.146887447395583	0.0848055072944166	-0.0556591839763267	0.227142772261554	651
hsa-mir-19b-1	-2.63915566666667	UCCAGCUGUGUGAUAUUCUGCUG	0.297462750723335	0.171740199204004	-0.112711332067441	0.226826116147107	652
hsa-mir-3131	-2.6396067	CCUUUCCCCUCAGACCAAGG	0.353115455928185	0.203871303535155	-0.133775784069719	0.225456335493464	653
hsa-mir-489	-2.6398355	CCAUUUACUUGAACCUUUAGGAGUGA	0.0789861271117284	0.0456026617502024	-0.0299208519287389	0.224761473738488	654
hsa-mir-1249	-2.6400888	AAGUUCCCUCUGGCUGGAAC	0.13411451145659	0.0774310492916976	-0.0507992426075177	0.223992205895241	655
hsa-mir-760	-2.64073026666667	CCCGGAUACCUCAGAAAUUCGG	0.0373738823284838	0.0215778210230115	-0.0141528586998247	0.222044082408529	656
hsa-mir-6793	-2.6411757	GGGUGAUACACAAGCCUGACCCUCCC	0.544269219097985	0.314233980157849	-0.206070811229251	0.220691308860784	657
PARIS_ID7	-2.6415524	UAUUACCGGUUUUCCAUUUAUGAUGGUAAUA	0.256224414540125	0.147931234707696	-0.0969976649110294	0.219547277291292	658
hsa-mir-3663	-2.6420314	CUCGGGUGGAUAAGUCUGAUCUGAG	0.143439605397812	0.0828148947888803	-0.0542914082693385	0.218092562340968	659
hsa-mir-7853	-2.6434604	CUUCACUGGUGCAGUAAGAAG	0.1381862340306	0.0797818594158677	-0.0522747509403206	0.21375271335556	660
hsa-mir-3148	-2.64440296666667	GCUUAUUGAUGUAGCCAACAAGC	0.120517328906773	0.0695807122863399	-0.0455744946688998	0.210890154228889	661
hsa-mir-614	-2.64460546666667	CAGCCCUGCACUGAAC	0.0850144804904044	0.0490831331961512	-0.0321463755414372	0.210275165131936	662
NEAT1_ParasoR_ID16	-2.64675483333333	CACCCAAAGGGGUAAUUGUCCUACUGGUG	0.131380657109726	0.0758526577486099	-0.0496383931957401	0.203747574685746	663
hsa-mir-662	-2.6468429	GGGGUGGCUGCGGGCCUUCUGAAGGUCUCCC	0.207286159046643	0.119676719724863	-0.0783144927289197	0.203480117699055	664
hsa-mir-4768	-2.6468549	AUGGAUAUGGGAACUGUGAUGUCCA	0.310713594202296	0.179390577253572	-0.117389734587376	0.203443673900718	665
hsa-mir-493	-2.64736743333333	UUCAUUCAUUCGUUUGCACAUUCGGUGAA	0.17059958275964	0.0984957150299162	-0.0644412183256467	0.2018871187806	666
hsa-mir-208a	-2.6479142	UUAUACCUGAUGCUCACGUAUAA	0.159225159224413	0.091928688539976	-0.0601322955345054	0.200226597602438	667
hsa-mir-100	-2.6482868	CUUGUGGUAUUAGUCCGCACAAG	0.712578010719549	0.41140710630754	-0.269071314602161	0.199095017664048	668
hsa-mir-5705	-2.6482975	AACACCCAUCCCAGGAUUGCUGAUGGGUGUU	0.201193707556002	0.116159241216717	-0.0759709615539802	0.199062521943862	669
hsa-mir-6893	-2.6483101	AGGGUGGAGCCCACUGUGGCUCCUGACUCAGCCCU	0.0456915629444867	0.0263800361656941	-0.0172531014946047	0.199024255955607	670
hsa-mir-4327	-2.64834136666667	CUGGGAAGAGACCAUGAACAGGUUAGUCCAG	0.0147659894691597	0.00852514799487047	-0.00557556123806836	0.198929299614381	671
hsa-mir-223	-2.64846196666667	AGUUGGACACUCCAUGUGGUAGAGUGUC	0.139115734916736	0.0803185070026901	-0.0525269898785165	0.198563039441084	672
hsa-mir-221	-2.64860446666667	AUUUCUGUGUUCGUUAGGCAACAG	0.41461795670474	0.239379788914334	-0.156542043903802	0.19813026933582	673
hsa-mir-4644	-2.6493843	UCCACCCUGGUCCAGGUCCACAGCAGUGGA	0.23099353082948	0.133364177205462	-0.0871876272647498	0.195761928607723	674
hsa-mir-548au	-2.64990928666667	GCGGUUUUUGCUAUUGGUUUUAAUGGC	0.468100145674264	0.270257745112739	-0.176647611308646	0.194167552923547	675
hsa-mir-490	-2.65000476666667	GUGGGUCAAGUUUAGAGAUGCACCAAC	0.176314470269922	0.101795206872366	-0.0665336426891417	0.193877581768106	676
hsa-mir-548at	-2.65029316666667	UUUGGCUGCCAAAAGAAAUGGCCAAA	0.147767402482222	0.0853135496005629	-0.0557551158267041	0.193001715814718	677
hsa-mir-1184-3_1184-2_1184-1	-2.6504699	ACAGUGGCCACAUCUCCAC	0.0980579200374952	0.0566137665298226	-0.0369964284587783	0.192464979651421	678
hsa-mir-6845	-2.65065006666667	GAGCCCUUGCACACCACCAGCCUC	0.230190523407488	0.132900560654214	-0.0868430451466437	0.191917816512482	679
hsa-mir-3936	-2.65069806666667	AAAUCCGUGUUUGGACGCUUCUGGUA	0.0709239810511471	0.0409479795518797	-0.0267567181426801	0.19177204131913	680
hsa-mir-6752	-2.6507326	UGGAGCCAGGGGGCCCAGGUCUACAGCUUCUCCCCGCUCCC	0.178064490541686	0.102805581547356	-0.0671755764959794	0.191667164166137	681
hsa-mir-4800	-2.65202996666667	GAAGGAAGGCAAGGCUGUCUGUCCAUC	0.167920430345517	0.0969489056624218	-0.0633176971814446	0.18772708340194	682
hsa-mir-218-1	-2.65219093333333	CCAUGUGGUUGCGAGGUAUGAGUAAAACAUGG	0.204587230462127	0.118118492580069	-0.0771389525131198	0.187238230340351	683
hsa-mir-2355	-2.65283476666667	ACAAUAUGCUAUUAUAAUCGUAUGGCAUUGU	0.230772300604001	0.133236449875229	-0.0869908309042444	0.185282919326745	684
hsa-mir-4456	-2.65299263333333	UUUUCUGGGA	0.113567840452538	0.0655684232565575	-0.042807446589042	0.184803480913055	685
hsa-mir-363	-2.6536396	AAUUUUGAUGAGUAUCAUAGGAGAAAAAUU	0.0848997918497449	0.0490169176785934	-0.0319937160455945	0.182838654018778	686
hsa-mir-5004	-2.65426313333333	CACGAGAUUGGGUUGUGCAGAGGCUGACACUUG	0.129367477512872	0.0746903479664396	-0.0487395073563814	0.180944993764025	687
hsa-mir-4714	-2.65458446666667	UUGAUGUCAGAAUGAGGUGUACCAA	0.249268584491615	0.143915284356751	-0.0939011689481553	0.179969109830755	688
hsa-mir-6078	-2.65469053333333	GUGGACAGAGGCAAAACUCUAACUUC	0.0963997358303603	0.0556564134314673	-0.0363129843648167	0.179646987146555	689
hsa-mir-133a-1	-2.65545686666667	CAAAUCGCCUCUUCAAUGGAUUUG	0.128946110909377	0.0744470718444842	-0.0485589174985321	0.177319645691589	690
hsa-mir-4786	-2.6556063	UGCACCACUCUCCCUGUGAUGAGGUGAA	0.379608025355722	0.219166795625668	-0.142945897272394	0.176865819169507	691
hsa-mir-5589	-2.65621453333333	UGCAGUGAGCAACCUACACAACUGCA	0.0950448959713429	0.0548741962741548	-0.0357820856631145	0.17501862475764	692
hsa-let-7a-1	-2.65693823333333	AUAGUUUUAGGGUCACACCCACCACUGGGAGAUAACUAU	0.452889337658068	0.261475781009997	-0.170455350439172	0.172820760019545	693
hsa-mir-1228	-2.65727283333333	UGUGGUGGGUGGUGGCCUGCGGUGAGCAGGGCCCUCA	0.118444720833151	0.06838409145711	-0.0445737898447455	0.171804585442553	694
hsa-mir-4728	-2.65776283333333	CAAGCACACAGGGCCUGGGACUAGCAUG	0.16710590473584	0.0964786390824132	-0.062874648798613	0.170316463677088	695
NEAT1_ParasoR_ID37	-2.65792613333333	UGACUUUCUGGUUAUAAUCAUUCUAAUGAGUGUGAAGUAGCCUCUGGUGUCA	0.319494498961818	0.18446023498021	-0.120204431174743	0.169820524321372	696
hsa-mir-8055	-2.6582613	AAAUAAAAGAUGGAGUCGUUUGACGUCUUUUAACACCCUUU	0.0547309148212418	0.0315989084050385	-0.020588989811213	0.168802628787238	697
hsa-mir-1295b	-2.65827186666667	UAAUCACAGGCCACAUUUCUGAAUA	0.127062824400387	0.0733597558715575	-0.0477990328956522	0.168770537998148	698
hsa-mir-3921	-2.6582743	GAGACUUAGAAAUCCCUAAGUCUC	0.187939811358504	0.10850710067928	-0.0706999316656315	0.168763148005709	699
hsa-mir-4522	-2.65850126666667	GAUCCAGCCCAGGCUGGUUCCGCUGAC	0.0841194715702823	0.0485663995551915	-0.0316416894830953	0.168073854053256	700
hsa-mir-448	-2.65869423333333	GCUGCCAGGAAAUCCCUAUUUCAUAUAAGAGGGGGCUGGCUGGUUGC	0.141589700206806	0.0817468515288776	-0.0532553531096683	0.167487817529423	701
hsa-mir-4445	-2.6589641	CGUGCAAGUUUAAGUUUUUGCACG	0.0727739950587431	0.0420160856371698	-0.0273693033534161	0.166668236997916	702
hsa-mir-152	-2.65917116666667	CCGACUCGGGCUCUGGAGCAGUC	0.113556008457956	0.0655615920513003	-0.0427035348011468	0.166039379011044	703
hsa-mir-4509-1_4509-3_4509-2	-2.65949666666667	UUUUCCCUUUCUCUUGCCCUGAAA	0.17683069631513	0.102093250118529	-0.0664902868770141	0.16505084098112	704
hsa-mir-3960	-2.66127673333333	CGCUAGUAGUGGCG	0.174419845895825	0.100701344979968	-0.0655399131218342	0.159644808428786	705
hsa-mir-5196	-2.662183	GUUGGGGAACAGGUGGUUAGCACUUCAU	0.212919696772656	0.122929244247466	-0.0799793615888374	0.156892491792086	706
hsa-mir-1912	-2.66243676666667	UGUAUAGUAUUAUUCAAUACC	0.0222226639344469	0.0128302610046635	-0.0083467386766407	0.156121806690011	707
hsa-mir-219b	-2.66261276666667	UUCUCGGUUGGCCGCAGACUCGUACAAGAA	0.18399306928361	0.106228448079918	-0.0691024513917402	0.155587297647723	708
hsa-mir-6727	-2.66279486666667	GGGAGCGGCCCUCACAUUGAUGGCUCCU	0.0838479393107152	0.0484096303320368	-0.0314886964671362	0.155034263007944	709
hsa-mir-30c-1	-2.66317806666667	UCAGCUGUGAGCUCAAGGUGGCUGG	0.124483173516516	0.0718703937393396	-0.0467423395658722	0.153870491047684	710
hsa-mir-3714	-2.66358346666667	CUGUGACGUGCUCCAUCACCGGGCAG	0.16401622633515	0.0946948124260653	-0.061577280527427	0.152639298060504	711
hsa-mir-3124	-2.6637323	AAGUCGAUUUCCAAAAGUGACUU	0.313371893380181	0.18092534699951	-0.117643913909885	0.152187293728342	712
hsa-mir-6782	-2.66434566666667	GGUGUCGAACUCAUGGCUGCCACC	0.419223052269998	0.24203854207858	-0.157345594272864	0.150324509469406	713
hsa-mir-21	-2.66516063333333	GUUGACUGUUGAAUCUCAUGGCAAC	0.334684986237391	0.193230466897884	-0.125577791466475	0.147849469398397	714
hsa-mir-1302-11_1302-10_1302-3_1302-2_1302-9	-2.66540246666667	CCAAGCUUAGUUUGG	0.266152778111846	0.153663378088441	-0.0998546303758375	0.147115025629112	715
hsa-mir-553	-2.66557903333333	UUUUGUCUGA	0.285007648980959	0.164549242860259	-0.106921477629029	0.14657879562968	716
hsa-mir-7107	-2.6662007	AGGGCAAGUCCAAAGGUAUACAGUUGGUCUGUUCA	0.242116813701549	0.139786207565924	-0.0908096729933156	0.144690804410231	717
hsa-mir-4308	-2.6662078	UGGACAGAAAUUUCCUUUUGAGGAAAUCUUUCCC	0.160317259439277	0.0925592128930097	-0.0601293190423031	0.144669241829545	718
hsa-mir-4726	-2.6662589	GAGUGGUCGGGUCGACUGAACC	0.122793363488056	0.0708947814645285	-0.0460545536249521	0.144514051988288	719
hsa-mir-4306	-2.66685706666667	UCCAGAGGCAUCCCUAACCCAGAAUCUUUUGACUGUCCUCUGGA	0.35266206683568	0.203609539220549	-0.132238833210689	0.142697429873921	720
hsa-mir-4318	-2.6669774	UGUGGACAAGGGCCUUGUCUUAGACAGUCACU	0.20901641464086	0.120675683257951	-0.0783720231903203	0.142331979562806	721
hsa-mir-3192	-2.66712276666667	AGUGGAAAAAGUUCUUUUCUUCCUCU	0.0995003823206903	0.0574465725173212	-0.0373062626003693	0.14189050343905	722
hsa-mir-4431	-2.66716353333333	AGGUUUAUGACUGGGCAUUUCUCACCCAAUGCCCAAUAUUGAACUU	0.287319769233208	0.165884146110294	-0.107724841631336	0.141766695757475	723
hsa-mir-4254	-2.66722336666667	CUGCAGUGAGUAGGUCUGCCU	0.198491762566116	0.114599272549471	-0.0744188750918823	0.141584982929653	724
hsa-mir-6506	-2.66761883333333	AUGGUGUUUGUGAGUUGAUUGACAUCGU	0.124203667880515	0.071709021085154	-0.0465597507142036	0.14038395730887	725
hsa-mir-6763	-2.66855796666667	GGAGCAGACAGACCCAACCUCAUGCUCC	0.258829706933968	0.149435400972598	-0.0969923494887673	0.137531825157831	726
hsa-mir-3180-4	-2.66884856666667	GGAGGCCCCGCUCUGCUGCCGACCCUGUGGAGCGGAGGGUGAAGCCUCC	0.187357830066811	0.108171093623857	-0.070201746328686	0.13664927784142	727
hsa-mir-4426	-2.66889063333333	CUUUGUCUGACUACAAUAUUCAAAAG	0.494087022413769	0.28526127539369	-0.185128238768134	0.136521522081689	728
hsa-mir-1250	-2.6692656	UGUGGCCUUUUUGCCUUUUCUAAAGGCCACAU	0.0987033806322252	0.0569864233779413	-0.036977729242165	0.135382754616403	729
hsa-mir-320d-1	-2.67025863333333	UCUUCCCAAAGUUGAGAAAA	0.392527456584279	0.226625832723252	-0.14699978934036	0.132366929071167	730
hsa-mir-24-1	-2.67026983333333	AUCAGUUCUCAUUUUACACACUGGC	0.121209043004733	0.0699800736069996	-0.0453920579454797	0.13233291485938	731
hsa-mir-378h	-2.67092183333333	GGGAUGAGCCCUGGCUCUGUUUCCUAG	0.0615966846278538	0.0355628624510799	-0.0230619570588409	0.130352801816356	732
hsa-mir-1321	-2.67133956666667	CCUGUUUUACAAAUAAGGAAAUAAACUCAGG	0.0588690206727046	0.0339880449323157	-0.0220372660246118	0.129084152703104	733
hsa-mir-6855	-2.67139673333333	GACAUUGCCAGAGGAUGGGCAGCAGAC	0.0508027369855536	0.0293309738741791	-0.0190172939689728	0.128910538497129	734
hsa-mir-196a-2	-2.67149033333333	GUUGGGAUUGAGUUUUGAACUCGGC	0.175771549111406	0.101481751195348	-0.065795315415605	0.128626276870097	735
hsa-mir-1304	-2.67155633333333	GAGAUGUGAUCCUGCCACAUCUC	0.205267388511505	0.118511182012969	-0.0768343852421747	0.128425835979237	736
hsa-mir-6748	-2.67205403333333	UGGAUUUGAAAUGGUCCCACUCCUGACGAUCCU	0.0927709970611685	0.0535613601262557	-0.0347189824396772	0.126914329443176	737
hsa-mir-548u	-2.67307306666667	UUUUUCUUUACUUUUAAUGGCAAA	0.102393566112836	0.0591169529585315	-0.0383055620101403	0.12381954233487	738
NEAT1_ParasoR_ID26	-2.67350126666667	UGCAGCAUAUAACAGUACUGCG	0.156986291729576	0.0906360777891517	-0.0587193631388501	0.122519106130842	739
hsa-mir-6872	-2.67427763333333	AAGGCCAGGACCCGCUGACCCAU	0.0771567353320719	0.0445464619137644	-0.028851430521034	0.120161293611157	740
hsa-mir-549a	-2.6743753	GUCACUGUCUCAAAUCAGUGAC	0.127645761941515	0.0736963150178485	-0.047729188173969	0.119864681585793	741
hsa-mir-611	-2.67478326666667	UCCAGACGGAGAUGCGA	0.277879038217285	0.160433537516904	-0.103888431515268	0.118625693675077	742
hsa-mir-1254-1	-2.6752118	CAGUGAACUAUCAUUGUGCCACUG	0.513439445696151	0.296434402185245	-0.191924783561493	0.117324245143321	743
hsa-mir-4418	-2.67556546666667	GGUGGUUGUGGGAGUCACU	0.133647484648882	0.0771614112385486	-0.0499511173671209	0.116250165420083	744
hsa-mir-148a	-2.67606286666667	CCGACUCUGAGUAUGAUAGAAGUC	0.146705366887694	0.0847003830641728	-0.054821345460554	0.114739569978975	745
hsa-mir-6833	-2.6762234	GAAAAAUCCCUGUUAACUUUC	0.060576156955357	0.0349736605246484	-0.0226349403249957	0.114252032943434	746
r(CUG)16:28	-2.6778295	CUGCUGCUGCUGCUGCUGCUGCUGCUGCUGCUGCUGCUGCUGCUGCUG	0.0709734097972616	0.0409765172517546	-0.0265040809346755	0.10937433423422	747
hsa-mir-606	-2.67790653333333	GUUUUACUAUGAUGAGGUGUGCCAUCCACCCCAUCAUAGUAAAC	0.303872969543943	0.175441140765646	-0.113474076022249	0.109140385295447	748
hsa-mir-9-2	-2.67791073333333	GUAUGAGUGUAUUGGUCUUCAUAA	0.119855281166135	0.0691984788450664	-0.0447570113798921	0.109127629966024	749
hsa-mir-4783	-2.6780569	CGGGCUGAUUGCGCUAACAGUGGCCCC	0.0767062090082027	0.0442863504194015	-0.0286424866507514	0.108683724255718	750
hsa-mir-4260	-2.67840323333333	CCCACUUCCUGGA	0.277043700043951	0.159951254797665	-0.103436143070647	0.107631915742576	751
hsa-mir-323b	-2.67903596666667	UUCGCAUUAUUUAAUGAUGCCCA	0.204730354345718	0.118201125192788	-0.0764194123905135	0.105710315242432	752
hsa-mir-6836	-2.68001065	GCAUCCAGACAGCGGGCGAAUGC	0.141769782450977	0.0818508220610264	-0.0528989623421747	0.102750218338823	753
hsa-mir-193a	-2.68025346666667	AGAUGAGGGUGUCGGAUCAACU	0.307199455561535	0.177361688363359	-0.114615822489202	0.102012788202732	754
hsa-mir-548h-4	-2.68056126666667	UUUGUCAUUACUUUAAUUACUUUACGUUUCAUUAAUGACAAA	0.108023304856699	0.0623672841377679	-0.0402987636208844	0.101078004775365	755
hsa-mir-5100	-2.68073323333333	UGGAGCUAGACCACAUGGGUUCA	0.209470394066711	0.120937788401673	-0.0781392163390488	0.100555744898626	756
hsa-mir-3686	-2.6811527	AGAUCACUUUUCUGCACUGGACAGUGAUCU	0.0342124564635464	0.0197525709488668	-0.0127603535835711	0.0992818316811683	757
hsa-mir-548y	-2.68154473333333	UGCCAUUACUCUCAGUGGCA	0.145944050768654	0.0842608369979065	-0.054425364960157	0.0980912330360274	758
hsa-mir-2392	-2.6821774	UCCUCAGACCAGGUGGCUCCCGAGCCACCCCAGGCUGUAGG	0.0547389828397463	0.0316035664776939	-0.0204084125232531	0.0961698350014277	759
hsa-mir-6860	-2.68234833333333	GAGUUUGGAGUCGGUGGGUGGAGCCAAACUG	0.154081483907325	0.0889589862110309	-0.0574427571514729	0.0956507133406608	760
hsa-mir-6505	-2.68239	CUCAGCAUGUUGAGCCCUGUCUCUGGGGAGCUGAC	0.407668252565356	0.235367375358673	-0.151979485669629	0.0955241723742108	761
hsa-mir-101-1	-2.68248366666667	GAUGCUGUCUAUUCUAAAGGUAC	0.229267904021788	0.132367886103521	-0.0854685181761732	0.0952397082816293	762
hsa-mir-4297	-2.684058	UGUGCCUGCCUUCGAAGUGCACGGCAGG	0.089893198652569	0.0518998624403772	-0.033491526134148	0.0904584844052375	763
hsa-mir-6804	-2.68471064333333	GACGGUGGGGGCCACGCUGACAGCCGC	0.0357973218362439	0.0206675933984231	-0.0133337728313983	0.088476417569692	764
NEAT1_ParasoR_ID49	-2.68538716666667	CCAUGGCUAAUGUUAUUAUAUUAUGUGCUAUUGUAAUGGAUGGGGCUGUGG	0.119778304234129	0.0691540361926511	-0.0446037374874357	0.0864218275754484	765
hsa-mir-301a	-2.68611856666667	ACUACUGUACUUUACAGCUAGCAGU	0.0325929023792508	0.0188175209623316	-0.012133828634265	0.0842005780667535	766
hsa-mir-4674	-2.6862791	CACGCCGCGCCGCCGGGUCCCUCCUCCCCGGAGAGGCUG	0.220555942700871	0.12733803288972	-0.0821046266938053	0.0837130410312069	767
hsa-mir-449a	-2.68656076666667	UGGUUGAAUAUGUGAAUGGCAUCG	0.134255411176769	0.0775123977830712	-0.049972966494015	0.0828576240979977	768
hsa-mir-8087	-2.6870815	GGGGCCCUACUUUAAGGGCCCU	0.018222487282201	0.0105207579376833	-0.00678151640811826	0.0812761657156775	769
hsa-mir-874	-2.68750576666667	GUAAGAGAGACUCUCGCUUCCUGC	0.189533363522267	0.109427138449996	-0.0705238909151614	0.0799876749788839	770
hsa-mir-6846	-2.68762946666667	UAGAGUAGGAGAGCCCACUGA	0.0663774487935729	0.0383230379290899	-0.0246973958340684	0.0796120001576836	771
hsa-mir-582	-2.687677	GUUACUAAUCUAACUAAUUGUAAC	0.0272578916600323	0.0157373510874612	-0.0101418033714737	0.0794676422231599	772
hsa-mir-18a	-2.687775	AGAUAGUGAAGUAGAUUAGCAUCUACU	0.0815392979745957	0.0470767356351659	-0.0303370996361659	0.079170017870063	773
hsa-mir-452	-2.68793306666667	GGAAACUGAGACUUUGUAACUAUGUCUCAGUCUCA	0.1186468459484	0.068500788446809	-0.0441405507524544	0.0786899720597392	774
hsa-mir-3116-2	-2.68795016666667	GGCACCUACGAUACCCAGUGCC	0.0951054971884563	0.0549091844031684	-0.0353821653272675	0.0786380396471036	775
hsa-mir-4473	-2.6881387	CUAAGCUAUGGACUGCUAUGGACUGCUAG	0.0512211124417464	0.0295725230564344	-0.019054490172604	0.0780654670821075	776
hsa-mir-6791	-2.6885309	GGCUGGGCAGGCGGAAAGAGGUCUGAACUGCCUCUGCC	0.237552047553436	0.137150738601523	-0.0883575664142214	0.0768743622730953	777
hsa-mir-337	-2.6890993	GGAGUUGAUGCACAGUUAUCCAGCUCC	0.323021352235282	0.186496464667037	-0.120122508021657	0.0751481410251578	778
hsa-mir-320c-2	-2.6901366	UCUUCCCAGAAUUGGGAAAA	0.131896621747602	0.0761505500711801	-0.0490297116315959	0.0719978783571603	779
hsa-mir-1301	-2.6904023	GCAGCACUGUGCUGGGGAUGUUGC	0.20348845673131	0.117484115270803	-0.0756349549401253	0.0711909519222935	780
hsa-mir-6867	-2.69089686666667	GAAGGGAAGCUGGGAACCUGACUGCCUC	0.0741530455369384	0.042812280801982	-0.027557000216361	0.0696889612669077	781
hsa-mir-3974	-2.6909731	AUGCACCCAUAUUUUAAUAUCAAACUAUGACAAAUU	0.245568460230767	0.141779016618715	-0.0912563786798044	0.0694574419146868	782
hsa-mir-4477b	-2.69129496666667	UAAUAGCAAUCCUUAAAUGCCAUUA	0.206880460500077	0.119442489559793	-0.0768702290393352	0.0684799382570444	783
hsa-mir-4313	-2.69138323333333	ACCCUGCAGCCCCAGCUGGAGGAUGAGGAGAUGCUGGGCUUGGGU	0.285951748518563	0.165094318982436	-0.106247131577916	0.0682118738737165	784
hsa-mir-4670	-2.69139736666667	UUCACAGACUCUCCAAAAGUCUGAA	0.127518277450738	0.0736227118127813	-0.0473799517789793	0.0681689511778959	785
hsa-mir-3689c	-2.69192306666667	CUGGGAGGUGUGAUAUCGUGGUUCCUGG	0.0184758205491223	0.010667019967535	-0.00686342814841301	0.0665724091123756	786
hsa-mir-769	-2.6920666	UGAGCUGUGAUGUUGCUCUCGAGCUGG	0.24891935603257	0.143713657211913	-0.0924640408348629	0.0661365007911469	787
hsa-mir-544b	-2.6922017	AUUUCUGUAGCUCUGAGACUAGACCU	0.285646884875645	0.164918305876132	-0.106101591450464	0.0657262043615216	788
hsa-mir-4652	-2.6923044	GAACUAACUAACCAGAACUAUUUUGUUC	0.191264007698573	0.110426326331058	-0.0710410040181836	0.0654143061874148	789
hsa-mir-7850	-2.69256823333333	CUGGGUCCUCUGUGCAGGGUCUUACCCAG	0.0659278084290951	0.0380634379436201	-0.0244851022205956	0.0646130487878461	790
hsa-mir-3672	-2.6930937	UCUUAGACUAUUACAAGA	0.098766889119736	0.0570230900203015	-0.036674137672869	0.0630172153517373	791
hsa-mir-1302-4	-2.69460806666667	CCAUGCAACAUUUGG	0.148414601655812	0.0856872102176542	-0.0550783631548341	0.0584181092342614	792
hsa-mir-6797	-2.69482463333333	AACAGGACCUGUGCUCACUGGGGCCUGCA	0.0315665568347784	0.0182249600859489	-0.0117137703301058	0.0577603999070342	793
hsa-mir-4262	-2.695462	UGUUGGGGGGACA	0.112882254814475	0.0651726002038691	-0.0418786296428869	0.0558247280514301	794
hsa-mir-4448	-2.69557366666667	AGCCUUCUAUUAUGCCCAGACAGGGCCACCAGAGGGCU	0.213664064422596	0.123359005110535	-0.0792647839919034	0.0554855982613408	795
hsa-mir-4294	-2.6957332	GGGCCAUGUCUGUGAGGGCCCA	0.25613145444736	0.147877564173113	-0.0950136513685255	0.0550010982089854	796
hsa-mir-5591	-2.69701633333333	GUAUACUGAGCUUAUGUAUGCAUCUGCAUAC	0.0669519902367614	0.0386547495859754	-0.0248244659883143	0.0511042438389365	797
hsa-mir-4710	-2.697104	GGUUCUUCCCGAAGC	0.265339905052198	0.153194065608636	-0.0983795600956426	0.0508380016455225	798
hsa-mir-202	-2.69788503333333	UUCUUUGAGGAUCUGGCCUAAAGAG	0.298555615936535	0.172371165229033	-0.110662838574577	0.0484660165375851	799
hsa-mir-4697	-2.6979592	GACGUGAAGGGACCACAUCCCGCUUCAUGUC	0.140691317318874	0.0812281699266951	-0.0521473109448335	0.0482407736173057	800
PARIS_ID9	-2.69876556666667	AGGACAAUACAGACAGUAACUCCUAUGGUUACAAUGAACACUCCU	0.216244644886211	0.124848903935869	-0.080127243194859	0.0457918516017687	801
hsa-mir-6819	-2.69903826666667	GAGCUGGGUGGGGUGCCAAGCCU	0.272190683126835	0.157149364174186	-0.100847285675202	0.0449636662845393	802
hsa-mir-6787	-2.69910986666667	GGCUGCAGGCCCGGCCCCUCUC	0.154287095832877	0.0890776963115971	-0.0571622140092495	0.0447462182877921	803
hsa-mir-5680	-2.69928203333333	UCCCUUCCUGGACACACAGGAGGAGA	0.173457895414776	0.100145962610787	-0.0642607527752754	0.0442233510144144	804
hsa-mir-7-2	-2.69933496666667	GUUGUUGUCUUACUGCGCUCAACAAC	0.134840189097217	0.077850019472858	-0.0499531146605814	0.0440625933706373	805
hsa-mir-5087	-2.6994917	CAUGUUAAGUGUUGUCCUACAG	0.245039845784047	0.141473820925604	-0.0907725872185668	0.0435865968712337	806
hsa-mir-153-1	-2.69952603333333	GCAGCUAGUAUUCUCACUCCAGUUGC	0.0297370636419156	0.017168701698569	-0.0110156609992743	0.0434823271148768	807
G4_(UGGGGU)6	-2.69959873333333	UGGGGUUGGGGUUGGGGUUGGGGUUGGGGUUGGGGU	0.0230095560585891	0.0132845733843602	-0.00852332451281676	0.0432615384366101	808
hsa-mir-1281	-2.70008473333333	GUGAGUGUCUCUUGUCGC	0.0417634876230819	0.0241121608214839	-0.0154674729676071	0.0417855646039281	809
hsa-mir-7975	-2.70008753333333	AGGACAGGGGAUUUAUCUCCCAAGGGAGGUCCCCUGAU	0.596662059883065	0.344483000888724	-0.220978784027224	0.0417770610509817	810
hsa-mir-4447	-2.70020113333333	CAUCAUUUGCACUACUGAUACUUGGGGUCAGAUAAUUGUUUGUGGUG	0.0511485919596362	0.0295306533365663	-0.0189425118478098	0.0414320597600488	811
hsa-mir-5694	-2.70022466666667	UCAGCCCCAUAUGUAUCUGAAGGCUGA	0.253216433501861	0.146194576045537	-0.0937760611654764	0.0413605894221991	812
hsa-mir-3937	-2.7002363	CUGUUGUUUCAGCUCGACAACAACAG	0.060947442694587	0.0351880224461391	-0.022571151530178	0.0413252591843639	813
hsa-mir-4285	-2.70045016666667	UCAUAAAUAUUUUAAGGAAUGACCCGGCCCUGGGG	0.364709201981637	0.210564955940032	-0.135054964717908	0.0406757497117642	814
hsa-mir-4724	-2.70073043333333	GAGCUUCGUGUACAUUAUCUAUUAGAAAAUGAAGUAC	0.701845757343181	0.405210836931682	-0.259872569539249	0.0398245845550288	815
hsa-mir-3149	-2.70092163333333	CACACAUACAUAUAUAUAUGUUUG	0.184126615232897	0.106305550869688	-0.0681717725388639	0.0392439133681747	816
hsa-let-7a-3	-2.7010719	AUAGUUUGGGGCUCUGCCCUGCUAUGGGAUAACUAU	0.436989442463076	0.252295972239081	-0.161783713518724	0.0387875560267654	817
hsa-mir-1324	-2.70123	GUCCUGCCCUCACUGGGAACCCCCUUCCCUCUGGGUACCAG	0.146146238228805	0.0843775699824515	-0.0541035891904075	0.0383074089836627	818
hsa-mir-3155b	-2.70261693333333	CUGGGAAGGGAGCUGUCCGGCUCCCCAG	0.0591316878876561	0.0341396959195752	-0.021879418854497	0.0340953157579847	819
hsa-mir-541	-2.7026415	CCCACUCCAAAGUUCACAGAAUGGGUGG	0.100100881748114	0.0577932710233925	-0.037038164976048	0.0340207072041649	820
hsa-mir-580	-2.70265873333333	UCAGAUAUUUAAGUUAACAGUAUUUGA	0.0436995079171754	0.0252299226594354	-0.0161690809787437	0.033968369860441	821
hsa-mir-3660	-2.70270203333333	CAUUGUAAUAGUUCAUAUGGGCACUG	0.0310885889651383	0.0179490052077482	-0.0115027807659565	0.0338368684881044	822
hsa-mir-4731	-2.70280696666667	AGUGUGCAGUCAUCCACACA	0.0863518991829552	0.0498552922383146	-0.0319489701809714	0.0335181877181916	823
hsa-mir-23b	-2.7050249	UGAUUUGUGACUUAAGAUUAAAAUCA	0.139173321647253	0.080351754717056	-0.051449922567165	0.026782361457614	824
hsa-mir-4721	-2.70543183333333	CCAUCAAGCCCCACCAGAAGGUGGAGGCCCAGGUGAG	0.221145544516554	0.127678439656719	-0.0817413108664737	0.0255465117628647	825
hsa-mir-4454	-2.7057866	CCAAAUUUCAUGCG	0.218121139677222	0.125932298708592	-0.0806128390454821	0.0244690913581141	826
hsa-mir-4694	-2.7058869	UUUGCCUCUCUCAGAAAAUAGAGUCAAA	0.0156695143233607	0.00904679831266297	-0.00579089773610296	0.0241644819436698	827
hsa-mir-6503	-2.7059236	UCCCCAGAAGCUGAGGAUUAGGGGA	0.14715335747454	0.0849590305500831	-0.0543819335751166	0.0240530246604213	828
hsa-mir-578	-2.7061446	GAAGCUCCUAUAGCUCCUGUAGCUUC	0.0601204079727511	0.034710533726858	-0.0222162585002853	0.023381851374365	829
PARIS_ID47	-2.70619746666667	GUGAUGGCUUUGAGGUUAUUUGCAGUUUCCUAGCCAUCUC	0.190057425638261	0.109729705853737	-0.070230435132423	0.0232212961961307	830
hsa-mir-584	-2.70648176666667	CUGAGGAAUUUGCUGGGAUAUGUCAG	0.269116567143244	0.15537452248354	-0.0994340957540204	0.0223578818738436	831
hsa-mir-661	-2.7069422	GGUUUCGGGCUGCC	0.109441679051584	0.0631861828609965	-0.0404300021816438	0.0209595535781699	832
hsa-mir-1289-1	-2.70709293333333	UCCACCCCCAGAGAAUCCCUAAACCGGGGGUGGA	0.168936067547825	0.0975352840745733	-0.0624049752661457	0.0205017789779378	833
hsa-mir-3175	-2.70746033333333	ACGUCUGGCCGCGUGCGCAUGU	0.280646080692842	0.162031090235026	-0.103656580758589	0.0193859913521582	834
NEAT1_ParasoR_ID13	-2.70747316666667	GUAACUCCUAUGGUUAC	0.322484920470839	0.186186755643434	-0.119109184327714	0.0193470167344871	835
hsa-mir-3616	-2.7076954	CUCAUGAUAUGUUUGCCCCAUCAGCGUGUCACGAG	0.24245992768437	0.139984304516268	-0.0895447573919763	0.0186720978358269	836
hsa-mir-3156-1	-2.70827676666667	GGAGACACUUUUACUAUAUAUAGUGGCUCC	0.236477168528938	0.136530156907383	-0.0873164705466911	0.0169064970391299	837
hsa-mir-3167	-2.7083492	UUCUUUUUUCUGAAAUUCUUCAGGAAGGA	0.154379022487609	0.0891307701904524	-0.0570011512871417	0.0166865182230467	838
hsa-mir-6853	-2.70843496666667	GUCAGGUGAUGGUGAUAAGGUCAAGGCCUG	0.179502506521283	0.103635820460275	-0.0662753615022926	0.0164260462977056	839
hsa-mir-3945	-2.70892766666667	AUAUAAAAUGCAAUUA	0.182815362146027	0.105548498547008	-0.0674862471949949	0.0149297246776151	840
hsa-mir-545	-2.70932193333333	UAGAUGAAUAAAUGAAUGACUCAUCA	0.126507755745856	0.0730392868344456	-0.0466935118301764	0.0137323434366683	841
hsa-mir-2113	-2.70940626666667	AAAUCCCGUUAAUAAGUAAGAGGAUUU	0.40012936841827	0.231014798566963	-0.14768156896254	0.0134762245205704	842
hsa-mir-4487	-2.71002656666667	AGCUGGCUGAAGGGCAGAAGGGAACUGUCCUUCAGCCAGAG	0.37447365666127	0.216202466477808	-0.138180806515809	0.011592383844819	843
hsa-mir-1233-2_1233-1	-2.71024943333333	GGCAGGGGGAGCUGCAGGGCUAUGGGAGGGGCCCCAGCGUCUGA	0.211811326280261	0.12228932624532	-0.0781519677396462	0.010915541523462	844
hsa-mir-199b	-2.71079816666667	CUGUUCAGGACUCCCAAAUUGUACAG	0.238133262488848	0.13748630320094	-0.0878461795559162	0.00924904761168823	845
hsa-mir-484	-2.7108853	CGAUAAACCCCUAAAUAGGGACUUUCCCG	0.136701146233197	0.0789244435762665	-0.0504267540324176	0.00898442514264935	846
hsa-mir-1261	-2.71089983333333	GCUUAUGGGGAUAUUGUGGUUGAUCUGUUCUAUCCAGAUGAC	0.182137613389117	0.105157200119763	-0.0671871424939961	0.00894028765354745	847
hsa-mir-1255a	-2.7110801	GAUUUUUUAGAUUCUAAAGAAAC	0.368645787021593	0.212837744372538	-0.135977460430473	0.00839282081629414	848
hsa-mir-6499	-2.71317436666667	UGCAGUUCUGUUGGGUGACAGCA	0.092444129474852	0.0533726430373064	-0.0340723141905643	0.00203256814413938	849
hsa-mir-1976	-2.71413963333333	GGGUCCUAAGGUGUGUCCUC	0.369021593529841	0.213054716361238	-0.135962641345991	-0.000898930501052142	850
hsa-mir-520f	-2.71430696666667	GCUUUCUGUGGUCAGAAAGAAAAGCAAGU	0.178484532108312	0.103048092658919	-0.0657569443324615	-0.00140711902232082	851
hsa-mir-1273c	-2.7144785	UGUCUUUUUUUUUUUCUGAGACA	0.232659476841413	0.134326011583907	-0.085710561657207	-0.00192806287300577	852
hsa-mir-1255b-1	-2.71459806666667	GGUUUCUUAAAAUGGAAUCU	0.408861889911328	0.236056522201685	-0.1506159953961	-0.00229118483033266	853
hsa-mir-4460	-2.71476266666667	CCUUCUCCUCUUUGCAGUGAUAAAGGAGG	0.428037577127165	0.247127610377644	-0.157670349007979	-0.00279107226420313	854
PARIS_ID11	-2.7147686	UGACUAAAUACUGUCUUUGAUUUUUUGUUCCAGGUCUGUCA	0.264936143318499	0.152960953662997	-0.0975906909040052	-0.0028090916978291	855
hsa-mir-550a-1	-2.7154484	AGCCCUGUUGUUGUAAGAUAGUGU	0.0445628158920633	0.0257283537511305	-0.0164108498221006	-0.00487363287366836	856
hsa-mir-6735	-2.71550756666667	AUCUGAGGUGACUGGCACAGAAGACUCAGG	0.212845783649908	0.122886570486151	-0.0783815837092954	-0.00505332104602982	857
hsa-mir-4472-2	-2.71558273333333	UUUUUGUUUUUGAGACAGAGU	0.127412021858784	0.0735613651181632	-0.0469188510792995	-0.00528160094950856	858
hsa-mir-4682	-2.71597343333333	GUCUGUCACUGGGGAAGUC	0.118881661225117	0.0686363591100309	-0.0437712901628836	-0.00646815028372918	859
NEAT1_ParasoR_ID41	-2.71631453333333	GUCUGUAAGAUGAGUUAGGGUGACUUGCUAAUAGAC	0.0326234706014451	0.0188351695336442	-0.0120101962424105	-0.00750406525148203	860
hsa-mir-588	-2.71699793333333	GAACACUAUUCCAUUGUGUUC	0.0966164670158416	0.0557815432397468	-0.0355600075474876	-0.00957953956682905	861
hsa-mir-1296	-2.71735403333333	AUCUCCUUUAGGAAAACCUUCUGUGGGGAGU	0.101885289665895	0.0588234994150676	-0.0374943008588815	-0.010661009282508	862
NEAT1_ParasoR_ID43	-2.7181048	UGGUCAUAUAUAUGAGUUCUACAGUAGUGAAGUCUGAGAUUUUACUACACCUUCCACUUAUGUGGUCCCACACCA	0.329779253827345	0.190398140970371	-0.121326909038733	-0.0129410750324124	863
hsa-mir-6890	-2.71828273333333	UAGGGCUGGAUGGUAGGGCCCA	0.0894098506763291	0.0516208013561829	-0.0328920349527766	-0.0134814555755421	864
hsa-mir-639	-2.71868016666667	CGGGGCGGACGCAGAGCCGCGUUUAGUCUAUCG	0.16316449638179	0.0942030659082162	-0.0600160689669662	-0.0146884539299419	865
hsa-mir-6773	-2.7189495	CAGGAUUAGUGCUUAUGCUAAGAUGUCUUCACUG	0.121878416502881	0.0703665365763434	-0.0448255535834265	-0.0155064147370777	866
hsa-mir-548bb	-2.71932326666667	UUGCCCAA	0.188131326109566	0.108617671772359	-0.0691831414145094	-0.0166415378225327	867
hsa-mir-7159	-2.71965686666667	GGAUGGCCAGGGAAGUAUGCCGGGCCUUGGCAUUUC	0.150179093837502	0.0867059402537359	-0.0552198682407933	-0.0176546754163252	868
hsa-mir-4273	-2.7199854	CAGUAAGCCUUGACUUAUGGCUAAAUGCUUC	0.445611989375431	0.25727420202003	-0.163828816645645	-0.0186524256286013	869
hsa-mir-4645	-2.7202375	UUGUCUCCUCAAGUUGCGACGAGACAG	0.263214359640977	0.151966881393293	-0.0967615363147436	-0.0194180490920159	870
NEAT1_ParasoR_ID28	-2.72070073333333	CUGAGUUGCUUCACUUAG	0.2122937909163	0.122567877332812	-0.0780290857848975	-0.0208248809406333	871
hsa-mir-3675	-2.72124426666667	GAUUUCUAUGAGAACAUC	0.186663573514125	0.107770264416278	-0.0685949349717051	-0.0224755825397942	872
hsa-mir-6771	-2.7213991	CCAGGCCACAUAAUGAGCCAAA	0.194118482424859	0.112074358082674	-0.0713303985530306	-0.0229458087711303	873
hsa-mir-6885	-2.72154796666667	AAAGCCAGGGACCCUGAGAGGCUUU	0.117211138696384	0.06767188247838	-0.0430678202743359	-0.023397914336067	874
hsa-mir-6879	-2.7227732	GGGAGAGGGGCCCAGCUGACCCUCCUGUC	0.0051677086614857	0.0029835779868023	-0.00189795781061959	-0.0271189273791413	875
hsa-mir-6764	-2.72342503333333	GAGUUGCUGAGUGGGUUGAUCUC	0.105182270358666	0.0607270121055516	-0.0386213202387759	-0.0290985342583032	876
hsa-mir-1302-6	-2.7234314	CACAAUAUUUAGGACAACAAUAUU	0.176643198584066	0.101984998253027	-0.0648605280030429	-0.0291178697179691	877
hsa-mir-630	-2.72358446666667	UAUUUUGUUAUUCUGGUCACAGAAUGACCUAGUA	0.162509098025936	0.0938246714910375	-0.0596673611613108	-0.0295827306123355	878
hsa-mir-8058	-2.72383716666667	CCAGGCCCCACGGAGAACCAGGGCACCUGG	0.0608766558881423	0.0351471536643832	-0.0223495944005497	-0.0303501762656613	879
hsa-mir-1268a	-2.72395866666667	GGGGCCUGUGGUCCC	0.130490313764407	0.0753386177785189	-0.0479046599940112	-0.0307191697238332	880
hsa-mir-4480	-2.7250045	GGCCACCCAGGGAGUAAGUAGCC	0.0436873523202079	0.025222904622254	-0.016032029422413	-0.033895347981757	881
hsa-mir-4655	-2.7252787	GGGUCGUGGGAAAGUGUUGACCC	0.327737600432784	0.18921939183343	-0.120258379604546	-0.0347280887737807	882
hsa-mir-4328	-2.72598866666667	UUGAGAACCAG	0.226424688267254	0.130726354722276	-0.0830614928946589	-0.0368842456093339	883
hsa-mir-365b	-2.7267427	AGCUGUGUUUUCUGACUCAGUCAUAAU	0.350607619487613	0.202423403491107	-0.128581116028151	-0.0391742321710089	884
hsa-mir-3692	-2.72691856666667	AUACUGGAGCAAUAGAUACAGUU	0.0583793329467133	0.0337053235918957	-0.0214085355024279	-0.039708336282204	885
hsa-mir-20b	-2.7270944	CAGGUAGUUUUGGCAUGACUCUACUG	0.0533542821105295	0.0308041091389334	-0.0195645160323491	-0.0402423391606282	886
U1A	-2.72725606666667	AUUGCACUCC	0.276367814887955	0.159561032320909	-0.101335484506132	-0.0407333181104598	887
hsa-mir-571	-2.72807003333333	UUCCUUGUCUGUAGCCAUGUCUAUGGGCUCUUGAG	0.276745463781168	0.159779068011065	-0.101443680110742	-0.0432053211982761	888
hsa-mir-4526	-2.72836363333333	AUGCCCCAGGUGACGUGCUGGGCU	0.0453943449892536	0.0262084372992323	-0.0166379380060105	-0.0440969794642788	889
hsa-mir-4424	-2.72916236666667	ACUAAUUUUUCCACUAGUUAGU	0.204050686072122	0.117808718532067	-0.0747667813994315	-0.0465227191747589	890
hsa-mir-93	-2.72965343333333	AGGUAGUGUGAUUACCCAACCUACU	0.190904359478098	0.110218683334153	-0.0699372151595722	-0.0480140803889668	891
hsa-mir-3065	-2.7298112	CUGGAGUCGCCUGAGUCAUCACUCAG	0.101837055932455	0.0587956516560822	-0.0373055308486006	-0.048493215104335	892
hsa-mir-8069-2_8069-1	-2.7298143	AUCUUCCUGACCUGGUAAUAAUUAGGUGAGAAGGAU	0.150802877235715	0.08706608176661	-0.0552429069023906	-0.0485026297522424	893
hsa-mir-4514	-2.7302214	GAAACAUCUUUUAC	0.144624108638601	0.0834987680538059	-0.0529715680342264	-0.0497389856108522	894
hsa-mir-6077	-2.7308348	CUUCGCGCUAGUUUGUUUGUGUUAAG	0.151925693057462	0.0877143397835459	-0.055633425008888	-0.0516018711025613	895
hsa-mir-5186	-2.73148606666667	CUUUCCUCAGCUGAUUUCUUUCUGGGGAGAG	0.208470615758535	0.120360566126317	-0.0763213176528994	-0.0535797570245786	896
hsa-mir-7852	-2.73173703333333	CAUACAUAUGCCUACUACUACUUUCAUAUGUAGGCAUAUGUAUG	0.24082984444687	0.139043175520296	-0.0881599661710496	-0.0543419385737082	897
hsa-mir-499b	-2.73174053333333	UGUUCACGUGGAGAGGAGUUAAACA	0.100816926078181	0.0582066794101085	-0.0369057473973057	-0.0543525680148889	898
hsa-mir-3120	-2.73178956666667	UGUACAGGUGAGCGGAUGUUCUGCACA	0.422975920307012	0.244205261449983	-0.154834737443971	-0.0545014814242081	899
hsa-mir-4512	-2.73195576666667	CUCGUCUCUACAAAAAAUUGAGACAGG	0.0195509127501332	0.0112877247391923	-0.00715637968545435	-0.0550062280311918	900
hsa-mir-411	-2.73282023333333	CGUACGCUUUAUCUGUGACGUAUG	0.109637552868365	0.0632992706618423	-0.0401188309172592	-0.0576315987703453	901
hsa-mir-362	-2.73355396666667	UGAGUGCUAUUUCAGUGCAACA	0.350774339026109	0.202519659061537	-0.128321717187039	-0.0598599345731624	902
hsa-mir-3165	-2.73401863333333	CUCAACUCUUGGUCCUCUGAG	0.172852521627552	0.0997964498917729	-0.0632228762160298	-0.0612711194310259	903
NEAT1_ParasoR_ID17	-2.73523023333333	GUAAUGAUCAUCACUUUUCAUUAU	0.135031370167133	0.0779603979150385	-0.049367460377394	-0.0649507282698759	904
hsa-mir-3925	-2.7353864	GAGCCUGUCACAUCUCCAGACUC	0.627644772225732	0.362370878199988	-0.229453788402886	-0.065425003812139	905
hsa-mir-6875	-2.7353908	AGAAGGCCUAUGGUGAUUUGCAUUCUU	0.394055796919726	0.227508220427336	-0.144058317707191	-0.0654383665381919	906
hsa-mir-6510	-2.73584146666667	GGAGUCCUCUAGACACC	0.231415840760789	0.133607997957985	-0.0845867143912929	-0.0668070336313259	907
hsa-mir-4739	-2.73619033333333	CCCUUGUCUUCCCAGAG	0.058265122503376	0.0336393841616907	-0.0212942505474008	-0.0678665358352293	908
hsa-mir-6133	-2.73682946666667	UUCUGCUGAAGACUGGUCUCUUCAUGUGUGAG	0.0854467544685779	0.0493327066938133	-0.0312210736946823	-0.0698075730278179	909
hsa-mir-5693	-2.73711793333333	UGCUGUGAGCUAGCCAGCAG	0.495859633456287	0.286284692856257	-0.181161223423215	-0.0706836414467546	910
PARIS_ID30	-2.73730006666667	UAUUCUCUCUGUUGGAACUCAAAUACACAGAACUGGGUA	0.420300023944853	0.242660331964967	-0.153545469516856	-0.0712367773193047	911
hsa-mir-4659b	-2.73771933333333	AGAAAAUUUUUCUCCAAAGUUUUCU	0.00601464116413758	0.0034725546951938	-0.00219695316861221	-0.0725100831401247	912
hsa-mir-659	-2.73782346666667	CAAGGAAGAGUCACAGUCUCUUCCUUG	0.267396419556065	0.154381394811036	-0.0976675168474698	-0.0728263343234761	913
hsa-mir-1827	-2.7379805	UUCAGCCUAAAGCAAUGAGAAGCCUCUGAAAGGCUGA	0.112115226430623	0.0647297561599761	-0.0409481464278592	-0.0733032419178394	914
hsa-mir-8063	-2.73841596666667	AUGAGAAAUUGGUUUCAA	0.113587255507664	0.0655796325438607	-0.0414791824508415	-0.074625746866412	915
hsa-mir-8080	-2.7385033	GCUGAGCCCUUUGAUAAGGGGGAGGUU	0.466292865845093	0.269214311616867	-0.170272888057171	-0.0748909767320942	916
hsa-mir-548n	-2.7388248	UUGUCGUUAAAAAUAGCAA	0.210520745930251	0.121544209332831	-0.0768653569699862	-0.0758673668292342	917
hsa-mir-487a	-2.73886526666667	GUUCGCUUAAUUUAUGACGAAUC	0.312258341085684	0.180282437282526	-0.114010113927845	-0.0759902634158522	918
hsa-mir-6880	-2.73938416666667	AGGGCAGCUCCCAUGACUGCCUGACCGC	0.125559781590376	0.0724919737005943	-0.0458350395385251	-0.0775661539956424	919
hsa-mir-4716	-2.74007973333333	CCUUCUGUAUACAUGUAUACAGGAGGAAGG	0.150053033276716	0.0866331591550319	-0.0547622871886925	-0.0796785782731942	920
hsa-mir-6724-2_6724-3_6724-1_6724-4	-2.740714	GGGCUGCCCGGGCCGGUCGACCAGCGCGCCGUAGCUCC	0.177678252294533	0.102582586791391	-0.0648291840354493	-0.0816048354809004	921
hsa-mir-302f	-2.74116316666667	AUUUUCACUUAAU	0.233542168462193	0.134835633828776	-0.0851982002757564	-0.0829689470992415	922
hsa-mir-6802	-2.74120266666667	UGAAGCCCCGAGAUGCCUCACGUCUUCA	0.192647859958899	0.111225293806075	-0.0702785905987611	-0.0830889079354323	923
hsa-mir-4321	-2.74144346666667	GAGACACCCGCUACCUGGUGUU	0.421798925461722	0.24352572315922	-0.153860158194175	-0.0838202134887516	924
hsa-mir-6806	-2.74145446666667	CCAGGUUCCAUGUGAUGCUGAA	0.416553347361779	0.240497187231163	-0.151946111973279	-0.0838536203038926	925
hsa-mir-6838	-2.74204376666667	ACUCCUAGGUCACGGAAGU	0.148765974460436	0.08589007540099	-0.0542536834272642	-0.0856433145006061	926
hsa-mir-548v	-2.74282736666667	GGUUUUGCCAUCAUGCCAAAAGCU	0.183274132119983	0.105813369514967	-0.0668194193871978	-0.0880230945320745	927
hsa-mir-640	-2.74288556666667	UCAGACACAUCAGAUCCCUUAUCUGUAAAAUGGGCAUGA	0.731473716716031	0.422316547251136	-0.266680362318201	-0.0881998469540114	928
hsa-mir-199a-2	-2.74340173333333	CUGUUCAGGACAAUGCCGUUGUACA	0.054625987866706	0.0315383287995919	-0.0199117712885358	-0.0897674364464101	929
hsa-mir-5787	-2.74359406666667	AGGUGCUAGGUCGGCCUCGGC	0.0684350396265929	0.0395109885504161	-0.024943573270567	-0.0903515495475479	930
hsa-mir-2110	-2.74402676666667	AGUGAGGCGUCGGCUGUGUUUCU	0.0657729495297516	0.0379740301163978	-0.0239694999803701	-0.0916656521759489	931
hsa-mir-1236	-2.74432996666667	GGGGAUGGACUGGAAGUGGGCAGCAUGGAGCUGACCUUCAUCAUGGCUUGGCCAACAUAAUGCCUC	0.458774842963302	0.264873779082291	-0.167171895703395	-0.0925864654806214	932
hsa-mir-6886	-2.74444963333333	GGCUCCUGGCGCUGAUGCC	0.234182240780665	0.135205179754147	-0.0853294000867611	-0.0929498911362686	933
hsa-mir-4665	-2.7446497	CGAGCCGCUUCCUCACGGCUCG	0.042493142427103	0.024533427219001	-0.015482173345146	-0.0935574902407809	934
hsa-mir-628	-2.74466596666667	UAGAGGGUAAAAUUAAUAACCUUCUA	0.250014732090658	0.144346072873914	-0.091091132810706	-0.093606891834083	935
hsa-mir-431	-2.74471016666667	CAUGCAGGCCACACUGACGGUAACGUUGCAGG	0.441110748574397	0.254675409431865	-0.160713052303846	-0.0937411264912973	936
hsa-mir-4799	-2.7449088	CAGUCCUGAGAUGCAGGGACUG	0.223082973312711	0.128797014693716	-0.0812715429061656	-0.0943443725865582	937
hsa-mir-3668	-2.74632733333333	AAAUAGUUUCUAUCAAAAUAGUUU	0.072096083848732	0.0416246934175833	-0.0262518174631521	-0.0986524344811921	938
PARIS_ID25	-2.7465086	AAAUCUUAAUAUUUAUGUAUGUAUUUUAUUAUUACCGGUUU	0.170948462365592	0.0986971407643271	-0.0622420997937498	-0.0992029383016474	939
hsa-mir-892c	-2.74656726666667	AGUCACUUAGAUUACAUGUCACU	0.0772089385605927	0.0445766014618035	-0.0281110677672556	-0.0993811079824072	940
hsa-mir-4662a	-2.74685873333333	CUUUAGCUAUUCUGAAUGCCUAAAG	0.0939311166390754	0.0542311554768523	-0.0341958308591608	-0.100266287350927	941
hsa-mir-6508	-2.74693096666667	CCCACCCUGAGUUUUGGUGGG	0.538037450715658	0.310636067004785	-0.195868573780925	-0.100485658770368	942
NEAT1_ParasoR_ID36	-2.74770216666667	AAUGACAACUUCAUU	0.275882810322071	0.159281014804238	-0.100404917850596	-0.102827780210218	943
hsa-mir-4658	-2.74825016666667	CCACUACCGGUGA	0.581758676781812	0.335878528643379	-0.211683304466937	-0.104492047000982	944
hsa-mir-1276	-2.74850393333333	GACACCUGGAUUCAGAGAACAUGUC	0.15068815837007	0.086999848798649	-0.0548255203649348	-0.10526273210306	945
hsa-mir-4782	-2.74969483333333	AUCAAGAAAAGAUUUGGUGUUCUUGAU	0.137861958953234	0.0795946391126589	-0.0501371851457823	-0.108879475389776	946
hsa-mir-3972	-2.751076	GCAGUCCUGUGGGAAUGAGAGAUGCCAAACUGGACCUGC	0.412630797932983	0.238232502262538	-0.14998887632802	-0.113074055345698	947
hsa-mir-8088	-2.7516516	GGUAUGGAUUCUGUUGUUUUGGCAACAUUCU	0.0871274406155137	0.05030305129317	-0.0316636890424332	-0.114822142872643	948
hsa-mir-320e	-2.75186056666667	UUCUUCCUGGAGUCGGGGAAAAG	0.170460177064215	0.0984152291141357	-0.0619436097631551	-0.115456771127588	949
hsa-mir-597	-2.75388483333333	ACCACUGUGAAGACAGUAAAAUGUACAGUGGU	0.306272937889595	0.176826763136055	-0.11121486787771	-0.121604434976105	950
hsa-mir-518f	-2.75455206666667	UUUCUCUUGUCUAAAAGAAAAGAAA	0.330938148857839	0.19106722932819	-0.120142273897299	-0.123630811396467	951
hsa-mir-653	-2.75513986666667	ACUGAACCAGCUUCAAACAAGUUCACU	0.17236384110762	0.0995143100620425	-0.0625608315544998	-0.125415950118386	952
hsa-mir-4679-2	-2.75526486666667	UGCUUUUUGUUUCUAACAAAGCA	0.151754276409146	0.0876153723354974	-0.0550779267158947	-0.125795573017736	953
hsa-mir-4685	-2.75536786666667	GCAAGGUUGUUGGUGAUAUGGCUUCCUCUC	0.142571225198682	0.0823135352471539	-0.0517430819033101	-0.126108382286811	954
hsa-mir-361	-2.75559746666667	GGUACUUUAUAAUUUCAAAAAGUCCC	0.0841289700534451	0.0485718835070025	-0.03053021026152	-0.126805673628338	955
hsa-mir-4420	-2.7558032	UGUUCAUGUCUCUCUGUGCACAGGGGACGAGAGUCA	0.107500061615656	0.0620651895117005	-0.0390086133928781	-0.127430482304288	956
hsa-mir-4513	-2.75594733333333	CCAUAAGCUGUCUAAAACUUCG	0.142422508790721	0.0822276737889848	-0.0516782403887452	-0.127868212815434	957
hsa-mir-3189	-2.75624073333333	UGGGUAGGAAUAUCCUGGAUCCCCU	0.330512154569303	0.190821281411031	-0.119914110031162	-0.128759263684793	958
hsa-mir-6777	-2.7563234	UGGUGGAGAUGGAGAGCCCUGAGCCUCCA	0.157542943420865	0.0909574607929627	-0.0571569154116188	-0.129010320962235	959
hsa-mir-3661	-2.75680256666667	GCUGCUUGCACUCGUUCAGC	0.182144791779571	0.105161344565424	-0.0660710324279072	-0.130465542076424	960
hsa-mir-762	-2.7571802	UCCGGCCGGCCAUGCUGGCGGGG	0.0272821162177725	0.0157513371423936	-0.00989493404086265	-0.131612408163562	961
hsa-mir-4433a	-2.7571858	CUGUUUCUGGUGAAAUAUUCAAACAG	0.0624653727835669	0.0360643997916227	-0.0226554818262762	-0.131629415269456	962
hsa-mir-377	-2.75728316666667	GAAUUCGCUUUAUUUAUGUUGAAUC	0.248662608129014	0.143565423740681	-0.0901839213088974	-0.13192511619986	963
hsa-mir-3198-1	-2.75736163333333	AGCAGUACCAGACGGUUCUGUGG	0.305412747967571	0.17633013225302	-0.110762674099575	-0.132163418147879	964
hsa-mir-4636	-2.7575126	UUAGCCCAGCAAUGGGAGAGUGCUAA	0.211610258103974	0.122173239479616	-0.0767395434943702	-0.132621901377524	965
hsa-mir-3916	-2.75755053333333	UCAGGUGAAUGUGUCUGG	0.113440127310635	0.0654946880397008	-0.0411380048849037	-0.132737104273382	966
hsa-mir-4323	-2.7577301	GUGUCUGGAGACGCCAGGCAGC	0.234281152971745	0.135262286734293	-0.0849543445066451	-0.133282445222404	967
hsa-mir-711	-2.75800746666667	GCUGCAGGCAAAGCUGGGG	0.0805232317251568	0.0464901095125379	-0.0291961616124547	-0.134124803127872	968
hsa-mir-6755	-2.75805066666667	AACGUUAUGUGUGGUCUUUAACCUGUU	0.247010680794036	0.142611683049149	-0.0895598778439297	-0.13425600080189	969
hsa-mir-200b	-2.7583723	AUUGGAUGGAGUCAGGUCUCUAAU	0.301560180661622	0.174105851481859	-0.109325409286347	-0.135232795830122	970
hsa-mir-367	-2.75841836666667	AACUCUGUUGAAUAUAAAUUGGAAUU	0.0850237357303448	0.0490884767114222	-0.0308233648520436	-0.135372699522625	971
hsa-mir-6716	-2.75894506666667	AGGGCCUUCUGAGCCCAGGUCCG	0.124653241506441	0.0719685825391034	-0.0451814873055977	-0.136972278571343	972
hsa-mir-497	-2.75934153333333	UUUGUACGGCACUGUGGCCACGUCCAAA	0.115474879691315	0.0666694528744201	-0.041848708576433	-0.138176341175319	973
hsa-mir-943	-2.7597631	UCACUGCUGCUGGCGCCCUGA	0.119818241834915	0.069177094177216	-0.0434161330133428	-0.139456632057482	974
hsa-mir-4641	-2.75977323333333	GGCAUCAGAGGACAGCCGCCUGGUGCC	0.134085947183675	0.077414557701041	-0.0485858568248097	-0.139487406820523	975
hsa-mir-4642	-2.7600436	GGCUGUGGCCUAGGGCAAGCCACAAAGCC	0.112301874033473	0.0648375172037249	-0.0406884420352898	-0.140308505843636	976
hsa-mir-7-3	-2.76046396666667	UUGUUCUGAUGUACUACGACAA	0.212559511758009	0.122721291332302	-0.0770013716261909	-0.141585152345966	977
hsa-mir-510	-2.76112646666667	CAAUCACAUGUAAUUAGGUGUGAUUG	0.0317558492111813	0.0183342480904207	-0.0115010484288024	-0.143597153712538	978
hsa-mir-507	-2.76117073333333	CAUGCAUGUGUCUAGAAAUAUGUUUU	0.318194903423301	0.18370991314621	-0.11523912649877	-0.143731590835295	979
hsa-mir-676	-2.76122626666667	CUUGCAGAAUUAAUGGAAUGCUG	0.0830068333961933	0.0479240176058706	-0.030061583289369	-0.143900244635385	980
hsa-mir-3646	-2.76193753333333	UUUUCAUGACAACCCUAUAUGGGAAAAUGUUGUGAAAA	0.156402159079802	0.0902988286465624	-0.0566276960257834	-0.146060349549088	981
hsa-mir-488	-2.762701	UCAAACAAGUUUCCAAAUUGUUUGA	0.225232728740741	0.130038176568781	-0.0815262776321945	-0.148378984985565	982
hsa-mir-4653	-2.7627492	CACCAAAGGGUUAAGGGUUUGCUCUGGAG	0.127950272940194	0.0738721245249071	-0.046312663103909	-0.148525367575557	983
hsa-mir-16-1	-2.7633154	UUGGCGUUAAGAUUCUAAAAUUAUCUCCAG	0.356015570342872	0.205545685373155	-0.128836386299903	-0.150244907460468	984
hsa-mir-30d	-2.76363653333333	GAAGCUGUAAGACACAGCUAAGCUUU	0.108896046080761	0.0628711615184134	-0.0394031721492035	-0.1512201839971	985
hsa-mir-7976	-2.76366433333333	GCUCUAAUAAUUUAUUCUAAUAAUAAUUUAGAUC	0.198111666388992	0.11437982391929	-0.071684416953069	-0.151304612129917	986
hsa-mir-4276	-2.76378626666667	GUGCUGGCAGUGGCCACGUAA	0.137021409860296	0.0791093478675839	-0.0495774262694901	-0.15167492161414	987
hsa-mir-4762	-2.76380913333333	GAAGCCUUGAUCAGAAGCUAGGAAGGCUUC	0.0564089506359885	0.0325677228343923	-0.0204098575244071	-0.151744367296529	988
hsa-mir-939	-2.76392763333333	GGGGGUGGCCGGGGCUGACCCU	0.172385668136953	0.0995269119033032	-0.0623698196935255	-0.152104249805119	989
hsa-mir-193b	-2.7645902	AGAUGAGUUUAUGUUUUAUCCAACU	0.218908955647501	0.126387144471105	-0.079183148246529	-0.154116453637237	990
hsa-mir-5003	-2.764879	GGUAGAGAUGAUUUUUCCUACU	0.125348294592748	0.0723698716255836	-0.0453359060533022	-0.154993534383903	991
hsa-mir-4506	-2.76532966666667	GGUUCAAGUUUGGCUCCAUCUUUAUGAAA	0.479500022813955	0.276839467248069	-0.173397055907604	-0.156362201477037	992
hsa-mir-6842	-2.76568046666667	CCAAGGCUCUGGGGUCUCACCCUUGG	0.0359886138884689	0.020778035916269	-0.0130125711636689	-0.157427575181784	993
hsa-mir-7848	-2.76586276666667	UAUGCAAAGCUCUGACAGUGUUUCACUUGCUA	0.109457689449135	0.0631954264683327	-0.0395745193030854	-0.1579812172182	994
hsa-mir-4433b	-2.76642666666667	CCUGUUUGAAUAUUUCACCAGAAACAGG	0.189006757592349	0.109123102374601	-0.0683216222102457	-0.159693772041761	995
hsa-mir-548z	-2.76644466666667	UUUGCUACUGAAAGUAAUGGCAAA	0.103043958253764	0.0594924570361753	-0.0372477929869183	-0.159748437739269	996
hsa-mir-500b	-2.76698203333333	GGGUGAGAGUGCUUUCUGAAUGCAGUGCACCC	0.291513675318198	0.168305498917419	-0.105354379539291	-0.161380411275395	997
hsa-mir-548ar	-2.7670077	UUUGCUGUUGAACGUAGUGGUAA	0.0759943622289823	0.0438753654897969	-0.0274644563616438	-0.161458360510728	998
hsa-mir-548t	-2.76703273333333	UUUUGCAAUUUUUUAAUGACAAAA	0.0925254208075988	0.0534195766101506	-0.0334384988269138	-0.161534386323372	999
hsa-mir-6848	-2.76709243333333	CCAUGGUGUGCUCUGAUCCCCCUGUGG	0.215928439832885	0.124666342863212	-0.0780344151976052	-0.161715694220107	1000
hsa-mir-3194	-2.76793386666667	GGCUGCGUGCCACCCGGGCAGCU	0.301363628920815	0.173992372281395	-0.108876744690341	-0.164271113113006	1001
hsa-mir-3200	-2.76830663333333	AGGUUUGUGUCCAAUACAGUCCACACCU	0.0246434339979914	0.0142278932524971	-0.00890198856631647	-0.165403199215263	1002
hsa-mir-145	-2.76847316666667	AUCCCUUAGAUGCUAAGAUGGGGAU	0.113217157684174	0.0653659564658421	-0.0408951616534868	-0.165908958149976	1003
PARIS_ID32	-2.7686102	UGGUCUUGUAAUUAAAAUUCAAACACUAUAGAAAAAGGCCA	0.733451438892658	0.423458385682194	-0.264916830434511	-0.166325126080443	1004
hsa-mir-498	-2.77016993333333	UUUCUAUAACUGGAUGAAA	0.492290926664318	0.284224299029254	-0.177711453994429	-0.171062010002185	1005
hsa-mir-6507	-2.7716453	UUUGUAUUGUGGUUCAGUACCAUGCAAA	0.474203524868047	0.273781532733236	-0.171090985151688	-0.175542673775061	1006
hsa-mir-4675	-2.7718331	CCCUGGUCAGACUCUCCGGGG	0.175778105546936	0.101485536555166	-0.0634158332068898	-0.176113019219051	1007
hsa-mir-4764	-2.7718406	UUAUCUGUCACCAGUCAGAUAACUGUCACCAGUCAGUUAA	0.0403399568880539	0.0232902849684158	-0.0145534908782467	-0.17613579659301	1008
NEAT1_ParasoR_ID25	-2.7741326	CAGCUCCAUCCAAAAUUGCUG	0.145134496266601	0.0837934404882228	-0.0523170724667598	-0.183096562075553	1009
hsa-mir-3658	-2.77468176666667	AGAUGAAAUGCCUUUGAUUU	0.318025696771256	0.183612221640103	-0.114616998818323	-0.184764372013383	1010
hsa-mir-1179	-2.7751766	UUGGUGUGUAUUGCCUUGUCAA	0.52870541076437	0.30524821122682	-0.190512348210334	-0.186267172530954	1011
hsa-mir-4669	-2.7752119	UCCAGGCAUCUGUGUCUG	0.261032207400409	0.150707015209788	-0.0940584779851977	-0.186374378037732	1012
hsa-mir-6844	-2.7753239	AGAAAUCAAGCUAUUUGCUAAAAGUUCU	0.159125614268351	0.0918712162327972	-0.057335871416072	-0.186714520155552	1013
hsa-mir-4475	-2.77533846666667	AAUGACUCAUAGUCAA	0.217870104352395	0.125787363396227	-0.0785021744083233	-0.186758758877427	1014
hsa-mir-6870	-2.77583256666667	UUGAACUUCAUUUCUCAUGCUCA	0.116154601703347	0.0670618905610414	-0.0418449596341578	-0.18825933227399	1015
NEAT1_ParasoR_ID51	-2.77606363333333	GAUGGCUUUGAGGUUAUUUGCAGUUUCCUAGCCAUC	0.10420910253967	0.0601651534032878	-0.0375384415862766	-0.188961077857538	1016
hsa-mir-627	-2.77609506666667	AAGAGGAGGUGGUUGUUUUCCUCCUCUU	0.0329744112372502	0.0190377852041958	-0.0118779834427081	-0.189056540362631	1017
hsa-mir-4279	-2.7762035	GCAGAUUCUCUCUCUC	0.079220202053076	0.0457378049806	-0.0285354449171597	-0.189385850573725	1018
hsa-mir-191	-2.77667496666667	CAGCUGUUGUCUCCAGAGCAUUCCAGCUG	0.0845895721554569	0.0488378122545883	-0.0304643406847884	-0.190817686917309	1019
hsa-mir-4700	-2.7772812	GUGUCCUGAAAUUCACAGGACUG	0.190258601650674	0.109845854878658	-0.0685053431574281	-0.19265880736279	1020
hsa-mir-6799	-2.77755513333333	GGCUGGGGUCACUGACUCUGCUUCCCCUGCC	0.436075107370168	0.251768080627062	-0.156999622487002	-0.193490738292625	1021
hsa-mir-558	-2.77769183333333	CUCUAGACUCUAUUAUAGUUUCCUGAG	0.202627482281113	0.116987031440217	-0.0729481506369815	-0.193905893895358	1022
hsa-mir-370	-2.77793186666667	AGUUACACAGCUCACGAGUGCCU	0.212141716617932	0.122480077195713	-0.0763667817643376	-0.194634871094888	1023
hsa-mir-4632	-2.77889416666667	GGCGGAGGCAGGCGUGACCGUUUGCC	0.0974624788474183	0.0562699883984452	-0.0350723967888012	-0.19755736002327	1024
hsa-mir-4771-2_4771-1	-2.77891746666667	UGCUUCAGUUUCACUCCAAGCA	0.285005904826415	0.164548235872163	-0.102560046581118	-0.19762812173171	1025
hsa-mir-550a-2	-2.77926383333333	AGCCCUGUUGUUGUCAGAUAGUGU	0.0604672929940098	0.0349108078872595	-0.0217565861393907	-0.198680031477628	1026
hsa-mir-330	-2.7793052	AGGCUCUGCAAGAUCAACCGAGCA	0.211302257774	0.121995415406195	-0.0760270076758753	-0.198805661349118	1027
hsa-mir-6847	-2.7803068	GAGCUGGAAGGAGUGGGCCUGGCUC	0.0918667854125205	0.0530393132875043	-0.0330419597623257	-0.201847503717058	1028
hsa-mir-95	-2.78036286666667	UGAAUUGAAAUGCGUUACAUUCA	0.185168211162102	0.106906916559801	-0.0665985772512122	-0.202017777241513	1029
hsa-mir-203a	-2.78082776666667	CAACAGUUCUGUAGCGCAAUUGUG	0.339727561116939	0.196141798862	-0.122167782265841	-0.203429670728788	1030
hsa-mir-4263	-2.78083436666667	GGAGAUUGGAGUGGCCAGUGUUCCUAAACAAUUC	0.250808782651991	0.144804518179249	-0.0901919170945195	-0.203449714817878	1031
hsa-mir-4680	-2.78156606666667	UAGAUGUUAUAAAAAUAUAUAUCUG	0.173838509380355	0.100365710186271	-0.0624966314708739	-0.205671875421532	1032
hsa-mir-4491	-2.78177006666667	CAUUAACGUGGACCAGACAAUAUUAAUG	0.245882742747764	0.141960467714505	-0.0883907500817996	-0.206291419993276	1033
hsa-mir-567	-2.78214583333333	CAUUCUUUGCUA	0.0164061554415814	0.00947209826056386	-0.00589694301607652	-0.207432617045117	1034
hsa-mir-519a-1_519a-2	-2.78228006666667	CUUUCUGUUGUCUGAAAGAAAGGAAAG	0.261521172754814	0.150989319488778	-0.0939952723983433	-0.207840281422637	1035
hsa-mir-3907	-2.78311166666667	GCCUGCCCUGAGUCCCCCAGCAGGU	0.520796169151448	0.300681808452514	-0.187127299054876	-0.210365836647452	1036
hsa-mir-3190	-2.78348003333333	CCCACGGCCCUUGUCAGUGUG	0.14155713222287	0.0817280483945856	-0.0508561694453219	-0.211484560023658	1037
hsa-mir-5702	-2.78366963333333	UCCAACCUGAAAUCCUUCUGUAGGUUGAG	0.265824975022595	0.153474120886621	-0.0954944408055636	-0.212060372037397	1038
hsa-mir-3144	-2.78414123333333	AUAUAGAUAUCAGCUACCUAUAU	0.261067272591612	0.150727260107369	-0.0937694070494575	-0.213492613312078	1039
hsa-mir-6737	-2.78462013333333	UGGAGGGGGUUUGUUUGCUUAUUCCCCUCU	0.103328215497043	0.0596565730321015	-0.037106754440274	-0.214947024564082	1040
hsa-mir-6882	-2.7846793	GCAGCUGGAAUUCAAGCCCUGCUGC	0.226249461905813	0.130625187735329	-0.081247941874604	-0.215126712736442	1041
hsa-mir-7150	-2.78503466666667	GGUAAGGUCUUUCAGCC	0.117853515160233	0.0680427587027041	-0.0423167138889831	-0.216205955331113	1042
hsa-mir-379	-2.78517176666667	CGUAGGCGUUAUGAUUUCUGACCUAUG	0.327022899126993	0.188806758842141	-0.117415702342258	-0.216622325727124	1043
hsa-mir-4310	-2.7855695	CUGCAGAACAUUGCAG	0.103445390858125	0.0597242242583643	-0.0371361730009338	-0.217830235176475	1044
hsa-mir-1278	-2.7865239	ACUCCCAGAACUCAUUAAGUUGGUAGU	0.129800920358485	0.0749405963100327	-0.0465816641150953	-0.22072873193762	1045
NEAT1_ParasoR_ID23	-2.78656723333333	GACAUAUAAUCAUGUAUAAUUUUGUC	0.095145526886834	0.0549322955603023	-0.0341443499904431	-0.220860334542731	1046
hsa-mir-155	-2.787231	GGGGUUUUUGCCUCCAACUGACUCC	0.0406065865712697	0.0234442236877945	-0.0145687912380674	-0.222876182754684	1047
hsa-mir-8070	-2.78738416666667	CCAUGUGAGUGAAGCCUGAUCAUCAUGUG	0.0698193213748408	0.0403102039904013	-0.0250483310516667	-0.223341347347354	1048
hsa-mir-652	-2.7874105	CAUUCACAUAGACUAUAAUUGAAUG	0.356366821874596	0.205748480539549	-0.127848704693692	-0.223421321238153	1049
hsa-mir-1294	-2.78745023333333	GUCUGGCAUUGUCUGAUAUAC	0.3341132219502	0.192900358632761	-0.119863385525149	-0.223541990703761	1050
hsa-mir-208b	-2.79031696666667	UUAUGUUUCUGAUCCGAAUAUAA	0.168973480673813	0.0975568845529338	-0.0605570917900663	-0.232248211661146	1051
G4_(UGGU)6	-2.7908913	UGGUUGGUUGGUUGGUUGGUUGGU	0.155772035344186	0.0899350265381815	-0.0558144401196083	-0.233992452342707	1052
hsa-mir-516a-1_516a-2	-2.7909022	AGCACUUUCUGUUGUCUGAAAGAAAAGAAAGUGCU	0.270612570401838	0.156238240367598	-0.0969623981814334	-0.234025555459529	1053
hsa-mir-6080	-2.79097953333333	GGGGCUGGUUGUCUA	0.207103099373726	0.119571030173427	-0.0742044493340937	-0.234260415493266	1054
hsa-mir-1285-1	-2.79099446666667	CAGGCUGGUCUCAAACUCCUGGUCUG	0.100450541007518	0.0579951468909343	-0.0359909495368826	-0.23430576777564	1055
hsa-mir-3202-1	-2.79103143333333	UAAUGAUUGGAGUCAUUUUCAGAGCAUUA	0.181980061833608	0.105066237686778	-0.0652017242300523	-0.234418034921078	1056
hsa-mir-6756	-2.7910686	GGGGCUGAGGCUGAGUCUUCCUCCC	0.460563022668038	0.265906185116179	-0.165013150399828	-0.23453090946315	1057
hsa-mir-6759	-2.79242906666667	GUCUGUUUUCUUCAUGGUUUUCUGAC	0.0372620267291428	0.0215132411626216	-0.0133439474520377	-0.238662623866938	1058
hsa-mir-576	-2.7930261	UCUUUGGUAAUAAGGUUUGGCAAAGA	0.537013410302452	0.31004483699656	-0.1922693849164	-0.240475804067023	1059
hsa-mir-3689d-1	-2.79304053333333	CUCGCUGGGAGGUGUGCUAUCGUCUUCCCCGGGAG	0.0507334876310832	0.0292909927407344	-0.0181642504022438	-0.240519637857806	1060
hsa-mir-4803	-2.79332393333333	UUGAAUCACACACACAUUUCAA	0.061843016517334	0.0357050822337813	-0.0221395792229279	-0.241380318895218	1061
hsa-mir-559	-2.79359516666667	AAAAUUACUUUUGGUAAAUACAGUUUU	0.28686395095338	0.165620979303734	-0.102686299853414	-0.242204049970428	1062
hsa-mir-410	-2.79383516666667	AGUUCGCUUUUAUUAAUGACGAAUA	0.0452040524513378	0.0260985718512418	-0.0161799282186253	-0.242932925937189	1063
hsa-mir-4435-1_4435-2	-2.79395653333333	GAGGGAUGAGUGCACUUCACCUGC	0.164705117617588	0.0950925439934232	-0.0589504939151956	-0.243301514464264	1064
hsa-mir-3156-2	-2.79415975666667	GGAGACACUUUCACUAUAUAUAGUGGCUCC	0.471965016796726	0.272489129495676	-0.168911249856294	-0.243918700312399	1065
hsa-mir-518b_518c	-2.7942118	UCUGUUGUCUGAAAGAAAACA	0.193849077310236	0.111918816967226	-0.069375226784969	-0.244076755041134	1066
hsa-mir-3606	-2.79446263333333	UUUUAAUUUUUUUAAAA	0.321573225161243	0.18566038811102	-0.115075156606284	-0.244838531659167	1067
hsa-mir-4766	-2.79641623333333	GUGUUUAUUUUUUACUAAAUAG	0.0161872631918836	0.0093457207612773	-0.00578857431841908	-0.250771582028584	1068
hsa-mir-203b	-2.79653486666667	UCACAAUUGCGCUACAGAACUGUUGA	0.184126998020534	0.106305771872233	-0.0658411236760314	-0.251131869468264	1069
PARIS_ID43	-2.79708573333333	CUGGAUCUAUUUCUGGAAAUUUUAGGCUCCAG	0.177438650195646	0.1024442524551	-0.0634369723033801	-0.252804842277522	1070
hsa-mir-920	-2.79717946666667	GACCUGGAUGUGUAGGAGCUAAGACACACUCCAGGGG	0.0490631102912705	0.0283265999339453	-0.0175402082261593	-0.253089508835646	1071
hsa-mir-1185-2_1185-1	-2.79733456666667	AUGUUCACUUGAUUAAUGGCGAAUAU	0.284333122654296	0.164159804903985	-0.101644303131431	-0.253560544929166	1072
hsa-mir-4267	-2.797602	CUGGGGGAAGGCUCCAGACCCCAGCCU	0.357612857541504	0.206467879567259	-0.127828353547611	-0.254372735468238	1073
hsa-mir-301b	-2.7979862	ACUACUGUGCUCUGAGAAGCAGU	0.05945798392201	0.0343280830228449	-0.021250277761202	-0.25553954441169	1074
hsa-mir-3919	-2.79819573333333	CUACUAGUUUGUAGUAGUUCGUAGCAG	0.0888264091707156	0.0512839512458604	-0.0317441729013366	-0.256175893623777	1075
hsa-mir-5692a-2_5692a-1	-2.79836966666667	GUGUACCUCAUGUGUGUACAC	0.0347007193430242	0.0200344696537687	-0.0124003342933454	-0.256704126234133	1076
hsa-mir-4322	-2.798445	GUGUCGCCCCACGAGGGGGACUGU	0.127172372498904	0.0734230034957257	-0.0454439420817291	-0.256932912301474	1077
hsa-mir-5681a	-2.79905133333333	UUCUAGUCCCUAUUAGACUAGAA	0.222777254678509	0.128620507957963	-0.0795902711842045	-0.258774336445272	1078
NEAT1_ParasoR_ID46	-2.79907283333333	ACAGACGCUCUGU	0.0722077196502101	0.0416891463776179	-0.0257970134932931	-0.258839631583962	1079
hsa-mir-183	-2.7993587	UCACUGUGAACAGUCUCAGUCAGUGA	0.30955254982169	0.178720247967888	-0.11057980880467	-0.259707803846588	1080
NEAT1_ParasoR_ID34	-2.79946253333333	GUAGGUGUCUUCACCUGC	0.265930921420588	0.153535289068022	-0.0949935633194357	-0.260023143934986	1081
hsa-mir-551b	-2.79947053333333	UGAGACCUGGUGCAGAACGGGAAGGCGA	0.299264286024867	0.172780316095298	-0.106900316492538	-0.260047439800547	1082
hsa-mir-4529	-2.7998747	CAAUGAAGACAUGAAGACCCAAUGUCUUCAUUG	0.196122006789244	0.113231093413779	-0.0700467084435041	-0.26127488717512	1083
hsa-mir-4717	-2.79991693333333	GUGUAGGGGUGGCUACAC	0.222879687402629	0.128679647518808	-0.0796022498914953	-0.261403149098715	1084
hsa-mir-6801	-2.80021683333333	AAAUGAGAGUUAGCCAGGAGCUUUGCAUACUCA	0.146829235990804	0.0847718989241975	-0.0524349522661859	-0.262313940358845	1085
hsa-mir-573	-2.80068046666667	UCAGGAUCUACUCAUGUCGUCUUUGG	0.0812353061091871	0.0469012258498408	-0.0290055602829523	-0.263721987000737	1086
hsa-mir-3591	-2.80073813333333	GUUUGAUAGUUUAGACACAAAC	0.17065046075913	0.0985250894566175	-0.0609305306797921	-0.263897119698305	1087
hsa-mir-4479	-2.80079493333333	GCGCGGGAAAGUUCGGGAACGCGCG	0.162356557672437	0.0937366022768827	-0.0579680274839724	-0.264069620343776	1088
hsa-mir-181a-2	-2.8008801	GAGUUUGGGAUUUGAAAAAACC	0.256386764100391	0.148024967270018	-0.0915379291317722	-0.264328270079197	1089
hsa-mir-520c_520b_519c_519b	-2.80092106666667	CUUUCUGUUGUCUGAAAGAAAAGAAAG	0.218180386611866	0.125966504942257	-0.0778959425913129	-0.264452685157412	1090
hsa-mir-4269	-2.80137933333333	UGGCUUCUGCCUCUUUCUUUGUGGAAGCCA	0.117806792895841	0.0680157835907802	-0.0420531384286554	-0.265844433322831	1091
hsa-mir-494	-2.80162263333333	UUCUCUUUAUUUAUGAUGAA	0.180286909237509	0.104088695579641	-0.0643508897638387	-0.26658333133413	1092
hsa-mir-219a-2	-2.80173663333333	UUCUUGUACGAGUCUGCGGCCAACCGAGAA	0.0733587688815957	0.0423537049612088	-0.026183320733583	-0.266929547418341	1093
hsa-mir-3135a	-2.80186553333333	AGUGGUGCAAUCUCAGUUCACU	0.217475338799259	0.125559445397858	-0.0776180499071034	-0.267321014552157	1094
hsa-mir-451b	-2.80381333333333	CAUUACUAAACUCAGUAAUG	0.184226145040093	0.106363014430665	-0.0657055670753497	-0.273236450419041	1095
hsa-mir-4785	-2.8039079	CUCCUCCGCUGCCGCCGGGAGAG	0.465471677378045	0.268740198234361	-0.166008190703427	-0.273523647796495	1096
hsa-mir-122	-2.80402036666667	UGUUUGUGUCUAAACUAUCAAACG	0.304647985191931	0.175888596258639	-0.108646851789485	-0.273865207173141	1097
hsa-mir-4464	-2.80520523333333	AAUAAAGUAUGUCCACAGCUGAAAGGACAUACUUUAUU	0.307233613010954	0.177381409175975	-0.109522686383227	-0.27746362732792	1098
hsa-mir-3188	-2.8054234	UCCCCUAGCGCGCCUUCUGGAGA	0.372837228279219	0.215257674110921	-0.132898737594909	-0.278126195828258	1099
hsa-mir-6765	-2.80643466666667	GUGUGUGGCGUGGGUGCUGCGGGGCCGUCAGGGUGCCUGCGGGACGCUCAC	0.525382926231803	0.303329973887565	-0.1872065409083	-0.281197395700414	1100
hsa-mir-518e	-2.80691516666667	CUUUCUGUUGGCUAAAAGAAAAGAAAG	0.0812176591424758	0.0468910373688597	-0.0289348463776072	-0.282656666125527	1101
hsa-mir-30b	-2.80777036666667	UCAGCUGUAAUACAUGGAUUGGCUGG	0.274666331655089	0.158578680518393	-0.0978236450230679	-0.285253894153744	1102
hsa-mir-3973	-2.80793476666667	UUGUUACAUUUUAGGAUUGCUUGCCCCUUGCUCCAAUGGUGCAGGCAGAAGAAAUGCAAACAA	0.498824845339989	0.287996658735516	-0.177648302681956	-0.285753174190977	1103
hsa-mir-4289	-2.80884146666667	AUCAGGCAGUUUCCUG	0.20137267731647	0.116262569456099	-0.0716924325228808	-0.288506806853726	1104
hsa-mir-8066	-2.80925583333333	AUUGUUGCCUCUGCAUGUUACAAU	0.192222925894319	0.110979958009503	-0.068424856011151	-0.289765231456889	1105
hsa-mir-425	-2.809303	CGUUGAGUGGGCACCCGAGAAGCCAUCG	0.0603749830777614	0.0348575127322647	-0.0214910898104481	-0.28990847583091	1106
hsa-mir-7106	-2.80948766666667	UGGGAGUGAUCCCAACAGCUGAGCUCCCU	0.677497861815093	0.39115357289434	-0.241146408953243	-0.290469305394223	1107
hsa-mir-548f-1	-2.8094928	UUUUGACAUUACUUUCAAAGACAAAA	0.467739292616859	0.270049406502909	-0.166485314579507	-0.290484895241292	1108
hsa-mir-4423	-2.80992806666667	CCAUGCUGUUUAAGCCUAGCAUAG	0.20009951053954	0.115527506274716	-0.0712116131773124	-0.291806792793228	1109
hsa-mir-4301	-2.81061956666667	GUGAACAUUGCAU	0.0880699768169801	0.0508472248228076	-0.0313347198822177	-0.293906866672442	1110
hsa-mir-2116	-2.8108566	GAGGUCUUCCCAUGCUAAGAAGUCCUC	0.221036964393197	0.12761575089327	-0.0786368697688802	-0.294626732922393	1111
hsa-mir-4252	-2.81091966666667	GGCCAUCUGGCC	0.111885344098427	0.0645970335336006	-0.0398038212992071	-0.294818265329211	1112
hsa-mir-6068	-2.8109895	GUGGCUUGUGGCUGAGUGUCACGCUGC	0.16277125906102	0.093976030235214	-0.05790532446351	-0.295030347988985	1113
hsa-mir-1182	-2.81106906666667	AUUCUGGAGUCCAUCUAGAG	0.614354466240919	0.354697716462043	-0.218548335765159	-0.295271990618523	1114
hsa-mir-4757	-2.8111864	CACGGUGUCUGCGGGAGGAGACCAUG	0.266074134006069	0.153617972892801	-0.0946483427801405	-0.295628329980045	1115
hsa-mir-5191	-2.8118318	UCCUCUCCUGGUCUGGGAGGAUAGAAGAGAGGA	0.0905824513960629	0.0522978026973731	-0.0322147474810061	-0.29758839893399	1116
hsa-mir-548ae-2	-2.81204973333333	UUUGUCAUUUAAAAGUAAUGGCAAA	0.268893587313446	0.155245785018782	-0.0956219173957162	-0.298250258804915	1117
hsa-mir-6843	-2.81267166666667	CCCUGGGGAGCUGCUGCAGGCAGCAGGUGGGCGGGACGCCAGCAGGCUGUCUAGCUGUUCCCAUGAUGG	0.363170208124198	0.209676417422158	-0.129119304051082	-0.300139059886548	1118
hsa-mir-4466	-2.81273966666667	GGGGUAGAAGCCACCCG	0.355532503507265	0.205266786605581	-0.126400785583047	-0.300345574743801	1119
hsa-mir-6718	-2.81319253333333	AUGAUAUAUUGUGAGAGCCAUGUCAU	0.0862502590614862	0.049796610286824	-0.0306592094353702	-0.301720923199965	1120
hsa-mir-4737	-2.8135954	AGUGCCUCACAGCCGCACAGGACCGAGGAUGCU	0.328200258284953	0.189486507468922	-0.116647993625861	-0.302944422496385	1121
hsa-mir-1266	-2.8143354	AGGGCUGGGAUUACUAAAGCCCU	0.428306355699994	0.247282789759019	-0.152187388788129	-0.305191790060558	1122
hsa-mir-4767	-2.815701	CGCCCGACUUCGGGG	0.100180326257204	0.0578391383321015	-0.0355791777099928	-0.309339094311418	1123
hsa-mir-6816	-2.8157127	CUGCAGGGACUGUGACACUGAA	0.250646653465711	0.144710912849907	-0.0890171264510442	-0.309374627014793	1124
hsa-mir-429	-2.81590366666667	GUUAGACCUGGCCCUCUGUCUAAU	0.35637613556653	0.205753857802094	-0.126558354884488	-0.309954589572236	1125
hsa-mir-8078	-2.81610156666667	GGCCUGGGAUUCCUGCCUUCUAGGUC	0.284878146484673	0.164474474559168	-0.101160465892526	-0.310555608546492	1126
hsa-mir-892a	-2.81623823333333	AGUCACUUACACUACAUGUCACU	0.272830753060691	0.157518908722798	-0.0968777249848515	-0.310970662916449	1127
hsa-mir-3181	-2.81652403333333	CCGGCCCGUUAGUUGCCCGGGCCCG	0.436047140641999	0.251751934029025	-0.154817475541276	-0.311838632713531	1128
hsa-mir-4476	-2.81670246666667	CCCAGCCUUCCAGAGUUGGUGCCAGG	0.182212842541526	0.105200633691157	-0.0646901277993909	-0.312380531748263	1129
hsa-mir-329-1	-2.81689603333333	UGUUUCUUUAAUGAGGACGAAACA	0.218963720496396	0.126418762971356	-0.0777322691023453	-0.312968390462004	1130
hsa-mir-146a	-2.81797	UGGGUUGUGUCAGUGUCAGACCUC	0.329030817879283	0.189966031274287	-0.116761646816425	-0.316230009180482	1131
hsa-mir-6876	-2.8184374	AGUUCAGGAGGUGGCACUGCUGUGUGUGAGCU	0.529595595609546	0.305762159686812	-0.187903976724672	-0.317649495125739	1132
hsa-mir-4478	-2.81885453333333	AGCCUCCAAACCUGUAGACAGGGUCAUGCAGUACUAGGGGCGAG	0.542859463726159	0.313420057514434	-0.192581581385905	-0.318916322049076	1133
hsa-mir-3690-1_3690-2	-2.81985453333333	AAAGAGGUGUUUCUACUCCAU	0.213444088800824	0.12323200212609	-0.0756932977491263	-0.321953305243903	1134
hsa-mir-128-2	-2.82015393333333	ACGAGAGUGAGUAGCAGGUCUC	0.197131175218972	0.113813737078341	-0.0699008564351554	-0.322862578012435	1135
hsa-mir-2682	-2.82162036666667	GACGUCCAAUCUCUUUGGGACGCC	0.160534715238554	0.0926847610572591	-0.0568945125060188	-0.327316111402103	1136
hsa-mir-137	-2.82339913333333	AUAAUACGGAUUACGUUGUUA	0.128622941558352	0.0742604899326761	-0.0455560604378661	-0.332718195876289	1137
hsa-mir-7702	-2.82395593333333	CUGAGGACAUGCAGUUUCAG	0.287215443364199	0.165823913541738	-0.101706772394701	-0.334409188119171	1138
NEAT1_ParasoR_ID33	-2.82413963333333	UACAAGUUUUUGUG	0.213334672681454	0.123168830700118	-0.0755397042566394	-0.334967081932059	1139
hsa-mir-216a	-2.8242034	GUGAGAUGUUCAUACAAUCCCUCAC	0.225935822706339	0.130444108059084	-0.0799998409131363	-0.335160740227117	1140
hsa-mir-132	-2.82430003333333	GUUACUGUGGGAACUGGAGGUAAC	0.336240923176705	0.194128787508639	-0.119052834050305	-0.335454214036505	1141
hsa-mir-6868	-2.8246722	GCAGCAGGCACCUGCUUCC	0.205258197348778	0.118505875492694	-0.0726662008245693	-0.336584477948852	1142
hsa-mir-6134	-2.82473276666667	UGCAUAAAUGAAGCUGAAUGA	0.258310548932992	0.149135664960983	-0.0914460128693208	-0.336768417897681	1143
hsa-mir-4651	-2.8250042	GGGCCCCAAGACUCGGGGUUU	0.228291741899329	0.131804298639346	-0.080811115926599	-0.337592756369533	1144
hsa-mir-1256	-2.82552533333333	AGCUGUGAAAGUCCUAGCU	0.125591431974213	0.0725102470582225	-0.0444488784059318	-0.33917542954513	1145
hsa-mir-5587	-2.826907	GGACUCAGCCCUGUGCUGAGCCC	0.0899777107534421	0.0519486555245661	-0.0318290310765236	-0.343371527992653	1146
hsa-mir-4419a	-2.82704046666667	CUCGGGAGGCUGAG	0.115020605915217	0.0664071777875041	-0.0406858717699348	-0.343776864016386	1147
hsa-mir-455	-2.82707716666667	CUACAUCGUGGAAGCCAGCACCAUGCAG	0.303500564407289	0.175226132559752	-0.10735489217832	-0.343888321299637	1148
hsa-mir-3156-3	-2.82710403333333	GACACUUUCACUAUAUAUAGUGGC	0.157058258687353	0.0906776279315972	-0.0555544673402668	-0.343969914914807	1149
hsa-mir-433	-2.82771336666667	UUAUUCAGAGAGGCUAGAUCCUCUGUGUUGAGAAGGAUCA	0.495211902335328	0.285910725119208	-0.175128040972232	-0.345820450008186	1150
hsa-mir-656	-2.82829763333333	UGUUCACUUUCUAUAUGAUGAAUA	0.292159302022207	0.168678251668775	-0.10329864105493	-0.347594858056149	1151
hsa-mir-5007	-2.8292873	UGGUUUGACACAGAGCUAAAUCA	0.0948678530026367	0.0547719804685142	-0.0335306538161171	-0.3506004590913	1152
hsa-mir-4740	-2.82943706666667	GGGCAGGGAGUCAGAGGGGACCGCCC	0.120055248043612	0.0693139297756067	-0.0424307893106978	-0.351055297941111	1153
hsa-mir-5194	-2.8301881	CUCAGGAAUUGGAUAAGCUUUUCUGAG	0.242310355355338	0.139897948891838	-0.0856163430816976	-0.353336173553197	1154
hsa-mir-3158-1	-2.8308565	CCUUCUGCUUACAGGUAUUGGAAGG	0.109593689382373	0.0632739460663972	-0.0387139685047168	-0.355366093120623	1155
hsa-mir-511	-2.8313607	CAGUCAGUAAAUAUUUUUUUGUGAAUG	0.414003353616212	0.239024947655728	-0.146220632933208	-0.356897340047453	1156
hsa-mir-4756	-2.8314016	CUGCUGCCGAUUCUGCACCAG	0.201136713923937	0.116126335927902	-0.071037861221784	-0.35702155266012	1157
hsa-mir-7849	-2.83220133333333	UGACUACUUCGAAAAUGGGAAGUAGACA	0.2480749673058	0.143226149153211	-0.087590865940957	-0.359450329353794	1158
hsa-mir-3653	-2.83234603333333	CUUCCUGAGCACGCUCAUGAUGAGCAAACUGAGCCUCUAAG	0.118904654274773	0.0686496341534394	-0.0419809772094959	-0.359889780822091	1159
hsa-mir-592	-2.83281023333333	AUGUGUUGUGAUGGCACAGCGU	0.076488255380897	0.0441605148340057	-0.0270008398306632	-0.361299548421127	1160
hsa-mir-1255b-2	-2.83307486666667	GGUUUGCGCCUCAAGAAACC	0.19321477859435	0.111552604432862	-0.0681996726834409	-0.362103235407253	1161
hsa-mir-5586	-2.834217	UAUAUGCUUUUUAAAUGGGGCACAGA	0.0398078974576661	0.0229831003130565	-0.0140454656286608	-0.36557187514684	1162
hsa-mir-548aj-2	-2.83435483333333	UUUGCUAUUACUUUUAAUGGUAAA	0.413592288020417	0.238787618823341	-0.145921139850374	-0.36599047266386	1163
hsa-mir-31	-2.8345571	AGCUGUUGAACUGGGAACCUGCU	0.103270463238189	0.0596232297499057	-0.0364326628799218	-0.366604753131399	1164
hsa-mir-6742	-2.83508273333333	AGCUGUUGGCCAUGGCGACAACACCU	0.190594725140974	0.110039915866264	-0.0672272180631862	-0.36820109273137	1165
hsa-mir-548aa-2	-2.83607486666667	UUUUGCCAUUACUUUCAAUGGCAAAA	0.117950734677887	0.0680988884173923	-0.0415894291311564	-0.371214184991735	1166
hsa-mir-3610	-2.8363599	GAGUGAAUC	0.152433344967661	0.0880074327505544	-0.0537425962649033	-0.372079826435034	1167
hsa-mir-29c	-2.83641603333333	GUUCAGAGUCUGUUUUUGUCUAGC	0.16340056724107	0.0943393614823694	-0.0576081101364538	-0.372250302425038	1168
hsa-mir-644a	-2.83696863333333	CUCUGUAGUUUUCUUAUAGUG	0.406418991741925	0.234646114285977	-0.143258190085943	-0.373928539338497	1169
hsa-mir-3198-2	-2.8372562	AGCAGUACCAGAUGGUUCUGUGG	0.163115589100245	0.0941748292760507	-0.0574906098012033	-0.374801874472559	1170
hsa-mir-4537	-2.8373196	GCUGGGCUGAGCUAACCAGGGCUGGGCUGAGC	0.136699395257368	0.0789234326499002	-0.0481790614132322	-0.374994419207108	1171
hsa-mir-505	-2.83752606666667	GAUGUUUCUGCCAGUUUAGCGUC	0.0407013510370764	0.0234989359776375	-0.014343956700595	-0.375621455004069	1172
hsa-mir-6832	-2.83761193333333	GGGUCAGUGGCAGAGCCAGGCAGAUGCUGACCC	0.0156361982541571	0.00902756327113995	-0.00551033707973919	-0.37588223062773	1173
hsa-mir-509-2_509-3_509-1	-2.8379819	AUCAUGUAUAAUUAAAAAUGAU	0.413744189824861	0.238875319371027	-0.145788170750793	-0.377005813177045	1174
hsa-mir-4517	-2.8383156	UGAGGAGCUUAGCAAGUAGCUAAGGCCAGA	0.0613507465163213	0.0354208700161826	-0.0216151954759088	-0.378019254469156	1175
hsa-mir-3659	-2.83855566666667	CACGUGCUGCUUGUAUAGACAUGAG	0.126531155299173	0.073052796572852	-0.0445758935732832	-0.378748332901461	1176
hsa-mir-99b	-2.83989543333333	CUUGCGGGGCCUUCGCCGCACACAAG	0.0786872231227108	0.0454300894516812	-0.0277077888851532	-0.382817181753119	1177
hsa-mir-548x	-2.8403543	UUUGCGUUACUUUCAAUCGUAAA	0.30068836723337	0.173602509764375	-0.105862978866182	-0.384210752108455	1178
hsa-mir-4701	-2.84040113333333	CCUUGUGAAUGUCGGGCAAUGG	0.367165571793467	0.211983141712121	-0.129265394061642	-0.38435298415474	1179
hsa-mir-764	-2.84144133333333	UCCUCCAUGCUUGGAAAAUGCAGGGAGGA	0.187183770857234	0.108070600492353	-0.0658763454523433	-0.387512054074003	1180
hsa-mir-302c	-2.84147186666667	CCUGCUGUGUGAAACAAAAGUAAG	0.328031791064164	0.18938924287365	-0.115444321273178	-0.387604783294219	1181
hsa-mir-942	-2.84175083333333	UGUGUGUACUCACAGCCCCUCACACA	0.0680761265014652	0.0393037699610079	-0.0239556986147209	-0.388452000372803	1182
hsa-mir-4296	-2.84210006666667	CUCAGAGGGCUGAAGUGGUUGUGGGGAGGGGCUUCUGGG	0.0852818382550655	0.0492374922735482	-0.0300066275833446	-0.389512616137209	1183
hsa-mir-378a	-2.84259963333333	GUGUGUUACCUAGAAAUAGCACU	0.308422690573867	0.178067923427011	-0.108500221753775	-0.391029791708569	1184
hsa-mir-3910-1	-2.8428522	CUUUUAUAUCAAGGCACAUAAAAG	0.29303060023535	0.169181295926677	-0.103076269753085	-0.391796832430813	1185
hsa-mir-548ak	-2.8429068	UUGAGAAGUAAUUGA	0.114117210875616	0.0658856024182061	-0.0401410313119008	-0.391962651713249	1186
hsa-mir-181b-1	-2.84307506666667	UGGGUUGAACUGUGUGGACAAGCUCA	0.250778867716048	0.14478724678293	-0.0882069104176243	-0.392473674752164	1187
hsa-mir-7706	-2.84346386666667	GGAGCCCGAGCAGCCGCGGUGAA	0.327713780233687	0.189205639235069	-0.115251607054131	-0.393654453818316	1188
hsa-mir-365a	-2.84362826666667	AGAUGUGUUUCCAUUCCACUAUCAUAAU	0.340993275438922	0.196872559366514	-0.119914856465623	-0.394153733855539	1189
hsa-mir-922	-2.8438038	CUGUCCUGGACUGGGGUCAGACUGUGCCCCGAGGAGAAGCAG	0.278920309327825	0.161034715672873	-0.0980800114718972	-0.394686825639009	1190
hsa-mir-184	-2.84381423333333	CCCAGCUUUGUGACUGUAAGUGUUGGA	0.189800334257196	0.109581274075673	-0.0667414671579037	-0.394718511497008	1191
hsa-mir-4422	-2.84382033333333	CCCACCAUGUACCAGUGGG	0.419740593807155	0.242337344824375	-0.147597437463697	-0.394737037094497	1192
hsa-mir-2115	-2.84406096666667	GAUGGAGGAAUCACAUGAAUUCAUC	0.109762129730629	0.0633711951468052	-0.0385934517638959	-0.395467836483944	1193
hsa-mir-6827	-2.84513126666667	CUGUGCUGUCUCUGAGCACCG	0.264112924383233	0.152485667989119	-0.0928297852115151	-0.398718319597371	1194
hsa-mir-596	-2.84545473333333	CGGGAACCUGCCUCCCG	0.0991969839363233	0.0572714053784353	-0.034861557547998	-0.399700682428122	1195
hsa-mir-4776-2	-2.8455391	CAAGGGCUCUACUGUCCUUUCAGGAGAGCCCUUG	0.362204305518211	0.209118753292581	-0.127288465485577	-0.399956902576992	1196
hsa-mir-3612	-2.84562646666667	UGGAAGGAAUGGGAUCUACUUCCA	0.317568407867538	0.183348205768444	-0.11159876799977	-0.400222233675449	1197
hsa-mir-6504	-2.84566016666667	AAUGCAGUCUGCACCCUGCUGCAUU	0.129249075664328	0.0746219886273101	-0.0454197156703104	-0.400324580009114	1198
hsa-mir-613	-2.84578516666667	UCCUGUAGUGUCUUAUAUACAAUACAGUAGGA	0.229779861119122	0.13266346467148	-0.080743923965374	-0.400704202908463	1199
hsa-mir-4534	-2.8460869	AGCCAAAAUCACCAGGGA	0.333533486359002	0.192565648133124	-0.11719019765665	-0.401620561971118	1200
hsa-mir-188	-2.8466053	GGAGGGUGAGCUUUCUGAAAACCCCUCC	0.411766268290509	0.237733365840733	-0.144651690310037	-0.403194934059318	1201
hsa-mir-548w	-2.8466167	GCCUUUCAACAUAAUGGC	0.104648813296616	0.0604190205271761	-0.0367625234885385	-0.403229555667738	1202
hsa-mir-182	-2.8472642	CACACUGGUGAGGUAACAGGAUCCGGUG	0.222052768359438	0.128202225586623	-0.0779881151736597	-0.40519600228639	1203
hsa-mir-4755	-2.84788943333333	GGCUUUGGCAUCUAUGAAAGCC	0.424094412478216	0.244851023206114	-0.148915336218595	-0.407094825412571	1204
hsa-mir-382	-2.84795553333333	GAUUCGCUUUACUUAUGACGAAUC	0.502587265370048	0.290168892952675	-0.176473002997278	-0.407295570001748	1205
hsa-let-7a-2	-2.84820063333333	AUAGUUUAGAAUUACAUCAAGGGAGAUAACUGU	0.422431016612917	0.243890661155515	-0.148315049041518	-0.408039934582797	1206
hsa-mir-6858	-2.84836883333333	GCAGGGACCCCUCCAAGUUGGGGACGGCAGC	0.107767607619745	0.0622196572691818	-0.0378348500231373	-0.408550755156166	1207
NEAT1_ParasoR_ID31	-2.84888703333333	AACAUGUCAUAUUGUACGUGUU	0.415198871615041	0.239715180294173	-0.145740728486955	-0.410124519847726	1208
hsa-mir-5008	-2.85012253333333	CAGUGGUGCCAUCUCCCCUG	0.551719351920389	0.318535316348362	-0.19357741481912	-0.413876712584935	1209
hsa-mir-4474	-2.8502689	CACAAAUAUGGCUCUUUGUG	0.220963354669207	0.12757325229931	-0.0775236872104268	-0.41432122569189	1210
hsa-mir-4421	-2.8506351	AGUUGAACACUUGUUGGGACAACCU	0.25593252118324	0.147762709999523	-0.0897808776659067	-0.415433368937832	1211
hsa-mir-346	-2.850656	CUCUCUGUUGCUCUGAAGGAG	0.172865611250474	0.0998040071890906	-0.0606406424522898	-0.415496841886603	1212
hsa-mir-616	-2.85073553333333	GACUUCCAUGACAUGAAAUAGGAAGUC	0.171916532214396	0.0992560561521285	-0.0603060263585293	-0.415738383283367	1213
hsa-mir-5188	-2.8507963	GAUUAUUGUAAGCAGGAUCCAUUCAAUAAUC	0.161026326056239	0.0929685926951859	-0.0564846832641949	-0.41592293062884	1214
hsa-mir-3153	-2.85143406666667	CCCCCAAUUAAAGUAGAUUGGGGG	0.48439624330641	0.279666301467399	-0.169878114654312	-0.417859817277725	1215
hsa-mir-412	-2.8519388	AAGUAAUUGUUUCUAAUGUACU	0.107091045857624	0.0618290441536976	-0.0375502608462789	-0.419392683928931	1216
hsa-mir-548i-4	-2.8520163	UGCCAUACUUUUAACGGCA	0.266983053566307	0.154142737845576	-0.0936120363569826	-0.419628050126529	1217
hsa-mir-6754	-2.85203463333333	UGGAGGAGUCUGGUGGCCUGUUCUCUU	0.130331215693184	0.0752467624642709	-0.0456976272903315	-0.419683728151769	1218
hsa-mir-4751	-2.8523887	AGGGCAGGGGUGUGGCU	0.149305849256182	0.0862017722596426	-0.0523441455423598	-0.420759022668282	1219
hsa-mir-32	-2.85239276666667	GUUGCAUGUUGUCACGGCCUCAAUGCAAU	0.262174298866619	0.151366402025244	-0.0919138142300782	-0.420771373066608	1220
hsa-mir-4769	-2.85239813333333	AUGAGCUAAAAAUCCCCAAGCUCU	0.190264857052092	0.109849466436351	-0.0667034713102085	-0.420787671543086	1221
hsa-mir-518d	-2.85318776666667	UUCUGUUGUCUGAAAGAAACCAA	0.13025307348375	0.0752016470386191	-0.0456517706284443	-0.423185774706496	1222
hsa-mir-1305	-2.85400523333333	AUGUUUAUUGUAAAGAUACUUU	0.183924224378583	0.106188700455468	-0.064444249166204	-0.425668407235494	1223
hsa-mir-148b	-2.85433866666667	CAGGCUGUGGCUCUCUGAAAGUC	0.170820446484996	0.0986232307612044	-0.0598458930188835	-0.426681038665422	1224
hsa-mir-873	-2.854552	CUCCUAUUGAAAAUGAACAGGAG	0.211448256204681	0.12207970763945	-0.0740740600292729	-0.427328928413651	1225
hsa-mir-3654	-2.85470513333333	CAUCACUGGAAUGUUCCAGCGACU	0.0612835683143808	0.0353820846632086	-0.0214675651081421	-0.427793991773556	1226
hsa-mir-6861	-2.85503863333333	UCCAGGGCUCCUGACACCUGGA	0.10713426258118	0.0618539953406766	-0.037524627978886	-0.428806825669028	1227
hsa-mir-5704	-2.8556005	AUGCUAAGUCCAUGGGCAAACAU	0.186964397046041	0.107943944963408	-0.065472882865107	-0.430513205293427	1228
hsa-mir-523	-2.85581036666667	UUUCUGUUGUCUGAAAGAAAAGAAC	0.0713002474291171	0.0411652170464877	-0.0249667303758476	-0.431150566833254	1229
hsa-mir-4686	-2.8559286	UGUUGGCAGCCCAAGAUGACA	0.179164948966337	0.10344093151506	-0.0627343936281661	-0.431509639479651	1230
hsa-mir-4259	-2.85593623333333	GGUGGGGGCUCUGAGUGGGGAAAGUGGGGGCCUAGGGGAGGUCACAGU	0.126965844237587	0.0733037643484591	-0.0444568204134578	-0.431532821784703	1231
hsa-mir-27b	-2.85598033333333	UGAACAGUGAUUGGUUUCCGCUUUGUUCA	0.354800116089798	0.204843942532955	-0.124230587987171	-0.4316667527436	1232
hsa-mir-3689d-2	-2.85652416666667	CUCGCUGGGAGGUGUGCUAUCGUCUUCCCUGGGAG	0.331571064421977	0.191432643299519	-0.116075007623301	-0.433318365437717	1233
hsa-mir-3161	-2.85704336666667	GAUUGAAGUUGAAUAGUGC	0.293663685777154	0.169546808034658	-0.102785869197279	-0.434895167112473	1234
hsa-mir-648	-2.85724316666667	UGGUGGGGGCCGGGGCAGGCCCAGCGAAA	0.235747571357848	0.136108923784254	-0.0825087532304353	-0.435501956354802	1235
hsa-mir-4295	-2.85778143333333	CCUUGCCUGUGGCAAGACCACUUCGGUUCAAGG	0.194636623626859	0.112373507045127	-0.0681075961081579	-0.437136663175801	1236
hsa-mir-2054	-2.85802556666667	UAUUCUCUAU	0.451624908213954	0.260745762330066	-0.158019897890797	-0.437878092006431	1237
hsa-mir-4299	-2.85876576666667	GUGUUUUCUCCUUUAGAGAGAGCUG	0.0995688076387547	0.0574860778931251	-0.0348292989931988	-0.440126066967242	1238
hsa-mir-3150b	-2.85880536666667	CCCAGCCUUGGCGUUCAGGUGCUGAG	0.175001812975475	0.101037343830063	-0.0612150148506002	-0.440246331501757	1239
hsa-mir-125b-2	-2.85936176666667	GUGAGGUAUUUUAGUAACAUCAC	0.431481639799961	0.249116040888889	-0.150901381150859	-0.441936108951357	1240
hsa-mir-605	-2.85948823333333	UUCUCCUUGGGAAAAACAGAGAA	0.296766080445127	0.171337976431344	-0.103782934647429	-0.442320186092733	1241
hsa-mir-4468	-2.85974913333333	CUUUGGUGGCUAUGGUUGACUGGGCCACUCAGAG	0.10486913317413	0.0605462222677669	-0.0366707456789731	-0.443112535008264	1242
hsa-mir-6873	-2.85988483333333	GCAAUCAGGACUGGGUCAUUC	0.175434762274652	0.101287307224488	-0.0613432961460109	-0.443524653627801	1243
hsa-mir-378i	-2.86102733333333	AAGGUGGAGUUCUGGGUGCUGUUUUCCCACUCU	0.593790655063999	0.342825194543484	-0.207544558608667	-0.446994406927889	1244
hsa-mir-525	-2.86176886666667	UUUCUCUUAUGUGAAAAAAAAGAAG	0.111629851202639	0.0644495246414416	-0.0390072910859022	-0.449246431199629	1245
hsa-mir-6862-2_6862-1	-2.8621295	GAGACUUUGUGAUUUGUCUCCAAAGCCUC	0.0907548253193731	0.0523973228283975	-0.0317088466190552	-0.450341668572455	1246
hsa-mir-6780a	-2.86303366666667	GGAGAGUAUGGUCACAGCAGCAUCCUCC	0.0927563820409313	0.0535529221403875	-0.0323979361894561	-0.453087607544447	1247
hsa-mir-378d-2	-2.8637132	AAAACUUUCAUCCAAGUCAUU	0.116813918342764	0.06744254720029	-0.0407910674654028	-0.455151338858098	1248
hsa-mir-3117	-2.86438703333333	AUAUAAGGGAAGGCAUUAUAG	0.149503694578305	0.0863159983096282	-0.0521939573243793	-0.457197759367552	1249
hsa-mir-3940	-2.8648475	GCUCUGGGGAUUUGGUCUCACAGC	0.0443682487061414	0.025616020333963	-0.0154871240811741	-0.458596188895996	1250
hsa-mir-4488	-2.8649166	GGCGCUGGGACCCCACUAGGGUGGCGCC	0.0298098725948292	0.0172107379671331	-0.0104051449856618	-0.458806044434758	1251
hsa-mir-6500	-2.86516876666667	GUGUCCUUUCUUCUGAGAGCUGGACAC	0.138746216473145	0.0801051654298123	-0.0484251462208148	-0.459571870363722	1252
hsa-mir-3926-1	-2.86562323333333	GAGACUUUAAAAGCGUCUC	0.274007673694119	0.158198404167323	-0.095618876378033	-0.460952077993	1253
hsa-mir-551a	-2.8658957	GGGCCAGUCUGACCGUUUCUAGGCG	0.377990374829691	0.21823284465901	-0.13189257893429	-0.461779554680814	1254
hsa-mir-8072	-2.86792446666667	GCAGAGCAGGACGCCGCUGCUGC	0.189794584570907	0.109577954492747	-0.0661783763055315	-0.467940884953708	1255
hsa-mir-34c	-2.86796476666667	GAUUGCUAAUAGUACCAAUC	0.134107066666314	0.0774267510400274	-0.0467603605961247	-0.468063275376455	1256
hsa-mir-548o-2	-2.86992663333333	UUUGCCAUUAAAAGUAAUGCGGCCAA	0.268738348335446	0.155156157753045	-0.0936394489023276	-0.47402143147362	1257
hsa-mir-9-1	-2.87008	GUAUGAGUGGUGUGGAGUCUUCAUAA	0.220210100766859	0.127138360956021	-0.0767261193997586	-0.474487203462931	1258
NEAT1_ParasoR_ID39	-2.87034623333333	GUGCUCUGCAC	0.0986503870838992	0.05695582753855	-0.0343688109602501	-0.475295749622169	1259
hsa-mir-626	-2.87103403333333	AUCUGAAUGAUCUCAGC	0.218193044849768	0.125973813179318	-0.0759980697952374	-0.477384586663568	1260
hsa-mir-1252	-2.87104213333333	UUUAGAAAAGAGAAUUCCAAA	0.0834704248744637	0.048191672270644	-0.0290732148808813	-0.477409186227447	1261
hsa-mir-7703	-2.871463	GGGGGCAGGCAGGGGAUUGGCUAAGAACCUGACUCUUGC	0.149894403582155	0.0865415742581756	-0.0522014052008175	-0.478687351221377	1262
hsa-mir-4257	-2.8714965	UUGGGGAGGAGCUAAGAAGCCCCUACAGGGCCCAG	0.13996227383588	0.0808072564755374	-0.0487419273664029	-0.478789090158401	1263
hsa-mir-4758	-2.8715741	GCUGGAGUAAGGGCACGCCCGGGGCUGC	0.133487344918649	0.0770689545221903	-0.0464857740981327	-0.479024760054323	1264
hsa-mir-520g_520h	-2.87185926666667	CUGUUUGUUGUCUGAGAAAAAACA	0.342615576766357	0.197809195474615	-0.119300963227222	-0.479890806428714	1265
hsa-mir-6132	-2.8719448	UGCAGUAUCCGCUGUUGCUGCU	0.309065389502481	0.178438985826454	-0.107615365553851	-0.480150569724644	1266
hsa-mir-376a-2	-2.87194773333333	UGGUUACGUGUUUGAUGGUUAAUCA	0.142292867537426	0.0821528253764969	-0.0495457719811195	-0.480159478208684	1267
hsa-mir-7704	-2.87202476666667	CGUGCUCAGCUUGGCACCCAAGUUCUGC	0.317823129894983	0.183495269599558	-0.110661695394729	-0.480393427147457	1268
hsa-mir-181a-1	-2.8726525	GAGUUUGGAAUUAAAAUCAAAACC	0.247956230586388	0.143157596476296	-0.0863161244133734	-0.482299842731623	1269
hsa-mir-3619	-2.873382	CAGCCCGUGGUGGGG	0.299827904412365	0.17310572132304	-0.10434669125524	-0.484515321972253	1270
hsa-mir-5193	-2.87363	GGGAGGUAAGAAGUCUCUGACUCCU	0.171610167945375	0.0990791766589393	-0.0597189505765792	-0.485268493804567	1271
hsa-mir-133b	-2.8739016	CAAGUCCGUCUUCCUGAGAGGUUUG	0.14445524591762	0.0834012751163917	-0.050264506591882	-0.486093338440283	1272
hsa-mir-514a-1	-2.87451513333333	CAAUCAUGUAUAAUUAAAUUUGAUUG	0.190098783876972	0.10975358404399	-0.0661324693241501	-0.487956628863084	1273
hsa-mir-758	-2.8748278	CACACGCUUUAUUUGUGCCGUUUG	0.437896913378342	0.252819900816292	-0.152321093241947	-0.488906192275331	1274
hsa-mir-1226	-2.87490496666667	AUGGGGCAGCUGGGAUGGUCCAAAAGGGUGGCCUCA	0.272395137927706	0.157267406208506	-0.0947492668752584	-0.489140546145198	1275
hsa-mir-6877	-2.8749266	GCUGCUGGUGCUCAUCUCAGC	0.41624783302182	0.240320798444746	-0.144785551402189	-0.48920624621498	1276
hsa-mir-5707	-2.87505243333333	AGGCACAUAUGUGAACAUUGUACCA	0.318686724768139	0.183993866332045	-0.110845534875569	-0.489588399933661	1277
hsa-mir-4492	-2.8751408	CCCCGCGCGCGGACAGACACACGGACAAGUCCCGCCAGGGG	0.454259867221055	0.26226705662212	-0.157995694409489	-0.48985676801531	1278
hsa-mir-4706	-2.87539996666667	GCUUCUGCGUUAUCUGGAAGG	0.108066929712578	0.0623924709600533	-0.0375832687505577	-0.490643852826639	1279
hsa-mir-200c	-2.8760092	GUUUGGGUGCGGUUGGGAGUCUCUAAU	0.20475617119982	0.118216030560453	-0.0711945466655043	-0.492494084221701	1280
hsa-mir-3118-1	-2.8768474	CACACACAAUCACCAUGUG	0.20689918777325	0.119453301756001	-0.0719187217831747	-0.495039683535606	1281
hsa-mir-331	-2.87712576666667	GGAUCCCAGAUCAAACCAGGCCC	0.0877659739558184	0.0506717086890814	-0.0305047401725163	-0.495885078424273	1282
hsa-mir-4461	-2.8777764	AGGCCAUACGUGUUGGAGAUU	0.114062490109238	0.0658540093690075	-0.0396356332998067	-0.497861040923599	1283
hsa-mir-548az	-2.8779067	UUUUGCUGUUACUUUUAAUGGCAAAA	0.247351364614569	0.142808376944643	-0.0859483612219149	-0.498256759833887	1284
hsa-mir-6501	-2.8788402	UUGGUGACAGCAGCAGUAGAGUUGCCAG	0.110771814272042	0.0639541367885868	-0.0384779308945464	-0.501091783646256	1285
hsa-mir-6076	-2.88073253333333	GUGGAGGUAGGCGAGAGUAAUAUAAUUUCUCCAGGAGAACAUCUGAGAGGGGAAGUUGCUUUCCUGCCCUGGCCCUUUCAC	0.276040398808659	0.159371998559391	-0.0958229879430178	-0.506838768178605	1286
hsa-mir-4496	-2.8808085	CCUCGAAGCUGCCUUUAGAAAUGAGG	0.747459905105959	0.431546177421378	-0.259461850763756	-0.507069477668636	1287
hsa-mir-4320	-2.88092843333333	UUUCAGAUAACUCGGGA	0.124410057404228	0.0718281801322279	-0.0431840152517365	-0.507433713186471	1288
hsa-mir-3134	-2.88117463333333	CUCACAUGGAGUAAAAUAUGAU	0.274115745385636	0.158260799387512	-0.0951402744610804	-0.508181418449037	1289
hsa-mir-890	-2.88276136666667	GUUGCUUAGAUUACAUGUAAC	0.117095400364931	0.0676050609215597	-0.0406191791380664	-0.513000300917042	1290
hsa-mir-6772	-2.8830352	CUGAGGACUGAGGCUCACCUUG	0.454878531337367	0.262624242516211	-0.15777765437528	-0.513831928148557	1291
hsa-mir-4312	-2.88315063333333	GGAGCCUUCCCCAGAGGAGUCAGGCC	0.324444007462928	0.187317835045682	-0.112531063660668	-0.514182497242017	1292
hsa-mir-6779	-2.88368353333333	GUUUGGCAGGACAGUUUCCAAGC	0.233452468440802	0.13478384549728	-0.0809563413399069	-0.515800905586535	1293
hsa-mir-3137	-2.88442676666667	GGGUGUAUGGUAUAGGGGUAGCCU	0.197925454468502	0.114272314416869	-0.0686186443545006	-0.518058092729705	1294
hsa-mir-4777	-2.8846536	AGAUAUAUAUAUACCUCAUAUGUAUAUGGUAUAC	0.129607270924551	0.0748287927572224	-0.0449299253555266	-0.518746981751066	1295
hsa-mir-6512	-2.8851877	GGAAGAAGGCUGAGGGAGAUGCCUUCUUCC	0.0543859848891231	0.0313997630158781	-0.0188500681911	-0.520369034475426	1296
hsa-mir-4662b	-2.88563073333333	CUUUAGGCAUUCAGAAUAGCUAAAG	0.44461735169249	0.256699947686038	-0.154079781087891	-0.521714519263507	1297
hsa-mir-1302-7	-2.88628133333333	UGGUGCAAUAAUUGG	0.0347010683709217	0.0200346711651193	-0.0120227602105737	-0.523690380530058	1298
hsa-mir-6089-2_6089-1	-2.88662683333333	CGUGCGCCAGUGGAG	0.225672794633254	0.130292248730284	-0.0781787212767846	-0.524739658223872	1299
hsa-mir-339	-2.88673393333333	CUCACGUGUGCCUGCCUGUGAG	0.33613133289746	0.194065515531416	-0.116440011674137	-0.525064919124035	1300
hsa-mir-3920	-2.88695576666667	UAGUACAGGUGAGAUUGUACUG	0.285545088399787	0.164859533653393	-0.0989087161281598	-0.525738623229424	1301
hsa-mir-24-2	-2.8869568	GCUGAAACACAGUUGGUUUGUGUACACUGGC	0.06744160091101	0.0389374264405509	-0.0233607932446408	-0.525741761445392	1302
hsa-mir-181d	-2.88743093333333	GUGGGUUGUGAGGACUGAGGCCAGACCCAC	0.0961176900214176	0.0554935742077505	-0.033288307925155	-0.527181696410832	1303
hsa-mir-6811	-2.88762133333333	CACUCAGGCAGUGCCAUGAGC	0.035579374686514	0.0205417615528574	-0.0123213436179469	-0.527759938011128	1304
hsa-mir-6726	-2.88819753333333	UCUGCAGGUUCGCACUGAUGCCUGCUCG	0.0885554763312433	0.0511275280980588	-0.0306611564164863	-0.529509847727987	1305
hsa-mir-2861	-2.888388	CCUCUCGGGAACUACAAGUCCCAGGGGG	0.0944903080183883	0.0545540047702271	-0.0327138556241018	-0.530088291793831	1306
hsa-mir-142	-2.88854746666667	UACUAACAGCACUGGAGGGUGUA	0.222327124393254	0.1283606251166	-0.076968485703929	-0.530572589380631	1307
hsa-mir-6803	-2.88872023333333	GGGCGUGGUGGACAGCGAUGCAUCCC	0.278832582407873	0.160984066512024	-0.0965246060142434	-0.53109727884392	1308
hsa-mir-4796	-2.88878863333333	UUUACUUUUGGCCUCAAGUCAUUGCAGUAAA	0.269402011141164	0.155539323652577	-0.0932577787217005	-0.531305008494452	1309
hsa-mir-766	-2.88917873333333	UCUUUCAUUUUGGAUUUGACU	0.191507910178832	0.110567143493691	-0.0662845492974688	-0.532489735638753	1310
hsa-mir-320b-2	-2.8911098	AUUUCCCAAAGUUGGGAAAA	0.118862152270897	0.0686250956100604	-0.0411129844570056	-0.538354352653511	1311
hsa-mir-345	-2.89165273333333	GGGCUCGUGAUGGCUGGUGGGCCC	0.143995312992795	0.0831357327184348	-0.0497968899698428	-0.540003232062757	1312
hsa-mir-323a	-2.8916563	CGUUCGCUUUAUUUAUGGCGCACA	0.312298182815672	0.180305439916059	-0.107999758759598	-0.540014063969481	1313
hsa-mir-513a-2_513a-1	-2.89274586666667	UCAUUUAUGUGAACUAAAAUAUAAAUUU	0.255535557896984	0.147533523139345	-0.0883366772178433	-0.543323059625794	1314
hsa-mir-5682	-2.8927547	CUGCAGAGACGAGGCCUGUAG	0.293247759102384	0.169306672657016	-0.101373185601387	-0.543349886310681	1315
hsa-mir-4507	-2.89349203333333	UGGGUUAAGCCGAGCUGG	0.425008208167447	0.245378603393276	-0.146884181214708	-0.545589155253001	1316
hsa-mir-4303	-2.8935384	CAGCUUGCUCUGCUUU	0.597913101801817	0.345205290277283	-0.206637348169223	-0.54572997004047	1317
hsa-mir-3927	-2.89424	CCUGUCCUAUGACAAACAUGGCAGG	0.42291143373879	0.244168030112461	-0.146121756916769	-0.547860717449959	1318
hsa-mir-190b	-2.8945185	GGUUGUUUAAUUAGGAACCAACU	0.396196134503846	0.228743944907685	-0.136878079896137	-0.548706517269718	1319
hsa-mir-557	-2.89519026666667	UGCUGGAGAAGUGUUU	0.291998891255366	0.168585638469358	-0.100856546326938	-0.55074666134723	1320
hsa-mir-4255	-2.89520116666667	UGGAGUCAGUAUUGGUCUGGCCA	0.360001560092624	0.207846997628162	-0.124344230113414	-0.550779764464053	1321
hsa-mir-664b	-2.89528893333333	UGGGUAGAAAGUAUUAUUCUAUUCA	0.13738676606487	0.0793202863706448	-0.0474518326938435	-0.55104631035579	1322
hsa-mir-302d	-2.89533573333333	CUUGCUGUGACAUGACAAAAAUAAG	0.0467980769290068	0.0270188823125189	-0.0161632643807871	-0.551188441169307	1323
hsa-mir-4490	-2.8955059	CAAAGACCAGAACUUAAUGGUCUCUG	0.114344092787996	0.0660165927513932	-0.0394901950598672	-0.55170523447629	1324
hsa-mir-1246	-2.8967735	CAGGAGUGGACACCUG	0.213066811093961	0.123014180740474	-0.0735531483887026	-0.555554914374053	1325
NEAT1_ParasoR_ID14	-2.89690406666667	GUGGUCCCACACCAC	0.10445333354457	0.0603061602397115	-0.0360568838804386	-0.555951443146525	1326
hsa-mir-449c	-2.89713546666667	GCGGCUGUUAAUGAUUUUAACAGUUGC	0.108616789849006	0.0627099328578368	-0.0374910980514062	-0.556654201057807	1327
hsa-mir-1286	-2.89724	GGCUGCUGGAUUGAAUUAGCUGCA	0.251125499607269	0.144987374798636	-0.0866774929268094	-0.55697166703444	1328
hsa-mir-624	-2.8976167	UGUGUUCAGUGGAACCAAGGUAAACACA	0.27660203113804	0.159696257135945	-0.0954584611339521	-0.55811569860393	1329
NEAT1_ParasoR_ID35	-2.89763686666667	GCACCUUUGCUGGUGC	0.0471245184586894	0.0272073534175558	-0.0162630863103628	-0.558176944431696	1330
hsa-mir-4275	-2.89883676666667	CUUUUUGCCACCUGAGCACAGUCAGCAGUCAGCAUAAAA	0.53593560237333	0.309422564298546	-0.184879538074024	-0.561821020567168	1331
hsa-mir-3176	-2.8989839	CACUCCCGGGAUCCCCAGGGAC	0.212737348220782	0.122823965261955	-0.073383418314528	-0.562267862027897	1332
hsa-mir-6722	-2.89920906666667	AUGCAUGGCUGGUGGCGGCGUGCAG	0.393173736895235	0.226998962834755	-0.135614137461043	-0.562951689410601	1333
hsa-mir-4711	-2.89929166666667	CAUGAGCCCUUUGGAAAGGUCUCGUG	0.0661809941568077	0.03820961479167	-0.0228266079324459	-0.563202544222493	1334
hsa-mir-1307	-2.8995327	GGCUCGUCUGUGUUGCCAAUCGACUC	0.231337232010694	0.133562613174957	-0.0797843155935762	-0.56393455840522	1335
hsa-mir-4527	-2.90026043333333	CUGUGAAUCCAAGAUCCACA	0.233844464385761	0.135010164461623	-0.0806287813667128	-0.566144672308871	1336
hsa-mir-600	-2.90048793333333	CAGGCAGUGGAGUUACUU	0.196239827155303	0.11329911703384	-0.0676575223430692	-0.566835585985692	1337
hsa-mir-645	-2.90093246666667	UGUGGCCUGGGGGUUGAGGACCCCUGCUCUA	0.0572482001933113	0.0330522637922298	-0.0197344132795662	-0.568185626248569	1338
hsa-mir-6850	-2.90106403333333	CGGGGCGGGAGGGGAAGGGACGCCCG	0.274190440279751	0.158303924504736	-0.0945137498274055	-0.568585192004236	1339
hsa-mir-6856	-2.9014034	UGUGGCAGUGGCAGAGGUCGCUACA	0.194501498117418	0.112295492295877	-0.0670370408049491	-0.569615842867784	1340
hsa-mir-621	-2.90165973333333	UGCUCUGAUGAAGACCCAUGUGGC	0.0690414863346191	0.0398611207205442	-0.023793791374465	-0.570394322893393	1341
hsa-mir-4438	-2.90196873333333	UGUGCCUUGCCUUUCCUUUGGCACA	0.407392831584507	0.235208360981239	-0.140384983099579	-0.571332750700591	1342
hsa-mir-329-2	-2.90344086666667	UGUUUCUUUAUUGAGGACGAAACA	0.203676708939888	0.117592802734101	-0.0701501143964133	-0.57580359489447	1343
hsa-mir-3529	-2.90348068333333	UGUUGAGCGCAGUAAGACAACA	0.348465497302719	0.201186648671022	-0.120016468269616	-0.575924517442014	1344
hsa-mir-581	-2.90364616666667	CAGUGCUUUUAGAAAAUUUGUGUG	0.0537344060395503	0.031023573791679	-0.0185058381618296	-0.576427087544371	1345
hsa-mir-6734	-2.90468873333333	AGAAGCCCAGGUUCUGAAUCCCCU	0.80561723332594	0.465123326524533	-0.277350624210064	-0.579593344990526	1346
hsa-mir-761	-2.9049569	CACAGUUCUGG	0.238511423192497	0.137704634384989	-0.0821049782847027	-0.580407762650603	1347
hsa-mir-8068	-2.90499796666667	UUGUGGCAAUACAG	0.189590856995066	0.109460332321993	-0.0652636797583069	-0.580532481427138	1348
hsa-mir-6805	-2.9059277	GUGUAUGGGCUGAGCCUUGC	0.264496150540362	0.152706923714098	-0.0910195221100519	-0.583356065936142	1349
hsa-mir-138-1	-2.90614626666667	AGGCCGUUGCCAAUCAGAGAACGGCUA	0.111138581903017	0.0641658901790598	-0.0382425974830551	-0.58401984922976	1350
hsa-mir-17	-2.90618703333333	AGGUAGUGAUAUGUGCAUCUACU	0.513820222906431	0.296654244010101	-0.176802186856188	-0.584143656911333	1351
hsa-mir-1293	-2.90634173333333	GUGCAGCUUGUACCUGCAC	0.256234681268839	0.147937162206282	-0.0881639892274332	-0.584613478211572	1352
hsa-mir-4470	-2.90713443333333	GUCUCGGUCCUUUGGAACGUGGC	0.153502227872638	0.0886245525834746	-0.0528019021454854	-0.587020894790116	1353
hsa-mir-3683	-2.90831723333333	AUCAUCUCUCCCUUGGAU	0.362951500247572	0.209550146370714	-0.124797768306582	-0.590613038512954	1354
hsa-mir-7705	-2.9089978	UCUGUUUUAAGUAACAGA	0.383858294426107	0.221620689617584	-0.131955512110084	-0.592679908042577	1355
hsa-mir-5579	-2.90900286666667	CUAACAGGCCCCUGUCACCAUUAG	0.275910062230744	0.159296748701047	-0.0948469543953735	-0.592695295424102	1356
NEAT1_ParasoR_ID15	-2.90950063333333	UAAUUAGGCGUUUGUCUUUUUA	0.203061779494131	0.117237773053061	-0.069792656914286	-0.594207004425715	1357
hsa-mir-3620	-2.90966466666667	UGGGCCAAG	0.0521366180435921	0.0301010904621046	-0.0179184284157804	-0.594705170902436	1358
hsa-mir-527	-2.90978256666667	UUUCUGUUGUCUAAAAGAAAAGAAA	0.198856110317519	0.114809628821822	-0.0683405394600742	-0.595063231221107	1359
hsa-mir-1909	-2.9106818	UGCCCUGGGGCCGUCCCUGCGCA	0.131210523830485	0.0757544312540421	-0.04507896528933	-0.597794187742672	1360
hsa-mir-3119-2	-2.91071433333333	UGGCAAAGACAUAGAUUGUUUAGCUACCCCUUUGCCA	0.338165615443178	0.195240009106795	-0.11617959604298	-0.597892990929275	1361
hsa-mir-3142	-2.91137933333333	CUGCUGAAUCUUCAGAAAGG	0.0597087382472895	0.0344728561000455	-0.0205087456531908	-0.599912584753835	1362
PARIS_ID40	-2.91171636666667	CCUCUGGGUGCAGAGCUGAGGCACCCAGAGG	0.135936315068575	0.0784828680974878	-0.0466859741645081	-0.600936149323267	1363
hsa-mir-3162	-2.91300806666667	GGGAGCAUGAACAAUGUUUCUCACUCCC	0.146576250238616	0.0846258375320707	-0.0503178319057461	-0.604859020516025	1364
hsa-mir-4450	-2.91324573333333	GUGAGCGCAGGUCUUUGGCAC	0.189385253385932	0.109341627022913	-0.0650083345936071	-0.605580810188662	1365
hsa-mir-140	-2.91327633333333	GGUAGGUUACGUCAUGCUGUUCUACC	0.0936380555031091	0.0540619565511132	-0.0321418378448054	-0.605673741874422	1366
hsa-mir-29a	-2.9133352	UUCAGAGUCAAUAUAAUUUUCUAG	0.239989596400593	0.138558058084592	-0.08237623888957	-0.605852518951822	1367
hsa-mir-7978	-2.9150008	CUCAAGUCCUCUAUUUCUUUGAA	0.535977919419924	0.309446996056789	-0.18386887558313	-0.610910918161129	1368
hsa-mir-548h-1	-2.91596336666667	UGUCAUUACUUUUAAUGGUA	0.364559051780124	0.210478266680769	-0.125021821586484	-0.613834216951693	1369
hsa-mir-3682	-2.9162666	AUCAUAAUAAAGGUGUCAUGAU	0.136713196663234	0.0789314008952924	-0.0468795262625283	-0.614755131489143	1370
hsa-mir-4315-1_4315-2	-2.91643005333333	GGACCCUCUCUCUACCUCU	0.0667806755214011	0.038555840988946	-0.0228980892050108	-0.615251536515612	1371
hsa-mir-8060	-2.9171183	UGGUCAGAUAUCCCAU	0.31175060729001	0.179989297038917	-0.106869374234843	-0.617341730076176	1372
hsa-mir-708	-2.91727576666667	GCUGGGGGUAAAUGACUUGCACAUGAACACAAC	0.346336513316606	0.199957479193539	-0.118719154792944	-0.617819953696588	1373
hsa-mir-26a-1	-2.91732506666667	UAGGCUGUGCAGGUCCCAAUGGGCCUA	0.282544911120981	0.163127380493858	-0.0968506781603934	-0.617969676968093	1374
hsa-mir-4477a	-2.9175933	AUGGCAUUUAAGGAUUGCUAU	0.300065974376453	0.173243171080892	-0.102847087829703	-0.61878429709372	1375
hsa-mir-5700	-2.91797696666667	AAGGCCCUUGGGCACCCCAGGCCUU	0.0894438084487867	0.0516404068852524	-0.0306526780267777	-0.619949486312802	1376
hsa-mir-4788	-2.9180488	AGGCAUUAGGAUCCUUAUUCUUGCCU	0.0840602403310872	0.0485322023832979	-0.0288070029298644	-0.620167642938963	1377
hsa-mir-6823	-2.91846386666667	UGCUGUUGCUGUGAAAGCUGA	0.206340706478881	0.119130862430359	-0.0707018198291259	-0.621428193430367	1378
hsa-mir-3135b	-2.91852093333333	GGUGCAGUCAGUCCUAGCUC	0.351359779307996	0.202857663165879	-0.120389672486158	-0.621601503938015	1379
hsa-mir-4656	-2.91853546666667	CUGUGGCCGGUCCCAG	0.284779465953662	0.164417501328025	-0.0975761539327517	-0.621645641427111	1380
hsa-mir-548ac	-2.9187421	UUUGCUAUUUUUUUUUAAUGGCAAA	0.282346375935092	0.16301275615084	-0.09673563688107	-0.622273183387936	1381
hsa-mir-335	-2.92062696666667	AAAAUGUUUGUCAUAAACCGUUUU	0.254438633773652	0.146900213701459	-0.0871178129482399	-0.627997491779096	1382
hsa-mir-4779	-2.9220196	CCUAGAGUCCAUUCUUUACUCUAGG	0.249780067322675	0.144210589106949	-0.0854819958506354	-0.632226895808984	1383
hsa-mir-3171	-2.92401173333333	UAUCUAUAUAUAUGUGUA	0.112007387563023	0.0646674953607381	-0.0383060663834396	-0.638276971264174	1384
hsa-let-7c	-2.92420426666667	AUGGUUUAGAGUUACACCCUGGGAGUUAACUGU	0.440717301405746	0.254448252603133	-0.150713582641792	-0.638861691761951	1385
hsa-mir-8085	-2.92422053333333	AGGCAUGGGUGGCU	0.0606591690484078	0.0350215875789173	-0.0207437053248724	-0.638911093355252	1386
hsa-mir-4494	-2.9243781	CUGAAAAUACAAAAUGGAAAAUUCCAG	0.256186230185406	0.14790918896022	-0.0876036618470799	-0.639389620673984	1387
hsa-mir-6786	-2.92466233333333	GCGUCACGUGCACCCAAGUGACGC	0.54447940514434	0.314355331128292	-0.186168296742749	-0.640252832530725	1388
hsa-mir-6778	-2.92524396666667	GGCAGGUGUGGUUGGAGGAAGCAGCCUGAACCUGCC	0.0601413331486197	0.0347226148827785	-0.0205594247296752	-0.642019243189613	1389
hsa-mir-328	-2.92528616666667	UCAGGGAGAAAGUGCAUACAGCCCCUG	0.688002398030831	0.397218369706208	-0.235191485151281	-0.642147403880431	1390
hsa-mir-320a	-2.9269021	UCUUCCCGGAGUCGGGAAAA	0.0532643521741309	0.0307521880659455	-0.0181982008124327	-0.647054966257727	1391
hsa-mir-4284	-2.92712566666667	AUCAAAGUGGGGACUCAUGGGGAGAG	0.0630414187802224	0.0363969801028573	-0.0215369703795506	-0.647733934467318	1392
hsa-mir-3159	-2.9275945	CCACGGGCUGGGCACAGUGG	0.300388034638949	0.17342911266014	-0.102605751800309	-0.649157773421827	1393
hsa-mir-3145	-2.92767986666667	CUCAUUGUUGAAUGGAAUGAGAU	0.132936510902961	0.0767509303549544	-0.0454067783901241	-0.649417030553891	1394
hsa-mir-3128	-2.92875743333333	UCAUUUUCCUUAAAAAAUGA	0.22509382484587	0.129957980367686	-0.0768564245997259	-0.652689582411867	1395
hsa-mir-548ai	-2.92909003333333	CCCAUUUAAAAUAUGGAA	0.362143739527723	0.209083785501669	-0.123636943694626	-0.653699683022465	1396
hsa-mir-135a-2	-2.92937433333333	GUGAUAGUAAUAAAGUCUCAU	0.320823746168099	0.185227676212576	-0.1095195456987	-0.654563097344754	1397
hsa-mir-891a	-2.9299751	CACUGAUUCAGUAAAAUACUCAGUG	0.0383758677524033	0.0221563175772355	-0.0130976770937075	-0.656387615615433	1398
hsa-mir-6087	-2.93005296666667	GAGCCCUGAGGGGCUC	0.204511664531447	0.118074864569649	-0.0697979411492028	-0.656624095373537	1399
hsa-mir-5006	-2.93020113333333	GGAAGGGAGCCCCAUUUACAGUGGUAACUUCCUUUCC	0.0832597278127508	0.0480700262653466	-0.0284143388198189	-0.657074075050239	1400
hsa-mir-4266	-2.9338405	CUACUCAAGGCUAG	0.180728659292736	0.104343740092941	-0.0616013921999972	-0.668126770456719	1401
hsa-mir-3649	-2.93452223333333	ACCUGUGUGUGCCCAAGUGUUUCUAGCAAACACAGGG	0.123642885496349	0.0713852532246991	-0.0421339065323429	-0.670197183133407	1402
hsa-mir-625	-2.93490806666667	AGUCCUGUAAUUAGAUCUCAGGACU	0.153234147328406	0.0884697762090977	-0.0522108849230299	-0.671368952482744	1403
hsa-mir-15a	-2.93544846666667	UUUGUGGAUUUUGAAAAGGUGCAGG	0.0550571794839077	0.0317872773958557	-0.0187559686736479	-0.673010138201229	1404
hsa-mir-4729	-2.9355369	GCUAACUGUGACCUUAGC	0.363072365986494	0.209619928237617	-0.123681758518005	-0.673278708748422	1405
hsa-mir-617	-2.93563193333333	UGGCCAUUUCCUACCA	0.0722895433182653	0.0417363872943956	-0.0246248661139826	-0.673567323384705	1406
hsa-mir-378b	-2.9357912	UAGUGGAAAGAGCACUG	0.349170854787911	0.201593887004972	-0.11893586123833	-0.674051013574866	1407
hsa-mir-4256	-2.9362591	AGGUCUCCUGGCAU	0.140243470037823	0.0809696051784245	-0.0477626344479693	-0.675472018011727	1408
hsa-mir-23a	-2.93719903333333	GGAUUUGCUUCCUGUCACAAAUCA	0.224074117710733	0.129369252178719	-0.076288366967232	-0.67832657974932	1409
hsa-mir-5583-1	-2.93737016666667	AUUCUGGCUAGGUGAUCAUCAGAAU	0.342068311534527	0.1974932317457	-0.116453934004071	-0.678846308806724	1410
hsa-mir-671	-2.93737573333333	UGGAGGUGAUGGAUGUUUUCCUCCG	0.0615970399874314	0.0355630676180277	-0.0209700922113669	-0.678863214679844	1411
hsa-mir-3155a	-2.93796236666667	CUGGGGAGCCGGACAGCUCCCUUCCCAG	0.0583621630829715	0.0336954105664424	-0.0198648436566557	-0.680644810254702	1412
hsa-mir-7847	-2.9381302	UAGGCCCACUGCUCAGUGGAGC	0.199999384472029	0.115469698462685	-0.0680702933015115	-0.681154517267565	1413
hsa-mir-381	-2.93857623333333	UAUAUUCGGUUUAUUGACAUGGAAUAUA	0.0763168900822309	0.0440615770326911	-0.0259707028242251	-0.682509113005237	1414
hsa-mir-4633	-2.9391799	UCCUCCACAAAUGCGUGUGGAGGA	0.369987758448587	0.213612531937158	-0.125881290372388	-0.684342438527181	1415
hsa-mir-665	-2.93945702333333	ACCCAGGACUCUUUCAUGACCA	0.207621145881312	0.119870124464034	-0.0706324822010395	-0.685184057433405	1416
hsa-mir-4419b	-2.93950996666667	UCCCAGCCACUCUGGAGG	0.314865811646016	0.181787861112437	-0.107115068571469	-0.685344845447021	1417
hsa-mir-3926-2	-2.93958703333333	GAGACGCUUUUAAAGUCUC	0.211357294787294	0.122027191040635	-0.0719003357922784	-0.685578895618568	1418
hsa-mir-5692c-1	-2.9402108	UAAGAGUAAUAGCUCUCUAGGUUAUUAUGAAUA	0.203461662297643	0.117468645497313	-0.0691996853754987	-0.68747326450273	1419
dU1A	-2.94045143333333	AUUACGGUCC	0.298227980172306	0.172182004632359	-0.101422515193264	-0.688204063892174	1420
hsa-mir-8089	-2.94108213333333	GGGGGCAGGCUGCCACCUCCUG	0.326955732830491	0.188767980362776	-0.111168514855425	-0.690119489193152	1421
NEAT1_ParasoR_ID44	-2.94136786666667	CCUUUUUCUGG	0.131552439540485	0.0759518363812512	-0.0447249189845704	-0.690987256524685	1422
hsa-mir-7109	-2.94179913333333	CUGCUCUCCCUGGCAGCAAG	0.363728295795436	0.209998629489379	-0.123641445017117	-0.692297006143844	1423
hsa-mir-6079	-2.9425347	CCAAAGAAACUUUUUUGG	0.26534177114821	0.153195142999671	-0.090174559759044	-0.694530909749185	1424
hsa-mir-3154	-2.942787	CCUGCCACGUCAAAGGAGGCAGA	0.173970577886292	0.100441959973726	-0.0591176248523228	-0.695297140609239	1425
hsa-mir-4775	-2.94305273333333	CUCUUGAUAGCAGACAU	0.00155448103665998	0.00089748004496581	-0.000528186606734484	-0.69610416827688	1426
hsa-mir-3141	-2.9431349	AGGAGGGUCC	0.251801879371084	0.145377882837349	-0.0855556703741592	-0.696353707062719	1427
hsa-mir-4699	-2.9433653	AGUUCCUGAUUAAGAAAUGGAAUU	0.224810014171366	0.129794122198362	-0.0763785637383732	-0.697053427990808	1428
hsa-mir-215	-2.94355856666667	CAGACAAUAUAGCUGAGUUUGUCUG	0.308790932956271	0.178280528265619	-0.104903954163871	-0.697640375609599	1429
hsa-mir-6738	-2.94363013333333	CAGGGGUUCUGAUAAACCCUUC	0.135893781424513	0.0784583112866389	-0.0461653724378166	-0.697857722373572	1430
hsa-mir-767	-2.94396756666667	CAUGCAGCAUGCUUGUCUG	0.0212930967814295	0.012293575158639	-0.00723278918644432	-0.698882501736281	1431
hsa-mir-6837	-2.9441612	AAUGUCAGGGCCACCCCUGACCUU	0.224398360848825	0.12955645404178	-0.0762180959550806	-0.699470562915573	1432
hsa-mir-4681	-2.9443554	AUCUGCAGGGCAUUGUGCUAACAGGU	0.0283867570921729	0.0163891018485865	-0.00964107698825112	-0.70006034505201	1433
hsa-mir-181c	-2.9443831	GAGUUUGGGCAGCUCAGGCAAACC	0.239396547766483	0.138215661296046	-0.081306181850617	-0.700144469486504	1434
hsa-mir-3929	-2.94463446666667	AAUCCCAGCACUUUGGGAG	0.203115116416193	0.117268567139371	-0.0689780408113336	-0.700907865828912	1435
hsa-mir-548d-1	-2.94593373333333	UUUGCCUGUAAAAGUAAUGGCAAA	0.272984668942	0.157607772098305	-0.0926649047984923	-0.704853716861179	1436
hsa-mir-422a	-2.94719476666667	AGGCCUGAGUCUCUCUGCUGCAGAUGGGCUC	0.34417795138337	0.198711232880323	-0.116781542664261	-0.708683453902627	1437
hsa-mir-4664	-2.9487323	CAAGUUAUCACUGAGCGACUUC	0.125780258180964	0.0726192659195203	-0.0426557060405124	-0.713352916797448	1438
hsa-mir-548aq	-2.9494144	UUUGCCAUUACUUUCAGUGGCAAA	0.612584119158439	0.353675606097415	-0.207696863200518	-0.715424443034639	1439
hsa-mir-3687-1_3687-2	-2.95050263333333	CGGUGGUCCCUCCCG	0.179655174737506	0.103723963496008	-0.0608896845940247	-0.718729389380023	1440
hsa-mir-1273e	-2.95085083333333	UGGAGGCUGCAGUGAGCCGAGAUCGAGCCACUGUACUCCA	0.273438140079622	0.157869583781681	-0.0926641689206438	-0.719786866928463	1441
hsa-mir-4718	-2.95110753333333	GCACCUGUUUGUGAC	0.382485523959095	0.220828120218919	-0.12960745063975	-0.720566460514579	1442
hsa-mir-4443	-2.95123816666667	UUUUAGAA	0.593087350626856	0.342419141537377	-0.200962212174401	-0.720963191752593	1443
NEAT1_ParasoR_ID11	-2.9519126	AAAUGGUUCUUAACAUUU	0.157361159871075	0.090852508011557	-0.0533082042710462	-0.723011434451956	1444
hsa-mir-4283-1_4283-2	-2.95243946666667	GUUUGCAAGGGGUGUUUCUGUCCAUGGUCAGGC	0.237738400751274	0.137258329670459	-0.0805227011206713	-0.724611519664538	1445
hsa-mir-4646	-2.95304443333333	GGGACAUUGCGGAGAGGGUCUCACAUUGUCCC	0.109244971721188	0.0630726138308409	-0.0369940155617213	-0.726448793264637	1446
hsa-mir-296	-2.95353553333333	CUGUUGUGCCUAAUUCAGAG	0.0771863017137965	0.0445635320722121	-0.0261335273751336	-0.727940255711616	1447
hsa-mir-4673	-2.95423786666667	UGGACCUCAGGGAAGAGGCUG	0.158503496786201	0.09151203653701	-0.0536529230007616	-0.730073230242116	1448
hsa-mir-6723	-2.9549652	GGGCAUUCCGGAUAGGCCGAGAAAGUGUUG	0.224284008945511	0.129490432939619	-0.0759007276787932	-0.732282129352488	1449
hsa-mir-4773-2	-2.9553998	UCUGCUUUGAUGAAAUAAAGCAGA	0.09270883626338	0.0535254715729194	-0.0313693045060705	-0.733602002248959	1450
hsa-mir-4288	-2.95626523333333	CAGCACUGAGCAGGCAGUGUUGU	0.240232118033713	0.138698078014758	-0.081262031337709	-0.736230308738534	1451
hsa-mir-194-1	-2.95674413333333	UGGACUGUGUACCAAUUUCCA	0.255623483341541	0.147584286918429	-0.0864543808372623	-0.737684719990537	1452
hsa-mir-4469	-2.95674756666667	UGGCGGCGGCGAGGACACCGCCGCU	0.535070092515236	0.308922861948989	-0.18096576743562	-0.737695146966175	1453
hsa-mir-548j	-2.9571133	UUUGGUAUUACUUUCAGUGGCAAA	0.294484452843541	0.170020678121378	-0.0995851098581649	-0.738805872953299	1454
hsa-mir-6731	-2.95730706666667	UGGAAGCUCCAGGUGCCAACCACCUGCCUCUA	0.270837469022463	0.156368085646756	-0.0915824643559039	-0.73939433906368	1455
hsa-mir-548ax	-2.95744923333333	GCCAUGGAAAGUAAUGGC	0.0694530209598075	0.0400987203471776	-0.0234840957460924	-0.739826096841212	1456
hsa-mir-3615	-2.95783006666667	GAUUGGUCUGUGGUCCUCUC	0.22981882244099	0.132685959001148	-0.0776984536843203	-0.740982681274574	1457
hsa-mir-198	-2.95828363333333	GUUCCUGUGAUUUUUC	0.192125003892813	0.110923422715574	-0.0649447543595847	-0.742360155618976	1458
hsa-mir-5001	-2.9592061	GGAGCUGGCUGCUGGCCUCAGUUCU	0.187522289901573	0.108266044553728	-0.0633691211644817	-0.745161671383429	1459
hsa-mir-3614	-2.95954113333333	GCUGCCCCUUUGCUCUCUGGGGUAGC	0.168612981164332	0.0973487500640923	-0.056972677036059	-0.74617916198647	1460
hsa-mir-514b	-2.9603607	CAAUCAUGUGUAAUUAGAUAUGAUUG	0.2642867008795	0.152585997896017	-0.0892751686912679	-0.748668172180179	1461
hsa-mir-4462	-2.9605993	GUCAGGAGUGGCUUUCCUGAC	0.0470851466172713	0.0271846220743145	-0.0159039241201169	-0.749392796370466	1462
PARIS_ID46	-2.9611461	GUAGGUGUCUUCACCUGC	0.17546744052305	0.101306174019998	-0.0592565968031939	-0.751053418781397	1463
hsa-mir-3123	-2.9617829	UCCCAUUUCCACAUGGAGAGUGGAGCCCAGA	0.245424681761493	0.141696006080776	-0.0828638323766042	-0.752987369679861	1464
hsa-mir-3195	-2.96182286666667	GGUUGGCCGCUGACCCCCGCGGGGCCCCCGGCGGCC	0.340350331588384	0.196501355561332	-0.114912453212108	-0.753108747774881	1465
hsa-mir-548h-3	-2.96248483333333	UGUCAUUGAAAGUAAUAGCA	0.236847824552144	0.136744155262158	-0.0799490420633302	-0.755119129417084	1466
hsa-mir-4452	-2.96248803333334	GCAAGGCUGUAGUGUGCACAGCCUUGA	0.155348298478946	0.0896903819449696	-0.0524384560312133	-0.755128847763313	1467
hsa-mir-485	-2.96276676666667	GAAUUCGAUUCAUCAAAGCGAGUC	0.46150032941034	0.266447339416161	-0.155766675461114	-0.755975356212477	1468
hsa-mir-526b_518a-1	-2.96289073333333	UUUCUGUUGUCUGAAAGAAGAGAAA	0.11549500404573	0.066681071675859	-0.0389805141129166	-0.756351840895865	1469
hsa-mir-8061	-2.96333283333333	UGUUCAGUGGGAUUUGGAGA	0.0517607213877795	0.0298840664266837	-0.0174670630330633	-0.757694491166299	1470
hsa-mir-1539	-2.96357143333333	AGCGCGAAAGU	0.303923445407232	0.175470283018904	-0.102553102647972	-0.758419115356584	1471
hsa-mir-376a-1	-2.96367343333333	UGAGUACAUUAUUUAUGAUUAAUCA	0.169452596885275	0.0978335024265945	-0.0571765414432609	-0.758728887642457	1472
hsa-mir-632	-2.964862	GCGGGGAACGAGGCCGUCGGCCAUUUUGUG	0.479521235900809	0.276851714629474	-0.161734757267222	-0.762338544635055	1473
hsa-mir-944	-2.96494886666667	UUUUCUUAAAUUGUAUAAAGAGAAAU	0.13488084290804	0.0778734909614804	-0.0454917939477584	-0.762602357241913	1474
hsa-mir-6732	-2.96513726666667	CUGGCCAUCAGUGUGGGCUAAC	0.349800815269209	0.201957594858428	-0.117971204639186	-0.763174524875814	1475
hsa-mir-3199-2	-2.96561673333333	AGUUUCUGGAAUGUCAGAACUUCCAGAAACU	0.208370999980932	0.120303052930302	-0.0702622822561174	-0.764630657084963	1476
hsa-mir-20a	-2.9657781	AGGUAGUGUUUAGUUAUCUACU	0.0982784380950875	0.0567410826897347	-0.0331374886391829	-0.765120724939836	1477
hsa-mir-508	-2.96624716666667	CUCAUGUAAACUAAAACAUGAU	0.122538276651188	0.0707475070105963	-0.0413108786173376	-0.766545272523758	1478
hsa-mir-6863	-2.96695233333333	UUAAUGAGGCCAUAGA	0.429294868213823	0.247853507724976	-0.144692202631889	-0.768686851839977	1479
hsa-mir-6796	-2.9669524	CUGGCUGGUCCAGCCCCUCAGAAG	0.403622730570157	0.233031692145732	-0.136039503218911	-0.768687054305518	1480
hsa-mir-3125	-2.96746936666667	GAGAACUCACGGUGCCUGUGGUUCGA	0.166719117164178	0.0962553271737952	-0.0561822538210235	-0.770257073384473	1481
hsa-mir-127	-2.9674872	CUGAUUCAGAAAGAUCAUCGG	0.170327116776484	0.098338406721196	-0.0573977595510721	-0.770311232918113	1482
hsa-mir-495	-2.96753953333333	UUUUCGCUUUAUAUGUGACGAAAC	0.269711916478775	0.155718247582671	-0.0908873878339935	-0.770470168371978	1483
hsa-mir-3713	-2.9708047	UGGUUUCACUA	0.111562108023424	0.0644104130986858	-0.0375528246684892	-0.780386424666955	1484
hsa-mir-1268b	-2.9714274	GGUGGGUGCC	0.231634626189415	0.133734313784097	-0.0779539914686845	-0.782277554102374	1485
hsa-mir-501	-2.97195173333333	GAGAGUGCUUUCUGAAUGCAAUGC	0.35004776747583	0.202100172781398	-0.11778379963231	-0.783869945624194	1486
hsa-mir-3147	-2.9720522	GUGACGCCGCGAAGUGCAC	0.142222131839844	0.0821119861024565	-0.0478531742611534	-0.784175061202503	1487
hsa-mir-3132	-2.97208703333333	AGGACGGUGCGCCUUGUUUCCC	0.0741171131676319	0.0427915352388902	-0.0249377330934034	-0.784280849450454	1488
hsa-mir-4495	-2.97255363333333	UGCUCAGUGGAGUUAUUUUGAGCA	0.190736500663856	0.110121770002564	-0.0641658735859273	-0.785697905809163	1489
hsa-mir-770	-2.972846	GCCACAUGAGCUGGGCCUCGUGGGC	0.301219033548264	0.173908890104129	-0.101323456898966	-0.786585818462553	1490
hsa-mir-3191	-2.97324713333333	UCCACACUGACAAGGGCCGUGGGG	0.27118626628689	0.156569463841265	-0.0912087876068547	-0.787804053654773	1491
hsa-mir-6717	-2.97332296666667	GAGACAACUUCCCAGUCUC	0.4022927932448	0.232263852472932	-0.135300738518763	-0.788034358213716	1492
hsa-mir-4650-1_4650-2	-2.97456633333333	ACCUUCCAAGGCUCAGAAGGU	0.28210598001165	0.162873963499729	-0.0948393642630652	-0.791810441885391	1493
hsa-mir-3166	-2.9745766	UGCGUUAGGAUUUCUGUAUCAUCCUCCUAACGCA	0.404752764507373	0.233684117543577	-0.136070714906912	-0.791841621579525	1494
PARIS_ID10	-2.97512203333333	GUCAUGUGUCUGCUGGUGAU	0.0677697184571637	0.0391268651941487	-0.0227788029189628	-0.793498093446754	1495
hsa-mir-568	-2.97536543333333	ACACUUCCUAUAUGUAUCCACAUAUAUAUAGU	0.209781680366382	0.121117509630583	-0.0705061899342433	-0.794237295156374	1496
hsa-mir-3918	-2.97557063333333	GACUGCUCAAGGUCAAAGGGGUC	0.427969113559172	0.247088082918233	-0.143827576722569	-0.794860484107955	1497
hsa-mir-4482	-2.97557493333333	GAAAUGUGUGGAAGAUGGCAUUUC	0.0900562327311292	0.051993990209521	-0.030265153709386	-0.794873543135689	1498
hsa-mir-548an	-2.97746021	UUUGCCUAUAAAAGUAAUGGCAAA	0.293232374804476	0.169297790528478	-0.0984840616239423	-0.800599096689961	1499
hsa-mir-6783	-2.97777223333333	GAUCCGGGAACCCACAGCCCCGUUC	0.329224937373134	0.190078106216317	-0.110560819154593	-0.801546706309686	1500
hsa-mir-4324	-2.97802433333333	CAGGGAACUUUAAAACC	0.131512106649134	0.0759285501755723	-0.0441608569739023	-0.802312329773101	1501
hsa-mir-466	-2.97838856666667	AUAUGUGUGUAUAUAUGUACACAUAC	0.150945645501761	0.0871485090634435	-0.0506803065224949	-0.803418500285431	1502
hsa-mir-5009	-2.97875526666667	GGGAUAUUUGCAUUAUACUUAUCC	0.228935864777045	0.132176183156187	-0.0768562182126604	-0.804532162022977	1503
hsa-mir-6849	-2.9788096	GUGUGGAGAGAGCACUGAGCCUGCCCACC	0.254744219212507	0.147076643536842	-0.0855187989230689	-0.804697171443229	1504
hsa-mir-4430	-2.97948396666667	GGAGAUCGUACC	0.159765555133149	0.0922406862633535	-0.053621887857275	-0.806745211677047	1505
hsa-mir-631	-2.97964433333333	CAGCUACACAAGCUG	0.208079384833585	0.120134688846482	-0.0698336316538848	-0.807232242548722	1506
hsa-mir-2278	-2.9809109	CUGGGGACUGUGUGGACUGGUAUCACCCAG	0.277937525826417	0.16046730535378	-0.0932391256063429	-0.811078784230518	1507
hsa-mir-544a	-2.98180283333333	GAUUCUGAUUCAGGGACCAAGAUUC	0.0113513364007656	0.00655369712664401	-0.0038068702175308	-0.813787570774759	1508
hsa-mir-4678	-2.98189623333333	AUGAUUUUUGGGGUCA	0.122526156299147	0.070740509322083	-0.0410900134382546	-0.814071225005157	1509
hsa-mir-1245a	-2.98221456666667	AUCUGAUGUUGAAUACUCUUUAAGU	0.499413883775815	0.288336740235003	-0.167464101798023	-0.815037997988845	1510
hsa-mir-4672	-2.98256156666667	GUGGCCUUGGACAAGCCUCUUGGUUAC	0.249039482734693	0.14378301239572	-0.083498522048288	-0.816091831157446	1511
hsa-mir-5187	-2.9829627	AAGUGGAGCAGGAAUGCGCUUUUCUCCACUG	0.130845601390226	0.0755437431849256	-0.0438643102678509	-0.817310066349666	1512
hsa-mir-7112	-2.98333736666667	CCUGCAGGUGAGAGCGGGAACACCUGCAU	0.23743446653846	0.137082853170875	-0.079586864426181	-0.818447922719996	1513
hsa-mir-6746	-2.98386136666667	CCUGGAGAGCUGCUGUCUCCAG	0.428795503961298	0.247565199639357	-0.143704901558585	-0.820039301914082	1514
hsa-mir-3943	-2.98396683333333	GGCGUGGACAACUUGCU	0.362374540138491	0.209217038296425	-0.121440538845966	-0.820359602408365	1515
hsa-mir-6073	-2.984146	UGCCUCUCGGGGU	0.0645826071090349	0.0372867855993691	-0.0216419059620524	-0.820903728564102	1516
hsa-mir-6813	-2.9844532	GGUUCUCAGUCAGAACC	0.143915700617027	0.0830897684918542	-0.0482217984242565	-0.821836689801554	1517
hsa-mir-1269b	-2.98530583333333	CUGGCUUCUCUGGUUCUCCAGCUUACAG	0.4232186986126	0.244345429570068	-0.141767283568412	-0.82442612290624	1518
hsa-mir-3685	-2.9858855	GACUUGAGAUUAUAGUC	0.130969939641165	0.0756155299075756	-0.0438630147208139	-0.826186560831506	1519
hsa-mir-103a-1	-2.98590616666667	GCCUUGUUGCAUAUGGAUCAAGC	0.269358734349145	0.155514337785056	-0.0902100465701656	-0.826249325150869	1520
hsa-mir-4781	-2.986596	UAUUGGGCCAAUUCCCCCAAUG	0.265260279954971	0.153148094037318	-0.0888169273497223	-0.828344337391432	1521
hsa-mir-504	-2.98672803333333	UCUAUCUGUAUUCUUACUGAAGGGA	0.317716013297888	0.18343342580339	-0.106375943759198	-0.828745320405924	1522
hsa-mir-548a-1	-2.98682883333333	UUUGCCAUUAAAAGUAACGACAAA	0.143171936370518	0.0826603560039183	-0.0479344295771834	-0.829051448311961	1523
hsa-mir-8079	-2.98689193333333	UGGCUGUAGGGCAGCAGUCA	0.492595133692259	0.284399933038725	-0.164918967504301	-0.829243081951551	1524
hsa-mir-6072	-2.98755916666667	CUUUGCUACUGCUC	0.401815045855308	0.231988024889004	-0.134496096458444	-0.831269458371914	1525
hsa-mir-802	-2.9875681	UUGUGUCCAUCAUGCAACAA	0.23668058399216	0.136647598879831	-0.0792218205811476	-0.831296588755121	1526
hsa-mir-548f-2	-2.9884411	UUUUAUCAUUACUUUUAAUGGCAAAA	0.325293796316929	0.187808460869294	-0.108850663416766	-0.833947875084205	1527
hsa-mir-623	-2.98862923333333	GGGUUGCAUCCUAAGCUGUGCUGGAGCUUCCC	0.145277273623417	0.083875873033615	-0.048610002205387	-0.83451923285593	1528
hsa-mir-5091	-2.9888571	GCUGGUCGCGGGUUGUGGGGUUUAGGUCACCGGC	0.195228546225981	0.11271525371707	-0.0653187956781144	-0.835211260093253	1529
hsa-mir-4268	-2.98924903333333	UGCCCUAGCGGCU	0.0596838346672139	0.034458478011385	-0.0199661634081587	-0.836401555040082	1530
hsa-mir-7641-2	-2.98969996666667	AAGCAGGGUCGGGCCUGGUU	0.414928559834103	0.239559115714683	-0.13878602015597	-0.837771031995402	1531
hsa-mir-548ag-2	-2.9905203	CUGCCAUUGAAAGUAAAGGCAA	0.427740343764988	0.246956002615979	-0.143032081663177	-0.840262370542892	1532
hsa-mir-6088	-2.99063283333333	GGGGUCUUGCUCUAUU	0.168646793220575	0.0973682714638662	-0.0563916744780077	-0.840604132385083	1533
hsa-mir-4773-1	-2.9922162	UCUGCUUUAUUUCAUCAAAGCAGA	0.137418869895404	0.0793388215258456	-0.0459254481328602	-0.845412790343	1534
hsa-mir-1263	-2.99259196666667	GAGUAUUUUAAUACUGGCAUACUC	0.0366664683232976	0.0211693953566888	-0.0122524115321138	-0.846553987394845	1535
hsa-mir-7641-1	-2.99323913333333	AAGCAGGGUUGGGCCUGGUU	0.290312374010778	0.167611927284202	-0.0969893687336234	-0.848519421685765	1536
hsa-mir-1288	-2.9933548	CUCACCAUAGUGGUGGA	0.239884209893044	0.13849721315609	-0.0801389163399688	-0.848870699408631	1537
hsa-mir-548l	-2.9938595	UGUCGUAGAAAGUAAUGGCA	0.237518936476126	0.137131621912125	-0.0793353650951643	-0.850403464827059	1538
hsa-mir-3680-2_3680-1	-2.9945674	UGCAAAUGCAAAGUUGGCUUUUGCA	0.042570363624593	0.024578010898159	-0.014215864242893	-0.852553345230676	1539
hsa-mir-6743	-2.99523123333333	GGCCCCAGGAAGAAGGGCCUGGUGGAGCC	0.133730494530206	0.0772093370158763	-0.0446478031618881	-0.854569395908177	1540
hsa-mir-548ah	-2.9952695	UUUGCCAAUAAAAGUAAUGACAAA	0.685124983880481	0.395557093871934	-0.22873567266	-0.854685611131768	1541
hsa-mir-5684	-2.9962705	ACAGAGUGAGAUGGUCUUGUUUUGU	0.270660486172032	0.156265904550418	-0.0903324603609827	-0.857725631309789	1542
hsa-mir-4647	-2.99631986666667	GGAAAGGGGAUGCAGAGCCCUGCC	0.317362282202915	0.183229199060487	-0.105917357400154	-0.857875557046837	1543
hsa-mir-7855	-2.99713983333333	UCGGCACUAUUGUGACUGU	0.097490042114789	0.0562859020582814	-0.0325276922452975	-0.860365782033825	1544
hsa-mir-3915	-2.9973699	UAUUGCAAAGAUUUUCAAUA	0.634005136861185	0.36604303643441	-0.211520485630147	-0.861064490634182	1545
hsa-mir-7153	-2.99765653333333	UAGGUGGUCGAAGUCAUCCACA	0.214803507905652	0.124016863112204	-0.0716571446785451	-0.861934991250591	1546
hsa-mir-3139	-2.9979262	UGUUGACUGAAUAAUAAACA	0.141676723754186	0.0817970945973833	-0.0472582426325857	-0.862753964385465	1547
hsa-mir-891b	-2.99821736666667	UUGAUUCAGUAAAACAUUCAA	0.307866745906819	0.177746948623836	-0.102683264172102	-0.863638232659026	1548
hsa-mir-1285-2	-2.99912013333333	CAAUUUGAGACCAAU	0.547534805016779	0.316119367067127	-0.18256514600108	-0.866379919854541	1549
hsa-mir-6871	-2.99929616666667	GGUUGCUGGAGGUCAGC	0.0644139153101509	0.0371893913438734	-0.0214763436922399	-0.866914530129605	1550
hsa-mir-4689	-2.99963246666667	GGCCGGUCAGGCA	0.19942071418828	0.115135603018591	-0.0664817161450067	-0.867935867578025	1551
hsa-mir-4703	-2.9997426	UAUAGUGUGUUUGAUUUGCACUGUA	0.150831195653552	0.0870824314127712	-0.0502813793601996	-0.868270340660548	1552
hsa-mir-6866	-2.99984616666667	GAUUCUUGAGGCUUGGAAGAGUAAGGAUC	0.0200707350533888	0.0115878442859077	-0.00669058809628587	-0.868584870886759	1553
hsa-mir-124-3	-3.0004346	CUUGAUUUAAUGUCUAUACAAUUAAG	0.179358893169532	0.103552905252983	-0.0597776379360283	-0.870371933031368	1554
hsa-mir-548d-2	-3.0026144	UUUGCCAUUGAAAGUAAUGGCAAA	0.386546702896455	0.223172842971631	-0.128736711212887	-0.876991948999454	1555
hsa-mir-548aw	-3.0031998	GGUUUUUACCAUUAAAACC	0.265182609789009	0.153103251146092	-0.0883000224590482	-0.878769798961704	1556
hsa-mir-4520-2	-3.00361363333333	CCAAAUCCUUUUCUGAUUUGG	0.109088879483216	0.0629824939352292	-0.036319211723031	-0.8800266038405	1557
hsa-mir-147a	-3.00373506666667	ACACACACCAGACUAUGGAAGCCAGUGU	0.112368608680954	0.0648760464704125	-0.0374096270766159	-0.880395394833122	1558
hsa-mir-1291	-3.00446486666667	CAGUUGUACUGUGGCUG	0.227708642582959	0.131467646092075	-0.07579008332209	-0.882611785168712	1559
hsa-mir-103b-2	-3.0045229	UGCUUGACCUGAAUGCUACAAGGCA	0.302855796947855	0.174853875893483	-0.100799962931837	-0.882788031426782	1560
hsa-mir-1206	-3.00494906666667	AAGCUCUUGCAGUAGGUUU	0.512605524621509	0.295952937628318	-0.170587092575959	-0.884082292431645	1561
hsa-mir-633	-3.00552016666667	UUAACCUAAAAUGAGAAGGCUAA	0.539307643648727	0.311369413236616	-0.179439036753115	-0.885816713534206	1562
hsa-mir-7-1	-3.0059158	GUUGUUUUUAGAUAACUAAAUCGACAAC	0.526925901561301	0.304220811109403	-0.175296294580607	-0.887018245318854	1563
hsa-mir-6509	-3.006481	GGAACACUAUAUUAAUCAGGUUUCC	0.0223409540487873	0.0128985558340204	-0.00743093139414061	-0.888734748220571	1564
hsa-mir-548ba	-3.00660596666667	UGCUAUUAGAAAGUAAUGGCA	0.164114265381207	0.0947514152956973	-0.0545845605312742	-0.889114269887153	1565
hsa-mir-4776-1	-3.0067239	CAAGGGCUCUCCUGAAAGGACAGUAGAGCCCUUG	0.116903330447554	0.0674941693030589	-0.0388806336516478	-0.889472431438599	1566
hsa-mir-598	-3.0067691	GUGAGCUGGAAAUGGGGUGCUAC	0.127638635748468	0.0736922007083745	-0.0424504281850136	-0.889609703079003	1567
hsa-mir-516b-2	-3.0071666	AGCACUUUGUGUUUUGUGAAAGAAAGUGCU	0.290599682161543	0.167777804722387	-0.0966357108919549	-0.890816903898947	1568
hsa-mir-4270	-3.00721166666667	GGGCAGAAAUAGAUGGCCU	0.180420839306559	0.10416602014106	-0.0599960559166579	-0.890953770608261	1569
hsa-mir-196b	-3.0072274	UUGGGAUCCACCUUUCUCUCGA	0.104064853770905	0.0600818713378109	-0.0346049167319055	-0.891001552477191	1570
hsa-mir-7515	-3.00740843333333	UUUAUGCCUGUUAGCAUGAAAAAAGAGGCUGAGAA	0.324965668805558	0.187619016362275	-0.10805505005696	-0.89155134766823	1571
hsa-mir-4298	-3.00783613333333	GCAGCCUUGC	0.0299275441427018	0.0172786756669733	-0.00994985857475406	-0.892850265380654	1572
hsa-mir-92a-1	-3.0084741	AAUGCUGUGUUUCUGUAUGGUAUU	0.270006684167726	0.155888431787235	-0.0897487148610406	-0.89478775942618	1573
hsa-mir-4693	-3.01048246666667	GUCACAAAUUCAAAUAAAGUGAG	0.384980323271882	0.22226849327373	-0.127879942014128	-0.900887135241903	1574
hsa-mir-1287	-3.0106365	CGAGUCUGAGCCUUUAAAAGCCACUCU	0.207015857936658	0.119520661306251	-0.0687614921086147	-0.901354931886679	1575
hsa-mir-642a	-3.01082053333333	GUCUUGGGGUGGGGGAUCAAGAC	0.166676432615572	0.0962306832381672	-0.0553591390686584	-0.901913838027301	1576
hsa-mir-4659a	-3.0113709	GAAAACUUUGGAGAAAAAUUUUC	0.346455003966273	0.200025889802021	-0.115048931357566	-0.903585292344958	1577
hsa-mir-7155	-3.01242733333333	GCCAUCUGGUUGUGACAUCACUGAUGGC	0.389632692835616	0.224954540093722	-0.129341773168841	-0.906793662624746	1578
hsa-mir-876	-3.01317456666667	ACCAUAUCUAAGCUAAUGUGGUGGU	0.10729168886248	0.0619448854465625	-0.0356075250499582	-0.909062997700696	1579
hsa-mir-6758	-3.01423406666667	AUGUGAUGUGAGCAGAUGGUUCUCACU	0.218449273460323	0.126121746836596	-0.0724725647142255	-0.912280681395615	1580
hsa-mir-1205	-3.0145027	UGAGGUACUUCCUUC	0.157678949235115	0.0910359837864307	-0.0523067865340159	-0.913096516314519	1581
hsa-mir-8076	-3.01465456666667	UGUGAGAGCUACUAAGUCUUAUA	0.0620452969462094	0.0358218688938442	-0.0205812293163702	-0.913557732829042	1582
hsa-mir-1323	-3.0152436	UUCUGUGGUUUGAAAGGAA	0.476357918032261	0.275025372206536	-0.157983228297794	-0.915346617163566	1583
hsa-mir-10b	-3.0160445	UUGUGUGGUAUCCGUAUAGUCACAG	0.634099521909131	0.36609752966725	-0.21024209752513	-0.917778937004307	1584
hsa-mir-3201	-3.01717146666667	AAAUAAGAGGCUAGGAUUGCCUCUUAUUU	0.0547690950943454	0.0316209517959925	-0.018152463557152	-0.921201515832102	1585
hsa-mir-409	-3.01835553333333	UUUGCAUCUGGACGACGAAU	0.564183117295266	0.325731274642664	-0.186917383013594	-0.924797506400323	1586
hsa-mir-124-2	-3.0195313	CUUGAUUUAAUGUCAUACAAUUAAG	0.0442460277113095	0.0255454560096962	-0.0146532767225528	-0.92836829000803	1587
hsa-mir-3193	-3.0234908	AGUGGACGAGUCUCAUUA	0.0839241042136886	0.0484536041592713	-0.0277573539213973	-0.940393224967946	1588
hsa-mir-8083	-3.0247923	AACUGUGCGGCCGGCCACACCGUCACACCGGGU	0.0312591443147445	0.0180474753847551	-0.0103343109921116	-0.944345858596015	1589
hsa-mir-4309	-3.02488746666667	UCCAGGAUCUGGGUUUUGAGGUCUUGG	0.381267258260951	0.220124754190151	-0.126043452016777	-0.944634878163387	1590
hsa-mir-6808	-3.0253642	CCAUGGGGGCCUUGCUGUGU	0.10818897401621	0.0624629332716082	-0.0357606446246075	-0.946082709285136	1591
hsa-mir-450a-2	-3.02557383333333	UAAUAUGUAAUAUAAAUGUAUUG	0.374543556964666	0.21624282343679	-0.123792568813971	-0.946719362195547	1592
hsa-mir-324	-3.0259242	CAUUGGUGUAAAGCUGGAGACCCACUG	0.392024916622872	0.226335691141256	-0.129555431898417	-0.947783419874237	1593
hsa-mir-526a-1	-3.02635643333333	UCUGUUGCUUGAAAGAAGAGA	0.314613195538686	0.181642013134869	-0.103957746706048	-0.949096105243818	1594
hsa-mir-4317	-3.02830963333333	GUUUAUUUUGUAGC	0.165084032008016	0.0953113103187367	-0.0545135907474243	-0.955027940819953	1595
hsa-mir-921	-3.02934113333333	AUUCAGACUCAGGU	0.158531309003783	0.091528093928318	-0.0523319434907429	-0.958160588985416	1596
hsa-mir-99a	-3.02935796666667	CUUGUGGUGAAGUGGACCGCACAAG	0.144936114558979	0.0836789047559252	-0.047843838910348	-0.958211711535869	1597
hsa-mir-548a-3	-3.02961303333333	UUUACCAUUACUUUCAAUGGCAAA	0.110261388506237	0.0636594423352979	-0.0363945452086077	-0.958986344716093	1598
hsa-mir-3170	-3.03111703333333	CAGUGUUAGCUCCAGAAGCAUUG	0.330375524594822	0.190742398058484	-0.108994644865793	-0.963553967441114	1599
hsa-mir-4707	-3.0326014	GGUUCUGGGGUGUAGACGCUGCUGGCCAGCC	0.189131125278284	0.109194906091554	-0.06236596912416	-0.968061964062742	1600
hsa-mir-302e	-3.0326607	UUCAGUUUCCUUACUGGUAA	0.157718778686527	0.0910589793309255	-0.0520067341152036	-0.968242057166193	1601
hsa-mir-3130-2	-3.03267403333333	CAGCCUUGACAACAGGCUG	0.165187472387053	0.0953710316494189	-0.0544692474599681	-0.96828255027546	1602
hsa-mir-8077	-3.0331091	AGUCCAAAGGAAAGGGCU	0.198733256753695	0.114738699283677	-0.0655213018066825	-0.969603840430753	1603
hsa-mir-3913-1	-3.03526403333333	GUCUGCCAAAACCUUGGCAGAC	0.277150754553732	0.160013062747705	-0.0913102621419608	-0.976148336750062	1604
hsa-mir-1181	-3.0387027	GCCGGAGCGGGC	0.047927066947708	0.0276707050037284	-0.0157722132368224	-0.986591509629342	1605
hsa-mir-3118-2_3118-3_3118-4	-3.03887083333333	CACACACAAUCACCGUGUG	0.173114785675468	0.0999478681104358	-0.0569668127307598	-0.987102127737162	1606
hsa-mir-6822	-3.0391974	GCUUCCGCUCUGCAGAGGC	0.0954479994608589	0.0551069281823382	-0.0314056597511103	-0.988093905215819	1607
hsa-mir-4708	-3.0412668	UGCUCCUUGAACAGGAGGAGCA	0.023708987144329	0.0136883901099917	-0.00779576035365559	-0.994378638239198	1608
hsa-mir-4425	-3.04143426666667	AACAGCUUUGCGAAGUGUUGUU	0.168606468103728	0.0973449897467994	-0.055436499138453	-0.994887231691558	1609
hsa-mir-3670-3_3670-2_3670-1_3670-4	-3.04145763333333	CCUCACCUGCUGAGAG	0.00436617836366442	0.00252081425359158	-0.00143555455641157	-0.994958195865545	1610
hsa-mir-4539	-3.04192033333333	UGCUGUGCUGUGCUGAGCAGGGCUGAGCUG	0.140991407230986	0.0814014269182339	-0.0463494739444697	-0.996363407989791	1611
hsa-mir-33b	-3.0437703	AUUGCACGUGUGUGAGGCGGGUGCAGU	0.196704807644324	0.113567573644344	-0.0646253784802104	-1.00198172566745	1612
hsa-mir-8062	-3.04382716666667	UUGCUCACGGUAAGAAAAACAUGAGUAA	0.110934964601262	0.0640483316750804	-0.0364458816243331	-1.00215442877846	1613
hsa-mir-4483	-3.0455022	CCCAUAUAAUAUUAGGGG	0.169815089873927	0.0980427878511721	-0.0557593062562643	-1.00724147686257	1614
NEAT1_ParasoR_ID45	-3.0458653	UGUAUGGAUAGACCCCAUUUUGUUUAUUCACACA	0.806830943135506	0.465824062209804	-0.264893835960345	-1.00834420546061	1615
hsa-mir-374b	-3.04640036666667	UAAGUGUCCUAGCACUUA	0.273247476274719	0.157759503982595	-0.0896951954393647	-1.00996919393539	1616
hsa-mir-8082	-3.0465012	UCUGGGGAGAGAGUCCUCUUUUCAGC	0.113689378739265	0.0656385934191161	-0.0373180154136375	-1.0102754230742	1617
hsa-mir-326	-3.04921036666667	AAGGCGGGUGGUGCUCAGAUCGCCU	0.3172029442231	0.183137205234949	-0.104027897743854	-1.01850311671285	1618
hsa-mir-4429	-3.04941586666667	GGCGACUGGUGUCUAAUUUGUUUGUC	0.565004902407247	0.326205732498283	-0.18528299422304	-1.01912721675939	1619
hsa-mir-4695	-3.0508332	CAGGCGGGGCAGCCCAAUGCCAUGGGCCUGAU	0.223998961759469	0.129325860870026	-0.0734222250365799	-1.0234316342742	1620
hsa-mir-3199-1	-3.0509852	AGUUUCUGGAAGUUCUGACAUUCCAGAAACU	0.280744300984064	0.162087797746602	-0.092017588608448	-1.02389325571981	1621
hsa-mir-548f-3	-3.0511274	UUUUGCAGUUUUUUUAAGUAAUUGCAAAA	0.145561039986531	0.0840397056197454	-0.0477072966492748	-1.02432511473011	1622
hsa-mir-4688	-3.05226366666667	CCUCCCUAGGGGAUCCCAGGUAGG	0.0799350469706698	0.0461505208862016	-0.02618877518467	-1.02777593750162	1623
hsa-mir-4752	-3.052885	UGCUUCCACAUAGCAGCA	0.314103692253052	0.181347851275755	-0.102887495681315	-1.02966291639334	1624
hsa-mir-548f-4	-3.0529577	UUUUGCCAUUAAAAGUAAUGACAAAA	0.151647222510799	0.087553564738469	-0.0496722317871614	-1.02988370507161	1625
hsa-mir-3935	-3.0534615	UAUGAAGGUAAGCAUUUUUGUA	0.0867227100198676	0.0500693799748244	-0.028401442107545	-1.03141373720516	1626
hsa-mir-4515	-3.053758	GCCCCAGGGCAGGGGC	0.185958634137059	0.107363267477166	-0.0608950133367014	-1.03231420272242	1627
hsa-mir-4720	-3.05435183333333	ACUUAAGCACCAGGUAAAAUCUGGUGCUUAAGU	0.109163054226618	0.0630253187432994	-0.0357401701517417	-1.03411766457629	1628
hsa-mir-1178	-3.05526133333333	GCAUGCCC	0.259108056652689	0.149596106257631	-0.0848071665182234	-1.03687980079198	1629
hsa-mir-27a	-3.0555503	UGAGCAGGGUCCACACCAAGUCGUGUUCA	0.3234720129629	0.18675665375944	-0.105863749964417	-1.03775738770251	1630
hsa-mir-5096	-3.05580753333333	AGGCUGGUCUCAAACUCCU	0.0665193767743163	0.0384049800869777	-0.0217681827303291	-1.038538601013	1631
hsa-mir-374a	-3.0563947	UAAGUGUUAUAGCACUUA	0.0399939619421476	0.0230905246932586	-0.0130853393843889	-1.04032181631223	1632
hsa-mir-4504	-3.0564028	CAUUUGUGGCAUGGACCAUUUGUG	0.0618093530861636	0.0356856466427332	-0.0202229081475006	-1.04034641587611	1633
hsa-mir-107	-3.05783466666667	GCCUUGUGGCAUGGAGUUCAAGC	0.232640751166457	0.134315200310431	-0.0760802255604152	-1.04469497088	1634
hsa-mir-4316	-3.05862923333333	UGUGGUCACCCACUCU	0.0506048689254639	0.0292167346964223	-0.0165449503895292	-1.04710805649384	1635
hsa-mir-7154	-3.05925813333333	GCUUGGAGCCUUGGUAGGGAAGCAAGCUGAGGAGAUAGGA	0.411552654017397	0.237610035582649	-0.134526946102771	-1.04901801522507	1636
hsa-mir-548as	-3.05942426666667	UUUGCCGUUGCUUUUAAUGGUAAA	0.190694939580376	0.110097774699829	-0.062330335043117	-1.0495225593665	1637
hsa-mir-6129	-3.05951746666667	UAUAGGAAGGAAAUCUUAU	0.160652447341997	0.0927527337188744	-0.0525090799749634	-1.04980560620026	1638
hsa-mir-4747	-3.06056043333333	UCUUAGCACGGGGUCUAAGG	0.225023545847147	0.129917404768855	-0.0735236407673442	-1.05297307843969	1639
hsa-mir-421	-3.06273866666667	GAAUGAAAAAAUGAAUCAUC	0.0919783901595009	0.0531037483182163	-0.0300314196443034	-1.05958833646744	1640
hsa-mir-514a-2_514a-3	-3.0627534	CAAUCAUGUAUAACUAAAUUUGAUUG	0.136321508517658	0.0787052596390059	-0.0445094627982972	-1.05963308135317	1641
hsa-mir-378j	-3.06291623333333	AGAAGAACU	0.217099790058727	0.125342622231417	-0.0708800938452241	-1.06012760345007	1642
hsa-mir-561	-3.06328366666667	UUUGCCAGAGCUACAAAGGCAAA	0.177756003212446	0.102627476304778	-0.0580279277256331	-1.06124349230862	1643
hsa-mir-5688	-3.06419976666667	AUUAUGUUUUGGACAUAGAAACAUAAC	0.464059647423113	0.267924962359777	-0.151445624554672	-1.0640256726134	1644
hsa-mir-5585	-3.0644272	UCGAGAGGUCAGAGGAUUGCUCCUGA	0.232353098498901	0.134149123965384	-0.0758226850678329	-1.06471638382468	1645
hsa-mir-3129	-3.0646617	GUUUGCCUGUUAAUGAAUUCAAAC	0.353765727464547	0.20424673798172	-0.115433859294991	-1.06542855638386	1646
hsa-mir-587	-3.06491793333333	UCACAGGGCUCAGGGAAUGUGUCUGCACCUGUGA	0.414563118206786	0.239348127892779	-0.135260756478369	-1.06620673271115	1647
hsa-mir-449b	-3.06586586666667	UGGCUGCUUGGGUCAAGUCAGCAGCCA	0.463452312397105	0.267574317319023	-0.151165227884216	-1.0690855903143	1648
hsa-mir-299	-3.06663843333333	CAUACAUUUUGAAUAUGUAUG	0.175461029269646	0.101302472481119	-0.0572160797837929	-1.07143186229785	1649
hsa-mir-548ao	-3.06872193333333	UUUUGCAGUUGAAAGUAAUGGCAAAG	0.279100293115116	0.161138629360915	-0.0909500108444003	-1.07775941678427	1650
hsa-mir-19a	-3.07012113333333	CACUACAAGAAGAAUGUAGUUGUG	0.113664774453009	0.065624388127823	-0.0370228956828162	-1.08200876367047	1651
hsa-mir-126	-3.0709669	ACGCGCUGUGACACUUCAAACUCGU	0.0929295436934354	0.053652897067074	-0.030260679036767	-1.08457734282389	1652
hsa-mir-3677	-3.07147283333333	UGCAGUGCUGGGCAUGGGCUUCUCG	0.155974704939881	0.090052037883813	-0.0507817302654144	-1.08611385385493	1653
hsa-mir-6515	-3.0723014	GACAUCUGGGCCAACUCUGAUCUC	0.125188657446592	0.0722777050762777	-0.0407475182762316	-1.08863019689738	1654
hsa-mir-125a	-3.0739077	CUGUGAGGACAUCCAGGGUCACAG	0.188161610165651	0.108635156280292	-0.0612125114119889	-1.09350850300324	1655
hsa-mir-4801	-3.07504003333333	UGUAAAAUGUAAUAACAUUUCUUAUGUUUAAAACACUUUACA	0.407568305155176	0.235309670694501	-0.132540812716956	-1.09694738030752	1656
hsa-mir-8052	-3.07509036666667	GAGCUCAGGAGCUC	0.338159115927995	0.195236256609954	-0.109967212539042	-1.09710024179498	1657
hsa-mir-1253	-3.0751981	UGCAGAUGUGGACUGCUAAAUGCA	0.133322868666857	0.076973994113943	-0.0433542374609483	-1.09742742611784	1658
hsa-mir-4750	-3.0763031	UGAGUGCCGACUGGCGCCUG	0.112948422763799	0.0652108022872229	-0.036715635323385	-1.10078329254813	1659
hsa-mir-6744	-3.07727246666667	GCCUCCUGGAUCUCUAGGUCUCAGGGC	0.483625552132622	0.279221342710751	-0.157160458611093	-1.10372724282442	1660
hsa-mir-4449	-3.0781226	GGCGGGCGGCGGUGCCCGUC	0.17653353872021	0.101921686101111	-0.0573510420670738	-1.10630908347111	1661
hsa-mir-548i-3_548i-2_548i-1	-3.078415	UGCCAUUAAAAGUAAUGGCA	0.285340094301327	0.164741180255464	-0.0926905872994145	-1.10719709735728	1662
hsa-mir-548aj-1	-3.07913343333333	UAUGCCAUUAAAAGUAAUGGUAAA	0.0783802410321217	0.0452528532590432	-0.0254552921233007	-1.10937896731722	1663
hsa-mir-548ae-1	-3.07913773333333	UUUGCCAUUAUAAUGGCAAA	0.167732738779772	0.0968405418864148	-0.0544739317647193	-1.10939202634496	1664
hsa-mir-554	-3.08162283333333	CAGUACUGGUCUUAGACUG	0.577349404628674	0.333332834178835	-0.187352390559803	-1.11693923328242	1665
hsa-mir-6824	-3.08244513333333	GGGAUGCCUUCACUGUGUCUCUC	0.401258837502395	0.231666897846724	-0.130175500340042	-1.11943654456353	1666
hsa-mir-518a-2	-3.0827302	UUUCUGUUGUCUAAAAGAAGAGAAA	0.247551037080679	0.142923657896701	-0.0803025308801527	-1.1203022872396	1667
hsa-mir-4698	-3.08355866666667	UCCACCUAGACGGGCCUGGGUCAA	0.644701175818202	0.372218397405507	-0.20907699366561	-1.12281832658374	1668
hsa-mir-934	-3.08416643333333	CUGGUAGUAUAAAACCCAG	0.728412994664197	0.420549438550595	-0.23617823824019	-1.12466410373679	1669
hsa-mir-599	-3.08468463333333	GGACAGGGAUUCUUUUCACUGUU	0.224928746497293	0.129862672338697	-0.0729179067664474	-1.12623786842835	1670
hsa-mir-4663	-3.0860363	CAGUGGCAUCUGUCAUUG	0.396040980216958	0.228654366538384	-0.128333221555741	-1.13034285738002	1671
hsa-mir-3938	-3.0868221	AAUUUUUUUUUAAUUUAAAAAAUU	0.286774894574316	0.165569562579308	-0.0929029549757067	-1.13272931877452	1672
hsa-mir-539	-3.0878888	UGUUCGCUUUAUUUAUGAUGAAUCA	0.312357736466651	0.180339823232483	-0.101155759387013	-1.13596886874844	1673
hsa-mir-4804	-3.088111	AGCAAGGUGCGUCGUAUCUUGCU	0.146042692979108	0.0843177881046658	-0.0472919182565354	-1.13664368641433	1674
hsa-mir-6869	-3.08859123333333	GGCGGCUCGGAGUACCUCUGCCGCC	0.217363878001067	0.125495093476017	-0.0703763824928297	-1.13810214697726	1675
hsa-mir-5000	-3.09167	CUGAGUAACUUGUGCUUAUAACUCAG	0.286099649234248	0.165179709500451	-0.0925388703303549	-1.14745230960472	1676
hsa-mir-1270	-3.09258956666667	GUGUUGGGUAUAAGUAACA	0.0269552717931626	0.015562633425862	-0.00871608443735914	-1.15024501811791	1677
hsa-mir-4486	-3.09342776666667	GGCAUCUAGCACAGGCGGUAGAUGCU	0.146404298609241	0.0845265612125635	-0.0473275310278214	-1.15279061743181	1678
hsa-mir-4671	-3.09378883333333	CUAAUCUCUUAGCACUGAAGAUUAG	0.329401598182344	0.190180101382069	-0.106471907401462	-1.15388717083069	1679
hsa-mir-4634	-3.09626566666667	GGGGCUCUU	0.276173320869946	0.159448741147256	-0.0891956151706013	-1.16140927204042	1680
hsa-mir-7977	-3.09828243333333	ACCAAAAAUGAUAUGGGU	0.442815571673584	0.255659689507102	-0.142922919779516	-1.16753415851497	1681
hsa-mir-885	-3.09956503333333	GCCUCUUCUCCAUGAGAGGC	0.037821485729983	0.0218362449673573	-0.012202191379514	-1.17142939316065	1682
hsa-mir-3119-1	-3.10151886666667	UGGCAAAGGGGUAGCUAAACAAUCUAUGUCUUUGCCA	0.320335575930887	0.184945830994711	-0.10328345230257	-1.17736315215948	1683
hsa-mir-5683	-3.1048129	CUUCUUACUGCACCAGUGAAG	0.412223653947672	0.23799743757302	-0.13276924156933	-1.18736707603601	1684
hsa-mir-3152	-3.1067095	CACAAGACUAGGCUUCCCUGUG	0.591226186650565	0.34134459801466	-0.190306234506498	-1.19312701836333	1685
hsa-mir-506	-3.10731476666667	CUUAAUAGAUUAAUAUUUGUAAG	0.318914728031747	0.184125504077666	-0.102633544387864	-1.19496520305838	1686
hsa-mir-3622a	-3.10736413333333	GUGAGGCAGGGAGCUGAGCUCAC	0.182765873801027	0.1055199264377	-0.0588170120908778	-1.19511512879543	1687
hsa-mir-5580	-3.10802126666667	UGUGUGCUGAGAAAAUUCACACA	0.18404985132008	0.106261231203959	-0.0592176936798995	-1.19711083168553	1688
hsa-mir-4684	-3.1085281	AACAUACAUUUGUCUUGGUGUGUU	0.459075300237586	0.265047248170478	-0.147682531883043	-1.19865007600144	1689
hsa-mir-4293	-3.1093585	GCUGGUGACAUUGCUAAUUCAUUUCACACCAGC	0.390148544340166	0.225252367098735	-0.125475574572751	-1.20117198684642	1690
hsa-mir-5195	-3.11143266666667	GGAUGGGAGACCUGACCCAUCC	0.236029626177168	0.136271768210115	-0.0758588250055338	-1.20747119615636	1691
hsa-mir-384	-3.11216423333333	GACAAUAUGUAUAAUGUUCAUAAGUCAUUC	0.648149533947301	0.374209307899604	-0.208263280904392	-1.20969295182892	1692
hsa-mir-4521	-3.1127292	UCAGUUUUGUAGCAUCAAAACU	0.192646849308184	0.111224710306613	-0.0618900125678083	-1.21140874610122	1693
hsa-mir-1587	-3.1130876	UGGGCAGUUCUUCUGCUGG	0.161841110406874	0.0934390086593564	-0.0519873293661488	-1.21249720087825	1694
hsa-mir-6769b	-3.11388416666667	AAGUGCCGUCCUCAUGAGCCCCU	0.113107562117143	0.0653026814357149	-0.0363236254347322	-1.21491636045848	1695
hsa-mir-9-3	-3.11418626666667	GUAUGAGUGCCACAGAGCCGUCAUAA	0.355127633515633	0.205033034806925	-0.114035450389341	-1.21583383308163	1696
hsa-mir-629	-3.11469776666667	GAACUUUUACGGUGAACCAGGAGGUUC	0.617707056675122	0.356633335451713	-0.198320062795752	-1.21738724998579	1697
hsa-mir-1302-1	-3.11561706666667	CCAUACAAUAUUUGG	0.473662692533856	0.273469283039505	-0.152028533160084	-1.22017914863679	1698
hsa-mir-3667	-3.11820193333333	AGGUUCUGCUGGCUGAGAACCU	0.173292912671762	0.100050709779696	-0.05557462806346	-1.22802934526433	1699
NEAT1_ParasoR_ID20	-3.11945153333333	GAUUUGCAUUUCUCUGAUGAGUGAUGCUAUC	0.526200246727273	0.303801854095639	-0.168683578220237	-1.23182435946459	1700
hsa-mir-1247	-3.12227406666667	CGGACGUUGCUCUCUACCCCG	0.346214094251438	0.19988680051331	-0.110885235203281	-1.24039634576476	1701
hsa-mir-5690	-3.12231246666667	UAGGAUUUGGGAGUUAUACUA	0.33404468849156	0.192860790821967	-0.106986309684816	-1.24051296591944	1702
hsa-mir-4735	-3.12288106666667	CUUCGGUAUUCAUCAAAAAUACCAAAG	0.397559870150413	0.229531298050334	-0.127305479031504	-1.24223979456402	1703
hsa-mir-1262	-3.12293346666667	GGAUGAAAGUCAAAGAAUCC	0.163740695149901	0.094535734422092	-0.0524316950385349	-1.24239893248343	1704
hsa-mir-4523	-3.12504146666667	CUGUGUGAGGACUAGAGGCGG	0.476862462901729	0.275316671322741	-0.152593963308389	-1.24880089305813	1705
hsa-mir-548ay	-3.12768116666667	UUUUGCAUUUAAAGUAAUGGCCAAA	0.234224400590637	0.135229520731783	-0.0748875566623889	-1.25681761759751	1706
hsa-mir-7856	-3.12787386666667	GAUCCUUUGUUCUGGAUC	0.363405074549399	0.209812017615971	-0.116182777835819	-1.25740284425915	1707
hsa-mir-4530	-3.12804923333333	UGGGUCAAGGAGCCCA	0.0548092629303049	0.0316441427068966	-0.0175218670941118	-1.25793542987875	1708
hsa-mir-564	-3.12810493333333	AGGCAACAUGGCCGAGAGGCCGGGGCCU	0.211637254679943	0.122188825960019	-0.0676566992445554	-1.25810458984271	1709
hsa-mir-583	-3.12817766666667	UUACUGCAGGGAUCUUAGCAGUAC	0.155574269167151	0.0898208461826341	-0.0497331947686107	-1.25832547975374	1710
hsa-mir-6790	-3.12882976666667	GUUCGGGGGUUCCGACGGCGAC	0.207459578825981	0.119776843681146	-0.0663058057795838	-1.26030589649509	1711
hsa-mir-4457	-3.12906466666667	GUGAGUUAGAAAAGCUCAAUUCAC	0.13023120893873	0.075189023537666	-0.0416198521961077	-1.26101928384756	1712
hsa-mir-33a	-3.12970243333333	AUUGCAUGUUCUGGUGGUACCCAUGCAAU	0.378226637215259	0.218369250810917	-0.120850670398215	-1.26295617049644	1713
hsa-mir-92a-2	-3.13002986666667	AUUACUUGUGUUCUAUAUAAAGUAUU	0.406288618511339	0.234570843266203	-0.12980343185799	-1.2639505800272	1714
hsa-mir-1265	-3.1301569	UGUUAAGGCAUGUUCAGGAACA	0.150268531101858	0.0867575768823874	-0.0480067088975182	-1.26433637812572	1715
hsa-mir-103a-2	-3.1310941	UGCCUUGUAGCAUUCAGGUCAAGCA	0.31007685814122	0.179022957517307	-0.0990314721429866	-1.26718263877591	1716
hsa-mir-4271	-3.13117186666667	CCUGCAGCCCCCAGGUGGGGGG	0.57417416939868	0.331499611264058	-0.183373571892087	-1.2674188148357	1717
hsa-mir-3611	-3.13147056666667	ACAAUUAUGAAAGAAAAGAAAUUGU	0.49884190899171	0.288006510439431	-0.159299568165096	-1.26832596171599	1718
hsa-mir-29b-1	-3.13522623333333	UUUAGAUUUAAAUAGUGAUUGUCUAG	0.350632810948923	0.202437947788076	-0.111836526251611	-1.27973185826803	1719
hsa-mir-3607	-3.13744233333333	CAGUAUGAAUGAAUUCAUGAUACUG	0.119676868402391	0.0690954721878916	-0.0381447228944736	-1.28646211672609	1720
hsa-mir-6721	-3.1375486	AGUCUCUGAAGAGAGCUGUGGACUGA	0.376532912121052	0.217391378171843	-0.120008630980585	-1.28678484680692	1721
hsa-mir-5692b	-3.1378961	GUGUUCACACAUAAUGUGUACACCAUGUGUGUACAC	0.615872243241738	0.355574005422036	-0.196269163673628	-1.28784019846712	1722
hsa-mir-6069	-3.13874603333333	CCCUGCCCAGUGCAGGAG	0.463365342888119	0.267524105449599	-0.147627535954551	-1.29042143171718	1723
hsa-mir-194-2	-3.13878516666667	GUGGAAGUGCCCACUGGUUCCA	0.400737297846412	0.231365786785949	-0.127672738517491	-1.29054027899288	1724
hsa-mir-128-1	-3.13884376666667	CUGAGAGGUUUACAUUUCUC	0.29088852854223	0.167944570258031	-0.0926737837771209	-1.29071824620809	1725
NEAT1_ParasoR_ID6	-3.13943166666667	UACUAAAAUGUA	0.207391042477836	0.119737274202096	-0.0660600594304498	-1.29250368862833	1726
hsa-mir-3197	-3.14384886666667	GGCGCGCGAGGCUCCAGGCUCC	0.364503691107037	0.21044630418126	-0.11594186189157	-1.30591865079652	1727
hsa-mir-190a	-3.1452412	UAGGUUGUUAUUUAAUCCAACU	0.174212978865037	0.100581910244056	-0.055389385992094	-1.31014714373145	1728
hsa-mir-4302	-3.1455536	CGAGGUGG	0.419723097424945	0.242327243283395	-0.133433776943094	-1.31109589728151	1729
hsa-mir-1204	-3.14569216666667	UUAUUUGAGAUGAGUUACAUCUUGGAGG	0.077042064681208	0.0444802567826201	-0.0244912917727883	-1.31151672191955	1730
hsa-mir-2467	-3.1482332	GGCUCUGGGUCCUGCUCCUUAGAGCA	0.1547423042121	0.0893405109918787	-0.0491521098920181	-1.31923379745038	1731
hsa-mir-6751	-3.14882933333333	GUGUCUGGCCCCAGCAGCCCAGACU	0.281699309199585	0.162639171996912	-0.0894615996546818	-1.32104424436559	1732
hsa-mir-4532	-3.1504767	GGCGGUGAAGCUCC	0.0828643722605196	0.0478417676308403	-0.0263021695289858	-1.32604726924797	1733
hsa-mir-380	-3.15135566666667	CAUGCGCUAUCUCUGUGUCGUAUG	0.612341947334734	0.353535788129808	-0.194310643451565	-1.32871667624345	1734
hsa-mir-181b-2	-3.1530397	UGGGUUUGAGUCUGAAUCAACUCA	0.376199955488527	0.217199145570426	-0.11931342173983	-1.33383105717631	1735
hsa-mir-4261	-3.15535956666667	UCCUGAGACAGGA	0.0390919407456755	0.0225697425126606	-0.0123890605554575	-1.34087645325722	1736
hsa-mir-134	-3.1557735	GAGGGGCAUGCACUGUGUUCACCCUG	0.526771057641467	0.304131411930605	-0.166922961245941	-1.34213356183433	1737
hsa-mir-147b	-3.1559885	AUUCUGGACACCAG	0.250987360477077	0.144907620134634	-0.0795273368318918	-1.34278651322122	1738
hsa-mir-4277	-3.1565343	ACACUGGGCUGCCCCCACUGCCCAGUGC	0.419882908794024	0.242419510420353	-0.133020226896956	-1.34444409864895	1739
hsa-mir-4528	-3.15799133333333	UGAUCAUUAUAUGUAUGAUGAGAUCAU	0.215355328985222	0.124335457161038	-0.0681937682070549	-1.3488690843966	1740
PARIS_ID31	-3.15931413333333	UGCUCUGGCUCUUGGCA	0.109943100914851	0.0634756789087317	-0.0347996736870393	-1.35288640576671	1741
hsa-mir-1306	-3.15941656666667	ACGUCCAGUGGUGCAGAGGUAAUGGACGU	0.122728392300084	0.0708572703316635	-0.0388452708626417	-1.35319749407864	1742
hsa-mir-1244-1_1244-4_1244-2_1244-3	-3.15987366666667	UUGUGUAUGUACUUAGCUGUACUAUA	0.386191503657969	0.222967768595675	-0.12221738727465	-1.35458569909699	1743
hsa-mir-3923	-3.16020193333333	AGCUUCUUUAUAAGAAGAGGAAACU	0.174343566544031	0.100657305075676	-0.0551684892997126	-1.35558263944708	1744
hsa-mir-552	-3.1603625	UGUUGGUUGAAGAUGCCUUUCAACA	0.0792937845310077	0.0457802878440415	-0.0250900915736748	-1.35607027771539	1745
hsa-mir-338	-3.1605539	UGAGUGAUGACUCAGGCGACUCCA	0.307288185919391	0.177412916859352	-0.097226054559421	-1.35665155629888	1746
hsa-mir-3917	-3.1607173	UGGUCAGGCGGCU	0.136067450561257	0.0785585792094878	-0.0430495478229758	-1.35714779935292	1747
hsa-mir-378d-1	-3.16363163333333	UUGUUGUUAUUACU	0.400617138488324	0.231296412748211	-0.126632043461462	-1.36599858071038	1748
hsa-mir-4705	-3.1641143	CUGUGAUAACAACUCAG	0.152801085936357	0.0882197480978231	-0.0482918982845713	-1.36746443126575	1749
hsa-mir-4489	-3.1667351	GCUGGGGACUGGAGAA	0.106019458078837	0.0612103626611546	-0.0334791053659135	-1.37542375682275	1750
hsa-mir-1267	-3.16897336666667	CCCACCUCCAGCAUUGGG	0.276748397585557	0.159780761843819	-0.0873306164376694	-1.38222133507496	1751
hsa-mir-520d	-3.1697465	CUUUCUGUUGUCUAAAAGAAAAGAAAG	0.12131629827043	0.0700419974635219	-0.0382731862849065	-1.38456932801566	1752
hsa-mir-512-2_512-1	-3.16996846666667	ACUUUCUGGUGCCAGAAUGAAAGU	0.372411055444724	0.215011623110204	-0.117480996849261	-1.38524343705213	1753
hsa-mir-4679-1	-3.17269493333333	UGCUUUGUUAGAAACAAAAAGCA	0.226067743188549	0.130520272385	-0.0712541697007833	-1.39352367050005	1754
hsa-mir-3185	-3.1727281	GCGGGAGCCAGGCCGC	0.188949985761127	0.109090325142563	-0.0595544212443314	-1.39362439710936	1755
hsa-mir-7160	-3.17340976666667	UGUGCCCCGUACCGGACAGG	0.482278337986793	0.278443528261	-0.151974807367337	-1.39569460732049	1756
hsa-mir-3665	-3.17349083333333	GCGGCCGCGCUGGCCGCU	0.252771572827411	0.145937735615391	-0.0796509541393279	-1.39594080542482	1757
hsa-mir-3160-1	-3.1770374	CUCUCCUCCAGCUCAGCUGGUCAGGAGAG	0.153286169375323	0.0884998111518894	-0.0482481475903693	-1.40671166879082	1758
hsa-mir-4508	-3.18119453333333	CGCGGAGCAGCGCUGGGUGCAGCGCCUG	0.462614289043219	0.26709048431007	-0.145421565451541	-1.41933681286281	1759
hsa-mir-371a	-3.1818334	CACUUUCUGCUCUCUGGUGAAAGUG	0.0384421502131452	0.0221945857737874	-0.0120817608530809	-1.42127704019321	1760
hsa-mir-6775	-3.18208796666667	GGCUGGACAGGAGAGGGCUCACCCAGG	0.370764485557778	0.214060975542736	-0.116516101830511	-1.42205015488184	1761
hsa-mir-1297	-3.18212796666667	AGAAUUACUUAUCUGAGCCAAAGUAAUUCA	0.392550877760443	0.226639354945615	-0.123361122454056	-1.42217163420964	1762
hsa-mir-590	-3.18226366666667	AGUGCAGUAUGGUGAAGUCAAUCUGUAAU	0.308877372053334	0.178330433901576	-0.0970621558762522	-1.42258375282917	1763
hsa-mir-5697	-3.18289896666667	AAGGGUGUAUGAGAGAUCAACCCUU	0.275755663705033	0.159207606670665	-0.0866366374154257	-1.42451314825284	1764
hsa-mir-1292	-3.1865061	GCUGAGGUUGCGUUGACGCUCGC	0.111702691259119	0.0644915788676581	-0.0350549121054936	-1.43546795156768	1765
hsa-mir-4437	-3.18661893333333	UCCACAAGGAGGGGAUGACCCUUGUGGG	0.176506507081024	0.10190607937695	-0.0553899009494652	-1.43581062450483	1766
hsa-mir-4657	-3.18688513333333	GCAUAUAGAGUAUAUGC	0.107107703779902	0.0618386616096094	-0.033608900006971	-1.43661906943129	1767
hsa-mir-3691	-3.18781583333333	CGGUACCCACUGCUGAGGGUGGGGACCA	0.130323193730215	0.0752421309817916	-0.0408816570792746	-1.43944558969072	1768
hsa-mir-1279	-3.18951686666667	UUCUAAUGCCAAGAA	0.333856484296476	0.192752131079273	-0.104673058100297	-1.44461159933789	1769
hsa-mir-4251	-3.191219	AGUGGCCAAUUCCU	0.324752254981501	0.187495801833508	-0.101764327356255	-1.44978094966658	1770
hsa-mir-1302-5	-3.19664173333333	CCAUGUAAUCUUUGG	0.19842541274195	0.114560965460627	-0.0620730845977662	-1.46624969966995	1771
hsa-mir-4784	-3.19818486666667	CUGAGAGUGUCAUGGUGGAGCCUCCG	0.391851621183406	0.22623563897263	-0.122523130312919	-1.47093616967066	1772
hsa-mir-4510	-3.1989251	GGUUGUUAGAUAGACAACU	0.334088046825922	0.192885823767982	-0.10443759587429	-1.47318424586424	1773
hsa-mir-8053	-3.198953	GGCAGAAAUGUC	0.307897439076309	0.177764669333504	-0.0962494413254302	-1.47326897769538	1774
hsa-mir-19b-2	-3.20046153333333	CAUUUCAGCGUAUAUAUGUAUAUGUGGCUGUG	0.437780987875733	0.252752971196155	-0.136786830060656	-1.47785036807755	1775
hsa-mir-217	-3.20067063333333	GGAUAAGAAUCAGUCAC	0.0765416299168188	0.044191330636688	-0.0239142475703926	-1.47848540126359	1776
hsa-mir-5011	-3.20085963333333	GCACUCUGUAGUUUGGGUACACAGUGC	0.367941255943668	0.212430983165045	-0.114950762636379	-1.47905939108741	1777
hsa-mir-424	-3.20334176666667	UUUGAAGUGUUCUAAAUGGUUCAAA	0.661148578305409	0.381714309658966	-0.206393393669445	-1.48659758830806	1778
hsa-mir-8074	-3.20415343333333	AUGGGAGCCCAGAGACGUCCUAU	0.423219787964391	0.244346058507617	-0.132084744619769	-1.48906260633453	1779
hsa-mir-1277	-3.20467523333333	CGUAUGUGUAUAUAAAUGUAUACG	0.183348638648187	0.105856385879082	-0.0572128609916823	-1.49064730416559	1780
hsa-mir-320c-1	-3.2061567	UCUUCCCAGAGUCAGGAAAA	0.109690006572932	0.0633295548222943	-0.0342123036509514	-1.49514649353596	1781
hsa-mir-4264	-3.2075901	CAUUGUAACAUGAUAGUG	0.2819490834443	0.162783379224335	-0.0879005966018849	-1.49949970524742	1782
hsa-mir-888	-3.20970135	AGUCACUUAGAUUACAUGUGACU	0.184508569491886	0.106526072263933	-0.0574846533593806	-1.5059115360175	1783
hsa-mir-8073	-3.2100395	UCGUCAGUGUUUGA	0.468291685895703	0.270368330911148	-0.145883465264432	-1.50693849188483	1784
r(CGG)16:	-3.2102853	CGGCGGCGGCGGCGGCGGCGGCGGCGGCGGCGGCGGCGGCGGCGGCGG	0.672172034208008	0.388078704891732	-0.209380778153271	-1.50768498235412	1785
hsa-mir-491	-3.2108208	UGAGGAGUAGAACACUCCUUA	0.491491969739903	0.283763021033873	-0.15307362209062	-1.50931128685495	1786
hsa-mir-3942	-3.21099446666667	GAAAUAGGCUGCGAAGAUAACAGUAUUUC	0.236741995809073	0.136683055008858	-0.073728559256857	-1.50983870960312	1787
hsa-mir-4434	-3.21363323333333	AGAACUUUGGUUUU	0.293423054632597	0.169407879578572	-0.0913057070698278	-1.51785259962485	1788
hsa-mir-607	-3.2138826	GAACCCAGGGAGCCAGACUGCCUGGGUUC	0.132077018929979	0.0762547024329869	-0.0410957820705646	-1.51860992200087	1789
hsa-mir-5192	-3.21576293333333	UCCUGGGAAGCAUGGUAGCCAGGA	0.178334143296632	0.102961265638012	-0.0554562469291783	-1.52432046273488	1790
hsa-mir-302a	-3.2165917	CUUGCUUUGAAACUAAAGAAGUAAG	0.173360473934199	0.100089716292751	-0.0538957039322706	-1.52683741317398	1791
hsa-mir-4738	-3.21699476666667	UUCAUAGGGAAGCCUUUCCAUGAA	0.179435577926574	0.103597179218103	-0.05577739192672	-1.52806151986704	1792
hsa-mir-5699	-3.21983013333333	CAAGAGGUGUGAGCCACACACACGCCUGGCCUCCUG	0.37299415862806	0.215348277890068	-0.115842806353861	-1.53667248078488	1793
hsa-mir-5590	-3.22143196666667	UAUUGUGUUGAUCAACAAUA	0.0915987015686543	0.0528845350080828	-0.028434156771417	-1.54153722169913	1794
hsa-mir-3115	-3.2217292	UGGUGGUGAAUUCAUGAGUCGCCA	0.499136672171931	0.288176692040878	-0.154928189548622	-1.54243991433741	1795
hsa-mir-150	-3.223022	CCAGUGCUGGGCUCAGACCCUGG	0.312803999779031	0.180597473476015	-0.0970530141522555	-1.54636612621168	1796
hsa-mir-3674	-3.2247605	GGCCGUUUGAGAUGUCC	0.132169215495703	0.0763079321450258	-0.0409857462269533	-1.55164592149588	1797
hsa-mir-4540	-3.22834536666667	CUUGGCACCUUUGGCCUUAG	0.434413737910812	0.250808888522479	-0.134562349616068	-1.56253310131825	1798
hsa-mir-548s	-3.2286376	CCAUUAUUUUUAAUAAUUAUAAUAAUGG	0.731169841077318	0.422141104569325	-0.226463893339196	-1.56342060904055	1799
hsa-mir-5689	-3.23164963333333	UAGAUACUCAGGAGGGUGAGUAUCUA	0.293379016168937	0.169382453959723	-0.0907830518329818	-1.57256810365614	1800
hsa-mir-2117	-3.23320253333333	AACAGCAGGAUUGGCUGUAGCUGUU	0.300376664486214	0.173422548099398	-0.0929037576178487	-1.57728423485939	1801
hsa-mir-513c	-3.2339488	UUUAUGUGAACUAAAAUAUAAA	0.231365059269631	0.133578679250395	-0.0715425857297527	-1.57955063418492	1802
NEAT1_ParasoR_ID38	-3.23483176666667	GGUUUUCC	0.232491967704185	0.134229300138437	-0.0718714246904271	-1.58223218911317	1803
hsa-mir-6125	-3.23567936666667	CCGCUAGUGGAAGAAGAUGGCGG	0.3061401620861	0.176750104990165	-0.0946138746749433	-1.58480633606911	1804
hsa-mir-589	-3.236181	CUGAGCUGGGUACUGCCUGUUCAG	0.161587174140865	0.0932923984878192	-0.0499314389834391	-1.58632978807241	1805
hsa-mir-4304	-3.2363786	GGCAUCCCCAUUGCU	0.399664947316662	0.230746664918932	-0.123491407129148	-1.58692989595171	1806
hsa-mir-3127	-3.23707703333333	GGGAAGGAGAAGGGACGCUUCCC	0.26800722679492	0.154734044534812	-0.0827929715713138	-1.58905102624775	1807
hsa-mir-1283-2	-3.23903673333333	UUCUGUUGUCUGAAAGAAAAGAA	0.240653483029735	0.138941353208639	-0.0742978554559571	-1.59500260221465	1808
hsa-mir-940	-3.23912313333333	CAGCCCCGUGUGUUGAGGAAGGAAGG	0.348369479053265	0.201131212508852	-0.107550551403325	-1.59526499756268	1809
hsa-mir-6128	-3.2410952	CAUGAUUUGGAAAAAUUACUG	0.484707824434597	0.279846192915632	-0.149550628575982	-1.60125413088843	1810
hsa-mir-1273f	-3.2415734	AGUGAGCUGAGAUCACGCAACU	0.119066728967456	0.0687432080208891	-0.0367311531392306	-1.6027064162522	1811
hsa-mir-26b	-3.2415912	UAGGUUGUGUGCUGUCCAGCCUG	0.683353131305323	0.394534114310702	-0.210807930162607	-1.60276047455306	1812
hsa-mir-526a-2	-3.24176096666667	CUGUUGAAAGAAAAG	0.544592715721036	0.314420751020249	-0.167992866013503	-1.60327605306677	1813
hsa-mir-503	-3.2456288	CUGCAGUGAGCGAUCGGUGCUCUGGGG	0.513922806103767	0.296713470446697	-0.15834306316969	-1.6150225979005	1814
hsa-mir-325	-3.2506285	GUGUUUGUGACAUAAUUUGU	0.643589513416246	0.37157657881849	-0.19798925451378	-1.63020660277968	1815
hsa-mir-1180	-3.25167073333333	GGAAUAGUGCUCCUGGUUGUUUC	0.371883298152474	0.214706922295457	-0.114366837435367	-1.6333718478981	1816
hsa-mir-378f	-3.25267313333333	CAGGCUGCUAAACAACAGAACGAGCACUG	0.430725963671629	0.248679751072776	-0.132422148188688	-1.6364161198526	1817
hsa-mir-1183	-3.26104596666667	AGGAGUUCACU	0.158650111547938	0.0915966846091661	-0.0486500690789418	-1.66184427397902	1818
hsa-mir-1273d	-3.26165343333333	CAGUGAGCCAAGAUCGUGCCACUG	0.41000302253862	0.236715355431232	-0.125704042725228	-1.6636891400371	1819
hsa-mir-4326	-3.26406946666667	CAGACUCUG	0.509616412756942	0.294227173088672	-0.156129156551736	-1.67102659266858	1820
hsa-mir-6090	-3.26572	GCCCUGGGCCGGGCGAUGUCCGCUUGGGGG	0.0899151812863095	0.0519125541198848	-0.0275330344568149	-1.67603923466441	1821
hsa-mir-548am	-3.2665796	UUUGCCGUCGAAAAUAAUGGCAAA	0.301995111152169	0.174356958717655	-0.0924499470798656	-1.67864982541869	1822
hsa-mir-5681b	-3.266682	UAGUCUAAUAGGGACUA	0.320720429472835	0.185168026290754	-0.0981792624665746	-1.67896081249784	1823
hsa-mir-6794	-3.26779726666667	UGAGCAGGCCCAGAACCCAGCUCGUGCUCA	0.753347549010796	0.434945410214728	-0.230536807376442	-1.68234785862225	1824
NEAT1_ParasoR_ID52	-3.27009023333333	GGCCCCCAGGGUC	0.393643778866938	0.227270341693648	-0.120377038790664	-1.68931155985522	1825
hsa-mir-654	-3.2708534	CAUGUGCUGAGUUCGUGCCAUAUG	0.402513924816371	0.232391522845305	-0.12306082712737	-1.69162928419674	1826
hsa-mir-516b-1	-3.27150633333333	AGCACUUUCUGUUUUGUGAAAGAAAAGAAAGUGCU	0.471505910736252	0.272224064488075	-0.144125018476072	-1.69361223175742	1827
hsa-mir-548m	-3.2745223	UUUGUCAUUAAAGUAAUGCAAA	0.182516702351949	0.105376067234501	-0.055738420945232	-1.70277167184024	1828
hsa-mir-3116-1	-3.27985706666667	GGCACUGGGUAUCGUAGGUGCC	0.248379861613223	0.143402179963676	-0.075728867619726	-1.71897326855523	1829
hsa-mir-496	-3.2821663	UUCAUUUUAUUUAUGAUGAG	0.427936724395138	0.247069383025659	-0.130382401523999	-1.7259863713815	1830
hsa-mir-3681	-3.28327196666667	CUGUGCAGGGCCAACUGUGCACAC	0.0598395576429442	0.034548384713342	-0.0182255866253127	-1.72934426246725	1831
hsa-mir-4498	-3.285577	GCUGCAGAUCUUUGUCUAAGCAGC	0.503154475540067	0.290496371897023	-0.153140369420673	-1.7363446099641	1832
hsa-mir-5691	-3.28823963333333	AAGCUGACAGACAGCUG	0.311468230520807	0.179826266735205	-0.094721877129456	-1.74443098265142	1833
hsa-mir-6086	-3.28831186666667	AGAGAUGAGCAUAAAGUUUUU	0.183968369596306	0.106214187708804	-0.0559461441176483	-1.74465035407086	1834
hsa-mir-371b	-3.28928366666667	ACUUUCACCAGAGAGCAGAAAGU	0.170315354019898	0.0983316154905148	-0.0517788586450784	-1.74760169433959	1835
G4_(GGGU)6	-3.29012283333333	GGGUGGGUGGGUGGGUGGGUGGGU	0.1280013854465	0.073901634344182	-0.0389047436617489	-1.75015022940392	1836
hsa-mir-3179-4_3179-1_3179-3_3179-2	-3.29186246666667	UUCUGCUGUGCCUUACAGCAGUAGAA	0.093019507344016	0.053704837604954	-0.0282574099877895	-1.75543346660241	1837
hsa-mir-933	-3.2925019	CGCGCGUCGAGUCAGCCGUGUG	0.0609786606931471	0.0352060461660113	-0.0185204633270362	-1.75737541488996	1838
hsa-mir-3130-1	-3.2947452	CAGCCUGUUGUCAAGGCUG	0.230118563488998	0.132859014575903	-0.0698441152563173	-1.76418827929092	1839
hsa-mir-548c	-3.29668256666667	UUUGCCAUUACUUUCAGUAGCAAA	0.32081244243661	0.185221150000158	-0.0973137194585855	-1.7700720292998	1840
hsa-mir-4272	-3.29778713333333	AAUGCAUAGAAAGCAUU	0.319637476929354	0.184542783348255	-0.0969248359600068	-1.77342657970403	1841
hsa-mir-601	-3.30011643333333	GAGUCAGAAAAACUAC	0.0869231270689405	0.0501850908120568	-0.0263394122070846	-1.78050062465974	1842
hsa-mir-892b	-3.3013841	GUAGAUUUUAUGUCAC	0.0986814597164526	0.0569737673313191	-0.0298909356583054	-1.78435050702306	1843
hsa-mir-759	-3.30142246666667	UGACUCAGAUCU	0.271988443735875	0.157032601207375	-0.0823852283317416	-1.78446702594496	1844
hsa-mir-548h-2	-3.30177026666667	UGUCAUUACUUUCAAUGGCA	0.578709079192095	0.334117842654037	-0.175272363748171	-1.78552328870012	1845
hsa-mir-548ag-1	-3.3031971	CUGCUUUUAAAGGUAAUGGCAA	0.187138372042161	0.10804438947425	-0.0566537104437882	-1.78985655755528	1846
hsa-mir-3160-2	-3.3059134	CUCUCCUGACCAGCUGAGCUGGAGGAGAG	0.26944068758751	0.155561653509287	-0.0815026454073206	-1.79810591500739	1847
hsa-mir-1208	-3.30647496666667	GGAGACGGGUCUUUCUC	0.314100903705264	0.181346241306939	-0.0949956999135899	-1.79981138353683	1848
hsa-mir-4649	-3.3117771	CAGAGGGGCUGGCAGUACUGCUCUG	0.26172205993521	0.151105301756457	-0.07902767971166	-1.8159138733669	1849
hsa-mir-668	-3.3189161	AGCAUGCACUUAAUGUGGGUGUAUGU	0.390210763692431	0.225288289458515	-0.11757174690027	-1.83759489639477	1850
hsa-mir-1258	-3.32209446666667	AACUCCUGCGAGUCCCUGGAGUU	0.075523849842637	0.0436037150368834	-0.0227338056158338	-1.84724754254843	1851
hsa-mir-3913-2	-3.32217096666667	GUCUGCCAAGGUUUUGGCAGAC	0.623302882925904	0.35986408724394	-0.187619146991493	-1.84747987176284	1852
hsa-mir-4765	-3.3235592	CUCAGCCUGGAAAAAGCUGAG	0.125046410952054	0.0721955790243648	-0.0376242466064855	-1.85169591306667	1853
hsa-mir-7843	-3.32704423333333	UCCUGAUCUGAUGGAAGUCAUGA	0.0711098697625246	0.0410553024494328	-0.0213732865496893	-1.86227990073342	1854
hsa-mir-4999	-3.3279601	GUGAUAGGAUUUAUCAC	0.0358471311589926	0.0206963508243202	-0.010771502686884	-1.86506137240878	1855
hsa-mir-6126	-3.32958163333333	GAGACACUC	0.0745877931461525	0.0430632824511913	-0.0224015511136397	-1.86998594189197	1856
hsa-mir-8067	-3.32959786666667	UCAUAAAGAUGAUC	0.306091717203919	0.176722135324397	-0.0919305361972598	-1.8700352422525	1857
hsa-mir-3666	-3.33005493333333	CGACUCCGUGGCAGAGUUCA	0.0871316317373524	0.0503054710384918	-0.0261652235418636	-1.87142334603809	1858
hsa-mir-298	-3.3301612	CCAGUGGUUUUCCUUGACUGUG	0.613784774328909	0.354368804683289	-0.184310829856798	-1.87174607611892	1859
hsa-mir-4795	-3.33091256666667	AUAUUGACACUAUAACAAUAAUGUCAAUAU	0.293191094329796	0.169273957235309	-0.088021251972759	-1.87402796405874	1860
hsa-mir-548f-5	-3.3316596	UUUUUCCAUUGUAAGUAAUGGGAAAA	0.639282559615489	0.369089957882235	-0.191881115230226	-1.87629669173805	1861
hsa-mir-4292	-3.33218843333333	GAGGCCAGAGGUGCCC	0.0603224540959946	0.0348271851105014	-0.0181029540504261	-1.87790274968424	1862
hsa-mir-136	-3.33489006666667	GAUGGAUUCUUAUGCUCCAUC	0.648807642979777	0.374589267326661	-0.194551433483468	-1.88610756471617	1863
hsa-mir-602	-3.3353599	GCCCGCUGUGUUCACUCGGGC	0.424128032265034	0.244870433599084	-0.127161099545819	-1.88753444065387	1864
hsa-mir-3912	-3.3487772	GUUAGUUGUGGACACAUACUAAC	0.501222769146504	0.289381100690704	-0.149673370072665	-1.92828255527382	1865
hsa-mir-548a-2	-3.35064453333333	UUUGCCGUUAAAAGUAAUGGCA	0.161312232324313	0.0931336607560215	-0.0481436424304413	-1.9339536152263	1866
hsa-mir-660	-3.3530296	AGUUGUGAAUUCUCAAAACACCU	0.383051649224644	0.221154972793378	-0.114240461588721	-1.94119702261151	1867
hsa-mir-105-2	-3.3578397	CUGUGGUGGCUGCUUAUGCACCACGG	0.0896716299619342	0.0517719396971952	-0.0267051550918092	-1.95580521547695	1868
hsa-mir-4746	-3.35828746666667	CAGAGGCAUCGGGUCAG	0.35803001547967	0.206708725815153	-0.106610889935232	-1.95716507531882	1869
NEAT1_ParasoR_ID9	-3.36244643333333	UCUCACUUAUAAGUGAGA	0.487016529665887	0.281179124502397	-0.144839937028554	-1.96979578719333	1870
hsa-mir-4692	-3.36300606666667	CUGGGUGGGACACUCAG	0.17188393831933	0.0992372380580385	-0.0511102076273379	-1.97149538422193	1871
hsa-mir-574	-3.36319523333333	UGUGUGUCGCUCCGGGUCCACG	0.23850870539912	0.137703065266251	-0.0709172940765406	-1.97206988020962	1872
PARIS_ID37	-3.3636678	UAGGACAAUACAGACAGUAACUCCUA	1.04974802404055	0.606072304261087	-0.31208433366712	-1.97350505723472	1873
hsa-mir-3650	-3.36462926666667	GUCCUGACUGCGUGCCAGGGGC	0.639756018642149	0.369363309578728	-0.19014160786753	-1.97642501534378	1874
hsa-mir-875	-3.3680326	CAGGUGUUCUUAAAAUCACCUG	0.237298612623905	0.137004417876736	-0.0704561507581323	-1.98676088148351	1875
hsa-mir-4531	-3.3692026	CAGUGGGGACAUG	0.140319752153003	0.0810136466781578	-0.0416477632283089	-1.99031415182145	1876
hsa-mir-3150a	-3.37057613333333	UCAGCACCUGAACGCCAAGGCUGG	0.402223480113746	0.232223834518059	-0.119333747170389	-1.99448554947232	1877
hsa-mir-4417	-3.37274833333333	GGGCGGAACACCCAGCCCC	0.0344421161011247	0.0198851650024447	-0.0102118844032116	-2.00108248436813	1878
hsa-mir-1470	-3.3732443	CCGGGGCAGGAGACCCCGCG	0.101368547802019	0.0585251583608572	-0.0300507579015309	-2.00258872679999	1879
hsa-mir-675	-3.3757999	ACAGUGGACUUGGUGACGCUGU	0.438027295869515	0.252895177182668	-0.129755112520003	-2.01035004105269	1880
hsa-mir-924	-3.3768073	UUGCUUAAG	0.488573318439065	0.282077936919663	-0.144684986448313	-2.01340949792316	1881
NEAT1_ParasoR_ID42	-3.38192223333333	AGUGUCCAUUAUGUCACU	0.154971451540288	0.0894728092634922	-0.0458234816912223	-2.02894346449915	1882
hsa-mir-4730	-3.38680066666667	GCCAGAUGCUGAGCGAUGGC	0.435879906380282	0.251655381283005	-0.1286996045177	-2.04375918454957	1883
hsa-mir-218-2	-3.39525993333333	CAUGUGGUGGAACGAUGGAAACGGAACAUG	0.250548862184133	0.144654453027163	-0.0737937203936411	-2.0694498352568	1884
hsa-mir-4676	-3.40871653333333	AGUGAGUUGAUUACUUCUCACU	0.404125701348087	0.233322082459764	-0.118556558574526	-2.11031730331631	1885
hsa-mir-6888	-3.41171756666667	AGAUCUGUCUCUGAUUGUUUCCAAGAUCU	0.0780385894894535	0.0450556006489146	-0.0228736957161724	-2.11943139111676	1886
hsa-mir-6715a	-3.41176443333333	UGAGCAUUUUUACUGAAUUGCCA	0.367129584634585	0.211962364516253	-0.10760695581667	-2.11957372439583	1887
hsa-mir-8071-1_8071-2	-3.41364986666667	CCGAGUGAUCUCGGU	0.0894057499737755	0.0516184338144596	-0.0261906620379546	-2.12529975374413	1888
hsa-mir-513b	-3.41718643333333	AUUUAUGUGAACUAAAAUAUAAAU	0.265643694056086	0.153369458271808	-0.0777375479033963	-2.13604024727818	1889
hsa-mir-3618	-3.418818	GGCAGUGGUUCUAAAAGCUGUC	0.15280334742508	0.088221053768946	-0.0446947884985631	-2.14099528782609	1890
hsa-mir-105-1	-3.42693996666667	CUGUGGUGGCUGCUCAUGCACCACGG	0.166433760533503	0.0960905764462597	-0.0485662900874772	-2.1656615641017	1891
hsa-mir-6074	-3.43194543333333	UUGCUCUUUGGUGGAGAUA	0.199328983419279	0.115082642234415	-0.0580804640666088	-2.18086308225064	1892
hsa-mir-941-4_941-5_941-2_941-3_941-1	-3.43305716666667	ACAGCGCCACGGAAGAGGACGCA	0.231116771365849	0.13343533016231	-0.0673209795659337	-2.1842393977011	1893
hsa-mir-519e	-3.43873613333333	ACUUUCUGUUUGAAAGAAAACAAAGU	0.106144672275829	0.0612826551114946	-0.0308673501426636	-2.20148632403175	1894
hsa-mir-4696	-3.450192	AUCUAUUCCAGAAGAU	1.01573835192059	0.586436810907581	-0.2944005295707	-2.2362775985806	1895
hsa-mir-4748	-3.4616414	UGCUGGUGCUAGAGAGGAAAGCA	0.372408829222562	0.21501033780024	-0.107581573649588	-2.27104923397146	1896
hsa-mir-4709	-3.4650754	CCAAUGGUAUCCAGUGAUUCGUUGA	0.454868766696956	0.26261860489844	-0.131272400795941	-2.28147823426249	1897
hsa-mir-106a	-3.4673126	GCAGGUAGCUUUUUGAGAUCUACUGC	0.491804084360877	0.28394322049431	-0.14184013416064	-2.28827257306596	1898
hsa-mir-4524a	-3.4714672	CUCACUGCAGAAUUAUUUUGAG	0.307178649363005	0.177349675899037	-0.0884866921291968	-2.30089002344719	1899
hsa-mir-4520-1	-3.47750213333333	CCAAAUCAGAAAAGGAUUUGG	0.222016151897926	0.128181085062713	-0.0638435702942659	-2.31921801456243	1900
hsa-mir-3122	-3.5031164	UCUUCUUUUGGAAGGAAGA	0.112738735262507	0.0650897391519064	-0.0321824119982159	-2.39700811197692	1901
hsa-mir-3184	-3.5044671	CUUUUGGAAAAUAGAAAAG	0.414529191858028	0.23932854050619	-0.118285941921962	-2.40111016517817	1902
hsa-mir-4280	-3.51313323333333	GAGCCUUAAAGGAUGAGGUA	0.24288838843801	0.14023167644772	-0.0691372550671962	-2.42742906647564	1903
hsa-mir-4471	-3.5298346	UCCAUGAAAAGAACCCAUGGG	0.227334571079632	0.131251675808934	-0.0644037460224431	-2.47815083637295	1904
hsa-mir-5190	-3.53473056666667	AUGGUUAAUGUUCCACAGCCA	0.487262340456148	0.281321043428324	-0.137849924135985	-2.49301980486205	1905
hsa-mir-374c	-3.536395	AGUGCUAGGACACU	0.396221500739169	0.228758590110477	-0.112041075937266	-2.4980746609243	1906
hsa-mir-378g	-3.54388003333333	AGAAGACCU	0.384466286974949	0.221971714279323	-0.108487387653844	-2.52080658137036	1907
hsa-mir-610	-3.54797373333333	GGGACACAUUUGAGCCAAAUGUCCC	0.814582081256335	0.470299183890391	-0.229590786877397	-2.53323907947502	1908
hsa-mir-4802	-3.5512414	UGUUAGUGUUCAAGUCUACA	0.340343231517288	0.196497256333373	-0.0958378192812486	-2.54316292822799	1909
hsa-mir-297	-3.5684125	CAUGUAUGUGUAUAUACAUAUAUAUG	0.150257459978698	0.0867511849664506	-0.0421076487033654	-2.59531127036468	1910
hsa-mir-7156	-3.57387816666667	CAGAGUGUGCAUGGCAGGCU	0.53591947572632	0.309413253574554	-0.149954601341704	-2.61191040817988	1911
hsa-mir-500a	-3.63470766666667	GAGAGUGCUGUCUGAAUGCAAUGC	0.512781768646364	0.296054692163511	-0.141079232684654	-2.79664857742963	1912
hsa-mir-548x-2	-3.64686788	UUUGCCAUUAAAAGUAAUGGUAAA	0.799982612115659	0.461870176451996	-0.21936155584437	-2.83357894096848	1913
hsa-mir-4774	-3.64926406666667	UAAUAACUGACAAACAGACAAUUG	0.438900005858923	0.253399036529978	-0.120270826621716	-2.84085611960681	1914
hsa-mir-1469	-3.6728282	CUCCGGGUUGGGG	0.0794000890132368	0.0458416627654725	-0.0216182420438933	-2.91241999654082	1915
hsa-mir-101-2	-3.68038936666667	GAUGCUGUAUAUCUGAAAGGUAC	0.500836455112609	0.289158062179243	-0.136082464439413	-2.93538313264077	1916
