# Supplementary material for: RNA structure-wide discovery of functional interactions with multiplexed RNA motif library
Source: Nat Commun. 2020 Dec 8;11:6275. doi: 10.1038/s41467-020-19699-5 (PMC7723054; doi:10.1038/s41467-020-19699-5)
Supplement: Supplementary file 15 — Supplementary Data 12 [file 41467_2020_19699_MOESM15_ESM.csv]

Motif_Name	Binding_Intensity	Motif_Sequence	SD	SE	CV	Length	Label	Gene	Zscore	Rank
Nfkbid1	11.432266293333300	GGTGATTTCTGTGAAATCGAGCC	1.6242347185994000	0.9377523520105010	0.14207460506291400	23	Others	None	6.055069726096560	1
BA022686_1	10.831031566666700	CACTATAGAACCCACAGTTGTATCAATGGTTGGGGAAAGATAGTG	1.229820900093820	0.7100374277241930	0.11354605445696300	45	5UTR	CLIP1	5.335599526882350	2
BA064067_2_Multi	9.769194533333330	CTGTGCTGCACTGGCCCACTTTTGAAGGCCATCATGCTCTGTAATATAAGGATATCATCTTATTGCTGATATCTTTGGAGAGTCCCTAGCAGACACAG	0.6067644928146780	0.3503156432612610	0.06210998161049460	98	5UTR	MBD5	4.064947536866940	3
BA086314_1	9.748343433333330	CCTCCCCCACACCCAAGTATTTGCACAATATTTGTGCGGGGTATGGGGGTGG	2.217677983562150	1.280376980785510	0.22749280415983800	52	5UTR	PTP4A3	4.039995975678840	4
BA022681_2	9.463084233333330	TCACTATAGAACCCACAGTTGTATCAATGGTTGGGGAAAGATAGTGG	0.30533412613339300	0.1762847399158940	0.03226581509840800	47	5UTR	CLIP1	3.698639290263240	5
BA003699_2_Multi	9.416898333333330	CTTTGAGGATCTCTATATTGTTATTAATGGTGGTGTTGAGGAAACCACGGAGCTCCTGAAG	0.4273447138234460	0.24672758556273	0.045380623077426500	61	5UTR	ALDH3A2	3.64337072841866	6
nfkbiz	9.3859656	TTGTTTCTATGAAACAA	0.9621877049544750	0.5555193304664140	0.10251344890444500	17	Others	None	3.6063549360392700	7
BA038124_Multi	9.305561856666670	CGGGAGGAGGGGATAAGGAAATTAAACCCTTTAAGTCAATGCATATTGTGGTGACACCG	1.2769184571461600	0.7372292149665360	0.1372209950150780	59	5UTR	FAM155A	3.510139440380320	8
BA061196_Multi	9.292144500000000	GGGTTCTTCCAGAATAATTTTTTCTTATTCTTTACCTTAATTTTTAAGGGTATTCAAGAAGATCTC	1.4825664673335100	0.8559601490065120	0.1595505178953580	66	5UTR	LYPLAL1	3.4940835010845100	9
BA022684_2_Multi	9.22246545	CAGAGACTGACTTCACTATAGAACCCACAGTTGTATCAATGGTTGGGGAAAGATAGTGGCAACAGGCAAAGGAGAAACAGCTCTG	0.5448950341537330	0.3145952946487490	0.059083445430932300	85	5UTR	CLIP1	3.410701757214700	10
BA023225_2_Multi	9.182441766666670	CTGGATTTTGACAATGTCAAGATTTACCGTATATCCCTGTTTGTTTGGATACACCAG	0.9693563162344610	0.5596581301186300	0.10556629063016100	57	5UTR	CNGA1	3.3628072392437100	11
BA122409_2_Multi	9.145805533333330	AACTTGGTCTTGGAGACTTGAATGAAAATTCTGTGGAGAATCTTCAGCAGAAAACACTTCAGGATCTGTT	1.5463565898548800	0.8927893934158670	0.16907822763330600	70	5UTR	ZNF239	3.318966328322070	12
BA037509_1	9.135246833333330	TCCGTTTGAGGA	1.4667713999045900	0.8468408625745620	0.16056176988590300	12	5UTR	F13A1	3.306331213190640	13
BA088047_1	9.125023063333330	CTCTCTCAAAATTAAAACAATAGATTTGTTTTAAATCTGTTGTTTTTAAAATACATATTAAACATTTACTCAAGCATTTTATAGTTTTCATATTAAAGAGAG	1.4018423524801400	0.8093540595658260	0.15362617088751200	102	5UTR	RAD21	3.2940968935275000	14
BA114068_1	9.0870321	TTCATTTTTTAA	2.441873158374150	1.4098161253142400	0.26872064844737900	12	5UTR	TRPM7	3.248634838949730	15
BA096203_1	9.08345881	CTGTTTTCCAG	0.40333984929139700	0.2328683705632910	0.04440377368666660	11	5UTR	SEMA6D	3.2443588456410900	16
BA010111_Multi	9.080304133333330	TGACATCCTTTTCTTCAACTGCTCCCTTCTCAAATATTTTCAAACTAGAGGAGCCTTTCTAAGGAACCTTGGGTAATGTGGAACATGGGAACCAATGTCA	0.6959325973477100	0.4017968724165360	0.0766419920664305	100	5UTR	BBS9	3.2405837878322900	17
BA027443_1	9.015996766666670	CGCACCCGGAAGTAAAGCGGCTCCGTGACGGAGCGGCGGTGCG	0.8272920730638330	0.4776373010818470	0.09175824864117540	43	5UTR	CYB561D2	3.163630092620570	18
BA104980_1_Multi	8.977711683333330	CTTCCTGAGATGGCTCTGTCAGTTGGCAGTCCTACCTGTCAGCTCAGCCCATTTTAGAAATCATTTTCCAAAGAATTTTAACCTTAAGGAAG	1.130033155528110	0.6524249465373560	0.125870956362517	92	5UTR	STIM1	3.1178160780418000	19
HIV_2014_Siegfried_nucs_1395_1714_2_Multi	8.918534166666670	TGGAAAGGAAGGACACCAAATGAAAGATTGTACTGAGAGACAGGCTAATTTTTTAGGGAAGATCTGGCCTTCCCACAAGGGAAGGCCAGGGAATTTTCTTCAGAGCAGACCA	1.4288632645692800	0.824954590434242	0.16021279258083800	112	HIV-1	None	3.047001040558490	20
BA033718_2_Multi	8.885091533333330	CTTGACTGGGCCATTCATCTAAGATGGGATTTACCCTGTGAAACAGGGAGAAGACTTATGGACCCCAAGCATCATTTCGAGTTGTAGTTGAG	1.1960213368612800	0.6905232407933980	0.13460990608529900	92	5UTR	EHBP1	3.0069817652249100	21
BA042640_1	8.850347966666670	CCAGTTGATTGG	1.3758615403721500	0.7943540307015140	0.15545846847537500	12	5UTR	GABRA6	2.9654057222547000	22
BA004022_Multi	8.837613666666670	CTGACATTTGTGAAAGCTTTTTGGAGAAATGGTTGAGGAAAGGTTACATTAAACATAAACCTGATCAAATGACCATAAATCAG	0.8848901199071740	0.5108915489316480	0.10012772149621800	83	5UTR	ALKBH8	2.950167165745080	23
BA052157_1	8.815697913333330	ATCCCTTGGCCCCTCCATCTGGGCTCCTGTGGATAGGAGGGGCTGGGT	0.7992934015147170	0.4614722605260140	0.09066705885030650	48	5UTR	IGSF9	2.9239415824290900	24
BA015333_1	8.807608766666670	CCTTTTCCATCTTTTACTTTTGTTTAGGATGAAGG	0.49210899659644800	0.2841192616555960	0.05587316712555250	35	5UTR	C7	2.9142616692344500	25
BA010792_Multi	8.803595816666670	GGGAGCATCTGGGTGAGGGACACGTCTGTTATTTTTATTCTAGTTTGTGTTCCCAGCCAGCTTAAGGATTAGCAGCTAATTGTAATGCAGATGTAACC	1.8908509704692000	1.0916833167978600	0.21478166533832800	98	5UTR	BMS1	2.909459554839050	26
BA083499_1	8.791231133333340	TCACATAATCTGTAGAATTATTTATTTGATTCCAATGATGTGA	0.9808524170715260	0.5662954070315410	0.11157167889176200	43	5UTR	PPME1	2.8946633017510600	27
BA072945_1	8.783968400000000	GTTGTTTTGCGGACTTTAAGTAGGATATAGGCAATGGCTAATTGTAGTCCTTATGTGTCTGCTAATGAC	0.6207972353804660	0.3584174509590870	0.07067389215339920	69	5UTR	NOVA1	2.8859723197328600	28
BA122416_1	8.774688	CGGGAGACTTGAATGAAAATTCTGTGGAGAATCTTCAGCAGAAAACACTTCAGGATCTGTTACATGAGCTTTCCTCCTG	1.3096316931538400	0.7561162105816360	0.1492510837027870	79	5UTR	ZNF239	2.8748668879594700	29
BA009429_2_Multi	8.735870733333330	GGAGAGCCCAGGACTCCCTTTGTTGGAGTTTTGCCCACGCGTTGTAATTAAGCCTCGCACAATATGGTTGATGATAATTAGAAGCATGCTTTCC	1.0262089594023700	0.592482018955766	0.11747071250570200	94	5UTR	BACH1	2.828416033837240	30
BA095816_1	8.717797233333330	GGAATGATATTTTC	1.626796257931300	0.939231257433309	0.18660634267921300	14	5UTR	SEC24D	2.806788299994260	31
BA071365_1_Multi	8.711002233333330	TTATGCTCTTTTATGAATGAATAGAATTAGTAAAAGATAAATAAATTTTTTCTTTTGGATTTCTTAACCAGTGGAAAAAATGTTGACTTTAAAAGTTCATAA	1.132141678629510	0.6536423029175420	0.12996686814030200	102	5UTR	NEBL	2.7986570331415200	32
BA064356_Multi	8.694592633333330	GATATGATGTTTGTTATGTAATCTGTACTAACAGTTTTGCAATGGGAAACTCTTCCCTTACTGGTTTGAGAGTTGAGTCATATC	1.2151971099488900	0.7015943785474450	0.13976469757652200	84	5UTR	MCTP1	2.779020412604850	33
BA037769_2_Multi	8.666682543333330	TTGAAGATACTGCTATAATTTGAAAATTTGAAATTAGTGTTTCAGCTGAACCATCCGTTCATCTTCAA	0.4066220378717900	0.23476334302371200	0.04691784149686840	68	5UTR	FAM111A	2.7456216797610000	34
BA069197_1	8.657912133333330	TGTCTGATGACTGAGATTTTTAACTTGAAACAAATTTTTGTAGTTTTTAACAGATTGAGTATTGAAAATTGCCTTTTTATTTTAGGTATTATTAGACA	1.3747042664925100	0.7936858783155770	0.158780112955852	98	5UTR	MYL12A	2.735126529780430	35
BA110497_1	8.65451112	GAGATTCTCCTC	0.4301435386455010	0.24834348782715800	0.049701656475022300	12	5UTR	TMEM132C	2.7310566921081600	36
BA103341_Multi	8.636973856666670	CCTTATCTTTGGCAATTTCTCTGGCTCAGGCATTGAAGACGGAAATGCTTGTCTCTTTTTAAAAGAAGCTGAAAATGCCAAGCGAGAGG	0.43868712122073400	0.25327612752681300	0.05079176208020150	89	5UTR	SPINK5	2.710070648247960	37
BA084971_1_Multi	8.6248321	GTTTCCATTTTGTCAAAGCAACAGGCTTCACAAGTCCTGGTTAGGAAGC	1.6768403091543200	0.9681242038782650	0.19442005243839200	49	5UTR	PROS1	2.69554116134322	38
BA122411_3_Multi	8.622449466666670	GCTGTGATGCTGGGCAACTACAGAAACTTGGTCTTGGAGACTTGAATGAAAATTCTGTGGAGAATCTTCAGCAGAAAACACTTCAGGATCTGTTACATGAGC	0.9618854507741410	0.5553448239340350	0.11155593946855500	102	5UTR	ZNF239	2.692689972609510	39
BA055480_1	8.595507333333330	CAATGTGAAATTAAAGTAGAAAATCACATCTACATGCATGTTG	2.468316911379970	1.4250834332305300	0.28716360950654400	43	5UTR	KIAA0232	2.6604495493990000	40
BA100805_Multi	8.588833023333330	GAAACAGGAAGTTGTAACTAGAAGCCATCTGAATACTAAGCCAGGGCAGAATGCTTGTGAAGTAGCAACTAAAGTGGCAGTGTTTC	0.34096326421917800	0.19685523238071600	0.039698439042053900	86	5UTR	SLC9A9	2.652462706769430	41
BA016238_Multi	8.583753833333330	CTTGAAAATATTTATGGTCAAAGACCGAAATATTTCTTCAAAGAAGATTAGCTTTGCTCCATTAAAAGTAATGAGTAGAAATATTAAAAAAAAAAAAAGTTTTAAG	0.027697089036275800	0.015990921810862800	0.003226687248266550	106	5UTR	CALCR	2.646384671554450	42
BA007030_2	8.581022603333330	GCATAAAATCTTGTTATTTTAATTTGC	1.0035233921938900	0.579384500621231	0.1169468300670910	27	5UTR	ARPP-21	2.643116333075250	43
BA069551_1	8.580453366666670	GTTGAATTGTAAATGACTTTCAAATGTGCAAGTTCTGTTAAATACAAAGAGAACCTCTATGGGTAACTTTTGTGTTGAAGAAGTCATTTGTCAAC	1.0583099101474000	0.6110155115096510	0.12333962611564600	95	5UTR	MYST4	2.6424351534962900	44
BA089317_Multi	8.555414966666670	GATCTCAGTTTTATCATGAATGACTTCTCCATTGTGATTCTTGATTTCCTTCATGGGTTAATTTAGAGGTT	1.0943417841818900	0.63181852368287	0.12791218058336500	71	5UTR	RBM24	2.612472841212900	45
BA102704_Multi	8.551953600000000	CACCTCTAAAAAAAACACTGCCTCTGATTTATCAATATAAAAAAGATCCTCTGAGAGGAGGAGGGCACTTTTGTG	0.9501522008898790	0.5485706289548870	0.11110352620363600	75	5UTR	SP8	2.608330781456920	46
BA085692_Multi	8.5514711	GTTAGGGCAAAAGCCAACTTCCGGTCACCATCTTGAGTGACGACAGAGGCGGAGCTCCAAC	2.7719356873985000	1.600377815295850	0.3241472320941940	61	5UTR	PSMD8	2.6077533956943900	47
BA013138_2	8.549893666666670	GGCTGAGCCGCAGTAGTTCTTCAGTGGCAAGCTTTATGTCCTGACCCAGCTAAAGCTGCCAGTTGAAGAACTGTTGCCCTCTGCC	1.4803619394855200	0.8546873642600420	0.17314390063785000	85	5UTR	C17ORF91	2.6058657531078200	48
BA015012_1	8.547964633333330	CTGATTCAGGGTTACAAGTACAGATCATTATTTCCTAAGTGATGGTCTGTATGTACCTGAAGACCAG	0.3727597417859170	0.2152129372631540	0.043608011705186100	67	5UTR	C5ORF22	2.603557366823610	49
BA042903_Multi	8.545043866666670	CTACCATTAAAGATACCTTCTTCTCAGCAAATCTATGATAAAAAATATAAGTAACAGAAGAAGAAATAACTGTTATTTGTCAAGTGACAAGCTTTTAATGTCAG	0.8289877531747040	0.47861630245031800	0.09701386746632160	104	5UTR	GALNT3	2.600062218452570	50
HIV_2014_Siegfried_nucs_7244_7603_4	8.539740633333330	GAGGCGCAACAGCATCTGTTGCAACTC	0.7334803469658900	0.4234750757660570	0.08589023700589720	27	HIV-1	None	2.593716080790210	51
BA096252_1_Multi	8.533062133333330	CCACAATGGAGGGAATACATTAGGCTAAGCAAATATTCCCTCAGGATTTCATGGCAAAGCCCTTTCAACCAAAGAAAGGATCGCGACTAAGGAGAAAGATAACAAGTGG	1.393963073549380	0.8048049557541310	0.1633602394741780	109	5UTR	SENP8	2.5857242241785900	52
BA026256_Multi	8.5326655	CTAAAAATATTTCAATGGGTCATATCACAGATTCTTTTTTTTTAAATTAAAGTAACATTTCCAATCTACTAATGCTAATACTGTTTCGTATTTATAG	0.5673280533560370	0.32754700432393500	0.06648895979293190	97	5UTR	CTNNB1	2.5852495911431200	53
BA045600_1_Multi	8.5255427	CGCCTGCAGGTGGCTGTTCGCGTCTCCCTGCCGTGCAGGCAGCTCGAAAGCCACTCTGTTGTGGGGTCCTCGCTTCCCTTCCACGTCTCCCGGAAGCGGTAGCAGGGCCCCGGCG	0.8509182630769960	0.4912778882458720	0.0998081052455459	115	5UTR	GOLGA5	2.5767260609681800	54
BA003699_1	8.522077966666670	TTGTTATTAA	1.5552632096140700	0.8979316327314060	0.18249812025862000	10	5UTR	ALDH3A2	2.5725799724756200	55
hsa-mir-671	8.521180406666670	TGGAGGTGATGGATGTTTTCCTCCG	0.9431142202776100	0.5445072489538420	0.11067882326957300	25	pre-miRNA	None	2.571505903325310	56
BA112071_1	8.489369466666670	TGTGCACAGAAGTTATATACATATATGGGTATATCTATGTAACAAATCGCAGCACA	1.0758275474792600	0.6211293241387670	0.1267264373053240	56	5UTR	TNMD	2.533439201047690	57
BA098347_Multi	8.486772066666670	GTTGTGGATTATAACGTTTAGAAGTTCCAATTTTTCAGTGCTTTACAAATAAAGCATCATTTAACCTTTTAAATGAAAAAGATTAAGATCTCATGCAAC	0.1146775611366650	0.06620912079226310	0.013512506314041500	99	5UTR	SIPA1L1	2.5303310108308600	58
BA004078_3_Multi	8.47911592	GGTCTTGATAGACTTTCTGTAAAGAAGGAATGATTTGGTGATGGAGTGTTCCCACTGACC	0.3268590185706940	0.18871214235884700	0.03854871447148390	60	5UTR	ALS2	2.521169249004470	59
BA121616_2_Multi	8.47059695	CAGTTTCATTCACGGATGTGACTGTGGACTTTACCCAGGAGGAATGGGAACAACTG	1.5175346196180700	0.8761490211410710	0.17915320827749600	56	5UTR	ZFP1	2.510974985813810	60
BA053013_Multi	8.4622125	CTGGTATCAATATATAATTATTTTTCACATTTCTGTTACTTTTTAATGAGATTTGAGGTTGTTCTGTGATTGTTATCAGAATTACCAATGCACAAAAGCCAG	0.3899643528075230	0.22514602406778200	0.04608302530898670	102	5UTR	IMPG1	2.5009416965771000	61
BA043559_Multi	8.4596833	CTTCTGAGATTAATAATTGATTAATTCATAGTCAGGAATCTTTGTAAAAAGGAAACCAATTACTTTTGGCTACCACTTTTACATGGTCACCTACAGGAG	0.5500673970479360	0.3175815597580630	0.065022220991173	99	5UTR	GC	2.497915118192420	62
BA111403_1_Multi	8.459464846666670	CTTCTTTGCCTCTGGTTACGCAGGCTGTTTTCAAAAGAAAACAAGAGAAG	1.3927145555164200	0.8040841235317170	0.16463388414755400	50	5UTR	TMEM71	2.497653705043310	63
hsa-mir-1268a	8.445059266666670	GGGGCCTGTGGTCCC	1.323720841916110	0.7642505844121840	0.15674500321637100	15	pre-miRNA	None	2.4804152039177000	64
BA109366_Multi	8.4396005	GCATGGTTAAAGAAAGCCATTCATCTAATGTCCTGTGAACTTTATAAGTGGTTAAGTAGTTCATGTGAGTAGCTGCTTTCACCATGC	1.6496394912492000	0.9524198043385620	0.19546416814980700	87	5UTR	TIA1	2.4738829466029800	65
BA081305_1	8.427715633333330	CGCGTCTGGATCGCG	0.37449378623630500	0.2162140882933730	0.044435977971908100	15	5UTR	PLEKHF2	2.4596608682548000	66
BA085984_1	8.423897766666670	CCCTTTAAAGAGATCATCCTTCATCATTTATGATATAATGAATGAATTAATGGG	1.6788030229112200	0.9692573771941530	0.19929052671487100	54	5UTR	PTCD3	2.4550922011944900	67
BA099457_1	8.422241850000000	GTATTAATTTGTTCTTACAAATGTTTTAC	1.3743205456861600	0.7934643370047400	0.16317752092172000	29	5UTR	SLC26A7	2.4531106411793900	68
BA029555_2_Multi	8.405624166666670	TTACAAGTTAAACATGAAGGGAAAATACTGGAATCATTTGGATTCTGACAGGATAAAGAATACAATATTTCACATTTACTTGTAA	0.6933684003483170	0.40031643258868100	0.08248862744755320	85	5UTR	DENND2C	2.4332250168000400	69
BA041657_1	8.400812933333330	GCTTGTTATAAAAGC	0.5192269754975500	0.2997758340740260	0.06180675365800910	15	5UTR	FOS	2.4274676331173200	70
BA114805_2_Multi	8.397430566666670	GCTATTCCAAGAAATAAAAATTAATCTAATTTAACTTCTTTTCAGTGTCTGAAAAAAGCAGTGAGACTCGACAGTAATAATCACTTATACTGGAATGCTCTTGGTGTGGT	0.19247288846396900	0.11112427396637700	0.02292045012292020	110	5UTR	TTC37	2.4234201090613200	71
BA089915_1_Multi	8.396109846666670	GGGAGGGACAGTATCTGTTTAGATTTGCGTCTAAATTTAAACCCTGATCGTCGGCCTCCCTCCC	0.484249879131874	0.2795817980718310	0.05767550543947750	64	5UTR	RCSD1	2.42183966362236	72
BA030599_1	8.3947663	CTGCGTTTTGAGACTCTTTCTTTGACTTGGTAAAACTTTGGAACGTGG	1.1726697285181500	0.6770411834304790	0.13969057465222700	48	5UTR	DLG1	2.4202319025516100	73
BA026053_Multi	8.392791880000000	CACTTGGCACTTTATTCGACGGTCCTAAAAATAGAGTCCTAAATTTAGAAGGCAAGGTGCTACTTTTAGCTCCTCTTCTCGGAGGAAAACAGCACGCACCGCGCCAGGCCAAGG	0.7863105226235320	0.4539765919033310	0.09368879079407510	114	5UTR	CTAGE5	2.417869204111670	74
BA014556_3_Multi	8.382468666666670	CTCAAGAAATTAAGGACATTTATGGACTAAATGGACAAATAGAGCACAAACTAGCTTTCCTGAG	0.44997582471209800	0.25979366352635400	0.05368058535088250	64	5UTR	C2ORF43	2.4055158851431500	75
BA122417_Multi	8.372929833333330	GTCCTGTGAAGAATGGAACACCGCTCTGAGAGAACAAAGACGTGATGGAATGCGGGTTGTGAGACTTGAATGAAAATTCTGTGGAGAATCTTCAGCAGAAAACACTTCAGGAT	0.7776156101012140	0.4489565818179910	0.0928725817103425	113	5UTR	ZNF239	2.394101197976530	76
BA060790_1	8.358924976666670	CCCAGGCATCCTGGG	1.1031188833140100	0.6368859842295010	0.13196898960013200	15	5UTR	LRRN4CL	2.3773422242030200	77
BA080359_1_Multi	8.349786333333330	ATCTGAAACTGTTGTCGGTTCTTGAGATGATACTACCACCGAATGTCTGTGTTTCATTGTCTAGTCCAACCTGTATTGTGGATATCTACAACGTTCCGGCAATAGTTTTGCAGGT	0.5151059564500910	0.29739656261763900	0.06169091469966440	115	5UTR	PIK3CG	2.3664064261728000	78
BA071134_Multi	8.343227816666670	CTTTTCTATTTTTCAGACTGTATTTTCTGTGAGTCCTGATCAAGTGATACAAATGAGCTGCAATGGTGACATAAACTCTTGACAGAGATTGGAAAAG	0.43987049528421500	0.253959348860916	0.052721860765388400	97	5UTR	NDST3	2.3585581481485500	79
BA001392_1	8.334623876666670	CAAAGAAAAGGAAAGTTTTAATTCTGAGAAACTTCACTGAGGAGCAATTTTTTTTG	1.7920165879047400	1.0346212594190800	0.2150086931842970	56	5UTR	ACSBG1	2.3482622052309600	80
BA109270_Multi	8.334295433333330	ATTTCTAGTGCAAGCAGTAATAATGATGAAAAGTTAAAATATATTAGATACATTATAGTACGTATTAGGCACTGAAGAAAT	0.5241535186431680	0.3026201750853220	0.06289116132682260	81	5UTR	THUMPD1	2.347869172061080	81
BA054854_1	8.333759176666670	GCTTACTAATTTACTCTTGATTTTAGAGAAATACAGC	1.2579856681234900	0.7262983641277880	0.15095056641973400	37	5UTR	KCNJ13	2.3472274581452300	82
BA034682_2_Multi	8.32660529	TGTAACGATCCAAACTCCTTTTTCATTCAAATAGATCCCACCAAATATTTTGGTTGTGAGCTGGGAGCACAGACCCAGTTTGATGTTAAGAATGACCGTTACA	0.6582832254334540	0.38005999740702000	0.07905781558110270	103	5UTR	EIF5	2.338666727972910	83
BA068791_Multi	8.325368753333330	CAGCTGTGAATCCATCTGGTCCTGGACTTTTTTTGTTGTTACCATCCTCAAAGGATTGGCTAAAAGCAAGCAACTGGATTGAACACCCTAAGAAGAAAGATTCACACTG	1.1181893824922000	0.6455869409868510	0.13431109367311700	109	5UTR	MUC7	2.3371870208927200	84
BA032230_Multi	8.320157966666670	CAAAAGCAGGCTTCAGGATTTGAAGTTTGAGCCCATCCCTGAGGTAGAGCCGGAATTTACCTTTGTACTTCACACGGTCAGGGTTGGTG	0.735973054839512	0.4249142413279030	0.08845662038966880	89	5UTR	DQX1	2.330951509943590	85
BA122401_Multi	8.316028100000000	GAGGCACTTCCGCTCCAGGAAGGCGAGGTCGGATCTGAGATATCTCCCAGGGAGGTTCACTTCCCCGGAACTC	1.0545247895948800	0.6088301711397390	0.1268063042734170	73	5UTR	ZNF235	2.3260094867010700	86
BA105593_Multi	8.315468633333330	GAGCCACCGTACCCGGCCCCTTCATTCACAATTTTTCATAAAGATTCAGTGGCTC	2.045186685302710	1.18078908330256	0.24594966026381100	55	5UTR	STX17	2.325339998435900	87
BA104039_2_Multi	8.306704466666670	GTGATCACAGAGTGAAACCAGCCTAGTCTGTTGCATTGTTCCTTTTTTTTTCCAAAGGAAATATAAGGGAAACCAAGGGGAATTTTTGCTCATGGTTTCCAAGGCAAAGGTCAT	0.6106770656519000	0.3525745682420550	0.0735161661405481	114	5UTR	SSH1	2.314852319567820	88
BA084971_2	8.304431333333330	GGATTATTTTTATCC	1.0575696669725000	0.6105881319133590	0.12735004054130800	15	5UTR	PROS1	2.312132164494210	89
BA055945_Multi	8.304188966666670	AGGGACAGCTTATAGAAAGTTGAGATGGTCCTAATGTAGGATATTTTGAATAATCTTGAATCATGTGACCT	1.004604202627880	0.580008506816237	0.12097559516774000	71	5UTR	KIAA1128	2.311842135348830	90
BA044471_Multi	8.293592533333330	CCAGTTTCCCTATTGTTGAACATAACATTTCTTATTTTAAAATGTTTACCTGAATACTCTTTTACTGAATTATTTTTAGGTTGGTCTTCCTGCAAAATCTGG	0.6331095546900650	0.3655259718268330	0.07633719068612210	102	5UTR	GLS	2.299161866456910	91
BA103922_1	8.290956213333330	GGCAGGCAATCTTGGTTGTGAATATTTTCTGATTTTTCCAGAAATCAAGCAGAAGATTGAGCTGCT	1.0793046031554500	0.6231368031694040	0.13017854338921000	66	5UTR	SRPK2	2.2960071024496600	92
BA098624_2	8.287397633333330	CTTTTAAAATATAGAATTTTTAATGAG	0.2999099327351520	0.1731530803972820	0.03618867417787010	27	5UTR	SLAIN1	2.2917487119276900	93
BA063813_1_Multi	8.286427476666670	TTGAAGGTGATCTATTAATGTCTTCAGTTATCAGGTTTCCCAAATGGCAGTTTAAGGAAACCAGGATCAGAGGGAGCCCATTATTTTGCTATTTCCAGGTCCTTCAG	0.05401620170321670	0.031186268593953400	0.00651863566721825	107	5UTR	MAST2	2.290587769654600	94
BA007706_1_Multi	8.283046366666670	GGAAAACACATGAGCAGTAACAAGTTTTAATCTTGCTCCTCAGTACTAACATGGACTAATCTGTGGGAGCAGTTTATTCC	0.7006479092449600	0.4045192590097260	0.0845881911351561	80	5UTR	ASPN	2.286541749394340	95
BA061196_1	8.279868866666670	TACCTTAATTTTTAAGGGTA	0.6057163493981520	0.34971049737758000	0.07315530706490560	20	5UTR	LYPLAL1	2.2827393799426000	96
BA055176_1	8.269647366666670	GGTTGAATTTGGAGGCTTTAATCAGAACTGTGGAAATGCTTCAGATTTAGCC	0.7281815820441100	0.42041583241209500	0.08805473193201290	52	5UTR	KDM4A	2.2705077766850200	97
BA033161_1	8.268249283333340	TGATTTTGTTTCATTTTCAGCTGGAGACTTAAATGACACCAAGCAAAGCCTACTTAGTTTAGATCTCCAGAAATTGGCTGGTGGAAAAAAATCA	0.9001779187045810	0.5197179636826470	0.10887164717192400	94	5UTR	ECM2	2.268834754070490	98
BA074924_Multi	8.268174333333330	GCTTTTCCTTCCCAGCTGGAGAAGGCCTCAGCTGTGTCAGACTGGGACTGCTGGTGATTTTTCTGTAGTTAGAGGGAAACACAAAACGAAGAGC	1.0083609251956000	0.5821774516019820	0.12195690179516100	94	5UTR	ODZ2	2.2687450648209500	99
BA005901_1_Multi	8.261057666666670	CATCTCTTTTCTCATCTCTTGAAAAAAACCAACAGAGAAAAAAGTACCTTGAGAATAAAGGTAATGATTAATCTGTCAGGCACAAAAGGGATTG	0.446919463129917	0.25802907234414100	0.05409954525959010	94	5UTR	AQP9	2.260228874126520	100
BA022824_Multi	8.2594969	CACCTTTGATCTTGCTGAAAGATGGACTCAGCATGTTTGCTCTAATGACTAAGTG	0.23337333618867100	0.1347381584702100	0.02825515149580970	55	5UTR	CLK4	2.2583611757804600	101
BA121881_1	8.257947983333330	TTAGAATCTGGAAACTGTTCTTCAGGAAGAAACCCATTAGTTTGGAACTGGAGAATTCCTTTGCATCAGATACTAA	1.3281127917879100	0.7667862778529360	0.1608284278937560	76	5UTR	ZMYM1	2.2565076577893800	102
BA112577_2	8.256036133333330	GCTCAAGACTGGCGCTAAAAGTTTTGAGC	1.305916635897910	0.7539713212748710	0.15817719481935600	29	5UTR	TP53	2.2542198340171400	103
BA122067_2_Multi	8.243221133333330	CGCATCCTTCTGTGGCCACTGTTAGGGGTCAGTGACATTCAGAGATGTGGCCATAGACTTCTCCCAGGAGGAGTGGAAATGGCTTCAGCCTGCTCAAAGAGATTTGTACAGATGTG	1.5429499937675500	0.8908225942478280	0.18717804227382500	116	5UTR	ZNF140	2.238884707495010	104
BA096023_1	8.240236621333330	CTGGGTTAGAGAAATGAAAGAAAGCAAGGCTTTCTGTTGACATTCAG	0.7480176983903700	0.4318682195242850	0.0907762401450718	47	5UTR	SELL	2.235313277988430	105
BA121323_2_Multi	8.233528633333330	TCTTTTGTGGGGATGAGCCAGGGTGCAAGGAGAGTACAATACTCCAGTTACCGAATTGAAACCATCCCTGCAGTGGA	1.4773809653564700	0.852966298044185	0.17943472733856900	77	5UTR	ZDHHC16	2.2272861344309700	106
BA043814_Multi	8.23227175	GAGATAGCTAAGTTTTGGAAACTCTTGCAAACTAATTTTTTTATATTAGTGCGTGTTTAATGTAAATTAAAAACAAAATTGCCACCTATCTC	1.474917578309210	0.8515440608693310	0.1791628876086610	92	5UTR	GEMIN5	2.2257820794219800	107
BA099705_2_Multi	8.231409866666670	AATGCTATTGGCTGTTATTTGGCATGGCCAAAGTGCACCCAGAATGTCTTCTCTCTCCATTCAGTGCACGCGTT	0.7677901034417240	0.4432838229032100	0.09327564972203750	74	5UTR	SLC2A5	2.2247507029128900	108
BA021503_2_Multi	8.230043466666670	AATGATCCAATAATATCTACTATAGAGAAGCTGAATATACTCCATTTGGAGTGAACAGCCCGGATTGTT	0.7156705955681370	0.4131926110023640	0.08695830082389570	69	5UTR	CHD9	2.223115594299560	109
BA122413_2_Multi	8.228691700000000	ACTTGGTCTTGGAGACTTGAATGAAAATTCTGTGGAGAATCTTCAGCAGAAAACACTTCAGGATCTGT	1.5209832618197600	0.8781400956445510	0.18483901418007400	68	5UTR	ZNF239	2.221497996729390	110
BA075697_Multi	8.228554266666670	TATACTGTAACTTTTTTTTCAAAAAGAATTTTTAGTGATTATTTCTCTGTCAGCATGGAGCTGATCTATTAGGAAATCAGTTGTGTGGTGGGGGAAGCAAGTATA	0.07867483842915240	0.04542293914552150	0.009561198222615970	105	5UTR	OXCT1	2.221333536522210	111
BA084960_1	8.2211753	CAAACCTGTCGGGCAGGTTTTG	0.6880092167859090	0.39722230651628800	0.08368745242373180	22	5UTR	PROM2	2.212503463370750	112
BA060946_1	8.22004218	TCCCTTCTTTGGA	2.7888870034309200	1.6101646621702900	0.3392789163803190	13	5UTR	LTA	2.2111475103028800	113
BA075716_Multi	8.217376200000000	AGCACTAAAAGCTTCTTAAAATTAGTCAGAGGAAGACAAGTGGGAAGGTGTAGACTTCTCACTTCAATAGTCTGCTAAAGATGGAGGAAAAATATGGTGCT	0.41680647490786400	0.24064333048803400	0.05072257430636600	101	5UTR	OXR1	2.2079572535252400	114
BA015849_1_Multi	8.21521542	CCGCGTGGAGTGGCTTGGCTTAACAGCAGGGAGGGCAGAGCGATGCTCTTTGACCTCCCAGAAGAGTCACGTGG	1.679447334730250	0.9696293707963110	0.20443132028426500	74	5UTR	C9ORF85	2.2053715465657000	115
BA065088_1	8.215213093333330	GGAAGTGCC	1.2964194525621000	0.7484881199193980	0.15780716067050700	9	5UTR	MESP2	2.2053687623497300	116
BA037776_2_Multi	8.212819766666670	CTTTGAAGATACTGCTATAATTTGAAAATTTGAAATTAGTGTTTCAGCTGAACCATCCGTTCATCTTCAAG	1.0503434211971800	0.6064160569697470	0.12789071853983800	71	5UTR	FAM111A	2.2025047773913100	117
BA089829_3_Multi	8.205896946666670	TTAAAGATGACTGAATACTGGGTTCCAGAAATTTAAAACAATCAGCCAGTACAGGCTACTCTGTCATCTTTGA	1.3945148082515700	0.8051234999329650	0.16994057045988600	73	5UTR	RCBTB2	2.194220554169310	118
hsa-mir-526a-1	8.20586479	TCTGTTGCTTGAAAGAAGAGA	0.896355042934417	0.5175108253276640	0.10923346482953900	21	pre-miRNA	None	2.194182073751690	119
BA042928_Multi	8.201253	ATCTTTGCTGCCATCAACACAATACAGAACCATTTGCACTGTGCCGCTTATAGATGTCATAAATGGCAACACATATGAAATTATACCCCAAGGGGGTGGTGATGAAGAT	0.5369401623714500	0.3100025472838780	0.06547050339398750	109	5UTR	GALNT7	2.1886633548173500	120
BA047902_Multi	8.187916066666670	CAAGCGGAACTTCCTGAGGAGGAATCATTATAGATTCTAAAAATATATTTTCCCTTCTCTGTGGACTTGGTATAAAACGTAGCTTTTTTTCTGCTTG	0.4540038803235750	0.26211926251795100	0.055448037892308500	97	5UTR	HAUS3	2.1727036544596600	121
BA080155_Multi	8.182935166666670	CAGGGTGCGTCTTTTGGGAGCTTTAGAACACAAGGATGTTAGAAATGTCTTAGTTCAAGGACATATTTTTCTGAATACCTCCCTTACTGAAGCATTCTG	0.5079272904354750	0.29325195786167900	0.06207152813632530	99	5UTR	PIGA	2.1667432384086200	122
BA043063_1_Multi	8.180490020000000	GAGAGGGAGGACTACAAAAGGTTAAATTTCTCATATAAGATTAATTCAGCCATCTCTGTGAAATGGTGGAAGCAGAATGCCATTAGACTCTCTAATCTCATTTCTCTC	0.9228529839886620	0.5328094187283040	0.11281145527131400	108	5UTR	GARNL3	2.163817242817630	123
BA083496_2	8.178983916666670	CTTCCTTTGTATGAGTGCTGTTGCGCACTTCCGGTGGAAG	1.0989191413699400	0.6344612620875690	0.134358882786238	40	5UTR	PPME1	2.1620149575915700	124
BA020361_2_Multi	8.173099633333340	GGTGGCCCAATCGCTGTTACTACTTCTCTGAAGCTCCTCTCGGCTGCTTGCCGAGACACCCTGCCGCC	1.5042101966607300	0.868456161959855	0.18404403031206600	68	5UTR	CDC5L	2.154973503872590	125
BA122411_1	8.1676631	TTCTGTGGAGAATCTTCAGCAGAA	1.0744927581377800	0.6203586831531500	0.13155449055407000	24	5UTR	ZNF239	2.1484678521747000	126
BA054073_2_Multi	8.163647033333330	CAGCCTTGACCTTATGTCATGGGTTCAACTTGGACACTG	1.386174147506400	0.8003080172065220	0.16979839302782900	39	5UTR	ITGAM	2.143662008206330	127
BA120888_1	8.159132666666670	GCTTGCTGTGGAAAGCATGC	0.45027983597721000	0.25996918451210300	0.055187218344516400	20	5UTR	ZAK	2.138259871335430	128
BA042104_Multi	8.158257533333330	CCTTTTCCGGCTACGGGTCCCCAAGCGGAGCGGGAGGCCGGACCGGGGAGCCGAGCGGCGGCGTCGGCGGCGTCGGCGGCGGCGGCGACGGCGGCGGGGGCGG	1.4593897056475400	0.8425790394081780	0.17888497631813100	103	5UTR	FUBP3	2.137212639155140	129
hsa-mir-4719	8.156948733333330	GTGATTACATTAAAACTTAAAATTTCAC	0.7497637160081450	0.43287628326591700	0.09191717890100740	28	pre-miRNA	None	2.1356464578369800	130
BA055416_Multi	8.156118133333340	GCCGAGGGAGTCGCCATTTTGGATGGTGAACCCTGAAGTCGGTGTCTGCTGCGTTCACGGCAGGATTCGGTTAGTCATTGTGC	0.4340160358690150	0.2505792751415900	0.0532135543862747	83	5UTR	KIAA0174	2.13465251666732	131
BA061243_1	8.150426530000000	GGTTTGAACTTTGAGCC	1.0182771614926900	0.5879025932974520	0.12493544451258200	17	5UTR	LZIC	2.127841634323940	132
BA039030_2	8.1501822	CAGGCCGCGGTAGTGATATATGCAACCCCAGTCTACTCAGTGAGTTTTCTATCCTATGGATATCGGTCTTGAGAGTTGAGATTGGAGAGCAGCGCCGTCTG	1.5809928122505900	0.9127866257397420	0.19398251148920200	101	5UTR	FAM78A	2.127549255747020	133
BA004851_1	8.142913133333330	TTTTATTTAGAATAGTAGTAAAA	1.0447584108239800	0.603191549727352	0.12830278227422400	23	5UTR	ANKRD49	2.118850694917440	134
BA012165_1	8.142180866666670	GATGAAGACTAGTTGTATAGTGGGTACAAAATGTTGTTTATC	1.3929978877738000	0.8042477054867810	0.17108412482908600	42	5UTR	C12ORF23	2.117974424766730	135
BA099270_1	8.140505166666670	GTCCGGCCTCTGTGAGCCGCAACCTTTCCAAGGGAGTGGTTGTGTGATCGCCATCTTAGGGAGTGAGTGTGGCCGGGC	0.752429479221531	0.4344153623747610	0.09243031775258150	78	5UTR	SLC25A3	2.115969190938160	136
BA120960_Multi	8.138677333333330	CCAAATTAATGAAAAAATTTTTGTGGTTAAAGTACTATATTTAAAGTGATTATTTTTCAGGGAAGTGCTTTAACACAAATCACTGAAGAAAAGGCAGGG	0.6629688961160490	0.3827652706369500	0.08145904659480070	99	5UTR	ZBTB24	2.1137819060822900	137
BA011760_Multi	8.135310566666670	TTTTCTATTTCTGTATTTACCTTGGTTTAATACTTTGTGTCTATATCTAATAGAAATTCCAGTGTAGAAGTTGGCATAAGTAGCCAGGAAAA	0.26472135305170000	0.15283694444464100	0.032539796837795	92	5UTR	C10ORF81	2.109753049835410	138
BA079137_Multi	8.132680116666670	GACTTGGTATAGTGGGAGAGCCTGACTGAGGTGGCTCTAGCCAGTCTAATTGCCGTTCCTTTAGCTAGTGGCATCTTGATTCCTGCTGTGTCTTAAC	0.7078428993461650	0.4086732884814740	0.08703685491029600	97	5UTR	PFKM	2.106605310189670	139
BA109533_1	8.131146500000000	GCCACCATGTGGC	0.523928829022331	0.30249045047224800	0.06443480375397630	13	5UTR	TINAGL1	2.104770101011380	140
HIV_2014_Siegfried_nucs_2015_2174_Multi	8.127292666666670	GGTACAGTATTAGTAGGACCTACACCTGTCAACATAATTGGAAGAAATCTGTTGACTCAGATTGGCTGCACTTTAAATTTTCCCATTAGTCCTATTGAGACTGTACC	2.1428901556291500	1.23719820819629	0.263665927082707	107	HIV-1	None	2.1001583942800600	141
BA064478_1_Multi	8.127206250000000	CTGGAGGGTTTATACAGATAGCCTGTTTTTAACAGTAGATTTTGGCCTTTGTGCAGAGGTTTTTTTTCCCCCCAG	1.3581473971219700	0.7841267653275600	0.16711122559760000	75	5UTR	MDM4	2.1000549833930600	142
BA032435_1	8.1269022	CTTTGGTTTGAATGAAG	0.5979762920791090	0.3452417732008880	0.07357985581260090	17	5UTR	DTWD1	2.0996911406135800	143
BA058729_1	8.126034176666670	TTTCAATCCAGGTAACCTTTAAATGAAA	0.5966629389714320	0.34448350843063000	0.07342609272856710	28	5UTR	LGALS8	2.0986524166462800	144
BA112679_1	8.119683486666670	CCGGCTTTATATCTATATATACACAGGTATATGTGTATATTTTATATAATTGTTCTCCGTTCGTTGATATCAAAGACAGTTGAAGG	2.0461151838619600	1.1813251521956900	0.2519944511657250	86	5UTR	TP63	2.0910528353234000	145
BA077096_Multi	8.119283866666670	CTGGGAACTGTTCTTTGCGTCTGGACACCAAGTAAAACATTAACTTTTTGATTTCCTTTTCCAAGAAGAAGACGTAAAGCAGGCTACCAG	0.9463729830449370	0.5463886965147840	0.1165586766747040	90	5UTR	PBLD	2.090574628280030	146
BA116369_1	8.117358466666670	CTTCCGGTTGCTGTGCTGAGTCGGAAG	0.42423298279583800	0.24493102681629500	0.052262442830130000	27	5UTR	UBE4A	2.088270589840250	147
BA047700_1	8.113873833333340	TTGGAACGGAATCGGATACGTTTTGCGATTGTTTCCATTTTGTTCTGG	0.9895074121963840	0.5712923707967120	0.12195252631749100	48	5UTR	H3F3A	2.0841006879245400	148
BA096702_Multi	8.107253566666670	TGCTGACCAAGCTGGTTGCCTGGTGTTTGGATTGGGACTTATTTACTTTGGAAAATATGCAGCA	1.1137756087619000	0.6430386475355230	0.13738013737984400	64	5UTR	SERPIND1	2.076178516489220	149
BA109065_Multi	8.10667769	GTCAGTGGAAATTAAGCACAACACATATAAATTGAAAAGTCAAATAAGGAAATGAATTACCTCCCTTGACGGCTCTAATTTTACTTGGC	1.4505339116671500	0.8374661443697080	0.17893074908559100	89	5UTR	THNSL1	2.075489391124850	150
BA062279_2_Multi	8.104652	CCCAGAAAGCCAAGGTCGGCGAACTCAAAGACGATGACTTCGAAAGGATCTCAGAGCTGGG	0.9867953251703820	0.5697265466221840	0.12175665595146900	61	5UTR	MAP2K2	2.0730653402122800	151
BA073423_1_Multi	8.104172366666670	AGAAGCCAGCTATGCCAATAAGATATGCAAATGATCTCCTTACCTTATTGGTTGGAGGCCTCAGGACCACAGATGACCTCAGAGAGCTGGCCCT	1.1644823529679600	0.6723141999526220	0.1436892381210450	94	5UTR	NRL	2.0724913848591100	152
BA070764_1	8.103532466666670	CTTTTGTGTGTTGCAAATATAAAAG	0.9569890179720210	0.552517867137662	0.11809529016000500	25	5UTR	NDP	2.071725645689270	153
BA044382_1	8.102125733333330	CTAGGAGAAATAAG	0.4690740384353120	0.2708200223604930	0.05789518132327580	14	5UTR	GLMN	2.0700422720139200	154
BA096870_2_Multi	8.101150643333330	TCTTCAGCCACAATTTCTATTTGAAAATTCAAGTATCAAAGGATACCAGGTTTAGAATGGTATAATGATGTATTTTGTCTGAGGA	0.2566798168576010	0.1481941613582800	0.03168436536466950	85	5UTR	SETDB2	2.06887542624564	155
BA040968_Multi	8.099883500000000	GCGTTAAGCTATGCCAGAGCCGAGTCCAAATTTTATTCCGGTACAGGGATGACTTTCTATGTGGCCTCTCTGGCTCTGGAGCTAATTTGGATGCTGAGTAGCCCCGC	0.9603751483265230	0.5544728504093440	0.11856653843558600	107	5UTR	FHL1	2.0673590935622000	156
BA115119_Multi	8.097771	CAACAAAACTCTCCGTTTATGGAACATGCGCATTTGTTCTCAGTAAGTTTTTCGTTTTGAAAGTGAGCATGCGCATGGTGAGTAGGTTG	0.5059681540858080	0.2921208499628190	0.0624823984385096	89	5UTR	TUBD1	2.064831161078550	157
BA058729_2	8.0970082	CTTGCCTAAAATCTTAGGTCATACACAGAAGAGACTCCAATCGACAAG	0.9156934419608560	0.5286758552112750	0.11309034390762500	48	5UTR	LGALS8	2.0639183530792400	158
BA093410_1	8.096175620000000	GCTTTACAATAGAAGC	1.0249845776373700	0.5917751218141510	0.12660108003405300	16	5UTR	RSBN1	2.062922042533800	159
BA071929_1_Multi	8.095405166666670	CTCTTTTTTCCTGGTGAGAAGAACTTGTGTCCTTCAAAAGAAGATTACCTTTGTCTTTCGAAGTCAGGAATTTATAAAAAGAG	0.34305905234535500	0.19806523621952900	0.04237700835010980	83	5UTR	NFYC	2.06200007613926	160
BA069091_1	8.0939453	GTCTCCCAGCCCAAGATCATCTGGATGAAAAACAAGATGGAGAT	1.883642274519210	1.087521374250620	0.23272238750108800	44	5UTR	MYBPH	2.0602531202251900	161
BA121171_1_Multi	8.093497776666670	AGTGAAAATACAGAATCATAAGGTATTTCTTTTAGAAGCATTGAGAAAAAAATTCTCTGGTTCCTCAGGTACAAACTTTGTGCCTCTCCCTTTGTGTTATGTCT	0.6403549104527970	0.36970907992682100	0.07911967459840700	104	5UTR	ZC3H7A	2.0597175894457700	162
BA063516_Multi	8.09193545	GTAACAGCAAAATAGCGCAGCATCTCAGCTGTTCCAGGTTCCTCAAATAAGTTTTACTTTTGCAAAACCAACCTCAAACTTCCTATATTCTCTGTTC	0.25342958562351700	0.14631763948035300	0.031318784880262100	97	5UTR	MARCH1	2.057848024318800	163
HIV_2014_Siegfried_nucs_1_753_13	8.091806033333330	GCACAGCAAGC	0.4895234344660770	0.28262648666361900	0.06049618990489110	11	HIV-1	None	2.0576931572913000	164
BA013594_1	8.091015306666670	CCGAGTAGAGG	0.8530196284863940	0.49249111213065500	0.1054280082480550	11	5UTR	C1ORF131	2.056746930722610	165
BA111083_Multi	8.089777966666670	AAACAGGTTTTCATAAATAACTGACAGGAGATGGGCTGTTTTTATGGAAGTATTAACCCAAATGATGGGTGTTAATCATTAAACCTTTTTGGTGGTGGCTCGCTTGTTT	0.5957207480176620	0.3439395342298430	0.07363870188678670	109	5UTR	TMEM27	2.0552662623300300	166
BA111407_Multi	8.087872166666670	GGCATAATTTTTCTATTTTTAATATATAGTCCACCTTTTTTTTAACATCTTTTGCAGAGAATCTGTGAAGTTTGAGCAAGCGGCC	0.5384380886588390	0.3108673754291290	0.06657351619353680	85	5UTR	TMEM71	2.052985678317090	167
BA088639_2	8.086840053333340	CTGTGTCCTGTTTGAGGAATGGGACCCTCAAACAGAGAACAG	0.24106329665614100	0.13917795921616200	0.02980933158889140	42	5UTR	RANGAP1	2.051750595324360	168
BA022683_2	8.084769026666670	CTGACTTCACTATAGAACCCACAGTTGTATCAATGGTTGGGGAAAGATAGTGGCAACAG	1.9711740589116300	1.1380578735322400	0.2438132805538340	59	5UTR	CLIP1	2.0492722920887700	169
BA046534_1	8.084122900000000	GCAATACGGTTCACTTGTTGAATTGAATTCGTCAATTGTTGAGCGGGCCGTGCTGC	0.6803879559218620	0.3928221695048660	0.08416348493685840	56	5UTR	GPT2	2.0484991017506700	170
BA109096_1	8.082536933333340	ATAGGCTATTCTACTCTACAGTTTTTTAAACTTTTAAATTGGCTTGT	0.1851494830681510	0.10689610388971700	0.022907347605746400	47	5UTR	THOC1	2.046601247712970	171
BA018440_1	8.081084866666670	CCGTTAGAGG	0.3776632047442580	0.21804395292211400	0.04673422083488630	10	5UTR	CCDC21	2.044863625703460	172
BA114419_1_Multi	8.078922566666670	GTGTAGGATGCAGATGCCGTGGTATATGGTCCTGTAATTGCACGTAAATAACGTTTCCTGCAC	0.8503504746651610	0.4909500754534570	0.10525543073945000	63	5UTR	TSPAN5	2.042276099829190	173
BA100635_1	8.0788968	TGAGAAGGAGCTGACAGCAGCTGAATTCCA	1.749435249586370	1.0100369122785100	0.2165438292993630	30	5UTR	SLC6A17	2.04224526603337	174
BA087613_Multi	8.0773611	CTTTTTGGTCCTTGCTTTGTCGTATGTCCTTTACTAGGTTCTCCTTGACCTCAAGTCACTCCAGCAAGGAGAATGGGTTTGTAGAGACTGAGAGGGCCTTGGAG	1.1930470720611300	0.6888060482103870	0.14770257975233100	104	5UTR	RAB4B	2.040407563825020	175
BA044412_Multi	8.077170066666670	GTTTTGTAAGTGCCAATTTGAAACATTTTTGCCCCCATAACTCGTGGACTACAAAGC	0.5277276884691230	0.3046837229964670	0.06533571586501320	57	5UTR	GLRA1	2.04017896294038	176
BA075509_1	8.074723713333330	GCAGCAGCTGCTGC	1.014772539184300	0.5858791986642940	0.12567272580592000	14	5UTR	OSBPL7	2.037251523386380	177
BA057514_1	8.070052133333330	TTCAGCAAATGTTTGCGGAA	0.7805142197940100	0.4506300949044030	0.09671737021005080	20	5UTR	KRT8	2.03166125648367	178
BA049930_1	8.069647733333330	GAGGCGAGTCCGGTCTC	2.33788734134525	1.3497798858607000	0.28971368002696400	17	5UTR	HNRNPA3	2.0311773294321200	179
BA109843_1_Multi	8.067729366666670	CCAGAGGAAAATTACTTATTTTAAAAAGCAGTGAAAAACACCGCATTCCTTTGG	1.283937539812080	0.7412816842331720	0.1591448450312320	54	5UTR	TM4SF18	2.028881707461840	180
BA014702_1	8.067465233333330	TCTGGCTATCATTTTTGTCCTTAATTGTGAACCGGA	1.7569430976656200	1.0143715703881000	0.21778130389781400	36	5UTR	C3ORF16	2.0285656311383700	181
BA065984_1	8.067302810000000	TTTTGTTGTGAATCAAAA	0.31154499954548500	0.17987058935226800	0.03861823547261700	18	5UTR	MITD1	2.028371266536980	182
BA002206_Multi	8.065292866666670	CACCACAACGACTGAATAGAATAGTTCCCTAGGCACAGATGTTAAAGATGCCAAGGTGATAAGTGTTTCTACAGGAACAAAATGTATTAATGGTG	0.7190574835128440	0.4151480316689550	0.08915454099437130	95	5UTR	ADARB1	2.02596605894283	183
BA050591_Multi	8.065170100000000	GGTCCTTTTTGGTGTAAATCTGGACTCTAATTCTGTAATATATCAAGGAATCTCGTAAAACCGACACTAAAACGTCC	1.125109924387270	0.6495825177129110	0.13950231804624600	77	5UTR	HOXB7	2.0258191496672900	184
BA009303_1	8.063979313333330	TGTGACATTTCCAATTTTAGATAATGCCTCACA	1.2352616583588400	0.7131786509730980	0.1531826422615450	33	5UTR	B4GALT3	2.0243941895272800	185
BA042907_1	8.058764330666670	CTGTGTTCAG	1.3006062577424100	0.7509053730172910	0.16139028322159800	10	5UTR	GALNT5	2.018153657416160	186
BA068968_1	8.054284866666670	GCAGTGGGGGTTGGTCCCGTGGCTCCGGCCCCCGGTGC	0.8255227239366420	0.47661576688697300	0.10249485057986200	38	5UTR	MXD1	2.0127932869759500	187
BA092307_Multi	8.053346826666670	CGCTGAGCTTTTAAACCAAGTCATTGGGACTTAGCGTCTTTCTACCCGGCAGGGAAGGGAGGAGTTGGCAAGAATTTGGCTCACCCATTCCCCCTGCAAGCCTCCAGCG	0.062261221419501000	0.035946532946623700	0.007731098977798690	109	5UTR	RPH3A	2.0116707772543100	188
BA075828_1	8.051296800000000	GTGTTAAGATTCCTAAAGTTCTCTGTATTTTCTTTTCATAGGAGTGAAACAC	0.2519690222769650	0.1454743828390530	0.03129545817724230	52	5UTR	P4HA1	2.009217603761760	189
BA122593_1	8.051156400000000	TGACCTCATCCCTGGTGTGGGATGACGTCA	0.4007517644567640	0.23137413908733000	0.04977567749854720	30	5UTR	ZNF295	2.009049593479760	190
BA058540_2_Multi	8.049312833333330	GAAAGGCCAGCCCCACTTGGGGTTAATAAACCGCGATGGGTGAACCCTCAGGAGGCTATACTTACACCCAAACGTCGATATTCCTTTT	0.39420995641399400	0.22759722445285000	0.04897436148605320	88	5UTR	LDHA	2.0068434812608600	191
BA039546_Multi	8.048861433333330	GGACCTGTTTATGAAGAGAATAGTAGAGGATCCTGAATCCCTAAACATGAAAAACATTCTATCTATTCTTCATACTTACTCTTCTCTCAATCATGTCT	0.6549087237087800	0.3781117279278980	0.08136662919758550	98	5UTR	FASTKD2	2.006303311451100	192
BA060315_1	8.0453141	GCTTTAATTATAATAAAGC	0.6700787029530410	0.3868701195281740	0.08328807236414070	19	5UTR	LRP2	2.0020583793026100	193
BA098421_Multi	8.04345358	ATATAAAAACCTACAGAAGAAGAAAATAATTTTCTGGATCAAATTAGAAGTCTGTATTATATTGATGTCTCCAGATTCAAATAT	0.39370203044371700	0.2273039732571830	0.04894688911025160	84	5UTR	SIRT5	1.999831979802260	194
BA008756_1	8.0420584	TATCAGTCAGTGCTTTTCAAGCTGATTTTTAAGCTGTGAAGCCCATGATTGATA	0.6320816969861740	0.364932537904803	0.07859700409365020	54	5UTR	ATP6V1H	1.9981624314744300	195
BA018470_1	8.041195100000000	GCTAAGGAGAAGGTCACTTTCTCTTTAAATGC	2.6121810908217000	1.5081434559579600	0.32484985855171000	32	5UTR	CCDC28B	1.9971293597049000	196
BA014021_1	8.040484666666670	AGTCAGATGACCT	1.7784398610288500	1.0267827325025700	0.22118565419342300	13	5UTR	C2	1.9962792165092600	197
BA056440_1_Multi	8.03270941	GGGTTGGTGGGGCTTGTGTTTAATTAACGCAGCACACAAAGTCTTATGACGTCGTTTTACTCTTTTCTCTCAGGAAACAATTCTGGTGAAATGTGATCGTCCTGGCCACCC	0.6163497163936950	0.355849674674849	0.0767299904595571	111	5UTR	KIF25	1.9869749211736900	198
BA047812_1	8.031251266666670	CTTATATAAGCCAG	0.6756373807972170	0.39007942367784700	0.08412604192841270	14	5UTR	HAND1	1.9852300274940900	199
BA065370_Multi	8.027600000000000	GGATCTACCACTTGTTTGGAAAATTTCTCTACCAAGCAATAAATTACCCGCTGTGCTTTTGTTGTAGTGTAGAAGTTTTTGAGTTCTCCAAATCTAAACAAGATTTTGTCC	1.139471623264050	0.6578742484254370	0.14194424526185200	111	5UTR	MFAP3	1.9808607230618300	200
BA001511_Multi	8.025936233333330	GGTGTCATTTATGTGGGTTTGTTTGAGGGCTGCATTCCTAGTGAAGTATTCCATCAAACTGCCATTATTCATC	0.9692930041879190	0.559621576891516	0.12077008538421300	73	5UTR	ACSL1	1.9788697693094600	201
BA062297_1	8.022786983333340	GATGTATAAGAATAACAGATATTTGTTATTTTATAGGGTGACTGTTGGATC	0.9409873209750650	0.5432792830689790	0.1172893313670030	51	5UTR	MAP2K4	1.9751012053453700	202
TNF-CDE	8.01858392	GTTTTCTGTGAAAAC	1.4921038823115900	0.8614665781114800	0.18608072163340100	15	Others	None	1.970071590987410	203
BA104538_1	8.017582186666670	CCGGCCAGGAACCACCCGTTAAGGTGTCTTCTCTTTAGGGATGGTGAGGTTGG	1.0179189734444500	0.5876957933313780	0.12696084053085900	53	5UTR	STARD3NL	1.9688728623562700	204
BA039407_Multi	8.017115433333330	CTATTTAGCAGGAACTGTGTGTATGCCTAATTCTCTTTATTTTATGTAGACTTGGGTAAAAATCGTATTTGGAGTTGCCACCTCTGCTGTGCTTGCCTTATTGG	0.7245543910183440	0.4183216726969660	0.09037594594257830	104	5UTR	FAP	1.9683143199121600	205
BA115718_1	8.017036833333330	AGCTTTAAAACATATTTTTCTTTGTTTTAAGCCGCT	0.22638936018303300	0.13070595804334100	0.028238533125075400	36	5UTR	UBA5	1.9682202628739500	206
BA020612_1	8.016324833333330	CCTGAAGCGGAAGTGGAGG	0.7140449120878490	0.41225402220740200	0.08907384954246370	19	5UTR	CDK5RAP3	1.9673682449197000	207
BA043936_Multi	8.016291576666670	CTGGACAGTTACTCTTAAGAAAGTTGTCAGAAGAAACGCATCTGCCTTTTTTTCCAGGTGAACTGCCGTGAGTTGTCCAG	0.8611211670811150	0.4971685376191660	0.1074213879130360	80	5UTR	GFRAL	1.9673284481822000	208
BA043563_1	8.015109166666670	GGAACAGCAGTGGAAAATAATCTATATACCTTGGCTCTTTTGCAGTTTGACAAAGTTAATGATTAAAATCTCCTAGATTTTCCACTACAGTATCC	0.8946158087558730	0.5165066780064980	0.11161617267502900	95	5UTR	GC	1.9659135120174700	209
BA105593_1	8.014267200000000	AATTTTTCATAAAGATT	0.36244235024592600	0.20925618848020600	0.04522464015748390	17	5UTR	STX17	1.9649059688757800	210
BA086571_1	8.014019766666670	TATGAAGTGCTATATAAAAATATAGATACTTTATA	1.2361728629359500	0.713704735180981	0.15425128698554700	35	5UTR	PTPRQ	1.9646098766812900	211
BA100520_1	8.011702886666670	GAAGCGCTTCTTC	0.8061714590432050	0.46544330889158800	0.1006242331308690	13	5UTR	SLC4A1AP	1.9618373719652000	212
BA015360_1	8.009701000000000	GCGACGGAGGCGGAAGTGCGGTGTTTTAGCCGGTGGCTGCTGTCTCTGGGC	0.6593129582049800	0.38065451389985400	0.08231430339347000	51	5UTR	C7ORF28A	1.959441805416920	213
BA106823_1	8.009332666666670	CCTTTATAGTGATGCTACAGGACGAAGAGG	1.5478973430081100	0.8936789476636400	0.19326171198384200	30	5UTR	TANK	1.9590010377018200	214
BA053701_1	8.008403233333330	GGATGAACACAGATGTGAGGGGATTTGAACCATCTACAATCAATCCATATGTGACC	1.6606219652043200	0.9587605386329200	0.20735993391195900	56	5UTR	IQCF1	1.9578888271859700	215
BA075697_1	8.005143386666670	TTTCTCTGTCAGCATGGAGCTGATCTATTAGGAAATCAGTTGTGTGGTGGGGGAA	1.0629022335168800	0.6136668906432250	0.13277741349233600	55	5UTR	OXCT1	1.9539879172307600	216
BA095947_Multi	8.00282754	CCGCTTGCCGCCGGGCTAGCACTGACGTGTCTCTCGGCGGAGCTGCTGTGCAGTGG	0.42142124523430500	0.24330766937825300	0.052659043710231500	56	5UTR	SEC61A1	1.9512166490575900	217
BA028549_1	8.000332233333330	CCGTGGCTGGAAGTTACTGTGAGGCGGCGG	0.34906422702042000	0.2015323254347080	0.04363121640949430	30	5UTR	DDA1	1.9482306292803900	218
BA040563_1	7.999634366666670	GATATATATAGGATTGAAGATCTCTCAGTTAAGTC	1.0559845546601200	0.6096729668931050	0.13200410247001400	35	5UTR	FGB	1.947395524042080	219
BA080730_1	7.99542805	GGTGTCAGTCTGATGAAGATTGGCATC	1.4931838020123200	0.8620900700414030	0.18675470439788700	27	5UTR	PKNOX2	1.9423620165683800	220
BA123101_1	7.988988233333330	GGCAAAAGCT	1.674020197029970	0.9664960113841240	0.20954095163706400	10	5UTR	ZNF48	1.9346557814249800	221
BA096035_1	7.988775166666670	GACTGTAAGCAGTC	0.3881771100467710	0.22411415897875400	0.04859031603072880	14	5UTR	SELP	1.9344008142544000	222
BA006119_1	7.987871966666670	ACATATTTGT	0.62792518495657	0.3625327745656220	0.07860982093565060	10	5UTR	ARG2	1.9333199959731100	223
BA004157_1	7.982548166666670	CTGAAAAAAATTTTAATCTTCTTTTCTTAGAACTATCTTGGTTGGCATCATCAGGCCCTGAGAGCACAG	1.0135159860977000	0.5851537274014930	0.1269664729778780	69	5UTR	AMBN	1.9269492471179800	224
BA072452_Multi	7.98196802	GCTAGGGAGAAATTGCTTGTTTAATGGATCTCTTCATTTTTAATGGAAAATTCTTTAAAAATACTTCTGCTTTCAAAGCTTAAGGCTTGTTTTTAGC	0.5968305439568460	0.34458027521407600	0.0747723546951578	97	5UTR	NLN	1.9262550120391800	225
BA122416_2_Multi	7.981244216666670	GCCGCGGGAGACTTGAATGAAAATTCTGTGGAGAATCTTCAGCAGAAAACACTTCAGGATCTGTTACATGAGCTTTCCTCCTGGCTAGTTTTGGAAGGC	1.1315073080468000	0.6532760488908490	0.1417707912863950	99	5UTR	ZNF239	1.925388869573810	226
BA016096_1	7.979418233333330	CTTCGATCGCGAAG	1.329509051934120	0.7675924090242090	0.1666172912682040	14	5UTR	CACNA2D1	1.9232037985286300	227
BA045497_1	7.9783876000000000	AGGCGAGGTGGAGGCGTTGGCGCTGCCACGTCT	0.9725380624036680	0.5614951121259140	0.12189656747231300	33	5UTR	GNPNAT1	1.9219704865844600	228
BA008206_1_Multi	7.9748189500000000	GTTGGCTGCATAGAAGAAAAAGGTAGAGTTATTTATAATCTTGTAAATCTTGGACTTTGAGTCATCTATTTTCTTTTACAGTCATC	0.8173814168284640	0.4719153810365110	0.10249529449549000	86	5UTR	ATM	1.9177000457523700	229
BA109361_1	7.972483666666670	TCCTATATTGTTACCTTGATTCATTGTTTAAAATTGGTAGGATTTGTATAGATATAGGA	0.957029341374826	0.5525411478651260	0.12004155560408500	59	5UTR	TIA1	1.9149055186059200	230
BA042768_1	7.971793833333330	GTTGAGC	1.741590344306490	1.0055076541034000	0.2184690648953040	7	5UTR	GAL3ST4	1.9140800264915400	231
hsa-mir-329-1	7.96972718	TGTTTCTTTAATGAGGACGAAACA	1.1436142996524200	0.6602660237534270	0.1434947864366440	24	pre-miRNA	None	1.91160695662466	232
BA115121_1_Multi	7.961338100000000	GCATGCGTACCATATCTGAAGTTCGTAAATTGAAATTGAACATGC	1.034829120914180	0.597458871525065	0.12998180807246200	45	5UTR	TUBD1	1.9015681268779400	233
BA108785_2	7.960854223333330	TTGTTTGCAAAAGTTTCGCATCAAAAACAACAACAACAAAAAACCAAACAACTCTCCTTGATCTATACTTTGAGAATTGTTGATTTCTTTTTTTTATTCTGACTTTTAAAAACAA	2.0584059349406300	1.1884212206395000	0.2585659625455050	115	5UTR	TGFB2	1.9009890937211400	234
BA115478_1	7.9553585	GCTTTGACAATTTTATTCAAATTGTGATTTGTTTACTTGTCATAGT	0.5809782695619950	0.33542796032494100	0.07302980369294420	46	5UTR	TYW1	1.894412612047530	235
BA088345_1	7.9532292333333300	GGTGCAGGAAGGAAATGGTTTAAGAATTGTTTAAGCTGCATC	0.8490581136383800	0.4902039304667540	0.10675639903346800	42	5UTR	RAF1	1.8918646156579300	236
BA049652_1	7.953191366666670	GCGGCTCTCGTGGAGGCAGC	1.7632936791474100	1.018038080316120	0.22170894649130500	20	5UTR	HMGB3	1.891819302343510	237
BA025223_1	7.952171906666670	GAAAACAGGAAAGGAGGAAAGCATTGATTACAAATATC	1.5513118162912900	0.8956502947328260	0.1950802666867350	38	5UTR	CREM	1.8905993610181700	238
BA068074_Multi	7.952054100000000	ATTGAAACACATTAAGAAAGATTTTCAACGCAGGAATGTGTCATTTCCTTTCTTCATGTACCAGATGCTGAAATACTATGAGATAAAGATTTTAGGTTTCAAT	0.2907193325200620	0.16784688488908600	0.03655902347546420	103	5UTR	MSR1	1.8904583871486000	239
BA056188_1	7.9513256	CTTTAATTTTTGTTAGTTTGAAG	1.3167861344228800	0.7602468291742190	0.16560586255238800	23	5UTR	KIAA1632	1.8895866243962500	240
BA090748_1	7.950902733333330	CTACAGGGACTCTCTTTCTGTGG	1.44572228363044	0.8346881496274750	0.1818312123942100	23	5UTR	RHAG	1.8890805991262300	241
BA097194_2_Multi	7.947996266666670	CCAAGGAGAAAGCACATATATATGTGTGCATTTGTCTATTTCATCTATTAATTGCATGTATAGGTTTTTGATGAGAAGTACTTTCTGGTGG	0.7672639763491470	0.4429800632846830	0.09653552299300860	91	5UTR	SFMBT1	1.8856025629135400	242
BA062193_Multi	7.945093133333330	CTGCCAACTTTCAGATTTCTAATTCTTATTCTTTATTTGAAAGGTCTCGTCTACAGAGGACTGGTCTTTCAATAGCAAGTTTTCACTTCATCGACAACATCACGAAGGTGG	0.7563656864445750	0.43668793267457200	0.09519909631660220	111	5UTR	MANBA	1.8821285155489400	243
BA044111_1	7.9445557000000000	GTGGTCTTATCTAAGATCAACAT	0.4805653094489350	0.2774545107735380	0.06048989114003380	23	5UTR	GHRL	1.8814853935697100	244
BA087232_1	7.941429833333330	CCTTGGATTATTTTATTTTATTTTTGTGGGACACCACAATCCCAAATCCAAAGG	0.7425993390813670	0.4287399283186660	0.09350952595014860	54	5UTR	R3HDM1	1.8777448113750400	245
BA119951_2_Multi	7.940080833333330	GGTGACTTCTGTGATGTGAAGCTTTTTGGATTCACTTTGGATTTTACATTTTGTTGGATAACCCTGGTGCATAGTAGTAGAGACAGGGGTTTCACC	0.9911520948527940	0.5722419287711220	0.12482896782257300	96	5UTR	WSB1	1.8761305245488000	246
BA070533_1_Multi	7.939473966666670	CTTTCCTTTTCTCTCTCATGGTAGGGTTATGAGTCAGTTGCCAAAAGGTGGGGACATTTCCTGATGCATTTGCAACACTGAG	1.2862878673823900	0.7426386464885740	0.16201172430097800	82	5UTR	NCF2	1.8754043148636300	247
BA011453_1	7.938598966666670	AGACTGAGACGTTGGCGTTTGAAATCAGCCAATGGCAGGTCT	0.9874646076753860	0.5701129570566120	0.12438776814670300	42	5UTR	BUB3	1.8743572422372700	248
nfkbid2	7.9360857	GATTGTTTCTGTGAAACACTC	1.4392843314929900	0.8309711962278890	0.18135947441860300	21	Others	None	1.8713497305465000	249
BA048994_2_Multi	7.9359994	CTTTCTAAGACAGGATTTTAATTAGTGACGTTCTAAATCCAGCCCCCTTGTCAGCGGAGCTATAAGGTGAACTGCAGGAAG	0.6690472892833820	0.3862746325683500	0.08430536036625480	81	5UTR	HESX1	1.8712464592691800	250
BA057301_2_Multi	7.935990460000000	CCACATTGAATGAACAAAGACTGAACTTTGTTTACAGATACCTTTTATAAAAGATGTCTGTGG	0.8151723925525050	0.47064000027614	0.10271841891207400	63	5UTR	KRCC1	1.8712357611785700	251
BA022685_1	7.934485333333330	AGAGACTGACTTCACTATAGAACCCACAGTTGTATCAATGGTTGGGGAAAGATAGTGGCAACAGGCAAAGGAGAAACAGCTCT	0.5133664351487380	0.2963922495260420	0.0647006596624546	83	5UTR	CLIP1	1.869434644685	252
BA014548_1	7.932040066666670	TCATTAGAAACTAATGA	0.8857197680777440	0.5113705465262590	0.1116635519530290	17	5UTR	C2ORF42	1.8665085054954800	253
BA098884_1_Multi	7.932013033333330	GGTTTTTTCGTTGCAAGAGGCAATTTTGTTAGGAAACGAAAATGAAGCC	0.9999082903373200	0.5772973205911910	0.1260598395559020	49	5UTR	SLC17A6	1.8664761559373900	254
BA053012_Multi	7.9260588	TCTGGTATCAATATATAATTATTTTTCACATTTCTGTTACTTTTTAATGAGATTTGAGGTTGTTCTGTGATTGTTATCAGAATTACCAATGCACAAAAGCCAGA	1.7582635056236500	1.01513390827811	0.2218332654337170	104	5UTR	IMPG1	1.8593509962410200	255
BA027749_Multi	7.923765933333330	CTTTCCATTTCTTACCCCAGTTTTTGAAGCCCTAAATATCGGTTTGTTTCCAAAAGATGTTACCCATTTTTTAAAAAATTCCATTGAAAG	1.0074233605694500	0.5816361484126920	0.1271394648763500	90	5UTR	CYP3A43	1.8566072271866500	256
BA065984_1_Multi	7.921510866666670	AACTCCTGGGATTTCTCTCAGATTTTGTTGTGAATCAAAACACCTCAGGAGTT	1.0564657160454600	0.6099507655484560	0.13336669403447000	53	5UTR	MITD1	1.8539086916697500	257
BA076202_1	7.920151166666670	CTTCATTTCCCCGAAG	0.7239700244849680	0.4179842885216170	0.09140861193810560	16	5UTR	PAF1	1.8522816006411000	258
BA039360_1	7.918620166666670	GGTGTTTGACC	0.5292923982987320	0.3055871086377960	0.06684149348731010	11	5UTR	FANCD2	1.8504495227085700	259
BA110878_2_Multi	7.914125866666670	GGAGTGACCCGATTTTCCAGTCTATTTTTCAGGAGCATTGAACTGACCAGTTATATTTATATCTGGGAGAACTACAGGCTGTTCAATTTGCCTTGGGATTCTCC	1.1573030611957200	0.6681692339153250	0.14623258218196100	104	5UTR	TMEM195	1.8450713987032300	260
BA122418_2_Multi	7.913487466666670	CTCAGTTATGGCGTTGAAGGCCCTGGAGACTTGAATGAAAATTCTGTGGAGAATCTTCAGCAGAAAACACTTCAGGATCTGTTACATGAG	1.1223406582769100	0.647983681178637	0.14182630136263600	90	5UTR	ZNF239	1.8443074545150300	261
BA042268_Multi	7.912665126666670	CTGTGCGTGACCCCCTGAGTGGGGGAAGGCAGGCTGTTGCCATGGTGGCCTGAGCGAGCAG	0.38614819927805400	0.22294276680027300	0.0488012816284473	61	5UTR	FXYD1	1.843323397710960	262
BA075078_Multi	7.905928366666670	ATGATTGAGTCATTCTTCTATTAGATAACAGTAGCTATTTAAATACTTCTGCAGAAGCTCACATATTTTTAGTTTGTTGAAGTTCGTGACTGCTTCACTCTCTCAT	0.562256267983704	0.32461880767394600	0.07111831045096670	106	5UTR	OLR1	1.8352618240122300	263
BA074870_2_Multi	7.905154400000000	TTCCTGGAGAGTTGCCTTTGTGAGAAGCTGGAAATATTTCTTTCAATTCCATCTCTTAGTTTTCCATAGGAA	0.28951960406459500	0.16715422134236800	0.036624155508536900	72	5UTR	ODC1	1.8343356533717900	264
BA121793_1	7.904124633333330	TGTGCTGAAATCATTCTGAAAACTCAAACAGTAGACTTCAGCACA	0.6163628056692120	0.35585723177159200	0.07797989458185950	45	5UTR	ZHX2	1.8331033785281200	265
BA092615_Multi	7.903931066666670	GGCGCTCCATTAAATAGCCGTAGACGGAACTTCGCCTTTCTCTCGGCCTTAGCGCCATTTTTTTGGAAACCTCTGCGCC	0.3643580485218540	0.210362217395499	0.04609833327854600	79	5UTR	RPL41	1.8328717461189300	266
BA018362_1	7.9022699	TTGAAAAGCAGTTTTATCTTTTTAA	0.8358465166956970	0.48257621141547200	0.10577296489148000	25	5UTR	CCDC138	1.8308839036680800	267
hsa-mir-548al	7.901726133333330	TGTTTTTGCCATTAAAAATAATGGCATTAAAAGTAATGGCAAAAACG	1.3047655939945900	0.7533067669221370	0.16512412249906400	47	pre-miRNA	None	1.8302332028774600	268
BA042638_Multi	7.901118766666670	GCTTTTCACAGATGCCAACCAGTTCAGTGAAAGATGAGACCAATGACAACATCACGATATTTACCAGGATCTTGGATGGGCTCTTGGATGGC	0.4246558953090650	0.24517519546965000	0.053746299460857100	92	5UTR	GABRA5	1.8295063948650800	269
BA049821_Multi	7.898207833333330	GAGGTGCAGGTTTTGAGAGTAATGCATATATTCTAAATCTCATAGAACATGCTTCTGGGTCCATCAACATTGGTGCTTCCTTAAATTAAACCTC	0.9186495554406170	0.5303825681245710	0.11631113979599000	94	5UTR	HNMT	1.8260230135959300	270
BA077175_Multi	7.8968544666666700	GGCAGTGGTTTTCCTCTTGTACACAAGATCTGGGAAAGATCTTTACTGATGACTGAAAATTATTTTTAAAGGAGGTCTCAGCATCAGAGGAGCCCAGGAGGAGGACCCTCCC	1.069284201334360	0.6173515214806050	0.1354063451274050	112	5UTR	PBX3	1.8244035013786700	271
BA049303_Multi	7.896104400000000	GTTGCAGTTCGGCACATGGATTAATTGATGTATGTTGAGTTTATGGAGCTGCCTTTTGGTGGCTTGCTTTATCTGCAGT	0.7864310751723450	0.45404619294984000	0.099597350203772	79	5UTR	HIVEP1	1.8235059307791100	272
BA039178_3_Multi	7.895696000000000	AAAACATCCTCCACCTTTGCCTCTGTCAGGAATCTTCTTTTGATGGCAAGATATGATGGGAATTGGGAAGATGAGGATGTTTT	1.5481464369138300	0.8938227620971620	0.19607472690359800	83	5UTR	FAM98A	1.8230172171098400	273
BA077117_2_Multi	7.893170373333330	GTCCAGCTGAAGACTTGGTGACAGAGTCTATTTAAATGTAAGAACATGGCTGATTATTTCTTATAGAAGAAGTTGGAT	0.31113315307004400	0.17963280967880700	0.039418020688010400	78	5UTR	PBRM1	1.8199949147703200	274
BA060485_1	7.889972953333330	ATCTTCTTTTCTTCTTAGAAATCCTAGAAAACAGAAAGCAACAGGAAGAT	1.5379063029492600	0.8879106179961800	0.19491908426625600	50	5UTR	LRRC31	1.8161687079623300	275
BA111413_1	7.8875641666666700	GGCTACAAGTGCCGTAGCT	1.5646209016519300	0.9033342987484540	0.1983655370138360	19	5UTR	TMEM74	1.8132862227264200	276
BA052039_1	7.885984566666670	CAGTGTCTGTGTTTTGTAGATAAATGTGAGGATTTTCTCTAAATCCCTCTTCTGTTTGCTAAATCTCACTGTCACTG	0.440286747960466	0.2541996724556	0.05583155080235860	77	5UTR	IGF1	1.8113959873885900	277
BA027605_1_Multi	7.885159700000000	GGAAGGACGTGAACATTTTATCAGCTTCTGGTATGGCCTTGAGCTGGTAGTTATAATCTTGGCCCTGGTGGCCCAGGGCTACAGTCATCC	0.4572645044861560	0.26400178475594300	0.057990519137634800	90	5UTR	CYP11A1	1.810408907037650	278
BA052322_1	7.885013766666670	CGGGAGTTAATCCG	1.3751526122961600	0.7939447308860070	0.17440078774618300	14	5UTR	IL12A	1.8102342752678200	279
BA100635_2_Multi	7.885007230000000	TGAATGAGAAGGAGCTGACAGCAGCTGAATTCCATCTTCTCTGTGTGCTGGGGAGCA	1.0921779025932000	0.6305692060651460	0.13851324047463200	57	5UTR	SLC6A17	1.8102264531366900	280
BA010684_1	7.883916080000000	CGGTTCG	0.6944733454763730	0.40095437295580400	0.08808735892535950	7	5UTR	BLOC1S3	1.8089207236552600	281
BA090468_1	7.8823335000000000	GTGTATCTAGGCAGATCGC	0.5428614498596580	0.31342120420914400	0.06887065230869240	19	5UTR	RFX5	1.8070269222872200	282
BA112073_1	7.881558333333330	TTGGAAGAGGCACCCAGCAGCCTCCCAGGCATCCTGGAGGGTCTGCTCCCTGTCTTTCCAA	1.0091528280874300	0.5826346569497510	0.12803975881513700	61	5UTR	TNN	1.8060993156614600	283
BA109889_2	7.880161010000000	GCTTCGGTTTCTGTTGCGGGACCCGGGGT	1.454312993142970	0.8396479980770660	0.18455371550117300	29	5UTR	TM9SF2	1.8044272025043000	284
BA097797_2_Multi	7.87899294	GCTGGAAGAAAGAGCATCAGGAACAAGCCTTGAGTACCCCAACTTGGTCTCGTAGAGTTCAAGGCCCAAGCTACAAGCAGCTTGCTCCAGC	0.7806420823578260	0.4507039163900410	0.0990789163415377	91	5UTR	SH2B3	1.8030294263641000	285
BA020535_1	7.875932033333330	GTCAAACATATGAAATTGCTCAAATAACAATTCTATAAAATAAAAATTCAAGAAAGTTGTTAGCATTTTGCATTTCATGTCTTTGTC	0.17361598149831500	0.10023723365367300	0.022043864873835900	87	5UTR	CDH9	1.7993665788412200	286
BA020110_3	7.873257243333330	AGCGGCGGCAGCT	1.040384294748250	0.6006661526335610	0.13214153463983300	13	5UTR	CDC123	1.7961657795380500	287
BA101076_Multi	7.872892433333330	AGGCCTTGAATGTTGTAATTTGTACTTTATTGCCCTGTTCCTGACTTTCACAGGGCCGCGATGGGCCT	0.2976347676236150	0.17183951320768600	0.037805008787297600	68	5UTR	SMAP2	1.7957292280353900	288
BA083329_Multi	7.871510666666670	ATTCAACTGAAGTAATCTCTTTAGAAAGGATATGGATATAAAGGAAGCAAGTTTCATCGTGTCATCAAGGAT	0.8227675736919230	0.4750250801515270	0.10452473591582400	72	5UTR	PPIC	1.7940757308323200	289
BA106633_1	7.867829873333330	GTTTAACCACATCCGC	0.845919812633643	0.4883920315368720	0.1075162816497530	16	5UTR	TACC1	1.7896710931835800	290
BA077897_2	7.866833766666670	GAGGGAGTGTAAATAGAGCGAAGGCTGCTCTGTGTCAGCCCCGTC	0.9870842728761380	0.5698933706578840	0.1254741490863340	45	5UTR	PCNT	1.788479097728040	291
BA056496_1	7.864894220000000	TGGCTTTGTGCCCTACAGAGATTCCAAGTTGACTCGACTGCTTCAAGATTCTCTAGGAGGTAATAGCCA	1.2737464031269900	0.7353978287246860	0.16195340553823600	69	5UTR	KIF4A	1.7861581306169200	292
BA108597_1_Multi	7.860742933333330	CTCGTGGTGCTTTTGCTCTGCTTTCAAGATGCATTAAGTCTCCTGCTTTGTGACTGCTTTGGAGCCAGCAGATACTCTGATATGTATAATTCAAATTATGCAGGTTTCACGAG	0.7734933760540310	0.44657660888118700	0.09839952567002890	113	5UTR	TFDP2	1.7811904750365100	293
BA005111_1_Multi	7.859623766666670	ACTGTATGGAATGTAGCAAAAGTGTTTCACAATTTCTAGAAAGCTCTCAAAAAGAGGACTAGCAGT	1.114697071905580	0.6435706545295710	0.14182575464147500	66	5UTR	ANXA5	1.7798512192867900	294
BA059438_Multi	7.859611133333330	GCACTGCAACTTTCACTCGGGCTGCAGCTCTACTGAGACGGTTTTGTTTAAATCATGTGAGGCTTCATTATTTTTATGATGAGACATGAAATAGATGCAGGC	0.5967856199882870	0.34455433834873500	0.0759306802670254	102	5UTR	LMO3	1.779836101552490	295
BA083435_1	7.858373633333330	TTTATTGCTAAA	0.7811421789204080	0.45099264727506800	0.0994025246657897	12	5UTR	PPM1B	1.7783552416952000	296
BA014978_Multi	7.858372466666670	AGTTAAAAGGTTTCTGTTGTTGTAGCTTATGCAGTTGCTCTGTTGCTATGGAAACGTGACATCAAAATGACGTTTCCCGTTTAAAAGCTTTTAACT	0.8634837962308290	0.4985326021947490	0.10988074183216900	96	5UTR	C4ORF44	1.7783538455983700	297
BA118000_Multi	7.856490286666670	GGCCCCTTCACAGATGTAGTCACTACAAATCTTAAATTGCGAAATCCATCGGATAGAAAAGTGTGTTTCAAAGTGAAGACTACAGCACCTCGCCGGTACTGTGTGAGGCC	1.409260256957640	0.8136367887127360	0.17937529425185100	110	5UTR	VAPA	1.776101526563070	298
BA024711_Multi	7.852062233333330	TGAGCTGACCACAGGCCACACCAGACTCCTCTCTGCTCCTGAGGAAGACAGGGCAGCCCGGCGCCACCCGCTCGGCCCTCA	0.9722052115236600	0.5613029405807420	0.12381527077007700	81	5UTR	CPN2	1.770802676924880	299
BA100111_1	7.8511591	ACTACTAAATTTGTGTGCTTACAGGAACTTCACAGACAGCGATCCCCAGGTGTTTCATTTGGTTTATCAGT	0.9407529632608810	0.543143976579608	0.11982344915935800	71	5UTR	SLC38A6	1.769721938420540	300
BA066382_1	7.850843366666670	AGCCGTGTGGAATCGCATCATTGAGCCTGTGGCT	1.3345494788713900	0.7705025008732730	0.16998804033432400	34	5UTR	MLL2	1.7693441147284700	301
BA069039_Multi	7.8500232	GACCTGGAAGCGGCTGGGGCCGGAGCACACGTGTTTCGTGTTTCGGTGAGTGTGGC	0.9979657336797290	0.5761757849820140	0.1271290171065650	56	5UTR	MYBBP1A	1.7683626586533600	302
BA108737_Multi	7.847875733333330	CTCAAGATTTTAGAGCTGTTCCGATACCATAATGCTCATTAAATCTAATGTCTTTGTTCTAGGGTAAACTGGTCCATGCTAATTTTGGTACTAAAAAAGATTTTGAG	0.94143110432657	0.5435355015064320	0.11995999125316200	107	5UTR	TFRC	1.7657928831531300	303
BA008609_2_Multi	7.847393366666670	GCAGAATGCTTTGCAGCAAGAACTCACCTGTTTCCTTTGGAATATATTAAACACAGGTTTCGAGCCACTGT	0.7692639718236930	0.4441347612102900	0.09802796111780140	71	5UTR	ATP6V0A4	1.7652156569445200	304
BA065740_Multi	7.846480866666670	ATGGTTTTGTGCTTCTAACTGGTGCTGCCAGCTTTATAATGGTGGCCCACCTAGCCAT	0.6741233745748720	0.3892053117778220	0.08591410417358890	58	5UTR	MGST3	1.7641237097770200	305
BA066626_Multi	7.8460325200000000	CTGGGAAATGGAGTCGAAGCTGACTCAAAACGTAACGGCCCAATTGTCCTTGAGACTTCATTCCCCAG	0.994397388311202	0.5741155998229330	0.12673888182038800	68	5UTR	MMACHC	1.763587193752120	306
BA046291_1	7.845843261000000	CTGAAGTTTTGCAG	1.554452157089750	0.8974633713381610	0.1981242940215990	14	5UTR	GPR177	1.7633607161313300	307
BA016899_2_Multi	7.843733633333330	ACTCAAATGGATTTAGAGGTTAAAGGAGTTGCTGCCACTTCTAGGAGCCAAATTCAGCCATTCTTTGGAAGAAAGAAGCCTCTACAACAAAGGTGGACTTCTGAGT	1.30741889326784	0.7548386499717900	0.16668323459018700	106	5UTR	CAPS2	1.760836220838090	308
BA120956_1	7.8392138	TGTGGCTGGGGGGGTATCCCCTCCCTCCACA	1.0698924016304600	0.6177026660852810	0.1364795538081200	31	5UTR	ZBTB22	1.7554275422563000	309
BA090252_Multi	7.8384508000000000	CGCGCGCCACTGTCTTCGCCTTCTTGCACTTCGCGGGAGAAGTTGTTGGCGCGAATGGATCCTGAGCCTCGATAACAGATTCCTCAACCG	0.7518408465608070	0.4340755151496380	0.09591702056238030	90	5UTR	RFC1	1.7545144949261100	310
BA111981_Multi	7.838090633333330	GGTTTTTTTCCAAGTCACATGATTCAGGATTCAGGGGGAGAATCCTTCTTGGAACAGAGATGGGCCCAGAACTGAATCAGATGAAGAGAGATAAGGTGTGATGTGGGGAAGACT	1.339368585611040	0.7732848134466630	0.17087944606242000	114	5UTR	TNFSF8	1.7540834998888600	311
BA064116_2_Multi	7.834318346666670	GACTTTTTGGCGCTCTTTGGGAGCAGTGAGAGAGAGGCGGAGGCCAGAGAGTC	1.4725639127947100	0.8501851714509530	0.18796324678601400	53	5UTR	MBNL3	1.7495693763374700	312
hsa-mir-509-1	7.8339243000000000	ATCATGTATAATTAAAAATGAT	1.1788102443887900	0.6805864119213590	0.15047506195442700	22	pre-miRNA	None	1.7490978386481200	313
BA042971_1_Multi	7.832495866666670	TGTCGCGCAGTGGAACCGATCCTCAGCAACGCCAGCAGGCGTCAGAGGCGGACGCCGCAGCAGCAACCTTCCGGGCAAACGGTAACTGCACCGCGGCA	1.3766928981509500	0.7948340153388950	0.17576682089419800	98	5UTR	GALT	1.747388497571640	314
BA074887_Multi	7.825817500000000	GTGCCTCATTTATTTTTAAAAGCAACTTCTGAGAAGGGCTTAGAACAAATTTTTTCCCGGAGTGCCATTTCCCAAAGGTACTCACAGAACAATCAGGTGT	1.0643706583441700	0.6145146861125480	0.13600760027232600	100	5UTR	ODF1	1.7393968005139400	315
BA014912_Multi	7.825064713333330	TCATCTGGTGAGGTCCCGCGTTAATGACGTCACGTTGTTTCGCGGGAGAAATTCGAAAGTGGATTTTGTGCAATTTGACAGGTGG	1.0867388325634800	0.6274289575193470	0.1388792134474950	85	5UTR	C4ORF21	1.7384959750143300	316
BA011584_2_Multi	7.822198333333330	CGTCTGGCCCCGGCTGAAAACTGAGAATATTTTTGAATTTCAAAAACCTTGAAACTTGTTTAAAGGATGCCATTCTACTAGATTATTATGTATCTGGATTTTTGTGGGCTAGAGG	0.4214628705382400	0.2433317017586850	0.05388036106707090	115	5UTR	C10ORF107	1.7350659086888900	317
BA079976_Multi	7.821238400000000	GCAAGTAACCAGAGTGCTATGTCTGCATGCTGTTCAGTCTCCTTTTGGAAGGTGGGAAATAAAGTCATTTGTATGTTTTTCTCTCTTGC	1.2511707245782900	0.7223637546374570	0.15997092283727000	89	5UTR	PHTF2	1.7339172002129200	318
BA107646_1	7.8202050000000000	GCGGCCCTGGGATAGGGGCTGT	1.1588690411249000	0.669073352848986	0.14818908725857000	22	5UTR	TCEB1	1.732680577524830	319
BA092443_1	7.8193825	GCCCCTTTCCGGGC	1.101639600450570	0.6360319198700870	0.14088575414370200	14	5UTR	RPL21	1.7316963292560500	320
hsa-mir-411	7.819270733333330	CGTACGCTTTATCTGTGACGTATG	1.1277516957436600	0.6511077451166570	0.14422722197558400	24	pre-miRNA	None	1.7315625831792400	321
BA040922_Multi	7.8192537	CTCTGAGTGTTGCAATGGCAATGTTTCTGGCAGGGTGTGGGGGACCCTTGCTCAATGACCTCCTGCCCTGTTGCTCAGAG	2.69536803311115	1.5561714594818300	0.34470911630750000	80	5UTR	FGR	1.7315422001654400	322
BA018060_2	7.818333133333330	CTGACGGGTTTGAAATGGCTTCGATGTTAGCCGGGACCCGACTCAG	0.35674664212442600	0.20596776986303200	0.04562950133238030	46	5UTR	CCAR1	1.7304405999855500	323
BA011609_1	7.814309933333330	ACGAAGTTCCCCTTCATTATTTGAAACCTAATAGTTTTGTGAAATTTCGT	1.1198592786063900	0.6465510559578970	0.14330878710472300	50	5UTR	C10ORF119	1.7256262198822500	324
BA079965_1	7.813032033333330	GGAAATAAAGTCATTTGTATGTTTTTCT	1.117200195348400	0.645015833523099	0.14299188721894400	28	5UTR	PHTF2	1.7240970151859800	325
BA018406_Multi	7.811574423333330	CCGGAGCTACTGCGCCGGGGAGCGGGTTGGTTTAAAATGCTGTGTTAGTTCCACGGAAACCCGCTCGCCTGCTGCAGTACGG	0.9148307720204270	0.5281777924889470	0.11711221354914200	82	5UTR	CCDC150	1.722352759722080	326
BA010137_Multi	7.810956366666670	CTTGACTTGACTGGTAAGAGCTGTTGTGAAGGTACATCTTACTTACTTACCTGGAAGCAGTGAGGCAGTCAAGAATTATGTGCTGTCAGAGCTGGTCTCAGCATGATCAAG	1.3663714639157500	0.7888749325047810	0.17493011095885200	111	5UTR	BBX	1.7216131594738400	327
BA103580_Multi	7.810093360000000	CCTGGTACTCTAGCACCGATCTGCTTTGGAGAAACTGGTTAATTCTGAGACTCCAGCAGG	0.6149082007469420	0.35501741522815500	0.07873250323693210	60	5UTR	SPRR2B	1.7205804387229400	328
hsa-mir-3609	7.80569868	TCCTTTTCTCTACCTTGTAGAGAAGCA	0.71450703243273	0.41252082751291700	0.0915365890645333	27	pre-miRNA	None	1.7153215254319300	329
BA081654_1	7.805325333333330	TTACAAGTGAAGGTTATTTGATTTAGCTTTCACTTGTAA	0.9939759702367480	0.5738722939842060	0.12734587320683300	39	5UTR	PLXNC1	1.7148747584892900	330
BA077617_1	7.80461703	AAGTTGAGGCAATTGCTTTGCTGTTTTAACTT	1.353960453150600	0.7817094320986050	0.17348198482336000	32	5UTR	PCDH18	1.7140271641675800	331
BA078955_1_Multi	7.804267818	GCCGCTACCAGAAATATCGATGAGCCTTTACCCTGAGGTTTAGAAAGGCAGCTCTTTCTGGGGCAAATACAAAGAGCGTGTTTCTTCCTACAAATTAGTGGC	0.11594997582256700	0.06694374975368990	0.014857252278700200	102	5UTR	PEX13	1.7136092780807300	332
BA039955_3_Multi	7.804202166666670	GAGGATACAGGAAATAATTTCTAAATTCTATTAAAACTTTTTTTTAAATTAGGAAAACAACAATAAATTTTCACCTC	0.4146536671611670	0.2394004063559650	0.05313210220671070	77	5UTR	FBXO5	1.713530716121850	333
BA033707_1_Multi	7.801527833333330	ACACAGACAGGAGAGAGTCAGTGGCAAATAGACATTTTTCTTATTTCTTAAAAAACAGCAACTTGTTTGCTACTTTTATTTCTGTTGATTTTTTTTTCTTGGTGTGTGT	0.364085079168431	0.21020461846582000	0.046668433023185100	109	5UTR	EGR2	1.7103304632908700	334
BA055480_2_Multi	7.7997074	AGACTTCCATTTGGCCTCAATGTGAAATTAAAGTAGAAAATCACATCTACATGCATGTTGCTATCAGGATGTTGATTCATTAGTCATGCCTGAAGAGGGAAAGTCT	0.7445562600378760	0.4298697571596890	0.09545951172961650	106	5UTR	KIAA0232	1.708152033677780	335
BA012424_1	7.799520556666670	TTGGATTTCTAGTGTCAAGATGATTTCTGTCCCATTAATGAGATACCAA	1.1515111363372700	0.6648252645391720	0.14763870778608400	49	5UTR	C14ORF118	1.7079284467752000	336
HIV_2014_Siegfried_nucs_4678_4773_1	7.798668166666670	TTCAAGGAAAGCTAAGGACTGGTTTTATAGACATCACTATGAA	0.47620138578765500	0.27493499827297600	0.06106188590290990	43	HIV-1	None	1.7069084305055000	337
BA098427_1	7.798175906666670	TGTTTTCTAACATATAAAAACCTACAGAAGAAGAAAATAATTTTCTGGATCAAATTAGAAGTCTGTATTATATTGATGTCTCCAGATTCAAATATATTAGAAAGCA	0.8702973337698120	0.5024663999270150	0.11160268044553800	106	5UTR	SIRT5	1.706319365395730	338
BA096375_1	7.798081596666670	CGCCGAGCGAGCCGAGGCG	0.5681645162940930	0.3280299364263880	0.0728595243908396	19	5UTR	SEPT3	1.7062065089164200	339
hsa-mir-2114	7.7956109	CGGTCGGATAATCACATGACGAG	1.216366189095710	0.7022693467075640	0.1560321833271210	23	pre-miRNA	None	1.7032499388047500	340
BA004952_1_Multi	7.795248633333330	AGGCGACTACGGCAAGGACTTCTGTGTAGATTACACTTGAAAGTATTTTGGAGAAAAAATTGGACTGTATTTTGCCT	1.1881019612690500	0.6859509871634080	0.15241360694880200	77	5UTR	ANO2	1.7028164307931900	341
BA048311_Multi	7.7939277	CAGTTTTCTCCAAAATGGAAGCAGCTTAACACTAAGCAGGATCTTTCTGGATATGAGTGATATTTTTGAATACTTACCAGTTTTTAATTGTCCATTGTTTCCTAAACTG	0.3716671726588050	0.2145821421835080	0.04768676166431530	109	5UTR	HDHD2	1.7012357300679500	342
BA122701_1	7.793086800000000	TTCCTCCGCAGCGGAGGAA	0.29339720953940600	0.16939295790706100	0.03764839492605240	19	5UTR	ZNF335	1.7002294633576500	343
BA040253_1	7.792507933333330	CCGACATTTGCCGG	0.7826339724576010	0.45185393467534200	0.10043415793133800	14	5UTR	FDFT1	1.69953675999653	344
BA090671_1	7.7910978333333300	CCTTATAATTTAGG	0.8339616770274670	0.4814879987256400	0.10704032921515300	14	5UTR	RGS22	1.6978493575846000	345
BA100362_2	7.788976033333330	CTCATAATGTAGCCAGGAAGTGCCCTTTTGATAAGGAAGCAACTTCCTGAGTACAATAG	0.7772691200226360	0.44875653567785200	0.09979092459602800	59	5UTR	SLC40A1	1.695310296214750	346
BA016601_1	7.788646046666670	TGGTTGAGGGAAGTTAAACTGAGCTTAATATTAAAAGATTGAGAGGACAAGATTAACCA	0.8925669053549130	0.5153237430764100	0.11459846807866000	59	5UTR	CANX	1.6949154162082000	347
BA091810_1	7.788253833333330	GCCAAACTCATATTTTTTACATATCAAAATAAAATATTTGTAGCAAATTAAAACCCTTTATTAATACTTTATCTTTGTATGTTGCTCTGATAAATTTTGATGTTTTTCTTTTGGT	0.2964674770995010	0.1711655777093660	0.0380659751779834	115	5UTR	RNFT1	1.6944460723853100	348
BA100169_1	7.783599586666670	CAGAGAAAAGAAAATGCACATATTTGGGAAATAGAACATGTTACTAACATCTG	0.7963823895589560	0.4597915869897410	0.10231543653956200	53	5UTR	SLC38A9	1.6888765474927200	349
BA076784_1	7.781818066666670	GCTCGTGATTCTCCCGAATGAGC	1.052960150725570	0.6079268264673560	0.13531030174502700	23	5UTR	PARP10	1.6867446836923500	350
BA014394_1_Multi	7.7791738666666700	CAGTTCTGCAGATGGTCTGGGAGTTTGTGTTTCTTAGCAAGAATTTTCTAGACGTTTTGGCTTGAACCATCTGAAAAACTG	1.2316099648613900	0.7110703447493470	0.15832143437991100	81	5UTR	C22ORF24	1.6835804900482000	351
BA109803_Multi	7.7780428666666700	CTTCTTACGCAGCCGGGAAACCACAACGAGATTTGGTCTTCGAGAGCATTTAGGCGGGGACCACAACGAATCCGGGAGTTGGCCAGAAGGATCCATCGAGAGGCGAAGAGTGG	1.5467488453427400	0.8930158622273710	0.19886093093822300	113	5UTR	TLX2	1.6822270738877200	352
BA010273_1	7.777663733333330	TTCATCTTCCCTGCGCCATCTTTGTATTATTTCTAATTTATTTTGGATGTCAAAAGGCACTGATGAA	0.29352024788285500	0.16946399412777200	0.03773887094461200	67	5UTR	BCL11A	1.681773382304780	353
BA060666_Multi	7.776675033333330	GAGAAAAATAATCATGAAAACGATTTGCAGAATGAGATAAAACTTCAGAAATTAGATGACCAAATTCTACAACTTC	0.6466418849996050	0.37333886637380900	0.08315146026134440	76	5UTR	LRRCC1	1.680590250069710	354
BA054879_Multi	7.77616515	CTCTGGATGTCAGCTGAGTCATTAAAGTAACTCTGCATGTCAGTAGACAGACCTTGGTAGAACCACAAGGCTCCCAGAG	0.8313908122698300	0.4800037092657680	0.10691527201808900	79	5UTR	KCNJ2	1.6799800959200300	355
BA084971_1	7.775746000000000	CAGGCTTCACAAGTCCTG	0.8176356591920330	0.47206216793355800	0.10515205347397300	18	5UTR	PROS1	1.6794785182156400	356
BA009427_1	7.774732656666670	GGATGAGCATGTTGATGATAATTAGAAGCATGCTTTCC	0.8031320527305790	0.4636885068388160	0.10330027901884300	38	5UTR	BACH1	1.6782658964265600	357
BA018867_Multi	7.771895400000000	GCTATTTTGGAAACTCCCCTTAGGGGATGCCCCTCAACTGGCCCTATAAAGGGCCAGCCTGAGCTGCAGAGGATTCCTGCAGAGGATCAAGACAGC	0.3883225663108960	0.22419813819200200	0.049964975893897900	96	5UTR	CCL5	1.674870680666980	358
BA097199_1	7.771698400000000	GAGCTCGGGTAATTTTTTCTGCAGGATGAATTAAGAGAAGAGACACTTGCTC	1.4240972220730500	0.8222029145160720	0.18324144206021300	52	5UTR	SFMBT2	1.6746349397442400	359
BA071365_1	7.769585166666670	TTAGAGCTGAGTAGTTTTCCCAGAATCTCTAA	1.3662064212563000	0.7887796450809200	0.17584033020419700	32	5UTR	NEBL	1.6721061297140100	360
BA074126_1	7.7692327	GACGCATCGCGCCCAAGATGGCGGCGCGGTCGTC	1.3643182747207800	0.7876895231703690	0.1756052788482940	34	5UTR	NUDT3	1.6716843489158700	361
BA059737_1	7.769144233333330	CTTTTCAGAG	1.1726683395591300	0.6770403815146170	0.15093919025570700	10	5UTR	LOC387890	1.6715784848872800	362
BA123011_Multi	7.768596366666670	CCATCCAGTACTGAAGTGTTAAAGTTAGAAGACATTTGCTAAGTCAAATCACTTCAGGTATGTTGAAGAAAGTACGCACATCTTATCTTCTGAACATTTTGATGG	0.638434415624349	0.3686002817206390	0.08218143735253520	105	5UTR	ZNF438	1.670922877813490	363
BA088028_Multi	7.7685581333333300	TGGGAGTCCACATTTATGTAAGAAATGAAACTATAAAATGTATAAATAATTTGCAAATCAGAATTGCTGTCGAAAGTTTTACTATAATGAAAGATATTTTCATACTCTCA	1.5345446367690300	0.8859697591220940	0.1975327480893270	110	5UTR	RAD17	1.6708771257257800	364
BA086578_1_Multi	7.768206933333330	CCACAAGCTTTTGTTTGCACTTGTTTCACTTTTGTTTAAAAGTAAAGAGG	0.2513921990174180	0.14514135377487800	0.03236167640420280	50	5UTR	PTPRR	1.6704568606899200	365
hsa-mir-5009	7.76813	GGGATATTTGCATTATACTTATCC	1.6737794476791100	0.9663570146816000	0.21546748672835200	24	pre-miRNA	None	1.6703647980757600	366
BA025242_Multi	7.766172666666670	GGGCACCAAAAGCGATAAGGAGCATGTGTTCCTTAATAAATGTCACATCAGAAAATGACTGTTCCAGGACAGTAACCACCTCCC	0.12466459510455800	0.07197513754203210	0.016052256427369000	84	5UTR	CREM	1.668022546471190	367
BA105383_Multi	7.764591133333330	GGATCTTCCGCTGCCATTCTTCAGCAAAGAACTGCTTCTCACTTAAATAGTTTTGTCGACGCAAGCTAAGGCGATGCAGTGCTGTAGCCAAATCACTATCTCCTGAGGGTCC	0.9292763674248110	0.5365179608842720	0.11968130085246000	112	5UTR	STRADB	1.6661299976014500	368
IRE1	7.7624196466666700	CCGCGTTCTCGCTTCAACAGTGCTTGAACGGAACCGG	0.350680617890408	0.2024655491386110	0.045176714716911400	37	Others	None	1.6635314784618100	369
BA030854_1	7.761568577333330	GCCACATCCACAGGCGAGTCACTGACCACCTGGGTGTCGT	0.9831509019507880	0.5676224378953110	0.1266690994423410	40	5UTR	DNAJB12	1.6625130425737300	370
BA102702_Multi	7.7612215	ACACCTCTAAAAAAAACACTGCCTCTGATTTATCAATATAAAAAAGATCCTCTGAGAGGAGGAGGGCACTTTTGTGT	0.05620262362372440	0.03244859987832040	0.00724146625936709	77	5UTR	SP8	1.6620977109452000	371
BA064504_1	7.760796600000000	CCTGGCTGGCTGGAAGGAGGCCCTGACCTTGCTTTCTCTCCCGTGCCAGG	0.7199843876026270	0.41568317999470500	0.09277196977467840	50	5UTR	ME3	1.661589252477840	372
BA048130_1_Multi	7.7592403333333300	CACCCCTCTCTGTGACTCAGTCTCTGAGCGTTTTAATACGATGGTG	1.3679967258894000	0.7898132779427730	0.17630549733232900	46	5UTR	HCG_29977	1.6597269390767100	373
BA092119_1	7.7585060666666700	CAGGCCAAAATCCTG	0.6795977684235380	0.39236595453999900	0.08759389534324590	15	5UTR	RP1-21O18.1	1.658848275617140	374
BA115608_2	7.757819900000000	GCTCAGCGTCCGCCATCTTGTGTCGGCGGCTCGGC	0.899900761363735	0.5195579468173020	0.11599918185310500	35	5UTR	UBA1	1.6580271712356700	375
BA038124_1	7.7577276	GTCAATGCATATTGTGGTGAC	0.3369189190422980	0.19452022860414900	0.04343010433136350	21	5UTR	FAM155A	1.6579167200317700	376
BA041231_1	7.756915046666670	TGTGTGGAATA	1.037635048542170	0.5990788745964100	0.13376903605358700	11	5UTR	FLI1	1.6569443744857100	377
BA025332_1	7.755332633333330	AGTTTGTGGTAAGGCTGAATGACATATTATTGTATTCATAATGCATATGAGTACTCTTCAGAATCCCAGTTAAAATTATTTTATGTTTGATTTTCAGTTCCACTTACT	0.583941927141222	0.3371390288260930	0.07529553595565590	108	5UTR	CRLS1	1.6550507725600900	378
BA080949_1	7.7546241333333300	TATGCAACTGCATA	0.5794063594904810	0.3345204176220100	0.07471752976393740	14	5UTR	PLBD1	1.6542029428963400	379
BA106934_Multi	7.752554213333330	CTCCGACCGAGACCTGGGCCGGCGGTTGGTCGGCCGAAACCATCTGCTACGTTACGTGGGGGGAG	0.8280036518091450	0.4780481312620030	0.10680398085899100	65	5UTR	TARDBP	1.6517259639583200	380
BA029754_1	7.7513808666666700	GCTTAAGAAGTTTTGACCTTCTGGTTAGGCTTCTTGC	1.362460138571770	0.786616727764548	0.17576999014856500	37	5UTR	DGAT2L6	1.6503218734715800	381
BA004422_1	7.751039200000000	TCGCTTGTCAGCGA	0.9309334042002520	0.5374746515126310	0.12010433442269900	14	5UTR	ANGEL1	1.6499130165412800	382
BA055622_1	7.750946033333330	TTGGTTGTCATGA	0.5508328319789250	0.31802348382151600	0.07106652911916060	13	5UTR	KIAA0562	1.6498015282368700	383
BA055945_1	7.750212366666670	CAGCTTATAGAAAGTTG	1.4300738925646100	0.8256535468332350	0.1845206072952660	17	5UTR	KIAA1128	1.648923582769970	384
BA072451_Multi	7.750181533333330	GAATGAAATTACTACTGTAATATAGAGTATTTGGGGGTTGTTTTTCACACTGTTCAGCTGCTGTGTTTTATTTTCACTTGACTATGAGGTTATTCTAACCCCTCATTC	0.26577283022681900	0.1534440150747430	0.03429246516145930	108	5UTR	NLN	1.6488866859250400	385
BA053383_1	7.7499774666666700	CTGTGTTCTTTTTCAG	0.6848968017012210	0.3954253528293140	0.08837403781456430	16	5UTR	INTS9	1.6486424886443300	386
BA082115_1	7.749747106666670	CGCTGTTTGAAGCG	1.4383049904978300	0.8304057734407020	0.1855937968944220	14	5UTR	POLD1	1.6483668273298000	387
BA009107_2_Multi	7.7492809200000000	GTGCCAAATCCGGGGAGCCTGGAGCTGGGGGGAGGGCCGGGGACAGCCCGGCCCTGCCCCCTCCCCCGCTGGGAGCCCAACAACTTCTGAGGAAAGTTTGGCAC	1.3799302225511900	0.7967030854528280	0.17807203491484600	104	5UTR	AXL	1.6478089629898700	388
BA019170_2_Multi	7.748484266666670	CAGGCTATACTCTAGGGAAAGAACAAAACAGCTTGATAAAAACTGTTTCCTTTTAAGCATATTTAGACAAATATCTATCCTG	0.5759883697309030	0.33254704031423000	0.07433561841362410	82	5UTR	CCRL1	1.6468556442492600	389
BA054577_1	7.7483528333333300	GACTCTGGCCCCACCTGCCGAGCAGGTGAGCGCACGGAGTC	0.07108880663186950	0.04104314164527930	0.009174699211688740	41	5UTR	JUP	1.6466983639686600	390
BA103963_1	7.747882866666670	GCGAGGCGGC	1.1946257406396200	0.6897174929391430	0.15418737753241000	10	5UTR	SRRM1	1.6461359762749700	391
BA022900_1	7.746903643333330	CATTGTTCCCTTGGTCGTAGTTTACTTTGCCGAGTATTTCATTAACCAGGGACTTG	0.8839957355221060	0.5103751758661690	0.1141095560524800	56	5UTR	CLN3	1.644964184335060	392
BA111403_1	7.746222263333330	TGTTTTCAAAAGAAAACA	1.9437007629414300	1.1221961587083100	0.2509224105460950	18	5UTR	TMEM71	1.6441488079394500	393
BA115904_Multi	7.744264333333330	TCTGGAGTGTAGACTAATCTCCTTCCTGGAAGGTTTTTGTTTCCAGACTTTACTGATTATCTTTCCTTCTGTCAAAGGTACTTCAGA	0.8044303261068250	0.46443806532207400	0.10387433737822500	87	5UTR	UBAP2L	1.641805842331070	394
hsa-mir-384	7.7437671000000000	GACAATATGTATAATGTTCATAAGTCATTC	1.7674490964991400	1.020437211642740	0.2282415100654480	30	pre-miRNA	None	1.641210825859920	395
BA084211_1_Multi	7.7429772000000000	GCTCGGGGATGAAGGTGGGAGGCGTCCTTTGGGATGCGACGAAGCCTTCTCCATCGCGGTTCGCGATTGCCCGCGAAGCGTGGCCGAGC	0.7450262153776000	0.4301410860015860	0.09621960599052270	89	5UTR	PRDM11	1.6402655885255600	396
BA048885_Multi	7.7404990666666700	TGTGTGTGGTTTTTTTTTTTAAGTGTTAGATGTTTTTGATATTTTAAAAAAGCATCTAGGCTGCTTGTGGAAGTCAGACCAAAATAGCAGGAAGGTATTGCAGCA	0.41818293652277700	0.24143803097193300	0.054025319675267600	105	5UTR	HEMGN	1.6373001192937800	397
BA077175_1	7.74048792	CTGATGACTGAAAATTATTTTTAAAGGAGGTCTCAGCATCAG	1.0443630665125200	0.6029632975827070	0.13492212342507200	42	5UTR	PBX3	1.6372867805857300	398
BA022615_Multi	7.737539466666670	GCAGTTTGTCCCTGAGCTCTAGCTTCTTTAAATGAAGCTGAGTCTCTGGGCAACATCTTTAGGGAGAGAGGTACAAAAGGTTCCTGGACCTTCTCAACACAGGGAGCCTGC	0.15395246589728000	0.0888844976282016	0.019896824637923700	111	5UTR	CLEC6A	1.6337585008423600	399
BA097415_1	7.736233866666670	GCGAAAGCCTGGCGCGCGCGCGCGCCATTGTGTGGCTGGACTCGGCCGCCCCTGTGGTGTGAGGCGCGTGTTCGGGCTCTTGC	2.312039185105450	1.334856445897590	0.2988584917355450	83	5UTR	SFRS6	1.6321961488183800	400
BA098426_Multi	7.736047666666670	ATACAGGCTTTTAAAAAAAATCTGTTAGTAAATGGAAATGTTTTCTAACATATAAAAACCTACAGAAGAAGAAAATAATTTTCTGGATCAAATTAGAAGTCTGTAT	1.469710863160040	0.8485379624763650	0.1899821364199670	106	5UTR	SIRT5	1.6319733317634900	401
BA092909_1_Multi	7.734784066666670	GCCAGGGGGCGCTGTGTGGCTCCCGAGTAGGCTCAGAGC	1.0785505660404600	0.622701459638084	0.1394415870881920	39	5UTR	RPS17	1.630461239225580	402
BA091591_Multi	7.733803000000000	GAACATCCATGATAGCAGTCTTCTGTAAATCGAACTTTTCAAGAATTCTCTGAAGGAACCAAGTAGGATATTC	1.111992243215300	0.6420090209571300	0.14378336805518600	73	5UTR	RNF19A	1.6292872414526600	403
BA002496_Multi	7.73353677	CCTCCATTTGTCTACCATCAGAGGGAGATCTCTGCCCCCTGGGGCTGAGAGACCCCAACCTTTCCCCAAGCTGAAGCTGCAGGGTATTGAGG	0.7807519416649990	0.45076734369061000	0.10095664698895600	92	5UTR	ADIPOR1	1.628968656143720	404
BA067012_1	7.7324084	TTTCAGAGAAGAACACTGAACTTTGAAA	2.0724605330352400	1.1965356466327700	0.2680226426006210	28	5UTR	MPDZ	1.6276183871844000	405
BA000242_Multi	7.729925733333330	GAAGAACTGTGGGTTTCTTACCCCAGCCCTCAAGGAAGCTATGCCGTGAAAGGGGTACTGATACACTGACATACAGCAAGTTGGACGGGGCATCAGTTCTTC	1.3316912989064700	0.7688523299011360	0.1722773730107000	102	5UTR	ABCA12	1.6246474931191900	406
BA047692_Multi	7.7298772	GAGCAGGGAAGGCGGGAGACAGCGCAGTTTGAATCGCGGTGCGACGAAGGAGTAGGTGGTGGGATCTCACCGTGGGTCCGATTAGCCTTTTCTCTGCCTTGCTTGCTT	1.0285842062915200	0.5938533683866070	0.13306604745176600	108	5UTR	H2AFZ	1.624589415490850	407
hsa-let-7d	7.729089433333330	ATAGTTTTAGGGCAGGGATTTTGCCCACAAGGAGGTAACTAT	1.9004526992635600	1.097226877501970	0.24588312965657400	42	pre-miRNA	None	1.6236467310192700	408
BA041579_1	7.727610533333330	TCCGCTGGTTGAAAGCGGA	1.169214805243150	0.6750464825476280	0.15130353686947600	19	5UTR	FNBP4	1.6218769987825500	409
BA080565_Multi	7.727073100000000	TGGAGCCTTCTCAGACCCACAGGGGTCCTTGGTGAATTTTGTCATGGTTATTTAAGGAACCTTGCCTAGAAGTCCCAACTTGCAGTTCCCCATCGACGGGAAGGCTTGGACTCCA	0.5756157962720710	0.3323319349274810	0.074493380458905	115	5UTR	PITPNM2	1.6212338768033200	410
BA104313_1_Multi	7.724288133333330	CGCCACCTCCAATGCACAAGGTGTCTCATCTGAAAAGAAACCTGAGCCCCAGGGAGGCGGCG	1.6173474741891300	0.9337759995962580	0.20938466383842500	62	5UTR	ST8SIA4	1.6179012341038900	411
BA053063_1	7.7219922	GAAGTTGCTTTGTTTTGCTTC	0.8182585639665740	0.472421802172818	0.1059646970333090	21	5UTR	ING4	1.6151537953092700	412
BA072335_Multi	7.7214774	CCTGGCACTTAGATGCTCAGTTTGTTAAATGGATAGTGGGAGACACAGGAGTGTCAACTATCCACACATTTGATTGGTGAGCCCTACTAGCCCTGGG	0.8271373132648110	0.47754795047022300	0.1071216388284460	97	5UTR	NIT1	1.614537757608640	413
BA013435_1	7.721391683333330	GCAGCCCGCTGAACTACATTTCCCAGGAGGCGTCGGGGCTGC	1.0479938446199200	0.6050595283003810	0.13572603069496100	42	5UTR	C19ORF62	1.614435184379730	414
BA042562_1	7.7209775	CCGGGAGTTGTAGTCCTGG	1.1481077500543000	0.6628603185525470	0.14869979222893800	19	5UTR	GABPA	1.6139395500590100	415
BA037359_Multi	7.720077633333330	AAGTTCGTGAAACTGGTCTTGTACAGGTTGAAAAATGCCTTCCTAACAGGAGGCGCCAAGGAGCTT	0.4941634083712830	0.2853053768468230	0.06401016049859540	66	5UTR	EXPH5	1.612862720625820	416
BA021334_2	7.719670766666670	TTTTCGTTTCCGGAAA	0.314926974420648	0.1818231734568360	0.0407953893293603	16	5UTR	CFL1	1.6123758418266800	417
BA067308_1	7.7189744000000000	CTGAGCGGGGCATTCCTTCCTGAAGCCTCATCCCCGCTCAG	0.24363605057536100	0.1406633393839820	0.03156326708058010	41	5UTR	MRGPRF	1.6115425315700200	418
BA068837_Multi	7.716458933333330	CCTTTTGCAACAAAGTATGCTTTAAAATGTAAACTGTGGAGCCATTTTCCTTGCGTTGTCCAGAAGG	0.6388139976768220	0.3688194335208140	0.0827859000087841	67	5UTR	MUSK	1.6085323872395100	419
BA044471_1	7.715555266666670	AACATTTCTTATTTTAAAATGTT	0.709215746748486	0.4094659022987600	0.09192024711591330	23	5UTR	GLS	1.6074510105194800	420
BA111255_1	7.714747	TTTTACTTCATTATGCCTCAAGATACAGCATTTAATGAAAAATTTATGCTTAAGAAGTAAAA	0.3734879120913550	0.21563334658501500	0.04841220484500070	62	5UTR	TMEM50B	1.6064837946320800	421
BA056814_1	7.714549133333330	AACTGAAATCATTGCTTCTGACAGTT	0.7776055614962220	0.4489507802531930	0.10079727901872000	26	5UTR	KLHDC2	1.6062470166088400	422
BA098597_2	7.713487033333330	TGCAGTTAATGCA	0.4819509575156000	0.2782545150578300	0.062481593011420200	13	5UTR	SKP2	1.6049760499386000	423
BA039029_Multi	7.7117719	GCTAATACTGAATTATATTTCTGCAGGTGTATGTAATGTGTGCCATTAGTAAGGTAATTTGCCAGTTGCATCCATTTCTGTCAGGTACATATTTTTTTGCATTAGC	0.05431398848004130	0.031358195869713900	0.007042997275378610	106	5UTR	FAM76B	1.6029236280370000	424
BA076937_1	7.711464333333330	AGAGCTCTGGAAGTAGCTCT	0.6209273331828640	0.35849256296032300	0.08052002918548990	20	5UTR	PARP9	1.6025555770227700	425
BA084306_4_Multi	7.711002783666670	CCCACAGAAAAGTTACCTTTTCCCATCATCGATGATAGGAATCGGGAGCTTGCCATCCTGTTGGG	0.5249790696193690	0.30309680716366200	0.06808181560138610	65	5UTR	PRDX6	1.6020032615694300	426
BA104038_1	7.710870466666670	TTCCTTTTTTTTTCCAAAGGAAATATAAGGGAA	1.0878534985836300	0.6280725102461380	0.14108050489063700	33	5UTR	SSH1	1.6018449238452000	427
BA120189_1	7.7108164	CCGGTTTCCTGG	0.6287988440378450	0.3630371818713750	0.08154763534997990	12	5UTR	XPNPEP3	1.6017802247290100	428
BA004775_1_Multi	7.710430166666670	CTTCTTAAGTATTGCAGTAATCCAACAGAAATAATAGAATTTCGTTATATTTAGGAAG	0.45043054970226400	0.26005619912183300	0.05841834242265	58	5UTR	ANKRD28	1.6013180368996100	429
BA071172_1_Multi	7.709276	GGTCCTTCAGGTAGGAGGTCCTGGGTGACTTTGGAAGTCCGTAGTGTCTCATTGCAGATAATTTTTAGCTTAGGGCC	1.094394540259130	0.631848982418267	0.14195814759507000	77	5UTR	NDUFA4	1.5999368982448400	430
BA093356_1	7.709063566666670	GTGTAAAACCGGATGTTGACTGTTTTACCATAGTAATGCACACGAATCCGGAAGTGACGC	0.4414520287081520	0.2548724476089580	0.05726402758137220	60	5UTR	RRP12	1.5996826889554000	431
BA109704_1	7.707948045666670	ACTGGAGATGTTAAGAATGCTGTGTTTGAATTTAATTTTTCTTAGT	1.0360392606833100	0.5981575460465330	0.13441181161901700	46	5UTR	TLE4	1.5983477958088400	432
BA070332_1	7.7077964	GCAGGGTTGTTGGTGAGGTCTGCAGTGGAACTTCTGCTGAGCAGATGTGCAGCCTGGCCCTGC	1.3326844628805600	0.7694257333889240	0.1729008388027170	63	5UTR	NBL1	1.598166328350020	433
BA064534_Multi	7.707746333333330	CCGGCGTCGGCGGCGCGCGCGCTCCCTCCTCTCGGAGAGAGGGCTGTGGTAAAAGCCGTCCGG	0.5988794696694030	0.3457632230257710	0.07769838857818360	63	5UTR	MECP2	1.5981064158515500	434
BA106527_1	7.704404583333330	CTGCATGTTGCTAATCTCATGATCCTGTGCATGTGG	1.2594950648782400	0.7271698147504600	0.1634772747530510	36	5UTR	SYTL2	1.5941074959096600	435
BA116524_Multi	7.700603946666670	GCCTCCCTCAAACTAGCCAATGAGAAGTGCACGGGTCCTGGTCGCCTAGGAAACCGCGTGACAACAAGATGGCGGCGCTGCGGGACGGCTAGCGGCCCTGCGTGGAGGC	1.307769963438910	0.7550413404295620	0.16982693467893500	109	5UTR	UBXN11	1.5895594472051700	436
BA071269_1	7.699796890000000	GTCACGTTTGGCCCGGCTCAGCCGCCGTGAC	0.8849473757318320	0.5109246055974260	0.11493126226240400	31	5UTR	NDUFB8	1.588593679269640	437
BA056318_1	7.698790366666670	CGCCAAATTCAAATTTGCG	1.4204465883150000	0.8200952201331510	0.18450256737280300	19	5UTR	KIF15	1.5873892186637700	438
BA039178_2_Multi	7.698547100000000	GTCCATATTTTCCTGTGTGTTCATTCATCCATTCAGCAAATGTTCATTGAGTGCCTACTGTTGTCAGGCACTGTTCTAGGTGCAATGAAGGAC	0.23785430860850600	0.137325249103033	0.03089599966317090	93	5UTR	FAM98A	1.5870981125294100	439
BA024718_Multi	7.697911266666670	GGTGGTAATGCCTCCCTATGGTGGGGCAGCATAGCAGGTGTCTGTCCACTCTCTGACCCTCACTTCTGTTCCCCTAGACTGCCAGGAACTCCTGCCACCGCCACC	0.577031884583766	0.3331495138954350	0.0749595396198469	105	5UTR	CPNE2	1.5863372397542500	440
BA100079_2_Multi	7.696700766666670	AGCTGAAGGTACAGTATATTATTTACACTGAAGGGGCTTGTGTGTGGACAAGAAAGCGCTGACAGCT	1.007712637166100	0.5818031623336370	0.1309278699686970	67	5UTR	SLC38A4	1.5848886895665700	441
BA065338_2	7.69503156	CCTGCAGAGG	1.0426988855852700	0.6020024822763780	0.13550287317928400	10	5UTR	METTL7B	1.5828912260141000	442
BA073236_1	7.694533	GAAGTGGCGAAGTTACTTT	1.0083058135277000	0.5821456328656800	0.13104184666277900	19	5UTR	NR1H2	1.582294621981420	443
BA026012_1	7.693766533333330	GCCATTTTAATTCATATTTGAGTGGGCGGTGGC	0.5289828186077720	0.3054083727198840	0.06875472713084650	33	5UTR	CSTF3	1.5813774262492000	444
BA119914_1	7.692791735	GGAAGTTGGGCTTTGAGAATTCCATCCCACTGGCACTGAGGAGAATATTTCTCCGTCTTGCTTACCCATCTCCCAGTTTTTTGGAATTTTCTCTAGCTGTTACTCC	0.9773559209568980	0.5642767040585400	0.12704827514180700	106	5UTR	WNT8B	1.5802109295051300	445
BA061984_Multi	7.6927566	CCTTCATGCTATATCTCATGAACCTCTGTAATCTTGGGGGAGAGACTATATTTAATGATGACAAACCTGTCACCAGTGTAGCAACAACAGTGTGAGG	0.41638762003394200	0.24040150451382400	0.05412723184741630	97	5UTR	MAK	1.5801688850517300	446
BA060819_1	7.692289933333330	CAGTCATCTACAAATTTTGTAGACTG	0.2113375690116950	0.12201580235878400	0.027473947399707000	26	5UTR	LRTM1	1.5796104463176700	447
BA098699_Multi	7.690674804833330	CCCAAAAGTGCCCTTTATCTAACTGAGGGAGGCGCACTTGTCTTCATATATAGAGGCAGGAGCTGGCATTGGG	0.6131897963725290	0.3540252940000110	0.07973159858315160	73	5UTR	SLC11A2	1.5776776956429100	448
BA055503_1_Multi	7.68826388	CTTCACTGTGCGCAAGGCTGGGCGTTATGAAATCACAGTGAAG	0.5376951828523570	0.3104384585617730	0.06993713941727470	43	5UTR	KIAA0317	1.5747926517603900	449
BA119956_1	7.687119700000000	CCATAGGATGAAGTAACCTTGCATTCGGCTGCAAGGTGTACTGTTTTCCTTTGG	1.1763134413821300	0.6791448820333480	0.1530239527013130	54	5UTR	WSB1	1.573423463694530	450
BA107372_1	7.686064983333330	GGTCCGAGCTATACCTGTGGACATTGGTTTCTCCATTGAAGAGCTGGAGGACC	1.2362210026023100	0.7137325286303140	0.16083925978806700	53	5UTR	TBC1D9B	1.5721613323228300	451
BA111838_Multi	7.6849919	CAGTCACATTTCAGCCACTGCTCTGAGAATTTGTGAGCAGCCCCTAACAGGCTGTTACTTCACTACAACTG	1.3226982290325100	0.7636601785885590	0.1721144597475120	71	5UTR	TNFAIP6	1.570877222398090	452
BA032261_1	7.684649133333330	ATGCCAGAACAAACTATAAAGACCAAGATAAATCAATACTTTGTAAGGCAT	0.15825951078422800	0.09137117115309270	0.020594240288441200	51	5UTR	DRD3	1.570467049147930	453
BA124013_1	7.684484133333330	CTCTGGACTACATTTCCCAGAG	0.5653144627933220	0.3263844572705130	0.073565701091259	22	5UTR	ZNF829	1.5702696011669500	454
BA089918_1	7.684427933333330	AGCTGTGGCT	0.865728307005751	0.49982847109484900	0.1126600853721870	10	5UTR	RD3	1.5702023491879800	455
BA001539_1	7.6827684000000000	TAATTTTGGAAATGGATTA	0.6147348497086850	0.3549173309595540	0.08001475740290250	19	5UTR	ACSL3	1.5682164612727000	456
BA078615_1	7.6824685	GCCAGGAGGC	1.66694255660948	0.9624097337821260	0.21698007048248600	10	5UTR	PDLIM5	1.5678575846091000	457
BA124004_Multi	7.682289400000000	CCTCTCTGCCCCCACGGGGGTTTATTTGATCTCACATTAACCAAGGAGGAGAATGTGAGAAAAGGGGG	1.1306536664008900	0.6527831986567900	0.14717665627135700	68	5UTR	ZNF827	1.5676432638006600	458
BA027604_1_Multi	7.682255133333330	AGGAAGGACGTGAACATTTTATCAGCTTCTGGTATGGCCTTGAGCTGGTAGTTATAATCTTGGCCCTGGTGGCCCAGGGCTACAGTCATCCT	0.5408687080425470	0.31227069418460900	0.07040493952039100	92	5UTR	CYP11A1	1.5676022584421900	459
hsa-mir-3945	7.681784066666670	ATATAAAATGCAATTA	1.0179347048650300	0.5877048758712890	0.13251279859351000	16	pre-miRNA	None	1.5670385544286400	460
BA042512_1	7.680818733333330	CATCTTCCTGAGGTGCCAAGGAAATG	1.3098449533617400	0.7562393364200720	0.1705345483128320	26	5UTR	G6PC	1.5658833840187500	461
BA078008_Multi	7.6805640000000000	GTCATTATATCTATTGTTAATCTTGTTGTGTTCAGCAAATAAAAATGCAAGCAAAATTTTCTAAAAATTTTATTTAAAGATTCATCAGAAATTGGC	1.0336014017864900	0.5967500475562050	0.1345736331064350	96	5UTR	PCTK2	1.5655785562469200	462
BA062478_1_Multi	7.680145666666670	CCTGGCCTGGCCGGGGTGACCTTTGCAGTGACAGGCTCCCTGTCAGAGCTCCAGATTAGCTATGTCTGCCGGGAAGTGCTCCAGG	0.9652182484042370	0.5572690155429250	0.12567707570879500	85	5UTR	MAP4K1	1.5650779558103100	463
BA107910_2_Multi	7.679726916666670	GCCGCTGCCAGGGCTGGTGTGTCTGACCCAGCTGTGGTTTTTCCAGGCCTGAAGGCCCCGGAGTGCACCAGCGGC	0.4727865286745020	0.2729634295994530	0.06156293495911340	75	5UTR	TCF7	1.5645768567677000	464
HIV_2014_Siegfried_nucs_7965_8094_Multi	7.6789108	AGAAGGTGGAGAGAGAGACAGAGACAGATCCATTCGATTAGTGAACGGATCCTTAGCACTTATCTGGGACGATCTGCGGAGCCTGTGCCTCTTCAGCTACCACCGCT	0.7564316351301810	0.4367260081659590	0.09850767313642730	107	HIV-1	None	1.5636002471430200	465
HIV_2014_Siegfried_nucs_8501_8785_6	7.678674366666670	TGGTGCTACAAGCTAGTACCA	0.9638368432769960	0.5564714609208530	0.125521255004775	21	HIV-1	None	1.5633173181472600	466
BA023441_Multi	7.678599666666670	GGTACATAAATAAAGGATAAAATATTTTATGAAACAAATCTTCAATCAAGTATAACATTTTGATGCTTGGCATCTAGACTCCCTTGTGCC	0.48963443496982900	0.2826905728343410	0.06376611051821930	90	5UTR	CNOT7	1.5632279280613300	467
BA106527_Multi	7.678180256666670	GAAATGGAAATGCTGCTGTTTAGTTTCCACAGTGCCTACACAACCTGATAATCCATTTT	0.7829495732505960	0.45203614687813400	0.10197072054550800	59	5UTR	SYTL2	1.5627260392267900	468
BA051479_1	7.677220833333330	GTGAGAGGGCAGAGGAAATACTCAATCTGTGCCACTCAC	1.6467816076979000	0.9507698045009080	0.21450231059497800	39	5UTR	IBSP	1.5615779410445800	469
BA048236_1	7.675944416666670	GCTGGACGAGAGCAGCTCTTGGCTCAGC	0.5886587934630520	0.33986231286673300	0.07668877749881900	28	5UTR	HDAC9	1.5600505113857300	470
BA044107_1_Multi	7.674252800000000	ACAGTGGATGTTTACTTGCTGGTGGTCTTATCTAAGATCAACATTGGCAGCTGTGCCCGGAGAGGCCTCCAGGGTCCAGCAATTCCGCAGGGCATCTGACCTCCACTGT	0.49135959804758	0.2836865962016770	0.06402702788831510	109	5UTR	GHRL	1.5580262308074700	471
BA083141_2_Multi	7.673939650000000	AAGCAGTATAAAAGAACGTGTGGATCACTTTGCTGAGTACATCCAAGATTTGAAGAACTGAAATAAATCAGCTTTAAACCTGCTT	1.2065764370216600	0.696617230712317	0.15723037866497500	85	5UTR	PPFIBP1	1.557651498472680	472
BA075782_1	7.673903656666670	GGTTGCAATAACTACTACTTACTGGATACATTCAAACCCTCCAGAATCAACAGTTATCAGGTAACC	1.6270417867724300	0.939373013575835	0.21202270181734000	66	5UTR	P2RY12	1.5576084268908900	473
BA006566_1	7.673432946666670	GAAGACCATACCAAAGATGCTTC	1.6016333882518100	0.9247034678502740	0.20872449129141800	23	5UTR	ARID3B	1.5570451496840900	474
BA041003_1	7.673280133333330	GCAGAATTTCCCTTTAAGGATGTCCTGC	1.040843931483280	0.6009315240262580	0.13564524080930800	28	5UTR	FHL5	1.5568622849317700	475
BA028236_1	7.672879673333330	GGTGCCTGGAACTGGCATC	0.4958752358825020	0.28629370092123200	0.06462700537399140	19	5UTR	DBNDD2	1.5563830726986800	476
BA034095_Multi	7.671894333333330	AATGTTCAGACTCATCTCACTTTCTTAGGATCTTAAGATTGAAAGTGATGTTCAAGAACCAACTGAACCAGAGGATGACCTTGACATT	0.33874763119480700	0.19557603605767000	0.044154366115679500	88	5UTR	EIF2S2	1.5552039612224900	477
BA098716_Multi	7.671336533333330	GGCTCCTTGGTGCTTTGAAGAACATCCTGAAGATTATATCGGAGACAATATATCAAGAATCTATTTATTGAATCATCTAGAACAAAAGCCAGGAGCT	1.1082754984337600	0.6398631573569990	0.1444696753451120	97	5UTR	SLC12A1	1.5545364673813700	478
BA089073_1	7.668841366666670	CTCCTTCCGATGAAAAGAG	0.41773756888796100	0.241180897848084	0.05447205763098660	19	5UTR	RASSF2	1.5515506151357800	479
BA011912_1	7.668023333333330	GGTCATTATCGTAATGAGC	0.7848024163419060	0.45310588633566800	0.1023474215226140	19	5UTR	C11ORF51	1.5505717119234600	480
BA021330_Multi	7.66559921	TTCTTTCAGAGTTCAAAAGTACAAAGCTCTTTAGGAGGTTTGTTCTTTTGAAACATTTTTTCAGAGGTTAAAAATTAAATTTCAAAAGAA	0.19502196303979600	0.11259598285891500	0.025441189618338500	90	5UTR	CFI	1.5476708739974400	481
BA121534_2_Multi	7.6651882333333300	GGGAACTGAAATCTGGAAAGTAAGGACTTGCCCAAGGTCACTGACTTAGTGGCAGACTAGAGACTTGAACTCAGGTCTCCATTCCC	2.0070551355241	1.15877382277326	0.2618402933402330	86	5UTR	ZFAND5	1.547179076948590	482
BA012659_2_Multi	7.664991133333330	GATTCCCACCCACTTCCGCCTAGCTACCGGAAGTTTCTATTTGAAACCCAGGCGGCCGACTTAGCCGGTGGCACGACAGTTGCTGCAGGGAATC	0.761112108704574	0.4394282808440700	0.09929719362553040	94	5UTR	C15ORF23	1.5469432163604100	483
BA024880_1	7.664718716666670	GCTCCAAAATGGCGGCTGCCACTGTGGGGC	0.5690330148926870	0.3285313643260770	0.07424056066863150	30	5UTR	CPSF2	1.546617227749410	484
BA083839_1	7.663667666666670	TGTTTATAACTTGAAAATTATGAGCA	0.9729740544728490	0.5617468322644210	0.12695932245402900	26	5UTR	PPP2R3A	1.5453594841106100	485
hsa-mir-1323	7.663129666666670	TTCTGTGGTTTGAAAGGAA	0.8198908688399480	0.47336421383086	0.10699164760402500	19	pre-miRNA	None	1.5447156840272100	486
BA040531_Multi	7.662918700000000	CCTCTAGCAGAGAACAGAGTTAGCACTCTCTCGTGTACCTTCTTCAGGTAATTGAGGAGATTGAGG	1.5073683024838600	0.8702794952069650	0.19670942123969800	66	5UTR	FEZ1	1.5444632298309300	487
BA114094_1	7.662909166666670	CCTAAGTTGG	0.6253566906171020	0.3610498536673180	0.08160826091184500	10	5UTR	TRPT1	1.5444518217253600	488
BA110685_Multi	7.662581300000000	TCAGTTACAGAAGTGGATACTTTAGCATTGCATTACTTTCCAGAATACCAGTGGCTGGTGGATTTCACAGTGGCTGCTACAGTTGTGTATCTAGTAACTGA	0.3286874364077970	0.18976777988929000	0.042895132010905600	101	5UTR	TMEM161B	1.5440594786262000	489
BA049827_1	7.662569	GGGCGAAGGTAGGCTGGCAGATACGTTCGTCAGCTTGCTCCTTTCTGCCC	0.4510562798047380	0.26041746456493700	0.05886488980454700	50	5UTR	HNRNPA1	1.544044759776710	490
HIV_2014_Siegfried_nucs_5266_5346_2	7.6621193000000000	CTGCTGTTTATCCATTTCAGAATTGGGTGTCGACATAGCAG	1.6930370351432100	0.9774753879879400	0.22096197786208000	41	HIV-1	None	1.5435066242794800	491
BA032393_Multi	7.661697800000000	AATTTCAGAGAGTTCTGTTATGATCTCTGTTGTAATTACCAATTTGGTTCAAGTTTGTTCTTTAAATGAATATGCTTAGAATTCACATATGTTCTGGATGTACTGGAATT	1.1826870787732000	0.6828247032967980	0.15436357706162700	110	5UTR	DTNA	1.5430022344371800	492
BA010042_2_Multi	7.660107866666670	CCTTACCGGCTTTCCTTTCCCTCCAATTTTGATAGGGAAGCGGGGCCGGCGCGGGCGGCCGAGGGTCCAGGCGAGCCCGCGGG	0.4402286348088500	0.25416612081187100	0.05747029186423420	83	5UTR	BAZ1A	1.541099633670240	493
BA002647_2_Multi	7.659279433333330	CAAGTTTCCAGGAAGATACAACCTAACAATGATAACTTTAAAAAACCTAGATAAAGGAATATGAAAAACTTG	1.355223622107200	0.7824387230357330	0.17693878828982800	72	5UTR	ADRBK2	1.540108285251840	494
BA008609_1	7.656032833333330	CTCACCTGTTTCCTTTGGAATATATTAAACACAGGTTTCGAG	0.687245190720272	0.3967811958616250	0.08976518331113980	42	5UTR	ATP6V0A4	1.5362232269789700	495
BA000293_1	7.6556602	CTTACAAGTAGACCTTTACTTTTTAG	0.6941276290314630	0.40075477347327200	0.09066855253469360	26	5UTR	ABCB1	1.535777313649820	496
BA084532_1	7.655608766666670	CCGTTTCCGG	1.4642826118174500	0.8454039601024950	0.19126925845441500	10	5UTR	PRKAR1A	1.5357157657236300	497
BA054415_2_Multi	7.652344446666670	CCAGGCGCACACGGAAGTGCGCTTCTCTGAAGTAGCTTTGGAAAGTAGAGAAGAAAATCCAGTTTGCTTCTTGGAGAACACTGG	0.8535424686156270	0.49279297402001000	0.11153999595345300	84	5UTR	JAK1	1.5318095027342700	498
BA001135_Multi	7.6491094000000000	TGTGCGGGGGGCCGGAGGCGGCGGCTGTCAGAGTCGGCTCAGCCTGCGCCGGGGAACATCGGCCGCCTCCAGCTCCCGGCGCG	0.9900737624272910	0.5716193532549820	0.12943647562777600	83	5UTR	ACHE	1.527938269808920	499
BA078899_1	7.649046066666670	CCTCAGTCATTGGCAGG	0.9861831001209730	0.5693730783251030	0.12892890061397400	17	5UTR	PES 1.00	1.5278624816950100	500
BA044269_Multi	7.648588133333330	GAGTTAGGTTTCGCCCAGCGCAATTTCTTTCTCTATGTACTTTGCGAATAAGTTTCGGAGCATCGGTTAACAGCCTATGGGTGAAATTTGGCTT	0.7099524346531690	0.4098912292588380	0.09282137072581070	94	5UTR	GKAP1	1.527314493742980	501
BA088268_1	7.6481535	CAGTGGACCATGAGTCGGTAATGCCCACTG	1.5642996765746000	0.9031488393635920	0.20453298650120000	30	5UTR	RAD54L2	1.5267943878391600	502
BA049023_1	7.647806456666670	CTAGTTCCAGGCGTCTGCTGAAAGATTTGGAACAG	0.8252023741941820	0.476430812876929	0.10790053054687900	35	5UTR	HEXIM2	1.5263790968968800	503
BA093872_1	7.6454364466666700	GTGTCCAAAACAAAATGGCCGC	3.2636820189931000	1.8842876922150100	0.4268797526158280	22	5UTR	S100A13	1.5235430139309200	504
BA120489_Multi	7.644394600000000	CCATCTGACATTTTTTTCTAGGTGTTTGCTGAGAACAAGGATGAGATTGCTTTAGTCCTGTTTGGTACAGATGG	0.3964521208775670	0.228891738709461	0.0518618074579204	74	5UTR	XRCC5	1.5222962835017400	505
BA085027_1	7.642842833333330	CCTTTCTCCATTCCTCTAGGTGCTTTTTCTGAACCTGGATGTGAGGCATTAAAGG	1.1100529713868700	0.6408893818449540	0.14524084762616200	55	5UTR	PRPF38A	1.5204393550455400	506
BA041350_1	7.642767800000000	ATCTAATTCTAAGAT	0.4639302908114100	0.2678502782851890	0.060701869133249100	15	5UTR	FLJ44048	1.520349566074810	507
BA041102_Multi	7.642528676666670	GTTCGCCCTGCCGGAAAGCAGCACGCCGCCGCGGCATTTTACGACGTCGGCGGTGACAGGCCCTGGGACTCTGGGAATACCCAGCTTCCTCCCCGCAACCCGGTGAAAGCCAAC	0.8908715438377430	0.5143449256480990	0.11656764161810100	114	5UTR	FKBP15	1.5200634180786200	508
hsa-mir-6165	7.6424365	GGAGAGGATCCACCTGTCCTGTCC	1.409693106298170	0.8138866943960090	0.18445597896667800	24	pre-miRNA	None	1.5199531144621000	509
BA020746_Multi	7.6419737	GCGTGAGTGCAGGCATGATGGGAATCTCCGTGACTTGTGAACCAAGGACTGGGTTTTGCTCTGGAAGCCTGTCCTGATTGCTTCTGTAATCTGGCGC	0.519653449696805	0.300022059067768	0.06799990030020710	97	5UTR	CDON	1.5193993027918400	510
BA004563_1	7.641948476666670	CTCTTTCAACTCAAGAG	1.3866146697399400	0.8005623528366370	0.1814477909624380	17	5UTR	ANKFN1	1.519369119178260	511
BA059911_Multi	7.640465566666670	GAGAGAATCATTAACTTAATTTGACTATCTGGTTTGTGGATGCGTTTACTCTC	0.50681143981866	0.29260772120768500	0.06633253371754520	53	5UTR	LPAL2	1.5175945883572800	512
BA114068_Multi	7.6396069000000000	AATTCTTCTGAAAGCTATCACTAGGAACAAAAAGAATCTCAAAGATTTTTTGTGTTTAATGGATTTTTTTGGTCTATTAGAACATTAGAAGCTTTTAGAAAGATT	2.108527729238460	1.217359052069610	0.2759995058434820	105	5UTR	TRPM7	1.516567061086600	513
BA027724_Multi	7.638269866666670	GTCCCAGAGGGAGAGGTAGCTGGAGCCATACAGCTGAGTAAGAAGTACGGACCGGTGTTCACCATCTACCTGGGAC	1.1527865630416800	0.665561632490298	0.15092247107848700	76	5UTR	CYP2S1	1.5149670942250400	514
BA102004_Multi	7.6378513	GGCGCTTCCGGCCATTCATACTGCAGTCGGTCAGTGTTCGGTTGAAGGATTCTGTGTGCTGTCGGACCCAGAGGGTGACGGCGCC	0.9402370935218370	0.5428461390469040	0.12310230411553500	85	5UTR	SNRPD1	1.514466214569070	515
BA089403_1	7.637451566666670	CGCCGGGACGCGCAAGGGGAACGTTCCGGGACGTTCTCGCTACGTACTCTTTATCAATCGTCTTCCGGCG	1.0108959061713700	0.5836410235507330	0.13236036881508800	70	5UTR	RBM3	1.5139878719048600	516
BA026335_1	7.637091766666670	CTATATTTAG	0.8075529824772630	0.466240931818133	0.10574090336349800	10	5UTR	CTNND2	1.5135573156409000	517
BA028975_1	7.636340100000000	AAAACTGCCAATAAAGTTTT	1.2776929778409300	0.7376763846981570	0.16731745327070100	20	5UTR	DDX20	1.512657830394250	518
BA090835_1	7.636147233333330	TTTAATTTTCATATTAAAATTAAA	0.06296370330391450	0.036352111051690900	0.008245480525711340	24	5UTR	RHEB	1.5124270356431600	519
BA105978_2	7.635002156666670	GACCCGGAAGCGGAAAGGGCATCTTTGAGGTCGATACTTCCGGGTC	0.5201775574397690	0.3003246528142520	0.06813063660834260	46	5UTR	SUPT16H	1.5110567745771600	520
BA016352_1	7.6349509200000000	TGCGCGCGTG	0.8632555689171370	0.4984008350937520	0.11306628922208400	10	5UTR	CALU	1.5109954619930000	521
BA083474_Multi	7.633224233333330	CTAACTTGTACTCTTTTTTTCATAATACTTGTAGCAACTCTTCTGACCTCTGGGACTACTGCAACAGTAGCCCTATTGCGAGATGGTATTGAACTGGTTGTAGCCAGTGTTGG	1.3809027761339200	0.7972645895256190	0.1809068794420700	113	5UTR	PPM1K	1.5089292147438900	522
BA083013_1	7.631716666666670	GATGACTCCATC	1.6568275401861600	0.9565698263272650	0.21709762200983500	12	5UTR	PPAP2C	1.5071251784135000	523
BA089498_Multi	7.631684300000000	TCCGCCGCGCGGAGTTCTGGGACTTGAGGTCCGCGGCCTATTTACCCAAGTTGGAGGTAGGGGCCTGTGGA	0.5023896895714420	0.29005482251216500	0.06582946435185250	71	5UTR	RBM41	1.5070864466984500	524
BA047072_1	7.629897993333330	CTTCGTTTGTGGCTAAGGTGACCCAATGAAAGAAG	0.6847987478329680	0.3953687414020830	0.08975201875979400	35	5UTR	GSTCD	1.5049488549122100	525
BA026586_1	7.628702033333330	GAAATGAAAGTTCACTTCCTCATTTT	1.1395263887430400	0.6579058672894780	0.14937356102832800	26	5UTR	CTSS	1.5035177040799500	526
BA064307_1	7.628084976666670	CTTTGAGCGGAAGTTGGATCACTGAAGCGCCAAAAAAGAATTTAGGGGAAGACCTGATTTTCGCTTGAGG	0.2090320847786690	0.12068473041623300	0.027402957022381300	70	5UTR	MCM8	1.5027793004861400	527
BA116372_1	7.626291366666670	ACTTCCGGTTGCTGTGCTGAGTCGGAAGT	1.2974553278504900	0.7490861827959950	0.17012926276610200	29	5UTR	UBE4A	1.5006329691337100	528
BA108597_1	7.625831750000000	CTTTTGCTCTGCTTTCAAGATGCATTAAG	0.44363119654555200	0.2561305907464900	0.05817479470951500	29	5UTR	TFDP2	1.5000829668133900	529
BA015761_1	7.625410700000000	TGTGAAATAAGCTTATCCTCATTTTACA	0.7533259001708950	0.43493291125118400	0.09879151822876830	28	5UTR	C9ORF43	1.4995791154655800	530
BA095809_1	7.625307620000000	TGGAATGATATTTTCA	0.5806100488955610	0.33521536802405400	0.07614250831962650	16	5UTR	SEC24D	1.4994557643269200	531
BA080346_1	7.623587166666670	TCTGCTTTGGGACAACCATACATCTAATTCCTTAAAGTAGTTTTATATGTAAAACTTGCAAAGAATCAGA	0.45637367879289800	0.26348746630213900	0.05986337780570590	70	5UTR	PIK3CA	1.4973969762237500	532
BA088098_Multi	7.6229723133333300	TTTACTTTGCCAGAAATTTGATTTTTGTTTCATATCTTCAAAGATACATTAAAGCCTTAGAAACACTTCGGCAGGTACGTCAGACACAAGGTCAGAAAGTAAA	0.42799201135179000	0.2471013029649660	0.056145030279486900	103	5UTR	RAD50	1.496661209258540	533
hsa-mir-523	7.622544246666670	TTTCTGTTGTCTGAAAGAAAAGAAC	0.5703823042574430	0.3293103769040330	0.07482833628769950	25	pre-miRNA	None	1.4961489613854800	534
BA114430_Multi	7.62088172	GCTCGTAAGTTTTCGGCAGTTTCCGGGGAGACTCGGGGACTCCGCGTCTCGCTCTCTGTGTTCCAATCGCCCGGTGCGGTGGTGCAGGGTCTCGGGC	1.0254831216019300	0.5920629563062910	0.13456226710758200	97	5UTR	TSPAN6	1.4941594914846000	535
BA056911_1	7.620756333333330	GCGTCATCACGTCGC	0.4577035078278550	0.26425524345344800	0.060060115795311700	15	5UTR	KLHL12	1.4940094469744600	536
BA056428_1	7.618745766666670	GGATCATTTACTTTTAAAATGGACTTATAACGTATACAATTGAACTTTTCTTTTTTTAGACGACAAGTAGATCC	0.23843975866801900	0.1376632588524910	0.03129645823217180	74	5UTR	KIF23	1.4916034934657200	537
HIV_2014_Siegfried_nucs_6839_7182_2	7.6179111	AGTACTTGGTTTAATAGTACT	1.2397047452410900	0.7157438683805980	0.16273552276569500	21	HIV-1	None	1.490604685901370	538
BA073342_Multi	7.617328033333330	GCTTGTAACTTTATGAATTCTGGATTTTTTTTTTTCCTTTGCTTTTTCTTAACTTTCACTAAGGGTTACTGTAGTCTGATGTGTCCTTCCCAAGGCCACGAAATTTGACAAGC	0.29379554705271400	0.16962293817759800	0.038569370488847000	113	5UTR	NR5A2	1.4899069565916400	539
BA058228_1	7.617306866666670	AGCTGGGATTACAGGTGACCACCCATTTCACAGAGGACTTCTCACTGAATTCTGCAATTTCTCAGCT	1.522600948553550	0.8790740675157720	0.19988704344004500	67	5UTR	LARS2	1.489881627406200	540
BA036792_1	7.6153895	CTGCTGAACAG	0.5059368609942950	0.29210278288801100	0.06643611085083630	11	5UTR	ESRRB	1.4875872020903500	541
BA092566_1	7.614104718666670	TCTTTATTTCCTTACCAATCGGCTGCCATCCGAGGAGCTGAGGAAGCCTAGAGCTCTCAGAAGCAGTCCTTTGAGCTGGTGTAGGGG	1.5469578129625800	0.8931365097389430	0.20317002065522900	87	5UTR	RPL34	1.4860497628160700	542
BA093837_1	7.613337066666670	CAAAGATGGCTGCCACATTGGCGCTGTCATTTTG	0.5217589695668030	0.3012376815314960	0.06853223034761080	34	5UTR	RXRB	1.485131148649470	543
BA080673_2	7.611251566666670	GAAGATGACTCAACCTTTCAATTATTCTGCTTTTGAGAGAATTATCTTC	0.7411620562307170	0.4279101126779410	0.09737715929356770	49	5UTR	PKM2	1.4826355258354300	544
BA083827_1_Multi	7.61101292	CAGCACCTTTCAAAGTCATGAACCGGAGTTTGACTATTTGAAAAGTCTAGAAATTGAGGAAAAAATTAATAAAATTAGGTGGTTACCACAACAGAATGCTGCTCATTTTCTACTG	0.535871836242379	0.3093857489056770	0.07040742695814250	115	5UTR	PPP2R2D	1.4823499482445300	545
BA114435_1	7.610121151333330	CTCTGTAG	1.4999063702534700	0.8659713466250770	0.1970936257684520	8	5UTR	TSPAN7	1.4812828093189100	546
BA092426_1	7.609773033333330	AGTAATCT	0.8560169916631350	0.49422164056760500	0.11248916201751300	8	5UTR	RPL17P7	1.4808662323720000	547
BA115547_Multi	7.607736233333330	GGGTGGCGGCCGGGCTTGGCTTCGGCTCCTTGAGGAGTTGGCGGCGGCGCGACCC	0.4401686360487460	0.2541314805115740	0.05785803063467760	55	5UTR	UBA1	1.4784288866287100	548
BA004022_1	7.607400916666670	ATGGTTGAGGAAAGGTTACATTAAACATAAACCTGATCAAATGACCAT	1.9034775423490100	1.098973271471610	0.2502139118471830	48	5UTR	ALKBH8	1.4780276284540500	549
BA039690_2	7.607061266666670	CAGGGTACCTGGATGAATGCCAACTTTTGCATTTCCCATGTGTATCCTG	0.8422988892135230	0.4863014904255500	0.11072592420208100	49	5UTR	FBXL4	1.4776211847768500	550
BA011996_1	7.606052586666670	CAGCGGCGGCCGCTTG	1.368185807644830	0.7899224443451660	0.1798811922551320	16	5UTR	C11ORF61	1.476414143386270	551
BA050902_1	7.604967616666670	TCGGAGTTGTTTTTCTTTGA	0.8695821210656530	0.5020534716797410	0.11434396106564900	20	5UTR	HSD17B11	1.475115809229210	552
BA036248_1	7.603860097766670	TTGTCTTTTTATAGAAACAA	0.3028493688050100	0.1748501646034810	0.03982837202567150	20	5UTR	EPS8	1.4737904918310700	553
BA029825_1_Multi	7.603275266666670	TTGGATGAAGAAACAATTCATGTTAATGTTTCTCTAAAGTTCTTTAACACATTATTGAAATTACAAGCATCCAA	0.8889037636165480	0.5132088272076860	0.116910638171101	74	5UTR	DGKB	1.473090651104380	554
BA046462_1	7.6032409	CTGAGCAAATGAG	1.2910789656568300	0.7454047883670350	0.1698064000125040	13	5UTR	GPRC6A	1.473049526080460	555
HIV_2014_Siegfried_nucs_5449_6017_8	7.603236866666670	CTATTATGGG	0.22891707238190700	0.13216533336179500	0.030107844382108100	10	HIV-1	None	1.4730446995742600	556
BA085781_Multi	7.603083533333330	ACTGCAGTTTGTGGCAGCGCCATTTTGAATGTGCAGCTGCAGCGGGCGCCTGTATCCGGTGTCCGAGGCGAACTCAGT	1.6201791969448100	0.9354108954915170	0.2130950146531520	78	5UTR	PSPC1	1.4728612125616400	557
BA036573_Multi	7.6017835	CCAGTTACTATAAAATGTTTGGTTTCTCAATAACATTAATATTTTCCTAGAATATAGAAAATATAGTCCTTGTAATTTAACATGTTACTCTTCTTTCTGAAATAAGGTTTTACTGG	0.061941686754640700	0.03576204952185140	0.008148309768969440	116	5UTR	ERI2	1.4713055219139900	558
BA022420_1	7.601728038666670	CGTGGCCGCCGGCGCGGGTCACG	0.9795150573306910	0.5655232820251670	0.1288542621293900	23	5UTR	CLCN7	1.4712391538637500	559
BA098699_2	7.600967366666670	CCATGAGG	0.8958680349408750	0.5172296511314950	0.11786237089631800	8	5UTR	SLC11A2	1.470328892345080	560
BA083064_Multi	7.599864223333330	CAGGTGCCTTCAGTTCACTCTCAGTAAGGGGCTGGTTGCCTGCATGAGTGTGTGCTCTGTGTCACTGTGGATTGGAGTTGAAAAAGCTTGACTGGCGTCATTCAGGAGCTG	1.1610518798691100	0.6703336153855490	0.15277271353143500	111	5UTR	PPARGC1A	1.4690088109881800	561
BA098304_1	7.5990289000000000	GGGTCTAATATGCCC	0.811689802222395	0.4686293258115740	0.10681493818537700	15	5UTR	SIM2	1.4680092176207500	562
BA116126_1	7.5985004	ACTTTCAATGT	0.693422910703677	0.4003479041570220	0.09125786328887700	11	5UTR	UBE2E3	1.4673767857544300	563
BA099286_Multi	7.5982222000000000	GTGGACCCCCAAAAGTACAAGGGCATATTTAACGGATTCTCAGTTACACTTAAAGAGGATGGTGTTCGTGGTTTGGCTAAAGGATGGGCTCCGACTTTCCTTGGCTAC	1.6294933798482000	0.9407884414980730	0.21445718971580000	108	5UTR	SLC25A3	1.467043876491960	564
BA100359_1	7.597595266666670	CTTTCCAACTTCAGCTACAGTGTTAGCTAAGTTTGGAAAG	0.6642406706210960	0.3834995299897870	0.08742775145385200	40	5UTR	SLC40A1	1.4662936539412300	565
BA016943_1	7.596984666666670	TTCTTTTTTTAACTTTTACTTATTCATTAGGATGATTTCATAATATATTTCCTGGTTTAGAGGAAACAGGAA	0.20019111249884000	0.11558039269057600	0.02635139088502050	72	5UTR	CARD6	1.4655629767462000	566
BA035075_1	7.59613569	TTTCCTCCTACGGTGGATGCGGACGCCGGGAGGAGGAGA	0.7893323062634300	0.4557212195012600	0.10391234944664700	39	5UTR	ELOVL6	1.4645470450569500	567
BA041400_2_Multi	7.593475633333330	CGGCAGTGTATATAGGATTGCTTTTTCTCGTCTTCCTGGGTTCTGAAGTAACGGAAGCTACCTTGTATAAAGACCTCAACACTGCTG	0.47235229559642600	0.2727127250149340	0.062205018940592300	87	5UTR	FLRT3	1.461363876462390	568
BA107635_2_Multi	7.593370766666670	GAGAGAGGAAAATCCCCTGAATCCCTGCAGGATTAATTTATTCAAAAAGGAAATAAAAAATACTC	0.4152249664088900	0.23973024613042600	0.05468256182506480	65	5UTR	TCEAL8	1.4612383873011500	569
BA041014_1	7.59328491	CCGCCAGTCCTGCCGG	0.48930579285587000	0.28250083122138000	0.06443927742148550	16	5UTR	FIBCD1	1.4611356465406200	570
BA097196_Multi	7.592207716666670	GCCTTGTGTGTGCTGGATCCTGCGCGGGTAGATCCCCGAGTAATTTTTTCTGCAGGATGAATTAAGAGAAGAGACACTTGCTCATCAGGC	0.8914066752560200	0.5146538839164920	0.11741073328370300	90	5UTR	SFMBT2	1.4598466183661800	571
BA083096_Multi	7.591728066666670	GCCAGGATTAGATTATGTCTGATCACTTTCCACATCACATGATGAACAGCGATTCAGAAGAAGCGTAAAATGAATCCTGCTGAGCAGCCCCTCAGCTACCATGTGGTTAACTGGC	1.0620935291519700	0.6131999849604520	0.13990141899515000	115	5UTR	PPEF1	1.4592726430687700	572
BA075366_Multi	7.5916592	CTTGCATGCTGTTTCTCAGTAGACTCAAAGCAGTATGGAGATAAAATCATAGAGGAGCTGCAAG	0.8005905228754080	0.4622211538927800	0.10545659410994200	64	5UTR	OS9	1.459190233467010	573
BA094977_1	7.590663633333330	CAGCTCCTGAGACTGCTG	0.672165509380007	0.38807493778052900	0.08855161311960740	18	5UTR	SCGB1C1	1.4579988842048600	574
BA040513_1	7.5890895	CTGTTCGGGATATTTACTTGGAAATTTTATTCAAATGGAAGCTGGCGCCTGAGCCTCTCCTTAGGGAATTCCGTGAGAACAG	0.2880424309320410	0.1663013750366480	0.03795480748145630	82	5UTR	FES	1.456115190577910	575
BA024365_1	7.588311700000000	TGATCTGTGAACAGGACCTTTAGCTTATGGAAGAAGAACCAGTGTCAGATTTCGCAGTTCA	0.7767917670723810	0.448480935823524	0.10236687655732200	61	5UTR	COQ7	1.4551844327621500	576
BA088122_1	7.588042866666670	GGAGTTAAAACAAGATAAACCAAAACCTAACTTGAACAATCTCC	0.8003130800654540	0.4620609722117680	0.10547028978725600	44	5UTR	RAD51AP1	1.4548627321628500	577
BA022409_Multi	7.585967433333330	CATCCACTGTGGAAGAACCCAGTTGCTTCAGCGAGTCGAACTACAGTTTTAACCTCATCAAATATGGCATCTCCCTTGCTTGCTGCAGCAGGGATG	1.9577994809157700	1.13033605732603	0.25808171444462700	96	5UTR	CLCN3	1.4523791556700800	578
BA084656_Multi	7.584728033333330	CCAGCAGTGTCCTCTGCAGAAGGGGAAGTGAAAACATTTGTTCACATGGATAGTGGACCTATGTGAGGTTCTGG	0.9092217630031210	0.5249394296229180	0.11987532829223100	74	5UTR	PRKCQ	1.4508960221693700	579
BA012659_2	7.5840354000000000	TTTCTATTTGAAA	0.48543669581282200	0.280267007002055	0.06400770436973720	13	5UTR	C15ORF23	1.4500671794225800	580
hsa-mir-98	7.583072200000000	ATTGTTGTGGGGTAGGGATATTAGGCCCCAATTAGAAGATAACTAT	0.5194311226071840	0.2998936984627280	0.06849877053883050	46	pre-miRNA	None	1.4489145618754800	581
BA054660_1_Multi	7.582575766666670	CATGAGTCTTCTTATGATTAGTGAGAATGTAAAATTGGCTCGTG	1.1155437588115700	0.6440594894426660	0.14711936855488400	44	5UTR	KATNA1	1.4483205027278800	582
BA083307_Multi	7.581798666666670	GTGGTATAAAAGGGGCGGGAGGCCAGGCTCGTGCCGTTTTGCAGACGCCACCGCCGAGGAAAACCGTGTACTAT	1.1105885476297800	0.6411985969329690	0.14648088091714600	74	5UTR	PPIA	1.4473905825702300	583
BA014543_1	7.5817029	TCCCCAAGAGCTGTGGGA	0.8723245015018950	0.5036367857628250	0.11505653980478400	18	5UTR	C2ORF39	1.4472759829643000	584
BA099241_1	7.581191733333330	ATTTCCTTCTGCAATTAGGAAAT	0.7568837223901720	0.4369870208672120	0.09983703737003120	23	5UTR	SLC25A27	1.446664293108100	585
BA101977_Multi	7.581053833333330	CTCCGGGGCCGGAACTCCAGGGCTAGTGAGCTGGACCGGAAGTAGGTTTCTACCCGACCGCATTTTACGTGGTGCTGCATTTCCGGTAGCGGCGGCGGGAAATCGGCTGTGGGAG	0.36668190624466700	0.21170389727732400	0.04836819712747510	115	5UTR	SNRPB	1.4464992744621800	586
HIV_2014_Siegfried_nucs_7244_7603_Multi	7.580735100000000	GCACTATGGGCGCAGCGTCAATGACGCTGACGGTACAGGCCAGACAATTATTGTCTGATATAGTGC	0.6642510103177780	0.3835054996164500	0.08762356177275980	66	HIV-1	None	1.4461178608068200	587
BA098421_2	7.5805180000000000	CAGAAGAAGAAAATAATTTTCTG	0.2771165744289580	0.15999332884346600	0.03655641664975370	23	5UTR	SIRT5	1.4458580671300400	588
BA060421_1	7.579993866666670	CTGAGCTTATCTGACTCCAGAGCTTTCAG	0.7055161722703760	0.40732995197793600	0.09307608748509840	29	5UTR	LRRC23	1.445230860654730	589
BA094287_1_Multi	7.5787847	GTCCGCCATTTTGGGCGCTTCGCTGATGGTGTCGGTGAGCGCGTTTCCCGCCTGAGCGCAACTAGCGGCGGGTCGTGGGC	0.2630441469372770	0.1518686090429920	0.03470795877566980	80	5UTR	SAPS3	1.4437839060062900	590
BA035056_Multi	7.578581143333330	TCTCAGTGGCTTACTGCCTAATAAAATTTTCTGTATCTTGTAATTACCTGTTGTTTTTCTAAAGCATTTTTTGGAGCCCAGTTGAATTCCTTTATCCATGTGA	0.6235666151937240	0.36001635313976000	0.08228012650392460	103	5UTR	ELOVL4	1.4435403190193400	591
BA123211_1	7.578303933333330	CACCGCCCAATGGGAGGTG	0.6279049653411450	0.3625211007652120	0.082855606065005	19	5UTR	ZNF526	1.443208594444770	592
BA036876_Multi	7.576164433333330	GTTGATAGAAGTCCAGATCCTGAGGAAATCTCCAGCTAAATGCTCAAAATATAAAATACTGAGCTGAGATTTGCGAAGAGCAGCAGC	0.7574203940434230	0.43729686839068300	0.09997412288346760	87	5UTR	ETV1	1.4406483522915000	593
BA032123_1	7.5759178233333300	TTGCCAAAATCCCAGGCAG	0.758670489096164	0.4380186111058950	0.10014238628084200	19	5UTR	DPT	1.4403532453424900	594
BA101726_1	7.575717133333330	GGCGGGGTTAAGGGTCATAAGGCGGAGGCGCGCC	0.9052733528802900	0.5226598139756310	0.11949672050149100	34	5UTR	SMYD5	1.4401130887649000	595
BA054800_2	7.575509400000000	CCCTGGCTTCATGCCAGGG	2.0095340639540400	1.1602050327695900	0.26526718638274600	19	5UTR	KCNH2	1.4398645037512800	596
BA056466_1	7.5753877	AGGAAATAGACAGTTAGAACTTGTTTCCT	1.0432688185819100	0.6023315332454070	0.13771820795151000	29	5UTR	KIF2C	1.4397188709071400	597
BA072892_Multi	7.575314633333330	CTTTCTCGGGACACAAACGGGATGAAAGTCCAGGGCTGGGACTTCCTCCTTGGAATGTTTGACAAGGACTGACGTACTCTAGGCCCTTTGAATCCCGGAAG	0.7623624291986680	0.4401501537179080	0.10063772478097200	101	5UTR	NOSTRIN	1.4396314353567800	598
BA028365_1_Multi	7.574615600000000	AAGCACGCAAAACAAATTGCAATATAATGTGATAAGTTCTTTAAAAGAGGTAAGAGCAACGTGCTT	0.28803800418481200	0.16629881925294400	0.0380267487349209	66	5UTR	DCN	1.4387949340216300	599
BA098624_1_Multi	7.574560286666670	CAAAGAACTATTGGTCTTTTAAAATATAGAATTTTTAATGAGAAACTTTG	0.8081947240093280	0.46661144146442100	0.10669856644114100	50	5UTR	SLAIN1	1.4387287430762600	600
BA036932_2	7.574461886666670	GTCTATTCTGCTTTAAAAAGAAGAC	0.3565039947602480	0.20582767734200600	0.047066577150226700	25	5UTR	EVI2A	1.4386109922803300	601
BA107703_1	7.574054626666670	GGCGCACGGAGGGACGCGGCCGGCGCC	0.8912429226489460	0.5145593413047180	0.11767051686042300	27	5UTR	TCF15	1.4381236427971200	602
BA048118_1	7.573768400000000	GCGTCGTCATGGCGACGC	1.5467365197656100	0.8930087460521000	0.20422284364618400	18	5UTR	HCG_17324	1.4377811283884300	603
BA008236_1	7.5733619333333300	GTCAATAATGAAGGTGGC	1.0275098400943000	0.5932330827734330	0.1356742024399790	18	5UTR	ATP11B	1.4372947282510600	604
BA000818_1	7.57276349	GTATTGAATGAAAGACCCAGTGC	1.9639933114763600	1.1339120670675000	0.2593496170941900	23	5UTR	ABLIM3	1.4365785983850500	605
BA122410_1	7.572756000000000	TTGAATGAAAATTCTGTGGAGAATCTTCAGCAGAAAACACTTCAG	0.9465315409266610	0.5464802399504790	0.12499168610828900	45	5UTR	ZNF239	1.4365696354433600	606
BA023972_Multi	7.572614633333330	CTTCCCCTTCTTCCCCAAAGCAGGAGGTTTTATTTAAAATAAAGCTGTTTATTTGGCATTTCTGGGAG	1.5730265498501700	0.9081873019984230	0.20772568340213400	68	5UTR	COLEC10	1.436400468395420	607
BA059454_1	7.5712152	AGAGTAAAGCAAATTCT	1.1999524101824200	0.6927928470335580	0.15848874698244200	17	5UTR	LMO7	1.4347258302974200	608
BA083485_1	7.5707312	CGGATTATCAATGCAGAGAAATCTGAATTCAATGAGGATCAAGCCG	0.3540996482725310	0.20443952725009800	0.046772186056814500	46	5UTR	PPM1M	1.4341466495532300	609
BA020661_1_Multi	7.569988806666670	GCTGAGCATGCGCAAATAAACGTGGCGGGACGTATGTGTCATGGC	0.9345448027534970	0.539559693439497	0.12345392134932500	45	5UTR	CDKAL1	1.4332582612820000	610
BA013561_1_Multi	7.567749466666670	GAGGAGCTCAAAAGGAGAAGAAAACAGTAGGAGGCAGGGGAAGCAGCCTCTGTCTCCATCTCTGCCCTTTGAAACAAAAGGGTATTTCTTTTCTCTCTTC	1.1736540199326200	0.6776094643435860	0.15508626773417400	100	5UTR	C1ORF116	1.4305785451504300	611
hsa-mir-302d	7.5668661000000000	CTTGCTGTGACATGACAAAAATAAG	0.8821580715378230	0.5093142000701630	0.11658169443989800	25	pre-miRNA	None	1.429521460515340	612
BA109244_1	7.565063933333330	ATCCAGAATGAT	0.7066410601743740	0.40797940631211800	0.09340847168002890	12	5UTR	THRB	1.427364889789840	613
BA025740_1	7.564427333333330	CAGAATTATTTTATGGAAATTCTG	0.7463369083126760	0.43089781492047700	0.09866403303576930	24	5UTR	CSGALNACT2	1.4266030995796100	614
BA009061_Multi	7.5634635333333300	TCGGCTTTCTAGCTAGAGGGTTTAACTCCTATTTAAAAAGAAGAACCTTTGAATTCTAACGGCTGAGCTCTTGGAAGACTTGGGTCCTTGGGTCGCAGGTGGGAGCCGA	1.11709871875645	0.6449572459854230	0.14769671511381300	109	5UTR	AURKA	1.4254497640398500	615
BA111344_2_Multi	7.563158566666670	GTGTTCACCACATATTTTCTGTTCAAGAGAATAATCATCTCAGTTTTGATCCCCTGGCATCATTTATTCTCCGTACTGATCAC	0.3377700939607060	0.19501165467241900	0.044659924948469200	83	5UTR	TMEM62	1.4250848243271400	616
BA026053_1	7.562678633333330	CTTTATTCGACGGTCCTAAAAATAGAGTCCTAAATTTAG	0.993809285106158	0.5737760582791900	0.13140969401051000	39	5UTR	CTAGE5	1.4245105099776400	617
BA025009_Multi	7.5625376	CCAGACTGAGATAGATGGCTCACATTTTTGTTGTTATTGTTTTCTGTAATCCTTGGGTAAATTTTTTTTCCCCCACTAGGAAGAGAATTGAGTTTGG	0.42680144616568500	0.24641392983428000	0.05643627426932530	97	5UTR	CPVL	1.4243417418145100	618
BA013014_2	7.562027466666670	GCGTCTCCGTGAGGAGGCGC	0.5284316229105930	0.30509013973574200	0.06987962226266890	20	5UTR	C17ORF49	1.4237312885012200	619
BA027650_1	7.561693183333340	CTCCACCTTGGGCTGCAAGGTGAGAG	1.2447953637977000	0.7186829383745990	0.164618602423772	26	5UTR	CYP21A2	1.423331266869470	620
BA060627_1	7.561487033333330	GAGAGGCGCCATGGGCTGGAGTAAGCCCCCCTC	0.7961937849367100	0.4596826960603160	0.10529592677033600	33	5UTR	LRRC6	1.423084576558700	621
BA103222_1	7.561476490666670	GAGACGCAGAGGCGGAC	1.5943751611856000	0.9205129284997610	0.21085500472739500	17	5UTR	SPCS2	1.423071960629930	622
BA076982_1	7.561267300000000	TGCATTTAGCA	0.540589160875254	0.3121092975523220	0.07149451797256980	11	5UTR	PARVG	1.4228216316919200	623
BA085458_Multi	7.560159566666670	TTCTGCGCATGCGCGGGGGCCATATTAGCAGCGGTTATTCGGAACTATATAAAGTTCAGAA	0.69295147204091	0.40007571891816700	0.09165831301976580	61	5UTR	PSMA4	1.4214960576911800	624
BA003314_1	7.5598680500000000	CTTTATTTTCCTCATGAAAATAAAG	1.1669622010206	0.6737459408933620	0.15436277370219400	25	5UTR	AKD1	1.4211472129805600	625
BA116195_2_Multi	7.559202053333330	CGTGTCCTCGGGTGGACGCGGGCAGCCCGAAGGGGAGTTTACAGACGCTCCCTCACATCGGGGACGCG	0.9818982637819050	0.5668992269113090	0.12989443288513800	68	5UTR	UBE2I	1.420350245118940	626
BA078566_2_Multi	7.558840333333330	GGGTCACATTCTCAGTGATAGTACTAATCATTATCCTGAATTTTATAACAATTTTTTTTTGTTTTTATTTTTCAACAGTTCTTATATTTAGTGACTC	2.2745930859288100	1.313236930457860	0.30091826068850900	97	5UTR	PDK4	1.419917391278470	627
BA011014_1_Multi	7.558457066666670	TGTGGGTCCGGGTTACCAACTGTCGTGGATTCGCA	1.006799334252110	0.5812758666503920	0.13320170047563900	35	5UTR	BRD8	1.4194587535238800	628
BA052793_1	7.55817245	CCCGGCGCGCACCGCGTGG	0.2301294099648440	0.13286527679165300	0.03044775856693300	19	5UTR	ILF3	1.4191181657288300	629
BA056965_2_Multi	7.557097233333330	AGGAATAATACTATTACTTTTGAATGACTCGTGCGAAAAGTCTAAGTTATCATTTGAAGACCCAAATTTATGCACTTCAAATGCAAGTATTCCT	0.14723101065320200	0.08500386363368690	0.019482481977840100	94	5UTR	KLHL28	1.4178315029413100	630
BA123244_1	7.556543906666670	TCATCATAGGATCTGGACTCAAGTGACCAAAACCTTGCTTGGATTTTTACCTGATGA	0.9816290804863680	0.5667438138631690	0.12990450298586100	57	5UTR	ZNF536	1.4171693621343300	631
BA044420_1	7.556051433333330	TAATCAAATAATACTTGATTA	0.9095102585615090	0.5251059926112140	0.12036845786269100	21	5UTR	GLRA2	1.4165800417382800	632
BA118153_Multi	7.5559286666666700	TTCTGCCTTTGGAGGATCGGATCAATCACTTTTCTAGAGGAAGTAGCAGTCCCTCTTGTGAGAGCGCAAGGTCATTACTTGTGCTCCTAAGGGCGTGGACGTGCTTTGTGGAA	0.6065728667986510	0.35020500792932400	0.08027773865502140	113	5UTR	VDAC2	1.4164331324627400	633
BA034832_1	7.555317466666670	AGTTGGCGCGTCACCTAGACGTCAGCCTCT	0.9072838623679000	0.5238205821695100	0.12008547177147100	30	5UTR	ELL2	1.4157017372750400	634
BA068516_1	7.554416566666670	CATCAGGGCCGTGGACCGGTCAGTGTGATG	0.29314397382116400	0.16924675219696600	0.0388043168170844	30	5UTR	MTMR11	1.4146236712989400	635
BA065931_1	7.554202966666670	TTTGTCTTGAAGACAGA	0.3936568853619910	0.22727790873209500	0.05211097545287350	17	5UTR	MINA	1.414368065912660	636
BA061004_1_Multi	7.552507300000000	CAGTGACTCGACTTCAAATGTGGTTTTGGAGTGCATCCCAGAGTTCTGTTTGCTAAGCTTCCTACTCCTGTTTCAGAGACACCACTGAATACAGAGCAGCGAGCACTG	1.2406285535768000	0.7162772293719040	0.16426711081455100	108	5UTR	LTBP1	1.412338938883970	637
BA004138_1	7.551842866666670	CTGAGCCACTATCTGAAGCTATTAAATAATAGAAGAAAATGGAATTGAATATGATGTCAG	0.539747282826522	0.31162323903426200	0.07147226079198900	60	5UTR	ALS2CR8	1.4115438417921100	638
hsa-mir-7851	7.550371966666670	AGTAGCTGGGAATACAGGTGTGTGCCACCATGCCTCTACAAGCTACC	1.112976128090150	0.642577067154476	0.14740679439419800	47	pre-miRNA	None	1.4097836827908300	639
BA103862_1	7.549443003333330	CTTCCAGCTGGTGGGAG	1.4473651171853800	0.8356366400226510	0.1917181329200470	17	5UTR	SRP54	1.4086720347025700	640
hsa-mir-208a	7.5486017500000000	TTATACCTGATGCTCACGTATAA	1.5154456342126700	0.8749429448549290	0.20075845625485200	23	pre-miRNA	None	1.4076653451743700	641
BA088689_1	7.548434866666670	CCCCGAACTGCGGCGG	0.24126618500059900	0.13929509685645000	0.03196241197841060	16	5UTR	RAP1GAP	1.4074656434942300	642
BA041215_Multi	7.547624966666670	GCTGTTGAGTGAGAAAACAAAATTATCTTCCTTTCCAAATCCAAAAAGATGAAAACGACTGAGATACTTTCAAAAGACAACCAAGTGAGCAGC	1.3415176597278300	0.7745255819665020	0.1777403707328480	93	5UTR	FKTN	1.4064964730712600	643
BA113264_1	7.5451443000000000	GGTATTTTAACAGAGGGATCGTGATCTGGAACTCGCTGCTCGAATTGGACAAGCTCTCTTAAAGCGGAACC	0.916338442223576	0.5290482462865840	0.12144743768831200	71	5UTR	TRAK2	1.4035279723149200	644
BA089898_1	7.544919453000000	TTTGTATTTTTCAAA	0.20507757742032900	0.11840159452838300	0.0271808835995971	15	5UTR	RCN2	1.4032589081562700	645
HIV_2014_Siegfried_nucs_8982_9173_2	7.543955033333330	GCTGCATATAAGCAGC	0.5942212234136570	0.3430737832960640	0.07876786391064920	16	HIV-1	None	1.4021048310896400	646
BA058722_1	7.543812466666670	GTTTCAATCCAGGTAACCTTTAAATGAAAC	0.9658323454606470	0.5576235646437520	0.12802973956846100	30	5UTR	LGALS8	1.40193422805639	647
BA027431_1	7.5422247333333300	GTGGGGTCTGGGCCTCGGCCCCAC	1.6209521151464700	0.9358571400233070	0.21491697376538900	24	5UTR	CXXC5	1.4000342599291900	648
BA011582_Multi	7.5417131966666700	AAACTGTATGCTGGCCCTTACAGCAGCTAGAATGAAATGTTGTCACTCTCACTTCCATAAACTTGCCAATTGCTGTTT	0.779664857274985	0.45013971522540400	0.10338033772214900	78	5UTR	C10ORF104	1.3994221273108500	649
BA020341_2_Multi	7.541655966666670	GCTGGGAACTAAGAAGCTATTGGTTGGTGATCCCTGGACCAATCGGAGGAGCCGTGATTTGGCGGGAGTCTTGACCGCCGCCGGGCTCTTGGTACCTCAGC	0.8054609234782360	0.46503308099188400	0.10680159994546100	101	5UTR	CDC45L	1.399353642777810	650
BA032188_1	7.5410916666666700	CGGAGCTGTTTGTGCTGGGAGCTGGTGGCGCGGTGCAGGGCTCTTAAGAACGAACGGCTTGG	0.4396769627503500	0.2538476128003920	0.05830415305701980	62	5UTR	DPY30	1.3986783706828900	651
BA021978_1	7.5407781600000000	CGCCCGCATCTAGAGCCCGCGAGGTGCGTGCG	0.14643602142424800	0.08454487638834750	0.01941921885476180	32	5UTR	CHRNA4	1.3983032115413500	652
BA054264_1	7.540403266666670	ATTTGCTTTCCACATTTTAAAAATTATTCAAAACTAGAGTCAAAGGGGAGAAT	0.73020620524222	0.42158474916053100	0.09683914499244250	53	5UTR	ITIH5	1.3978545937731900	653
BA027681_1_Multi	7.539990350000000	CTCAAAAGTCTATGGTCCTGTGTTCACCGTGTATTTTGGCATGAATCCCATAGTGGTGTTTCATGGATATGAG	0.8584306203469460	0.4956151497379270	0.11385036061046800	73	5UTR	CYP2C8	1.3973604752147400	654
BA069403_1	7.5397997000000000	GAAGACGTGAGGAGGAAACACATCCGTCTGC	1.3146369916406700	0.7590060210103830	0.17435967054147000	31	5UTR	MYO1H	1.3971323330476400	655
BA033847_1	7.5393167	CTTTCCGGG	0.5390936300449220	0.3112458524248480	0.07150430887787510	9	5UTR	EIF2A	1.3965543489578900	656
hsa-mir-320d-1	7.53913841	TCTTCCCAAAGTTGAGAAAA	1.5323977216657500	0.8847302371092910	0.20325899835360000	20	pre-miRNA	None	1.3963409974395400	657
BA077653_1_Multi	7.537962966666670	TGGGAGCTGAAAAGGATTTTTCTTCCGTATTCAGACATAATAGACATGATGCAAACTAAAGTACAGAACAAGAAAAGACCCA	0.679927412658743	0.3925562747279310	0.09020041829144340	82	5UTR	PCDHB6	1.3949343979673400	658
BA030979_2_Multi	7.537517333333330	CTCTTTGGTATTATTTTTATTGAGTTTTAAAAAGAAAAAGTAAAAGATGTTTCTCTTCTTACAAAAACCAATAGGCCCCAGTGAAATATCATGGAGACAGATCAAAGGAGAG	0.20544432418622100	0.11861333587239500	0.02725623240396140	112	5UTR	DNAJC10	1.3944011288647900	659
BA064116_1	7.536240666666670	GCTCTTTGGGAGC	0.8926692520804910	0.5153828329859730	0.11845020502448000	13	5UTR	MBNL3	1.3928734000423200	660
BA015850_1	7.533711666666670	AAAGGCTGCGTTTGTTTCTTCCGGGTCATTGACAGAAGCGTCAATTCCTGGGAGTAGTTCGTTGGTTTTCTTT	0.32348711263755600	0.18676537156066800	0.04293861073404800	73	5UTR	C9ORF85	1.3898470609885200	661
BA019719_1	7.5330926	ACAAAAAGAAAAGCATTTGTTTATTTAGAACGGGCAAAATGATACGTTTCAGTGGGTGTTTTCTTTGTACTTTGATCTTTTTGT	0.4576683682741030	0.2642349556226300	0.060754379718378000	84	5UTR	CD36	1.389106252119310	662
BA067631_1	7.5324116000000000	CTAATTCGATTGTGACGCAGTTGAAATTAG	0.4338266264608830	0.250469919568818	0.05759465221747610	30	5UTR	MRPS18B	1.3882913304523900	663
BA056116_1	7.531721	GCCCGCGGC	2.0003312939804600	1.1548918110480500	0.265587545526509	9	5UTR	KIAA1429	1.3874649209029400	664
BA114258_3_Multi	7.530251600000000	GCTTATGTTCCTGAGGAAGAATTGAAGGCAGCAGAAATAGATGAAGAGCACGTGGAGGATGACGGGCTGTCTTTGGACATTCAGGAAAGTGAGT	1.1802904992251600	0.6814410374496020	0.15673984906761400	94	5UTR	TSHZ1	1.385706556883310	665
BA022132_2	7.5300854	GTTAGGCGGCTGAGTTTGTTTACGTTGCTAACAGATCTAGCCCCTGC	0.8313657397443740	0.4799892336364470	0.11040588460582100	47	5UTR	CIR	1.3855076729170200	666
BA023307_Multi	7.529475833333330	GTTAACTGATGATTTTCAGTTTTGAAAACGTGGTGCATTTCTTTTCTGCTTAGTTCAAAC	0.4089727774903530	0.23612054317528400	0.054316234827371600	60	5UTR	CNOT10	1.384778232264890	667
BA025999_Multi	7.5291600333333300	GGCTTGTGCTCCGTACGGAAGTGTGCTTTGGCGCACCGGAAGCC	1.034810211258380	0.5974479540301970	0.13744032623520200	44	5UTR	CSTF2	1.3844003287958600	668
BA080861_Multi	7.528334633333330	TTGTATAAAGAGTGACTCTCCTATGAAGGTAAAGGCCACCCCTCTTCAGTTCCAGTGACTGAGATACATTTTTCCAATCCTGGGGGCAAATACAGACACAGCAA	0.664819300231968	0.38383360195138500	0.0883089464817805	104	5UTR	PLAC1	1.3834126102292300	669
BA082375_1	7.526992	GTGTACCGAGAGACTGGCGTCCGGTGTGC	0.826032176007085	0.47690989917698300	0.10974266692552400	29	5UTR	POLR1B	1.3818059421028500	670
BA090835_2	7.526429233333330	GCAAATTAATGAAATTTATTTCATTTTTTGAAATTGC	1.0525645176553800	0.6076984076077820	0.13984912167827800	37	5UTR	RHEB	1.381132504878060	671
hsa-mir-4539	7.526413033333330	TGCTGTGCTGTGCTGAGCAGGGCTGAGCTG	0.5696338544767360	0.32887825922166700	0.07568463914402710	30	pre-miRNA	None	1.3811131190762900	672
BA097198_1	7.525991633333330	GATGGGAACTTTCTGCAGATCATGTAATTTTTTCTGCAGGATGAATTAAGAGAAGAGACACTTGCTCATC	0.27086661946781700	0.15638491566422800	0.03599082123186570	70	5UTR	SFMBT2	1.380608848899430	673
BA040617_2_Multi	7.523922933333330	GAAGTACGGGCGAAATCATCAGATTGGCTTCCCAGATTTGGGAATCTGAAGCGGGCCCACATCTTCCGGCCAACTTC	0.3302250835118580	0.1906555408587370	0.043890014084123200	77	5UTR	FGF12	1.3781333298798200	674
BA030732_1	7.523214733333330	AGTGTAAAACT	0.2968859468580040	0.17140718133708500	0.039462644279257700	11	5UTR	DMRTA1	1.3772858592124000	675
BA112795_1	7.523198100000000	GGGAGAAGCAGGCGGCTCCGCGCTCGCACTCCC	1.175204327544450	0.6785045348606030	0.15621073802967600	33	5UTR	TPM1	1.3772659548603800	676
BA098486_1	7.522568	GCGGAAGAGC	0.921767129548455	0.532182500374949	0.12253357225198300	10	5UTR	SIRT7	1.376511942903950	677
BA101459_1	7.521946966666670	CAGTTTTCTCCATGCCCATGGGAAGCTG	0.6450763492975250	0.37243500391478700	0.0857592259233103	28	5UTR	SMG6	1.37576878061436	678
BA123473_1	7.519716266666670	ACGGGCACTGTGACCTTTGAAGATGTGGCTGTGAACTTTTCCCAGGAGGAGTGGTGTCTTCTTAGTGAGGCTCAGAGGTGCTTGT	0.9983935672942070	0.576422794834501	0.13277011151602600	85	5UTR	ZNF587	1.3730994035770700	679
BA075099_1	7.5194304333333300	TTTGCCTTTCACATTAGAGGAAATTCTTGCCACACCTCAAA	1.02403689852189	0.5912279790217230	0.13618543420288500	41	5UTR	OMD	1.3727573598524600	680
BA044769_2_Multi	7.518934033333330	CTCCTGTTTCTGGCCCTAAGGATGCTGTATTTCAATTGCTCTGTCTCAGGCAGGGAATGTGGTAACAGGAG	0.35972241549664900	0.20768583342053300	0.047842209268216500	71	5UTR	GMPR2	1.3721633405933400	681
BA104039_1	7.5176329	GGAAACCAAGGGGAATTTTTGCTCATGGTTTCC	1.0643397582137200	0.6144968459139100	0.14157910772867300	33	5UTR	SSH1	1.370606333625810	682
BA092297_Multi	7.517084233333330	GGCGCTATAGCAACGGTAGCTAGCTGCAGGGCCAGTGGCACGGCC	0.5709005506303730	0.32960958658695200	0.07594707374686640	45	5UTR	RPGRIP1L	1.3699497692284800	683
BA031848_1	7.515025133333330	CCCGGTCTCCGGG	1.0465402255444900	0.6042202809358810	0.13925971064321500	13	5UTR	DOLPP1	1.367485738091400	684
BA046694_1	7.514195233333340	ATGTGAAAT	0.9566260405782410	0.5523083020416540	0.1273091809399100	9	5UTR	GRIA1	1.366492634579840	685
BA059050_2_Multi	7.5138034666666700	CCAGTACTATGAGAAGGATGGGCAGCTCTTCTGCAAGAAGGACTACTGGGCCCGCTATGGCGAGTCCTGCCATGGGTGCTCTGAGCAAATCACCAAGGGACTGG	0.7019761558048990	0.40528612251865700	0.09342487581942510	104	5UTR	LIMK1	1.3660238252625900	686
BA038945_Multi	7.513709033333330	TGGACTCAGTGAAAGTGCACTTTGTTCTAGAATTGCCATATAAAAGCCTGGAATATATATTGAGTTGTTCCAAGAAGGGTGAGAAGTCGTGTTCTAGGACATTGAATGCTG	0.945659960115688	0.5459770325346430	0.12585794258473700	111	5UTR	FAM69A	1.365910821195900	687
BA048733_1	7.513562833333330	TTGGAGGAAGTTCTGGAATTACTAGGAACAGGGTTTCTACGTGGGAGTTCAGGATTCCTTCGA	0.5167945255598040	0.2983714584476780	0.06878155370806060	63	5UTR	HEATR5A	1.3657358703182200	688
BA116704_1	7.513473466666670	CGTCTCATCTTCCCATAGTAAAGATGACGGCG	1.6863207319658300	0.9735977285405190	0.22443956705871800	32	5UTR	UFC1	1.3656289293006500	689
BA059650_1	7.513447843333330	TTCTGAAGTGAGACTAGGAA	1.83000683933919	1.0565549413113400	0.24356419016909100	20	5UTR	LOC284067	1.3655982670253000	690
BA095652_2_Multi	7.511407166666670	GTCTGCCTGCTCACTCTTTGCTCCCTAAATTTTTTCCATGTAGGGAAGATGTACATAAGGTGGAT	0.4733965981102140	0.27331565335238500	0.06302369018297980	65	5UTR	SEC16B	1.363156282251670	691
BA011862_1	7.510998776666670	GCGCGCATGCGC	1.1623719861503800	0.6710957791024030	0.15475598128991200	12	5UTR	C11ORF17	1.3626675805489500	692
BA018427_1	7.510358266666670	GTTGCCAAGGCAGC	0.43582943482232100	0.25162624151543000	0.058030445332637400	14	5UTR	CCDC157	1.3619011114199000	693
2xMS2	7.510094166666670	GGTGAGGATCACCCATCGAGATCCGGTGAGGATCACCCATCG	1.2969046017360000	0.7487682209255420	0.17268819444265700	42	Others	None	1.3615850749849000	694
BA039498_1	7.509905233333340	GCTGGGAAGATGGC	0.9073223394747560	0.5238427969375110	0.12081674951736100	14	5UTR	FASTK	1.3613589870745700	695
BA070616_Multi	7.509857866666670	CGGGAACATGGCGGCCGCAGCCTCGGCTACAGCTTCGGCGGCGAAGGTCAGCGCCGACGGCAGCCGGCACCTGACGGCGTGACCGACCCG	0.8118014347631970	0.4686937768890560	0.10809810906894400	90	5UTR	NCOA2	1.3613023055430700	696
BA028905_Multi	7.507527066666670	GTTGGATTGTTAATATAAAGCAACCATTTTCCTAATCATCTGTGTTTTTTGTATGTTCTCACACAGAAGAAAGAACCTTCTAAATCCAGC	1.5186768487037200	0.8768084874111460	0.20228722923246300	90	5UTR	DDX10	1.3585131433973200	697
BA041685_Multi	7.5073788666666700	CTTGGCATGGGCTAAATACTCCCCCATTTGTTAAATGGGGTCCTGAAACCTGACCAGGGAAGACGGGATAAAGTAGCCATGGGTCATCGCAGCCCCTTTGAAGCCGGG	0.6758764058185880	0.3902174248382790	0.09002827988601060	108	5UTR	FOXH1	1.3583357992107700	698
BA051531_1	7.506767480000000	CTGCTTATCAGCAG	0.9177712849790570	0.5298754984371670	0.12225918645065800	14	5UTR	ICAM2	1.357604180647580	699
BA014682_1	7.505897533333340	GTCTCAGTTTTTTGGTAAGAAAACCTAGAC	1.716283897837860	0.9908969704225060	0.22865805058168200	30	5UTR	C3AR1	1.3565631551149400	700
BA095755_Multi	7.5037210833333300	GTGTGGTACCGGGTACCCGGAGACGTGTATCGGACGGTGGGCCGCAGC	0.4860069973618140	0.2805962707548850	0.06476879830212420	48	5UTR	SEC23IP	1.35395869658048	701
BA028571_1_Multi	7.5033938000000000	ACAGGGACCTCACAAGCCCCCAAGCAGGGGCAACAGGTGTTTTGGAGATTAGAGACCCTAGCCTTGT	1.3335515820730100	0.7699263648881060	0.1777264552039130	67	5UTR	DDAH2	1.3535670515297400	702
BA035334_1	7.503096393333330	CCACTTTCAAAATGG	1.7613493302931100	1.0169155099817000	0.23474966040128600	15	5UTR	EMG1	1.35321115852452	703
BA029462_1	7.502695043333330	GCCGAACCCACGGC	0.8130871131446730	0.46943606364869200	0.1083726725461350	14	5UTR	DEF8	1.3527308812689900	704
hsa-mir-4457	7.501945733333330	GTGAGTTAGAAAAGCTCAATTCAC	0.5019890503880570	0.2898235133717890	0.06691451367844130	24	pre-miRNA	None	1.351834216137950	705
BA036667_Multi	7.501004666666670	CTGATATTTTCTCTTCTTTTGTTTGAAGAAGTGATTAGGAAATGGCCTGCTGGCCGCCACAATGGGAGAAGATCAG	0.4908871915749420	0.2834138521975320	0.06544285910877660	76	5UTR	ERO1L	1.3507080845422300	706
BA004448_1	7.500988466666670	TGCCTCTGTGAGTTTACCATCTGAAAGGAGGCA	0.8434910176274570	0.4869897660862440	0.11245064852130000	33	5UTR	ANGPTL1	1.3506886987404600	707
BA000481_1	7.500500566666670	GTGGGTCATCAT	0.8850883699076390	0.5110060086227830	0.11800390681138000	12	5UTR	ABCF2	1.350104851044000	708
BA079381_1_Multi	7.500343673333330	CCAGGACCCAGACATCTGGGACTGTTGTTCTCTCGCGGCGCGACCGCCTCAGTCACTTCGCCCAGAGACCCGGACCTGG	1.7369517612941500	1.0028295669525700	0.23158295632101400	79	5UTR	PGM2L1	1.349917103941610	709
BA021356_1	7.4995593786666700	GTGTCGAGCTCAC	1.77329518636156	1.0238124531985100	0.23645324969436200	13	5UTR	CGB	1.3489785742542200	710
BA060319_1_Multi	7.4995286200000000	AAAGTGTAGCAACAACTGAGTTTGCTGTCTCACTACCCTCAGCCTAGGCCAACCTGGACTCCTTCACCCCAAATGAGGTGACCGCTACATTTT	1.8732085551061900	1.081497463538870	0.24977683932169400	93	5UTR	LRP2BP	1.3489417667594800	711
BA015206_tert	7.498709100000000	GCCTTAAAAACTCTTCAGGAAAAAATTCATCGTTTAGAGCTGGAGAGAACACAAGCTGAAGATAACCTGAACATTCTTTCCAGAGAAGCAGCACAGTATAAGAAGGC	1.7653644158794000	1.0192336207257600	0.2354224430281480	107	5UTR	C6ORF182	1.347961084520900	712
LoopUGU	7.498620766666670	GGAAAGTGTCTTTCC	0.5923738750969720	0.3420072162481390	0.07899771084973770	15	Others	None	1.3478553800462400	713
hsa-mir-7-1	7.4983279	GTTGTTTTTAGATAACTAAATCGACAAC	1.8593403156241800	1.0734906317407500	0.2479673255719030	28	pre-miRNA	None	1.3475049198521400	714
BA104539_2_Multi	7.49800393	TTGATCTCATTAAGACAGAAATTATGTGTCTTCTCTTTAGGGATGGTGAGGTTGG	0.9576223973257830	0.5528835488780560	0.12771697724700700	55	5UTR	STARD3NL	1.347117239716410	715
BA059910_Multi	7.497386266666670	TTTGGGGCTGGCTTTCTCAAGGAAGCCCAGCTCCCTGTGATTGAGAATGAAGTGTGCAATCGCTATGACTGGGATTGGGACACACTTTCTGGGCACTGCTGGCCAGTCCCAAA	0.5315765392001540	0.3069058580020980	0.07090158093675120	113	5UTR	LPA	1.3463781101522500	716
BA117338_Multi	7.4973011666666700	TTCTCTGTGATTAACAGATATAATTGGTGATTACAACTTTCCTCTATAAATTAACTCTTGACACTCCTTGGGATTTGAAGAA	0.6379057499314330	0.3682950564405230	0.08508471725366850	82	5UTR	USP1	1.3462762748602400	717
BA054920_Multi	7.495925166666670	TTAAATTCTCTGGAACAACTGGGATATAGTTCCTCATTTTAATCAGGGAATTTCTTCCTGAACCAGACTGTAAAAACAGAGGATTTGA	0.4751725022398630	0.27434097207969300	0.06339077454413350	88	5UTR	KCNK2	1.3446296783643800	718
BA047201_1	7.493230100000000	CTGGTCGCAG	0.7579223488060170	0.4375866721079880	0.1011476144054370	10	5UTR	GTF2E1	1.3414046148982200	719
BA084672_2	7.492442766666670	CAGAAATTTCCGCTTTCTTTCTG	0.7937072560057410	0.45824709791267400	0.10593437690800700	23	5UTR	PRKCSH	1.3404624489768900	720
BA006118_2_Multi	7.492224656666670	GTCCATTTCTCCCTTTCATAGGTACCACAACTCCCAGGATTTTCCTGGATCAAACCTTGTATCTCTTCTGCAAGTATTGTGTATATTGGTCTGAGAGACGTGGAC	1.3543468888652600	0.7819325408624930	0.1807669885686290	105	5UTR	ARG2	1.3402014466791400	721
BA093628_Multi	7.492178413333330	TTAATTGTGGCTGGACGCAGTGGCGCGGCAGTTTAATTCTCCGGCGGCTGCAGATTGA	0.8251815699654920	0.4764188015498950	0.11013907096726000	58	5UTR	RTTN	1.3401461093894400	722
BA123130_2_Multi	7.4909632666666700	CTTTGAGGATGTGGCTGTGAACTTCACCCAGGAGGAGTGGGCCTTGTTGAATCCTTTCCAGAAGATCTCTACAGAGATGTGATGCAGGAAACCTTCACGAACCTCATCTGTATAG	0.9635311665325690	0.5562949783701730	0.1286258031487210	115	5UTR	ZNF491	1.3386919987475100	723
BA077028_1	7.490610813333330	CCCTTTGGG	0.678074197441531	0.3914863204234070	0.09052321824470640	9	5UTR	PAWR	1.338270233904770	724
BA081776_Multi	7.4900416666666700	CTCCTGGGTCCGCTCTGCGGGCTTCTGGGAGATGTAGTTTCTGGTCTGTAGGCAGGACGGAAGGAGCGGGGGAGGCCCCTTACGCAAACTACAATTCCCGGCGGGGAG	0.6840670695922260	0.3949463067728300	0.09133020883402640	108	5UTR	PNKD	1.337589162024710	725
BA048967_2_Multi	7.489732366666670	TCTGGGTGACGCAGACGCGGCGGGTTGCATCAGCCCGTGCCCACGTGCTCGGTCCGCCCTCTGCCACCCGGA	0.5959490209444960	0.344071327665599	0.07956880056179180	72	5UTR	HERPUD1	1.337219036809470	726
BA064067_1	7.4893963	CTCTGTAATATAAGGATATCATCTTATTGCTGATATCTTTGGAGAG	0.49861625310141100	0.287876227950422	0.06657629442060780	46	5UTR	MBD5	1.3368168811439800	727
BA100539_Multi	7.489273366666670	GAGGAGCTGCGTGAAGCAGTAGCAGACACCAGAAGAAGAGTGACTCTGCCCTGC	0.2269902458007900	0.13105287951650600	0.03030871416859750	54	5UTR	SLC4A4	1.3366697724260400	728
BA046561_1	7.488851310000000	CCAGGACGG	0.8163544544151990	0.47132246401076500	0.10900930204410700	9	5UTR	GRAMD1B	1.3361647164461000	729
BA094532_1	7.488622100000000	TGGAAGGCAAGTTCTGAAATTAAACGTTGTACTTTGGCCTGATGTTCTGACCTTTAAGGAAGCAAGAGTTTGTAAACTTCCA	0.7526159657734690	0.4345230304357220	0.10050126120978500	82	5UTR	SAT1	1.335890431284170	730
BA091290_1	7.4877607	CTCGGTTTCCTGTTCCGGAG	1.1278278903861700	0.6511517361140210	0.15062285449188600	20	5UTR	RNASEN	1.3348596331580600	731
BA045583_1	7.486573833333330	GGGATCGCGCT	0.49946252687956900	0.28836482434405000	0.0667144327964488	11	5UTR	GOLGA2	1.3334393639034200	732
BA022425_1	7.484659566666670	CAGTTCTGGTTGGTTTGTCAAGGACGTTTTTAATCTCCATGGTGCACTGGAGCTG	0.688812230139146	0.3976859264919420	0.09202986775868980	55	5UTR	CLCNKA	1.3311486482163000	733
BA051140_1	7.484576763333330	GGTATATAAGCC	0.852853740681922	0.4923953367620870	0.1139481586801300	12	5UTR	HSPA5	1.3310495612406400	734
BA058264_1	7.483396020000000	GTGGTGAAAC	0.5204242291131850	0.30046706877130100	0.06954385785842520	10	5UTR	LASS3	1.3296366194999500	735
BA064051_Multi	7.483349333333330	GGGTAAACCAGACTTGAATACAACATTGCCAATTAGACAAACAGCATCAATTTTCAAACAACCGGTAACCAAAGTCACAAATCATCCTAGTAATAAAGTGAAATCAGACCC	1.3576428102532500	0.7838354419630720	0.18142181392038600	111	5UTR	MBD2	1.3295807516934600	736
BA001556_1	7.482774143333330	ACCTTTGAACTTCTGTTGTGACAGATTCAAAGGT	0.8579916693381360	0.49536172125482900	0.11466224329416	34	5UTR	ACSL5	1.3288924480317900	737
BA035056_1	7.48245163	CTAAAGCATTTTTTGG	0.25651765269716000	0.14810053583659600	0.03428256745004310	16	5UTR	ELOVL4	1.3285065110226800	738
BA095008_2_Multi	7.4823555	ATAGGAGTAGAGGTTTACCACTCTTAGGTGACTAAGCAGTATCACAAATAAACCCTCCAGCAAGTTTAAAAATAATTAGGTCCAACTCAGAGGAAGTGGAGTTTCTCCTGT	1.156870418248410	0.667919447393234	0.15461313195402300	111	5UTR	SCML1	1.3283914766323100	739
hsa-mir-8059	7.482351666666670	AGGCTTGGCACTTGAGGGAAAGCCT	0.8531995888436790	0.49259501229137600	0.11402826635970900	25	pre-miRNA	None	1.3283868894570000	740
BA102606_3_Multi	7.480942733333330	CATTGGTGACCCAAAGATGATGAAAAATATGTTCCTGCCCACAAGGAGTTAGCGACCTACTGGGCTTTCCTCTTGCTGATG	1.0143738703494000	0.5856490271051470	0.13559439050770700	81	5UTR	SOX5	1.326700883141910	741
BA086570_1	7.4809229666666700	CCTGATATGTGTTTAATGAAAATTAAATAAAACTGAGG	0.46087048455352800	0.2660836983185320	0.061606099488935300	38	5UTR	PTPRO	1.326677229272670	742
HIV_2014_Siegfried_nucs_1395_1714_1	7.479639966666670	GCCATAAAGCAAGAGTTTTGGCTGAAGCAATGAGCCAAGTAACAAATCCAGCTACCATAATGATACAGAAAGGC	0.9151470888105390	0.5283604180728670	0.12235175662049700	74	HIV-1	None	1.3251419216388100	743
BA032903_1	7.479528433333340	TGGGAACACCAGTGTTACTTCACTCCCCTTTGTGGACACCAAGGGGAAGAAGAATACGGTAAGCTTCCCA	0.7075799227073670	0.40852145884827300	0.09460221042197790	70	5UTR	DYRK4	1.3250084547813700	744
HIV_2014_Siegfried_nucs_5449_6017_3	7.476830366666670	TCTCCTATGGCAGGAAGAAGCGGAGA	1.5160097407361600	0.8752686319081140	0.20276101855872700	26	HIV-1	None	1.3217798013519200	745
BA006154_Multi	7.475728553333330	ATATTCATCCAACAAGCCATAAAGCCATAATGTGGTATAACATCCTTTTTGAGAGGTGAATAT	0.10176772318464400	0.058755622375469600	0.013613084324639800	63	5UTR	ARHGAP12	1.3204613115454100	746
hsa-mir-299	7.474050400000000	CATACATTTTGAATATGTATG	1.0113056228291600	0.5838775735733990	0.13530891132727200	21	pre-miRNA	None	1.318453141924630	747
LoopUAU	7.473252166666670	GGAAAGTATCTTTCC	1.4187197579856400	0.8190982341776520	0.18983967439418600	15	Others	None	1.3174979324700200	748
BA021083_Multi	7.4725913	CATCACCCACGGTCGTGAACTGTAGGCTCTCCTGGCATCCGGGATCTTATTCTGGCCTTGGCGGAGTTGGGGATGGTG	0.4793274811627950	0.276739850279325	0.06414474737335030	78	5UTR	CEP290	1.3167071034456300	749
BA010444_Multi	7.472033533333330	CCCATGCTCTGTGCGATTTCATTGTGTGCTCGCGTTCGCAAGCTCCGTAGTGCAGGAAGGTGCGGGAAGTTAAGTAATTAAAAGAAATTATAGAGTGGG	1.0099747622152500	0.5831092008397010	0.13516732194919500	99	5UTR	BDNF	1.316039649492980	750
BA039030_1	7.471244866666670	CTTCCTCCGAAG	0.6648233431924700	0.3838359361557200	0.08898427973611370	12	5UTR	FAM78A	1.3150958880324200	751
BA119142_1	7.46806416	CCGAAGCGCGGGAAGCAGCTCTTGTGGATCCTCAGTGGCGGAGG	0.12076196617815100	0.06972195368082400	0.016170451082218700	44	5UTR	WDHD1	1.3112896813088100	752
BA118745_2	7.467868066666670	GTTTGCTTGGCGATGCCCAGCAGATAAGCCAGGCAAAC	1.830506616903680	1.0568434880227300	0.2451176963174100	38	5UTR	VSIG1	1.3110550253527500	753
BA095780_1	7.467748833333330	GTGGAAGTGTGAGGATTATTAAACTGATCACTGTCTGATAAGGTGAGATCAAATTGGGAATGCTTTCAT	0.13623326825831900	0.07865431410152320	0.018242883002468300	69	5UTR	SEC24C	1.3109123442562000	754
BA048954_Multi	7.4672522200000000	CTTGTTTCTGAAAGCTTAGTGGTGACCTCAAGTAACAAAATCTACTCATTTCTTGTAGGAAAACGAACAGAGTTATTTCCTTAAGCAGCATAAAGCCATACCTCAGAAAAGGAG	0.1731970506237130	0.09999536380045000	0.023194214621521600	114	5UTR	HERC5	1.310318069710810	755
BA064415_1	7.465327466666670	GCAGTGTGGAGGTCGTTGGAGTCACTTCCGCGTCACCAGCTCCTGTGCCTGC	0.33486882346388000	0.19333660537008400	0.0448565484848586	52	5UTR	MDH2	1.3080148051075600	756
hsa-mir-8057	7.464743800000000	GGACTTGCGGTTCA	1.8184637268851200	1.049890522228690	0.2436069844600860	14	pre-miRNA	None	1.3073163578051800	757
BA031867_Multi	7.4641725	CGGTGCACTCTGGGAGCTGTCACTAGGCCCTTCGGCTCCCGGTCTCGGTGTAGCTGCCGTGGTTGCCAGGAGAGCTGCGCCGGCGAGAAGCGGCCG	0.7749205960563000	0.44740061473369000	0.10381868801348000	96	5UTR	DOPEY1	1.3066327091292400	758
BA090545_Multi	7.4630769	TGCCTCTGGGAATTGAAGTTTCTGTGGAAGGAAGCGTGAGCCGTAACCAGGCCAACCCAGAAAGGCTTTCTTTCTGAGATTTCACTTCCCTGTCAACTCTTCAGCTCGAGGCA	0.312990477710218	0.18070513655978400	0.04193853043511020	113	5UTR	RG9MTD2	1.305321654535590	759
BA004548_Multi	7.462040400000000	CTCTGTCCAAAGTGTTAACTAATTGAGTTATCAGGTTTCTTACTTGGCCACAGAG	0.35649679346276000	0.20582351967096300	0.047774706963896900	55	5UTR	ANK3	1.3040813222187600	760
BA059832_1	7.461120400000000	CATTTTTG	0.6830761122513660	0.3943741772853290	0.09155141260706170	8	5UTR	LOC90826	1.3029804001430400	761
HIV_2014_Siegfried_nucs_1177_1351_4	7.460314333333330	CCCAGATTGTAAGACTATTTTAAAAGCATTGGG	0.6414537737351650	0.3703435089386990	0.0859821376250989	33	HIV-1	None	1.302015816895390	762
BA002815_Multi	7.4597629	GAGGCCAGCCTGGGCAACTAGTGAGACCTTGTCTCTTAAAAAAAAAAAAAGACTAGTTCCTTTTTGTCTTCAGTACTTTCCAAGTGACCTGTTTTTTACCTT	0.9846120054626140	0.5684660064011770	0.13198971852880400	102	5UTR	AFTPH	1.3013559417541400	763
BA012842_1	7.459728300000000	CGGTCATGTGACTG	1.251373277576120	0.7224806986652750	0.1677505168085170	14	5UTR	C16ORF62	1.3013145375108500	764
BA021329_Multi	7.458972060000000	ATTCTTTCAGAGTTCAAAAGTACAAAGCTCTTTAGGAGGTTTGTTCTTTTGAAACATTTTTTCAGAGGTTAAAAATTAAATTTCAAAAGAAT	0.6775986422308610	0.39121175849451300	0.09084343482992770	92	5UTR	CFI	1.3004095795646100	765
BA118076_Multi	7.458526933333330	CAGTGGTGTTTTACCACTCTGCAGAGAAAGCTAAGGTTGCTAACCAAACAAAATAACTTTACACTG	0.8082805609746490	0.46666099945945500	0.10836999962584000	66	5UTR	VAV3	1.2998769167669800	766
BA098312_1	7.4582397343333300	CAGTCCGCTTCGGCGGGCCTG	1.0507963651050800	0.6066775642569000	0.14089066623426400	21	5UTR	SIN3A	1.2995332388113000	767
BA079322_1	7.458164553333330	TGGCCCAGTGAGTGACTCGCCA	1.4368976311516900	0.8295932341433660	0.19266102549446800	22	5UTR	PGD	1.2994432731345900	768
BA037788_1	7.457727200000000	CCGGCTCTCAACTTTGAGGAGTTTCAAGCAGCCGCGG	0.9438910285618350	0.5449557394258480	0.12656550759349800	37	5UTR	FAM113B	1.2989199123307200	769
BA019610_1	7.456449223333330	AGTGAAGCCACT	0.6757331167879870	0.3901346968778890	0.09062398154250510	12	5UTR	CD2BP2	1.2973906158909500	770
BA060315_3	7.455905856666670	CCTTTGGAGTAAGCTTATTTGAAGG	0.9964894945140110	0.5753234779022980	0.13365102962277900	25	5UTR	LRP2	1.2967403937621000	771
BA006105_Multi	7.455820900000000	CTCCTTGATGTGTTTCGCCTCTGCCTCTCTCCTCAGACCTTCCTGGAGCAGTCGAAAACCCGATTTAACAAGAACTACAAGGGG	0.7420337704465550	0.4284133971151110	0.09952408734047710	84	5UTR	ARFRP1	1.296638729990560	772
BA046773_Multi	7.4557530000000000	GCTGCTGCTGCAGCCACCAGAGCAGAGAGCCTTGAGTACACTTTGCCACAGAAAGCAGTGAGC	0.6983179853645760	0.403174076830195	0.0936616308727738	63	5UTR	GRIP1	1.296557477154760	773
BA025157_1	7.4554124	TCCAGGATACGAGATCCTGGA	1.7501494727252000	1.0104492691999700	0.2347488480617380	21	5UTR	CREB3L4	1.296149896655850	774
BA061382_1	7.454615986666670	GGAGGGAGATCC	0.5805758026532410	0.33519559594683100	0.0778813829835982	12	5UTR	MAD1L1	1.2951968651123100	775
BA059389_1_Multi	7.454443566666670	GTGGCTGGCGAGGTTTTAGAGGGAGTCCCGCTCTCCAATTAAAGCGGCCCAGCTGCGCCTGGCTGCGCACAGAGCTCCCTCCCAGGCCCGCGAACTTGGCCAT	0.6527080983151220	0.37684119626448400	0.08755960018716560	103	5UTR	LMCD1	1.2949905379554600	776
BA065368_1_Multi	7.454229153333330	CCAGTCACTATGAAGATGTCCATTGGCACAATTCAAAAGGACAGCAACTGG	0.6932600291967090	0.40025386447512800	0.09300224274520740	51	5UTR	MFAP3	1.2947339592902500	777
BA110306_1_Multi	7.45368062	CCCTTACTGCTTCCCATAAGGGGGAAGCCGCAGACTAATAAGCCTCTTCCAAAAAAGAGGTAAAGGGAGGTAGACAAGGG	0.984896031956041	0.5686299891736150	0.13213552903156700	80	5UTR	TMEM102	1.2940775544468400	778
BA072014_2_Multi	7.453302400000000	CCCCGCTGCCCTGAGCTCGGCGGGCTGGCATTCGGCCCGGGG	1.8623200215603500	1.0752109657651000	0.24986508283366400	42	5UTR	NGFRAP1	1.2936249558082800	779
BA063855_1	7.45322213	CGCTAGGACCCGCG	0.7975127917396200	0.4604442249930390	0.10700241826009000	14	5UTR	MATK	1.2935289003571700	780
BA102533_1	7.451919960000000	CTGACAGGACTGAGTGTGCCTGTCAG	1.1028394430946000	0.6367246493436020	0.14799400007170700	26	5UTR	SORT1	1.291970652857890	781
BA071365_2	7.4517859	TCTTTTATGAATGAATAGAATTAGTAAAAGA	1.0512475802964000	0.6069380734690680	0.14107323994593000	31	5UTR	NEBL	1.291810229364980	782
BA051469_1	7.450902800000000	TGATTTATGAATTAATTGCAGGAATTGTTAAAAAAGGTGAAATTTATTCCTGGATCA	1.182000326242190	0.6824282065381530	0.15863853790203600	57	5UTR	IARS2	1.290753463837730	783
BA020914_3_Multi	7.450626566666670	CTTACATCTTGCATCCTCAAGCGGAGGATCTAGATCCGGATAGTACTACAGATGTGGG	0.36101947611065600	0.20843469171518500	0.04845491488270530	58	5UTR	CENPK	1.2904229079956500	784
BA012417_1	7.449909100000000	GGCCAGTTGGCTGTAGACGGTCCATGCTCAATGGTCCTCTACAGATATGAAACTGGTT	0.15354999132403100	0.08865212882499380	0.020610988572200300	58	5UTR	C14ORF115	1.2895643483305100	785
BA048164_Multi	7.449197766666670	GTGTTTTCTAATTACTTCCCCAAAGTGGAACTTTCCTAAGTCAAATTGC	0.2775513826651980	0.16024436549570500	0.03725923131040660	49	5UTR	HCRTR2	1.2887131281458800	786
BA059868_1	7.448478566666670	GCTTATTCATTCAGAGTGGGAAAGC	0.2676604141177090	0.15453381214226600	0.03593491096497740	25	5UTR	LOXL1	1.2878524942797300	787
BA065349_1	7.446785433333330	AGGAGGCTCTCTGAGAAGAGACAGCAAAGCTTCTT	0.8983149444671420	0.5186423750051680	0.12063123780176400	35	5UTR	METTL9	1.285826398775600	788
BA000818_2_Multi	7.445998433333330	GGTGATGAGTGAGGTTCGAAGAACGGAAGATTTAAAAAGCAGCCGGGGCCTCCGTATTGAATGAAAGACCCAGTGCAAAGACATCACC	0.646484316449799	0.3732478941291630	0.08682305297778430	88	5UTR	ABLIM3	1.284884631739080	789
BA049069_Multi	7.4459458000000000	GGAGTTCAGACCTAGATCTTTCCAGTTAATCACACAACAAACTTAGCTCATCGCAATAAAAAGCAGCTCAGAGCCGACTGGCTCTTTTAGGCACTGACTCC	0.05410694268270890	0.03123865792288960	0.007266631283121740	101	5UTR	HGF	1.284821647827580	790
BA011600_1	7.445690166666670	CATTTTATATGAATG	1.5554152907698300	0.8980194368276190	0.2089014256506680	15	5UTR	C10ORF118	1.2845157430667500	791
BA111826_Multi	7.445561233333330	GATGCTGAAGATGATGACCTTCTTCCAAGGCCTCTAGAGCCATCAGCCTGTGCCAGGCACCCTCGACTTGCCTAGAGGCCCCCAAAAGTTGCAGTCCACATC	0.11788512173087600	0.06806100676477290	0.015832939658478800	102	5UTR	TNFAIP2	1.2843614544222300	792
BA108568_3_Multi	7.4453897	GCCAGAAAAATCATTTTTCTTCTCTGGGAAGGTGAACATTTGTAGCATTGATTTCCCGGATCTGGT	0.7196317491209580	0.41547958407238600	0.09665467868269650	66	5UTR	TFDP1	1.2841561882989800	793
BA032002_1	7.4452186	TGTGATTTCGGAAGTATGGACTAAAATCACA	0.5471919970108120	0.3159214467726020	0.07349575968270600	31	5UTR	DPP6	1.2839514407259800	794
BA018515_1	7.444867966666670	AGAAGCTCTTTTAACGTCCGTCCTTCT	0.8875671278288840	0.512437120175869	0.11921865260778800	27	5UTR	CCDC45	1.2835318537943000	795
BA067290_2_Multi	7.444701566666670	CCATATTCAGGAAAGTGATAACAATCCATATTCCTCATTTGGAGCAACTCTGGTGAGGGATGATGAGAAGAATTTATGG	1.215379739070640	0.7016998195200500	0.16325432634028600	79	5UTR	MREG	1.2833327304971300	796
BA052162_1	7.444386466666670	GGAGCACTTTGCGATAGGATGAGGCTCC	1.0242226427297200	0.5913352184901140	0.13758321754463300	28	5UTR	IGSF9B	1.2829556646861900	797
BA077906_1	7.4435398	CTTCAGCTGCAGGACAATGCTGCCAGAGGCCTGGTCCTCAGAG	0.46112467978979400	0.26623045800661800	0.061949649250185300	43	5UTR	PCOTH	1.2819424972686800	798
BA069408_Multi	7.4431287133333300	CCATTTTCTGGGCCTGAAGTGTTCTGCTGGTTTTTGGAGGAATGAGAATCCAATCTCTCATAAGCCGGATTCAGAAAATAGG	0.559770169278248	0.3231834579171190	0.07520629977491820	82	5UTR	MYO3B	1.2814505685878500	799
BA120556_1	7.4431157	GGGGGGCGGCTCAGCCCCGCGCCCGTGCGCGCGCTCGCGGCCGGGTTGCAGGGCTGGGCGCGCGCCCC	1.168450844164350	0.6746054094131350	0.15698410333247300	68	5UTR	XYLT2	1.2814349961248600	800
BA090918_1	7.441769033333330	GCCGGAGGAGGC	0.45921041645878800	0.2651252575571620	0.06170715785479010	12	5UTR	RHOT1	1.2798235014922900	801
BA109283_1	7.440913056666670	CTTCCGTTTCCGGGGG	0.2601369148868920	0.15019011783610600	0.03496034867035880	16	5UTR	THUMPD3	1.2787991932220300	802
BA044351_Multi	7.439833766666670	GGCCACCTGCGTGCTAGAGGCAAACTTTTGTCTCTCTCGGATTGCCACCCAGGACGATGAGCGGCT	1.0389464502219100	0.5998360127092250	0.13964646023097900	66	5UTR	GLI2	1.2775076560621300	803
BA090963_1	7.438441816666670	GGAGATTATATTGTCTCC	0.9524294380879220	0.5498853924641860	0.1280415255724520	18	5UTR	RHPN2	1.2758419729281100	804
BA050536_Multi	7.438333933333330	CTTGCGCTTGCCTTTGCCTCTTCCACAGTTTCTCCAAAATAAAAAAAAAAAGAAAAGAAAAACAAATGACAAGTTTGCAAGACTGATAAAACAGCGCGCAGG	1.374323682025930	0.793466147771347	0.184762299507311	102	5UTR	HOPX	1.275712873859340	805
BA023528_Multi	7.438148300000000	TAAAGGATTTACCTGAAGAGAAAGCATTCTATTCATCAGAGACTGGACAAGAGTTACTCTTGCATTTGGCAATTA	0.6453568751314040	0.3725969655804920	0.08676310945983740	75	5UTR	CNTN3	1.2754907349086300	806
BA074922_Multi	7.438132913333330	CTGCTTGCATTAAAGGACTTCCTCATCCTTTTTTTCATGAAACTGAGCTTGCTTAATCAG	0.7750132258272000	0.44745409455685400	0.10419459222595200	60	5UTR	ODZ1	1.2754723223858000	807
BA089825_Multi	7.438032633333330	TCAGTCACATTAACTTTGCTCTAGAAGACAACTTTACAAGGATCTAAAAGGAACAGGATTAAAGATGACTGA	1.35679209932705	0.7833442837808300	0.18241276506997600	72	5UTR	RCBTB2	1.275352321879550	808
BA012267_1	7.437851946666670	CCCAGTAAAGGCTGAAAATCTGGG	1.2372660361168400	0.7143358790112410	0.16634722564911200	24	5UTR	C12ORF53	1.2751361023794100	809
BA000188_1	7.4377259	CAGCTGGTAAGCAGATTTTCAACATGGCAGCTGACACAGGCTTTTGGCTG	0.7781328292667970	0.4492551984424700	0.10461972378772300	50	5UTR	AASDHPPT	1.2749852680773400	810
BA122415_1	7.437581933333330	TGGGAGGAGACTTGAATGAAAATTCTGTGGAGAATCTTCAGCAGAAAACACTTCAGGATCTGTTACATGAGCTTTCCTCCTG	0.837342456038754	0.4834398923978770	0.11258261939757600	82	5UTR	ZNF239	1.2748129897278900	811
BA109843_1	7.4357829000000000	GTCTATTGTTCTCCAAACAGTAAAC	0.5591526424996390	0.32282692866525700	0.07519754812901270	25	5UTR	TM4SF18	1.2726601685196000	812
BA086409_2_Multi	7.4351105	CTCCGTTGCTTTTTAATGGCGGCAGCGGCTGCTGGGTGAGCAGCTGGAG	0.5846142380438830	0.33752718770672400	0.07862885669875150	49	5UTR	PTPN21	1.2718555380807800	813
BA029460_1	7.434659	CACGGCCAGGCTTCCGTG	0.7201192042988720	0.41576101645057300	0.09685974895403700	18	5UTR	DEF8	1.2713152486055700	814
BA038883_2_Multi	7.4343372233333300	CGAGGCCGCGCCAGGGCGCTGTTGCTGCCAATACAGCTGTCATGGCGTCCAAGGCGCTGGCTGCGGAGAAGTGGCCGCGGTCTCCATAGAGCTGGGGGCGGGCGGCCCG	1.6610658573661200	0.9590168198920270	0.22343159954497600	109	5UTR	FAM63B	1.2709301931318900	815
BA064416_1	7.4342644333333300	GGCCCCAGAGAGCAGGCGCTGGGCAGTGTGGAGGTCGTTGGAGTCACTTCCCCGTCACCAGCTCCTGTGCCTGCCAGTCGGTGCC	0.7571186245596940	0.4371226416980190	0.10184176677452700	85	5UTR	MDH2	1.2708430886559300	816
BA092907_1	7.4338168	TCCTCTTTTACCAAGGA	0.8345966044652420	0.4818545742527550	0.11227026800892400	17	5UTR	RPS17	1.2703074262445200	817
BA011853_1	7.43376051	CTGCCGACGTGTTCTTCCGGTGGCGGAGCGGCGG	1.2651602864450600	0.7304406319470820	0.1701911548997510	34	5UTR	C11ORF10	1.2702400665666500	818
BA061841_1	7.433569033333330	GCTAATGTTTTGGC	0.8606512838443300	0.4968972504059210	0.1157790127440840	14	5UTR	MAEA	1.2700109351652100	819
BA015693_2_Multi	7.4325233666666700	CAGACTGAATCACCACATGAGCTTCCCTACTACATGTACCTTATGAAACAGGAGGGCTTTGTGATGCAGTCTG	1.0572302945764600	0.6103921951691450	0.1422437902204140	73	5UTR	C9ORF144B	1.268759633516110	820
BA115608_1	7.432020166666670	GGTTTTGTTCCGGCC	1.5712966788961500	0.9071885605374590	0.2114225531765340	15	5UTR	UBA1	1.2681574770068700	821
BA109893_1	7.431228133333330	CCACTTCCGCTGACGTCATTACGGCGACACGTGG	1.092707835190180	0.6308751627926620	0.14704269813609300	34	5UTR	TM9SF4	1.26720968680972	822
BA007251_1	7.430637433333330	TGCTGCTATAAGTA	0.1159776598313810	0.06695973312363060	0.01560803643993090	14	5UTR	ASB17	1.2665028230378400	823
BA010078_Multi	7.4303097	GGAAAACAAGTGCAAAGTGCATTCTTGAAGCACTCTGTCAAATCACTTTTCATGCTTCATTGAGTAGAAACATGGCACATTTTCC	0.19904222045659100	0.11491707956071300	0.026787876749819800	85	5UTR	BBS12	1.2661106394926100	824
BA043509_1	7.429917200000000	GTAGTGGAGTCAGTGATTTGAACGAAGTACTTTCAGTTTCATATTACTCTAAATCCATTAC	1.2810756640664100	0.7396293795010200	0.172421257139502	61	5UTR	GBP1	1.2656409526287800	825
BA090476_1	7.429862020000000	CAGATCGCGGCTG	0.8667117868944520	0.5003962834733330	0.11665247410536100	13	5UTR	RFX5	1.2655749212373200	826
BA024622_1	7.4295	CCGGAGCGCTGAGCCGCGGGAGCGGAGCCGGGGTTAGCGGCGCTGCTGG	0.9842384507064330	0.5682503344621400	0.13247707796035200	49	5UTR	CPD	1.2651417084005300	827
BA022673_1	7.4291687133333300	CTCCACGCAGCGCCTGTGCTGCCGCGTCTCGACGTGTCACCGGCGGCGCCGCTGCTGTGGCAAAGGAAGGAG	0.18435370272970100	0.10643665989709700	0.024814849392077500	72	5UTR	CLINT1	1.2647452727432200	828
BA077993_1	7.428589266666670	GCTTTTCTCAGC	1.1515377738038900	0.6648406436876970	0.15501432808663000	12	5UTR	PCTK2	1.2640518753225300	829
BA097346_2_Multi	7.428388053333330	GGAGGAAAGAAAAATGCAGCAATAAAGATAAATAAGCCTCAGAGATCAAATTGGAGTACAAATCAGTGCTTCAGAAATTTTTTCTCC	1.1777053207373000	0.6799484839537340	0.1585411683237020	87	5UTR	SFRS2IP	1.2638110924957900	830
BA061061_Multi	7.4278766	ACACATATCTCTCTCCCATTCCATAGGGAATGAGCTGGGCTGTCCTTTCTCCCCACGTTCACCTGCACTTCGTTAGAGAGCAGTGT	1.2949852663255900	0.7476600921096790	0.17434124663912600	86	5UTR	LUM	1.2631990595986600	831
BA076664_1	7.427105700000000	CTTCCCTGAATATCATGCATAAGTTGCTTTAGTTTCTTTAGTCACTTTGTTAATTTGTTTTTATTTTTCACAGGTCTG	0.32911068683737700	0.19001214363874200	0.044312104894020400	78	5UTR	PAQR3	1.2622765586984700	832
BA013583_1	7.4264221333333300	CTTCCTGAGCTAAAGGAG	1.1433127771278800	0.6600919396427180	0.1539520318938160	18	5UTR	C1ORF125	1.2614585656185100	833
BA044214_1_Multi	7.425822533333330	CTGCGCTATTTAAGGCGCCCCCGCCGCTCGTGCGGTCCAGCAG	0.8806507313568830	0.5084439368109370	0.11859302150082100	43	5UTR	GJA4	1.2607410516222000	834
BA019088_Multi	7.4248924	CTTTAACTTTTAAAAAATGTAAATTTTTGTATGTTTATAGCTTCTAAATATGAAAGTTAAAG	1.1073816481990000	0.6393470926833430	0.14914447086115300	62	5UTR	CCNL2	1.2596280034482600	835
BA121189_Multi	7.4235236333333300	TATTTGCTGTGTTGTTTTTCTTAACATGGATACTCTTTGAAATGGGCAGGTAAGCCCTTTGAGCTGTCTCCACTCGTCTGTGCAAAATATGGCTGGGTCACAGTGGAATG	0.7523199308489070	0.43435211459233700	0.10134270031428400	110	5UTR	ZC3HC1	1.2579900627527800	836
BA087327_1	7.422827626666670	CGGCGCTTGGCGGGAAGCTGAGTCCTGGCCTTGCGTCG	1.4022962864221100	0.8096161384494190	0.18891672512835000	38	5UTR	RAB1A	1.257157183291710	837
BA057289_1	7.422294046666670	GCCTGAAGGACTGCTTGCCTGTGAGGAGGGTCACTCTTGACTGGCTGCATCAGGAC	0.9731849226553030	0.5618685770663240	0.13111646029334500	56	5UTR	KPRP	1.2565186724208800	838
BA118997_Multi	7.422251606666670	CTGCTCATTGCGGAAGTTCCTCTTCTTACCCTGCACCCAGAGCCTCGCCAGAGAAGACAAGGGCAG	0.2750097710788550	0.158776965362154	0.03705206797784130	66	5UTR	WAS	1.2564678864068700	839
BA066010_1	7.4219691333333300	CTGTATCAGGCCACTTCTGCAATTACAG	0.3497175622817980	0.20190952872373600	0.04711924234650290	28	5UTR	MKL1	1.2561298634411400	840
BA121466_1	7.420301586666670	GACTTTTGATGATGTT	0.9274251958017600	0.5354491864493880	0.12498483854998900	16	5UTR	ZDHHC9	1.2541343863350200	841
BA052710_1	7.4185036	TTGCCAAAGGCAA	0.85785060135639	0.495280275617594	0.11563660916150100	13	5UTR	IL5	1.251982817625040	842
BA034782_1	7.415611266666670	CGCCTCTTCTAAATATTGAACTGTCCACATAAGAAACATTGATGGGGGTG	1.1690641418302100	0.6749594969856130	0.15764905950304900	50	5UTR	ELF2	1.2485216941282900	843
BA059411_1	7.415504866666670	CGGATTGAATG	0.960758352609944	0.5546940935055330	0.1295607473644360	11	5UTR	LMNB2	1.2483943700969200	844
BA052151_1_Multi	7.415445000000000	GGCAGCTCCAGTTCAGCTCGCTCGGCGCACCCACGCCTCGCTGCC	0.7879693473857910	0.4549343148263600	0.10626056121861800	45	5UTR	IGSF8	1.2483227303850400	845
BA010795_Multi	7.4153017666666700	ATATGAGTGATGGTGCCTCAAAGCAGTAACTTTTTGCTTAGAGCTTGAGAGTCAAAGTTAAGGACCCACATGTAT	0.41013697093990800	0.23679269057677400	0.05530954556476170	75	5UTR	BMX	1.2481513295821600	846
BA054932_1	7.414479843333330	GGGGGCCACGTCAGCGGGGCCACCC	0.7030298068112800	0.40589444821082300	0.09481849322760030	25	5UTR	KCNK6	1.2471677713841000	847
BA029412_1	7.4141784	TCAGGAAGAAGGAGGAGTGATGTTGGGATGGCCTGATTTCTCCTGTGTCCTGG	0.7396142198683510	0.42701646893746700	0.09975673364810740	53	5UTR	DEF8	1.2468070478838400	848
BA065023_1_Multi	7.414174233333330	CGGCGATCGAAAAGATTCTTAGGAACGCCG	1.4978619863100300	0.8647910210050060	0.2020268123152280	30	5UTR	MELK	1.24680206182371	849
BA054184_Multi	7.413985000000000	TTTCTAACTTATATCTCAAGTTTCTTTTCAAAGCAGTGTAAGTAGTATTTAAAATGTTATACTTCAAGAAA	0.6229848986230410	0.35968049892108500	0.08402834624335520	71	5UTR	ITGB6	1.2465756149170500	850
hsa-mir-505	7.411373133333330	GATGTTTCTGCCAGTTTAGCGTC	0.8244292293547250	0.475984437495746	0.1112383919312840	23	pre-miRNA	None	1.243450113099470	851
BA057198_Multi	7.410176366666670	GTTTAGAGATTGGGCTGTTTCCTCACTGATACATATCCCTTCACACTTCTATAATTTAACTCTCTCAACTGCATGTGAAAGATCTTAGC	1.158931359096440	0.6691093321466290	0.15639727069246100	89	5UTR	KLRG1	1.2420179969659700	852
BA011585_1	7.410145466666670	GAAAGAGGATCTGGCTGAAAGACCCGCAACTTTCACTTGTTGAGAACCTTTAGCCAGCGCCGGCGTGCATGTGTTTTAGTTTTATTCTTTTTC	0.7134436991794190	0.4119069117728800	0.09627931089730010	93	5UTR	C10ORF11	1.2419810203440800	853
BA099197_1	7.409731633333330	AGTAACCT	0.7065167167032230	0.4079076165755770	0.0953498387883436	8	5UTR	SLC25A19	1.2414858048524100	854
BA082370_2_Multi	7.409693833333330	GGGAAGTTGACAGCTGATATCAACTGGGCAGTGAATGGAATCTCAAAAGGAATCATTAAGCAGTTTCTTGGCTATGTTCCC	0.31451538837101900	0.18158554414028800	0.0424464755825857	81	5UTR	POLR1B	1.241440571314950	855
BA107135_1	7.409485133333330	CTCCCACTTGTTTACTTCGTGGCGAGAG	0.7494607116036520	0.43270134359141700	0.10114882452925400	28	5UTR	TBC1D17	1.2411908295353800	856
BA120832_1	7.409188846666670	CAGGGAGGCAGCCTCTATAAAACCAGGCTGAGCAAATTCCCATG	1.5560438820091200	0.898382354148833	0.2100154165606360	44	5UTR	YWHAB	1.240836276783130	857
BA120789_2_Multi	7.4087641133333300	CTACGTCGTCTTGACAGATGGAAAACCTGAAGTAACTTCGGGCTAACCTTGTGTTTTTGGAAAATTAGTAG	0.6441733760664690	0.37191367207676600	0.08694748087702900	71	5UTR	YPEL5	1.2403280177581700	858
BA059151_Multi	7.4083627666666700	TTTGGTAATGTAATCAGTGGATGAGGAATCTGACCATTGTTGAAGGTTTTGTATATAAGAAGTCAATACAACATTGACCAAA	0.889256816071918	0.5134126621378310	0.12003418894024200	82	5UTR	LIPF	1.239847744491490	859
BA077867_2	7.408253513333330	CATGCATATGCGCTAGAACTTCTATTTGATCAGTTGCATG	1.2178030184764300	0.7030989005373050	0.16438463077493700	40	5UTR	PCMT1	1.2397170060061500	860
BA056444_Multi	7.4076211333333300	GAGATGGCCCCAGATCTGCAAGAGACATTTGAGAGAAGCTATTTATTAGCAGACGTGAAGAAATGGATTCTGCACTTGATTATTTAGCCATGACTT	0.3050223417904390	0.1761047311415600	0.04117682806668910	96	5UTR	KIF26B	1.2389602656776200	861
BA092611_1	7.406901066666670	CGGGCTGAGAGGAGCGTGGCTGTCTCCTCTCTCCG	1.3504133560499900	0.7796615146327290	0.18231826561411300	35	5UTR	RPL4	1.2380985947109600	862
BA034938_1	7.40592381	CAACCCGGAACTAACCTCGGCTCCCTTGGGAAGGCCGCGTTG	0.5300939170012280	0.30604986567644200	0.07157701464406890	42	5UTR	ELMO3	1.2369291561914200	863
BA049602_1	7.405843700000000	GGAAAGTTTCT	0.9072021133066700	0.5237733843270040	0.1224981447159990	11	5UTR	HMG20B	1.2368332922050200	864
BA060005_1	7.4057067000000000	TTCTTTCTCCTCCATGCAGTTACACAAAAGGAGGGCTACGGAAACTAAAAGTTTCGGGGCCTCTGGCTCGGTGCGTGGAGAAAAGAGAA	1.1948301950577000	0.6898355347524540	0.16133911906850100	89	5UTR	LPHN2	1.2366693505481000	865
BA101897_1_Multi	7.404920066666670	CAGCGGCATCCAGGATGCTGGGCTGGCTGGGCTCCAGCTGGCCTCCGCATCAATATTTCATCGGCGTCAATAGGAGGCATCGGGGACAGCCGCTG	0.40019060218912400	0.23105015190104900	0.05404387874361890	95	5UTR	SNCG	1.2357280222848700	866
BA119188_Multi	7.404454033333330	GTCGCTGCTCGCGCGGTCTCCTGGGTGACGGGAACGCGGTAGCCTGCTTGGTGGAGACCGGGTGCGCCTGCGTACTTCATAGTTCGCGTAGCGGC	0.9286597597328230	0.5361619622673190	0.12541907283807700	95	5UTR	WDR19	1.235170341431950	867
BA024627_2_Multi	7.4035784	GCCATCATTGAAAATTTGATTCAAAAACAGGACTTTAGTCTTTCTGTTGCCTTAGATGGTGGT	0.5515862002262290	0.31845844118189700	0.07450264864166620	63	5UTR	CPD	1.2341225109244500	868
BA099233_1	7.4032466	AGACGTAGCGGAGCCCGGCGGACTACATTGCCCAGTAACCTCCTGGGCTCCGCTGTGTTT	0.892012479777648	0.5150036453201310	0.12048936473055600	60	5UTR	SLC25A27	1.2337254609845300	869
BA054934_1	7.4018323	GGCCACGTCAGCGGGGCC	1.1162961407154800	0.6444938773374220	0.15081348718417700	18	5UTR	KCNK6	1.2320330326240000	870
BA119768_2_Multi	7.401715	CTCATTTGGTAAAGATGGAAGAAAGAAAATATTTCAGAAAGAAGAAAATGCTAATATTTTCTATCTTTGTTAGGTGGAAG	0.6487779538331740	0.3745721262898770	0.0876523824320679	80	5UTR	WEE1	1.2318926650593400	871
BA030795_Multi	7.401218466666670	GCTGGTCGGTTGCTGGGTAACCGCGTCAGGGAGTTGGATTCTATCCTGCAAGGGCACGGGGACCCACAACGACGGCTGTCCCTAAAGAACCGTTGCGACTGGT	1.1576741072796200	0.6683834574717460	0.15641669172360000	103	5UTR	DNAI1	1.2312984862463000	872
BA006143_2	7.400986033333330	TTTTTGAGA	0.4119847290965080	0.23785949424588400	0.05566619464500660	9	5UTR	ARHGAP12	1.2310203438682600	873
BA056109_1_Multi	7.399667933333330	GCCTCGTGGGAGTGGTGGTTCGACGGTGTCCTATGCCTGCTTTCCTTGCGGGCGGAGGAACTACAATTCCCAGCGTGACCCGGAGGC	0.9889836816931330	0.5709899948496780	0.13365244097482400	87	5UTR	KIAA1407	1.229443033663900	874
BA092582_1_Multi	7.399473833333330	CTTCTCTTACCGCCATCTTGGCTCCTGTGGAGGTGAGTGAAG	0.9322368801791340	0.5382272137199200	0.1259869149046210	42	5UTR	RPL35A	1.2292107630390100	875
BA121000_1	7.399060933333330	CAATGTGATTTTAATTTGAAGCAAAACTGAAATGGGTTCTTCTTCCTCATTCTATTCATGTTG	0.3968554320779460	0.22912459053956700	0.053635918889393300	63	5UTR	ZBTB43	1.2287166644248100	876
BA121384_Multi	7.398909500000000	GGTAGTGTTTTGTAAAAAAGTTAAAATCCACCTGCAATCTGCAGCCATATATCTGCCAGAATCATTCCGCGCACCCACGTTTTCATACGGACC	0.7302707653966380	0.4216220229830630	0.0986997834473631	93	5UTR	ZDHHC20	1.2285354510556100	877
hsa-mir-6749	7.398503186666670	GGAGCTCTGTCCTGTCTCACTCATTGCTCC	0.8200015288081020	0.47342810339326200	0.1108334359152380	30	pre-miRNA	None	1.2280492344052500	878
BA035428_1	7.398435216666670	CCAGGTTATGG	0.4498016918557050	0.2596931278748400	0.06079686834892110	11	5UTR	ENAM	1.2279678978036400	879
BA056797_2	7.3982996666666700	CGCTGACGGGACCGGGCTGCGGCAATCGTTAGCG	1.5422892383671900	0.8904411069395600	0.20846536472644300	34	5UTR	KLHDC10	1.2278056912956300	880
BA093683_1	7.398256113333340	ATTGATCTCTGGGCTGGTGAACATAATCTCTGTCCCAGTCAGAAAAGGAGAGAGGAAATTAGCAGAGCGATTGGT	0.9589080172795630	0.553625801904446	0.12961270907496600	75	5UTR	RUNX1T1	1.227753573006360	881
hsa-mir-3140	7.3979528666666700	AGCTTTATGTATTCTGAAGTTATTGAAAATAAGAGCT	0.29344779064810400	0.1694221609237840	0.03966608005443060	37	pre-miRNA	None	1.2273906915392700	882
BA004597_1	7.396998580000000	CTTGGCATGGCAAAACCTGATGTTTCAGCCAAG	1.2445603214917700	0.7185472366360010	0.16825206981339900	33	5UTR	ANKIB1	1.2262487401719800	883
BA103307_Multi	7.3939837	GTGATTTCACGTATTTTTGCTGAACTCGTAAAAGAGACACTTGGATGGTGGATTAACCAGAACAC	0.9731597026735700	0.5618540163030820	0.13161507276159800	65	5UTR	SPIN1	1.2226409706636700	884
BA124169_Multi	7.393498633333330	GTGAGGCCTTGAGCCAGCTCTGGAAGCTCTGCTGTGAGTGGTTAAGGCCTGAGATTCACACCAAGGAGCAGATGTTAGACTTGCTGTTGCTTGAGCTGTTCCTGGCCAT	0.4733653608541960	0.27329761851421400	0.06402454160470730	109	5UTR	ZSCAN16	1.2220605134880900	885
BA055570_2	7.393445466666670	GCAGGATGTTTCCTCAATGAGGGGAAGGCTGCTGC	0.21136849020365600	0.12203365471728600	0.02858863180321150	35	5UTR	KIAA0406	1.2219968913608900	886
BA028273_1_Multi	7.390945300000000	GGCATGATGGGAGTTGTAGTTCGATGCTGGTTTAGGGTTTCAGGCGTGGAGGTTCCAAAATCCGAGGTTTGATTTCAGCCTGCCCTTGCCAGTGCC	0.271228332334714	0.1565937506853000	0.036697380554922300	96	5UTR	DCAKD	1.2190050558431600	887
BA000627_1	7.389991266666670	CAGGAACGCTTTTAGGTTTGTTTGAATAAGAGATCTGACCTG	0.7412379154544470	0.42795391002118200	0.10030294877314400	42	5UTR	ABHD2	1.2178634076283400	888
BA054635_2_Multi	7.388788333333330	CTCTCAAAGGTCCCCCTCTACAGGGGCTTCGTGAGGCCCGGGCCCACAGGGCGCTCGGTCCCGGAAGTGACGTCTCCCAGAGGGGCCGGAAGTGGCAGTGGAGGGAGGG	1.6665748992600300	0.9621974667124530	0.22555455970250800	109	5UTR	KAT5	1.2164239121258500	889
hsa-mir-548q	7.3882193	GCGGTTTTTGCCATTACTTTTCATTTTTACCATTAAAAGTAATGGCAAAAAGCAT	0.5945775907306550	0.34327953206246300	0.08047644047743080	55	pre-miRNA	None	1.2157429758666200	890
BA065914_1	7.3863557	GCACGTAGCTCAGCGGCGGCCGCGGCGCGTGC	1.277538841287170	0.7375873939173510	0.17295929050467600	32	5UTR	MIF	1.2135128906706300	891
HIV_2014_Siegfried_nucs_8501_8785_Multi	7.386308066666670	GAGGTGGGTTTTCCAGTCACACCTCAGGTACCTTTAAGACCAATGACTTACAAGGCAGCTGTAGATCTTAGCCACTTTTTAAAAGAAAAGGGGGGACTGGAAGGGCTAATTC	0.6234982090965160	0.3599768588611230	0.08441270029208130	112	HIV-1	None	1.2134558900312800	892
BA060822_1	7.3857994	GTGCCTCTGGTGTGCGCCTGTGTGTGCTGCTGCCGCTGTCATCACAGATGCACCCCAGCTGTCAC	0.6603214737654150	0.38123678063015300	0.08940419824635570	65	5UTR	LRTM2	1.21284719181115	893
BA054276_1	7.38569441	GTTTGGGACTGCGTCATAAGTATCCCAGAC	0.6305582658629800	0.36405298453573500	0.08537562358513290	30	5UTR	ITM2A	1.212721555062530	894
BA068727_Multi	7.3855166	TTCAGTGAACTTAGGTCCTGATTTTGGAGTTTGGAGTCTGACCTTTCCCCAAAGATAAACATGATTGTTGCAGGTTCTGAA	1.0171002720457900	0.587223115858481	0.13771552176130700	81	5UTR	MTTP	1.2125087779383100	895
BA083891_1	7.385503166666670	GCTTCAGTTTGTCTTTTTTTTTTTAAACTAAAATGGAGGCTGGTTTCTTGCCTTAAGGAGCCCATTGCCTTTCCCGCTGAAGT	0.11543737939066000	0.0666478020657429	0.015630266047636300	83	5UTR	PPP2R5C	1.212492702880460	896
BA019340_Multi	7.385379566666670	AGAGAAGATTCCAGAAAGGGAGGTGATTTTGGAAGGGCTCGGCCACCGGAGCCTGCGGGCACTTCTCT	1.3504872800601100	0.7797041946798720	0.18285956298785700	68	5UTR	CCT8	1.2123447963929000	897
BA084626_1	7.3846978000000000	CGCACTTCCGTGTG	0.7885075780813010	0.4552450624632990	0.10677587620190800	14	5UTR	PRKCD	1.2115289572909200	898
BA040119_Multi	7.384508100000000	GCTTCCTCCAGTTCCGGAGTCCAGTGGCTGACCGCCTTGCTGGAGC	1.2500659798728700	0.7217259299843980	0.16928222746114600	46	5UTR	FCHSD1	1.211301951945520	899
BA028959_1	7.3836223	CCGCTTCCGG	0.3326431245197920	0.19205159748558000	0.0450514816446925	10	5UTR	DDX19B	1.2102419554513100	900
BA035551_3_Multi	7.383204533333330	GCTGCCAAATCAGGGGATTCCTTCCAATTTAAAAAGGAAGTCTGCTGACGTTAGTTAGTTAAATTTAACATCTTTTTATGTGTAACACTTGACTTTGGAAGC	1.329415671177360	0.7675384956191550	0.18005943966138000	102	5UTR	ENPEP	1.2097420331188800	901
BA093483_1	7.382737693333330	CTGAGCTTAAACTGAAGCAAGTTCGG	1.387645641569300	0.8011575846998460	0.18795813954251100	26	5UTR	RSRC1	1.2091833869647200	902
BA060356_Multi	7.3826769	TCTGGATATTTTATTTAGCTTTAATACTTAAATAAAAACACTCTAACTTTGTCTTCTAATTTCTGGA	0.04320672262634630	0.024945412939122500	0.005852446641183260	67	5UTR	LRPPRC	1.2091106383530700	903
BA116457_1	7.382420936666670	GCGGCCGGGTGGCGGCGGC	0.7994535000240790	0.46156469344349100	0.10829150855560000	19	5UTR	UBQLN4	1.2088043386962800	904
BA014908_1	7.3824203666666700	GAAGTCAGGAAACCATGCATCACATTAGCAGGAGCCAACTGCAGACTTT	0.7313834918769380	0.42226445591599900	0.0990709625774364	49	5UTR	C4ORF18	1.2088036566032600	905
BA028879_1	7.382090956666670	CAGAGAATGCTCTG	1.1542064102510800	0.6663813816588530	0.15635223367286400	14	5UTR	DDR2	1.2084094666674300	906
BA056784_1	7.381420933333330	TTCTTTTTAGGAA	0.8923765843837980	0.5152138612125050	0.12089495944527000	13	5UTR	KLF8	1.2076076802773000	907
BA087273_1_Multi	7.381261833333330	GCGCCGCCCCCGGAAGTACTTCCCCTTAAAGGCTGGGGCCTGCCGGAAATGGCGC	1.3620342635631800	0.7863708487136930	0.18452593801947400	55	5UTR	RAB11A	1.2074172925574700	908
BA100260_1_Multi	7.380896833333330	GGGCCCTGGGCAAACTCCAGGAGGCGGAGGAGGCTAGTGGCAGTACCTGGGCACCCTGACCCTCCCCACAGGCCAGAGCCC	1.2329294074252900	0.7118321252687990	0.167043305883532	81	5UTR	SLC39A4	1.206980513690470	909
BA040943_1_Multi	7.380809716666670	CAGAGGTTTCTGCTTTCGAAGTTTCTCTTCCTTTCCTCTCTG	0.3769847711942300	0.21765225912937800	0.0510763433370945	42	5UTR	FHL1	1.2068762651453700	910
BA054421_1	7.380261100000000	CTGAAGTAGCTTTGGAAAGTAGAGAAGAAAATCCAGTTTGCTTCTTGGAGAACACTGGACAG	0.6720297643177200	0.38799656533227600	0.0910577221065688	62	5UTR	JAK1	1.2062197605807600	911
BA109843_2_Multi	7.380231233333330	CAGCTCAGCTCTTCAGTTGTTGATCATTGTCTATTGTTCTCCAAACAGTAAACCAGTATTTCACACTGAGATTGTCGGCTG	0.20916643698558300	0.12076229869906100	0.02834144762847910	81	5UTR	TM4SF18	1.2061840205017800	912
BA046854_2	7.377735966666670	GGCCAACCAGACAGGCC	1.0220015854676900	0.5900528904819930	0.13852509632835700	17	5UTR	GRM4	1.2031980485907500	913
BA073147_Multi	7.377218166666670	TCTTTTGGCGCATTAGTGAAGGGGGTATTCTATTTTGTTAAAGCGCCCAAGGGGGCGCAGGGACCTTGGAGAGAAGA	0.5090985904337030	0.2939282082309580	0.06900956145421070	77	5UTR	NPR 3.00	1.2025784209268300	914
BA027120_1	7.376164283333330	GTTCCTCTTTGTCAGGGAC	0.6562965300460240	0.3789129782902890	0.08897531356899770	19	5UTR	CUGBP1	1.201317286767160	915
BA052558_2_Multi	7.375854600000000	CTGGATATGCGAATGTCACCATATATAAAAAACAATCAGATTGCAATGTTCCAG	0.6225544140899490	0.3594319585600210	0.08440437723514080	54	5UTR	IL1RL1	1.2009467028343900	916
BA115134_1	7.374964666666670	AAAGTGTATAATTTTAAAATTAAAAATTTTCTCATTTT	0.6390024763272310	0.36892825172036400	0.08664481868169360	38	5UTR	TUBE1	1.1998817601685300	917
BA025084_1	7.3746349	CGGAGATGCG	0.9160898739018620	0.5289047352991310	0.12422172572934600	10	5UTR	CRB3	1.199487143425950	918
BA041247_Multi	7.372208306666670	CTCGCGCCGGCGGCCGTGGTGCAGCCCAAGGCGGAAGCGGCTGCCTGACGGAACCGGCTCGCGAG	1.2083499032262800	0.6976411419029540	0.16390609881893600	65	5UTR	FLJ11506	1.1965833497634900	919
BA004125_1	7.372031833333330	CTGAAGCTATTAAATAATAGAAGAAAATGGAATTGAATATGATGTCAG	0.6008478939328850	0.34689969330417100	0.08150370311968740	48	5UTR	ALS2CR8	1.1963721721673600	920
BA122127_1	7.371813633333330	CTTCTCAACTACAAGCTCATCTGAGAGTTCACAATGGGAGAAG	1.0936118547680400	0.6313970987392960	0.14835044795802100	43	5UTR	ZNF155	1.1961110621707100	921
BA089972_1	7.371595356666670	ATAATTGCAAATGATAGTGTATTAT	1.1340006516389	0.6547155814849300	0.15383381707371400	25	5UTR	RDX	1.1958498604305500	922
BA104026_1	7.371160400000000	CCGCGGCCGTCTGGAGCTCCCCCGCGCGGACGATGCCTGCCGTGCCCGCCTGGGGCTCGGGGCGGTGAGGCCCGGGGCGCGGGGTAGCTATGGCGACGGCAAGCGCGG	1.1847524997346500	0.6840171746448790	0.16072808559893000	108	5UTR	SSBP4	1.1953293676084600	923
BA084547_1	7.3701571333333300	GCAGGGGGACGGCCGCACCCCCTGC	0.22404352711438300	0.12935159068968200	0.03039874497398320	25	5UTR	PRKAR1A	1.194128804107200	924
BA108396_Multi	7.369175616666670	GTTGCTAAGGAGTGGGTGCCTCAGAATCAGGCTGC	1.0253689372641000	0.5919970319481100	0.13914296396262500	35	5UTR	TEPP	1.1929542678397800	925
BA102767_1	7.369135500000000	CAGGCTCCAGGAGTTGTTTGCTGTCTCTATGGCAACCCAGTAGCTGGAGTCTG	1.5928657580880700	0.9196414742150840	0.21615368018244100	53	5UTR	SPAG8	1.1929062620528900	926
BA083038_1	7.368648933333330	GCTTCTGCTCACCAACAGATGAAGACAGATGC	0.7856799458676620	0.4536125282435850	0.10662469510706400	32	5UTR	PPARD	1.1923240098956700	927
BA026469_2_Multi	7.368122593333330	GGGGGCTGAGTCTACACAGCTGGCCTGGCCTCAGGCCTGGAGCTTTAGCTCAAGGACGAGAAGACCCATAAAGCCAGACCCAGCTCCC	0.7941605075686790	0.45850878282454700	0.10778329180994300	88	5UTR	CTRL	1.1916941628029100	928
BA098166_1	7.3675329666666700	CTGATGAGATGGCAATTTAAACTGCTTTGATGACCAGGTTTCATTAG	1.030688518304870	0.5950682934939740	0.13989601715636300	47	5UTR	SIAH1	1.1909885834401300	929
BA100384_1	7.3673165	CTGTGTTTGTGGAGGTGAAAGACCTTTTGACATTG	0.6611716913193650	0.3817276539637960	0.089743896752551	35	5UTR	SLC41A3	1.190729547644480	930
BA082423_Multi	7.366769686666670	CCTCTGGGTTACGGCGCAGGCGCAAGATAAGCTAGGAGCCGCGCGAGTCGTAGTGTCGCTGTTTGCGGGTCTCCGCGCGGGACCGGGGCGCAGCGGGGTCGCTGAGGCGAGG	1.2381102156335700	0.7148232662824660	0.16806690968966500	112	5UTR	POLR2F	1.1900752010467000	931
BA101176_1	7.3653510000000000	CATTACGCGCTCTTAAGGTTTCTCCGTGGTG	0.5922332096711820	0.34192600302669300	0.08040800902376300	31	5UTR	SMARCAD1	1.1883775233620600	932
BA103728_1	7.365050346666670	GCGGGCAGACGGCATAGGAAGGCGCCGGAAGTGGTCCCGC	0.95220481331868	0.5497557052931970	0.12928693878510100	40	5UTR	SPTY2D1	1.1880177452187900	933
BA004172_2	7.364964666666670	CAGTGTGTTGGAGCTGTTACTTGCTCCTTCATTTCCTG	1.0301378508745	0.5947503655048150	0.13987003298696500	38	5UTR	AMBRA1	1.1879152158672200	934
BA053015_1	7.364898533333330	GGACAACCATTTTTCTTTCCGCTAATTTATAATGGTTTTGAAGTGGTTGTTC	0.7652506894388610	0.44181769154507300	0.10390512319692600	52	5UTR	IMPG2	1.187836077120910	935
BA056919_Multi	7.364692266666670	GTTGGTAGTCTGTTATGGAAACGCTCTTTACTGTTATTGTAGTACCGTGGTGACAAC	0.08745049347752880	0.0504895659500169	0.011874290236584400	57	5UTR	KLHL13	1.1875892472004500	936
BA085984_1_Multi	7.364439933333330	CCTGGAGACCCTTTAAAGAGATCATCCTTCATCATTTATGATATAATGAATGAATTAATGGGAAAGAGATTTTCTCCAAAGG	1.2798984092953600	0.7389496911420520	0.17379439860758700	82	5UTR	PTCD3	1.18728729139925	937
BA002493_1	7.363656766666670	GGGAGATCTCTGCCCCCTGGGGCTGAGAGACCC	0.8657667376865570	0.49985065905875800	0.11757293490452400	33	5UTR	ADIPOR1	1.1863501115380500	938
BA005131_Multi	7.3632680666666700	CCTTGAAGCCATCTCTCCTTGGAAAGGGGAGCTCCTCCAGATGGGCCTGGGCTGCAGCCAGCAGCTGAAATTGCCAGCAACAAGCCCAGAGGAAAGTGCTTCAAGG	0.39583033865414200	0.22853275257539000	0.05375742606004750	106	5UTR	ANXA6	1.1858849719610600	939
BA016350_1_Multi	7.3621831333333300	TTCTTATGATGTGAAAATTGATGGTCAGTCAATTGAATCCGGCAGCATAGAGTACGACTGGAACTTAACATCACTCAAGAA	0.26300529841387800	0.15184617983755000	0.03572381909695840	81	5UTR	CALR3	1.184586681681330	940
BA075363_Multi	7.362163533333330	CAGATTCTCTGCATAAGAAGGGGAACGAAAGATGGCGGCGGAAACGCTGCTGTCCAGTTTGTTAGGACTGCTG	1.0883845822769800	0.6283791315594540	0.1478348826875620	73	5UTR	OS9	1.1845632272545000	941
BA030875_Multi	7.361298300000000	GCTGATTAACTTTTAAAATACCCAGCTTGGTTTATTTTTCTTAGAATCTGTTGCTAAGACTGGGGACGCTGTTTTCTTTTACAAAGGGAAATCTAAGTTAATTTCAAGGC	0.6193397472779130	0.357575969810738	0.0841345808901554	110	5UTR	DNAJB4	1.1835278419530700	942
BA010470_Multi	7.3604368	GCGGAAGTTTTCCGGCGGCTACCGGGAAGTCGCTGAAGACAGAGCGATGGTAGTTCTGGAGGCCTCGCTCCGGGGCCGACCCGAGGCCACAGTGCCTCCGC	1.1804873710835000	0.6815547014700140	0.16038278748395800	101	5UTR	BECN1	1.1824969241615100	943
BA014765_1_Multi	7.359773566666670	GGAGGGGAGTCAGAGACCCCCGGATGGAGGGGTGTGGTGGACCTCAGTTTTGAGGCCGAGAGTCCTCTGGCGCCCCCC	1.1846537872842900	0.6839601829850930	0.16096334711297800	78	5UTR	C3ORF32	1.1817032630549700	944
BA016067_1_Multi	7.359491366666670	GAGGATCTGGTCTGAATATGACCCTGGGGCCAAGTATGCCCTCTATACCCTTACCTAGAATCCAGGGGACAATGTATTGCCCTACACAGTCCCCTAGCCCCCAAACCTC	0.4577889057147010	0.26430454794640700	0.06220387835335520	109	5UTR	CACNA1F	1.1813655671747800	945
BA092300_2_Multi	7.358898666666670	GCTTTTAAACCAAGTCATTGGGACTTAGCGTCTTTCTACCCGGCAGGGAAGGGAGGAGTTGGCAAGAATTTGGCTCACCCATTCCCCCTGCAAGC	1.1135918495913700	0.6429325541289520	0.15132588448806500	95	5UTR	RPH3A	1.1806563100940500	946
BA017018_1	7.357653200000000	CTTTGATACAGCGAAG	0.5117972682641730	0.2954862906028350	0.06955985208220640	16	5UTR	CARS	1.179165916889800	947
BA080639_1	7.357009000000000	CCAACATTAACCTGTTCTGTGTGGTCAGCTGTCAGTGGTAGCTATAGGAATTAACATATACAGAACATCAAATGTGG	1.168285821068270	0.6745101332841880	0.15879902023611300	77	5UTR	PKD2	1.17839503210591	948
BA030656_1	7.3569103333333300	CCATTCTCTCAGATATAAGG	0.603639095613011	0.3485111943455540	0.08205062563804670	20	5UTR	DLL3	1.1782769622021400	949
BA040917_1	7.356077633333330	GAGAAGTCCGAGGCGGCTTCCTC	0.6005311314835090	0.3467168104187540	0.08163741078020460	23	5UTR	FGR	1.1772805080581700	950
BA027321_1	7.355993666666670	CTGCCGGAAGTGACGCGAGTTCACCTGCCGAGCGG	1.5816076109507500	0.9131415799347760	0.21500937638346900	35	5UTR	CXADR	1.1771800289745200	951
BA069973_Multi	7.355618893333330	CAGTTAGGAAAACTTCATGAGATTGGATTGTCCTATTAAAAAAGCATAATACATTTTCATAAAATCCTTCTTTCGATGCCCTTTTTTTTTTAAAGCACGTCAGCTAACTG	1.033022461274460	0.5964157960957370	0.14043991080216600	110	5UTR	NAP1L1	1.176731554804890	952
BA038511_1	7.355343943333330	TGGGAGGAGGCCCAGCGGCGAGCTGGCTTTCTCCTG	1.1494761711208400	0.6636503768236770	0.15627769142769900	36	5UTR	FAM3C	1.1764025346693200	953
BA116133_1	7.354958633333330	CTTTGAATTTTTTTTTTAAAG	0.2787404026092440	0.16093084648047200	0.03789829644261590	21	5UTR	UBE2F	1.1759414517508500	954
BA011808_2_Multi	7.354864233333330	TGGTTCTAGAAGAATCCATCTTCTTTATTCTGCTTTCCAGGATCCTCAGAGTTGGTTATAAAATATTTAAGGGCGAGAAAAGGATCGCAGGAGCCA	0.3635209717172630	0.20987893087703600	0.04942592550787440	96	5UTR	C10ORF96	1.1758284875726500	955
BA093233_Multi	7.352071233333330	GCAGAGGGGTCCATACGGCGTTGTTCTGGGTTGCTCTCTTATTTCAGATTCCCGTCGTAACTTAAAGGGAAATTTTCACAATGTCCGGAGCCCTTGATGT	0.18567793055843500	0.10720120319048500	0.025255186554313500	100	5UTR	RPSA	1.172486231749290	956
BA038104_1	7.351025800000000	CTTCTAATTAAAG	1.0270889606321500	0.5929900879026660	0.1397204946052770	13	5UTR	FAM150B	1.1712352093195500	957
BA094959_Multi	7.3503379000000000	CGACCACGTGTACTGTGGAGACTGTCAAAGTCTCCCGGAGCCCAATTTCCGGAAGCG	0.7951532636654460	0.45908195082425500	0.10817914420851900	57	5UTR	SCFD2	1.1704120307370600	958
BA106091_1_Multi	7.350328063333330	GGTGGAGAGAGATTGTGAATTTTGAAGATTTACATTCACGAGGTAATGAATTTGACATTAATTTATTTTCAGAAATAGACTGTGGTACCCC	0.09689415132455170	0.0559418643501303	0.01318228934677110	91	5UTR	SUSD1	1.1704002596463200	959
BA010358_1_Multi	7.3484329	TAAGAGGATTAAAGATTAGCTATGACACATGGCTTGGAAATTAACCTTTAACCAAACATCTTA	1.9158648482948700	1.1061250858939800	0.260717471924506	63	5UTR	BCMO1	1.1681324040476600	960
BA014618_1	7.346282906666670	GTTTCCAATACTTATCTACAGGAATC	1.0952638592779400	0.6323508839877850	0.1490908903445570	26	5UTR	C2ORF67	1.1655596050005800	961
BA020487_1	7.3462412666666700	GGCAATCC	1.2951903722960700	0.7477785100969460	0.1763065389878970	8	5UTR	CDH20	1.1655097763101100	962
BA041253_1	7.346225100000000	CCCTTGACCTGCTGCATCCTCCTCGGCAATTTTTTTTTTTTAAGTCAAAAAGCTTGGATTTCCTGAAATTGTTGAACTGGATGCGCGCGGAGTCTGGGG	0.626027197392102	0.36143697093435700	0.08521753538318640	99	5UTR	FLJ14213	1.1654904303968200	963
BA119962_1	7.346092133333330	GCCAAAGAAATTTCATTTGGC	0.8415795910093430	0.4858862034137390	0.11456153499499800	21	5UTR	WSB1	1.165331315246090	964
hsa-mir-4503	7.345340933333330	TTTACATATAAATTTCTATTTGT	0.7739858420317160	0.4468609342459700	0.1053709894552820	23	pre-miRNA	None	1.1644323884381800	965
BA110677_1	7.3449257333333300	CCAACTTGATTTTTCTGAAATACCTTGAAAGTTTGAATCAAAAAATCAGAAACAAGTTTTTCTTCTGCGTTAACAGTTCCAAGGAGCAGATTAGTCATTGG	0.6050111562986370	0.34930335395174500	0.08237131024387710	101	5UTR	TMEM159	1.1639355375187900	966
BA108136_1	7.344806766666670	CTCAGTTCTTTCTGTCACAGGTCTGACAGAAACCGTTAATGAAGTTTCCAAGCTGAG	0.8583949785963710	0.4955945719636380	0.11687100911790800	57	5UTR	TCP11	1.1637931755300900	967
BA043377_1	7.34371253	CCTAATTCGGG	0.7600881061765390	0.43883707270885800	0.10350188723639200	11	5UTR	GATM	1.1624837523753100	968
BA027458_Multi	7.343635066666670	GTCCAAACCCCGCCCCTGATATTTATCTCAGTGGACGGTGGCCGGAAAAGGACAATGGTTTCCATGTCAGCGGATAAACGCTCTCCCCTCGGCTCCCGGAC	0.39054079152278500	0.22547883111520900	0.05318085498222540	101	5UTR	CYB5D1	1.1623910555343000	969
BA054274_1	7.342838	ACAGATGGCCTGTATTTTCTCCGCACCAAGAATGGTGTTGTCTACCAGACCTTCTGT	0.6492810980646750	0.3748626167473760	0.0884237263663824	57	5UTR	ITLN2	1.1614372421765200	970
BA093663_1	7.342690023333330	AGGTGCTTAAGGAGTAAAATAATATGTTCCTGGTGGCATCCT	0.9475759227581940	0.5470832140820510	0.12905024177066200	42	5UTR	RUNX1T1	1.1612601652428000	971
BA082386_1	7.342071100000000	GCTTCCTGC	0.48522531502069200	0.28014496624481800	0.06608834324972580	9	5UTR	POLR1D	1.1605195278940600	972
BA095222_2_Multi	7.341504333333330	GGGCTGGTGGGATGGGCAGGGTGCCTTTGACTTTGCTCAGATCTTCTCCCTGACCCAGCAGCCT	0.09328837838800370	0.0538600703745776	0.012706984039284400	64	5UTR	SCRN2	1.159841304051540	973
BA004078_1	7.341218766666670	AATGATTTGGTGATGGAGTGTT	1.2806622439684900	0.7393906912961990	0.17444817879334000	22	5UTR	ALS2	1.159499579434780	974
BA107356_1_Multi	7.340688733333330	AACAGGGTGCAGATGATGGCTTTGTTACGGTGAGCCTAAAGCCAGACAAAGGTAAGGATATTCTCTTCTATATGTTTACCTTCTTGCTGGTTGTACACTTGTT	0.25509915030643100	0.1472815630994630	0.03475139180715450	103	5UTR	TBC1D9	1.1588653126983200	975
BA040922_1	7.339784333333330	TGTTGCAATGGCAATG	2.343316010061240	1.3529141292052200	0.31926224309060000	16	5UTR	FGR	1.1577830584317200	976
BA080161_1	7.3396613	GTTTTCGGACCCCCGAGCACAGAGACCGCCAAGCCAAAGGCGAGTAGCAATCCCTCGGTTCGGAAAC	0.5499871320382600	0.31753521873311900	0.07493358474705910	67	5UTR	PIGB	1.1576358300483300	977
BA121170_1	7.339573733333330	ATCTTTTAATTGTTTAAGGT	1.1208178641260600	0.6471044955657200	0.15270884997527300	20	5UTR	ZC3H7A	1.1575310430087300	978
hsa-mir-1537	7.3395717000000000	TTTTCTGTCCTGTCCACACAGAAAA	0.3674416585463200	0.21214254047320000	0.05006309272056290	25	pre-miRNA	None	1.157528609811390	979
BA004158_1	7.339412666666670	CACAGTCCTGAAAAAAATTTTAATCTTCTTTTCTTAGAACTATCTTGGTTGGCATCATCAGGCCCTGAGAGCACAGTG	0.6132309923025190	0.3540490784812810	0.08355314248613160	78	5UTR	AMBN	1.1573383018685200	980
BA071760_1	7.339041933333330	GTTCCAAGTTTATTTAGATATTTTTTAAATGCAAAAAAAAGGGGAC	0.43951177038165200	0.25375223894185600	0.0598868046230156	46	5UTR	NFIA	1.156894662182790	981
BA071024_1	7.338402043333330	CTTCCAGCCACTGTTTCAGTTCGAGGACATGCAGGAAATCATTCAGAACTTTGTGCGGGTTCATGTGGATGCCCCTGGAATGGAAG	1.593266421179000	0.9198727971584860	0.21711353667607000	86	5UTR	NDRG2	1.156128934979490	982
BA106117_1	7.3383228	CTCGCGAGGCCGGCTAGGCCCGAATGTCGTTAGCCGTGGG	0.36998949145575700	0.2136135324893140	0.050418808430688900	40	5UTR	SUV39H1	1.1560341080936000	983
hsa-let-7a-2	7.3381272	ATAGTTTAGAATTACATCAAGGGAGATAACTGT	0.25372606307687500	0.1464888108178580	0.03457640569066110	33	pre-miRNA	None	1.1558000424870600	984
HIV_2014_Siegfried_nucs_1395_1714_3	7.337591633333330	GCAAAGAAGGGCACATAGCCAAAAATTGC	0.685577620646133	0.39581842383042800	0.09343360259130250	29	HIV-1	None	1.155159154262770	985
BA001218_2	7.337565333333330	GGAGACGACCC	1.2334696447995500	0.7121440314622510	0.1681033951678910	11	5UTR	ACOT4	1.1551276822512500	986
hsa-mir-491	7.337196250000000	TGAGGAGTAGAACACTCCTTA	2.0826277848046200	1.202405712178740	0.2838451792542170	21	pre-miRNA	None	1.1546860170453300	987
BA044536_1	7.3367743333333300	TGGGTTCTTGGGAACTGTGAATTCA	1.1048732303374600	0.6378988569557440	0.1505938686593730	25	5UTR	GLT8D1	1.1541811285970200	988
BA067448_1	7.335543966666670	GAAACTACATTTC	0.4833167190856360	0.2790430378679380	0.06588696370465070	13	5UTR	MRPL34	1.1527088048746700	989
BA016036_Multi	7.3353311	CAAGGGGGCAACGAGGAAGCTCTTAAGAGCGCGGCCGGAAAGCAGGGCCCCGCCTCCTTG	1.1870820585901300	0.6853621460771840	0.16183073979988800	60	5UTR	CABYR	1.1524540770349700	990
BA070417_1	7.3350888	ACAGTGCCATCTGT	1.5199940667534600	0.8775689836067440	0.2072223129396140	14	5UTR	NCAPG2	1.152164127666550	991
BA038734_1	7.3349878	GTGGCTGCCTTGTCCTTCAAGTGCAGGAGC	0.7192351048097770	0.4152505813725530	0.09805539210437090	30	5UTR	FAM54B	1.1520432655691100	992
BA036197_1	7.333989700000000	TTGTGATTGAACTGAGATCTGAAGAATGAGACAGAATTAACTCGAAGTGACCAGATCTTGAATATTATTTCTTTATAACACACAA	1.2582129126413300	0.726429563811333	0.1715591327652570	85	5UTR	EPS8	1.1508488847824000	993
BA022139_1	7.3336567	TCGCGCGTTAGGAGGCTCGG	0.4357061502195150	0.2515550631168130	0.05941185523717180	20	5UTR	CIRBP	1.1504503988571600	994
BA067625_1	7.333197733333330	TTCCGGAAGCGGAA	0.8907517198796890	0.5142757452536610	0.12146838968090900	14	5UTR	MRPS18A	1.1499011743622100	995
BA107932_1	7.332870500000000	CCGGAGTGCACCAGCGG	0.6256015215003960	0.36119120684369300	0.08531468290629110	17	5UTR	TCF7	1.1495095891441900	996
BA106209_1	7.3325642	CCTGTCGGTGCCTCCAGACCAAAGAATTACGCTGACAGG	0.7020791491388420	0.4053455857477340	0.09574810802731770	39	5UTR	SYDE2	1.1491430538922500	997
BA096651_1_Multi	7.332408733333330	GGCCTTTTGGAAGCTGTGCAGACAACAGTAACTTCAGCCTGAATCATTTCTTTCAATTGTGGACAAGCTGCCAAGAGGCT	1.0526940269048600	0.60777317980783	0.14356728671156600	80	5UTR	SERPINB5	1.148957014016840	998
BA038205_1	7.332344253333330	CTGCGGAGAGGCGG	0.8838995608143120	0.5103196493727350	0.1205480171518800	14	5UTR	FAM168B	1.1488798537391900	999
BA090638_1	7.332319333333330	TGCTGGGTGTCTCACAAAATTTCAGAACCTGATTTCAAACGGATCATAACAAAGAGGAGATCAAATTTAGCA	0.2514527045938920	0.1451762866857430	0.034293747061829000	72	5UTR	RGS13	1.1488500331107900	1000
BA060607_1	7.332279633333330	TCTTTCAGGACCTACCTGACTTGGAAGA	0.8464501801935490	0.48869823939035300	0.1154416119572820	28	5UTR	LRRC50	1.1488025259299100	1001
BA055611_3_Multi	7.331491566666670	CTCGGCGCAGACTCGTTTGTTTGTTTCTGCAGGAGCCCAAGAAGAGGCCGAAACCGAG	0.5836923238509330	0.33699492029925500	0.07961440295515670	58	5UTR	KIAA0528	1.1478594824620100	1002
BA066627_Multi	7.331341833333330	GGCAATATGGTCCCGCTACTGGACCCATTTCCTACCTGGGAAATGGAGTCGAAGCTGACTCAAAACGTAACGGCCCAATTGTC	0.2437127303919170	0.1407076104967120	0.0332425817718431	83	5UTR	MMACHC	1.1476803034053300	1003
BA025966_Multi	7.330652500000000	GGCCAAGGCTGGTGACAGCCTTCATATATTTAAAGAGGACAAGAGCCCCTCAGACTCAGTTGAGCTGAACGGAGTCCACACAGGCAGACTTGACCTTGACCAGATAGTC	0.44193290855654800	0.2551500837188770	0.06028561694290490	109	5UTR	CSRP3	1.1468554096181600	1004
BA039884_1	7.3301096333333300	GGCGGTGGCGTC	0.844506809150526	0.4875762335955280	0.11521066551449300	12	5UTR	FBXO36	1.1462057858165300	1005
BA059868_Multi	7.329912133333330	GCCCTGCCCTGACCCCTTGGCCTTGAAATGCTGTCATCGGAGGAGCCGTCCCGCTCGGGACAAGGCCAGCATGGACAAAGCTAGAGCTGGGGCAAGC	1.4312579772467700	0.8263371784432190	0.1952626376976620	97	5UTR	LOXL1	1.1459694465665800	1006
BA048885_1	7.3296609513333300	TGGTTTTTTTTTTTAAGTGTTAGATGTTTTTGATATTTTAAAAAAGCATCTAGGCTGCTTGTGGAAGTCAGACCA	0.5870767247989840	0.33894890509765700	0.08009602745570230	75	5UTR	HEMGN	1.145668868513510	1007
BA106191_1	7.329368280000000	CTTTTTTTTTTTTTTTAAATGAAG	1.458455741964260	0.8420398152242200	0.1989879190467230	24	5UTR	SYCP2	1.1453186420659000	1008
BA032761_Multi	7.329209666666670	GTATACCACGTGTATGTAGGAATAACAAAGTTTTCCTTGTGTTGTCATCTTAGCATAATTCATCCTTGTGACCTCTTCCATTTAGTACCCTGAGC	0.2662787282310280	0.15373609542365500	0.03633116534270630	95	5UTR	DYNC1I1	1.1451288367178900	1009
BA044089_1_Multi	7.3286736333333300	ACCGGGGACCGAGTAGGTTGTTTTACTTATGTTTTTTTGGTTGGTTTTGCCTTTTTTTTAAACTAGCATTTCAGATCTGCTCGGTAGACCTGGT	0.2922454993120740	0.16872801769728200	0.039876997385016600	94	5UTR	GHITM	1.144487390054860	1010
BA013887_2_Multi	7.327735666666670	TTGCGGCTGGGCGTGGGGGACTAGCTGCCTTTCTGGCAGCAGGCAGGAAGCCGCAAAAAGTTTCTGAGCCCCCGAACCTGTAGCGGACGTGGAAAAAGAACGCCCCTCCTCAA	1.945852905889060	1.123438699018460	0.2655462743751250	113	5UTR	C1ORF74	1.1433649680878800	1011
BA081676_1	7.3273216	TTGGAGGTTCAACTTCAA	1.695168942358120	0.9787062451923560	0.23134905698122000	18	5UTR	PMF1	1.1428694733768400	1012
BA109707_1	7.326167233333330	AACTGGAGATGTTAAGAATGCTGTGTTTGAATTTAATTTTTCTTAGTT	0.411761349146132	0.23773052577140300	0.056204197369759600	48	5UTR	TLE4	1.1414880953911800	1013
BA096523_1	7.325991883333330	CGGAAAGGCGAGAAAGAAGCTGTCTCCATCTTGTCTGTATCCG	0.8767922419132440	0.5062162368919870	0.11968239330266700	43	5UTR	SERINC1	1.1412782620368500	1014
BA064574_1	7.325566846666670	CTCTCATTCATTTCGCCGGTTAACATGAGAG	0.70332387078742	0.4060642261266070	0.09600948097381050	31	5UTR	MED12L	1.1407696400267200	1015
BA100832_1_Multi	7.3247933	GAAATGGCTCAAAAGCTTCAGCTCTTTCTGTGCCCTGGGAGCTGAGATGCACGTCAGTGGCCTTGCCAGCGTGGCCAATTC	0.41008547166844400	0.2367629574585310	0.05598594456835310	81	5UTR	SLCO1C1	1.1398439719811400	1016
BA035680_1	7.324757166666670	GCTCAGCCTTTCCCTGACATTTGGGCAAATGTGTGGGGAGATGCGGAGC	1.2161403383992200	0.7021389517471510	0.16603148892547600	49	5UTR	EPB41L1	1.1398007328677300	1017
BA032457_1	7.324503666666670	AGTGGAAATAGAAGGATTTCTGCT	1.3749264528193300	0.7938141576511750	0.18771598942280900	24	5UTR	DTX3	1.1394973809696900	1018
BA085433_1	7.324367583333330	ATCGCTGAGCGAT	0.6980537657476900	0.4030215295632610	0.09530567080441420	13	5UTR	PSMA1	1.1393345362459900	1019
BA046645_1	7.323127433333330	TGGAGCCAGGCTTTTGCACCGAATCTGAGATGCCATTTTAAACAGAAGACTCCA	0.6192657451017000	0.3575332446343800	0.08456301638053330	54	5UTR	GREB1	1.1378505052544700	1020
BA001218_3	7.322898366666670	GGCTACTTTTGCC	0.7546552144043820	0.43570039118172400	0.10305417016840200	13	5UTR	ACOT4	1.1375763916130100	1021
BA047723_Multi	7.322499700000000	TTTGTTCCTGAATCCTTGGAGACTGACATTTTTCCCCCCTAAAGGCATAGACAACAAAAGAAATTTTATTGAGAGGAAAACACAAGTCCTTAAACTGCAAA	0.5156857711253720	0.29773131877649300	0.07042482652821030	101	5UTR	HABP2	1.1370993253801900	1022
BA026012_2	7.322304366666670	GGTAACTTTACTGATTTGGGGGTGGTTTTTAGTTTAATTTTTCTTTTCTAGCT	0.5919752909106290	0.3417770935608590	0.08084549088200690	53	5UTR	CSTF3	1.136865578881510	1023
BA006823_1	7.321842666666670	ATTTTTGCTGTGAGAATTAATTACCAGTAACAGT	2.0730007545971200	1.1968475436969500	0.2831255530844230	34	5UTR	ARMC9	1.1363130835311200	1024
BA037510_1	7.3218285	CTCTTAGGAAGTTATTTAAGAG	0.7037755079358690	0.40632497895583900	0.09612018472378430	22	5UTR	F13A1	1.1362961309266900	1025
BA032459_2_Multi	7.321751964333330	GTCATGTGACCGGCAATGGCGGCGCTGACGAGAGTCCTGGTCAGCTGAGTGGAAATAGAAGGATTTCTGCTGCCATCATCTTCCATGGGCTTTCCAGGTCACACGAC	1.2952209764579500	0.7477961794180460	0.17690041710882800	107	5UTR	DTX3	1.1362045441821100	1026
BA015899_2_Multi	7.321602333333330	GCCTAATTTTTTACAACACCTTTTTTTTAGATATGTGTACTTCCTGATAAGCAGAGATGATGAAATAATGGC	0.2659488594471190	0.15354564559246800	0.03632386017966630	72	5UTR	CA1	1.1360254875830700	1027
BA089749_2_Multi	7.320362366666670	CGCTCAGCACCTTCCGAAACTACACTGTGCAGTTTGATGTGGGAGTGGAGTTTGAGGAGGACCTCAGGAGCG	1.0708831498154500	0.6182746748165830	0.14628827046755500	72	5UTR	RBP5	1.1345416759781900	1028
BA053375_Multi	7.32027021	GGTGGCGGAGATTGCACCGGAAGACGCTTCCTGGGTTTGAGGAGTTCAGTGACTGCTATTGAACCACC	1.002936637660620	0.5790457377334960	0.13700814435654800	68	5UTR	INTS9	1.1344313962947600	1029
BA116771_Multi	7.320127200000000	GGTAGACAGGACCTGTGAAAAGCAGTGGTTAGTTTAGGGAAAATACCTAGGAGCCCTGTGATTTGGAGAGTGAAAACTCTTTATTACC	1.0478526639859900	0.6049780176233760	0.1431467835676390	88	5UTR	UGT1A6	1.1342602627447100	1030
BA083299_1	7.3201033	CGCCGGAAGTACCTACCTGGGATAACGGCG	1.291609303764260	0.7457109792161190	0.1764468684156760	30	5UTR	PPHLN1	1.1342316627038300	1031
hsa-mir-365a	7.319196666666670	AGATGTGTTTCCATTCCACTATCATAAT	0.3293688490015150	0.19016119363370200	0.04500068299866000	28	pre-miRNA	None	1.133146735908990	1032
BA121384_1	7.3191227	CGTTTTCATACG	1.1238980568903300	0.6488828456873320	0.15355638960531900	12	5UTR	ZDHHC20	1.1330582233696400	1033
BA049808_1	7.318243590000000	TTTCCGTCCTTGGAAA	2.3404858091099300	1.351280111924120	0.31981523712986	16	5UTR	HNF1B	1.1320062324935700	1034
BA120144_1	7.317947466666670	GAGTGGATTTGCAGAAGACAGTGCTGCTC	1.2454875083078000	0.7190825481938230	0.1701962898724000	29	5UTR	XIRP2	1.1316518751948700	1035
BA023075_1	7.317508400000000	TCCGCGGCATTCTTTGGGCGTGA	1.285448004316770	0.7421537513215530	0.17566744498944000	23	5UTR	CLU	1.1311264641230800	1036
BA051038_Multi	7.317387366666670	GCGACGAAGAGGAACGCTGGGCGCAGGAGGCCCACTGCATACGCAGGCGCACTCGGCGATCCCGGCTTTTCCGCGCGC	0.35819206660871700	0.20680228607813100	0.04895081381647370	78	5UTR	HSDL2	1.1309816290485500	1037
BA083625_1	7.316714053333330	CGACGCTCACGTAGTCG	1.180161969510440	0.6813668307842090	0.16129671884235800	17	5UTR	PPP1R3B	1.1301759056653500	1038
BA075333_Multi	7.3161252333333300	GCTGCAGCCGCGGGTTGTTACAGCTGCTGGAGCAGCAGCGGC	1.0401959086346300	0.6005573878601510	0.14217852694693400	42	5UTR	ORMDL3	1.129471291603800	1039
BA022173_1_Multi	7.315652920000000	TGCGGCGAGGAGGGCAGCCGAGCTGTCCGCAAACAACGGGCCTTTAGTTTTCAGGTGGCGAAACTGACTGGTCTGGTTAGAGCGCGTCCAAGCCAAGCCGCA	0.8049253318507370	0.46472385702157200	0.1100278185218680	102	5UTR	CITED1	1.1289060957610600	1040
BA049807_1	7.315588433333330	GGCCCTGTGGCAGCC	2.0920083080250500	1.207821559785200	0.28596582859867500	15	5UTR	HNF1A	1.128828927505710	1041
BA124300_1	7.315329266666670	TCCCAATGAGTGGATCATGATGACCGTATTGTAGGGA	0.3186338351667370	0.1839633305064380	0.04355700523538110	37	5UTR	ZZZ3	1.1285187945659000	1042
BA074852_1	7.314427366666670	GGGAAGATGTGTTTCCC	1.09710349967011	0.6334130008634190	0.14999171427552000	17	5UTR	OCM	1.1274395319353700	1043
BA099406_1	7.313911533333330	CCTATATAAATCGG	0.6482911651060840	0.37429107868725400	0.08863809223716760	14	5UTR	SLC25A5	1.1268222576918200	1044
BA007969_1	7.312679666666670	GGAGTTGCAGTTTGAGAGCAGTTCC	0.9837873649119170	0.5679898999572480	0.13453171884395600	25	5UTR	ATG4A	1.1253481389878300	1045
hsa-mir-6843	7.312535400000000	CCCTGGGGAGCTGCTGCAGGCAGCAGGTGGGCGGGACGCCAGCAGGCTGTCTAGCTGTTCCCATGATGG	0.6298150190566430	0.36362387079202200	0.08612813266608500	69	pre-miRNA	None	1.12517550164204	1046
BA099270_2	7.3124998	CGCCGTGACCTCTTCAAGGGCG	1.3265739958820000	0.7658978536224290	0.18141183345837500	22	5UTR	SLC25A3	1.1251329007443300	1047
BA047323_1	7.311710633333330	CTCGGTGACTCTGGCCGCGCTGCATTATGGAATACAGAGTCTAAGAG	0.9967502517060950	0.5754740261373410	0.13632244240657100	47	5UTR	GTF3C2	1.1241885409565500	1048
BA073233_1	7.3116516	TCTTCCGGACGTGACGCAAGGGCGGGGTTGCCGGAAGA	1.6221035685226800	0.9365219319400220	0.22185186839628400	38	5UTR	NR1H2	1.1241178984566900	1049
BA075687_2_Multi	7.31144	GTGCGGCTCGAAAGGCCGGGAGGACGTCATCGACGCGCTGTCGAGCCTCCAGCCCGCCCGGGTTTCCTTCGCAGTCGCGC	1.3893245503284100	0.8021269031238630	0.1900206457727080	80	5UTR	OXCT1	1.1238646863792700	1050
BA107374_2_Multi	7.311324666666670	GCGGCTGGACCGTCTCACCAGACCGTGTCCCACAGGCCAAGCACCTGGCTAGCCAGTACTGGGGGTGCAGCCGC	1.9420908169767300	1.1212666559722100	0.2656277631645860	74	5UTR	TBC1D9B	1.1237266722350000	1051
BA058403_1	7.3112257666666700	TCTGTGCTCCTGTGTGTGACCAGGGTTGAAAAAGTCGCACTGA	0.9994236458969760	0.5770175109930970	0.13669713913822100	43	5UTR	LCE2A	1.1236083231118600	1052
BA019088_1	7.310557333333330	ATGTTTATAGCTTCTAAATAT	0.297060581433036	0.17150800665599000	0.040634464362731100	21	5UTR	CCNL2	1.1228084394022800	1053
BA012674_1	7.3104616333333300	CTATCCCGGCGGGCCGCGCGCGCGGCCGCGTTTGAATGG	0.38737421667438500	0.2236506082740770	0.052989022595794000	39	5UTR	C15ORF29	1.1226939195733100	1054
BA100938_1_Multi	7.310340543333340	ACTGTGTTCCAGGAGTTTTCTTGGCCGAAGCTGCCCGATGTTTGAGCCTTTTCTTCCCAGAGAAGAAGATGGACTGAAAGCTGCCAGT	0.2456053222272630	0.14180029890231500	0.033596974145239100	88	5UTR	SLMAP	1.1225490166883700	1055
BA071747_1	7.309602866666670	GTCTTAAACATAGGAC	1.2926753297137000	0.7463264495849930	0.17684617800627300	16	5UTR	NFE2L2	1.1216662726372000	1056
BA098624_1	7.308853400000000	TTGCCTGGCAAGTGATCAGACTGGTATAAAATAACATCATCTGTTAGGCAA	0.3202532273688590	0.18489828703025700	0.04381716390273460	51	5UTR	SLAIN1	1.1207694200303000	1057
BA009275_Multi	7.3086628000000000	GCAGCCGGATGCCCGGGCCCACTGGGCGGGCCAGTGGCCGCCTGC	0.7568146052015190	0.43694711603973700	0.10355035194694100	45	5UTR	B4GALT2	1.1205413376959100	1058
BA114526_1	7.308630666666670	TACTTTATTCTACAGCGAAGTTAATTTTGTA	0.17297441510805400	0.09986682512555270	0.023667144092662700	31	5UTR	TTBK2	1.120502885200230	1059
BA100077_2_Multi	7.308629800000000	GCTGAAGGTACAGTATATTATTTACACTGAAGGGGCTTGTGTGTGGACAAGAAAGCGCTGACAGC	1.198384830282090	0.6918878043561280	0.1639684678353920	65	5UTR	SLC38A4	1.120501848099720	1060
BA015232_1	7.3080811	AATAAAGTTTCTTTATT	1.219734586876690	0.7042140920731520	0.16690216900804300	17	5UTR	C6ORF211	1.1198452438139100	1061
BA010222_Multi	7.307401633333330	CTTTGTCAGTAACAGTTGATTGTTACATTCAGTAACACTGAATGTCAGTGCAGTCCAATTTACAGGCTGGAGCAGCAGCTGCATCCTGCATTTCCCCGAAG	0.25710173541499700	0.14843775615096800	0.03518374222681370	101	5UTR	BCHE	1.1190321570171100	1062
BA013412_Multi	7.306471833333330	CCTTCTGGCTGGCCGGCCGCAGGGTAGGGGGTCCGTGGACCTCCCGGCCTGTAGGGGG	0.5720910867289950	0.3302969429239710	0.07829922564253530	58	5UTR	C19ORF60	1.117919507727980	1063
BA074177_1_Multi	7.306416333333330	CGGAATGGGGCGGGACTTCCAGTAGGAGGCGGCAAGTTTGAAAAGTGATGACGGTTGACGTTTGCTGATTTTTGACTTTGCTTGTAGCTGCTCCCCG	0.6394271536057280	0.36917343926142300	0.08751583874142700	97	5UTR	NUF2	1.1178530934071100	1064
BA037956_2_Multi	7.3063115	AGGTTTTGCATGTTTAATGATTGCTTTAATGGATTAATTGTTGTTCTTTCCCCAAGGCCT	1.0307308542542800	0.5950927361657590	0.1410740363662670	60	5UTR	FAM133B	1.1177276441343500	1065
BA044087_Multi	7.3059395	GGTGACCGGGGACCGAGTAGGTTGTTTTACTTATGTTTTTTTGGTTGGTTTTGCCTTTTTTTTAAACTAGCATTTCAGATCTGCTCGGTAGACCTGGTGCACC	0.22463302926793700	0.1296919399167250	0.030746631458957100	103	5UTR	GHITM	1.1172824886863400	1066
BA092614_1	7.305690666666670	GTGTTTTTTGGTTCCTGCGTTGGGATTCCGTGTACAATCCATAGACATCTGACCTCGGCAC	1.1279531009010700	0.6512240264385040	0.1543937667724600	61	5UTR	RPL41	1.1169847211756400	1067
BA016609_1	7.304972166666670	GCTGATCGCAGT	1.120592986221620	0.6469746622470580	0.1534014039553770	12	5UTR	CAP1	1.1161249249675900	1068
BA104361_2_Multi	7.3045005000000000	CTTTAGAGGAATTGTCTTAGAAGAAAGAAGGCAAGCCACCATTTTACCCACGTAAATATATGAATATATTTCTGACATTGAGGTGTTCCAGAAGATGATAAAG	0.3413715179796780	0.1970909377992390	0.046734409557461000	103	5UTR	STAG2	1.1155605029613800	1069
BA033271_1_Multi	7.303919666666670	GGCTAGTTCCTGGTGCGTCACGGGGGAGTTCCTTAAAGGGGAAGCGAGCC	1.4791080732965700	0.8539634442783210	0.202508809077797	50	5UTR	EDEM1	1.1148654461798800	1070
BA021093_1	7.3034265200000000	CGGGATTCAAACTCCCG	1.2550872798948700	0.7246249789037790	0.17184910075536300	17	5UTR	CEP55	1.1142753200365100	1071
BA027368_Multi	7.30313755	GAGATTCTGTGCCCCTTGTCGGGCCGCTTGTTTGGCTGCTGCCGTCACCTC	0.704695660804671	0.4068562294623380	0.09649217969400990	51	5UTR	CXORF15	1.1139295228058300	1072
hsa-mir-6853	7.303088366666670	GTCAGGTGATGGTGATAAGGTCAAGGCCTG	0.7127753363556460	0.4115210323166580	0.09759916634843850	30	pre-miRNA	None	1.1138706673521100	1073
BA029741_1	7.302948733333330	GGGTTGCAGTTGATGACGTTTTGATTT	0.4725330772407830	0.2728170993459680	0.06470442207597170	27	5UTR	DFNB59	1.113703574505180	1074
BA076156_1	7.302651766666670	CCGCCACCATTCCGTGCTGCGG	0.4161632606754500	0.24027197057780300	0.056987964642521900	22	5UTR	PACSIN3	1.1133482080279200	1075
BA115592_2_Multi	7.301924	TGCCTCTTTCGCACCTGGTCCGCTGAAGGTTCTCGGCTTGTGAATTATTCACGAGGGGCGGATCAGCGTGCCGAAGGGACGTGCTGAAGGGGCG	1.0383997539642400	0.5995203774776970	0.14220906078510900	94	5UTR	UBA1	1.1124773228221500	1076
BA018725_1	7.301732333333330	GGCAGGTGCAGCTGCC	0.9487206044124330	0.5477440963432630	0.1299308932595900	16	5UTR	CCDC88B	1.1122479640563700	1077
BA051166_1	7.300688466666670	CCTCAAACGGGTCATTGCCATTAATAGAGACCTCAAACACCGCCTGCTAAAAATACCCGACTGGAGG	0.9174345834402870	0.5296811037131220	0.12566411888811500	67	5UTR	HSPB1	1.1109988163852400	1078
BA096759_1	7.300515466666670	GTTTCCCGGGAGAGAC	0.6922999873754470	0.39969958407118900	0.09482891866148510	16	5UTR	SERPINI1	1.1107917951688300	1079
BA101031_Multi	7.299689133333330	TTTTCCTTGCAACGTTAGCTGTTGTTTTTCACTGTTTCCAAAGGATCAAAATTGCTTCAGAAATTGGAGACATATTTGATTTAAAAGGAAAA	0.45504490299123600	0.2627202972353570	0.06233757283078220	92	5UTR	SMAD4	1.1098029597247300	1080
BA083768_1_Multi	7.298746666666670	ACTGCAAGTCCTTCGTAACCACTCCAGGACGCTGCCAGGGCCTGAGAAGGGACAAACTCCAATTGCTCCAGTTCAAACTGGTCCTGGCCTGGTCAAACGGAGGAGACAGAGCAGT	0.42668445293052700	0.24634638375846800	0.0584599620204921	115	5UTR	PPP2R2B	1.1086751528128100	1081
BA056385_Multi	7.298526353333330	TGCGGTGCCCTGGCCGCCATTGTTTGAATTTGAAAACGGTAACATCGCA	0.3858200194085140	0.2227532920642530	0.05286272882090850	49	5UTR	KIF20B	1.1084115138864600	1082
BA032365_Multi	7.29831481	GTCTTCAAAGAGAAAGATAAGAAATTCTGGATTTTCAAAATCCTTTTGAAGCC	0.04274797752079370	0.024680556328942400	0.00585723946331026	53	5UTR	DSPP	1.1081583696194600	1083
BA001256_1	7.296852333333330	GAAGTATCGCGAGCTGAACTTC	0.9665592477868560	0.5580432418974640	0.13246249254235800	22	5UTR	ACOX3	1.1064082904373300	1084
BA083496_1	7.296511733333330	CAGGGTGCATTGCCCTG	0.7746961578323560	0.44727103526468000	0.10617349579433100	17	5UTR	PPME1	1.1060007099384300	1085
BA080456_1	7.295736866666670	GCTATTTGGTGTCTTACATGGGAATTGTATTATAATCTTGACTCTTCTTCTAGGTGCCTTATGCCTCTGGC	0.12657407772155900	0.07307757784497100	0.017349046441060800	71	5UTR	PIP5K1A	1.1050734623090000	1086
BA020274_1	7.295287066666670	GGGATTCTGGGTAACGGCCCGGACCC	0.6699683078051190	0.38680638285980300	0.0918357703655434	26	5UTR	CDC37L1	1.1045352071463300	1087
BA073849_1	7.295257433333330	CGGTTTGGAGATCG	1.603420883192470	0.9257354785354370	0.21978948623062300	14	5UTR	NTSR1	1.1044997462867200	1088
BA110717_1	7.294857086666670	TTTCCACAAGAGAAAATGTTGAAA	1.5163113291017600	0.8754427540321810	0.2078603200977350	24	5UTR	TMEM168	1.1040206696744600	1089
BA097199_Multi	7.294621266666670	GCCAGCAAACGCGAGCTCGGGTAATTTTTTCTGCAGGATGAATTAAGAGAAGAGACACTTGCTCATCAGGC	0.5844583618476030	0.3374371925428410	0.08012182407856190	71	5UTR	SFMBT2	1.10373847462675	1090
BA006718_1	7.2933712	CTTTCAAAGGAAAG	0.15470286237442400	0.0893177392362796	0.021211434072411400	14	5UTR	ARMC2	1.1022425768121200	1091
BA100659_1	7.293184933333330	CGCGAGGTCAGGAAGAAGCCGCTTATAAATTACCGCTTCCTTCGCG	0.05885972168013820	0.03398267615645410	0.008070509964874360	46	5UTR	SLC6A6	1.1020196799802700	1092
BA001629_1	7.2929839	CACTGTCAATGATTAGCTGAGCTCTCTTTCTGACAGTG	0.26302831181834900	0.15185946663281600	0.03606593891128	38	5UTR	ACSM2A	1.1017791125513300	1093
BA052107_Multi	7.292078066666670	TGTGATTGTTTTTAGTTTGTTAGCTGCCTGGAGTGTTATTTTAAGAAAGCAGAAGCACCATCATTTGCACACTCCTTATAGATCACA	0.5734041823205190	0.3310550590172090	0.07863385129427610	87	5UTR	IGJ	1.10069514308004	1094
BA089880_1	7.292064190000000	CAGCACCTGCTTGGTCCAAAGGGTATGAGATTCAGGACTGTTTGTCTAAGCTGTCTGTGGTCAAAAGTACATTCTGGACTGAAGAGATGGTGATG	0.9187612693064500	0.5304470661550810	0.12599467659190300	95	5UTR	RCL1	1.1006785375054000	1095
BA050599_Multi	7.291955800000000	GGAAAAATAATTACCTGACTTGATTGTTCTGTGAGCAGATAAAAAGTACATATACAGTTCATACAATAATCTTATGTATGTAAAACC	0.20414627336564300	0.11786390588171300	0.027996093087350200	87	5UTR	HOXC9	1.100548832131720	1096
BA063525_Multi	7.291507800000000	CTTTCTTACATGCCTCTGTTTTTCTTTTAGTGGCAGAGCATTTCTATAACACTGGTTGAGAAAG	0.5264864400751360	0.3039670879020680	0.0722054278094767	64	5UTR	MARCH11	1.100012730947020	1097
BA090728_2	7.291394666666670	AAAGAGTTAATACCTATTCTTT	0.694654074684726	0.40105871701289700	0.09527039838625190	22	5UTR	RGS8	1.099877349442490	1098
BA124145_1	7.2913928	GCGGGAGTTGGAGATTCTGC	0.36079509346859300	0.20830514433638800	0.04948232846111280	20	5UTR	ZRANB3	1.0998751156875500	1099
BA124158_1	7.291252866666670	CTGGGGCAAGGAACTTCCTGTTCCATTTTCCCAG	1.3919009976675400	0.8036144156886630	0.1909001132070010	34	5UTR	ZSCAN10	1.0997076638443000	1100
BA075586_1	7.290860966666670	GGTATATTTCTAATTAGTAAAGTTGAACAGATAAATATTCC	0.3861786036594000	0.22296032077802800	0.05296748976903870	41	5UTR	OSGEPL1	1.0992386949731300	1101
BA071267_1	7.2907888666666700	GGGGTCAGTGGTTCCGGGTAGGAGCTAGGTGACCCT	0.7086742429866160	0.40915326495607700	0.09720131194947360	36	5UTR	NDUFB7	1.0991524161887200	1102
BA030028_Multi	7.2905846	CCAAGAGTGGCTATGAATCTGCATGTAAAGACTTTGTCCCTCATGACTTGGAGGTCCAGATTCCTGGAAGAGTCTTTTTGG	0.6901451284460620	0.3984554756882420	0.09466252246027860	81	5UTR	DHRS12	1.098907979577120	1103
HIV_2014_Siegfried_nucs_1_753_3	7.2905795	CTAGAGATCCCTCAGACCCTTTTAGTCAGTGTGGAAAATCTCTAG	0.7029487723594940	0.40584766294827100	0.09641877883088630	45	HIV-1	None	1.0989018766395300	1104
BA061115_1	7.29006101	ATTTATGAGATGTCATAAAT	1.7409703020880900	1.005149672561710	0.23881422935966500	20	5UTR	LYG1	1.0982814232840500	1105
BA075664_1	7.289032833333330	CTGGGGGAGGCCAGTCCCGATCAGTCCTTTCTGGCTCCAGCTCCAG	1.1671418182276000	0.6738496429361730	0.1601230019009060	46	5UTR	OTUD7B	1.0970510511209200	1106
BA096866_1	7.288347916666670	CTGGGTTTCCCGGGAGATCCCAG	0.7356145988086360	0.42470728664198500	0.10093022550782300	23	5UTR	SETD8	1.0962314425574900	1107
BA032459_1	7.288298666666670	GTGGAAATAGAAGGATTTCTGC	1.8294540158762100	1.0562357685361700	0.2510124927019380	22	5UTR	DTX3	1.0961725073268000	1108
BA018925_2_Multi	7.2881106	AAAGGTGTCTGGAACTGGATTACAGTTTCTTCTGATTGAACGCAGCCTTT	1.9499807384464500	1.1258219042566400	0.26755641420239300	50	5UTR	CCNB3	1.095947456516980	1109
BA019680_1	7.287192476666670	TTTGACCCAGCACTTGGGGCAAA	0.9962626218439000	0.5751924929051380	0.13671419068919900	23	5UTR	CD36	1.094848780162740	1110
BA056203_1	7.2870635000000000	TTTTTGGACCAGCCCTTCCTCCTGGATTTAAAAA	1.811740022590370	1.046008589744170	0.24862415739760900	34	5UTR	KIAA1704	1.0946944396631900	1111
BA116517_1_Multi	7.286725633333330	CTAGCCAATGAGAAGTGCACGGGTCCTGGTCGCCTAGGAAACCGCGTGACAACAAGATGGCGGCGCTGCGGGACGGCTAG	1.4637665576008400	0.8451060160616150	0.2008812505447980	80	5UTR	UBXN11	1.0942901300197300	1112
BA010978_2_Multi	7.286308176666670	CGGGCCCCGCTCCCGCCCTCCGCTCGCCTGGCCCGGACCGGAAGCGGCGCCGCACGGCCTGGGCCTGGCGCGGGGGGCGGGCACCGGGGCCCG	0.10560027049416400	0.06096834459630290	0.014492973387034800	93	5UTR	BRD7	1.0937905786501700	1113
BA071553_1	7.285516333333330	GCTGTCTATTTCTGTGCTGTATATCTGTCAGTGTTTCAGAGCTCTAGCCCGGGAGGAGGCGGC	1.1135397347299000	0.6429024655996520	0.15284293985247600	63	5UTR	NEK9	1.0928430158173700	1114
BA092362_1	7.285025386666670	CGGTCGTCCCGAATCCGGGTTCATCCG	2.3632400697668900	1.3644172904396200	0.3243969573657460	27	5UTR	RPL12	1.0922555223137500	1115
BA123903_1	7.284810500000000	GTTCAGCAGCTGGAC	1.909464115521220	1.102429621104110	0.2621158251846390	15	5UTR	ZNF777	1.0919983772321000	1116
BA068612_1	7.284586333333330	CATTTCTG	0.2832033514751780	0.1635075312095980	0.03887706707233000	8	5UTR	MTMR2	1.091730127197350	1117
BA078545_1	7.283877666666670	ATGTCCAGAGCCTCCTGGACAT	0.6731309799729130	0.3886323524872380	0.0924138227984489	22	5UTR	PDK2	1.0908820980911900	1118
BA070296_Multi	7.2837694	AGAGCTGAAGCTCCCTGGACACTCAAGGCTCTTGTGGTGACAGTCTGACGTAAAGGCGTGCAGGGAGGCCTAGCTCT	0.14279456338562100	0.08244247960950300	0.019604487119762500	77	5UTR	NAT8	1.0907525403048900	1119
BA088660_1	7.282916266666670	ATCTTAAAGGAT	0.10803336678574500	0.06237309339521130	0.014833805968661900	12	5UTR	RANGRF	1.0897316345220700	1120
BA113593_1	7.282846153333330	GTCTTGTGCAGAACTGGAGAAAAAACTCAGTGAAGCAAAATCAAGAC	0.851032457449065	0.49134381839732600	0.11685437801807100	47	5UTR	TRIM31	1.0896477330911200	1121
BA078390_1	7.281992913333330	ATGATTAGTTTTAGAAGGATGGACTATAACAT	0.3853938869693420	0.2225072643857860	0.05292423263193320	32	5UTR	PDGFRA	1.0886266996651600	1122
BA047030_1	7.281732713333330	CAAGCCTATGCTGTG	1.1202044804452400	0.6467503583324830	0.15383762691454900	15	5UTR	GSS	1.0883153301824400	1123
BA048918_1	7.280607450000000	CATGAATATG	0.3364602596474330	0.19425542147905600	0.04621321255926690	10	5UTR	HEPH	1.0869687788295400	1124
BA112584_1	7.280316966666670	ATGGGATTGGGGTTTTCCCCTCCCAT	0.7231388835310430	0.41750442906813300	0.09932793954466190	26	5UTR	TP53	1.0866211706618300	1125
BA094148_1	7.280242683333330	GGAAACTGCCGTTTTGATTGGTTTCC	1.0387183680997300	0.5997043294345890	0.1426763383146100	26	5UTR	SAP30BP	1.0865322791819100	1126
BA039782_1	7.2800865	GCCTTTAAGAGGC	1.047457059118540	0.6047496150466600	0.14387975460436300	13	5UTR	FBXO2	1.0863453817041600	1127
BA057978_1	7.279886966666670	TACTGAGAGAGTG	0.6149640503278330	0.35504965999871700	0.08447439543273760	13	5UTR	LARS	1.0861066092568700	1128
BA066059_Multi	7.2794882933333300	CAGCGTCTCCGTTGCCAGGAAAACAGAGCGGCGCGCTTTCCGGCGCAGTCGCGGCGCGTCGCAGCTG	0.5908910211655270	0.34115109013165000	0.08117205459436950	67	5UTR	MKS1	1.0856295350463600	1129
BA073215_1	7.278546866666670	GCATGGTTGAGAACTTCCTGATGCTGTTCTCATCCTGT	0.8734517461120870	0.504287600741962	0.12000358891858000	38	5UTR	NR1D1	1.0845029726550500	1130
BA084654_Multi	7.278485	GCAAAGTGTATAATTTATTGCTTTAAAATTTCTTTCTGAAGGTTTCAGTGTTGACTGGTGGGCTCTTGGAGTGC	0.4622757765045020	0.26689504400471700	0.06351263710847820	74	5UTR	PRKCI	1.0844289396343100	1131
BA092383_Multi	7.278238766666670	CTTCTGCCGCCCCTGTTTCAAGGGATAAGAAACCCTGCGACAAAACCTCCTCCTTTTCCAAGCGGCTGCCGAAG	0.38182104590981300	0.22044448363829500	0.05246063754578930	74	5UTR	RPL13A	1.0841342834251300	1132
BA109287_1	7.2771692	AGCCTGACTTCCGTTTCCGGGGGCGGCT	0.5937947998073830	0.3428275875121920	0.0815969484133175	28	5UTR	THUMPD3	1.0828543817351400	1133
BA084396_1	7.276874333333330	GTTTGATGTCCTGTGACTGAGAAACCAGGCTTTAAAC	0.39111664403357100	0.2258112997173260	0.05374789038776920	37	5UTR	PRICKLE1	1.0825015282321800	1134
BA056345_Multi	7.276506666666670	GTTGAGTCTGAAGCGCTGGGAGGCGGACATTAAAGTGAAGTGGTTGCGGTAACCTGGCCTGGGCCTGAAAGAAGTATTCAAGTATTTATACAGATAGGAATCAAGATAATCAAC	0.981106976402335	0.5664423769297080	0.13483214148579600	114	5UTR	KIF18A	1.0820615582867000	1135
BA018022_Multi	7.275926813333330	TGACGTCAGCGGGAGAGTATTATGGTCTGTCGTGCGCTGGCTGCTGCTTTTCTGCTCCTGGAAGCGGCCTAGGGGGGAAGCGGCGAGTCA	1.0139079994287800	0.5853800564037240	0.13935104426432300	90	5UTR	CBX8	1.0813676742265400	1136
BA016620_Multi	7.275686300000000	GATTGCTGGGCGGTTCTTGCCGGAAGCGGAGAGCGGCTGATCGCAGTCCGGAGGTGAGGCGGAACTCTGAGGTGGTC	0.8146260015346860	0.47032454127491900	0.11196552021967800	77	5UTR	CAP1	1.0810798628807000	1137
BA055923_1	7.275660866666670	GCCTCAACATGGC	1.0320120065882300	0.5958324098106400	0.14184443523424500	13	5UTR	KIAA1012	1.0810494279697000	1138
BA078748_Multi	7.275494733333330	TTCTGGACTGAAGTGACTGATGAAAAACAGTAGTCAAGTCTGGAGGGTGATTCCCTTTCAGTTCACTTGCCTTTCAGTTCTGGGG	0.9188424254621700	0.5304939216834320	0.12629277583727900	85	5UTR	PDZRN4	1.0808506237803700	1139
BA085729_Multi	7.275293833333330	GTTGATTCTTTCAGGGAGCGGATCACAAGTGAGGCAGAAGACTTGGTGGCAAATTTTTTCCCAAAGAAGTTATTAGAACTTGATAGTTTTCTGAAGGAACCAAT	0.5356926577191850	0.3092823001370770	0.07363175563642430	104	5UTR	PSME3	1.0806102159053600	1140
BA118220_1	7.275187833333330	TCTCCGCTGCGGAGA	0.21024599161376000	0.12138557985424400	0.028899046516772800	15	5UTR	VGLL2	1.0804833705357600	1141
BA071756_1	7.275048266666670	CCTTTTTTTGTCTTAAACATAGG	0.3993109156265240	0.23054226462733000	0.05488773421011040	23	5UTR	NFE2L2	1.0803163574658000	1142
BA007241_2_Multi	7.274968933333330	GGCCTCAGGCTGAAGCCCGATCTGGCATTTCCTTGTGCTCATAATGAGAATAGTTCTCCAATTAGCC	0.5081279290423060	0.2933677966153430	0.0698460617081269	67	5UTR	ASB12	1.0802214228810100	1143
BA121171_2_Multi	7.2744213	GCTCGTGTGTCTTTGTTTTTTTCTGAACTCCATTTTTCTTAGGTGGACCAAAGACCGGCGTGC	0.13767335740523700	0.079485749958153	0.01892567830862870	63	5UTR	ZC3H7A	1.0795660950265900	1144
hsa-mir-8064	7.274384766666670	GGACATCCTTCCATAGTAAATAAGCGGTGCC	0.41405666147323700	0.23905572496133100	0.0569198186175915	31	pre-miRNA	None	1.0795223772514100	1145
HIV_2014_Siegfried_nucs_1177_1351_Multi	7.274107873333330	GACAAGGACCAAAGGAACCCTTTAGAGACTATGTAGACCGATTCTATAAAACTCTAAGAGCCGAGCAAGCTTCACAAGAGGTAAAAAATTGGATGACAGAAACCTTGTT	1.2971626357940100	0.7489171969583980	0.17832601033446000	109	HIV-1	None	1.0791910316174000	1146
BA066395_1	7.273104466666670	GTGGCTGCTGTCGGGGGGTCGC	1.5485139384970600	0.8940349392351630	0.2129096241631130	22	5UTR	MLL5	1.0779903005845100	1147
BA077171_1	7.272886020000000	GGGAACTAGTCAACTGGAGTTTTTGTTGACTTCCC	0.9682188220558670	0.5590013975484170	0.13312718216583100	35	5UTR	PBX3	1.0777288954130900	1148
hsa-mir-518e	7.272293566666670	CTTTCTGTTGGCTAAAAGAAAAGAAAG	0.6204245573840900	0.35820228521755900	0.08531346427320710	27	pre-miRNA	None	1.077019933507120	1149
BA123002_2_Multi	7.272209243333330	TATTTGGACTCTATAGGTCACATTTAATATATTTTTCCTCCTGAATATTTCTAATCATGTTTCTAATTTCAAGAAGTCCTAAATA	0.7302746497310560	0.42162426560458500	0.1004199171524830	85	5UTR	ZNF436	1.0769190276167200	1150
BA102378_1	7.272022946666670	CGCCCCTCTAAAGCCCTGCCTGCTATTGGTCACGGTAGGCTGCCCTTCAGAGAGGCG	0.4190419292101260	0.24193397063120600	0.0576238458381385	57	5UTR	SOCS5	1.0766960948852300	1151
BA068606_1	7.27173229	TAATGTTCTTGGGCAAACATGCTGTGTATGTGCTCAGGACATTA	1.4800349807382300	0.854498594539277	0.20353265517950300	44	5UTR	MTMR2	1.0763482792974200	1152
BA039558_1	7.270922	ATGGAAGTATGATGT	1.657915680027490	0.95719806415757	0.22802000626983600	15	5UTR	FAT3	1.0753786421792300	1153
BA019174_Multi	7.269963733333330	GCATGGTTTCACTTTTGCAAACATTTATTTATACCCTTCGAGAGAAAAACGTCTCAGCTGTCACAGGAAGCTGCTTCGGGGGGTGAGCAAACTTTTTAAAATGC	0.4283025472289570	0.24728059093724100	0.058913986773435700	104	5UTR	CCRL2	1.0742319281273200	1154
BA111337_Multi	7.269859066666670	GCTTCTGGATGTCCCGCACGCGCTGCTCGTGCAGGCGCGGAGCGCTGCTGAGCTTGAACACCACCCAGGCGCGCACGTAGTAGTAGATATCGAAGATAAGC	0.5684813825814730	0.3282128792627040	0.07819702931904700	101	5UTR	TMEM61	1.0741066782969600	1155
BA079802_1	7.2694664766666700	GGGCTGATTCACTCTGTAAAAAGTGTTATTTGTGCCT	2.232057804289810	1.288679174153530	0.30704561489542700	37	5UTR	PHF8	1.0736368837342400	1156
BA075812_Multi	7.268833066666670	GGCACGGGCTTGGCGCCTGCGCAGTCGCCGGGGCGCTGGTGTGATCGAGCTCACGTAGCGAGGGCTGCAGTCGCCTCCTCCCTGGCGCTGCCATCGCGGCC	1.2078170469618700	0.6973334971952550	0.1661638169269100	101	5UTR	P4HA1	1.0728789108516500	1157
BA057140_1_Multi	7.268790666666670	CCACCTTCCTCCCACCCCGGGAACCCGGAAGTGGAGGAGGAGGCGCGGCGGCGGCGGCGGCGGCGGCTGCGGTGG	1.3281990813734700	0.7668360971683880	0.18272628037898300	75	5UTR	KLRAQ1	1.0728281727038100	1158
BA012347_2	7.268414966666670	CACGATTGGCTAGTCGCTCACAAGCCCCGTGCCCTGGTTGGCCCAAGACAGCGCGGAAGCGGGGAGTTAAAGAGTCTATGCCTGTCGTG	1.018185865688590	0.5878498836403770	0.14008361800448100	89	5UTR	C13ORF34	1.072378589634410	1159
BA032038_2_Multi	7.268398900000000	GCTTTTTTTTTGACCCTCTCAGAGAATCATTCTGATAATAGAAGATAGACCCGTGAACAGCTTCATGTGCCTTGTTTTTCTAGGAAAATGC	0.5602143155043700	0.3234398858603300	0.07707533986671680	91	5UTR	DPP8	1.072359363386560	1160
HIV_2014_Siegfried_nucs_8807_8914_1	7.267138366666670	CCAGCTTGTTACACCCTGTGAGCCTGCATGG	0.3693571974201980	0.21324847735767700	0.05082567288306870	31	HIV-1	None	1.070850940588910	1161
BA093285_1	7.2662304	CGCTGTTCAGCG	1.220168060359280	0.7044643581050140	0.16792311737861800	12	5UTR	RPUSD4	1.0697644182548300	1162
BA042426_1	7.265956266666670	GTTTGGACATATTTGACTCTTTTCCCCCCAGGTTGAATTGACCAAAGC	0.9356731701266760	0.5402111566461470	0.12877495208981300	48	5UTR	G3BP1	1.069436375387050	1163
BA014765_2_Multi	7.2657236	GCTCCTGGAGAGACTGCCCAGCTATGACTGGCTTCTTCAAGGGGGCAGAGGACAGATATTCTTCCCACCTTTGGAGGCCCCAGGGAGGCCCCAGGAGC	0.15601362920953500	0.09007451082137550	0.02147255219143420	98	5UTR	C3ORF32	1.069157953789640	1164
BA120179_Multi	7.265667546666670	CCTGTTCTTTCTCTCCTTAAGGGTGAATCACCAGGATTTTCAACTGAGAAATTTAAGAATAATTGAACCTAACGAGGTGACACACTCAGGAGACACAGG	1.5650013576918000	0.9035539551454910	0.21539677498866500	99	5UTR	XPNPEP1	1.0690908773199800	1165
BA031197_1	7.264635133333330	GGTCACGTGGTGGCTGGGCC	0.641627528678955	0.3704438264022690	0.08832205842450180	20	5UTR	DNAJC8	1.0678554353309200	1166
BA077672_Multi	7.264491316666670	GCCGCTTTCACAAACTCCTTTCTTACCGTAGGTTTCTCCCCTCCCGCCGCCCGGGCGAGCGACACGGC	1.7654177227210000	1.0192643974451100	0.24302014356747400	68	5UTR	PCGF2	1.0676833364796300	1167
BA078132_1	7.263722633333330	CTCTCGCCCCCGTGTTACTGGGTAGAAGAAAACAAAAACAAACAGAGCGAGAAG	0.7209442520971110	0.41623735801898000	0.09925272322330790	54	5UTR	PDCD4	1.0667634881634300	1168
BA041147_1	7.263071133333330	CAGGCCAAAGAATCCTG	1.6866569128875100	0.9737918226861470	0.2322236533174960	17	5UTR	FKBP5	1.065983867802200	1169
BA040641_1	7.261885333333340	CCCGGTGCCAGCGCGGAGATCCGCTCGGG	1.099805772787780	0.6349731589753310	0.1514490689820560	29	5UTR	FGF5	1.0645648749789500	1170
BA083768_1	7.261317200000000	CAAACTCCAATTG	0.84862343173747	0.4899529667542520	0.11686907600420900	13	5UTR	PPP2R2B	1.0638850157087100	1171
hsa-let-7f-1	7.2601754666666700	ATAGTTGTGGGGTAGTGATTTTACCCTGTTCAGGAGATAACTAT	0.32750299542241300	0.18908394256753900	0.04510951517991040	44	pre-miRNA	None	1.062518755457350	1172
BA077901_1	7.26015528	GACCTAGAGAGGTC	0.7362636383375870	0.4250820097887390	0.10141155525499800	14	5UTR	PCOLCE	1.0624945989932500	1173
BA070637_1	7.259508	CCTCTTGGCATATGCTTCTGG	0.869770831738677	0.5021624238376100	0.11981126430863900	21	5UTR	NCOA6	1.0617200285137200	1174
BA003995_Multi	7.258085433333330	GCCTGTGAGGGACCCTTACGAAAACATACCGTTTCATTTACTGC	0.4303731278940440	0.2484760412416080	0.05929568229074860	44	5UTR	ALKBH4	1.0600177078098900	1175
BA039451_1	7.258054566666670	CTGTCAAAATGGCAG	1.530597404749450	0.8836908236530390	0.21088259817980300	15	5UTR	FARS2	1.0599807710764800	1176
BA081420_1	7.257959666666670	CCAGCGCCGCGTTTGAATTCGGGGAG	0.9675161054151320	0.5585956839067250	0.13330414467010700	26	5UTR	PLK1	1.059867208571060	1177
BA016036_1	7.257765233333330	GCGGCCGGAAAGCAGGGCCCC	0.7371340105644720	0.4255845194282260	0.10156487387866700	21	5UTR	CABYR	1.0596345390613600	1178
BA038356_3_Multi	7.257726100000000	TGATTGGTTCTAGCAACAGATGGGAATTTGGAGTCACTCTGAAATATATCCTGGAATAAGTGTGTTTGACTAGAACCACA	0.6803279014440840	0.39278749703595500	0.0937384370903834	80	5UTR	FAM19A4	1.0595877099846600	1179
BA041771_1	7.257573666666670	GCCAGCTACTGTGGAGGCAAACCTCCCTGAGGTTGCCTACAAAGGGC	1.5189439352347200	0.8769626898917140	0.20929087391990000	47	5UTR	FOXP1	1.0594052999610300	1180
BA115156_1_Multi	7.257369266666670	CTCTTTTGCTCACGCACCTCGAAGAACTGGTGCTCCCGCGGGAAGCGCACGGGGCGCGCAACGAAGCGAAAGGG	0.9458725685851470	0.5460997820917180	0.1303327051207900	74	5UTR	TUBGCP2	1.0591607037955100	1181
BA119500_Multi	7.255681133333330	GTTCCTCTCGGCCCCGGATGTGACTGTTTGGCTGCGCCGCCTCACGCCTGACGCTCGACGGGATTGGGCGCCGGCGGGTGAGGTTATCACTAGGCGCCGAGGAGGGGAGC	1.3816190252552700	0.7976781161486380	0.19041892826684100	110	5UTR	WDR53	1.0571405915635300	1182
BA010912_Multi	7.255199823333330	TTAGCGGTAGCCCCTTGGTTTCCGTGGCAACGGAAAAGCGCGGGAATTACAGATAAATTAAAACTGCGACTGCGCGGCGTGAGCTCGCTGA	0.7586862839920260	0.4380277302932730	0.10457138362365000	91	5UTR	BRCA1	1.0565646298197600	1183
BA094440_Multi	7.255143233333330	GAACCTAGGGCGCTCGGCGACGCGGTCCTGCGGACTGTCGCTAGTGAGGCACCCGCCGGCCCGGAAGGGGCTGATGCGAACTGGGGCCACGGCAGCCATCGCGCTTTGCAGTTC	0.6107813059424320	0.35263475140185400	0.08418597487314000	114	5UTR	SAR1B	1.0564969111455600	1184
BA045567_1	7.254906566666670	CATTCATTTTTTTGTTTAATTAACTTCCTTTCCTGATGTTTG	0.14699972443920900	0.08487033047577810	0.02026211131575590	42	5UTR	GOLGA1	1.0562137029304300	1185
BA019512_1_Multi	7.2546693400000000	GCCTTGTCAGCTCACAGCAGGCGTTAACAGCCTCTAATTGAGGAAACTGTGGCTGGACAGGTTGCAAGGC	0.882349891470455	0.5094249473599040	0.12162510103740400	70	5UTR	CD244	1.0559298245888200	1186
hsa-mir-1204	7.254614266666670	TTATTTGAGATGAGTTACATCTTGGAGG	0.18965854450989800	0.10949941172690200	0.026143160413274800	28	pre-miRNA	None	1.0558639208405000	1187
BA117343_1	7.2540096	GCAGCGGCTGCGCCCTGCGCCGGGGCGGAGCCGGGGGC	0.1172163576863310	0.06767489566363030	0.016158836857112900	38	5UTR	USP12	1.055140343795080	1188
BA021835_1_Multi	7.2539401	GGCTTTCGGGACCTGCATGGAGCCCACCTGGCGCCCGACACTCACTGTGGGTGACAGTCACGGTGAGCC	1.7607160335956500	1.0165498759629400	0.242725471857102	69	5UTR	CHMP5	1.0550571763121900	1189
BA080311_1	7.253575666666670	GTTACCCTGGTAAC	0.8832270752739490	0.5099313896649800	0.12176437054799900	14	5UTR	PIH1D2	1.0546210755493700	1190
BA119923_1	7.253560366666670	CTTTTAGCG	0.9008317080492580	0.5200954291367900	0.12419166071726400	9	5UTR	WRAP53	1.0546027667365900	1191
BA021998_1	7.253099746666670	TTGTATTCCCTGGAAGAGCAGCCGGAAAAGCCTCCGCCTGCTCATACCAGGATAGGCAA	1.252526062930060	0.7231462595996910	0.17268838244030600	59	5UTR	CHRNB2	1.0540515637729800	1192
BA047703_1	7.2528428	AGCGCAGAGCGGTTTGGTCGTTCGTTGGGCGGTGCT	0.25068024837232400	0.1447303088782840	0.034563033459421500	36	5UTR	H3F3B	1.0537440874060100	1193
BA036181_1	7.252223366666670	TTCCCCCGGCGCTCGGAGCCCGAGTCCGCGGGAA	1.2620889998291700	0.7286674237926390	0.1740278720082040	34	5UTR	EPS15L1	1.0530028397635000	1194
hsa-mir-4524b	7.2522141	TCTCAAAATAATTCTGCAGTGAGA	0.6236111758334120	0.3600420802370790	0.08598907412750150	24	pre-miRNA	None	1.0529917507657800	1195
BA061222_1	7.252198633333330	GTCCTGCAGTGAAGAAAATGAGGCACGAGGAATTGTTAACCAAGACCTTCCAAGGCCCAGCTGTTGTGTGTGGGAC	0.5529947138268370	0.3192716468883640	0.07625200877498080	76	5UTR	LYSMD4	1.0529732425106000	1196
BA063522_1	7.2515536	GCACAAGACATTATCACCAGAAAGACTTAAAACAGAAGTGTGC	0.7073380911831280	0.408381837352655	0.0975429721960723	43	5UTR	MARCH10	1.0522013605146800	1197
BA106494_1	7.251432033333330	GAGGTGTTTCCTCCTC	0.6764256522051960	0.39053453238743800	0.09328166479335490	16	5UTR	SYTL1	1.052055887224460	1198
BA064398_2_Multi	7.2511224	TGCGTACCCCCTGGGCTGGATATGTTCATGTTCACGTG	0.5659847465776880	0.32677144579385	0.078054777640726	38	5UTR	MDGA2	1.051685363124410	1199
BA096032_Multi	7.2505564133333300	TTTTAGCTGTAACATTATGTAAGTCTGCATAGGTCACACTGATGTCTTGCAGATTTCCTGGCACATCATGGAACCGACTGCTGGACTTACCATTATTCTGAAA	1.4512322998691200	0.837869358986115	0.2001546111965130	103	5UTR	SELL	1.0510080726723500	1200
BA081320_1	7.2503126	GGACCCTGGCATCCGGTCC	1.5919270121382900	0.9190994889882760	0.21956667249606400	19	5UTR	PLEKHG2	1.0507163123668900	1201
BA055899_Multi	7.250305833333330	CGTTTCTTTTTAGTGCCTGAGGCAGCTCTGGCTCGGAGAGCCTTTTGCTAGCCCCACGGGGACCTCTGTGCACGGATGGACCCGCCCGGACCTGGCGGGAAGCG	0.423306682220401	0.24439622692971600	0.05838466568875560	104	5UTR	KIAA0947	1.050708215005250	1202
BA049702_1	7.250092866666670	CGGCTATAAAGCTG	0.9333953185465010	0.5388960384231590	0.1287425327802240	14	5UTR	HMGCS1	1.0504533675001100	1203
BA074848_1	7.2499927	GAGCTTAGTAGTAATGCCATAACTCTACTTTTGTTGCTTAGATTGGTTTATCTTGGAAGCTAAAGGGCATTGCTC	2.3059080418706800	1.3313166287005600	0.31805660188743100	75	5UTR	OCLN	1.0503335026146900	1204
BA053901_2_Multi	7.249220166666670	GTGCGCCGAAGCTTGTGGCGTCAATGCGCCCGCCGTGTCCATGGAGAGAAGCTGAGGCGGCCGACCTTCGGCCCGAGGCAC	1.2582973902227700	0.7264783369657180	0.17357693121374100	81	5UTR	ISCA1	1.049409047178930	1205
BA090465_Multi	7.249132	CTAGCACAGGGGATCCCCAAACATCAGGACTTTTGGGGGGCGCCTGTGCTGTCCATGGGAAGAG	0.8318192477586520	0.48025106661057000	0.11474742738284400	64	5UTR	RFX4	1.049303542146680	1206
BA027331_Multi	7.249012500000000	AGGAAAGGTGCATGACTCAAAGAGGGAAATTCCTGTGCCATAAAAGGATTGCTGGTGTATAAAATGCTCTATATATGCCAATTATCAATTTCCTTTCATGTTCAGCATTTCTACT	0.4273264689458750	0.24671705187775300	0.058949611267172600	115	5UTR	CXCL11	1.049160541942280	1207
BA082249_Multi	7.248796466666670	GGAACGGAAACCTCGCAGGGTCAGACCGTAGCGACGCGGGAAGTCCGGAC	1.286045243501200	0.7424985675254560	0.17741500253387400	50	5UTR	POLE3	1.0489020246968900	1208
BA108637_1	7.248699933333330	GGCATGGTGCATATGTT	1.5453466621746800	0.892206311397839	0.21318949279006000	17	5UTR	TFEC	1.0487865076559000	1209
BA031796_1	7.248450200000000	CTGGAAATGCAG	0.5075409238983890	0.293028889037486	0.07002061266812440	12	5UTR	DOK2	1.0484876631562100	1210
BA077654_Multi	7.248342456666670	GAAAGCCATGTCGGACTCGGCGCCCAGCGCCCAAGCGCTAACCCGCTGAAAGTTTCTCAGCGAAATCTCAGGGACGATCTGGACCCCGCTGAGAGGAACTGCTTTT	1.0868576602035400	0.6274975626893230	0.14994568298906800	106	5UTR	PCDHGA1	1.0483587316190600	1211
BA095122_1	7.2481907833333300	GGAGCCCTGGTCGCGCTCTGCTGGCAGCTGGGGCTCC	0.9688037829177360	0.5593391248594830	0.133661462822616	37	5UTR	SCNN1D	1.048177231052800	1212
BA091666_1	7.2478756000000000	GCTGAGCGTGC	0.603779360573803	0.3485921763584250	0.08330432169307690	11	5UTR	RNF222	1.0478000655206600	1213
BA000985_3_Multi	7.247814253333330	TTCATCAGTAATGGGTCATTAAGTGATGTTGTGATTGTAGTTGCGGTCACAAATCATGAAGCTCCCTCCCCTGCCCATGGTATTAGCCTTTTTCTGGTGGA	0.72768146139541	0.42012708762094000	0.10040012560486700	101	5UTR	ACADL	1.0477266547602200	1214
BA078131_2_Multi	7.247297333333330	GCCGCTCTTCCTGCCCTACTACATCTGTGTTGCAGATGAGGATGATTACAGGGACTTTGTCAACCTGGATCATGCCCACAGCCTTCTGAGGGACTATCAGCAGAGAGAAGGC	1.2167480405171500	0.7024898087285290	0.1678899022013110	112	5UTR	PDCD2L	1.0471080801522000	1215
BA101659_Multi	7.247098333333330	CTCCCGTGGCGAGGATTATTGAATCCGGTTGCTGACTGCGCGCAGTAAACACTCCTTAAAGATGGAGCGCTTAACGGGAG	0.9125973523564620	0.5268883270447430	0.12592589618370900	80	5UTR	SMURF2	1.0468699459206000	1216
BA061920_Multi	7.2464504000000000	CCCAAGCTGCCGCGCTGGCATTTTCTCCTGGACAAGGAGAGAGTGCGGCTGCTGAGAGCCGAGCCCAGCAATCCCGATCCTCTGAGTCGTGAAGAAGGGAGGCAGCGAGGGG	1.3242376419294300	0.7645489590389900	0.18274293879516900	112	5UTR	MAGED1	1.0460945936268400	1217
BA001147_1	7.246172566666670	CGCGTGTGGCCAATCGCG	1.1343090861536200	0.6548936562350320	0.15653906606800800	18	5UTR	ACLY	1.0457621231376700	1218
BA120489_1	7.245753933333330	GCTGAGAACAAGGATGAGATTGCTTTAGTCCTGTTTGGT	0.1490236558683330	0.08603884783120440	0.020567032394346900	39	5UTR	XRCC5	1.045261163704730	1219
hsa-mir-204	7.245641000000000	ATGCCTGAGAATATATGAAGGAGGCT	0.32758063619193000	0.18912876848672000	0.045210718581272600	26	pre-miRNA	None	1.0451260215310900	1220
BA100766_2	7.24563649	CCTATGTGCCCGG	0.7806176098720240	0.45068978719377500	0.10773623696819300	13	5UTR	SLC9A1	1.0451206246196100	1221
BA114944_2_Multi	7.244816033333330	GAAATCTGAGGATTCCACCAAGATAATATGATAAGAACTTTCAGTGATTTGGGGCCATATCCTACTTAGACTAATGTGGAATTTCCAGATTTC	0.9544655552945970	0.5510609452815610	0.13174462276241500	93	5UTR	TTLL7	1.0441388215147100	1222
BA033566_1	7.244201266666670	AGTTTGGATGAATTCAAGTCATTTTGCCATTTTACAACCCACTTGGAAGACTTTGCT	0.5575688109961350	0.3219125031203580	0.07696760353163040	57	5UTR	EFHA1	1.0434031582595500	1223
BA012359_1	7.2437396666666700	GAGAAAGTGGAAAAAATCCATGGAAACTC	0.6618023998363280	0.3820917936958450	0.09136198017741140	29	5UTR	C13ORF38	1.0428507825746000	1224
BA052111_1	7.243427866666670	TTTGCTCCAGTTTTTCAGAAGAAGTGAA	0.41286372624078200	0.2383669834837480	0.05699838996681790	28	5UTR	IGJ	1.0424776657232900	1225
BA084813_Multi	7.242994066666670	CGTGGGCAGAGGACTACCGAGGGCCAGCAGAAATTCTGCCCCTTCTTCCCGCG	0.7073322169500080	0.40837844586258200	0.0976574342653759	53	5UTR	PRLHR	1.0419585570315000	1226
BA017911_1	7.2427751733333300	CGGGTGTGGATTTGTCTTGACGGTAATTGTTGCGTTTCCACGTCTCG	1.2537223133327300	0.7238369150916900	0.17309971431237000	47	5UTR	CBLB	1.0416966173544300	1227
BA087923_1	7.2426044	TGGTTGGTGAAGGTTTTCAAACCG	1.5178116178726200	0.8763089461578970	0.20956710239104300	24	5UTR	RACGAP1	1.0414922606885500	1228
BA115029_Multi	7.242014166666670	CTACTTCTCCCCCGGACTCCTTGGTAGTCTGTTAGTGGGAGATCCTTGTTGCCGTCCCTTCGCCTCCTTCACCGCCGCAGACCCCTTCAAGTTCTAG	0.6136989854061540	0.3543192744256430	0.08474147816927370	97	5UTR	TUBA1C	1.0407859553554100	1229
BA013994_Multi	7.2419454666666700	GAGAAGGAGTGGGAGGTTGTTTAAACTGAGAAAGACAGTTGCAAAACTTCGTACAACAGCATGAGCTCCAAGCTTCAAACGCATTCTC	1.183254948066970	0.6831525627864230	0.16338909945031700	88	5UTR	C1QTNF7	1.0407037451960600	1230
BA058482_1	7.2418869	GCGGGACGC	1.143531348446870	0.6602181318525740	0.15790516535778300	9	5UTR	LCORL	1.040633661134940	1231
BA012436_Multi	7.241415133333330	GAAATTTGGAAGCTGCCGCAGTAGTTGGAGTCTAAGGACTCGTGACAATCTTCGGGTGCCCTTCGAGAGAAAAGGGGAGTGCTTTTATGTTTC	0.3201574395626680	0.18484298391456800	0.04421199912831060	93	5UTR	C14ORF119	1.0400691194632800	1232
BA021004_Multi	7.241057533333330	CCCCGCGAGCTGCGATAGTGCGAGAACTACAATTCCCGTGGGGCTGTGCGGGAGCATCGCGAGAGTTACATTAACTGTGGCGGCGGGAAGGCGGAGCCTGCAGCTGGCTGGG	1.1440913479275400	0.6605414477034860	0.15800058798882000	112	5UTR	CENPT	1.039641195839070	1233
BA036333_1_Multi	7.240616366666670	GGAGGGCTGCTTGAGGAAGTATAAGAATGAAGTTGTGAAGCTGAGATTCCCCTCC	0.6559025872921400	0.3786855353352890	0.0905865680595497	55	5UTR	ERBB2	1.0391132717929700	1234
BA002657_2_Multi	7.240365133333330	GCCCGGCAGGCGCCGAGGAGGAAGAGCGAGCCCGGACGGCGCCTCTCGAACGAGTGTGGGC	0.8014015273515850	0.4626893875454150	0.1106852365306930	61	5UTR	ADRM1	1.038812632311640	1235
BA097877_1	7.239798933333330	GATTGAAAAACTC	0.30063060299592500	0.1735691595663370	0.041524717159169700	13	5UTR	SH3GL3	1.0381350865733000	1236
BA073237_1	7.239178133333330	CAGAGCGCAAGCGAAAGAAGGGCCCAGCCCCGAAGATGCTGGGCCACGAGCTTTG	1.0920492816595300	0.630494946734469	0.15085266055702000	55	5UTR	NR1H2	1.0373922035030800	1237
BA100410_1	7.238643633333330	TTGGCTTGCCAGAGGAATTTTCCAA	0.7324271489602320	0.4228670116139800	0.1011829268106900	25	5UTR	SLC43A3	1.036752591710170	1238
BA005888_1	7.238633966666670	CTCTGGCTGGGG	0.49754892094336100	0.2872600034416580	0.0687351955126526	12	5UTR	AQP4	1.0367410240506800	1239
BA085163_1	7.238205166666670	TGATTGGCTGGAGCTCTGTGCTATCTCAGCCAATCA	0.896572345253345	0.5176362848799930	0.12386666647447800	36	5UTR	PRR11	1.0362278986310400	1240
BA066038_1	7.2375951900000000	GCACCGCCTCTTCCGCGTTCTCGGAGGAGCGATCTGCAGGTAGGGGTGC	1.4079044409718600	0.8128540079883710	0.1945265525373850	49	5UTR	MKNK1	1.0354979673506000	1241
BA116216_1	7.235758933333330	GTTTAAAACAATGAAGTTAGAATTTATTAGTTTGTTTTAAAT	0.18937097095559100	0.10933338105791100	0.02617154229436900	42	5UTR	UBE2K	1.0333006026755700	1242
BA074016_Multi	7.235657833333340	GGAAGGATGTGTACATTAAGTTAGATGTTGAAATTCTTCTTTCTTCTCAGAAGATTCCGGCAGCGATGAAGATTTCC	1.551631066223340	0.8958346137670280	0.21444229425488600	77	5UTR	NUCKS1	1.0331796209126900	1243
BA070546_1	7.235633166666670	GTCGTTTATTGGCTGGCCCTCTGATATGAGGTGGTGGTGAATTGGTGGGCGTCAGTGCAGTAAGTGAGCGAGCCGGACGTC	0.14002867601217700	0.08084559378989710	0.01935264997364230	81	5UTR	NCK2	1.0331501034367400	1244
BA093174_1	7.235168683333330	CGTGCTCTCGCG	1.8514460124212400	1.068932853661460	0.25589534860274500	12	5UTR	RPS7	1.0325942773981900	1245
hsa-mir-4313	7.234861893333330	ACCCTGCAGCCCCAGCTGGAGGATGAGGAGATGCTGGGCTTGGGT	1.0352967712898900	0.5977288695953690	0.143098346112713	45	pre-miRNA	None	1.03222715578557	1246
BA022132_1	7.2347297	GCAGTTCC	0.4691582886246070	0.27086866422996100	0.064848074230694	8	5UTR	CIR	1.0320689660476000	1247
BA016920_Multi	7.234114166666670	CCTCCCTTAGCGGGGGCGCGCGGCGCTGAGGACCGCACGGAAACGGGGAAGTCAGGTGGCCGCTGCCGCCGCCGCCGCCGCGGTTTGTCGCCAGAAGG	0.10936434734685400	0.06314153538045370	0.015117863062043200	98	5UTR	CAPZA2	1.031332385357380	1248
BA118767_1	7.233674166666670	TCTCAAGTGGCTCAGTGGAAATATGTTTTGAGA	0.6365855017388340	0.367532810791129	0.08800306553373250	33	5UTR	VSIG4	1.030805857408120	1249
BA090764_1	7.232562333333330	GCCCTTTAATCATCCCTCATCCGATATCCTTGTTTCTACAGAAGGGGAAACTGAGGC	0.3809406583054950	0.2199361916179510	0.05267022125061000	57	5UTR	RHBDD3	1.029475377124220	1250
BA057490_2_Multi	7.232448241	CTGGGCATCTCTGTAAATGTCAGAAGTGAAGTTGATCTTATGACCTTCTGTTCTGCAGGAGCTGTCCCAG	1.0164807747202500	0.5868654489108130	0.14054449348948300	70	5UTR	KRT6B	1.0293388480280900	1251
BA096524_2	7.232161966666670	AGGCGAGAAAGAAGCTGTCTCCATCTTGTCT	1.308609970962450	0.7555263189993970	0.1809431228163700	31	5UTR	SERINC1	1.0289962765788700	1252
BA113801_1	7.23119848	CTCAGCTGGTTCCGGCTGGG	0.8671996316933090	0.5006779407992760	0.11992474471442100	20	5UTR	TRIP4	1.027843315990840	1253
HIV_2014_Siegfried_nucs_1_753_12	7.230905433333330	AAGGAAGCCTT	0.8037111366079370	0.46402284107129300	0.11114944649987500	11	HIV-1	None	1.0274926403989300	1254
BA081628_Multi	7.2308390666666700	CTCTGTGGGTGCCCGGGCCGTATGTGGCCTGGCCGGCCCTGACGCTCTCTGAGCCCTAGGATCGTGTGTGAG	0.892063092662181	0.5150328666826400	0.1233692361892670	72	5UTR	PLXNA3	1.0274132224332500	1255
hsa-mir-519c	7.23074192	CTTTCTGTTGTCTGAAAGAAAAGAAAG	0.9540113401728650	0.5507987040587590	0.13193823686807300	27	pre-miRNA	None	1.0272969714442100	1256
BA050562_1	7.230469566666670	GCATGTTTTGC	0.7356903100840490	0.4247509985672250	0.10174862134482500	11	5UTR	HOXA10	1.0269710586213200	1257
BA008378_Multi	7.230097266666670	AGCTTGGGGTCTGCTCTGACCTCCAGATTCTTTTTGACCATTTTAAGAGGACTGGTCTCCCCTCCCTGTCTCCTCTCCAGGTGATCCGCCAGCT	0.5983523467243140	0.34545888845152700	0.08275854731345480	94	5UTR	ATP2A1	1.0265255441769800	1258
HIV_2014_Siegfried_nucs_5449_6017_9	7.230061333333330	GTGGAAGGAAGCAACCAC	1.5809597214801200	0.9127675207745020	0.21866477317298700	18	HIV-1	None	1.0264825443944600	1259
BA102035_1	7.229767000000000	CCACACTTCTTGAAATAAACAGAATGG	0.40003575045103100	0.23096074820837700	0.055331762482944600	27	5UTR	SNTG1	1.0261303291071900	1260
BA117148_1	7.229682486666670	CTCTTCACCCGGAAATGGTTATTGAG	0.963229440175884	0.5561207765769190	0.13323260626622500	26	5UTR	UQCC	1.0260291958524500	1261
MS2_RNAMaP	7.229246666666670	ACATGAGGATCACCCATGC	0.9116751113913360	0.5263558709752700	0.12610928267186900	19	Others	None	1.0255076699187100	1262
BA103585_Multi	7.229127166666670	CCTGGTACTTGAGCACTGATCTGCTTTGGAGAACCTGATTCTGAGACTCCAGCAGG	1.4751206903528300	0.8516613276623920	0.20405239198925400	56	5UTR	SPRR2E	1.0253646697143100	1263
BA041603_1	7.2288965	CGTTCTCCAATTAAAGCTGTTAACGTGTACTACGCTGTTTCCTTGTTGGATTTTCTTGTTCTCTGCTGCTACTGTAAAAACG	0.6546920077561280	0.3779866069142970	0.09056596781488400	82	5UTR	FNDC3A	1.0250886414257600	1264
BA027936_1_Multi	7.228613860000000	CCTGCGAGTTAGTAACCTACGAGCGGCTGTGAAGGAAACTGTTTAACCGGATCCCATTGTACCCAGAGTGCAGAGCCGCCTTTCCAGCATGCAGG	0.5517850620944030	0.31857325413501800	0.07633345379641060	95	5UTR	DAAM1	1.0247504190176300	1265
BA113434_1_Multi	7.2286011666666700	GACCTGAAGCTTAGGAAGTTCGTCTTCTCCACGGAGGAGAGGTGAGCGGCCGCCACAGCTTCTCCTGTGGCCTTTTGGAACCAAAGCGGAGGTGCAGGTC	0.8857137648629740	0.5113670805685950	0.1225290681338560	100	5UTR	TRIB1	1.0247352294840600	1266
hsa-mir-890	7.227779666666670	GTTGCTTAGATTACATGTAAC	0.513189576735355	0.2962901402734670	0.07100238253001830	21	pre-miRNA	None	1.0237521778697100	1267
BA099255_Multi	7.227457066666670	GGCACACATCTTAGGACCCGGAGGACGTCCGGCCTCTGTGAGCCGCAACCTTTCCAAGGGAGTGGTTGTGTGATCGCC	0.120445005506303	0.06953895635161010	0.01666492161700970	78	5UTR	SLC25A3	1.0233661371505500	1268
BA038285_1	7.227413566666670	AGGAAATGAGACAACCTTTTCCT	0.43617360181969200	0.2518249464240080	0.06034988835167190	23	5UTR	FAM176A	1.0233140826828400	1269
BA080746_2_Multi	7.227211333333330	GTCTCCTGGTTTGAGTGTGAAATTATAGCCATCACCTGACATGCATTAATTCTGGATTCCTTTTGTGTGTGGTCAGCAATACCAGGACGTGC	0.14830607355173800	0.08562455148755200	0.020520511537793400	92	5UTR	PKP2	1.0230720792685900	1270
BA007956_1	7.225935066666670	CGCGCCTCGCGGATGACAACAAATTCGTCGCGCG	0.09529602179741480	0.055019183837437900	0.013188053991381200	34	5UTR	ATG2B	1.0215448291078900	1271
BA038348_1	7.2258956	TGATGAGTCAAATATTGTCTCATCA	0.265371853878647	0.1532125112721870	0.0367251159674445	25	5UTR	FAM19A2	1.021497601146380	1272
BA054660_1	7.22516105	GTATCTGTACTCAGTCAAAGATAC	0.9193825342667510	0.5308057536471490	0.1272473413262880	24	5UTR	KATNA1	1.0206185986347300	1273
BA035010_Multi	7.225046200666670	GTCCCTGGGGCCATTCCTGGTGGAGTTCCTGGAGGAGTCTTTTATCCAGGTAACGTACATGAAACTTCCACACACCCAGGTC	1.6126128480894600	0.9310424619431000	0.2231975828667590	82	5UTR	ELN	1.0204811636712000	1274
BA091779_Multi	7.224436544	CTCTTGGGGGTGACGTCATCTCCGGGAAGGTGGCCGGCCCAGGGTTGTTAGAGCCAGCATAACCACTTGGGCCGCTCTCGCCCCGTCAGAG	1.8103832476435200	1.045225255363380	0.25059161868437600	91	5UTR	RNF44	1.0197516153201700	1275
BA042407_1	7.224238266666670	GGTTGAATTGACC	0.7554087516341370	0.436135446104168	0.10456586891931100	13	5UTR	G3BP1	1.0195143458708500	1276
BA027250_1	7.2240399	CGCGCTGTTTTCTAATCACGTGGCTG	0.8012984104808460	0.462629852992336	0.11092109423161500	26	5UTR	CUTA	1.019276969520390	1277
BA122419_1	7.22356588	AGCCCGCGCCGGGGGCT	0.6563655488069960	0.37895282629051500	0.09086447880599880	17	5UTR	ZNF24	1.0187097313874200	1278
BA114582_1	7.223446866666670	GCCGGGGGGGC	1.042483659423570	0.6018782213939850	0.14431941961589300	11	5UTR	TTC17	1.0185673135548400	1279
BA121282_1	7.221910633333330	CTGTAACAAAG	0.8268978123299780	0.47740967454102500	0.11449848306255200	11	5UTR	ZCRB1	1.0167289731307900	1280
BA113959_1	7.221837466666670	CTCCTGCGATGCCCGCGGATTGGACGGCTGAGTCTGGCTACGCGGGCCTCCGCGGGAG	1.314591912458330	0.7589799945323230	0.18203011609247700	58	5UTR	TROAP	1.0166414179149900	1281
BA015060_1_Multi	7.221167133333330	CCCACAGCATCGCACAGAATTATTTTAAAAAAAAGCAGTGATCCAAGCAATTGAATTGGAAGCACTCTGGGG	0.5725719896559930	0.3305745923583270	0.07929078209711660	72	5UTR	C5ORF41	1.0158392605619900	1282
BA002593_2	7.220800533333330	CCGAGCCCAATCATCCCCCTGGCTATGGAGGGCGG	0.9090546894555110	0.5248429696652310	0.12589389296367500	35	5UTR	ADRA1B	1.015400567047900	1283
BA007251_Multi	7.2195726	GTAACTGGAGGATTACAGTATGCTTACCTCTGATTTTATTTCTACAGTGCTGCTATAAGTAAC	0.45977683942226800	0.2654522820076020	0.06368477261690930	63	5UTR	ASB17	1.013931155184670	1284
BA007830_1_Multi	7.219545600000000	GGGAGCCCGTGGCCTTTAAAGTGCCGTTCAGCCTTTTCCTCCAGGGGTGCTTTGTAAACACGGCTGTGCTCAGGGCTCGCGGGTGACC	0.5240599581196410	0.30256615789187900	0.072589050219399	88	5UTR	ATF2	1.0138988455150500	1285
BA051531_2	7.218899133333330	TCTCTCAGATAATGAGAGG	0.5801442336171700	0.33494642944768200	0.08036464049460790	19	5UTR	ICAM2	1.0131252483144500	1286
BA076200_2	7.2187289000000000	TCTGGTGACCTCACCTGGTCCCACCCTTTCAGGTGAACGGCCAGGCCCGGTGACGTCACTTCCTGCCAGA	0.8452830589281370	0.48802440161359	0.11709583094721000	70	5UTR	PAF1	1.0129215378419600	1287
BA051010_1	7.218601813333330	TCACCCTAGAATCAGATCTGCTCCCCAGCATCTTCTGTTTCCTGGTGA	1.2185778442365700	0.7035462463985000	0.16881078576543200	48	5UTR	HSD3B1	1.0127694590192900	1288
BA020534_1	7.217913666666670	CTGAGATGCATGAAGATTCAG	1.6260036355597700	0.9387736366937420	0.2252733560764080	21	5UTR	CDH9	1.01194598526204	1289
BA002500_2_Multi	7.217709816666670	GGGAGGGACGTTGGAGGGTCATCCCATATGATGTGCTCCCTGACTGGCTAAAGGACAACGACTATCTGCTACATGGTCATAGACCTCCC	1.2262033122775600	0.7079488124246580	0.16988814228110000	89	5UTR	ADIPOR1	1.0117020472564600	1290
BA083299_1_Multi	7.217190733333330	CGCTTCGCTAACGTCATTGCGCGCGCCGGAAGTACCTACCTGGGATAACGGCGGCGAGCG	1.0267178987061700	0.5927758551998140	0.14226004780006300	60	5UTR	PPHLN1	1.0110808838860200	1291
BA037574_1	7.2169561	GCAATTTAAATCACTGGATTTTTGC	0.9369305524317310	0.540937106658445	0.12982350723066400	25	5UTR	FABP7	1.0108001088682300	1292
BA040615_Multi	7.216783266666670	GGGAAGGAAGGAAGTACGGGCGAAATCATCAGATTGGCTTCCCAGATTTGGGAATCTGAAGCGGGCCCACATCTTCCGGCCAACTTCCATTGAACTTCCC	0.33885238754794600	0.19563651716635400	0.04695338283374240	100	5UTR	FGF12	1.01059328709422	1293
BA055154_Multi	7.2166753000000000	CTGTGTCTGGGGAGTACTCAGTACTTTAAGAAAAAAAACTCACATTTACTAGAGCAATTGTGTTTTCCATATATACTTACTGGTGTTTGTTTCATAG	0.29647341730983200	0.17116900729140000	0.04108171768651310	97	5UTR	KDM2A	1.010464088304250	1294
BA025988_Multi	7.216209066666670	TTGTGGAAAATAAAGCATTCTATAGGCGGAGCTAGTGAACGCCTCTTTTAAAACACGAGTCTCCACACTTCCCTGTTCACTTTGGTTCCAGCATCCTGTCCAGCAAAGAAGCAA	0.46942551214868400	0.2710229458035210	0.06505153991686140	114	5UTR	CSTA	1.0099061681204400	1295
BA047565_1_Multi	7.215405466666670	CGTGCGCGGCCACGTGACGGCCGCTATAAGAGCGCACG	0.21369777997783100	0.12337847079542600	0.02961687752199930	38	5UTR	GYG1	1.0089445366203900	1296
BA069437_1	7.215102866666670	CATCAGACAGGAACGCCTGGGATG	0.28288820741441800	0.1633255827012850	0.039207785757476100	24	5UTR	MYOCD	1.0085824289898300	1297
BA013312_1	7.21463357	GCCCTGGTTCTCCTTTCCCCGATCTGGCCTCACAGGAGGAGTTGGCGGGGAGCCTTGGGC	1.3122256838987200	0.7576138518364680	0.1818838990458560	60	5UTR	C19ORF38	1.0080208430546200	1298
BA026385_1	7.2144294	CTTTGTTCTTCTAGCTTGGTGGAACCGTGGGGGACATAG	0.8428521363753140	0.48662090782333800	0.11682866234373500	39	5UTR	CTPS	1.0077765221196200	1299
BA055155_Multi	7.214261966666670	GGAGTTTAAAAGTTAGGCAGTCCTTATAGGTATGGAAGCCGAGCTAATTTCCTTCTGAGCCCCCCAAATGCCTCC	0.8633951074939580	0.4984813977286420	0.11967892370463600	75	5UTR	KDM2B	1.00757616227953	1300
BA084019_1	7.213860956666670	GGTTGCCAGAGAAAGCC	1.3715051564210500	0.791838871254655	0.1901208194418530	17	5UTR	PPT2	1.0070962918865000	1301
BA025247_1	7.2135457533333300	CTGCTCTTCAGCGCCAACCTGAAGCGGGAGCTGGCTGGGGAGCAG	1.0060750918478100	0.5808577251033110	0.13947025862876200	45	5UTR	CRHBP	1.0067191024212800	1302
BA018879_Multi	7.213543833333330	GAGGCTAGGCTGGCTCTTCTCGGCGTGCTGCGGCGGAACGGCTGTTGGTTTCTGCTGGGTGTAGGTCCTTGGCTGGTCGGGCCTC	0.8012684966208420	0.46261258221721000	0.11107834306325700	85	5UTR	CCNB1	1.0067168048447700	1303
BA071297_1	7.213401	GAGGAAAGGATGGAGCCTC	2.238447708988320	1.2923683873513100	0.3103179358791110	19	5UTR	NDUFS2	1.006545882703670	1304
BA098123_1	7.212347866666670	ATTCAATTACTGGAAAATAAAAGGAGTTCATGTAGTTTTTGTCCAGGCTTGAGT	0.7361880207330210	0.42503835194438700	0.10207328242380900	54	5UTR	SHOC2	1.005285646034820	1305
BA103327_1	7.211805766666670	TGAACAACTGGTTTTATGTGGGTGTCACCAGTGCTTTATAAAAGTAAACTGCATCGCCCCGAGTTCA	1.0203828201835900	0.5891182959094640	0.14148783996649600	67	5UTR	SPINK5	1.0046369396682400	1306
BA018408_2_Multi	7.2110513066666700	TACTGCGCCGGGGAGCGGGTTGGTTTAAAATGCTGTGTTAGTTCCACGGAAACCCGCTCGCCTGCTGCAGTA	0.6879797006309480	0.39720526535627600	0.09540629672054980	72	5UTR	CCDC150	1.0037341117668900	1307
BA017018_1_Multi	7.211039166666670	TTTCCAGCTATGTCTCCAATGGGTCTGTCTACTTTGATACAGCGAAGTTTGCTTCTAGCGAGAAGCACTCCTATGGGAAGCTGGTGCCTGAGGCCGTTGGAGA	0.45612898337924400	0.2633461913391970	0.06325426513944340	103	5UTR	CARS	1.0037195843821000	1308
BA096930_1_Multi	7.210774500000000	GTGCGCGCTGCGACACCTCCCAGCCCACCGAACTCCGCCGCCATTTCCTCGCTTGGCCTAACGGTTCGGCCAATCCCAGCGCGCAT	1.0451393739793400	0.6034114989076470	0.14494134769841100	86	5UTR	SF1	1.0034028698429300	1309
BA031246_Multi	7.20923422	CTGTATTTCCTTGGGGATTAAAACCCATGATCTTCAGTTCCTCAGAGAACTGAAAGTTGCAAGGAGAAATCCAG	1.1000609132972500	0.6351204644171540	0.15259053593312900	74	5UTR	DNASE1L3	1.0015596869572900	1310
BA062162_1	7.2090024	CCGTTCCCATGG	0.3088106715897460	0.1782919243709690	0.04283681076174230	12	5UTR	MAN2C1	1.0012822785273000	1311
BA065258_Multi	7.208840333333330	CAAAGAAACAGCAAGGCAAGCTTCCTTTCTCTGTAGGAATCATTATTATCCCCCTTTG	0.16339479636859100	0.09433602966759020	0.022665891990014200	58	5UTR	METTL11B	1.0010883407326500	1312
BA013755_Multi	7.2084845	CTTTTGCTGAGCTTCCTGTCACCTGTATGTAGGGTCAGAGTTTTGAAGCACCATGTTGTTCCGTGTCATCTGAAAGTATCCAGGATGCAGATCAAGAG	0.314735490117893	0.18171261994309500	0.04366181131663570	98	5UTR	C1ORF26	1.0006625311979300	1313
hsa-mir-513a-1	7.2082781	TCATTTATGTGAACTAAAATATAAATTT	0.3264027763600210	0.1884487307956990	0.04528165698268790	28	pre-miRNA	None	1.0004155417235500	1314
BA068978_1	7.207502433333330	CCTTATGTGTCAATTTGAGG	0.735089653748686	0.42440420947031300	0.10198951169950800	20	5UTR	MXD4	0.9994873367705810	1315
BA092310_2_Multi	7.207369166666670	GCTTTTAAACCAAGTCATTGGGACTTAGCGTCTTTCTACCCGGCAGGGAAGGGAGGAGTTGGCAAGAATTTGGCTCACCCATTCCCCCTGCAAGCCTCCAGC	0.7330806913941280	0.42324433451411700	0.10171266025674800	102	5UTR	RPH3A	0.9993278626235240	1316
BA123003_1_Multi	7.206964333333330	CTGAAGTGTTAAAGTTAGAAGACATTTGCTAAGTCAAATCACTTCAG	1.5494817699901100	0.8945937170082100	0.21499784074461400	47	5UTR	ZNF438	0.9988434170217240	1317
BA106151_1	7.2067014	AGCGTTCTGTTTTGAACCCAAAGTGGATGATGCT	0.7445861365274870	0.42988700635900800	0.10331857741844100	34	5UTR	SV2C	0.9985287766835640	1318
BA114382_Multi	7.2062149	GCCGCTCCCCGCGCTCGTAGCGCGGGCCTGGGGACTGGGGATCCCGCCGCCGGGCCGC	0.6730863180016580	0.38860656688611200	0.09340358667372780	58	5UTR	TSPAN2	0.9979466043033050	1319
BA118139_Multi	7.206111866666670	GCATTTCAAGGTGAGTTAGCTTCTGATCTTAATATAACTTATTTTCCTTCAGGAAAAAAAATGCTAAAATCAAGACAGGGTACAAGCGGGAGCACATTAACCTGGGCTGC	1.2208826659106300	0.7048769358124520	0.16942321858172500	110	5UTR	VDAC1	0.9978233090085210	1320
BA048852_1	7.206082133333330	TTTCCCGCGAAGGAGAAGCGCGCTTTTTTCCCTGGCGGGGGA	0.8031028973842160	0.46367167399174500	0.11144792447886300	42	5UTR	HELLS	0.9977877284834650	1321
BA094031_1	7.205029333333330	CTGCCCCAGCTGATGTTTGAGCCAG	0.7928287187851000	0.4577398742118440	0.11003823608561300	25	5UTR	SALL1	0.9965278906994230	1322
BA118846_Multi	7.204837366666670	CATTTCCTGTGATCTCCACGCAGCCACCATGTTGTAAAAACTAAGATGTCAGACTCGAAGTGTGGGGTATGACTTTATCTTTCCCTGGATCTGCATGTGGAGAGGACGGAGAGTG	0.9157592596324120	0.5287138550616660	0.1271033908231150	115	5UTR	VWA3B	0.9962981729373180	1323
BA044598_1	7.2047903	CGGGGCTGCTGGCGGCTCTGCAGAGTCGAGAGTGGGAGAAGAGCGGAGCGTGTGAGCAGTACTGCGGCCTCCTCTCCTCTCCTAACCTCGCTCTCGCGGCCTAGCTTTACCCG	2.1578508368063700	1.2458357615012200	0.29950224044777200	113	5UTR	GLUL	0.9962418504021410	1324
IRE1_2	7.2045450666666700	TGTTCCTGCTTCAACAGTGCTTGGACGGAACCCG	0.3874454518580690	0.22369173592655200	0.05377792050335920	34	Others	None	0.9959483908473900	1325
BA102569_3_Multi	7.203910666666670	GCCCCCGATGCGGAGGCGCTGTCGCCGGGGC	1.0447036224734200	0.603159917658406	0.14501895856474000	31	5UTR	SOS 2	0.9951892332769180	1326
BA083839_2_Multi	7.2037817	TGTCAGGACAAGCATAGATTGTGGTCTGTGGAGGCTGGGAGAGCACAATGCTTGAATTTCATTTCTTTGGGAGATAAGAAGAAAAAATACCTTCCTACCTGACA	0.8796050949417420	0.5078402383451810	0.12210324126586800	104	5UTR	PPP2R3A	0.995034904743911	1327
BA016389_1	7.203150366666670	CTAATCCTCACAGACCTGTAGGAG	0.9188257121481760	0.530484272247099	0.12755886874167400	24	5UTR	CAMK1G	0.994279416913688	1328
BA073215_2	7.201227216666670	GTTTTGGGCGCATCCCCAAAC	0.3660860945401310	0.21135990522932300	0.050836625970203200	21	5UTR	NR1D1	0.9919780709463810	1329
BA040128_1	7.201033233333330	CAAATTAAGGATTG	0.49425284041523000	0.28535701046147000	0.06863637819741630	14	5UTR	FCHSD2	0.9917459399311760	1330
BA053750_Multi	7.200998366666670	GGAAAAGAACCAAATTCATTGCCTGTGATTTTCTGACTGAGTGGTTATACAAGTAAGTTGTTCGTGTCTGACTATTCAGTGATCC	0.804613584908684	0.4645438698406580	0.11173639319698100	85	5UTR	IQCK	0.9917042165800470	1331
BA097772_1	7.198916233333330	CACCGCGGTGCGCAAGCGCAACCGTCGGTG	0.8572318488523950	0.4949230386928510	0.11907790298811000	30	5UTR	SGTA	0.9892126225025890	1332
BA068483_1	7.198799233333330	GCTAATGGC	0.748016856722189	0.4318677335869340	0.10390855925785100	9	5UTR	MTMR1	0.9890726139342630	1333
BA106556_1	7.1984822500000000	TCTGGGCACAACTGGTAAAATCTTAAATTCAAAGGAAAGAGTCCCAGA	1.1421489538828500	0.6594200059789110	0.15866524556379200	48	5UTR	SYTL2	0.9886932944241540	1334
BA117799_1	7.1983029500000000	CTTCTATAAG	0.3246830725549250	0.18745585934090100	0.04510550261779760	10	5UTR	USP49	0.9884787342848300	1335
BA056787_2_Multi	7.197301113333330	CGGGTGTGAGGGGAACAGCTCTCTTGCGATCAGCTCAGGAGTATGAGCCTCCCG	0.9304529459360910	0.5371972588044820	0.12927803509740400	54	5UTR	KLF8	0.9872798819993980	1336
BA121428_2_Multi	7.197277200000000	CATCGGGGCCTGGAACATCAGGTACTTCCTCATCTACGTCTTGACCTTGACGGCCTCGGCTG	0.33622956761189200	0.19412223137023700	0.046716217573486300	62	5UTR	ZDHHC4	0.9872512660031230	1337
BA081492_Multi	7.197249	GACCGAAGAAGGAGGCTGGAGAGACCAGGATCCTTCCAGCTGAACAAAGTCAGCCACAAAGCAGACTAGCCAGCCGGCTACAATTGGAGTC	0.4715744833675900	0.27226365491523700	0.0655214906928453	91	5UTR	PLP1	0.9872175203481950	1338
BA091591_1	7.196599966666670	CAAGAATTCTCTG	1.1565101433857000	0.6677114426042640	0.16070229674324500	13	5UTR	RNF19A	0.9864408517345580	1339
BA108785_1	7.195119300000000	CCTTTTCTTTTTAAAGG	1.2873484755108700	0.7432509888770570	0.1789196845576800	17	5UTR	TGFB2	0.9846690054083440	1340
BA034740_1	7.194080766666670	TCAGACTGTGTGA	0.6009203454087100	0.34694152318324100	0.08352983027283170	13	5UTR	ELAVL2	0.9834262398941730	1341
BA072011_2	7.193068933333330	CCCAATAACAGTTTTACCAAGGG	1.6952551562429200	0.9787560208019520	0.23567898096832600	23	5UTR	NGF	0.9822154250532840	1342
BA111606_Multi	7.1916199	GGAAGTGCGGGCGGAGGATCCCCAGCCGGGTCCCAAGCCTGTGCCTGAGCCTGAGCCTGAGCCTGAGCCCGAGCCGGGAGCCGGTCGCGGGGGCTCCGGGCTGTGGGACC	0.6697984459280340	0.3867083130593440	0.09313596314065960	110	5UTR	TMEM9B	0.9804814328955450	1343
BA122590_1	7.1911661	TCACGTGACCCAGGTGCGTACGCGACGGAGCGGGGTGTGA	1.4587527046667400	0.8422112667204370	0.20285342938563700	40	5UTR	ZNF292	0.9799383911151510	1344
BA010134_1	7.191108366666670	CAGTGAGGCAGTCAAGAATTATGTGCTGTCAGAGCTG	0.6253774079713180	0.3610618148373510	0.08696537113390800	37	5UTR	BBX	0.9798693042660500	1345
BA042646_2_Multi	7.1908012	TGATGTTTTGGTACGCCGTGCGCATGCGCCTCACATTAGAATTACTGCACTGGGCAGACTAAGTTGGATCTCCTCTCTTCAGTGAAACCCTCAATTCCATCA	0.20256367371402000	0.11695019154682900	0.02816983366387890	102	5UTR	GABRB2	0.9795017319135960	1346
BA024291_1	7.1899702	CACTACAGTGATTGGTAGACAGTTTGGTCTGTGGTG	0.9284860157343090	0.5360616511230070	0.12913628150146000	36	5UTR	COPS7B	0.9785073120821580	1347
BA098837_1	7.189677133333330	GTCTTTCCTCCTCCCCTCAGGAAGTAAAGTC	0.9986036724780170	0.5765440991189320	0.1388940913421850	31	5UTR	SLC16A4	0.9781566125571670	1348
BA083354_1	7.188503700000000	CGCGCTTCCGGTGCG	1.1749686323141900	0.6783684561559620	0.163451071509386	15	5UTR	PPIG	0.9767524183603720	1349
BA099935_Multi	7.188073733333330	GCTAAGTTAGGTTTGTTCTGATCTTGTTTTTTTCTTTGCCCTTTTTGTAGATTTCCCTCCTCACTATGTGTTGGACTTGGC	0.3680341062820990	0.21248459033293300	0.051200658192390300	81	5UTR	SLC35D1	0.9762378968438950	1350
BA108499_Multi	7.187471733333330	GGAGCGTCGGATTTGGTGTGTATCCCCCATTTCCAATTATAGATGGATCATTACAGACAGCGGAGTCCTGAGAAGCCAGACATCTGCTCC	0.5868629823843410	0.33882550085702600	0.08165082300952190	90	5UTR	TFAP2B	0.975517510876956	1351
BA092614_2	7.1874351333333300	ACAGCAAACTAACTGT	0.4981151088590400	0.2875868921871860	0.06930359712728670	16	5UTR	RPL41	0.9754737133248140	1352
hsa-mir-509-2	7.18613594	ATCATGTATAATTAAAAATGAT	0.26894240612860300	0.15527397057485500	0.03742517653076900	22	pre-miRNA	None	0.9739190278668830	1353
hsa-mir-363	7.185898600000000	AATTTTGATGAGTATCATAGGAGAAAAATT	0.9839331790778940	0.568074085805226	0.13692555849283700	30	pre-miRNA	None	0.9736350139044350	1354
BA086522_1	7.185878466666670	TTCCCCAAGCGAAGCATGAACAGTTGCTAAGTGGAA	0.2822788868961740	0.16297379133605400	0.039282446565940300	36	5UTR	PTPRB	0.9736109212619110	1355
BA033318_1	7.185815566666670	CCTGGTCCGGTGCTCCGGCGCCTGATCTAGG	0.3070489955949100	0.17727482026112600	0.04272987425661730	31	5UTR	EDN3	0.9735356516982540	1356
BA079426_1	7.1855979	GGCGAGTCTCC	1.2332801578371500	0.7120346311135040	0.17163222532075600	11	5UTR	PGS1	0.9732751799172960	1357
BA100362_1	7.185296116333330	GTATTCAATCTAAGAGTAATTAC	0.5382019903060540	0.3107310639815920	0.07490324429116210	23	5UTR	SLC40A1	0.9729140491556380	1358
BA105937_1	7.184983786666670	GGGATTCCTTACCCC	2.027612549265430	1.170642651130660	0.2822014091427890	15	5UTR	SULT6B1	0.9725402984763600	1359
BA032597_2_Multi	7.1848208	GGGGCTGAATGTGCGAGTCCATAGCTGAAGAGGAGCGCCAGATGGTGGAGGAATACACTTATTTATGAAACTGTCTTGAGTTCTTCTTGAATTGCCAGTTTTCAGCCTC	1.1679068131335300	0.6742913129510420	0.16255197528844800	109	5UTR	DUSP10	0.972345259759641	1360
HIV_2014_Siegfried_nucs_8982_9173_3	7.184793400000000	GCTTTTTGC	0.41597214020878900	0.24016162712492900	0.05789618671690530	9	HIV-1	None	0.9723124714282550	1361
BA012999_Multi	7.182804666666670	GCCCAAGAAACAGCAGCTTTAAAACAGGGTAAATATTCAGGCATCATTAGGATCCTGAATACAAGCCAGCCAGTAAAATACGGGATCTACTCAGAAGGGC	1.6170427188743600	0.9336000490332350	0.22512692380158800	100	5UTR	C17ORF47	0.9699326448745730	1362
BA051247_1_Multi	7.182021473333330	GGCGGAAGAAAAAAGGAGCTGTTTCTAGGCTTTTCTAGGCGCCCAGCCGAGGTGAAAGAACTACCCCTTCGTC	1.3977265299431500	0.8069777883161590	0.19461464089642100	73	5UTR	HSPD1	0.9689954331025910	1363
BA096870_1	7.182002600000000	TTTTTATTTTTAAAAA	1.2101924985729000	0.6987049648223300	0.16850348934333400	16	5UTR	SETDB2	0.968972848244647	1364
BA115318_Multi	7.181973966666670	GCCGGGCCTTCGGGCCCGAGGCGGCGGCGGCGGTATAAAGCCGGCGACTGGGAGC	0.8911219904707000	0.5144895210790540	0.12407758571760600	55	5UTR	TXNDC11	0.9689385840394640	1365
BA019505_Multi	7.1817736	GTACTTCTCCTTTTGCTCTCAGATGCTGCCAGGGTCCCTGAAGAGGGAAGACACGCGGAAACAGGCTTGCACCCAGACACGAC	0.5003292555460250	0.2888652303729430	0.06966653133510430	83	5UTR	CD22	0.9686988143801460	1366
BA022173_1	7.181682900000000	CCTTTAGTTTTCAGG	0.5845069336320400	0.33746523547566100	0.08138857448468520	15	5UTR	CITED1	0.9685902778233330	1367
BA051247_1	7.181607233333330	AGGAGCTGTTTCTAGGCTTTT	2.050482461128020	1.1838466009008700	0.28551860252266800	21	5UTR	HSPD1	0.9684997309714540	1368
BA089847_1	7.181469466666670	GTGAATTTAGGATTATCGAGATTGCAGCCTGTCAC	0.3789037984015780	0.2187602100041230	0.05276131857975420	35	5UTR	RCBTB2	0.9683348718794630	1369
BA100987_2_Multi	7.180708366666670	CCGCCGGAATTAGGCGAAAAGCCGGAAGTAAACATTACGAGATTGGCTTGGATTCTGTCGGATGGACTTGGGG	0.3856941123447740	0.22268059958710900	0.05371254375615530	73	5UTR	SLU7	0.9674240981926900	1370
BA096192_1_Multi	7.180311200000000	GGAGATGGATCGAATTACACCATTTGCCGTGCATCGGTTTGTTTTGCTCC	0.5420969046925010	0.3129797938510780	0.07549768938879700	50	5UTR	SEMA6D	0.9669488269415240	1371
BA017017_1	7.180138966666670	CTGTCCCAGGCAG	0.9927137399355380	0.5731435449800230	0.1382582906186280	13	5UTR	CARS	0.9667427231601740	1372
BA120968_Multi	7.179999900000000	CGGTGGTGGGTGAGGTATCAGCTTTCTCCGCTAGTTCCCACCCTG	0.5558070734473700	0.32089536347233700	0.07741045699003	45	5UTR	ZBTB3	0.9665763084174230	1373
BA056899_Multi	7.179701833333330	GGAACTTGGGTTGCCTGATAGACCCTATACAAAAGATGTAGTAGGGAAAAGGAGCGACAGCTGGCTAAAGGGGCCCCCCACAACCCTCCCC	0.4442930854330090	0.2565127324738380	0.06188182960053880	91	5UTR	KLHL10	0.9662196256202820	1374
BA021229_1	7.179413433333330	GTGTACACGTCGGTTGCCTAACAACCGGCAGCGGACTCCTTTGGC	0.5112047823050600	0.2951442186748500	0.07120425464447900	45	5UTR	CETN2	0.9658745104826320	1375
BA031663_1	7.179236566666670	GCAAACAAAGGGGTCAGGAGGGAAAATAATGCACTGGCTTCCTGAGCCCCTGCAGAGGC	0.058552632594643800	0.033805378190278700	0.008155829948062280	59	5UTR	DNMT3B	0.9656628622024240	1376
BA095076_1	7.179196233333330	CTCTTATGTGAGGAG	0.3377314928269840	0.19498936829747400	0.04704307861914700	15	5UTR	SCN9A	0.9656145971404080	1377
BA044436_1	7.177601333333330	GCTTCTGTCTGGCGGCGGCAGC	1.1470849813665000	0.6622698227753260	0.15981452968686800	22	5UTR	GLRX3	0.9637060529897910	1378
BA071260_Multi	7.177561733333330	CCGCGCGCGGCGCTCGGCGTTCCCGCAAGGTCGCTTTGCAGAGCGGGAGCGCGCTTAAGTAACTAGTCCGTAGTTCGAGGGTGCGCCGTGTCCTTTTGCGTTGGTACCAGCGG	0.8070247766627510	0.465935972048937	0.11243717666890200	113	5UTR	NDUFB6	0.9636586654743600	1379
BA118431_1	7.176666566666670	GAGGAATAGCTTAAGATTTTGAAAACAGATTTTAACCCTTATGTGTGTTTTTTCTC	0.22232495886967600	0.1283593748509800	0.03097886139817400	56	5UTR	VPS35	0.9625874603169860	1380
BA054784_Multi	7.175846366666670	CTTTGGAAAGGAATTTCATCCTGCCCACACACTGCATAGCAGGAGGGAAG	0.941174960385328	0.5433876167330050	0.1311587389547920	50	5UTR	KCNE2	0.9616059643533920	1381
BA024897_1	7.175711633333330	CTCTCTTAGAG	0.6027670373510010	0.3480077112732330	0.08400101176738590	11	5UTR	CPSF3	0.9614447351131730	1382
BA021363_2_Multi	7.175620273333330	CTGGACCAGTGAGAGGAGAGGGCTGGGGCGCTCCGCTGAGCCACTCCTGCGCCCCCCTGGCCTTGTCTACCTCTTGCCCCCCGAAGGGTTAGTGTCGAGCTCACTCCAG	1.1258701167883400	0.6500214150003040	0.15690213164880000	109	5UTR	CGB8	0.9613354087644370	1383
BA007782_2	7.175570276666670	TAGGTAATATTTTAATTTGACTAGAAGTTAGTTTTTCTTTCTTAGTTTAAGCTACTTTGTTAGTCTTACAATTTTAATAAGTATAGTTATTACCTA	1.6223545266688400	0.9366668226932640	0.2260941589471120	96	5UTR	ATAD1	0.9612755800317780	1384
BA081020_2_Multi	7.175459866666670	CCTGAATTGTGAAGATCTCATCATGCCATAAAGGGCAGCATGAGCCAAGTTCTGGGGGCTGCTAAGGATTTCTTTGCCTTTTTTCCCCCCACCCTTTTTGGAAATGTGTATCAGG	0.667933663673461	0.3856316805226860	0.09308583367267120	115	5UTR	PLCH1	0.9611434574161490	1385
BA025994_Multi	7.1746145666666700	CTTGGCGCCCTTTCAGCGTGCGCAGTGAACGTGCGCTCGGAGCGGTAGATTGGGCAGGATTCGCGCCTCCATTTTTCCAGGAGAGAGCGGGATACCAAG	0.6341158144427270	0.3661069361659080	0.08838325857793620	99	5UTR	CSTF1	0.960131925426358	1386
BA078947_2_Multi	7.174402833333330	GAAATTCCGCTTCCAGGGCCAAGCTTTCTTTTCTGATACTGTTTGTCCCTCGCGAGGCACCGTTGGGTCGCGCAGTAGGCGTGACTAGGGGCGGGAAGTGGGGCGGGAGC	0.47272918879753300	0.2729303244060490	0.06589108526233900	110	5UTR	PEX11B	0.9598785537950180	1387
BA015361_Multi	7.174326933333330	TCCGGGGCGGTGGCGACGGAGGCGGAAGTGCGGTGTTTTAGCCGGTGGCTGCTGTCTCTGGG	0.6898811011743710	0.39830303947185900	0.09615969659384320	62	5UTR	C7ORF28A	0.9597877277237710	1388
BA037392_1	7.174265133333330	GCAATCTACTGC	1.0556228181369000	0.6094641182140510	0.14714020161204100	12	5UTR	EXTL2	0.959713774479989	1389
hsa-mir-7159	7.1728724	GGATGGCCAGGGAAGTATGCCGGGCCTTGGCATTTC	0.6880634710748930	0.3972536302446380	0.09592579272355290	36	pre-miRNA	None	0.9580471539666650	1390
BA012742_Multi	7.17282088	CTCTTTTACATCCAGTTCCCCTGCTCCATTTCAAAGCGTTGGCGGTAAAGAATGCATGTTGAGTATCAATATTCCGTAAAGCGAAAGAG	1.3683972642427900	0.7900445288689210	0.1907753291397940	89	5UTR	C15ORF55	0.9579855023304250	1391
BA084005_1	7.172291252333330	GTCATGTGAC	1.7341914758537100	1.0012359154104900	0.24179044252971900	10	5UTR	PPT1	0.9573517210367880	1392
BA009430_1	7.172151666666670	GGGAAGAAAGGCTCCCGGTTGATGATAATTAGAAGCATGCTTTCCACTGAACTTCCC	0.9837663287534560	0.5679777547254980	0.13716474141583100	57	5UTR	BACH1	0.9571846852303890	1393
BA090563_1	7.1716546333333300	TTCTTCGTAGCGGCGACGCTGGAGAA	1.1130213055773900	0.6426031503888960	0.15519728186632800	26	5UTR	RGAG1	0.9565899080901330	1394
BA073825_1	7.1716297	TCTGATCGCTCGGCGTTTCAAAGAAGCAGCGATCGGA	0.7448268203380500	0.4300259652218260	0.10385740082732500	37	5UTR	NTRK3	0.9565600715063420	1395
BA000366_Multi	7.171578533333330	CACTGGATTGTCCTTGTGGTTTGAGTGGTTGAGTTGGTTTCTGTGCCTATGATGATTTTCAGTCTTCTGGTTTTTCTGTAGATCACACAAACCCTGAACTGGCTGGTG	0.08194375647243210	0.047310249857767800	0.011426181292104600	108	5UTR	ABCC2	0.9564988426879990	1396
BA073715_Multi	7.1712905000000000	AAAATAATGCCTTAATATTTTTATGTCTTTAAATAAGACAGGTTTCTGCTTGGTATCAAAGGAACCTGGGGAAAGAAGAATGAAAACTAATTAATTAATTTTCTTTTACTTT	1.1539096225422000	0.6662100311952400	0.16090683016427800	112	5UTR	NT5C3	0.9561541663236420	1397
BA116421_2_Multi	7.17123588	CCCTGCAGCAAGGATGCCCTGCTCAAGCGTGCTCGGAAACTTCACCTCTATGAACAGGGGGGCCGTCTGAAGGAGCCTCTCCAGAAGCTCAAGGAAGCCATTGGCAGGG	0.9930558088476870	0.5733410385585340	0.13847763836875600	109	5UTR	UBN1	0.9560888050586670	1398
BA064189_1	7.171153666666670	GCTAATGGAAGC	0.2933394536775150	0.16935961254465100	0.04090547592656270	12	5UTR	MCF 2.00	0.9559904241091180	1399
BA095546_1	7.170941383333330	CGGCGCCGGAAGTGAGCTGTTCCGAGGCGCCG	1.6589049648819500	0.9577692280346010	0.2313371252395910	32	5UTR	SEC13	0.9557363943178420	1400
BA093061_Multi	7.170608633333330	GAAATTCTCACTCATTTGACTTCCCGCTGTTTATCACCGCAGATTACGGTTGCACCGTAAAAGGAGAGGTTCTGTTCCGTCGCGGGATTTC	0.22956606091023800	0.13254002706332800	0.032014864099970000	91	5UTR	RPS4Y2	0.9553382075562150	1401
BA038310_2	7.170343080000000	GGCCACCAGCAGAGCCTACCCTCTTCATGGAAAGCCTCGTGCAGTGGCC	0.9554907737487720	0.5516528554320570	0.1332559353281000	49	5UTR	FAM181A	0.9550204319834460	1402
BA026554_1	7.169473666666670	CTGAACCAATTTTCAG	0.7655026604125310	0.4419631670545490	0.10677250465004300	16	5UTR	CTSH	0.9539800446664970	1403
BA019087_1	7.169432833333330	GAAGCCCGTGCCTCTACTACTGGATCAAGATTATGTTAATTTAAAGAACCAAATTATAAAGGCGGAAAGACGAGTTCTCAAAGAGTTGGGTTTC	0.7071942965953150	0.40829881750867400	0.09864020111985830	94	5UTR	CCNL2	0.9539311812772670	1404
BA021361_1	7.169098000000000	GGTGGCCTTGCCGCC	0.9484562642526860	0.5475914794808750	0.13229785173151300	15	5UTR	CGB5	0.9535305014855800	1405
BA066608_1	7.168749966666670	GCTGTTGTGGGGC	0.35422730407666700	0.20451322936297900	0.049412701757455200	13	5UTR	MLYCD	0.9531140258554130	1406
BA015016_1	7.167896533333330	GCCCCTAGACGCGCCGAGGGGC	0.5220334732584340	0.3013961663117520	0.07282938179015110	22	5UTR	C5ORF24	0.9520927610762570	1407
BA046620_1	7.1675275266666700	GTTTCCTTGGGCCTGGAATC	0.9399359059041460	0.5426722482947540	0.13113809502748800	20	5UTR	GRB7	0.9516511876138430	1408
BA099857_1	7.167019200000000	GGCCGGGCAGATGCC	0.9450455659783770	0.5456223119140780	0.13186033685780800	15	5UTR	SLC35A2	0.9510428962562240	1409
BA098166_1_Multi	7.1662648	CCCCCTGCCCCGTGTAAAGCGCTGATGAGATGGCAATTTAAACTGCTTTGATGACCAGGTTTCATTAGGGAAGTGGGG	0.6348863043673890	0.36655177873131800	0.08859375449919020	78	5UTR	SIAH1	0.9501401401541330	1410
BA032456_Multi	7.16564828	CGCTCGGAAGCTGCGACGCCGAGTTTCACTCTGGCTGCCTTCTCCTGAGAGTCGGAGCCACAGCCAGAGCCCTGCCCAGGCCGAGCCGGAGCTGCAGCCCGAGCG	0.8034277979336040	0.46385925541139500	0.11212213697064200	105	5UTR	DTX2	0.9494023787648680	1411
HIV_2014_Siegfried_nucs_7965_8094_1	7.165517033333330	GATCCATTCGATTAGTGAACGGATC	0.2708326239411780	0.15636528833777200	0.037796661801414900	25	HIV-1	None	0.9492453218597610	1412
hsa-let-7a-3	7.165030133333330	ATAGTTTGGGGCTCTGCCCTGCTATGGGATAACTAT	1.0824199375512100	0.6249354423214080	0.15106983744779300	36	pre-miRNA	None	0.9486626708177300	1413
BA042768_2	7.164955133333330	GCTGACAGAGGC	0.459655540136354	0.2653822498322270	0.06415330334699660	12	5UTR	GAL3ST4	0.9485729217354700	1414
BA030668_2_Multi	7.164276946666670	TCCCCAGTGATTATGCAAGACAGCGGACCAATCAGCTCCGCCAGCTCATGAATATTTATGACCTTCGCTGAGTCAAAGCTTTGAACCGAGTTTGGGGA	0.3336275260723580	0.19261994198694500	0.04656820619247360	98	5UTR	DLX1	0.9477613666563500	1415
BA014331_1_Multi	7.163890000000000	GAGGGTACTTTTTCAGAAATCCGGAAATAGTATGGAACCCTC	0.3392232254046880	0.19585062050277000	0.047351819389282700	42	5UTR	C21ORF66	0.9472983252134590	1416
BA077649_1	7.163689333333330	AAATCTTCAGGCTTCCGAGGATTTGGTAGACAGATCAGAGGCACGTTTCCCACAACTGCGAAGAGGCGCTGAGGCAATTCTGCAAGAAGATTT	1.5306473915922800	0.8837196835702000	0.2136674722157520	93	5UTR	PCDHB12	0.9470581965578110	1417
BA041618_1_Multi	7.163643983333330	CCGCCCCGCGCGCCGTGGCCGTTTGAAGTGACTAATTTCTGTCATATGACTGAGGCGCCCATGGGGGTGGCGGGGCGG	1.0511752009692600	0.6068962852450630	0.14673749887834900	78	5UTR	FNIP1	0.9470039282794050	1418
BA101552_1	7.163348233333330	CAGTGAGCTG	0.8897633687460750	0.5137051204606150	0.12421054229999900	10	5UTR	SMPD3	0.946650017731693	1419
BA034942_2	7.162918910000000	CTGTGTGAG	1.7439267341514800	1.0068565694093400	0.24346593282199900	9	5UTR	ELMO3	0.9461362660629030	1420
BA039987_Multi	7.162870133333330	CCAGATTCAAGATCCCAAGATGGGCATGGGTGAAAATCTTTACAAGTGCTGCAGACTTTGGCAAAGCCTATAAATTCAGAGCAGCCCGGAGAGGAGAAAGGAAAGTGG	0.4262160065677060	0.24607592612479300	0.059503522838457700	108	5UTR	FBXW12	0.9460778972486470	1421
BA108512_1	7.1628540166666700	AGTGTTTACTTCCGCT	1.105255750349780	0.638119704987826	0.15430382188134100	16	5UTR	TFB2M	0.9460586111680820	1422
BA103570_1	7.1625465	CCTGCAGG	1.4469383462812900	0.8353902437262980	0.2020145134529030	8	5UTR	SPRED3	0.9456906199865770	1423
BA029683_Multi	7.162461633333330	GGGCGGTAAAATCGGCGCTTACCCTTTAAGCGGCGGGACTTCTGGTCACGTCGTCCGCGGTCGCCGGAAGGGGAAGTTTCGCCTCAGAAGGCTGCCT	1.0463566543070100	0.6041142960325090	0.14608897162358000	97	5UTR	DERL1	0.9455890639139390	1424
BA005730_1	7.162155566666670	GCTCAGTTCATCCCTAGAGGCAGCTGCTCCAGGAACAGAGGTGC	1.2455499750892400	0.7191186134069050	0.17390713780166200	44	5UTR	APOC3	0.9452228078813570	1425
BA029098_Multi	7.1614284333333300	GGAGCCACGCACCTGACGCAGTGGGCGTCTTGCACGTGCAGCCGTTTAAGTCGCGTGGGCGCCTGCGAGGGCTTGGGAGAGCAAGCCGCGGAGAGAACTTGAAGCC	1.512905230934400	0.8734762423383680	0.21125746700092400	106	5UTR	DDX4	0.9443526805567290	1426
BA043593_1	7.161144873333330	CATTCAGGTG	1.2551813691060700	0.7246793013351920	0.17527663401701500	10	5UTR	GCA	0.9440133572265190	1427
BA034327_1	7.161120233333330	GGAAGAAGTCACGTGGCAGCCGGAAAGCGTGGCGGCTGCTGCTAGAGCCTTTC	0.618864306152684	0.35730147374910300	0.08642004127678460	53	5UTR	EIF3K	0.9439838716613630	1428
BA123546_1	7.160770333333340	CCTGTTGTTTCAGG	0.5752617228303070	0.3321275105305660	0.08033517290066800	14	5UTR	ZNF619	0.9435651622762600	1429
BA008929_1_Multi	7.160602216666670	CCCCTTCCCGTACGTGCGCGTGGATGCTCGGTCTCATGACCCGGGCATTCGCGCGCCCCGGGAACACCTAGGGCAGGGACTAGTTCGTGGAGGGG	1.0113033122228900	0.5838762395442450	0.14123160058647400	95	5UTR	ATXN2L	0.9433639847223110	1430
BA113831_1	7.158960166666670	ATTCAAGTTCTAGATGAGCGCTTGGAT	1.7690986188997700	1.021389563844780	0.24711670098920200	27	5UTR	TRIT1	0.9413990183153170	1431
BA025099_1	7.1585869	CCCAGCCTCCTTTGCGGG	1.5449603918167500	0.8919832981027110	0.21581918518258800	18	5UTR	CRBN	0.9409523471050300	1432
hsa-mir-548av	7.1585748	ATTTGCCATCACCTTTACCTTTAATGGCAAAA	1.0713596650084000	0.6185497909915100	0.1496610281991330	32	pre-miRNA	None	0.9409378675864260	1433
BA006799_Multi	7.1585663000000000	CACTGAAATGTTTCTCAGTTTTAGCTTTTGAAAACCCCCAGGTATCGATGACCCTGGTAAATGGTAGGCTGGAGCTTTCAGTG	0.36829578865807000	0.21263567272314200	0.05144826117739110	83	5UTR	ARMC8	0.9409276960237690	1434
BA008995_1	7.158039386666670	CTGTGCTATGAGCAG	0.9162088014774030	0.5289733981668830	0.1279971724078570	15	5UTR	ATXN7L3	0.9402971628491420	1435
BA025292_1	7.157442333333330	ACAGGAAATAGGTGTTTCATATATACGGCTCTAACCTTCTCTCTCTGCACCTTCCTTCTGT	0.6911783867570530	0.39905202765223600	0.09656778980085200	61	5UTR	CRISP3	0.9395826963327830	1436
BA003240_1	7.1569742000000000	CGCGGGCGCCGCG	0.487713494677285	0.2815815174393440	0.06814520788370100	13	5UTR	AJAP1	0.9390225025055580	1437
hsa-mir-548aw	7.1562048	GGTTTTTACCATTAAAACC	1.0551344328734800	0.6091821488507460	0.1474432974407720	19	pre-miRNA	None	0.9381017965870150	1438
BA087259_1	7.1559100000000000	TCCATAGAGGCCACTGTATTCTATTGA	0.5490749147857600	0.317008549856829	0.07673027117246580	27	5UTR	R3HDM2	0.9377490228610120	1439
BA021339_Multi	7.155812966666670	CGTCCAAACCCCTTTAAGAAGGATGAATGGGCAGGATGAGTTAGACTCCTTCGCTGTATCGTCTACTGATTCTTAAAATGTGACAAATCTGATTGGACG	0.6518184317164590	0.3763275470142570	0.0910893611603281	99	5UTR	CFL2	0.9376329074928080	1440
BA075699_1	7.1556985666666700	TCAGTGGACACGTCGATCTGA	0.9431931694784820	0.5445528302962180	0.13181007566083800	21	5UTR	OXCT1	0.9374960102260030	1441
BA012108_1	7.1551663	GAGGGGAAGCCTAGTGGGCCTGGCCCCTC	0.7252463090494770	0.41872115175849800	0.1013598117278530	29	5UTR	C11ORF87	0.9368590709613250	1442
BA032241_1	7.154864016666670	GCGAGAGAGGC	0.3643557226251230	0.21036087453839600	0.050924199506292000	11	5UTR	DRAP1	0.9364973422713360	1443
BA048967_1	7.154498	CGGGTTGCATCAGCCCG	0.9578399651408370	0.5530091617146440	0.13387940916900600	17	5UTR	HERPUD1	0.9360593468056680	1444
HIV_2014_Siegfried_nucs_6839_7182_5	7.1539154	CAGTGGACAAATTAGATGTTCATCAAATATTACTG	0.3917113091457540	0.22615462977992200	0.05475481428613960	35	HIV-1	None	0.9353621759346730	1445
BA115799_1	7.15358016	CGTGATGAGCACAGGGCGGCCACAGGGGAGTAACCTGTGGTGCTTTGTGAGGTCATCACG	1.5871619193804900	0.9163483614018500	0.2218695931102130	60	5UTR	UBAP2	0.9349610095035160	1446
BA034001_1	7.1531475	ACGGAAGCTAGAAAAAAATGTTTCTGT	0.6144391069414440	0.3547465837932760	0.0858977264122463	27	5UTR	EIF2B5	0.9344432649977760	1447
BA049629_Multi	7.1527957000000000	CAGGGCCAAACCGATAGGAAACGAGGCTGCCTCGCGGTGGCACCGCCACCCCCCAACCGGGTTCCGAGCACCGGAGCTGGCTGCTG	1.4738106505517800	0.8509049758306100	0.20604679797464100	86	5UTR	HMGB1	0.9340222819692550	1448
BA111839_1	7.152784533333330	CACATTTCAGCCACTGCTCTGAGAATTTGTG	1.3766800269034000	0.794826584120659	0.19246770547719000	31	5UTR	TNFAIP6	0.9340089193281190	1449
BA012720_1	7.152227833333330	GCCGACGGACTGTGTCCGGC	0.4267109704917880	0.24636169367960000	0.05966126645226250	20	5UTR	C15ORF44	0.9333427418068640	1450
BA050572_Multi	7.15219745	AGCTCCGTCCAAAAGAAAATGGGGTTTGGTGTAAATCTGGGGGTGTAATGTTATCATATATCACTCTACCTCGTAAAACCGACACTGAAAGCT	0.6788645119552530	0.3919426087206490	0.09491691423525400	93	5UTR	HOXA7	0.93330638345643	1451
BA117818_Multi	7.152147066666670	AGGAGCATATCAATTGTTTAAAACAAAAAGCCAGCGTTAACAGGCTCAGAGAAATGAAGTTGAAAGGAATAGATGTAGCTCCT	0.45508409482705800	0.26274292465231900	0.06362901805361720	83	5UTR	USP50	0.9332460920173920	1452
BA088639_1_Multi	7.1519918	CTCTGGGATGAATGATCTGGATCCCATAGCCATCTGTGTCCTGTTTGAGGAATGGGACCCTCAAACAGAGAACAGCCAAGATGCTCAAGCAGTGATTTATCTCTAGGG	0.9167035466701540	0.5292590394370980	0.12817458021556400	108	5UTR	RANGAP1	0.9330602914728740	1453
BA033179_1	7.15178265	CGCCAATCGGCATGGCTCTTAGAGAGAGCAGCTTAGTTTTTGAATCGGTTGTGGCG	1.795974796270430	1.0369065320845200	0.25112267586465800	56	5UTR	ECT2	0.932810011198812	1454
BA100983_1	7.151391800000000	GTAAACATTAC	1.3645142603867900	0.7878026755473990	0.19080401389653900	11	5UTR	SLU7	0.9323422988147940	1455
BA040049_Multi	7.151359200000000	GCATGTTACAGATTTCACTGCTCCCACCAGCTTGGAGAC	0.5153828125451210	0.29755640555863200	0.0720678123041451	39	5UTR	FCGR1A	0.9323032878803720	1456
BA117131_1	7.151084923333330	GTTCACCACAGTGGTGGGGAAC	1.3669918971814600	0.7892331398177530	0.19115867198291700	22	5UTR	UPP1	0.9319750734921250	1457
BA051223_1	7.150909043333330	GCCTTCTCAGC	0.6937667295205130	0.40054640804347400	0.097017977059476	11	5UTR	HSPBP1	0.9317646059109520	1458
BA091070_1	7.150902333333330	AGCCTTGTGCAAATGCCCTAGGGGTGTGCTGTTGGGAGGCAGCCCCCTGTGATGCGGAACACCAGGCT	1.1585371254784700	0.6688817212611720	0.16201271832200100	68	5UTR	RIMS3	0.9317565763597270	1459
BA023198_1	7.1507736	TGCTGTTACTTTTAATATTTCAAAGATCTGACTGCA	0.3204688570549730	0.18502278088758000	0.044815970268583600	36	5UTR	CNBP	0.9316025270460880	1460
BA069319_1	7.150536066666670	GAGAGAAGATACTTCCTCTC	0.7428461699992950	0.42888243621557600	0.10388678038590500	20	5UTR	MYLK4	0.9313182817304510	1461
BA091983_1	7.1505206	TCGAGATTTAACTAATTGTTCTCTCCTCTCTCTGGCTGTTGGACGCGCACCTTTCCGGAGGATGGGGGAGGTAACCGA	0.2731398944275260	0.1576973915741580	0.03819860255035500	78	5UTR	RNPS1	0.931299773475265	1462
BA038510_1	7.1500297	GGGAGGAGGCCCAGCGGCGAGCTGGCTTTCTCCT	0.6319830529760350	0.3648755857589950	0.08838887102469450	34	5UTR	FAM3C	0.9307123358155140	1463
hsa-mir-1283-2	7.149903000000000	TTCTGTTGTCTGAAAGAAAAGAA	0.4034669301227670	0.23294174071549100	0.05642970682578020	23	pre-miRNA	None	0.930560719699215	1464
BA096008_Multi	7.149815890000000	CTCTTGGGCCAATCACCTAGTTTCTGCCTGTGTTACAGTGAAGAGAAGCTGCTTAAGAG	0.5769040687752430	0.3330757194039770	0.08068796143158360	59	5UTR	SEL1L2	0.9304564791318070	1465
BA027542_1	7.1488556	CTGCTGTTTTCATTTCCTCATTGGAAGAAGAAGCATAG	0.1709566866886460	0.09870188907945640	0.023913853664724500	38	5UTR	CYBB	0.929307343849097	1466
BA037930_1	7.148726008333330	CCGGGCCGGCCCACGGATCATCAGAAGGCGCGGACCTGG	1.179337064038380	0.6808905713878630	0.16497164147340600	39	5UTR	FAM129A	0.9291522674070730	1467
BA093481_1	7.147432466666670	GGGCCCGGGAGGTAGAGAAAGTCAGTGCCACAGCCC	0.7493559980553260	0.43264088719610300	0.10484268323626400	36	5UTR	RSPRY1	0.9276043450410970	1468
BA025467_1	7.146900900000000	GGTGATATCCTAGATACAATGTGACAATACATTAATTTTTTTTCTTCCTTAGTATCTAGATCACC	0.29724121893776800	0.17161229776797300	0.041590225343374800	65	5UTR	CRYZ	0.9269682434345210	1469
BA075696_Multi	7.146223590000000	TTTCCCAGCCAGAAAACTATCAGGAGTTTGTTCGGCTGCAGGGTGTGAAATTATTCACATCGAATGTTGGGCATTGAATATCCAGCCCACTGTTAGGAAA	2.7758128465833100	1.6026162941948900	0.38843073010864300	100	5UTR	OXCT1	0.926157737422449	1470
BA084293_Multi	7.146143566666670	AGGTGCCTGAGAGCTGGCCGATCTGGTCACTCTCTCCAGTGGGCCACAGGGGCCCACTTGGTGGGCAGTCTCTGCTGCCAGCTAGGGCATCT	0.4990607896507830	0.28813288124686700	0.06983637887974460	92	5UTR	PRDX4	0.9260619771461010	1471
BA006274_2_Multi	7.145158823333330	CCACCCTCCACCCCCAATTGGGAGCCCTGCCCCCCTGGGGCCGGGCCAAGCCCAGCAGCTGGCTGGGATCCCATGGGGGACTGGTAGGGCACAGG	1.1971035731659600	0.6911480702152330	0.16754051278142100	95	5UTR	ARHGAP30	0.9248835796737260	1472
BA036931_1	7.143653353333330	TTGCAGTGGAAAGGAAATGTGTCATCTGTGGTTTGGTTTTAAAAGTGGAAAACTAGCTGCACATATCCTTTTTTACTGCAG	0.7723241822143600	0.4459015745031180	0.1081133341743100	81	5UTR	EVI2A	0.9230820523287970	1473
BA112052_Multi	7.143027233333330	CTGGTACTAAAGAGTCAGTGGCTGCTTCAGATGCCACCAG	0.8088007835187620	0.4669613500853370	0.11322941339834900	40	5UTR	TNK2	0.9223328030570020	1474
BA112077_1	7.142854710000000	ATCTTTGGGT	0.8117519850659710	0.46866522709305100	0.11364531661683100	10	5UTR	TNNC2	0.9221263522458700	1475
BA025472_Multi	7.1428129	CCATGCATGTGGTGTCAACCCCGTGGAGACATACATTCGCTCTGG	0.9210256566379520	0.5317544107904730	0.12894439061086900	45	5UTR	CRYZ	0.9220763201241450	1476
BA025350_1	7.142026646666670	GTGTTTTCGTTGGCGGGTGCCTGGGCTGGTGGGAACAGCCGCCCGAAGGAAGCAC	2.3089005947771000	1.333044379926650	0.32328367128883700	55	5UTR	CROP	0.9211354465896070	1477
BA089904_Multi	7.141992933333330	TGTGGGCAGTCAGGCCACCAACTATGGCGAGGACCTGACCCGGCACCACGATGAGCTGTGAGCACCGCGCACCTGCCACAGCCTCAGAGGCCCGCA	0.6522041486708460	0.3765502408017040	0.09131962951501370	96	5UTR	RCN3	0.9210951033799200	1478
BA097864_Multi	7.14106812	TGTGGCACCTTTAATCGTCTTTGATATTTCTGAAGAACCGAATTGTCCAGAAAACCCCAGTGCTACA	0.13272862515858900	0.07663090746448020	0.01858666279724400	67	5UTR	SH3D19	0.9199884214075410	1479
BA099504_1	7.140210500000000	GGAGCATCCTCC	0.5477822274819350	0.31626221649398800	0.07671793814509180	12	5UTR	SLC28A3	0.9189621466351710	1480
BA025442_Multi	7.1393904	GCCCAGCAAATCTTTTGTCCGGGGCGGCGCTGAGCCAGCAGGGCGCTGCCCGGTGTAAACGGGGACCCGCGGAAGGGGCGGGGC	0.7152438654966770	0.412946238280735	0.10018276427307800	84	5UTR	CRYGN	0.9179807703370220	1481
BA001009_1	7.1384715666666700	GCATGCCCCGGGGCCCGCAACCGTCCGCCGCCCGGTGCACTGTGGACGATGAGTCAGGGTTAGGGGCGCCAGGACGTGGGCGTGC	0.7141716952966590	0.4123272205271370	0.10004546332180000	85	5UTR	ACADVL	0.9168812443581360	1482
BA111220_1	7.138369166666670	CCGGACCGG	0.48976419143647400	0.2827654877652880	0.06861009566771600	9	5UTR	TMEM49	0.9167587069444910	1483
BA027970_Multi	7.138298833333330	CCCAGACGCTCATGGAGACAGCCTCGGTTCATAAATCAGGTGGGGCCAGGGGCTGGGG	0.8592194459828550	0.4960705784311620	0.12036753658597300	58	5UTR	DAB2IP	0.9166745422495720	1484
BA064112_Multi	7.138254333333330	TTTAATCCTTTAATAGTCCACAGTAATATTGTCCTAAAGAGGGTACATTGGATTTTA	0.28074337914603300	0.1620872655231670	0.039329416694366300	57	5UTR	MBNL3	0.916621291127431	1485
BA094421_Multi	7.1381694666666700	TCCGGCGAGTAGCTGGCGGTCCCGGGTGCTGCTGGTTAGTGTGCTCTGAGGGAGGGTCCGAGCCAGCCGCTGTTTTGCCGGA	0.7153652258831240	0.41301630573251900	0.10021690143722200	82	5UTR	SAR1A	0.916519735054795	1486
BA067689_1	7.138038346666670	TTGGCTGTTCCTTTTGGTACGCTCCAA	0.41331335945749300	0.2386265793424520	0.05790293346497670	27	5UTR	MRPS27	0.9163628297259140	1487
BA067290_1	7.137896766666670	ATATTCCTCATTTGGAGCAACTCTGGTGAGGGATGAT	1.9977655603541700	1.1534104840482400	0.2798815429334250	37	5UTR	MREG	0.9161934073916970	1488
BA054184_1	7.137255800000000	GTTTTCATTTCAGTCTTAATGAAAAC	0.9448712570588880	0.5455216746124890	0.13238579133718100	26	5UTR	ITGB6	0.9154263917904660	1489
BA043817_Multi	7.135990066666670	TGGGGGAAGGAAGTGACGATCGGCGCAAAGCATGCTGGTCTCAGGCGGTCTCCGCTCAACGATCCTTCCTCAAAGCATGGTTGCTGAGTACCCA	0.4527058762127390	0.2613698594951500	0.06343981311400640	94	5UTR	GEMIN6	0.9139117463897680	1490
BA011089_2	7.135823293333330	GGTTTTATATGTTTAGGTTCCAGATTACCTGGAATTCATATCCAAGCC	0.8841731579335050	0.5104776107431510	0.12390625742646200	48	5UTR	BRPF3	0.9137121763416060	1491
BA114782_1	7.1355732	CCTTTTTATATGATTGTCTCATACTTGTTTTTGTTTAATTTAGATGGAAAATGGGTAAGGAACAATCAAATTCAATTCGGGAAGAATATAGAGG	0.4989233564493450	0.2880535341510210	0.06992057154558300	94	5UTR	TTC37	0.9134129010463260	1492
BA073848_Multi	7.135290333333330	CTTTCAAAGCCAGCTGAAGGAAAGAGGAAGTGCTAGAGAGAGCCCCCTTCAGTGTGCTTCTGACTTTTACGGACTTGGCTTGTTAGAAGGCTGAAAG	1.6900023235978500	0.9757232964603130	0.23685123444841600	97	5UTR	NTS	0.9130744073965230	1493
BA034750_1	7.134940066666670	TTTTTCTCATGTGGATCTAAGGGGAA	1.108929855589150	0.6402409506368060	0.15542244857387000	26	5UTR	ELF1	0.9126552592381290	1494
BA056987_1	7.134357933333330	GGCCGTGTTTGAAGCGGCC	0.4612254104285270	0.2662886148680060	0.06464848199914070	19	5UTR	KLHL35	0.9119586468058690	1495
BA053883_2_Multi	7.1343222	TGATTTCTGGGAAAAGGCCCTCCCTGGAGGAGAACTGAAACTTAGGGTGGGGACTGTAGAAAGGGGCGGAGAGATCAGCCGCCCAGCCAGGAGTTA	0.459134686332148	0.26508153474816000	0.06435575426242290	96	5UTR	IRF9	0.9119158863542320	1496
BA101003_Multi	7.133539633333330	GAGGTGGCCCCCTCCATCCCATCGGAAGAGGAAGGAACAAAAGGTCCCGGACCCCCCGGATCTGACGGGGCGGGACCTGGCGCCACCTT	1.0701349773279600	0.6178427172295290	0.15001458354944400	89	5UTR	SMAD2	0.9109794244856940	1497
BA056770_Multi	7.133179000000000	GGCTGGCAGCGGAGCTTTGAATAGGGAAGTTTTGCAGGGGTTACGTTTGCAGTCAGTC	1.8589517902761800	1.073266316526490	0.2606063566154970	58	5UTR	KLF6	0.9105478710097080	1498
BA084546_1	7.131992300000000	GCCGTTTCCGGT	0.5395294808449210	0.31149749100155400	0.07564919564550300	12	5UTR	PRKAR1A	0.9091278011974700	1499
BA099194_1	7.131915600000000	GCCAGAGGC	0.0906130955370682	0.05231549510043160	0.012705295550198100	9	5UTR	SLC25A19	0.9090360178026780	1500
BA083782_1_Multi	7.131617755333330	CTTGCAGACTGACCGTCCTCTCAGGACTCACTAGGGTCTCTTCTCTGACGAGATGATACCTGGTGTGCAAG	1.0973716928497800	0.6335678422678940	0.1538741601832370	71	5UTR	PPP2R2B	0.9086796006628210	1501
BA069429_1	7.131589633333330	TCCATGCTGATGGG	0.8175508502521440	0.47201320346928300	0.1146379548299970	14	5UTR	MYO9A	0.9086459483469390	1502
BA103604_1	7.131556866666670	CGGCGGCCGAAGAGCTTGTGTGCGGAGCTGAGAGGCCTATG	1.6935350738688000	0.9777629307802250	0.23747059800988000	41	5UTR	SPRYD3	0.9086067379701110	1503
BA090239_1	7.131129126666670	CCTGCGCCAGCGCCGGCTGCGAGACTGGGGCCGTGGCTGCTGGTCCCGGG	0.8320994957496270	0.4804128678635990	0.11668551795507600	50	5UTR	REXO2	0.9080948810041670	1504
BA110307_1	7.130798666666670	CAGTTACTTTTTACCTGCTG	0.35899812895274700	0.20726766638944100	0.050344729354217300	20	5UTR	TMEM102	0.9076994345811850	1505
BA118096_2	7.130427686666670	TGTTGATGAAGCCATCAATG	1.4768308094283500	0.8526486653709910	0.20711672207123100	20	5UTR	VCP	0.9072554997206950	1506
BA001959_1	7.129758833333330	GCTGCCCTCGCCCGGCCCGGAGCGCCGCTGC	1.1084904298597500	0.6399872480736530	0.15547376226490200	31	5UTR	ADAM15	0.9064551134162540	1507
BA051011_1	7.1293579	TCCAGGGTCACCCTAGAATCAGATCTGCTCCCCAGCATCTTCTGTTTCCTGGTGAGTGATTCCTGCTACTTTGGA	1.107802145320410	0.6395898668095860	0.15538596334466700	75	5UTR	HSD3B1	0.9059753347667330	1508
BA053904_Multi	7.129186400000000	CGCCGTGTCCGTGGAGAGAGGCTGAGGCAGCCAACCTCCGGCCCCAGGCACCGGGGCGCCGGGACGGCG	0.46764322848954	0.26999394385314100	0.06559559566145440	69	5UTR	ISCA1L	0.905770108531967	1509
BA006189_Multi	7.1284371333333300	GCGCAGGCGGAGGTACATGGCCCCGACGGGAGGCGCGCGGCGAGCACCCGGAGCTCGGCTCCCTGCCTGAGCACGGCAGCCGCGCCTCCGCCCGCGC	1.0232805400837200	0.5907912952738390	0.14354907267102700	97	5UTR	ARHGAP20	0.9048734952559510	1510
BA021330_2	7.128337900000000	GAGGTTAAAAATTAAATTTC	0.8308099697947850	0.47966835970644400	0.11655030688076500	20	5UTR	CFI	0.9047547472480010	1511
BA024557_1	7.128244416666670	CTTCCGCTTCCGGCGCTGCGGCAG	1.3790992499865300	0.7962233232189310	0.19346969174654400	24	5UTR	COX6A1	0.9046428800030240	1512
BA090825_Multi	7.128083766666670	GCCAGCACAACCAGCCTTGCAGCCTGAGATAAGGCCTTTGGCGGGTGTCTCCCCTATCGCTCCCTCAAGCCCTCAAGTAGGTGTTGGAGAGAGGGGTGATGCCTGGTGCTGGT	0.6348329971379430	0.36652100178804800	0.08906082166242730	113	5UTR	RHD	0.9044506374688230	1513
BA021374_1	7.127168166666670	AAGAGAGGTGACATAAGCCTATCCTTCCTCCCTT	0.25670018546823000	0.14820592118110900	0.03601713604413050	34	5UTR	CGN	0.9033549806725950	1514
BA047981_2_Multi	7.1271573	TCCTGCGTCTCCACAAATGGTCCGACCCGCAAGCAAGGGGGCGGGTCCGGCTTTGAAAAGCCGGCGGGTCGGGCCTTGAGGTGGAAGGCGGGA	0.3653297652801920	0.21092323832750100	0.05125883292630450	93	5UTR	HAUS8	0.9033419770277880	1515
BA106934_1	7.127017033333330	GGCCGGCGGTTGGTCGGCC	1.1843797542671500	0.6838019699488840	0.1661816926671800	19	5UTR	TARDBP	0.9031741262997220	1516
BA024711_1	7.126979333333330	CTGCTCCTGAGGAAGACAGGGCAG	0.6821981714097620	0.3938672979040970	0.09572052050425880	24	5UTR	CPN2	0.9031290124277060	1517
BA018627_Multi	7.126862966666670	TGCAGCGTGAGTTTGGCAGCTTTCTGAGCTCATTCTCATTGTTATAGAAAGAGAAAAATCTGATATTGGAGGAAAAAATTACGACCCTGCA	0.7104001003536130	0.41014968917149600	0.09967921421756720	91	5UTR	CCDC69	0.9029897617405190	1518
BA054415_1	7.126793166666670	TTCTCTGAAGTAGCTTTGGAAAGTAGAGAAGAAAATCCAGTTTGCTTCTTGGAGAA	0.4906444157711090	0.2832736855218370	0.06884504773703050	56	5UTR	JAK1	0.9029062352612950	1519
BA075448_1	7.126369433333330	CATTTTGATTG	0.783754406742733	0.45250081771147200	0.10997948030546200	11	5UTR	OSBPL3	0.902399172890768	1520
BA113251_1	7.1263076666666700	CTGCGGAGCCAAATTTGAAG	0.7921482421910270	0.457347000867078	0.11115829953515800	20	5UTR	TRAIP	0.9023252595354670	1521
BA053375_1	7.1262461	GGAGATTGCACC	0.7669880042052610	0.44282073069312100	0.1076286158858960	12	5UTR	INTS9	0.9022515855110520	1522
BA089299_1	7.126167066666670	GGATTGTGGCGGTCC	1.0755398996247900	0.620963250572553	0.15092824649813900	15	5UTR	RBM22	0.9021570099225920	1523
BA068794_Multi	7.1256352000000000	TCTCTTGTGCTTTCTCTTCTTTTGCTTCTAGTTACCATCCTCAAAGGATTGGCTAAAAGCAAGCAACTGGATTGAACACCCTAAGAAGAAAGATTCACACTGCACCAGACATCAGA	1.0744164369994200	0.6203146191233720	0.15078184706949600	116	5UTR	MUC7	0.9015205493196860	1524
BA089100_Multi	7.125632166666670	GGGAGGGCGTGGTTGTTCCCTTTCTCACCCTGAGAACTACTACACATCCACCTCCACTTCTGTGTCTCTTCCAGAATGTCTGTAAACCTGTGGAGGAGACACAGCGCCCGCCC	0.3914492791123560	0.2260033466696040	0.0549353755507526	113	5UTR	RASSF5	0.9015169194679140	1525
BA020440_1	7.125432066666670	TTACTTAAAAGGTGA	0.8257481722089450	0.47674592950767600	0.11588745278645800	15	5UTR	CDGAP	0.9012774689164460	1526
BA014298_2_Multi	7.124702053333330	CTCTTTAACTCTGCTTCACTGTTGCTCTTGGCAACATCCACTTCCGGGAGCGAGTGCCGTTTCCCCCGCTCACCGCGGGCTAGGGAG	0.6333843406170450	0.3656846195557450	0.08889976533414650	87	5UTR	C21ORF59	0.9004038952270570	1527
BA005158_1	7.1241347	CTACAAAGCCATGAAG	0.7068755859811330	0.4081148098497820	0.09922265871546940	16	5UTR	ANXA8	0.8997249693472740	1528
hsa-mir-6728	7.1237907	GAGGGGCTTACTGCCCTGTGGGGCTCTCTGGACCCAGTGCCATGCTTCTC	0.7167960408213270	0.4138423871222510	0.10062003096488000	50	pre-miRNA	None	0.8993133202233080	1529
BA044668_1_Multi	7.1229822	CCGGAGGCTCGCCGTACGCATGCGCCCTCCGTCCCGCGCTTTGTTGCGAAAGCGAGGGGGCGAGGTGCTGCGGTGCTAGAGCGCGGCGCGACCGG	0.8524393999596500	0.49215611703454700	0.11967450935924700	95	5UTR	GMCL1	0.8983458251165480	1530
BA003114_1	7.122701766666670	CTGCAGAAAG	0.964513172444401	0.5568619397477150	0.13541394881338400	10	5UTR	AHCYL2	0.8980102433258580	1531
BA055641_1	7.122621866666670	TCCGGAGTTTGTTTCCACCCGGA	0.4658762420648890	0.2689737737652150	0.06540797065827050	23	5UTR	KIAA0586	0.8979146306368900	1532
BA086007_1	7.122430333333330	GGTCCCGGCCTTCTCGGGCTGGGGCC	0.5438911759923420	0.3140157168690410	0.07636314439565710	26	5UTR	PTDSS1	0.8976854314250400	1533
BA045345_1	7.122397733333330	CCGGAAACTTAGAGACAAAGTTCGG	1.275946025891670	0.7366677815199880	0.17914557339590100	25	5UTR	GNG5	0.8976464204906180	1534
BA091738_Multi	7.122315800000000	AGGCCTGGTGTTTACCTCCCGTGGGAGCCTCCTCCCTCCCTATAAAGCCT	1.0249243199657800	0.5917403320312380	0.14390324000598000	50	5UTR	RNF39	0.8975483746043070	1535
BA012712_Multi	7.120957366666670	TGCCGACGGAAAGTTTATGCCGACGGACTGTGTCCGGCGATGGGCACGGGCA	1.2234376819294700	0.7063520749987130	0.17180803351757300	52	5UTR	C15ORF44	0.8959227993379360	1536
BA100034_2_Multi	7.1203914	AGAAAAAACCCAACTCAGCAGATCTGGGAACTGTGAGAGCGGCAAGCAGGAACTGTGGTCAGAGGCTGTGCGTCTTGGCTGGTAGGGCCTGCTCTTTTCT	1.132387966821100	0.6537844974712570	0.1590345113361470	100	5UTR	SLC37A4	0.8952455328189650	1537
BA012410_2_Multi	7.1199336000000000	TGACTGCTCTAAACGTTGAACTTCTAGAAGCTTGAACCCATTGACTTGCCACGAGTAATTACTTCAGGAAGACTCCTGAGCCA	0.27821842546138100	0.16062948283364200	0.03907598597006310	83	5UTR	C14ORF105	0.8946977044208500	1538
BA011980_1	7.119752801	TGGAGTGAGACCCCAGCCCTAGGCTGGGGTTCTTTCCA	0.7626354319579970	0.4403077719344960	0.10711543690827000	38	5UTR	C11ORF60	0.8944813504965370	1539
BA091619_1	7.11973548	GAGAAGACTACCAGCTC	0.784071300493682	0.45268377640388700	0.11012646504862600	17	5UTR	RNF213	0.8944606232451530	1540
BA102371_1	7.119089633333330	CTCCCGCTTTCTCTTTGTAGGCGATCAGTGGGTG	0.7376864345741380	0.4259034615789140	0.10362089432335700	34	5UTR	SOCS2	0.8936877679703020	1541
BA053711_1	7.1186486	CAGCCATAAAGATTCAGTCATGGTGGCGTG	0.9288703993722060	0.5362835751198180	0.13048409207503300	30	5UTR	IQCF6	0.8931600034781330	1542
BA074538_Multi	7.118113666666670	CGCGCCTCTGTTGGGACGGGAAATCAGCCTTTCTATTGGTCAGGGTTAGAAACCCCGCCTTTGAGGCATTTTCAACCAATGGAAGCGCG	0.5457207737545760	0.3150720356295750	0.07666648768340490	89	5UTR	NUSAP1	0.8925198731349750	1543
BA044431_Multi	7.1178103466666700	TTGCTAACTAGTGAAGTATACCAGATGGAAATGTCTTCGAAGCTGTCCCTTTAAAACTCGAGCAA	0.4361418289455120	0.2518066023465470	0.06127471900817940	65	5UTR	GLRX	0.8921569039132270	1544
BA000820_1	7.117135566666670	ATTGAATGAAAGACCCAGT	1.3580057607029500	0.784044991502912	0.19080790972469500	19	5UTR	ABLIM3	0.8913494254368640	1545
BA109131_1	7.116924233333340	GGATTTGTAGTCC	0.7279935436445590	0.4203072683914960	0.10229047265037300	13	5UTR	THOC3	0.8910965324672980	1546
BA075158_Multi	7.116923166666670	GGTTTGGCTGAAAAGAAAGCACGCCTACATCTGCCTGGCAGCCATCTGGGCCTATGCTTCCTTCTGGACC	0.44805907264906800	0.25868702620679400	0.06295685117799640	70	5UTR	OPN5	0.8910952560359040	1547
hsa-mir-548d-2	7.116827000000000	TTTGCCATTGAAAGTAATGGCAAA	1.2316482552156800	0.7110924516957080	0.1730614296533670	24	pre-miRNA	None	0.8909801777682070	1548
BA009518_Multi	7.116522866666670	CAGAGGATGCACACATCAGGAAGAGGGTGGGGGACTACTTGCTTGCTGGTTTTGCTTGCATCTGATGAGTAGAAATTCAGCCTATTCTTTG	0.6769559378889610	0.39084069296970700	0.09512453631811950	91	5UTR	BANK1	0.8906162352675220	1549
BA027247_2_Multi	7.116464400000000	GTCACATGGTGCGCGCTGTTTTCTAATCACGTGGCTGCCACCCAGGTAAGAAGAGGCCGCTCTTCCTGGGGTTGTTTCTCCGTGTGAC	0.9817308612936030	0.5668025770396250	0.13795205120306700	88	5UTR	CUTA	0.8905462708718410	1550
BA062296_Multi	7.116425100000000	GCTGCATTGCAGAAGGATGCATAAAGCAGTATTCATCTAGAGATCGTAACAGTACGGACACAGAAGAACAGTTGCAGT	1.229069688283500	0.7096037153832860	0.1727088630896290	78	5UTR	MAP2K4	0.8904992423527370	1551
BA025393_1	7.1163238	CAGGCCCAAAAACTGCGACTGGCATACACAAGGAGCTCTCATTATGGTGGGTCTCTGCCCAATGTTAACCAGATTGGCTCTGGCCTG	1.2211765123803200	0.7050465881508280	0.17160215677374400	87	5UTR	CRTC2	0.890378021258964	1552
BA041013_1	7.115968533333330	TCCTGCCGGA	0.622829396076207	0.35959071948381000	0.0875255972758574	10	5UTR	FIBCD1	0.8899528898284200	1553
BA116726_1	7.115867533333330	GCGAGGCTGGGTGTTGAGTCGAGCCGCGGGAAAGGCGCGTGTCGGCCTCTCACTGGCGCAGCCTGC	0.9221423050164500	0.5323991080323900	0.12958958281570000	66	5UTR	UGCGL1	0.8898320277309760	1554
BA059079_2_Multi	7.115801133333330	GTGGGAACAGTGGGAGTGACCCTGGCTGGGAAGCAGGGAGGCCTGGATATTGTTTCTCCTGGCTCTGTGTCCTGCCATTCTCATCCCTGTGCTCAGAGCTCTCAAGCACCCAC	0.6345256945163490	0.3663435805367480	0.08917136421139850	113	5UTR	LIMS3	0.8897525698768140	1555
BA105506_Multi	7.115432833333330	AGCGGTCCGGGAGGCGGACCCGGCTCCTGCCAGGGTTGGGTGCGCCGCTGAACGGATGGCTGAGGGAGCCCCGCGGATCGTT	0.7761197993207250	0.44809297506121900	0.1090755569618860	82	5UTR	STT3A	0.8893118420501990	1556
BA035011_1	7.1151296	GGAGTCCTCCTGCTCC	0.9730583982133240	0.5617955281456890	0.13675905470693400	16	5UTR	ELN	0.8889489765385020	1557
BA054919_1	7.1149980233333300	GGTTGTCCTCTATCTGATCATCGGAGCCACCGTGTTCAAAGCATTGGAGCAGCCTCATGAGATTTCACAGAGGACCACC	0.6100813278486970	0.3522306188610100	0.08574581831898770	79	5UTR	KCNK2	0.8887915247374320	1558
BA093598_1	7.114986300000000	CAGCTTTTCTGTTGGTATGCATAATTAATAATTGGAGCTG	0.15833489577717900	0.09141469469906550	0.022253717590036500	40	5UTR	RTN4	0.8887774959586630	1559
BA049506_Multi	7.114634566666670	GGCGCGGGCTTGGGAGGGAGCACGTCACTTCCTGTTGCCTTAGGGGAACGTGGCTTTCCCTGCAGAGCCGGTGTCTCCGCCTGCGTC	0.45822590125090400	0.2645568474368680	0.06440610504406990	87	5UTR	HM13	0.8883565927071050	1560
BA102005_1	7.114507233333330	GGCGCTTCCGGCC	1.204200983716860	0.6952457621073440	0.1692599282315530	13	5UTR	SNRPD1	0.8882042187096700	1561
hsa-mir-4768	7.113893	ATGGATATGGGAACTGTGATGTCCA	0.87415919103502	0.5046960442586540	0.12288056497827800	25	pre-miRNA	None	0.8874691936702020	1562
BA027466_1	7.113318266666670	CCATCTTTGTTGG	1.5574843973171100	0.8992140360496780	0.21895328437862200	13	5UTR	CYB5D2	0.8867814364807250	1563
BA045647_1_Multi	7.1130988000000000	TGTTCCCTGAGTAAGCAGGAATGCAAACTGCAATTTTAGCATTAGCATTCTACTTAGAACA	0.09534365833698640	0.05504668680638280	0.013403955296809100	61	5UTR	GOLSYN	0.8865188107217910	1564
HIV_2014_Siegfried_nucs_7965_8094_2	7.112883066666670	GCACTTATCTGGGACGATCTGCGGAGCCTGTGC	0.9599206823706640	0.5542104643673920	0.13495521764854700	33	HIV-1	None	0.8862606524727310	1565
BA041178_Multi	7.111681100000000	GGGGCTCCGAGCCCGGGAGGAGCAGGGCCAATTCCTGTCCCCCCAGC	0.200621644989692	0.11582896074006400	0.028210157650304700	47	5UTR	FKBP8	0.8848223137361940	1566
BA076951_1	7.111342366666670	CATTCCAAGAGCTG	0.6418780054685810	0.3705884392441850	0.09026115919791540	14	5UTR	PARVA	0.8844169669922290	1567
BA092568_1	7.111266633333330	CCTTACCAATCGGCTGCCATCCGAGGAGCTGAGGAAGCCTAGAGCTCTCAGAAGCAGTCCTTTGAGCTGGTGTAGGG	1.327056415756730	0.7661763788669690	0.18661322717619500	77	5UTR	RPL34	0.8843263403633870	1568
BA073609_2_Multi	7.111140753333330	CAAGGGGCTGGTGTACTCCAGCAACTTCCAGCCTCGATGACTTACGAGCCCTCAAGGGGAAGCATTTTCTCCTGGACCCCTTG	0.25234592227098600	0.1456919861520580	0.035485997398195100	83	5UTR	NSUN5C	0.884175705503723	1569
BA115038_Multi	7.110571266666670	GTTCTCACTGAGACCTGTCACCCCGACTCAACGTGAGACGCACCGCCCGGAC	0.1585040441261150	0.09151235254385650	0.02229132346498780	52	5UTR	TUBA4A	0.8834942267611560	1570
BA099087_Multi	7.1104806	CTGGCTGGGCTTCATGGAGAAATCTTCTCTGATCACCAACCTGAATCCCAGAGTAGCCTCCATCTTAGGACAGAATGAGAGGCCTTCTGTAACCAGATATAACTGGCCAG	0.7688350754741620	0.4438871377874340	0.1081270196383300	110	5UTR	SLC24A1	0.8833857300928230	1571
BA004301_Multi	7.110463066666670	TGCTTCTTACAGGAATATAAATAGTTTCTGGAAAGGACACTGACAACTTCAAAGCA	1.327889677022570	0.7666574624831030	0.1867515047293640	56	5UTR	AMY2A	0.8833647487518130	1572
hsa-mir-548i-4	7.110278400000000	TGCCATACTTTTAACGGCA	1.131378901206610	0.6532019131671010	0.15911879079258200	19	pre-miRNA	None	0.88314376656705	1573
BA040933_Multi	7.110266	AGTGCTACACAAGTTTGATGTTTGTGTCTTCTTCTCCAAGGCCAAGAAATTATCTCCATAGGAGGCAACAGTACT	1.4127481896105900	0.8156505475688310	0.19869132738642800	75	5UTR	FHDC1	0.8831289280521170	1574
BA040206_2_Multi	7.1102294666666700	CCTGGGGACCGCAGAGGTGAGAGTCGCGCCCGGG	1.0816801711944500	0.6245083380161960	0.1521301353585640	34	5UTR	FDFT1	0.8830852102769360	1575
BA013891_2_Multi	7.109851166666670	GTGGCGGCCATTTTGTTTTGGACACCGAGCAGGAGCTGGCGGCCGCTGC	1.3032215284165700	0.7524153002450230	0.18329800411666900	49	5UTR	C1ORF77	0.8826325159060190	1576
BA093166_2_Multi	7.109711266666670	CTTTGACATCAAGGAAGTGAAAAAACCTACACTTGCAAAAGTTCACCTGCAGCAGCCAACTTCTAGTCCTCAGGACAGCAGTAGCTTTGAATCCAGAGGAAGTGATGGTGGAAG	0.8620764556729600	0.4977200737448220	0.12125337068394600	114	5UTR	RPS6KC1	0.8824651039512430	1577
BA021256_1	7.109361133333330	GTTTGTTTCACATCCCTAACAAGCAGGGTTTACCTGAGCAAAC	1.498256692986890	0.8650189050111380	0.21074420962554300	43	5UTR	CFC1	0.8820461153467720	1578
BA067969_1	7.109021633333330	CTCATACTTCTCGGGTCAGGGAAGGTTTGGG	0.49047354704420400	0.28317503441636200	0.06899311499411310	31	5UTR	MSH4	0.8816398511677430	1579
BA119828_Multi	7.108675666666670	GGGAACTCGAGAAGTTGGTTGTTTTCAGCAGATTAAAACAATACAGATTTATCAGCAAGACTGTTGAACGCATAACTGCCC	1.4542171206849800	0.8395926460876330	0.20456934440038600	81	5UTR	WIPF1	0.8812258486233990	1580
BA058560_1	7.108648266666670	GCCGGAGCGGGC	1.361103384398940	0.7858334053776400	0.19147147718383000	12	5UTR	LDLRAP1	0.8811930602920140	1581
BA015059_Multi	7.1081023666666700	CCACAGACAGCATCGCACAGAATTATTTTAAAAAAAAGCAGTGATCCAAGCAATTGAATTGGAAGCACTCTGGGGAAACCTGCTGTTTATTGTGG	1.224498464029300	0.7069645178295970	0.17226798389561200	95	5UTR	C5ORF41	0.8805398066386050	1582
BA012029_1	7.108054633333330	GTTGTTGTTGAGGTGGCGCGGCGC	0.2021085241453300	0.11668741082082400	0.02843373251487670	24	5UTR	C11ORF68	0.8804826863338080	1583
BA018470_Multi	7.107825000000000	CCACCGCGCTAAGGAGAAGGTCACTTTCTCTTTAAATGCAAATGAACTCCCTCCAGCTTAGCTTTCACCCGGTGGTGTTCCCGGGAGGAGAGGGCGGAGGGCGGAGG	0.30670088626655500	0.1770738392466920	0.04314975203617910	107	5UTR	CCDC28B	0.8802078945881660	1584
BA032230_1	7.107551233333330	GGTAGAGCCGGAATTTACC	0.6674226979408570	0.38533667431942000	0.09390332563636630	19	5UTR	DQX1	0.8798802904936770	1585
BA092102_Multi	7.1073922	CCATAGAGTTGCTCTGAAAACAGAAGATAGAGGGAGTCTCGGAGCTCGCCATCTCCAGCGATCTCTACATTGG	0.18844481862452400	0.10879866676025900	0.026513918652825200	73	5UTR	RORA	0.8796899825508060	1586
BA056475_1	7.1069240733333300	GCTCCACTCGC	1.2788655592061400	0.7383533748650040	0.17994642211033400	11	5UTR	KIF2C	0.8791297967012770	1587
BA069826_1	7.1065627000000000	GACTGCCACTCTTGGGGGGCAAGAGTTGGTTGTC	1.9684923502965100	1.1365095883414100	0.2769964092903190	34	5UTR	NAGS	0.8786973577010140	1588
BA027822_2	7.105877800000000	GCGTTTCCGC	1.1554608934438600	0.6671056578679000	0.1626063557473310	10	5UTR	CYP4F3	0.8778777690818180	1589
BA092169_1	7.105819116666670	CTGAGGCTTTTATTTGCACGACATCATAAAATAAATCCATCAG	0.7767422358650850	0.4484523389676580	0.10931072450792300	43	5UTR	RP5-1022P6.2	0.8778075454110090	1590
BA113168_1	7.1054463	CGGAAGCG	0.5677692705736470	0.32780174120329200	0.07990620808345940	8	5UTR	TRADD	0.8773614126952150	1591
BA041972_1	7.105432633333330	GTGGATGGATGC	0.7694223743196730	0.4442262149339840	0.10828649204414700	12	5UTR	FSHR	0.8773450584180030	1592
BA018923_Multi	7.104947966666670	TTAAAGGTGTCTGGAACTGGATTACAGTTTCTTCTGATTGAACGCAGCCTTTGA	0.4266952542083210	0.24635261987911000	0.060056070249942700	54	5UTR	CCNB3	0.8767650799042000	1593
BA054806_Multi	7.104589633333330	CCAACACATAAAGATTCACACTTGAAACAGATTAATCAGGAATCAAGTTTCTTACTGGGAAATGCCCAGATTGTGGATTGGCCTGTAGTTTATAGTAATGACGG	0.5120676203659080	0.29564237846154800	0.0720756084156342	104	5UTR	KCNH5	0.8763362787334030	1594
BA105823_2	7.104541	GCCCCCGTTGCCGAGCGCGGGCGCGGGGGGC	1.06125485526511	0.6127157763661090	0.1493769766780300	31	5UTR	SUDS3	0.8762780814396180	1595
BA065214_2_Multi	7.104311066666670	GCTCCTTGCGGCGTTGGGACTGAGGGTCACAGGCACCTGTATTTCCGTTTCCGGTTCGCCTCCGGAGC	1.7234071780222000	0.995009598154452	0.24258610889216400	68	5UTR	METT11D1	0.8760029306976500	1596
BA036776_2_Multi	7.104195900000000	GAAGGGGGGTGGGCGCTCTTTCTTTTTCTCTTAGAAGAGGGTTTAGCACAGGTTTTTTCGTTCTCACTTCCACACCACCTTACCGCCTCCCGACCCCCCCTCTC	0.8654881958874590	0.49968984287606800	0.12182774913167300	104	5UTR	ESRP1	0.87586511599578	1597
BA015488_1	7.103984200000000	CTCCTCTCCCTGTCCCAGGGAGGGGAG	1.0798786627889700	0.623468236653344	0.15201028498753800	27	5UTR	C7ORF61	0.8756117842529200	1598
BA069801_2_Multi	7.103325500000000	GTGCCTTAAAGGAATTTGTGGCCAAAGAGGGTCAAGGAAATTTACCTGTTCGAGGCAC	1.9236361297619800	1.1106118373409700	0.2708078251182460	58	5UTR	NAE1	0.8748235479797950	1599
BA114497_Multi	7.102888533333330	CTTCTCTTTCTTTCCCCCTCCAAGTTCCTAGTGGAGGGCTGAGTCCAGCATCCCAGACTCGTGTGACTATATAGG	0.628317667991418	0.3627593747514430	0.08845945773226900	75	5UTR	TSSK4	0.8743006498823060	1600
BA073758_1	7.102826933333330	CACCTGTGTTTCCTTTTCAGATCTTACAGGTG	0.20303417042513600	0.1172218329496450	0.028584980646551300	32	5UTR	NTF3	0.8742269359694100	1601
BA015233_Multi	7.102826666666670	GGCACCAAATAAAGTTTCTTTATTCAAAAGCACTTTTTTTTTAAAGCC	0.9107449714631930	0.5258188544373730	0.1282228912803530	48	5UTR	C6ORF211	0.8742266168615620	1602
BA012736_2_Multi	7.102662633333330	CTTTGGATTTTTAATTTCTAGATTTGGCAATTCTTCGCTGAAG	0.6137049239016440	0.354322703017613	0.08640490976179560	43	5UTR	C15ORF48	0.8740303256465410	1603
BA095443_1_Multi	7.102328233333330	TGGTGGCGCCGGCGTCCCCTCCGTGAGGTCGCGCCCGTTCGCACCGCCCCCGCCCGCAAGAAAGATGGCAGTGGCCTGATCCGGGCCCGTTGGCGGCGTCACTG	1.6816429559081000	0.9708970132743820	0.2367734777471500	104	5UTR	SDF4	0.8736301644051060	1604
BA124265_2_Multi	7.101933366666670	AAAGACACTGAGGTTGAGACCTTGAAGCATGACACTGCTGCAGTCGATCGTTCCGTCAAGCGTCTTT	1.4614360354956800	0.8437604884968530	0.20578002637352500	67	5UTR	ZWILCH	0.8731576454591270	1605
BA056103_Multi	7.101721866666670	ATTTTTGTCTCTTTCAGCATTTTGAAAGCGAAGCAGAAGCCGTAGAATCAGCGGCGAGCCTGTTGAAAGAACCCACAGGTGCATTTCACAGCACTCTGGGCGAAAAT	0.3289588839734430	0.1899245002143860	0.04632100357484800	107	5UTR	KIAA1370	0.8729045530471560	1606
BA015981_2_Multi	7.1015789	GAAGAAAGAATATCAGGAGCAAAGTGTTCTAAGTTGCTGTTCAGAACGTAAAGATGCGAACCCCAAATCAGTGGTTTGTTCATTCTTC	0.08506947742410400	0.049114885690627300	0.011978952655740300	88	5UTR	CAB39L	0.8727334713521260	1607
BA078270_2_Multi	7.099839966666670	ATTTGTTCTCCTGGTGGAGAGAGCTGGAAGGAAGGAGCCAGCGTGCAAAT	0.9504074636438120	0.548718004974584	0.13386322341150200	50	5UTR	PDE4B	0.8706525690750910	1608
BA078235_1	7.099800683333330	CAGCATCAGTTGATGTACATATTCTTGCAATAACAACCTGTGGAGCTG	0.39262878073001900	0.22668433224607100	0.055301380734773100	48	5UTR	PDE1A	0.8706055605002260	1609
BA073252_Multi	7.099624633333340	CTGCTGGGTTAGTGCTGGCAGCCCCCTGAGGCCAAGGACAGCAG	1.4205682642202200	0.8201654697497850	0.20009061571375700	44	5UTR	NR1I2	0.8703948894878040	1610
BA025070_Multi	7.099515066666670	GTGGGTGCCAGAGCTTGTGTCACGTTGGGGGCCTGTGTGACCTCTGACTCCTCATGTTAGCATTTGGAATGTTCAGTGGCTTCCAGCTTGGCTCGGCTCCCAC	0.6427909177281550	0.3711155093829970	0.09054011600681840	103	5UTR	CRAMP1L	0.870263776050741	1611
BA059748_1	7.0995044	GTCTCAACTTCAAAAGAACAAACGCGCACTCAAAACAAAGGAAGAC	0.4978021133072460	0.2874061841211030	0.07011786812995660	46	5UTR	LOC400581	0.87025101173682	1612
BA041021_Multi	7.099480833333330	CGGCGCTCCCGGAAGTGGCCTGAAGGCGGCGCGCCAGTCCCGAGCAGTGCTCGCTCCTGCTCGGGGCGCTGCGGCCCCGGGCGTCG	0.809746145935924	0.46750715533136800	0.11405709303897600	86	5UTR	FIBP	0.8702228105807510	1613
BA024689_Multi	7.099057233333330	GCTGTCCGCGAAACCTAGTGCTGAAGTAGGCGCGGACGTGCCCGGTGCCTGGCGCGTGGTAGCAGGCGCCCGGTGCCCCGGCCGGC	0.1450495959393320	0.08374442326141950	0.020432233629313100	86	5UTR	CPLX3	0.8697159077641470	1614
BA089909_1	7.0990309	CCTTGCGCTCATCCCTTGCGTCCCCCACTTCTGCACAAACTTTTCTGACGCCCTGGCTCGTGGGGGTCGTGGAGAGCGCTGGG	1.0324954462024900	0.5961115238020680	0.14544174560537300	83	5UTR	RCOR2	0.8696843958641530	1615
BA049603_1	7.098892766666670	CGTGCGCTTCCTGAACGAGCGGCGCG	1.1933419269661600	0.6889762827691780	0.1681025430570770	26	5UTR	HMG20B	0.8695190979988710	1616
BA084240_1	7.098857866666670	CTCACTTCCAGATTGTGAG	0.5836376013720960	0.33696332626136700	0.08221570460124570	19	5UTR	PRDM7	0.8694773347592600	1617
BA102022_1_Multi	7.0985388	GGGAGGTGAAAGGTCATAGTCCTGTTTGGCGGCCATTTCTC	1.5315933539544100	0.884265835194621	0.2157617781781250	41	5UTR	SNRPF	0.8690955222190860	1618
BA098317_1	7.097684766666670	TCCGACTTCGGA	0.5304410866968760	0.30625030419367900	0.07473438228590010	12	5UTR	SIN3B	0.8680735394472740	1619
BA090333_1	7.0970431666666700	GTTGCTTTTGCGCGCGAAC	0.2586815000873150	0.14934983370978800	0.03644919356025460	19	5UTR	RFC5	0.8673057659649010	1620
BA014884_1	7.097025600000000	CCAGGAAATTTCTGAAACTGAGTTTTAAACCTGG	0.36782747531836100	0.21236529189039600	0.05182839911389940	34	5UTR	C4BPB	0.8672847447354110	1621
BA056384_1	7.096705233333330	ATTGTTTGAATTTGAAAACGGT	0.47104983284398200	0.2719607477942010	0.06637584870109210	22	5UTR	KIF20B	0.8669013765444800	1622
BA013684_Multi	7.0965839666666700	CTGCGCAGCCTTTTTCCGGGCACACTGGGAGTTGTGGTTTATCGCCTCTGGACTAATGGCTGCACCACACCTGTTGGTGTTCAG	0.28772760062962900	0.16611960767680100	0.04054452141778530	84	5UTR	C1ORF182	0.8667562622505860	1623
BA102207_1	7.096194836666670	GGGTCGGCGCGGGCCCAGCCGTGCGTGCTCACGTGACGGGTCCGCGAGGCCC	1.1511583588028500	0.664621588334713	0.16222192108575000	52	5UTR	SNX2	0.8662906081121880	1624
BA121463_1	7.096191733333330	GTTGGGTCTCCGTGGTTCAGGGCTAGCAATTGGACTTTTGATGATGTTTGACCCAGC	0.7090819911460190	0.40938867846567000	0.09992429993333040	57	5UTR	ZDHHC9	0.8662868944946070	1625
BA051145_Multi	7.095764296666670	TAGACTCTGAATTCAGGACATTGCATCTAGATACTTAGATAACAGACATCACAGTAACCATGTCTTTTTTCTAGGATCTGTTCCGGTCTA	1.5979438681746400	0.9225733224405390	0.22519686412431900	90	5UTR	HSPA5	0.8657754005138390	1626
BA015042_Multi	7.095298333333340	CTGCAGTTTGAAACTGTCAGGTTGCCGTCTAGGTAGCGGTTGTGCTTGCTGAGGCTGCACTTGCTGACACTGCAG	1.1950338342512700	0.6899531058956820	0.16842615745092300	75	5UTR	C5ORF37	0.8652178034267290	1627
BA048838_1	7.093643366666670	ACAGCTCTGTCTCTGGGGCAGGGCAATGGCACTGGT	0.31295157767952500	0.1806826776165920	0.04411718513367860	36	5UTR	HECTD3	0.8632373802333410	1628
BA041385_2_Multi	7.0935675666666700	CCTTTCCTACCCCTACTCTGGCTACAGGTAAAAATCCAGGGGCAGAACAAGG	0.2907638502195960	0.16787258719489600	0.040989790748723100	52	5UTR	FLOT1	0.863146673827539	1629
BA025167_1	7.093056400000000	AGCTTTGGCTCAAATTCTACACACACTCATTCCAGAGCT	0.22649505396262000	0.13076698037543700	0.03193194036390570	39	5UTR	CREB5	0.8625349839713370	1630
BA048883_1	7.0928918	CCTGGGACACTCGAGGAGGCACACGAGGCGGAAAAGTGGACGGGTGCCCCGCGCCACCGCCTCTCCCGAGGGCGCGTACTGACCAGG	0.6306483934574960	0.36410501972669000	0.08891273280913370	87	5UTR	HELT	0.8623380146521370	1631
BA078239_1	7.0928309	TCTGGATACTGAAGATGAGCTCAGTGACATTCAGA	1.0235563799592700	0.5909505515002450	0.14430858346831200	35	5UTR	PDE1A	0.8622651383973420	1632
BA043557_1	7.092828900000000	CGCCCGCCCCCTCCCTCCTTATGAGAGAGAGGGAGCGCGGCG	1.6306516137143400	0.94145714813247	0.22990144506578100	42	5UTR	GBX1	0.862262745088482	1633
BA009296_1	7.0927177666666700	GTGACATTTCCAATTTTAGATAATGCCTCAC	0.1028671316804510	0.05939036616647310	0.014503203858454800	31	5UTR	B4GALT3	0.8621297568928130	1634
BA040228_Multi	7.092589	ATTCGAGTAGAGGGCGAGCCCGTCCCGCCCCTCGTCGGGCGCTTCCCAGATCTGCTTGAGT	0.43561203320970100	0.25150072463586100	0.061417915687727100	61	5UTR	FDFT1	0.8619756676906930	1635
BA054990_1_Multi	7.092187343333330	GTTCCCAGGCAACTCGAATTTGCAAACACAGCCATGGATACACTATTTACCTTACAGTAGTTTCCTGGGAAT	0.5990181633363920	0.3458432978517410	0.08446169486758830	72	5UTR	KCNRG	0.8614950234611350	1636
BA030790_2_Multi	7.091997	GCCAGCAAAGAAAAATCCAAGAAACCAGTAAGATTTCTACCACAGCTGTC	0.3187570109221130	0.18403444606196200	0.04494601604063190	50	5UTR	DNAH7	0.8612672482680560	1637
BA067655_1	7.091657666666670	GGTTTAAATCC	2.433092531302820	1.4047466279109500	0.34309221421378400	11	5UTR	MRPS21	0.8608611835314320	1638
BA072154_1	7.091262066666670	CCGGGACTGAAACTTGAACTTTACCTGATTTCTGTATGTTGTCATCTTGCGTACGCCCAGTCCCCACGACAGTCCGG	0.7044637394572510	0.4067223296099750	0.0993425053022181	77	5UTR	NIF3L1	0.8603877870388710	1639
BA052732_Multi	7.091093543333330	GAGTCTCAACCCCCAATAAATATAGGACTGGAGATGTCTGAGGCTC	1.254788278146340	0.7244523501637790	0.17695271829068300	46	5UTR	IL6	0.8601861228454570	1640
BA088894_1	7.090956066666670	CTTTTTTTTTTATTAAATGCATCATAGCAAAAGTAGATTAAAAAG	1.0931299711035900	0.6311188830759080	0.15415833363320400	45	5UTR	RASA3	0.8600216107832520	1641
BA124145_Multi	7.0908354	GTCCCGTTGAACGTCACTTCCGCTTAGGGGCGGACACGTCCCAAACCTGTGGCGGGAGTTGGAGATTCTGCGGCGAATACGCCAGGTGTGACTGGCTGGAAGTGGCGTGGCTGGAT	0.2232305116619820	0.1288821959993830	0.03148155316960000	116	5UTR	ZRANB3	0.8598772144820150	1642
BA033572_1	7.090440766666670	CCGGATGTTTAGCGTTACCATGG	0.23659817883069900	0.1366000222376790	0.033368613689431800	23	5UTR	EFHC1	0.8594049747554050	1643
BA090464_1	7.090223300000000	GTTGAGAAGTAGTAGAAGACACGGAAGGCACAGAAGGCAGACTTCGCTCAGC	0.30830610250296700	0.17800061127289200	0.0434832711831469	52	5UTR	RFX4	0.859144742305333	1644
hsa-mir-6757	7.090178533333330	GATGAAGATTAATCCCTAATCCCCAACA	0.1827934731206330	0.10553586091230400	0.025781222893225900	28	pre-miRNA	None	0.8590911720753430	1645
BA102706_1	7.089834333333330	GGTTACCCAGCAACTAGAAAAACAACC	0.8012831584698530	0.46262104723968300	0.11301860111209700	27	5UTR	SPA17	0.858679283620492	1646
BA080709_1	7.089638466666670	ATGATTTGATGT	0.2215413651515300	0.12790696680687300	0.031248612491758200	12	5UTR	PKNOX1	0.8584448989061110	1647
BA100067_1	7.08950708	CCGCGGCGGGCTGGCGCTGCGGTCCTGACGCGCCGCCTCTACTTTCGCAGGCCGACTCGCGGGCCGCTGCACCCACCGCCAAGG	0.13898327084901700	0.08024202883753450	0.019604080972159300	84	5UTR	SLC38A2	0.8582876744693830	1648
BA018436_Multi	7.088643033333330	CGGGCTAGTGGTTGCCAAGGTAACGCGTCAACACTAGGGCCTTGGCGGCGCCGAGGCGGCAGCAGAAGTCCG	0.843489758582002	0.4869890391760110	0.11899171034789200	72	5UTR	CCDC19	0.8572537091978780	1649
BA019690_1	7.088289236666670	ATTTTCCTCTCCAGT	0.8255739795805880	0.4766453593468030	0.11647013151072000	15	5UTR	CD36	0.8568303368493470	1650
BA036642_Multi	7.0880826	CTGAGCAGCAAATTTGTTTTTCTGATTTGAAGGTGCCAGTGATGATGCAGTTAGCTGCTCAG	0.8779995321719650	0.5069132662478490	0.12386982230878100	62	5UTR	ERMP1	0.8565830641667510	1651
BA038346_1	7.0877610000000000	GATGCAGTAGTGAAGCTGTCCATC	0.8944222126311480	0.516394905231774	0.12619249049610300	24	5UTR	FAM19A2	0.8561982201020200	1652
BA062406_1	7.087634033333330	CTCACATGTGTTCCTGAAGCTTTTCTTCTTGTCTTAGCACTCGGAG	0.6272818780670800	0.3621613611598030	0.08850370590763530	46	5UTR	MAP3K4	0.8560462848778750	1653
BA022429_1	7.087406533333330	CACCTGTCCAGGTG	0.33538656587088200	0.19363552408813800	0.047321479908553200	14	5UTR	CLCNKB	0.8557740459950210	1654
BA111838_1	7.087238663333330	TCACATTTCAGCCACTGCTCTGAGAATTTGTGA	0.7279348855392440	0.4202734021186020	0.10271064939654200	33	5UTR	TNFAIP6	0.8555731636158340	1655
BA080651_1_Multi	7.087166633333330	TTTGGCTGGGACACAAACGAGTTAGGTGAGTTATAGTCTAACGTGAGTGAGTTACCTGCGTGGTGGCTGCAGGCTGAGCTCTAACCAGA	0.1993486078213820	0.11509397238825200	0.028128110729579600	89	5UTR	PKHD1	0.8554869685972310	1656
BA111536_1	7.087166533333330	GATAAGCATGAAGCTCTTATC	0.37788221253010000	0.21817039712622400	0.05331922295783400	21	5UTR	TMEM9	0.8554868489317900	1657
BA098675_2	7.086537566666670	TCCTTCTGAACATGGGACTTTCCAGAAGGA	1.540648495139580	0.8894938233954310	0.217404971136598	30	5UTR	SLAMF8	0.8547341931837170	1658
BA056216_1_Multi	7.0860502	CAAACGGTCGGCGCGAGAAGCGCTTCTGGGCGCAGGCGCCTGGCTGTAGCGACTGGTTG	0.46072776944947700	0.26600130171479100	0.06501898186516890	59	5UTR	KIAA1712	0.8541509837029530	1659
BA081079_1	7.085182200000000	AGGCGGGGATACAGCCTGGAAGGTAATGCATGTCCATGGTACACAAATTCACAAGTTTGGAGACCCTGACACACCCACCTTCTCACCTGGGCTCTGCGTATCCCCCAGCCT	0.8111909248641100	0.4683412988344750	0.11449118765980500	111	5UTR	PLD3	0.8531122876576000	1660
BA044412_1	7.084277	GGAGCCAACAGACACGCTGGAGTTTAACAAACAGCAATACTCTTCGCGCTCC	0.41116156616147800	0.23738424090375800	0.05803860664418940	52	5UTR	GLRA1	0.8520290760674450	1661
BA093999_Multi	7.083547566666670	GTGCGTTTTCCTCTTAGGCGGCGCCATTTTGTGTTCAGAGCCGCTATAGCTGCCGGCGGTGTGCGACTGAGTCGGTGGCGAAGACGGGAACGCGAC	1.5967906651403800	0.9219075203582810	0.2254224525369840	96	5UTR	SAFB2	0.8511561964376260	1662
BA057751_1	7.083263866666670	GGTGAGGAGAACAAAGTGGCTGCACGATTTTCCCCACTTTCCAGCCCACC	1.5572149765145400	0.8990584858767850	0.2198442703571560	50	5UTR	LAMB1	0.8508167055757970	1663
BA012930_2_Multi	7.082567833333330	GCCTGTATCTACTCCGGGGCCTAGGTCGGCTCCGGGGGCGGCTTAGGAGAAGGCCGCCGGC	0.626205595859638	0.3615399693376120	0.08841505095263180	61	5UTR	C16ORF80	0.8499837942039460	1664
BA082053_1	7.0822278333333300	GACCCTACGCCTGTGTCCGAAGGAGGCCGGCGTC	0.28885721618395400	0.16677179152117200	0.04078620781223870	34	5UTR	PODN	0.8495769316977020	1665
BA020733_1	7.0814516350000000	CAGAGATCTGTAGCGTAGGTACGTGACAGCTCTG	1.22550616776228	0.7075463158510990	0.17305860873288000	34	5UTR	CDKN2C	0.8486480905234590	1666
BA111330_1	7.080883276666670	CGGTCCCCGCCG	0.9829551486954890	0.5675094197006690	0.13881815449981800	12	5UTR	TMEM59L	0.8479679620059740	1667
BA008995_2	7.080628323333330	CTCCACAAGAG	0.9311362287273990	0.5375917523079770	0.1315047459360290	11	5UTR	ATXN7L3	0.8476628709701630	1668
BA042247_1	7.080461666666670	GTTACTTCCGGGGCGGCACCGAGAAGCTGAAACGGAAGTGGC	2.593964442917700	1.497626069386850	0.36635526961886400	42	5UTR	FXC1	0.8474634405316860	1669
BA075717_1	7.080316033333330	GCACTCTGGCAGAAAGGAAATGTTATATTACCCTGAGAAGC	0.5921923362380880	0.34190240473909300	0.08363925189922490	41	5UTR	OXR1	0.8472891677581760	1670
BA095495_1	7.080240533333330	TTCCGTCCAGACCGGAA	0.312979994742609	0.18069908421561300	0.04420471215195570	17	5UTR	SDHC	0.8471988203487030	1671
BA064835_1	7.0800367333333300	CTTAAATTTGG	0.5060613886925610	0.29217467898812600	0.07147722642595720	11	5UTR	MED24	0.8469549421758410	1672
BA105665_Multi	7.079714533333330	GGGCTCCGGTCGCGCACGGGACGAACTGCGGGGAGTGAGCCGCGCGGGCCGCCGTAGTCAGCTGCTAAGAGCAGGAAGAGTCC	1.1691050132633100	0.674983094118513	0.1651344849794190	83	5UTR	STX8	0.8465693801184530	1673
BA040123_1	7.079638	GATGTCCCTTCAGCATC	0.5770418953722870	0.33315529362688100	0.08150726002830740	17	5UTR	FCHSD2	0.8464777961660670	1674
BA073147_1	7.078955966666670	CCAAGGGGGCGCAGGGACCTTGG	0.4099278775781940	0.23667197046810200	0.05790795697959690	23	5UTR	NPR 3.00	0.8456616379562370	1675
BA046903_1_Multi	7.078841933333330	TCTCCAATCACATGATCCCTAGAAATGGGGTGTGGGGCGAGAGGAAGCAGGGAGG	1.240719101059890	0.7163295069856390	0.17527147981896700	55	5UTR	GRN	0.8455251794627210	1676
BA059431_Multi	7.078084333333330	TGGTAGCAGTTTGATTCTCTTGCTTTTATTTTAATTTCCATAATTGGTAGCTTCAGAAATGGCTTTGGAAGGCAATTTGCTTTAAATGTAGCCACCTATTCCA	0.5553497659075620	0.32063133684112600	0.0784604618642664	103	5UTR	LMO3	0.8446185940664550	1677
BA023970_Multi	7.077649000000000	GCAGGAGGTTTTATTTAAAATAAAGCTGTTTATTTGGCATTTCTGGGAGACCCTTTTCTGAGGAACCACAGC	0.7210622306770760	0.4163054729838820	0.10187877792146500	72	5UTR	COLEC10	0.8440976505045350	1678
BA089150_1	7.077329799333330	GCTGATGGAACTTTGGATTGTATCAGC	1.6402008120515900	0.9469703803630270	0.23175418675643600	27	5UTR	RBBP5	0.8437156776126710	1679
hsa-mir-4692	7.0771634	CTGGGTGGGACACTCAG	0.6461723847307630	0.3730678002672080	0.09130386684738160	17	pre-miRNA	None	0.8435165551132650	1680
BA028979_Multi	7.076941556666670	CTTCTTCAATTCAAGACTTCTCGTGGGATTGATGCTGAGAAGGTGAATCTGGTTGTAAATCTGGATGTACCATTGGATTGGGAG	0.36660980348110900	0.21166226872737400	0.05180342391491890	84	5UTR	DDX20	0.8432510853056350	1681
HIV_2014_Siegfried_nucs_5449_6017_5	7.075420433333330	GCAATAATAATAGC	0.45913295642519800	0.2650805359859170	0.0648912613393483	14	HIV-1	None	0.8414308263300290	1682
BA058752_1	7.0745285000000000	AGTTTCAATCCAGGTAACCTTTAAATGAAACT	0.6973913399687370	0.40263907786146400	0.09857778365989160	32	5UTR	LGALS8	0.8403634903553130	1683
BA102533_Multi	7.074280233333330	CTGGCAGGGTTGAGTCCAAGCTGACAGGACTGAGTGTGCCTGTCAGAGGCTTCAGGGAGCTGCCGCTGAAGACCTCGGCCTGTTGTTGTGAATCGCCAG	0.6264126125425740	0.361659490475232	0.08854789347911010	99	5UTR	SORT1	0.8400664009487930	1684
BA089784_2_Multi	7.0741662000000000	GAGTGGGTGCCTGATAGACATCCTAGGACTATACAGAAGGAAAAGGCCCACTT	0.28359801287237600	0.16373538907350900	0.04008924936939930	53	5UTR	RCAN3	0.8399299424552780	1685
BA021272_2_Multi	7.074089233333330	TCCAAGAAGAAATACAGAAATTCTGACAGGTTCCTGGTCTGACCAAACATATCCAGAAGGCACCCAGGCTATCTATAAATGCCGCCCTGGATATAGATCTCTTGGA	0.975577811920373	0.5632501123276540	0.13790860982123600	106	5UTR	CFH	0.8398378399526370	1686
BA041879_2_Multi	7.073833100000000	GGGACAGATGGAAGAAAGCTAGAGATGCTGCTTCGTGGGCGCTGAAGTTGCAGAACTTGGGCTGGTTTTCTTTCTTCCCATCCCCCC	0.6343002896475220	0.36621344297505500	0.08966854047595810	87	5UTR	FRMD4A	0.8395313368645990	1687
BA020488_1	7.073706666666670	CGGAGACTTTGCGAAACATCCG	0.42249199667972800	0.2439258680135030	0.05972710158743670	22	5UTR	CDH20	0.8393800398561500	1688
BA089073_Multi	7.073655100000000	TTCCTTCTGCAACATCCATCCTAAAGGCCTCTCCTTCCGATGAAAAGAGAAAGGAA	0.7910477792946700	0.4567116483176340	0.11183013139765200	56	5UTR	RASSF2	0.8393183323760380	1689
BA070764_2	7.073302033333330	CAGGACCTCTTTCTAGCTCTCAGAAAAGTCTGAGAAGAAAGGAGCCCTG	1.2314481241942600	0.7109769059966160	0.17409805468379400	49	5UTR	NDP	0.83889583358524	1690
BA013286_1	7.0729154166666700	GCCTCGCTGGACAGCGACGAGGAGACGGTGTTTGAGTCCCGGAATCTGAGATGATGCTGAGCCAGGGAGGC	0.8242060714227540	0.4758555972036510	0.11652989225356600	71	5UTR	C19ORF24	0.8384331870383110	1691
BA096739_1	7.071041533333330	CTGTAGGTGGCTCATTTCCCCTTTAAG	0.4330011025835650	0.24999330313602600	0.06123583075313180	27	5UTR	SERPINF2	0.8361907962459280	1692
BA100684_1	7.070301133333330	CATTCATG	2.455333219415050	1.4175872951795100	0.34727420701209400	8	5UTR	SLC7A14	0.835304793305859	1693
BA089317_1	7.0702701333333300	CCTTCATGGG	0.867580470783041	0.500897818350251	0.12270824939103300	10	5UTR	RBM24	0.8352676970185250	1694
BA060764_Multi	7.069522466666670	TTGGCTGTTGCCATGGATACGCTTTGTGTAGCGGCTATGGGCGCTGTCTTACAACAAAGCCAA	1.9057374753123100	1.1002780443763200	0.2695708917112860	63	5UTR	LRRIQ1	0.8343729983895970	1695
BA104448_1	7.069487266666670	GGGAAGGGTCCC	1.0017172872772100	0.5783417454613990	0.14169588960155700	12	5UTR	STAMBP	0.8343308761536570	1696
BA010352_Multi	7.069487233333330	GCGCGTCGAAGGTAGCTCTATGGTTTTCCTCGCGTTCTTGAGTCGGGAAATGGCCGCTGTGTGGTTGCAACGGAGATAAATTCCCGGAACCGCGATTCGGCGTGT	0.16506763644810400	0.09530184433780790	0.02334930823126650	105	5UTR	BCLAF1	0.8343308362651760	1697
BA093654_1	7.069361266666670	GCTTTTTTTTTTTTTTTAATCTTTAACAATTTGAATATTTGTTTTTACAAAGGTAAAAGAAATCATTGAGT	0.7350483540559850	0.4243803650816140	0.10397662905160500	71	5UTR	RUNX1	0.8341800976954620	1698
BA002815_1	7.0690314333333300	CCCCATTAAAGGCTAATATTCCTTTTTCAGGG	0.6458010741889200	0.37285342402592300	0.0913563732569794	32	5UTR	AFTPH	0.8337854011759220	1699
HIV_2014_Siegfried_nucs_1_753_5	7.067236933333330	GAGATCTCTC	0.46454918882359800	0.2682075992191270	0.06573278824606910	10	HIV-1	None	0.8316380048010520	1700
BA111172_1_Multi	7.067086866666670	GTGCCCCGCGGGGGGAACAGATGAAGCACATCTGGACAGCTGTGCGGCCTCCTCGCGGGCCGACGTCAGCCGAGCAC	0.7396990001799750	0.4270654168732060	0.10466816301196400	77	5UTR	TMEM45A	0.8314584268595710	1701
BA116945_1	7.066221733333330	CGGCGGAGCTGCGGCTGCTCCTGCTG	0.9468955109464010	0.5466903781393530	0.13400308491306300	26	5UTR	UNC5C	0.8304231612235820	1702
BA010696_Multi	7.065633466666670	CTCTTTTGGAAACGTATTCCGGAAGCGAAACCCTGAGTAATCGGAAG	1.1092301267928900	0.6404143122971150	0.15698948042321600	47	5UTR	BLZF1	0.8297192093108160	1703
BA024580_1	7.065630966666670	GTTTACGAGAAC	1.2268316884490700	0.7083116055764360	0.17363370578464500	12	5UTR	CP	0.8297162176747430	1704
BA082363_Multi	7.065436466666670	GGCATCAGCGTGGGACTGGGAACAGGTGAAGGGAAACAGAAGAGAGCCTGAGAAGACCGCTCTCCTCCGATCCTAATTGACTGAGCC	1.0249627017595600	0.5917624917702070	0.14506714575881200	87	5UTR	POLR1B	0.8294834683880830	1705
BA084973_1	7.06419128	GTTGCCATCTTGCTTGTAGATTTTTAATTTTTCAGAAAGGTAGATGGAAAC	0.5141497791837500	0.2968445134155250	0.07278253926099090	51	5UTR	PROS1	0.8279934102470760	1706
hsa-mir-548az	7.0638945	TTTTGCTGTTACTTTTAATGGCAAAA	1.005664828428540	0.5806208594077580	0.14236690941923700	26	pre-miRNA	None	0.8276382671453010	1707
BA092130_1	7.063726343333330	TCTTGCTATATGGTGTGAGA	0.6878288070107060	0.3971181468840100	0.09737478118187160	20	5UTR	RP11-35N6.1	0.8274370417251780	1708
BA120924_1	7.063592833333330	GTCTTTGTGAAGGAACAAAATAAGTTCACTTCCTTGGGC	0.6041588231823510	0.3488112591976180	0.08553137722368490	39	5UTR	ZBTB10	0.8272772763922120	1709
BA032365_1	7.063059096666670	GATAAGAAATTC	0.9689813104300870	0.5594416204165270	0.13719003298264700	12	5UTR	DSPP	0.8266385780455220	1710
BA016034_1_Multi	7.062962743333330	GGAGCTTCGTGATGCACGCCCCGATGCCTGCGGGGCTATAAAAACGCTCGCAAGCGCCAAGTCTCCTCAGGAGCCGCCGGCAAGGGGGCAACGAGGAAGCTCT	0.3595945792593610	0.20761202713452300	0.05091271075991160	103	5UTR	CABYR	0.8265232764023310	1711
BA124096_tert	7.062666133333330	CGGCGTTCGTGGAGGTGGTGCTGTTCGAGTCGAGCCCAAGCGGCGATTACACCACCTACACCACCGGCCTCACGGGCCGCTTCTCGCGGGCCGGGGCCACGCTCAGCGCCG	0.3300830733910230	0.19057355127724600	0.04673632692803430	111	5UTR	ZNRF3	0.826168336731809	1712
BA078968_1	7.062215566666670	AGGAACTACAACTCCT	0.6610276991332230	0.3816445200363650	0.09360061200244920	16	5UTR	PEX26	0.8256291641340730	1713
BA053214_Multi	7.061773700000000	GATCTCAGTGACCTGCTTCAGCTGAACAACCGGAACCTCAATCTTGACATATATGTTATTGGTTTGCAGGAATTGAACTCTGGGATC	0.37199458504310200	0.2147711738117180	0.052677216921168500	87	5UTR	INPP5K	0.8251004024298780	1714
BA100367_1	7.061485766666670	TTAATTTAAACCA	0.3074714492315400	0.17751872398195400	0.04354203341780290	13	5UTR	SLC41A2	0.8247558457309650	1715
BA003030_Multi	7.061144966666670	CCACCCTCCAGGAAGGGTCCTTCACGGCCTGGCTGCAGGGATCAGTCACGTGTGGCCCTTCATTAGGCCCTGCCATATAAGCCAAGGGCACGGGGTGG	0.3300683859373130	0.19056507147189300	0.04674431519186430	98	5UTR	AGRP	0.824348025901176	1716
BA049618_1	7.060523166666670	GGAAAAATAAC	0.2792905845561630	0.16124849417562800	0.039556641620371300	11	5UTR	HMGB1	0.8236039461765200	1717
BA099345_2_Multi	7.060472366666670	GGGGAGGTGGCTCCCACTTTAAGAAGTGAAGTTTTGCGCCCCTCCCCCTCCCTGCCCACCTCCTGCAGCCTCCTGCGCCCC	1.2537591007406300	0.7238581543115480	0.1775743938408120	81	5UTR	SLC25A37	0.8235431561314690	1718
BA039653_2_Multi	7.0603548	GCAGCAGGGGGATGTTAAATCAGACTTCAGGAAGAACTTCCTTGCTGC	0.3061452667945240	0.17675305219494800	0.043361173123271900	48	5UTR	FBXL15	0.8234024694589670	1719
HIV_2014_Siegfried_nucs_8982_9173_4	7.060284566666670	GTACTGGGTCTCTCTGGTTAGACCAGATCTGAGCCTGGGAGCTCTCTGGCTAACTAGGGAACCCACTGC	0.35697618407177100	0.2061002959681220	0.05056116091370350	69	HIV-1	None	0.8233184244294910	1720
BA067468_Multi	7.060076840000000	CCGGTCTCATTCGTTCCCAGCAGGCCCTGCGCGCGGCAACATGGCGGGGTCCAGGTGGAGGTCTTGAGGCTATCAGATCGG	0.7486406513703650	0.43222788159497700	0.1060385982102660	81	5UTR	MRPL37	0.8230698473935690	1721
BA120771_3_Multi	7.060001733333330	CTCCTGGACAACGACGGCTCTTGCGTGCATTTTCCAGTGTTGCTTTTGTCAGAGAGGCCAGCAGAGCCACGGTTCTTCCAGAACCAGCCCTGAGCTGAGTGAGGAGTGCCCAGGAG	1.0077404211504900	0.5818192034245010	0.1427394013789700	116	5UTR	YPEL1	0.8229799706681690	1722
BA100678_Multi	7.059959500000000	CACAGGTGTTTCTGAGTAGTAATTAGATCGCTGTGAAGGAAAAAGCACACCTTTGAGTTTTCACCTGTG	0.4522211376232320	0.26108999554001200	0.06405435294964960	69	5UTR	SLC7A11	0.8229294319627370	1723
BA038741_1	7.059703333333330	CCAGTGGCTGCCTTGTCCTTCAAGTGCAGGAGCTGG	0.8951862670084500	0.5168360322321850	0.12680225000131500	36	5UTR	FAM54B	0.8226228889862160	1724
BA051141_1	7.059650213333330	CGGCCTCCACGACGGGGCTG	1.179294995140270	0.6808662828982130	0.16704722748344900	20	5UTR	HSPA5	0.8225593227028870	1725
BA035086_1	7.0590057	GTAGTTCCGCTCCGAGGGCGGAAGTGC	0.733323792159691	0.42338468880655500	0.10388485621419600	27	5UTR	ELP2	0.8217880629672780	1726
BA084932_1_Multi	7.0588687000000000	GGAGGGAGGCCGGCCCCCTAGTAGGAAATGAGACACAGTAGAAATAACACTTTATAAGCCTCTTCCTCCTCCCATCTCCTGGCCTCCTTCC	0.40632402979345200	0.23459128797946300	0.05756220253727800	91	5UTR	PROCR	0.82162412131035	1727
BA105978_1	7.058772733333330	GAAAATCGACTCTTTGCATCGCACATTTTGTTGATTTTC	0.6237765999064830	0.3601375878701980	0.08836898756647180	39	5UTR	SUPT16H	0.8215092823735380	1728
BA096894_Multi	7.058007756666670	AGCAAAGGGGGGTGGGCTCCAGGCGACCCCTAGCCCAATTCTGCCCCTCCATCCCAAGGGGCAGAGAAATTGTCTTTCTTTGCT	0.9873081963936330	0.5700226529609880	0.1398848273382910	84	5UTR	SEZ6L2	0.8205938696564240	1729
BA081104_Multi	7.05745122	GCTGGGGCCCACCGGAGGTAGCTGCAGACGCCTGAGAGCGAGGCCGAGGCCCCTCAGGGTTTGGAGACCCTGACACACCCACCTTCTCACCTGGGCTCTGCGTATCCCCCAGC	0.4336368678094390	0.25036036236032600	0.06144383493300850	113	5UTR	PLD3	0.8199278875887270	1730
BA058907_2_Multi	7.057102133333330	GGGGATGGCAAGATAGCGGCGCGGGAGCGTACCGTGATCGGAGCAGCTATTTCC	0.8647637710941950	0.4992715960266700	0.12253808358668800	54	5UTR	LIFR	0.8195101514825610	1731
BA042200_1_Multi	7.0568186666666700	GCGCTGCATTCTGCGGGACGAACCCTGGAATTTTTTTGATTCCTTCTTATTTGGAGAAATCTCCAGCTGCTCTGATGATAGCCTAAGAAGACTGCATGC	1.6744545232278300	0.9667467697313750	0.2372817840902200	99	5UTR	FUT10	0.8191709398401010	1732
BA046191_1_Multi	7.056690666666670	TTTACCTGCAGTTGCTTACAAAGTGTTTGGACATAATTGTGTAAAGCTAGGGTTTTTTTTCTGGTTTTTAAAACAGGTAAA	0.24983172948465300	0.1442404162700740	0.03540352571564040	81	5UTR	GPR128	0.8190177680730440	1733
BA018060_3	7.056635866666670	GATGCTATAGAAGACAAACAAGGGAAGGTTTTTTTTCCTTTTGCATC	1.1467065421513900	0.6620513307926110	0.1625004554320390	47	5UTR	CCAR1	0.8189521914102730	1734
BA048069_Multi	7.055441476666670	GCAGTCTACAGCAGGCTTCAGGAAGTGATGAGGGGGGGC	0.792068541437304	0.4573009856154620	0.11226349818885000	39	5UTR	HBS1L	0.8175229193254700	1735
BA031744_1	7.055378166666670	CGCTGGAGTTTGACCTTCTCTACG	0.5595269215354730	0.3230430187673480	0.07930502211475690	24	5UTR	DOC2A	0.817447159133496	1736
BA100938_2_Multi	7.055311633333330	TCCCACCCAAGTGAAGAGTTGATGTTCACTGGTTATGCTTAGACAATGTGCAGTTTGTGTTAATTTAAAATTTTGGGTGGGA	0.8117321567238320	0.46865377919437900	0.11505262969373900	82	5UTR	SLMAP	0.8173675417254110	1737
BA106633_2	7.054931263333330	TCCCTCCATTTTGAAAGGGA	0.42793793744888500	0.2470700833825670	0.06065798821783160	20	5UTR	TACC1	0.816912370279822	1738
BA051167_Multi	7.0547422	GGGCGGCCCTCAAACGGGTCATTGCCATTAATAGAGACCTCAAACACCGCCTGCTAAAAATACCCGACTGGAGGAGCATAAAAGCGCAGCCGAGCCC	0.239100269079982	0.13804460471664000	0.033892134156225000	97	5UTR	HSPB1	0.8166861268044140	1739
BA061835_Multi	7.054527933333330	ATAGCATCTATTGAGGACTGATCAAGACTCTGTCATCGGCGTGAGTCCAGCTGT	1.1303194501634500	0.6525902388221400	0.16022609320498700	54	5UTR	MADD	0.8164297236485170	1740
BA017883_Multi	7.054288366666670	GTGCTAAGCCAGTCAACAGGGAAAACTTGGCTCCTGACTTTGGGTCTTTCTTCTCAGTCTATATGGAAGAAAACTGAGAAAAAATATAAAAAAGAAGAACAC	0.47476266316497900	0.2741043513794840	0.06730128377064300	102	5UTR	CATSPERB	0.8161430451355380	1741
BA116806_1	7.053841466666670	CCACGGCTTCCGGTGTCATGGCTGCTTGAAGTCCCGGGAGTCGG	0.8063826584187280	0.46556524490789800	0.11431822819230300	44	5UTR	UHMK1	0.8156082602707130	1742
BA078899_Multi	7.0536962	GCAGACCTCAGTCATTGGCAGGTAGGCCCTCAAGGGTCCTCGTCCGGATTTCTGGGTATCCTGTCTCAAAGGCCCTGC	1.025656326488470	0.5921629561941630	0.14540693239502900	78	5UTR	PES 1.00	0.8154344262704970	1743
BA042085_Multi	7.053496866666670	GCGCGTTGCCTCGGAAACATCGCGAGATTTTGTTCCTTCAGTCTCCGCCCCTTTACGGCACGATGGTCGCGC	0.9436985154890640	0.5448445919514610	0.13379158356882300	72	5UTR	FUBP1	0.8151958931540920	1744
BA037696_Multi	7.053494666666670	GGGTGTGGTGTAGGGAAAGGAATCCCGTCCCTCTCCACCTTTTTTCGCCTTCGGGGCTTCAGACTCAGGGAACTCGCTC	0.7996066789426060	0.46165313133333600	0.1133631932439650	79	5UTR	FAM102A	0.8151932605143440	1745
BA113957_Multi	7.053153133333330	CGGGCCAATCAAGAGCTTGGCGTATTTTACAAACTGAGAAAGTAGCTCCAGCAGCACCCG	0.3795268672610980	0.21911993897789100	0.053809531720989800	60	5UTR	TROAP	0.8147845631379730	1746
BA071542_1	7.053070766666670	GCCGGGATGTTTACACTCCTGACAGCGGC	0.5013487687041460	0.28945384656922600	0.07108233920940610	29	5UTR	NEK7	0.8146859987014130	1747
BA113413_Multi	7.05302302	CCCAGGAGTTGACATTTCTCTGCCCAGCCATGGGCCTCACCCTGCTCTTGCTGCTGCTCCTGGG	1.4254272810592700	0.822970824429805	0.2021016062215080	64	5UTR	TREML1	0.814628862441222	1748
BA095035_Multi	7.053014900000000	CGGGTGGAAGATAGCTTTTGCAATACTCGGTTTGCATGTGCTGAAAGTCATCTGTCTTCTGAGTCAACACTCCCG	0.40294891296392600	0.23264266336939000	0.057131442181403300	75	5UTR	SCML4	0.81461914560725	1749
BA099204_Multi	7.052809466666670	CTGGGCCCTCCTCCCGACCTGCCCCGGGCTCGTGCCCCGCCCACCCAAAAGTGGGTGAAAGGTCGGCGGCGCCGGCACTGCAGCTGGGGCTGAGAAGCCAGGACGGCCCGAG	1.1292906152343000	0.6519962406988390	0.1601192575202270	112	5UTR	SLC25A20	0.8143733128988190	1750
BA120801_1	7.051994933333330	TTCAAAGAAACAGCAGCTTTTGGA	1.1283249828534200	0.6514387325838000	0.16000082154342700	24	5UTR	YSK4	0.813398597976996	1751
BA072011_1	7.051836420000000	CGCAGCGAGTTTTGGCCAGTGGTCGTGCAGTCCAAGGGGCTGGATGGCATGCTGGACCCAAGCTCAGCTCAGCG	0.9887409378414660	0.5708498466215740	0.14021041881193600	74	5UTR	NGF	0.8132089122944290	1752
HIV_2014_Siegfried_nucs_7244_7603_5	7.051661333333330	GTCTGGGGCATCAAACAGCTCCAGGC	1.4015588884416100	0.8091904015268780	0.19875584237382700	26	HIV-1	None	0.8129993940591040	1753
hsa-mir-6758	7.051558500000000	ATGTGATGTGAGCAGATGGTTCTCACT	0.3376716896948430	0.19495484094303300	0.04788610768737750	27	pre-miRNA	None	0.812876338095208	1754
BA080885_1	7.050865766666670	GCGGATGGGGAGGCTTTCTCAATAACATGGCCCTTTGCCATTAGC	1.8885073228208800	1.0903302111972200	0.26784048729858100	45	5UTR	PLAGL2	0.8120473756829740	1755
hsa-mir-6798	7.050784266666670	CTTGGGCCCATTCCTTTCCTTACCCTAC	0.6850279385902550	0.3955010647474980	0.09715627548396240	28	pre-miRNA	None	0.811949848346918	1756
BA071091_2_Multi	7.050439900000000	TTCCTCCGCCTCCTGGAGTTCACCGGGACCAGGTGGCGGCGGGTGCCTTTTTGGGGGTGCGCGGCCATGCAATTGGTGGATTTTTTTAAACCGTTTTGGAGGGG	0.5509138487514450	0.31807025887693900	0.07813893268580940	104	5UTR	NDRG4	0.8115377604496630	1757
BA089383_2_Multi	7.050346096666670	GTGAAGGGAACGTGAGGGGGCGGCGTAGTGGAGACCCACGGCAGGCCTGAAGAAGAGCGGCGGCCGAGCCCGCCTTCCCTGCAC	1.1289692876064500	0.6518107221064050	0.16012962656403700	84	5UTR	RBM27	0.8114255102752670	1758
BA077915_1	7.049766666666670	CTTTTCACTCCCAAAG	1.0641760176520200	0.6144023102565410	0.15095194890403300	16	5UTR	PCSK2	0.8107321327988170	1759
BA093163_1_Multi	7.049739533333330	TGGCAAACTGTGGTCATATATCAGTAAATTTCTAAACAGAAGTCCTGAAGAAAGCTTTGACATCAAGGAAGTGAAAAAACCTACACTTGCAAAAGTTCACCTGCAGCAGCCA	0.646507620108876	0.37326134850300400	0.09170659668374830	112	5UTR	RPS6KC1	0.8106996635752790	1760
hsa-mir-548h-5	7.0497364	TGTCATTACTTTTAACTGTA	0.5535686523644830	0.31960301045757300	0.07852331221412520	20	pre-miRNA	None	0.8106959140580640	1761
BA117497_Multi	7.049452666666670	CGGAAGCCCGTGCTTTCTTTGACGCAAGGGCTCGAGACGCAGCCGCCGTCGGCCGAGCGCCCGGCTAGAAGCGACACCAGACGGAGCCTCCG	0.360957773055026	0.20839906743940700	0.05120365936518940	92	5UTR	USP3	0.8103563833077560	1762
BA043314_1_Multi	7.0481962000000000	CCCAGCAAGCACTGGAGCGGATTTGGAAGGAACTATGCAATGTAGTGGGTTCTTTGTGAAAGAACAGCAATGAGCAAAGCCACAGGAACCTCCGCTGGG	1.0426174422956800	0.6019554609712110	0.14792684719754000	99	5UTR	GAS7	0.8088528269047780	1763
hsa-mir-9-1	7.048128833333330	GTATGAGTGGTGTGGAGTCTTCATAA	0.8842218416178290	0.5105057182814000	0.12545483525159200	26	pre-miRNA	None	0.8087722122846680	1764
BA024653_1	7.047771100000000	GTCTCCACTAGAGGC	0.9135677850731660	0.5274486066349620	0.1296250647347450	15	5UTR	CPEB3	0.8083441291065280	1765
BA111610_1_Multi	7.047623813333330	CGGATGTGACGTCAACGTTCTTCTGTTCTTCCGTCTGTCGACCGAACTCTGGGCTCGTAGATTTGGTTGCTGTGTACGTGGAAGAAGCAAGCG	0.9991466442204740	0.5768575840006020	0.1417707117582240	93	5UTR	TMF1	0.8081678778643630	1766
BA036273_1	7.0475092	GTTAGTGACCAGGAAGCCTCCCCACCCACCAGAGTCCAAAGAGCACAGGCGTGGCTGCCTCTGTAACCTCATCAAAGGCAGGCTCTGCCTGTGGCCACTAGC	0.8068449990096420	0.46583217737252000	0.11448654781602000	102	5UTR	EPS8L3	0.8080307253112780	1767
BA094545_1	7.0473138	TCTAGATAGGCCATTTTACAAATACATTATATTTGTGGAGAGATATCTAGA	0.6034159801560780	0.34838237857643400	0.0856235435629499	51	5UTR	SATB1	0.8077968990356300	1768
BA059421_1	7.047051500000000	CAGTCAGGTGAGATGCCCTGTCTG	1.9466540983890200	1.1239012677239900	0.2762366783312160	24	5UTR	LMO2	0.8074830165786050	1769
BA116421_1	7.047028466666670	CTGTGTTTTGTTCTTCAGCATAG	0.38458376326998400	0.22203953924988500	0.054573890979597100	23	5UTR	UBN1	0.8074554536382330	1770
BA055642_Multi	7.0469701	CCTGTTATGTCCGGAGTTTGTTTCCACCCGGAGAGGAATGGAAGAGCACCAGAGAGCGCTTAGCTTTCTGGTTGGATGTTTTGGG	0.8948728482731670	0.5166550798410000	0.12698689444888800	85	5UTR	KIAA0586	0.8073856089079940	1771
HIV_2014_Siegfried_nucs_7965_8094_3	7.046937333333330	GAGAGACTTACTCTT	1.201352465886220	0.6936011695710270	0.17047866456873300	15	HIV-1	None	0.8073463985311650	1772
BA094214_2_Multi	7.046926556666670	AGGTAAAGAGATTATAAATCTTCCACTGAATGAAAAAAATTTTCTTAAAGCTGCATATACTCCAAGAAAAAAACCACAAATGTTTTTCTGTTTTGCCT	1.5349705255426100	0.8862156461201660	0.2178212747357880	98	5UTR	SAPS2	0.8073335025852580	1773
BA027559_Multi	7.04688544	CGGAGCGAGTTTGGTTGCACTTACACCGGTACTTAAGCGCGGACCGGCGTGTCCTTGGACTTAGAGAGTGGGGACGTCCG	0.7904889817362380	0.4563890263968510	0.11217565383555300	80	5UTR	CYCS	0.8072843001439380	1774
BA046054_Multi	7.0467003	GCAGTGCCGCTTAATACCATCACATGATCCTCCCCGAGGCCCTGTATTTAATTAAAATAGAGAGGGAGGCACCACAGATGCCAGAAGAACACTGT	0.24620538036807900	0.1421467426314450	0.034939101974874500	95	5UTR	GPNMB	0.8070627515427450	1775
BA111609_1	7.046591833333330	CTGTGTACGTGGAAGAAGCAAGCGCATGCGCACATGG	1.6745881656700200	0.9668239282313480	0.23764512054586700	37	5UTR	TMF1	0.806932954425556	1776
BA050536_1	7.046538900000000	TTCTCCAAAATAAAAAAAAAAAGAA	2.5086196893804200	1.4483522529581800	0.3560073569423450	25	5UTR	HOPX	0.806869611517722	1777
BA042755_1	7.045983566666670	CGCCGCCCAGTGAGCGCCCGGGCGGCG	1.2506600823499800	0.7220689352094810	0.17749971604626500	27	5UTR	GAL3ST1	0.8062050694241890	1778
BA054994_1	7.045609013333330	GCCTTCGGC	0.575658491869649	0.3323565852422360	0.0817045752581863	9	5UTR	KCNS2	0.8057568585185350	1779
BA046923_2_Multi	7.044941766666670	GCAGAGGTCAGTGAGAGCCCAAGCCAATTGCTCTAGGCCCCGTGGCTGGCTACTTATGGGGCACTGTCCTGACCAGCTCTGC	1.0190597393438400	0.5883544148304780	0.14465126513402200	82	5UTR	GRRP1	0.8049583948388780	1780
BA003280_1	7.044464333333330	GCGTCCCACCCAAGGTCGC	0.6496400916298990	0.37506988177889500	0.09221994191324110	19	5UTR	AKAP1	0.8043870721254530	1781
BA046658_Multi	7.044293633333330	GGCCATCTGACAGCTCCAGATACGACAGTCACTGTCTCCATAGCAACGATGCCTACCCACTCCATCAAGACAGAAACCCAGCC	0.6341176868680160	0.36610801721115200	0.0900186335032082	83	5UTR	GRHL1	0.8041828032142280	1782
BA101505_1	7.0441330566666700	CCAAAGTTTGCGAAGTTGG	0.8354098542713940	0.48232410424725600	0.11859654659429700	19	5UTR	SMO	0.8039906484346870	1783
BA079334_1	7.043494243333330	CTTCTCCTCCTGTGCCAGGGGCTCCCCGGGGGATGAGCATGGTGGTTTTCCCTCGGAGCCCCCTGGCTCGGGACGTCTGAGAAG	0.7071921326701290	0.4082975681658850	0.10040359347769600	84	5UTR	PGF	0.8032262096293270	1784
BA013996_1	7.043205400000000	CTAGAGTTCAAAGACTCCAGCTGTTGGAAGGTCTTGTGAGCAATAG	0.2863203042744780	0.16530710474732600	0.04065198840778920	46	5UTR	C1QTNF7	0.8028805639748780	1785
BA001194_1	7.0430484	TTGTCAGTGCACAA	0.9920709368449460	0.5727724224426340	0.14085817397548300	14	5UTR	ACO2	0.8026926892293490	1786
BA052523_1	7.042696266666670	CAGCTCCCAAGAGGGTATAAATCCCTGCTTTACTGCTG	0.5700056698433920	0.3290929269236950	0.08093571670004410	38	5UTR	IL1R2	0.8022713073160190	1787
BA013014_1	7.0422984	GGCGGGACTTCCTGCGCGGGGGCCCGAGCC	0.3811832188616390	0.22007623402033600	0.054127672133523800	30	5UTR	C17ORF49	0.801795198406751	1788
BA059019_1	7.0415725233333300	GAGCAGGAATTTCCCTTCAAGGTAGCAGGAGATGAACGCGTGCTGCTC	0.7814027932393820	0.4511431130222830	0.11096992761916200	48	5UTR	LIMCH1	0.8009265748778560	1789
BA042023_Multi	7.041273983333330	CTGGACAAATGCTGTGCTTCATGAAGTTAAAAGAGAGGGGCTCCCCGTGGAACAAAGGAATGAAATCTTGACTGCCATCCTTGCCTCGCTCACTGCACGCCAG	0.5805207233788260	0.3351637959129210	0.08244541041193910	103	5UTR	FTO	0.8005693256642840	1790
BA093508_1	7.041074766666670	CTGTGCGACG	1.6389892395720800	0.9462708786658400	0.23277543470085900	10	5UTR	RSRC2	0.8003309321575630	1791
BA006719_1	7.041064333333330	TTTCAAAGGAAA	0.30312915319431700	0.17501169819596200	0.04305160964930590	12	5UTR	ARMC2	0.800318447063008	1792
BA022937_1	7.040692933333330	CCTTGAACCTATAGTTTCCTGAAGAATCAGTTTAAAAGATCCAAGG	0.11250433240441600	0.0649544065986885	0.015979156237843800	46	5UTR	CLOCK	0.7998740096076570	1793
BA079832_Multi	7.0405286333333300	CGCTCACTTCCGGCAGGCGCGCCTCCCGACAGTGTCGTGCGGGGGGCGTGGCCCGGCATTGCTGACAGGCGGCCCCGGGGGCGGTGGCCAAGGCGGCGACCGGAGCG	0.41330094049990200	0.2386194092539440	0.05870311194292020	107	5UTR	PHKB	0.7996773992847860	1794
BA075336_1	7.04034818	GCTGCTGGAGCAGCAGC	0.2217018818296980	0.12799964115422300	0.031490187155729200	17	5UTR	ORMDL3	0.7994614590040210	1795
HIV_2014_Siegfried_nucs_1_753_11	7.040277800000000	GTGTGCATCAAAGGATAGATGTAAAAGACAC	0.4351166731624520	0.2512147283792360	0.061803906823456900	31	HIV-1	None	0.7993772384652300	1796
BA123211_2	7.039439166666670	TGGATAGTGAGGGGTCCCA	0.9787004808967680	0.5650529861017650	0.13903103041661800	19	5UTR	ZNF526	0.79837368417164	1797
BA099895_1	7.0392106000000000	GACATGTAGTC	0.33881866337243100	0.1956170465045420	0.04813304823873730	11	5UTR	SLC35B4	0.7981001688573930	1798
BA033793_1	7.0388892	CTTCATGATGAGAGATTTGGGGACACTTCTCTCTCCTGTGTGTAGTTGATAGTTTGGTGGTGAAG	0.5039609056070920	0.2909619645133020	0.07159665272286030	65	5UTR	EI24	0.7977155641235490	1799
BA078258_1	7.038878013333330	CTGGTGCTTTGATGTCTTTTCCTTGAACCAG	0.2894965129224510	0.16714088966523500	0.04112821849932250	31	5UTR	PDE1B	0.7977021775493240	1800
BA093826_Multi	7.0387871666666700	CCACTGTGAGCTGTATGCGATTCAGAAACCAAGACCAAATTTTGCTCACTTTCATTAATCAGTTGCTCAGATAGAAGG	0.24638054934000600	0.1422478764845410	0.03500326739623300	78	5UTR	RXFP1	0.7975934654831930	1801
HIV_2014_Siegfried_nucs_1395_1714_2	7.038502866666670	GGAACCAAAGAAAGACTGTTAAGTGTTTC	0.5099250494558730	0.2944053645698810	0.07244794228482940	29	HIV-1	None	0.797253256628707	1802
BA083830_1	7.038345833333330	CCTATTTCCTTCCATTTTTAGG	0.6176143291622880	0.3565797991972180	0.08774992644397930	22	5UTR	PPP2R2D	0.7970653419946980	1803
BA022174_Multi	7.0381489466666700	CAGCTCCAGCTGGCAGCATCACTTCCCGCCAATTTATCCAACTTCTGCCAAGGCTCTG	0.36677415691116600	0.21175715822446000	0.05211230391548820	58	5UTR	CITED1	0.7968297366927960	1804
BA042964_1	7.038089716666670	CCCAGGTGCCCGTCTGATGGG	1.0507039666501700	0.6066242179840830	0.14928823145889000	21	5UTR	GALR3	0.7967588588508990	1805
BA011600_2	7.037980933333330	CCATTTTTGCCTCAGTGATTTTAGCAATTAAAGTCAGAGATGG	0.25119354867871000	0.1450266629483510	0.03569113799229060	43	5UTR	C10ORF118	0.7966286827931420	1806
BA067418_1	7.037587666666670	ACTTCCTGTTTCCAGCTTTCTAGCGGCGGACTACAACTCCCAGCATGCTGAGAGAGCTGACAAGGAAGGT	0.5423559085204690	0.31312932978087700	0.07706559892522870	70	5UTR	MRPL24	0.7961580784942530	1807
BA062311_1	7.037550338	TGATTTTCTTTCTCATCATCTAATCA	0.17376014146133400	0.10032046444712900	0.024690429640424400	26	5UTR	MAP2K5	0.7961134089799150	1808
BA033557_1	7.037122213333330	TGCGCTTCCGCA	1.881623746864380	1.0863559767657400	0.2673854012794100	12	5UTR	EFHA1	0.7956010917009000	1809
BA036793_2_Multi	7.037037533333330	ACTGGCTGTGCCTATAGGCTTGTCACTAGGAGAACATTTGTGTTAATTGCACTGTGCTCTGTCAAGGAAACTTTGATTTATAGCTGGGGTGCACAAATAATGGTTGCCGGT	0.8958503922452250	0.5172194651164120	0.12730504676175500	111	5UTR	ESRRG	0.7954997590037560	1810
BA013130_1	7.037019666666670	GCGGCCGGCAGGCAGC	1.3049562770071400	0.7534168578107630	0.1854416129016270	16	5UTR	C17ORF85	0.7954783787779380	1811
hsa-mir-548ak	7.035201566666670	TTGAGAAGTAATTGA	1.1658924709106300	0.6731283319264100	0.1657226818396670	15	pre-miRNA	None	0.7933027413585180	1812
BA111700_1	7.034876033333330	TGCTGTTGATAACAGCA	0.25770852655433000	0.14878808717860400	0.03663298760820090	17	5UTR	TMPRSS2	0.792913190453028	1813
BA096555_1	7.034260385666670	CCTCTCTCTGGAGTCGGCTAGCCGGGGCTCGGGGAGCGGG	1.1796190271465200	0.6810533628642470	0.16769624132057500	40	5UTR	SERP2	0.7921764729453120	1814
BA049071_1	7.0337011333333300	GGATTCTTTCACCCAGGCATCTCCTCCAGAGGGATCC	0.6097678746085710	0.35204964654844400	0.08669232073549820	37	5UTR	HGF	0.7915072411630680	1815
Kt	7.0332505733333300	TGACCCGAAAGGGCGTGAT	0.573416666496184	0.3310622667593900	0.0815293953368164	19	Others	None	0.7909680765430280	1816
BA072931_1	7.033053426666670	CAGCGCACCCAGACCCTGCGCTG	0.3876172358458510	0.2237909154581410	0.05511364870003030	23	5UTR	NOTUM	0.7907321601109750	1817
BA066851_1	7.032256333333330	CCCCTCAGTCTGTAGCCCTTTTGTGTGAGTGCCTGGCAAGGGTGACGTGGGG	1.1105347609171100	0.6411675431599280	0.1579201195572330	52	5UTR	MOG	0.7897783148424150	1818
BA032038_1_Multi	7.0317256666666700	GGGAGAGCTGTTGCTTTTCTTACTAAGTTTCATTGCAGCTGTGCTAAAAAGCATTTTTTTCTTGCCCTCCC	1.4510938667941700	0.8377894346130270	0.20636383379871600	71	5UTR	DPP8	0.7891432902248250	1819
BA113939_Multi	7.031129833333330	CCGTGTCTAGCTGTTCGGGTGTGCTGTGGTCATCCTCCCTGCGCACCTACAGCCGCAGACCGCCGGTGGGGGGCGGGG	0.19222235685300400	0.110979629473346	0.0273387579819266	78	5UTR	TRNP1	0.7884302836268730	1820
BA089324_1	7.0304574666666700	TTTCCTCAGCGGCGGGTGAGTTTGTGTCTCTGAACGCGTGTGGAAA	1.8632415279735100	1.0757429977407900	0.26502422307618700	46	5UTR	RBM25	0.7876256930765310	1821
BA024322_Multi	7.0303176	GCGGGGCCTAATGGGAACGTATGGCCAATCAGCGGCGGCGTTTCTTTTGCGGCTCCACGTCGGCACCAGCTGCGGGGC	1.4297752666162900	0.8254811350615830	0.2033727845547530	78	5UTR	COPZ1	0.7874583210102390	1822
BA036033_1	7.0302426	GGGGATTAGAGCCGGTGGGCTCGTTGTGGGCGCCATTTCTCGGCGTCTACCGAGGAGCCGCCCCTTTCTCAGCCTTGCTCGGCTCTTCCCC	1.1384421112514100	0.6572798593878060	0.1619349681121120	91	5UTR	EPB41L5	0.787368571927979	1823
BA087599_3	7.0299323933333300	GAAACTTGGCCAGGAGTTTC	0.3188210818223790	0.1840714374134780	0.04535194138207150	20	5UTR	RAB42	0.7869973617460560	1824
BA014485_Multi	7.029598766666670	GGCAGAACATCATAAACAGGTTTTGTATGATGGGAAACTTGCAAGTAGCATTACCTTTACATATACTGCTAAGGCCACTGATGCTCAACTCTGCC	0.06582006017053890	0.03800122945753800	0.009363274114967710	95	5UTR	C2ORF27A	0.7865981259173790	1825
BA116705_2_Multi	7.029179133333330	GGTGACAAGAAAACAAAGATCTTATTCAAAAGAGGTCTTACAGCAACCCAACGTCTCATCTTCCCATAGTAAAGATGACGGCGCCTTGAGGTAAGCTACAGGCAACACC	0.6577247718805890	0.3797375740979430	0.09357063739655860	109	5UTR	UFC1	0.786095969830015	1826
BA037583_1_Multi	7.0289071000000000	CGCCGCGATGCCCGCCTGACGTCAGGAAGTCGAATCCGGCGGCG	0.9018652441576630	0.520692141487194	0.12830803300240800	44	5UTR	FADS1	0.7857704399365400	1827
BA050073_Multi	7.028739813333330	GGGAAGAAGGAGGAAAATTACCCGCTACACCAAAATTGCATTGAGCCAAACTTGCCACCAAGAGCCC	0.6894052782305160	0.3980283229671370	0.09808376701079940	67	5UTR	HNRNPH2	0.785570255605771	1828
BA106046_1	7.028508700000000	CTCCATTTTCCTCGGTGGGG	0.36384111789308500	0.2100637673578270	0.05176647471363100	20	5UTR	SUPT6H	0.7852936928115760	1829
BA123886_2	7.0281221	GCCGGACGCCTGGGTCCTTCGGGCTCCGCCCCAGGGGGTGGGGCTATATGTTCGGACCAATGACCGGC	0.6844446610079810	0.3951643092783600	0.09738656376046470	68	5UTR	ZNF771	0.7848310662088860	1830
BA018988_1	7.027596086666670	TGTCAGCGAGTAACTTTTTTTTGTGGCA	1.2100427689107500	0.6986185183615830	0.1721844502712020	28	5UTR	CCNI	0.7842016100232450	1831
BA066422_1	7.027258866666670	CTTCTGTTTTCCTGAGGGCTACACCGTTTTCTTTTGAAAGAGTGTGGATCTGGACCCTCACTAACTTGTCTGTAGGAAGAGAAAATTGAAG	1.8149091937609900	1.047838311572640	0.25826701822098700	91	5UTR	MLLT3	0.7837980742163160	1832
BA009102_2_Multi	7.026164766666670	TTGGAGCTGTAAGTACTGATGTATTAGGGTGCAGCGCTCATTGTTCCTTGACGCAGAGTCCCAA	1.3308408702592300	0.7683613346927220	0.18941213513423000	64	5UTR	AXIN1	0.7824888146043100	1833
BA067291_2_Multi	7.026036	CCAACCAGCAGGAAGATTCTAAACCGTATTCAAGAAAGTGATAACAATCCATATTCCTCATTTGGAGCAACTCTGGTGAGGGATGATGAGAAGAATTTATGG	0.23245682600646600	0.13420901106979900	0.03308506048168060	102	5UTR	MREG	0.7823347254021910	1834
BA054941_1	7.025916066666670	TGTGCTCAGACTTGACCATGTTTGGGCATG	1.422636423667780	0.8213595221635580	0.20248411882078200	30	5UTR	KCNMB1	0.7821912066475370	1835
BA045540_1_Multi	7.025815833333330	CTGTGTTGCCATAAGCCCTTGGCCCACATTTAAGTGGGAATGCAG	0.7885717392368830	0.4552821059237460	0.11223917021786700	45	5UTR	GOLGA1	0.7820712619851570	1836
BA052617_1	7.0255774000000000	GGCTGGGCCCCGCC	0.9512944803314480	0.5492301242979660	0.13540445520270700	14	5UTR	IL27	0.7817859396805310	1837
BA030643_1	7.025266000000000	GCAAGCCTCGTTGAGTGGAAGGGGTGGGATCTTCCCCGGAAGTGTTGGTTAAAGCCCCTCCAATCAGCGGCTCGGTGC	1.2779766353759200	0.7378401544523400	0.18191149422326800	78	5UTR	DLGAP5	0.7814133014909880	1838
hsa-mir-3919	7.025078033333330	CTACTAGTTTGTAGTAGTTCGTAGCAG	0.06470187676368700	0.03735564596658860	0.009210129262149500	27	pre-miRNA	None	0.7811883703466060	1839
BA116756_Multi	7.0248113	GCTTCCTGGAGTTTTCAGTTGGTGGTTTTATGTTTTTGTTTTAAGATCTTAGCAAAGC	0.12388414266955300	0.0715245431185923	0.01763522710845660	58	5UTR	UGP2	0.7808691827216080	1840
BA017428_1	7.024732	GGGGTCGGAAAAGCTGTTTCATCGCCCGCTCCCGGGCCCTCCGCTCCC	0.780881607586579	0.4508422063453390	0.11116176497360700	48	5UTR	CAST	0.7807742880253000	1841
BA117207_1	7.024674933333330	GGTCGTCCCTGTGACC	1.3589275626995000	0.7845771941337580	0.19345059744347000	16	5UTR	UQCRFS1	0.7807059989458200	1842
BA118646_1	7.024166613333330	TGGGAAACGGAGTTCCCA	0.5207370892208700	0.30064769863869100	0.07413507080432890	18	5UTR	VRK3	0.7800977155658950	1843
BA016384_1	7.024004466666670	CAGAAAGTG	1.0638439143564900	0.6142105703294660	0.15145831973842000	9	5UTR	CAMK1D	0.7799036820388990	1844
BA059723_1	7.023993166666670	CTCCAGACGGCATCCACGCTTCCAGATATTGGAAGAGGTGCCTGGAG	0.4841694914573660	0.2795353862263150	0.06893080331499460	47	5UTR	LOC347475	0.779890159843837	1845
BA000281_Multi	7.023947233333330	GACCCATGGATGAACTGTGTTTCTAGATTTTTCCTCCAGCTTTCCTGAGAGAAACAGGTC	0.5493793067548720	0.31718429064213500	0.07821518136521570	60	5UTR	ABCA9	0.779835193517014	1846
BA006309_Multi	7.022637627866670	GGCGGCCGACGACGTTCGTCATTTAGTGCGGGAGGGATCCTGAACCGCGCGGCCGAACC	0.857898030546678	0.49530765887337400	0.12216179675033200	59	5UTR	ARHGDIA	0.7782680483336040	1847
hsa-mir-4637	7.0219117000000000	AGTATTTTAATCATAGATTGTATTTAGTTAGTTTTTAATACT	1.279486170880640	0.7387116851823380	0.18221336660793300	42	pre-miRNA	None	0.7773993635360010	1848
BA041146_Multi	7.021193553333330	GTTTAAGTGATGTTTTGCAGCTCGCTTGATGTGGTTACACTCCGATTGCGCAGCTAAGC	1.0269531513395100	0.5929116783710020	0.14626475449490500	59	5UTR	FKBP5	0.7765399901458510	1849
BA121277_1	7.020931933333330	TTCCCCGGCTCGCCAACTCGGCTGCTCTGGGGGA	0.31275873670753500	0.18057134082950300	0.04454661285386470	34	5UTR	ZCCHC9	0.7762269214138400	1850
BA092985_1	7.020758300000000	GCTCCGGGAAACCCCGTGGGC	2.0141530003832300	1.162871776960350	0.28688539247722400	21	5UTR	RPS27A	0.7760191423162890	1851
BA080623_1	7.019957453333330	CCTTCTGGG	0.6274500672234830	0.36225846521452700	0.08938089317415260	9	5UTR	PIWIL4	0.7750608056047660	1852
BA021833_Multi	7.019873916666670	GGAGGGCCGCCTTTCCGGTCTGGGTCCCCGAGAGGACTGCCTTGCTCACCTGTCCCCTCGGCGCGGCCCCGGGGAGCTCCCGAGAGGCCCCCGGGATCGCTGGCCCTCC	1.6505364233466400	0.952937648326467	0.2351233715790710	109	5UTR	CHMP4C	0.7749608410825200	1853
BA012296_1	7.0196082	ACCCGGAAGTGCGAGGCCGAGGAGAGCCACGTGGGT	1.0721373294432900	0.61899877576233	0.1527346397258030	36	5UTR	C12ORF66	0.774642870056195	1854
BA107623_1	7.019557516666670	GAGGGGAAATCTC	1.6176157587859400	0.9339308937804440	0.23044412057956700	13	5UTR	TCEAL4	0.7745822196208270	1855
BA021585_1	7.019536666666670	GATGTGAATC	0.49273831944104200	0.28448260136933000	0.07019527681661450	10	5UTR	CHFR	0.7745572693759600	1856
BA102040_1	7.019422910000000	GCCCTATTGCTTCAGCATCGTGGC	0.5521708524245510	0.3187959902859800	0.07866328322203220	24	5UTR	SNTG2	0.7744211419568350	1857
BA011941_1	7.0193352	AGGAGCACGACTTCCGGCCTGAAAAGGAAGTCTCCTCCT	0.7224767643639690	0.4171221543887870	0.10292666524373500	39	5UTR	C11ORF57	0.7743161833967690	1858
BA003954_1	7.019047266666670	CAGCATTCCTTCCTAGTAGCTTCTG	0.35714073262748000	0.2061952981210560	0.0508816537428855	25	5UTR	ALG9	0.7739716266978540	1859
BA042492_1	7.018651233333330	TCTTGTGTTTGCTCCCTCAGCATTTGACATTGTGCAGCAAAGA	0.6015689991884750	0.34731602361760000	0.08571005727303750	43	5UTR	G3BP2	0.7734977116550410	1860
BA038154_1	7.0182985	CCAGGGCTTTCTGCATCCCCCGCCTCCAGCCCTGG	0.5678290775710500	0.32783627078934300	0.08090694312461210	35	5UTR	FAM160A2	0.7730756117490520	1861
BA092853_Multi	7.017820353333330	GCAGCGTAGCTCCGCCTCCTGCGTGAGAGGAAGCGGGGACGTGTGAGGTCACTTCCTGCGTGTTGGGTGGCTTCCTGCGGCGTTTCCACTCTCGCTCTCCTTTCGTTGC	0.6298307857164760	0.3636329736773210	0.08974735088756130	109	5UTR	RPS13	0.7725034354221330	1862
BA072409_1	7.017495333333330	CTGCCGGGCTCTTTCTCCTCCACGTGGGGACGCAG	0.5768124473261680	0.33302282173569000	0.08219634213168480	35	5UTR	NLE1	0.7721144987992520	1863
BA113720_1	7.0166032666666700	CTGGCTTATATGGACACGTCAG	0.6862943304335930	0.3962322164191490	0.09781005200820280	22	5UTR	TRIM55	0.7710470032706130	1864
BA014017_1	7.016549866666670	GAAGTCAGATGACCTTT	0.44981559223558800	0.25970115326290800	0.06410780237913150	17	5UTR	C2	0.7709831019240450	1865
BA061061_1	7.016180233333330	CATGCCACACCACAAGATCCCCACAATGACATAACTCCATTCAGAGACTGGCGTG	1.7571982823257000	1.0145189013202900	0.2504494217490850	55	5UTR	LUM	0.7705407785581870	1866
BA034942_1	7.015975766666670	CTGGCCCTGGACAACATGTTGTACTTCTCCAG	1.4145543485813000	0.816693333936769	0.20161904710417300	32	5UTR	ELMO3	0.7702961026157060	1867
BA042594_1_Multi	7.015865933333330	TTGCCTCTGTTTCTCCACGAGGGGGGGTTAAAGGCCCCCAAAACATGCACACATGAAAAGGGCAA	1.1341603976182700	0.6548078108691240	0.16165650945947000	65	5UTR	GABPB2	0.7701646700707960	1868
BA037513_1	7.015808866666670	TGTTAGTTCAACATTAACCCAGAGGGGTCAGGACAGACAATTCCTCAGTGACCCAGGAGCTGACA	0.643931295553348	0.37177390682735	0.09178290169972820	65	5UTR	F2	0.7700963809913180	1869
BA065368_2_Multi	7.015608966666670	GCAGAAGCAGAGGTGGAAAGTGGTTGGTTTCTGATAACTTCCTAAACATCACCAATGTAGCTTTTGATGACCGTGGGCTCTATACCTGTTTCGTCACCTCTCCAATTCGTGC	0.37540638705707000	0.2167409786229050	0.05351016409847570	112	5UTR	MFAP3	0.7698571697707330	1870
BA043084_1_Multi	7.01544894	CGACTATGTCCGCCATGTTAGTGTCTGACGCAGGCGCCATTACAGGAGCCGTCTCTCTTGAGGCGACCGTGTCCGCATAAGTTG	0.8268640126835090	0.47739016030603800	0.11786330707490100	84	5UTR	GART	0.7696656731511280	1871
BA022457_Multi	7.015360823333330	CCTAGGGAAACCATCTGATTAGAAGAGCTCCCCTCAGGAGCGCGTTAGCTTCACACCTTCGGCAGCAGGAGGGCGGCAGCTTCTCGCAGGCGGCAGGGCGGGCGGCCAGG	1.2903486405247600	0.7449831349554370	0.18393189930203100	110	5UTR	CLDN18	0.7695602279515940	1872
BA040596_Multi	7.0150915666666700	GTTACTGGGGCAGCTACTGGTTTCCTGTTCCTCCCATCTGACTCAGGGTGATCAGTCAC	0.8745100467857210	0.5048986109207680	0.12466124475710300	59	5UTR	FGD6	0.7692380207685840	1873
BA117286_1	7.015001466666670	CTGGAAGTGCGCATGAGCAG	0.7608948505254080	0.4393028467758440	0.1084668127499290	20	5UTR	USF1	0.7691302022044300	1874
BA067619_1	7.014847800000000	GTGACCAAAGCCAC	0.5478749690481670	0.3163157608622170	0.0781021890522225	14	5UTR	MRPS17	0.7689463163070010	1875
BA053915_2	7.014794500000000	GGCTTGGAGTTAGAGATGAGTC	0.301359044693784	0.1739897255766850	0.0429604950927335	22	5UTR	ISG20	0.7688825346258740	1876
BA090986_1_Multi	7.014597466666670	CTGGGCTTTAATTTTCCCATTTATAAAATCAAAGCATTGAACTAACATCTCTAGTTCCCAG	1.3221922159027600	0.7633680317718870	0.1884915310088440	61	5UTR	RIC3	0.7686467538146570	1877
BA086832_Multi	7.014545300000000	CATTAGTGAGGAGGCAGAGGAAGACTGTCTCCAGAATTACTTGGGAAGTAAAAATCTGCGAGGCTTGGTTTGATCTGTGGATG	0.36184843467616400	0.20891329116612800	0.05158544413080680	83	5UTR	PUM2	0.7685843283418860	1878
BA104973_1_Multi	7.0139778333333300	CAGCACGCTTGAGAAGAGAACAGGAAGTGCAGGCTTTGTTGAAGGAGGCTCAGGCGTGGCTCTGTCTTCTTTGGCGCACTCATTCTCAAGTCGCTG	1.4805870577632400	0.8548173363582820	0.21109092343104900	96	5UTR	STIM1	0.7679052668412680	1879
BA063464_1_Multi	7.0135372333333300	GGCGGTAGTTCGCGTTTTGAGCCGATCGTGCCACCATAGCTCCTGCTGCTGCC	0.5337198751125960	0.3081433135681100	0.07609853022180850	53	5UTR	MAPKBP1	0.7673780208993510	1880
BA039388_Multi	7.0132675	GCGGACTGCGCATGTGCAGGACCCAGCAGGTCTAGAGCTTTTCTGTGTTTCTCCGGACTTCGAGC	0.9151268511401840	0.5283487338484400	0.13048509145561400	65	5UTR	FANCL	0.7670552433110640	1881
BA045707_1	7.013079786666670	CCTGGAGCCCTACTTTGACTTCATCATCACCATTGGGCACTCGAGG	0.5404764332564020	0.31204421423123300	0.07706691634736010	46	5UTR	GORASP1	0.766830615319135	1882
BA107068_1	7.011915000000000	GTTTGTTAACTATTCATGAGGGGGCGGGC	1.2283181198544100	0.70916979714844	0.17517584281247200	29	5UTR	TAX1BP3	0.7654367681943100	1883
BA032896_1	7.011623166666670	TGCTAAAAAGCCAAGGAAATGTGATTTGACTCCCTTCCTGGTTTTGAAAGCA	1.189494881768550	0.6867551901887560	0.1696461508974730	52	5UTR	DYRK4	0.7650875445431180	1884
BA075626_1	7.0113072	CTTTGATAAGGAAG	1.431530854960590	0.8264947244647500	0.20417460170060500	14	5UTR	OTC	0.7647094416316780	1885
BA000284_1	7.010763	GCATGATGTAGTAGTGACCCAAAAGGAATGTGAATTCTCCTCCAGAACATGC	0.6038581400718230	0.3486376597228140	0.08613301292196340	52	5UTR	ABCA9	0.7640582222908000	1886
BA005442_3_Multi	7.010600366666670	GTCTGGTTGCAATCCCAGTGTATGTCAAACATAACATCAGTTTCCGGGACAGTAGTTCCCTTGGACGCTTTGAAATAACGGTGGGACCCAAGCAGAC	1.063092481821700	0.6137767305532260	0.15164071922804100	97	5UTR	AP3M2	0.7638636063919800	1887
BA036765_Multi	7.009755866666670	TGAGAACATTATAATGACCTTTGTGCCTCTTCTTGCAAGGTGTTTTCTCA	0.46563850128894400	0.2688365140642260	0.06642720661687860	50	5UTR	ESR2	0.7628530317257350	1888
BA036573_1	7.009649066666670	CCTTGTAATTTAACATGTTACTCTTCTTTCTGAAATAAGG	0.6578011953942420	0.3797816972341230	0.09384224361848820	40	5UTR	ERI2	0.7627252290325980	1889
BA027832_1	7.0096017	GTTCTTGTCTCCAGGATAAAAATGGTAAAGAGTTGTCAGATGAGGAC	1.0969558406675200	0.6333277498985260	0.15649331982265400	47	5UTR	CYP4F8	0.7626685475010900	1890
BA077170_1	7.0082515333333300	TGCTGGCTGTCGGGAACTAGTCAACTGGAGTTTTTGTTGACTTCCCACGGAAACA	0.4137280561388170	0.23886600458304600	0.05903441880917120	55	5UTR	PBX3	0.7610528645780080	1891
BA068838_2_Multi	7.007785233333330	GTCCAGAAGGAACTTCGTCCTGCGTGAGCCTGGAT	0.7225918891527940	0.41718862171660600	0.10311273320930300	35	5UTR	MUSK	0.7604948646172380	1892
BA025472_1	7.007416500000000	CTATACTCCTGGCTCAGATGTGGCTGGGGTGATAG	0.6709598234802220	0.38737883470173000	0.09574995627564330	35	5UTR	CRYZ	0.7600536182403680	1893
BA020159_1	7.007335	GTTGGATTTTGAAGGAGCCAAT	1.9848142806059800	1.1459330591992800	0.28324809369125100	22	5UTR	CDC20	0.7599560909043120	1894
BA039127_2_Multi	7.0070714333333300	GGAGAGGAGGGACTGCCGAGCCTACACCTTCAAACTCGCCCTAGAAGTCTCGGGGCGCGGCAGGGAGCCCTTCCCCAGGCCCCACGGCCTTCACCTCTCC	0.5300674492860730	0.30603458453397300	0.07564750185997670	100	5UTR	FAM84B	0.7596406926850100	1895
BA108606_1	7.006555833333330	CAGTGAGAGGCATGCTTCCTTAGACCAGGACACAGTCTCAAGTTTCCACTG	0.1601246866407020	0.09244803093591390	0.022853551794865700	51	5UTR	TFDP2	0.759023697660834	1896
BA000468_1	7.006396766666670	CCGCCGGAAGCGG	1.6965225582595300	0.9794877556974110	0.24213909299724900	13	5UTR	ABCF1	0.7588333498294810	1897
BA060316_Multi	7.0062478666666700	CATAACAGCTAGTGAATGATTTGCTTTTTCCTTTCAGGTGTCCTAGCGGCTACACCGGAAAATATTGTG	1.4020681730537100	0.8094844371347650	0.20011683853268600	69	5UTR	LRP2	0.7586551679848350	1898
BA108875_1	7.005733433333330	CTGGGAGAATTTACTACGGGACCGAAGCACAGATTGGTGAGCGGACCTGG	0.18235906694552700	0.10528505639016900	0.026029975116932200	50	5UTR	TGM1	0.7580395690574950	1899
BA018083_Multi	7.005330343333330	ATGCGCCTAAAGCTGACGGGTTTGAAATGGCTTCGATGTTAGCCGGGACCCGACTCAGATCGATGCTATAGAAGACAAACAAGGGAAGGTTTTTTTTCCTTTTGCAT	2.3735708874303200	1.370381790798560	0.33882354879797300	107	5UTR	CCAR1	0.7575572096232550	1900
BA060090_1	7.005206883333330	CTGTCATTTCAATCACAG	0.8411833507337240	0.4856574339839470	0.1200797299413170	18	5UTR	LPL	0.7574094706673090	1901
hsa-let-7b	7.005197033333330	GTGGTTTCAGGGCAGTGATGTTGCCCCTCGGAAGATAACTAT	0.5224340063109810	0.3016274141774600	0.07457806023514340	42	pre-miRNA	None	0.7573976836211740	1902
BA092535_Multi	7.0048352666666700	TTCCGGCTCTGCCGTGAAGAGCTTTGCATTGTGGGAAGTCTTTCCTTTCTCGTTCCCCGGCCATCTTAGCGGCTGCTGTTGGTTGGGGGCCGTCCCGCTCCTAAGGCAGGAA	0.5634221406629870	0.3252919245791710	0.08043331773183840	112	5UTR	RPL30	0.7569647739368320	1903
BA042770_1	7.004653533333330	CAGAGGCAAAAATCTG	0.5836401385965960	0.33696479112861500	0.08332177113674550	16	5UTR	GAL3ST4	0.7567473019383970	1904
BA027331_1	7.0040445333333300	ATTGCTGGTGTATAAAATGCTCTATATATGCCAATTAT	0.8632822295798770	0.49841622763456200	0.12325481733752300	38	5UTR	CXCL11	0.756018539390446	1905
BA061064_1	7.003862533333330	AGATTGTGGTTGCCAAGAGAAAGGTAACCATTTCT	0.5693270865898820	0.32870114669961400	0.08128758722494850	35	5UTR	LUZP1	0.7558007482841640	1906
BA055130_1	7.003797916666670	TGCTTCCTTTCCCAGCA	0.6672679567830570	0.3852473344703100	0.09527230293084070	17	5UTR	KDELC2	0.7557234244637360	1907
BA022687_1	7.003670433333330	GGCAGGATATGAGCTGATGCCTGCC	0.21846686979643700	0.12613190608598800	0.03119319674961630	25	5UTR	CLIP1	0.7555708709681350	1908
BA046775_1	7.003588513333330	CAATAAACCTTG	0.9298574169312710	0.5368534299732400	0.13276871066325800	12	5UTR	GRIP1	0.7554728410372190	1909
BA086506_1_Multi	7.0034126	CTGCCCTGCCTGGGCCGCCCAGGTGGTTTCACCGAGACCTCAG	0.9225567815224170	0.5326384061546820	0.13172960586706200	43	5UTR	PTPN6	0.7552623335675660	1910
BA067447_1	7.0033883	CAGTTGTTGTTG	0.6982259716555890	0.40312095269054200	0.09969830912496860	12	5UTR	MRPL33	0.7552332548649140	1911
BA087906_1	7.003326533333330	TGACAATTATTCTGCCA	2.158076603873300	1.2459661081780800	0.30815021884266400	17	5UTR	RAC1	0.7551593415096130	1912
BA054533_1	7.002708313333330	GCCGAGGACGGC	0.7566051603227560	0.43682619298260300	0.10804464879426200	12	5UTR	JOSD2	0.7544195458078180	1913
BA113252_1	7.002255633333330	TGCTGCGGAGCCAAATTTGAAGCA	0.56286756285855	0.32497173893449200	0.08038374951338420	24	5UTR	TRAIP	0.7538778442803860	1914
BA071922_1_Multi	7.002094100000000	GGGGAAACGGTGCAAACGGCGTGGCCGCCATCTTGCTTGTGCCCCCGCTTCGCGCGCGCTCCGTTCTCCGTGACGCACACTTCCCC	1.7102310455717800	0.98740235453732	0.24424565296427200	86	5UTR	NFYC	0.7536845447014400	1915
BA065235_1	7.002090933333330	TGGCGGCCCCAACGGCCGTCCA	1.7814523801177400	1.028522011209480	0.25441720153007000	22	5UTR	METTL10	0.7536807552957420	1916
BA055052_1	7.001372066666670	ACACAAAATCATTTTGTGT	2.7040891661622800	1.5612066079965400	0.3862227489717870	19	5UTR	KCTD15	0.7528205203144020	1917
BA020529_1_Multi	7.0003125666666700	GGGCAAAACTATCAAGCAAGAAAACTGTAAGTTCTGATTAGTTTTATGACTTTGCCT	0.2775938861008350	0.16026890486571100	0.03965449877519060	57	5UTR	CDH7	0.7515526649456800	1918
BA120681_1	6.999522566666670	TCTGTCGTTGCAGTAGCTGTAGGAAGGGGAGGCCATTTTCCGTTTCTGGGAGGAGTGAGGGGCAACGGGTCGGA	1.1892496687965300	0.6866136164133510	0.16990439811709600	74	5UTR	YME1L1	0.7506073079458760	1919
BA086415_Multi	6.999449766666670	GTGGCTTTTTGGAGGTGTCTCGGCCATGACACACATTTGACATGCCCTCCCTCAACCTACTTATAGACTATTTTTCTTGCTCTGC	1.343036816081590	0.7754026672962820	0.19187748478137600	85	5UTR	PTPN22	0.7505201915033630	1920
BA099504_1_Multi	6.998791866666670	TGCTACTTCTGCACCAATGGTGTCCATCCCCTGACAACTCCTTGGTAATTCTGGAATTGCTATTTCTTGATAAAGTGATTCAGGGAATCTTCTAGAAGCTGCA	0.42125360755614100	0.24321088371963900	0.060189474923873200	103	5UTR	SLC28A3	0.7497329125537800	1921
BA091994_1	6.998528946666670	GTTTAAGATGC	0.5435932603308060	0.3138437151816570	0.07767250296074210	11	5UTR	ROBO2	0.7494182881710100	1922
BA047006_2	6.997509	GCGCCACTTCCGCGT	1.1620232172201000	0.6708944172666220	0.16606241124092900	15	5UTR	GSR	0.7481977644738450	1923
BA052777_Multi	6.997505426666670	GGCAAGACGCCTCTTCAGTTGTCTGCTACTCAGAGGAAGGGGCGGTTGGTGCGGCCTCCATTGTTCGTGTTTTAAGGCGCC	0.5421870540512550	0.3130318416076220	0.07748290583456270	81	5UTR	ILF2	0.7481934884286820	1924
BA035024_1_Multi	6.9974962666666700	CCTGGGGCCATTCCTGGTGGAGTTCCTGGAGGAGTCTTTTATCCAGGTAACGTACATGAAACTTCCACACACCCAGG	0.8726804465089690	0.503842290708476	0.12471324217292900	77	5UTR	ELN	0.7481825270741020	1925
BA066019_Multi	6.997463166666670	GGATAGTAATGATGACACTAAAGATGTTTCACTGTTTGATGCGGAAGAGGAGACGACTAATAGACCAAGAAAAGTCAAAATCAGACATCCAGTAGCATCGTTTTTCC	0.530434774234819	0.306246659692011	0.07580386800199460	107	5UTR	MKL2	0.7481429178124650	1926
BA114726_2	6.997343233333330	GCCTAGCTGGCGGGACCGTTAGCTCGAGGC	0.23886782086028900	0.1379104006744270	0.03413693067425820	30	5UTR	TTC28	0.7479993990578100	1927
BA058223_1	6.997148900000000	GTTGCTGTTTTGACAACATGGCGGC	0.9730009779211790	0.5617623765245620	0.13905677752851300	25	5UTR	LARS2	0.7477668492135540	1928
BA096311_Multi	6.9967389466666700	GAAGGGTAACAGCTCCTGCTCCTGCTGCAGAGAAGCCTCCAGGTGGGGGTCACAGCAAGTGCAGATGGAGCTCAGATTCTTCGGTTAACTGTCACCCTC	1.9696043381301400	1.1371515948164900	0.28150319072122600	99	5UTR	SEPT12	0.7472762767410750	1929
BA084210_2_Multi	6.995973866666670	TGCCATGCAAGTAGCTAGCATGCAGTTGCAGCTCAATGAATATTATGATGGCCGCAGATACGATGGCTACAGCTGGGGCA	0.5431935023869980	0.31361291482518900	0.07764372948491460	80	5UTR	PRDM11	0.7463607403696700	1930
hsa-mir-215	6.99542104	CAGACAATATAGCTGAGTTTGTCTG	0.7883420233014370	0.45514947936657900	0.1126940063784120	25	pre-miRNA	None	0.7456991978899090	1931
BA123886_1	6.9951879	CCAAGTCTGAGCTCGCCGCCCTCTCCGAGCCGTTTGG	0.5022188435870060	0.2899561845370600	0.07179490397777670	37	5UTR	ZNF771	0.7454202098760690	1932
BA006214_Multi	6.994943333333330	GAGCGAGCCGTGGTTTCCATTCCTGGGTGATGGAGTCATGGGAGAAACTGCAGTGAGCAAACACAGTAGGACCTGAGTTGGGCTCGAATGTGCTTTAAGCGACTC	0.5050420625347700	0.29158617075653300	0.07220102271995100	105	5UTR	ARHGAP24	0.7451275480909390	1933
BA056403_1	6.994562360000000	GCATGTCACCTCCAGC	1.1051230318403900	0.6380430799207070	0.157997452158021	16	5UTR	KIF21B	0.7446716546638450	1934
BA059860_1	6.994327433333330	CAGGCAACAGAGCAGGCTGGTTCCTG	0.9590928728194280	0.5537325283001480	0.13712438857932400	26	5UTR	LOXHD1	0.7443905286274210	1935
BA072144_1_Multi	6.994083513333330	AGAAAAGTTAACGAGAACCAGATGTGGTGGCCACTGCCGAACTTTCT	0.30878329971878100	0.1782761212138990	0.044149215423311000	47	5UTR	NID2	0.7440986406788240	1936
BA109366_1	6.993907993333330	TTTTCTATTTTTTTTTAATGATTAGGTAGAATA	0.925393925565652	0.5342764320317740	0.13231428358047400	33	5UTR	TIA1	0.7438886038932470	1937
BA101348_Multi	6.993023033333330	GGCTGAGGGGAGCGAGCGGCGCTTTGGGGGAGGGGTCGCGTAGGCGCCTCACCTGACCCTGCGGCC	1.0087697834501100	0.5824135060252790	0.14425374814892600	66	5UTR	SMC3	0.7428296125887590	1938
BA107713_1	6.992614116666670	GAAGAGTGCGCAGGCGCGCCGACAGCCGAGTTTTCTGCGCTTCCTTC	0.6819202123335440	0.3937068181566180	0.09752006916958410	47	5UTR	TCF25	0.7423402806480400	1939
BA004630_2_Multi	6.992541500000000	CGGGCGCGCGCGGGCCGGGCTGCTGGCGGGAGACGTTGACGCACAGCGTGACTCCCGCGCGCGCCAGCTGCTCCTCCGCGCCCGCGGCTCGCGCGCTCCCG	0.3955470512662310	0.22836919652572100	0.05656699374129290	101	5UTR	ANKMY1	0.7422533835921690	1940
BA008711_Multi	6.992476380000000	GTAGATGCAACACCTCATTTATACCTCCTTATCTCATACAGAAGAGCTAAGATTGGCAGAAATGATTTCACAGAAGCCACTTGCTTGGAGCAGACTAC	0.7042355133775410	0.4065905632214180	0.1007133203040640	98	5UTR	ATP6V1G3	0.7421754574556790	1941
BA065087_Multi	6.992368766666670	GGAAGGGGCCACTTCACACCTCGGGCTCGGCATAAAGCGGCCGCCGGCCGCCGGCCCCCAGACGCGCCGCCGCTGCC	0.34640941470930400	0.19999956883223800	0.049541067736683600	77	5UTR	MESP1	0.7420466814836050	1942
BA032355_1	6.992167466666670	CAGGAGGCAATCCTG	0.8446982981348150	0.48768678981215400	0.12080635971059000	15	5UTR	DSN1	0.7418057949468210	1943
BA123245_1	6.992052433333330	GAGTCCATTTGCATAATTGGATTT	1.415770874623050	0.8173956955744470	0.20248287439516600	24	5UTR	ZNF536	0.7416681397988750	1944
hsa-mir-514a-2	6.9914890000000000	CAATCATGTATAACTAAATTTGATTG	1.5668994455583300	0.904649816686177	0.22411527008886500	26	pre-miRNA	None	0.7409939048044580	1945
BA022650_1	6.991472123333330	GGGCCGGTCGGTGAGTCAGCGGCTC	0.7089338790071090	0.4093031658824000	0.1013998005714870	25	5UTR	CLIC1	0.7409737092665250	1946
BA121614_1	6.991452366666670	TGGAGGCTGCGCCCCTCCA	0.7872778068255720	0.45453505369776300	0.11260575993896500	19	5UTR	ZFP1	0.7409500673638330	1947
BA084216_1	6.9914432	CGGACTACAAGTCCCG	1.213301218244310	0.7004997849614520	0.17354088183743100	16	5UTR	PRDM15	0.7409390980315570	1948
BA015713_1	6.990534956666670	ATGGGCAGTGCCCAT	1.0532476925219300	0.6080928388008870	0.15066768123625200	15	5UTR	C9ORF24	0.7398522446230880	1949
BA102721_1	6.989769233333330	CACCTGGGAGGGCTTACAGGTG	1.4764907203974100	0.8524523148774290	0.2112359751958920	22	5UTR	SPACA5	0.7389359384040000	1950
BA119325_Multi	6.989652266666670	GCGGTTGCCAGGGCGACGGGAGCTTTCCGGAGCTGCTGGTACTCCCGATTGGAGACGTAGAACCGTTACTTGTCGAGGGCCTTAGCGGCCGC	0.4028922593389750	0.23260995438377400	0.057641245081725900	92	5UTR	WDR35	0.7387959697241550	1951
BA010155_1	6.988955666666670	CACGGCATCGATGACAGCAGCGACGCTGTG	0.7865817872291310	0.4541332065963950	0.11254639816656400	30	5UTR	BCAN	0.7379623802481260	1952
BA047334_1	6.988902200000000	TTGGGGAAGTCAGAGGTGGCGACTTCAA	0.5679401120073140	0.3279003765510090	0.08126313629160730	28	5UTR	GTF3C2	0.7378983991245940	1953
BA047356_Multi	6.9873238000000000	GGGGAGGTATTGCCAAAGAAGATAAAAACTGGGAAAGAGCTGTCTCTGGGACTTTGTCCAACCTGTAGAATTTGCTCCCT	0.4339891297489490	0.2505637408859270	0.06211092288995520	80	5UTR	GTF3C2	0.7360095997720760	1954
BA111610_1	6.9870408333333300	TTCTTCCGTCTGTCGACCGAACTCTGGGCTCGTAGATTTGGTTGCTGTGTACGTGGAAGAA	0.26815658910983900	0.1548202789075380	0.03837913581820430	61	5UTR	TMF1	0.7356709864568290	1955
BA001113_1	6.9867998	CGCGCACCGCG	0.46642871416614200	0.2692927436815930	0.0667585629355147	11	5UTR	ACE	0.7353825528506870	1956
BA025700_1	6.986534	GCTGGACCTGCCACCCAGAGCCCCATGAAGCTGATGGGTGAGTGTCTTGGC	0.36913191580788600	0.21311841095816500	0.05283476983120470	51	5UTR	CSF3	0.7350644821031580	1957
BA005739_Multi	6.9863607	CCTACTCAGCCCCAGCGGAGGTGAAGGACGTCCTTCCCCAGGAGCCGTTTCTCCTTCCCCAGACTGGCCAATCACAGGCAGGAAGATGAAGGTTCTGTGGGCTGCGTTGCTGG	0.9034020132403240	0.5215793955307510	0.1293093861071790	113	5UTR	APOE	0.7348571018904170	1958
BA050856_1	6.9860310666666700	GTCCTGAAGGTTGATGGAGGGC	0.2681007642642280	0.1547880484178960	0.03837669224568020	22	5UTR	HS3ST5	0.7344626447017650	1959
BA033848_Multi	6.9859569666666700	GCTCCGGAAACACCAATTCGCTGTCTCCACGCATGAGGAGACGTGTAGGGGCCGGGTTCGGCCCTGGTGAACTCTCACCCGAGCGGTTTCTCTTTCCGGGAC	0.7155199116181900	0.4131056135833000	0.1024226050965210	102	5UTR	EIF2A	0.7343739726084920	1960
BA072019_1	6.985820966666670	GGATAGGCC	0.4616768592344680	0.266549258957641	0.06608770271058930	9	5UTR	NGFRAP1	0.7342112276059940	1961
BA057953_2	6.985740266666670	CTCCCAGTGGAG	1.134339192541940	0.65491103816643	0.16237923959964200	12	5UTR	LARP5	0.7341146575934820	1962
BA077177_Multi	6.985689666666670	GTAGTCATTTCGGCCATGGTGCAGCGAGGTCATAAGCTGAGCTCAGTGAAGGGAGCCAGAACATGAAATGATGC	0.21585267009313000	0.12462259718356800	0.03089926412321250	74	5UTR	PBX3	0.7340541068793180	1963
BA102754_1_Multi	6.985633633333330	CGCCCGGGACTGGCCGTTGCAGCAAGACGGCCGCGTTCCGGTTCCGGTAGGTTGCCCGGGAGACGCGGGTACACAGAGAAGCG	0.4363707602783710	0.25193877591319900	0.06246688320385730	83	5UTR	SPAG6	0.7339870543427500	1964
BA040262_1	6.985596166666670	CCCCTTAGTTGGTGAAGATACAGAACGTGCCAACTCTATGGG	1.1979088631429100	0.6916130046001990	0.1714826959020340	42	5UTR	FDFT1	0.7339422196901020	1965
BA036169_1	6.985266966666670	GCGGCGGCGTCGGGTACGCGCACACGTTGC	1.8440298662306700	1.0646511396619900	0.263988459572166	30	5UTR	EPRS	0.733548281051702	1966
BA049130_1	6.985193933333330	CTTGTGGTACATCTCAAGGCTGATTTGAAAGCTTGAGAGACCATCAAG	0.4307572178731810	0.24869779569445500	0.06166718089495090	48	5UTR	HHLA2	0.7334608853898200	1967
BA107211_1	6.985017133333330	GGAGGAGCGAGAGGTGGTGCGGGTCC	1.0783915081652600	0.6226096275310190	0.154386379815598	26	5UTR	TBC1D25	0.7332493168865740	1968
BA102221_1	6.9848186666666700	CCCGTCCTTTCGCTATGAAGAGAGCGACCTGGAGCGGG	0.3503479555889160	0.20227348646929600	0.050158489763072300	38	5UTR	SNX24	0.7330118208706740	1969
BA091819_1	6.9847478	TCGGGGGCGGAAGTTGCGGTGCATTGTGGGTTCTCCTGGAGCTGTGGAGTTGATCCTGAATGAAAGTGGCGCGCCGCCCCTGA	0.8425148167345360	0.48642615623793300	0.1206220812631970	83	5UTR	RNGTT	0.7329270179600590	1970
BA034221_Multi	6.984585466666670	CCACAGCACATGCGCAGTACAGGATCTGTCTGTTCGTTTGTCGGCGCTACCAATAAAGTTTTAGTGAGCACAGACTCCCTTTTCTTTGG	0.913034293040334	0.5271405948661970	0.1307213287599830	89	5UTR	EIF3E	0.732732761057567	1971
BA111257_1	6.983710933333330	AGCATTTAATGAAAAATTTATGCT	0.7288824089892860	0.420820455037547	0.10436892591162700	24	5UTR	TMEM50B	0.7316862468699370	1972
BA071715_1	6.983240266666670	GGGTCCGGAGGTTTCAGGCCCCTAGTAAACCTGGCAAGGATTTTTAGAAGAGCCGGAGTGGGATGCTATCGGGCCGGGACCTGGGGGCTCCTGCCGGATCC	0.8904135843773180	0.514080522630344	0.12750722449398700	101	5UTR	NFATC4	0.7311230215181560	1973
BA087758_1	6.983082466666670	CTTCTAATCTGTGAACATGTGGTTAGCAGGAAGAAG	0.9554430702142400	0.5516253137835540	0.1368225385816350	36	5UTR	RABGEF1	0.7309341894490810	1974
BA008330_1	6.983005086666670	GCAGAGGCTCCCAGCCCAAGCCTGAGCCTGAGC	1.2241252603944500	0.7067490486105570	0.17530063993964300	33	5UTR	ATP1A3	0.7308415923292790	1975
BA020147_1	6.9828716333333300	GGCTGCTTTGAAAGTC	1.809263835895460	1.0445789626893000	0.2591002571576410	16	5UTR	CDC2	0.7306818948067300	1976
BA092145_Multi	6.982871416666670	GGGTGCTGGGCCTGGCGGGCAAACTAAGGCTGCGGACCGTTGGGCGGTTCCGCGGGGCGTTGTCCGGAGAGCTGCGAGGCCGGGGTTCCCAGGGTTCACGCCACACTC	0.5982447718822090	0.3453967800874800	0.08567317600239960	108	5UTR	RP2	0.7306816355316010	1977
BA012037_Multi	6.981429236666670	AGAGAAGGTCAGAGTTCGCGGGGGCAGAGGCATTCTTGCCGCTGGCCCAGTCACTATGTAGTGGAGGGGCAGACACCCTCCCGCAAATTCTGGAAGGTTCT	0.28894726413832100	0.16682378073186600	0.041387981506818400	101	5UTR	C11ORF73	0.7289558444455560	1978
BA110683_1	6.980786300000000	CTTCCGGCAGAGCCGGAAG	0.7443244297249620	0.42973590986612200	0.10662472646168300	19	5UTR	TMEM161B	0.7281864714350960	1979
BA072570_1	6.980653033333330	GTGAGGGCGCGACAACAAGGGAGGTGTCACAGTTTTCCATTTAGATCAACAACTTCAAGTTCTTAC	0.8838434955398510	0.5102872800714330	0.1266132969679780	66	5UTR	NMNAT1	0.7280269972880400	1980
BA002941_1	6.980646533333330	GACTTTGGAGCGTATGGCTCCAAATC	0.843629016992495	0.48706944005679600	0.12085256186000500	26	5UTR	AGPAT1	0.7280192190342430	1981
BA020111_1	6.980166100000000	CCGGAAGAGTCCTTGAACCAAAATAGCTCGGCGGGCACTTCCGG	0.7458246303206210	0.4306020510838640	0.10684912359329400	44	5UTR	CDC123	0.727444306357529	1982
BA023794_1	6.980043666666670	CATTTTTGAAAGATCACTCAGCTTTAACACACCTTGGCTGGGTCTGGATAAAAAAAAAGTG	0.47626098898583300	0.274969410195488	0.06823180652296290	61	5UTR	COL17A1	0.7272977959667990	1983
BA034221_1	6.9797737	CTACCAATAAAGTTTTAG	0.14960530661808100	0.08637466404814550	0.02143411993688000	18	5UTR	EIF3E	0.7269747391591450	1984
BA004713_1	6.979699166666670	GTCTCTGGGAAACCTGGAGTC	1.817999538289020	1.04962252281778	0.2604696126405190	21	5UTR	ANKRD13D	0.7268855485156190	1985
BA099790_1	6.979659133333330	GTTTTTGTAGGTGAAAAC	1.718103031438260	0.9919472476963890	0.24615858720563700	18	5UTR	SLC30A8	0.7268376424499320	1986
BA028765_2_Multi	6.97915635	TGGTTGCCATGGTCACATTGAAGCCAGCCGCAGCTGGCCCGGGCAGCTG	0.7374336302078300	0.4257575049099740	0.10566228828042100	49	5UTR	DDR1	0.7262359845467040	1987
BA085777_1	6.978998333333330	TCTTCTTCTAACTGCAGTTTGTGGCAGCGCCATTTTGAATGTGCAGCTGCAGCGGGCGTGAGTTGGGGGAGGA	0.342486863239005	0.19773488268495	0.04907392821735000	73	5UTR	PSPC1	0.7260468932025020	1988
BA111451_1_Multi	6.978028000000000	GCATGGCGTCTTTCCGGCTTCTCCAAACCCTTGCGAAAAACTTTATTGGCAAAGCTATCAGAGAACGGACAGTGTACCCACTGAGGCGGCCAAAGC	0.7739594619961950	0.4468457037253610	0.11091377993842900	96	5UTR	TMEM79	0.7248857395204640	1989
hsa-mir-5588	6.977663966666670	ACTTTTTTTTTTTTTTTTTTTAATGTTAAAAGT	0.4356936590763090	0.25154785135192000	0.06244119251911280	33	pre-miRNA	None	0.7244501174194170	1990
BA122828_1_Multi	6.977315833333330	CCCACTACCTCGCGCCCCCGCCCTGCGGGTGTCTCGCGCGCGTTCCGTGCGTGTGAGTGTGTGGG	0.314022855461324	0.18130118013229000	0.04500625497861450	65	5UTR	ZNF384	0.7240335221238060	1991
BA002826_1	6.976289466666670	TTGTTAGCCTGGCAAGACAGGTCTGGGCAA	0.48863725777564600	0.2821148523128500	0.0700425720736501	30	5UTR	AGAP2	0.7228053159052010	1992
BA033836_1	6.9759427333333300	TTTTTAATTTAAGTGATCTTTTAAAAA	0.8318462514559190	0.4802666572024560	0.1192449942974860	27	5UTR	EIF1AX	0.7223903959257940	1993
BA002258_1	6.975675500000000	CGCTGCATGGCG	0.5693253717133900	0.3287001566152100	0.08161580505191070	12	5UTR	ADCY1	0.7220706099735800	1994
BA011912_2_Multi	6.975511200000000	CTGAGACCCGCCCTGCTTTCTTTCTGTTGGTCAACTGCATGGTCATTATCGTAATGAGCAAAGAAAGGGCGGTGGCTTTGCGACGATGAAGACACTGAGGCTCAG	0.28020891609997000	0.16177869313965100	0.0401703772047517	105	5UTR	C11ORF51	0.7218739996507120	1995
BA093001_1	6.974925786666670	CTTCCGCCCGCGAGCCACTTCCTTTCCTTTCAGCGGAGCGCGGCGGCAAG	0.7657564624840450	0.4421096997488590	0.10978704088119100	50	5UTR	RPS3	0.7211734621919210	1996
BA001115_Multi	6.974493566666670	CTTTTTTTGGTCTTTCCTGCTCAGCGCCCAACCCAAGTTCAAAGGCTGATAAGAGAGAAAATCTCATGAGGAGGTTTTAGTCTAGGGAAAG	0.22182514579880900	0.12807080763997100	0.03180519756430530	91	5UTR	ACE2	0.72065624421413	1997
BA114315_Multi	6.974070133333330	GGGCTCCGCCGCGTGTCCCCTGAGAACGCGAGTTTACTATCGCTGCCGTTTTGCCCTTGGGAGTAGGATGTGGTGAAAGGATGGGGCTTCTCCCTTACGGGGCTC	1.5151098007042300	0.8747490512884300	0.21724900549287600	105	5UTR	TSPAN12	0.7201495408399290	1998
BA077156_1	6.973294633333330	GTTTTGCATGCAGAAGTGAAAT	0.666724990461662	0.38493385271849100	0.0956111889026777	22	5UTR	PBX1	0.7192215353293660	1999
[truncated: 6,991 more rows]
