# Supplementary material for: RNA structure-wide discovery of functional interactions with multiplexed RNA motif library
Source: Nat Commun. 2020 Dec 8;11:6275. doi: 10.1038/s41467-020-19699-5 (PMC7723054; doi:10.1038/s41467-020-19699-5)
Supplement: Supplementary file 16 — Supplementary Data 13 [file 41467_2020_19699_MOESM16_ESM.txt]

>full length hg38_dna range=chr11:65422798-65445540
GGAGUUAGCGACAGGGAGGGAUGCGCGCCUGGGUGUAGUUGUGGGGGAGGAAGUGGCUAGCUCAGGGCUUCAGGGGACAGACAGGGAGAGAUGACUGAGUUAGAUGAGACGAGGGGGCGGGCUGGGGGUGCGAGAAGGAAGCUUGGCAAGGAGACUAGGUCUAGGGGGACCACAGUGGGGCAGGCUGCAUGGAAAAUAUCCGCAGGGUCCCCCAGGCAGAACAGCCACGCUCCAGGCCAGGCUGUCCCUACUGCCUGGUGGAGGGGGAACUUGACCUCUGGGAGGGCGCCGCUCUUGCAUAGCUGAGCGAGCCCGGGUGCGCUGGUCUGUGUGGAAGGAGGAAGGCAGGGAGAGGUAGAAGGGGUGGAGGAGUCAGGAGGAAUAGGCCGCAGCAGCCCUGGAAAUGAUCAGGAAGGCAGGCAGUGGGUGCAGGGCUGCAGGAGGGCCGGGAGGGCUAAUCUUCAACUUGUCCAUGCCAGCAGCCCCUUUUUUUCCAGACCAAGGGCUGUGAACCCGCCUGGGGAUGAGGCCUGGUCUUGUGGAACUGAACUUAGCUCGACGGGGCUGACCGCUCUGGCCCAGGGUGGUAUGUAAUUUUCGCUCGGCCUGGGACGGGGCCCAGGCCGGGCCCAGCCUGGUGGAGCGUCCAGGUCUGGGUGCGAAGCCAGGCCCCUGGGCGGAGGUGAGGGGUGGUCUGAGGAGUGAUGUGGAGUUAAGGCGCCAUCCUCACCGGUGACUGGUGCGGCACCUAGCAUGUUUGACAGGCGGGGACUGCGAGGCACGCUGCUCGGGUGUUGGGGACAACAUUGACCAACGCUUUAUUUUCCAGGUGGCAGUGCUCCUUUUGGACUUUUCUCUAGGUUUGGCGCUAAACUCUUCUUGUGAGCUCACUCCACCCCUUCUUCCUCCCUUUAACUUAUCCAUUCACUUAAAACAUUACCUGGUCAUCUGGUAAGCCCGGGACAGUAAGCCGAGUGGCUGUUGGAGUCGGUAUUGUUGGUAAUGGUGGAGGAAGAGAGGCCUUCCCGCUGAGGCUGGGGUGGGGCGGAUCGGUGUUGCUUGCCUGCAGAGAGGGUGGGGAGUGAAUGUGCACCCUUGGGUGGGCCUGCAGCCAUCCAGCUGAAAGUUACAAAAAUGCUUCAUGGACCGUGGUUUGUUACUAUAGUGUUCCUCAUGGCGAGCAGAUGGAACCGGGAGACAUGGAGUCCCUGGCCAGUGUGAGUCCUAGCAUUGCAGGAGGGGAGACCCUGGAGGAGAGAGCCCGCCUCAAUUGAUGCCUGCAGAUUGAAUUUCCAGAGGCUUAGGAGGAGGAAGUUCUCCAAUGUUCUGUUUCCAGGCCUUGCUCAGGAAGCCCUGUAUUCAGGAGGCUACCAUUUAAAGUUUGCAGAUGAGCUUAUGGGGGGCAAUCUUAAAAAGUCCACAGCAGAUGCAUCCGGCUCGAGGGGCCAUCAGCUUUGAAUAAAUGCUUGUUCCAGAGCCCAUGAAUGCCAGCAGGCACCCCUCCUUUCCUGGGGUAAAGGUUUUCAGAUGCUGCAUCUUCUAAAUUGAGCCUCCGGUCAUACUAGUUUUGUGCUUGGAACCUUGCUUCAAGAAGAUCCCUAAGCUGUAGAACAUUUUAACGUUGAUGCCACAACGCAGAUUGAUGCCUUGUAGAUGGAGCUUGCAGAUGGAGCCCCGUGACCUCUCACCUACCCACCUGUUUGCCUGCCUUCUUGUGCGUUUCUCGGAGAAGUUCUUAGCCUGAUGAAAUAACUUGGGGCGUUGAAGAGCUGUUUAAUUUUAAAUGCCUUAGACUGGGGAUAUAUUAGAGGAAGCAGAUUGUCAAAUUAAGGGUGUCAUUGUGUUGUGCUAAACGCUGGGAGGGUACAAGUUGGUCAUUCCUAAAUCUGUGUGUGAGAAAUGGCAGGUCUAGUUUGGGCAUUGUGAUUGCAUUGCAGAUUACUAGGAGAAGGGAAUGGUGGGUACACCGGUAGUGCUCUUUUGUUCUUGCUUCGUUUUUUUAAACUUGAACUUUACUUCGUUAGAUUUCAUAAUACUUUCUUGGCAUUCUAGUAAGAGGACCCUGAGGUGGGAGUUGUGGGGGACGGGGAGAAGGGGACAGCUUGGCACCGGUCCCGUGGGCGUUGCAGUGUGGGGGAUGGGGGUAUGCAGCUUGGCACUGGUACUGGGAGGGAUGAGGGUGAAGAAGGGGAGAGGGUUGGUUAGAGAUACAGUGUGGGUGGUGGGGGUGGUAGGAAAUGCAGGUUGAAGGGAAUUCUCUGGGGCUUUGGGGAAUUUAGUGCGUGGGUGAGCCAAGAAAAUACUAAUUAAUAAUAGUAAGUUGUUAGUGUUGGUUAAGUUGUUGCUUGGAAGUGAGAAGUUGCUUAGAAACUUUCCAAAGUGCUUAGAACUUUAAGUGCAAACAGACAAACUAACAAACAAAAAUUGUUUUGCUUUGCUACAAGGUGGGGAAGACUGAAGAAGUGUUAACUGAAAACAGGUGACACAGAGUCACCAGUUUUCCGAGAACCAAAGGGAGGGGUGUGUGAUGCCAUCUCACAGGCAGGGGAAAUGUCUUUACCAGCUUCCUCCUGGUGGCCAAGACAGCCUGUUUCAGAGGGUUGUUUUGUUUGGGGUGUGGGUGUUAUCAAGUGAAUUAGUCACUUGAAAGAUGGGCGUCAGACUUGCAUACGCAGCAGAUCAGCAUCCUUCGCUGCCCCUUAGCAACUUAGGUGGUUGAUUUGAAACUGUGAAGGUGUGAUUUUUUCAGGAGCUGGAAGUCUUAGAAAAGCCUUGUAAAUGCCUAUAUUGUGGGCUUUUAACGUAUUUAAGGGACCACUUAAGACGAGAUUAGAUGGGCUCUUCUGGAUUUGUUCCUCAUUUGUCACAGGUGUCUUGUGAUUGAAAAUCAUGAGCGAAGUGAAAUUGCAUUGAAUUUCAAGGGAAUUUAGUAUGUAAAUCGUGCCUUAGAAACACAUCUGUUGUCUUUUCUGUGUUUGGUCGAUAUUAAUAAUGGCAAAAUUUUUGCCUAUCUAGUAUCUUCAAAUUGUAGUCUUUGUAACAACCAAAUAACCUUUUGUGGUCACUGUAAAAUUAAUAUUUGGUAGACAGAAUCCAUGUACCUUUGCUAAGGUUAGAAUGAAUAAUUUAUUGUAUUUUUAAUUUGAAUGUUUGUGCUUUUUAAAUGAGCCAAGACUAGAGGGGAAACUAUCACCUAAAAUCAGUUUGGAAAACAAGACCUAAAAAGGGAAGGGGAUGGGGAUUGUGGGGAGAGAGUGGGCGAGGUGCCUUUACUACAUGUGUGAUCUGAAAACCCUGCUUGGUUCUGAGCUGCGUCUAUUGAAUUGGUAAAGUAAUACCAAUGGCUUUUUAUCAUUUCCUUCUUCCCUUUAAGUUUCACUUGAAAUUUUAAAAAUCAUGGUUAUUUUUAUCGUUGGGAUCUUUCUGUCUUCUGGGUUCCAUUUUUUAAAUGUUUAAAAAUAUGUUGACAUGGUAGUUCAGUUCUUAACCAAUGACUUGGGGAUGAUGCAAACAAUUACUGUCGUUGGGAUUUAGAGUGUAUUAGUCACGCAUGUAUGGGGAAGUAGUCUCGGGUAUGCUGUUGUGAAAUUGAAACUGUAAAAGUAGAUGGUUGAAAGUACUGGUAUGUUGCUCUGUAUGGUAAGAACUAAUUCUGUUACGUCAUGUACAUAAUUACUAAUCACUUUUCUUCCCCUUUACAGCACAAAUAAAGUUUGAGUUCUAAACUCAUUAGAAUUGUUGUAUUGCUAUGUUACAUUUCUCGACCCCUAUCACAUUGCCUUCAUAACGACUUUGGAUGUAUCUUCAUAUUGUAGAUUUAGGUCUAGAUUUGCUAGCUCCAAGUAAUUAAGGCCAUGUAGGAGAGCAUGGUAACCACAGAUAGAACUGGUAUUAUCCCAAGUGGUCUGCAGACUGCUGAGUGGGGAUGGGAUCUGCUCUCUGUUGAGAGUUGGUAAUCAUUGGUUUGAAAUGUGAUGAAACCACUCAAGCCAAUGAAGGUGGGUGUGUAGGUGGGGAGUACUUUGCCAUAAUAUUUUAAAACAUUACCUGGUUAGAGUUCUAAGUGGUACUUAUUUUUGUUUGGUUAGGGGAAAGCCUGAAUAAAAACAGAAAUGGACACAUAAUAUGCAUAUUCCAUAGUCUUUGGGAGGCUGGAAUGUGCCUGGGAUUUGGGUCUAAGUGUAUGCGUAAUUCUUACCUCACUAAAGAAUUUGCCUUGUUUUUUUCCUUUUGGUGAGUGACUAAAACGUCUGGGCUUCCCUGUGUGCGUGCUACAGUAAGCAAGCAGAGGCUGUGCAAAGGUGUGAGCAGGAUCACGUGGAAUCUGGAGGAUACAUCUUGGCUUGCAAACUGCCUCUGUCUCCUGGGUGGGACUGUUCUGUCCUUGCACUGCUGUUCUGUGUUACCUCUUGGGGUGUAAGGUUUUGCUUACAGGAGACAAACUUUGGGCGUAGAAUGGAAGCCACUGCCAGCCUCUGUGCUGAGAAGGAAGGUGCUUGUUUCAAAGGGAGCAGCAAGGGAGGCUUGUUCUACUCACCUGGGCCUGUUUGCCUGAGAAGGGGAGAUAAGGGCUGAACUGGGACUAGCCAGGGGGACCAACACAAAUGGUGGGGGAUCAUGACCUGAAGGAUUCUUUCCUUCCCAUGAGCUGCAGGGCUGGUUGCCGUCCUUGCAACUGUGUCUUAUUUGCCUGUGCCGUUAUAUCUUGGUGACCCCUCCACGUGUACACUACUGACAAACGGGUGGAGUGCUGGGGAGAAGUCACUGUGCCGCCCACCUAGUAAACCUUCUGUCUGUGCUCAUGGCAUCUCCAAGAUGGGGCACUGCUGUGUGCAGAAUCCAGGGUCCUCUUUCUGCUUGCAACUCCUUUCCCUGGAUGCCCCAGAAACAAUCCAGGCCUCCUUUCCUAUCUUACCCCUUUGCUUUGCUUUUUACCCCAGCACCUCUAUAACCGCCUUCUCUUCUUUUCAGAACUCCUUGUUUCUCGUCCUGUUUUUUAUGAUUACAAAACUCUUGCUUCCACCCUGGAAGAUAACUGCUAUAGAUGCCUGUAUGUAAAUGGUGCUGUCUCCAGCAACUGGCAUGCUGAAGAAGAAUUGAUUCACGGGGUAUAAAUGUUGGGGAUUGGAAGUGGGGAUGAAAUGGCACUUGUUGAUACAGGAGCAGAGAGGUGAGGCCGACUGCUGAAGACAGCUCGCCACCCUCCUUGCCUCCACUCCAAUCCAGGGGCUGGGGCCACAUUCUUUGCCUUCAUUUAUCCUCAGAUCAGGUGAGAUCGACAGGAGGUGUUGAUGGCAGUGCCAGCAAUUAUUGCUAAUCCGUUUGCAUCCUUAUGCAUAGAUCUGAAUUCAGACUUUGUGAAUUUCCAGAGGUGUGGGUAAUAUAAUAGAAUUCAGUGAGUGGGCAUGGCUGAUCUUGUGCAAAUUAAAAGUUAUGGGGCAUAAGAAUAGCAAAAGUUGAACUUCUUUUAAAAAGGAAAGUACCCUGAGAGCCAGUAUUGGUUGAGGCUCUUCAGUAUGCCCAGGUUGGCAGCACUGAGAACCGCAGGAACGGCCUGUUGUUACAAAAAGGAGAUUGACUCAGCUGCCCUUGGUGCAUCUGACUGACUAUGACUGCUGAGAGAUUCCAAGGACCCUUAAUGCCAGGGCUAACCUCUCCAUGUGCAGUGAGACCUCUGGAGGAAGUGUCAUCCUCUGGCUUUGUGUGGUACUCAUUAUGGUGCAGUGCGGGCAUGAAAUGAAGACACCCAAAUAGGCUUACAGAUACGAUAUGUUUUAAAUGUUCGUAUUUAACAAAAACAUACUGACACUGUUUGGAAAUGGCAACAGGAAGAUAGCAAAAUGAAUACUAACAUUACGAAAAGAUGAACAGGUACAUGUUCCAAGGCAGGUGGCUGUGAACUUCCUCUGAGUGAAGGCAUCCCCUCCAGCACCUUUCAGCCUGCUAGUUAGGACGACCCGCCGCCACCCUCCAGGACCUCCAGCCCUGCACUGCCUUUCCUCUCUUUUAAAUAAUUCUUCAUUGAGUUCUAAUAUGUAAAAAAAAAAAGUUUACUGUAAAGUUUGCAAAUAAGGAAAUUUUUUUUAAAAGUCCUCAGUAAUCUUACCAGUAACAAUUGUUAUGGGCACAUUUGCUUUUGGAAGAUUUCUUUUGUAUGCAUGGGAUAAGUACAUUUUUAAACAAAAAUGGGAUUAUGCCAUAAAUUCUAUUUUGUGACUUUAAUAUAUAGUGAACACCUUUUUUAAUGAUGACAGGAUGUUCCCUUGCAUGGCUGUAUCAAUUUAAACAAUCUUGUUUCAAUGGGCAUACAGGGUAUUUUCUAGUUUUUUUUUCCUCUUAGAAAAUAAUACUUGCGAUGACUUUCCUUGUAGCUCAGACUUUUUCACGUCUGUUGUUAUCUCUUUGGGAAUGCUGAAUACAUACAUUUCGAGAAGGAAAUGACUGUUAAACUCUUAAGACUUCAGGUUCAUAUUGCUAAACUGCCCAGCAGGGAGGGAUUUUUUCAAUUAGUGUUCUCACUGGUGAGGCAAACCUGAUGCCUUCCCCUCUUCCUCAGAACCGGCUUUAUCACAUUGAAAACCUUUGCUCCUCCGACGGAUCGAGUCUGCUUUCCCUCUGGAUGUGAGCAUUGCUUUGUCUGCUGGUGACUGAACAUCUCUACCUUGUGUCAAUUGGCCAUUUGUGGUGUGUGUGUGUGUGCGUGUGUGUGUGUGUGUGUGUGUAUGAUUUUCUAAUUCCUAGUCAUUUUUCUAUUGAUUGUUUUGCAAAAGCCAUUUACAUCUUAAGGAUAUUGAUAAUCUUUUGUUAUAUUUGAUGCAAAUAUUUUUUUCCAGUUUAUAGGUUGCCUUUUAAUUUUGUGUUUCAGGUAGAUAAAAGUUAAACGAUUUUCUUAGGUUAGUUUAUCACUGUGGUUUCUGAACUUGUUAUGUGUAGAUCUUUUCCACCCCAAGAGUACAUAAAUAUUAAUCCAUACUUUCUUAUGGAACUUGUAUGGUUUCGUUUUUUACAUUUAAACCUUCUUCCCCGUGGUGUGUGUUGUGGAAUCUGUGUUUGUGUGAGGAGGGGCAUGGUGCUCUCAGAACCCACCUCCUGUGGCCAGAGAGCCCUGUCCUGUGAGGGUGGUUGUCACAGUGGCAGGGUUCAAUUCAGAAGACCUUGAGGGCAGGCUGAUGUUUCCUGAAUGGGCCCCUGGUUGUUGCUUGUCCCUGACUCUCCAUUUCCCCAUCUGAGUGGAUUUGGACCUAAUAGGGCACUGGAGCUGGUUCGAAUCCUGACUGGACUACUUGGCAACUUUAUGUCUGGGAGCAAGUUACUUAACCUCCCCAAGCCUGUGUCUGUGAAAUGCGGGUAAAUGAAUGUAGAUGUUUGGCAGCAGCUACUCCUUGUUGAGCUCUCACAGUGAACUCUCCUGCCUCUGCCCUCCUUCCCCGCCUCCCCUGGUGCCUAGCGUCAGGUCUAGCCACUUCCUCCUGGGCCCCUCUCCCUUUUCUGUGGCUGGCUGCCUGCCCGCCUGGCGCUGGACCUUUCAUGUAACGGGAAUCAGCAUGUAUAUUCUGGUCUGGUCUGUUUCUACACUUAAUUUUGUUUCCAGUAGUAUUUCCCUGUACCGGCAGAGUUCACAAACACAUUUGAAGAGGCUUUUUCUCAGGAUUCUUAACCUUCCCAAAGGAAGUCCCAUGGAUGGGUUUCUAGAAGUCUAUAAAUGCUCUGAAAUUGUAUUUUUCUGUGGAAAGCAUAACUUUCAUCUGCUUGUUCGUGCUCAAAAAAGAUCAUGAAUGAAUGAUUGCAUGAUUUUAUGCCAUUGUGCUUAUACUAAAGGAUAUGUAGCCCAUCUCUUGAGCUGUUAAACUGUUUUGACUACUUUAAAUCGUGCAGCUGUGAGCAUCUCUGUAAAUUUAGUGUACACAUGUAUCCCCUGGAGUGGCAUUGCCUCGGCAGUGAGCACUUAUGGUUUUAUAACUCUCUUCACAGACUCAAAUGACUCCAGAAAGCUACACUUCCUGUUGUGAGUAUAUGAUAUCCAUUUCCCUACAUAGCCACUAACAUCAGGUUUUUACAAUUUUAUUUAUUUCUUGCUACUUUAAGAAAUUUUUGUGGUGAAAUACAUAUAAUAGAAGUUGACUAUCUGAAUCAUUUUUAAGUAUACAUUCAGUAGUGUUAAGUAUGUCGCCAUUGUUGUACAACCAAUCUCCAGAACUUUUUCAUCUUGCAAAACAAACUCUGUACCCAUUAAAUAACAUUAAACAUUCCAUUCCCUCCAGCCUCAGCAACCCCAUUCUACUUUCUGUUUCUGUGAGUUUGACUAUUCCAAGCACUUCAUAUCAGUUAAAUCAUGAAGUAUUUGUCUGUCUGUGACUGGCUUAUUUCUCUGAGCACAGUGUCCUCGAGAUGCGUCUAUGUUGUAGCAUAUGUCAGAAUUUCCUUCCUUUUUAAAAGAUCCAAAUAAUAUUCUUAUUUUAUAUCUUUUUUUUAUCCAUUCAUCCAUUAGUGGACACUUGGGUUGCUUUUGGCUAUUGUAAAUAAUGGUGCUAUGUACAAAUAUCUAUAUUAUUGUAUUUACAAGUAUAAUGCUGUAAUGUACACACAUCUUUUUGAGAUCCUACCUUCAGUUCUUUUGAGUAUAUAGCCAGAAGUGGUAUUACUAAAUCUUACGAUAUUUCUAUUUUUAAUUUAUUGAGGAACCACUGUAGUUUUUCAUAGCAACUGCACCAUUUUACGUUCUCACCAAGAGUGCACAAGGGUUCCGAGGUUCCCACAUCCUCCCCAACACUUGUUAUUUUCUGCUUUUUUUAGAUUGCAGCCAUCAUAGUGGGUGUGAGGUGACAUUUCAUUGUGGUUUUGAUUUGCAUUUCCCUAAUGAGGAGUGAUGCUGAGCAUCUUUUCAUAUGCUUACUGGUCAUUUGUAUGUUGUCUUUGGAAAAAUGUCUAUUCAAGUCCUUUGACUAUUUUAAAAAUUGGGUUAUUAGAGUUAUCGUUGUUGUUGACUUGUAGGAGUUUCUUUCUAUAUUCUGGAUAUUAAUCCCCUAUCAGAUAUAUGAUUUGCAAAUAUCUUCUCUUAUUCCAUAAGGUUACUUUUUCACUUUGUUGAUUGUGUUCUUUGAUGUAUAGAAGUUUUUAGUUUUGAAAUAGUCUAAUUUAUCUGUUUUUACUUUUGUGGUCUGUGCUUUUGGUGUCAUAUCCAAGAAAUCCUUGCCAAAUCCAACGUUAUAAGGUACUUUUAAGGUAUUUUAGUUGUCUUAGUCUAUAUUUCUGUACUCACCUUUCUUUAUCCACUCAUCAGUUGAUGGGCAUGUAGGUUGGUUCCAUAUCUUUGCAAUUCUGAAUUGUGCUAUGAUCAGGUGUCUUUUUAGUAUAAUGAUUUACUCUCCUUUGGGUAGAUACCCAGUAGUGGGAUUGCUGGAUCGAAUGGUUUUUAUAAUUUUCUAUUUUACCACAGUUUCUCUCUGCAUUUUUCCUCUUUGACCACUAACCAUGUGAAAUUCUCAUAUUGACCUUUAUAAUGAUCAUGAACUCUUAGUAUCAUUGGGAAGGCCACAUUUGCCACUUAUGAUUGUAAACCUUAUCCUCCAUUUUUCCUGUUAUUGUUGGUGCAAAAAGCACCUAUUAUACCAGGACUUUAAAAAUCAGUCUGAUAAGUCUUUGAUAAGUCUAAUAAUAAUAACUGAUAAGUCCAUUGAAUUUGCUUCUGAUUACUUUUUCUUUAGUAGCUAAACAUGUAUGUACUCCUAUGAUUACAAUGAACACUCCUCUCCAUUUAAAUUAAUUAUUUACAUUGAUGAAAUAGCAAAAUGUUAAUGACUAAAUACUGUCUUGGUUUUUUCGUUCCAGGUCAGUCAAUAUUAACUUCUUAUAAUUUUCUUUUUUUUCUUUAUGUGUGUGUGUGUGUGUAUUUUUUUUUUUUUAAUUUCAAUGGCUUUUGGGGUACAAAUGGCUUUUGGUCAUAUAGAUGAAUUCUACAGUAGUGAAGUCUGAGAUUUUACUGCACCGGUCACCUGAGUAGUGUACAUUGUACCCAAUAUGUGGUUUUUUAUACCUUGCCCCCCUCUUACCCUCCCCACUUUGAGUCUCUAGUGUCCAUUAUGUCACUCUGUAUACCUUUUUGUACCCAUAAGUUAGCUCUCACUUAUAAGUGAGAACACACAGUAUUUGGUUUUCCAUUCCUGAGUUGCUUCACUUAGAAUAAUAUCCUCCAGCUCCAUCCAAAAUUGCUGCAAAAAAAAAAAAAACCACAAACAUUAUUUUGUUCUUUUUUAUUGCUAAGUCAUAUUCCAUGGUGUAGAGAUACCACAUUUUAUUUAUCCACUCACUGGUUGAUGGGUUGGUUCCACAUCUUUGCAAUUGUGACUUGUACUGCCAUCAAGUGUCUUUCUGGUAUAAUGACUUCUUUUCCUUUGGGUAGAUACCCAGGAGUGGGAUUGCUAGAUCAAAUGGUUCUUAACAUUUUCUCUCUGGAUCUAUUUCUGGAAAUUUUAGGCUCCAGUUUUUGUUGUUGUUGUUAAUAAAAUGCAAUGGAAUGUAAUGAUCAUCACUUUUCAUUAUGCUUUAAAAUCUGGUAAAUGGAGGCUAGAACACUCCUGUAAGGCAAGAAUAUUCUCUCUGUUGGAACUCAAAUACACAGAACUGGGUAAAUCUCAAUCUUAAUCUUUGAUUCAGGACACAACAUGGCUCUCUUUUACUUGCUUUCUUUAAUUGUUUUUUAAUAAUGUGGUAAGCAUUUCUGAAUCUCCUAUCCAAUACAAAAACUAGGACAAUACAGACAGUAACUCCUAUGGUUACAAUGAACACUCCUCUCCACUUAAAUUAAUUAUUUACACUGAUGAAAUUGAAAUAGCAAAAUUUUAAUGACUAAAUACUGUCUUUGAUUUUUUGUUCCAGGUCUGUCAAUAUUAACUUCUUAUAAUUUUCUUUUUUUUUCUUUAUGUGUGUGUGUGUGUGUGUAUAUAUAUAUAUUUAAUUUCAAUGGCUUUUGGGGUACAAAUGGCUUUUGGUCAUAUAUAUGAGUUCUACAGUAGUGAAGUCUGAGAUUUUACUACACCUUCCACUUAUGUGGUCCCACACCACCCGCCUCCCCUGCCGCCUCCUGCCACCCCCUAGGCCAAGGUAAUAAUCAUCCUGAAUCCUGGGUUUAUCUCUCACUUGCUUUCUUUUCAUAUAAUUUUGCAAAAGAAUCUGAUCUAAAUGUGUUUUUCAGAGUAUAUAUUUAUAUUUUAGCUGUUCUUAGAGAAAAUUUAUUAUUUUGCAUGUAAUCUUAUGGAACAUUCUCAUUUAAUACCAUGGUAAGAUUCAGCCCUUGCCCAGGGGAUAGUUCAUUUAGUUUGUUUACUGGAUAGAGCUCAUCAUGUGACUAUACCUCAGUUAGUUUAUCAGUUCUCCCAUCCAUGGUGACUAGGUUGCCUCUCAGCCUCUCAACAACACUGUUUCUCAGUGUCCUUGUAGAAGUGAUAUGUGGGUGUUUUCUCCUUACACAGAGUUGAAAGGUGACGACAACAACGUUGGCACUACCAAUCCCCCACCCUCCAGAGGGGUAACCAGUGUUACCAGUUUGCUGUGUUUCCUGCUACACCUCGCCUUAUUCACUUCCAUUUGUAUCUGAAAAACGUGUUGCAUGGUUUCUUUUCUAUAGAAGUGGUAAAAUGCUAUUGUGUCCUGUACAUUAUUGAUUACUUUUUUUCAUUUAACAGUAGGGAGAUGCCUGGGAGUACACAGAGAACUGCCCUCAUUGUUUUCAACUUCUGCACUGUAUGUCUGUGAGUUUAGCCAUUCUGCUGUUAAUGGAAAUUUACAGUAUUCUAAUCUUUUGAUAUUACAAACAGUUCUGUGCGAUCAUCGUCAUACACAACCCCUUGUGCACAAUGCAUGAGUGUUUCUCAGGGUAGGUACCAAGAAGUGAAAUUCCUGGGUCAUAGGGCGUGAGUCCGACAUUUUUCUCCAUUCUGCCCUGUUGCCCUCCAGAGUGGGUGUCCAGCUUUGCAUACCUAAGUAUGAGAGUAUCUGUUGUUCAUAUCCUCUACGACGCUCCAUAUAUGAAACUUAAGUUUCUGCUAGUUGCCAUCUUUGAUCUAUCAUGUAUGCAGUGACCUACUAAGACUGUAAUUGGUACAGUAGAUUCUUGUCAUCUGUGUGUGAAUUUAGCAUUCAUGGGCUUAAUGCUGACAAGGCCCCCAGGGUCCAAGACAUAUAAUCAUGUAUAAUUUUGUCAAGGUAUAAUUUUUUAAAUUGCUUUUGUCAUGUGUCUGCUGGUGAUGCCCAACCCAGUGCUCUGCACCCAGGUCACACUGUGGCUUUGUCCUCUGCUUAUGCCUGCAUUGCAGCAACUGUCCUGAAGAGACCAAAAUUAUGCAGAUUUAGGUAAGUCCAUGGCUAAUGUUAUUAUAUUAUGUGCUAUUGUAAUGGAUGGGGCUGUGGAGUGUAUGAAUUUAUAAAUCACUGGUCUUGUAAUUAAAAUUCAAACACUAUAGAAAAAGGCCAUGUAGAAGAUAAAAGUUCCUCUAUAAUCCCGGACCCCUAAGAUAACUACUAAUGACAACUUCAUUUAUAUUCCUUCAGACAUUUUCUGGCUGUGGAUGUACUAAAAUGUAUCCUAUUAUUCUCUGCCCUAAAAUGGAAUCAUACAAGGUGUACUGUUAUUUUUAUGGCUCUAUAACAUGUCAUAUUGUACGUGUUGGUAUGGUCAUUUUAACCAUUUUUCUAGUGAUGGCUUUGAGGUUAUUUGCAGUUUCCUAGCCAUCUCAAAGUGUGCUGCGGGGAUCUCUUUUGCAUCCCUCUGGGUGCAGAGCUGAGGCACCCAGAGGCAGUGUCCAGAGGAGGCAGCAUCUGUAGGUGUCUUCACCUGCUCUGGCUCUUGGCACAUCUGGUUGGUGACACUGUUUUGUGAGAUGGGUUGAAAGCACGUGCUGCCAAAAUAGAAUAAUGUUGGUCCUCUCCUCAUGUGCCGUGGAACUGGGGUAAAACUGCGUAGUGGCUGCAGCUGCCUGUCCAUACCGGAAUCGAGUAUAACACGGUGCCUGGCUUAGCACAAAACAGUAGUGGGUCCUGCAGGCCCCAGAGUCUAAUUCCUGGUAUUCUUUCCCCUACACAGAUUAAAUAAACCAAAAACAAACUAUUCUAGGAAAGCGUCUGUGACAUUUGUAAAAAGUGGUAUUUAAUGAUCUUUUAUUCACUUGUCUGUUUAGUUUGUUGAAAUCUUAAGUGGCAUCCUGGUCUGGGAAGGAGUGCUGUCUGCGCCUGCCCUCCGCUGGGCACAGCGUGGCUGCUUCAGGGGCUAAGCACACACUUUCUGUCUUCUAAAGGGCCGCCACAUGCCAGGAGCUCAGGUGUGAGCCCGGCUCUGGCUCUUACCUCAUAGGGUCACUCAUAGGGGCACAGGGAGCAGAACAUUGUACACAGCGAGGCACCACCCGGCUUGGCAUCUGCCUCGGUGGACUUACUACCUCUAGAAGGAAAUACCUGAGUUCCUCUGGCCUCAGCUCCUAGAGUGACUGGUGUGCUGUCCCUGUUACUCUUCUGUCAAGGUGACAACUGUGUGACCCAUCAUCUGUGUGUCAAAGCAAGGCCCUGCCUGGGCCUCUGCUCCUGUGCUGACCCCAAAGGCAAAUGCUUUGCUAGUUUCCUUCCAGUUAAUUUCACCUAUGAAUAGAUGUGUGAAAACUGUUCAAAGCCAUACCUGCACAUGUUUGAACUUCAAACCCUGUGGGUGAUUCAGUGGCAUCUUUCUCUAACCCCCAGCCUCCCUUCCCACAGAGGCCACCGUCAUGGCCAGUUGCUGCAGUUUCUUUCCAGAGAACCUGUGUAUGUGUAAAGCUGUACAGGCGUGGGUACACCACACAGCCUGUCUUGCACUGUGGACUGUUGAGUUACUAGUACAUCUAGGUAAGCACCGCAUAUCUGUAUUCAUGUCUGCCUUGGUCUUUUCAACAUCUGUGUGGUAGCCGUGUUUGAAUUACCCAUUCCCUUUUUGGGGAACCAUUAAGUUGUUUCAGCAAUUUUUACUGUAGAUAAGGCUAUACCGCAUAUCUGUGUACAUGGGUUUUUAUGUACAUGGGCAAGUAUAUCUGUGAGAGAAAAGUUUCCUCAGGAGGAAUUCUGGGCACAGCAUGUGUAAAUUUCUAAAUAUGAUGGACACCCCCAGCUUCCACCUCAAGGAGGUUGGUCCCAUUGACAUUUCCCCACACCUUCACCCAGGCUGUGCCCUUAAACUUGGUUAUUUGUCAAUGUGAGAAGUGGAAAAUAGUAUUUAAUUGUAGUUUGGAUUUGUAUUUCUAUUGGGUUGUAUACUUACUGAUUAAUAAUAAGAGCUCUUUACAUAUUAAGGAAAUUAACCCUUUUCAAAUACAUUCCUAUUUCUCACUAAUCUUUAAGUUUUAUUGUAAUAUUUUGCUCUUUAGUUUAUAUAUAUAUGUAUAUAUAUAUAUAUGUAUAUAUAUAUAUAUACAUAUAUAUAUACAUAUAUAUAUACUAAUUUUCUUUUAUGGUUCCUGGAUUUUGUGAGUAGUUUGAAAAGGCUAAUCCAGCUGAAGAUUUUGUUGUUGUUGUUAAACCCCAUGUUUUCUCCUAACUCUUUUUAUUUUUAUUUUGGAGGACUCUAUCUAGACUUAAUUUUAGCAUAACAAGUGACAGGGUUAGUUAGCCUGUUGUCCUUACACCAUUUUCUGGCUAAUACAGCUAUUAACUAUUGAUCUGUCUAUUCACGUGCCAGUUCCUAAUGGUUUUACAUAGUGUAAUCUGCACUUCAAAAUAGCGAAGGGAAGCCCUACCUCAUUAUUCUACUUUUCCAGAAUUCUCCUGGCUAUUCCAGGCUGCAUGUUUACCUUAACCUUCCCUGUGAUGUCUUCAUGCCGUUGUCUUCUUAUGCAAGAAUAAGGUACGUCUUUCCAUCCACUCACGUCUAUUUAAUUUGACUUUGCAUUACACAGAAAGCUGGUCUUGGUCUGUCUACCUCGGCAUCUAGUUGUCCUCACUGCCCCCUAGCCGACCCCACCCCAUCUGACUGACUACCCCAUCACAGAGUACUUUUAUUUACGUUUUGCUCUGCCUAAUGGUUACUUGAUACUGUCACGCCGACAGUGUCCAGUUCAGUGGUCUUUGCAGUUGAAAUGCUCCCGUACACACUGUCUUGUUAAAAAUGCCAGUAAGUUCAUACAAACCCAGCUUGCACCCAAGGUCACAUUCAGAGAGCGUAGGGCUGGGAUGGGUUGUUUUCCAAGCUUCUGCCACUGUGUGGCUAGCUCUUCCCACUGGGAAGUUCUGUGUACCCGGAAUGUCGGAGUGGAGUCCUGUUCUAGUGUCCAGCACCUGACCCUGUGCCCAACCCCUCAACAGCCUAUUCCUGCUGUCCACAGCCUGCUGGAACUUUUUACAAAAUAUGUUGCCAUGCUGGACCCUGGGCACUGGACAUAAGCCCCCUGGCAGCCUUUUUCAUGUCACCCAAAGGGGUAAUUGUCCUACUGGUGGUCUGUAAGAUGAGUUAGGGUGACUUGCUAAUAGACAUUGUAAAUCUUAAUAUUUAUGUAUGUAUUUUAUUAUUACCGGUUUUCCAUUUAUGAUGGUAAUAUUGUUUCUUCUAAGAAUAUUUAUUUUUCCUUCUAAAUAUUGAGAUAAAAUUCAUGCUUUUGAAAUGUUCUAUUCAGUGGCUUUUAGUAUAUUUGCUAUGUUGUGCAACCAUCGACACUAUCCAUUUCUAGAACUUUUUCGUCAUCCCAAACAGACGCUCUGUAUUCAUAAAAAAAUAACUUCCUACCUGUCUCUCCCCCUAGUCUUUGGUAACCUUUGUUAUACUGGUAAACUUUGUUGUGCUCUCUGUCUGUGUGAAUUUGCCUAUUCUAGGGGCCUCAUAUAAGUGUAAUCAUACAGUAUUUGUCUUUUUGGGUCUGUCUGAUUUCACUUAGCGGGUUUUCAGGGUUCAUUCAUGUUGCAGCAUAUAACAGUACUGCGUUCCUUUUUCUGGCUGAAUAAUAUUCCACUGUAUGGAUAGACCCCAUUUUGUUUAUUCACACAUCAUUUGGACAUUUGGAUUAUUUCUGGUUUUUGGCUAUUAUGAACAAUGGUGCUAUGAACAGUUGCGUACAAGUUUUUGUGUGAACAUAUGUUUUCAAUUCUCUCAUUAUAUACCUAGGAGUAGAAUUACUGGGUCAUAUGGUAACUGUAUAUUUUUGAGGAACUGCCAAACUAUUUUCCCACGUCCAUGCACCAUUUCACAUUCCCACCAGUAAGUAAGAGGGUUCCAAUUUCUGCGCAUUCUUGCCAACACUAGUUAUUAUCUGACUUUCUGGUUAUAAUCAUUCUAAUGAGUGUGAAGUAGCCUCUGGUGUCAUUUGGAUUUGCAUUUCUCUGAUGAGUGAUGCUAUCAAGCACCUUUGCUGGUGCUGUUGGCCAUAUGUGUAUGUUCCCUGGAGAAGUGUCUGUGCUGAGCCUUGGCCCACUUUUUAAUUAGGCGUUUGUCUUUUUAUUACUGAGUUGUAAGAGUUCUUUAUAUAUUCUGGAUUCUAGACCCUUAUCAGAUACAUGGUUUGCAAAUAUUUUCUCCCAUUCUGUGGGUUGUGUUUUCACUUUAUCGAUAAUGUCCUUAGACAUAUAAUAAAUUUGUAUUUUAAAAGUGACUUGAUUUGGCUGUGCAAGGUGGCUCACGCUUGUAAUCCCAGCACUUUGGGAGACUGAGGUGGGUGGAUCAUAUGAGGAGGCUAGGAGUUCGAGGUCAGCCUGGCCAGCAUAGCGAAAACUUGUCUCUACUAAAAAUACAAAAAUUAGUCAGGCAUGGUGGUGCACGUCUGUAAUACCAGCUUCUCAGGAGGCUGAGGCACGAGGAUCACUUGAACCCAGGAGGAGGAGGUUGCAGUGAGCUGAGAUCAUGCCAGGGCAACAGAAUGAGACUUUGUUUAAAAAAAAAAAAAAGUGACUUGAUUUAAGGGAAAAAAUGACUGGCUAUAUUCAGUCAGAUAUGGCAAAAAGUCUCAAGGUGUUAAUGUGAAUGAUUAAGGUCUUGGGGGGGGUGUCCCCUAUCAGACUACAGGUGUUUAGAGGCACAGAAAAAGGUGCAGUUGGGUUCUUAAUGUGAAAUGAUGAGAAGCACAACUCCAGUGUGUCUCUUUGUGUAGAAUGUCAGCAGACACCCCCUGCUAGAUGUGCUGGAUCAUGGGAAAGCAUUUCCAUUUGUUACUAGAUUGUUCAGAAGUUUUAAUUUAUGAUGGGUGUGGUGGCUCAUGCCUGUAGUCCCAGCACUGUGGGAGGCUGAGGCAGGAGGAUCAUCUGAGGCCAAGAGUUCAAGAUCAGCCUGGGCAACAUAGUGAUACCCUAUCUCUUAAAAAAGAAGAAGUUUUUAAAUUUGAAAUAAUAAUAGGUACUGGAUUUAUGCAAAUGUCUUUUCUGCGUCUUUUGAGAUGAGUAUCAGGUUUUUUUUUUUCCUUUUAUCAUCUGAUGAUGAACUUAAUGUUUCCAUUUGUAUUAAUGGAAUACUAAGUCCCUCUGUGAUUUCUGAACCAAGCUAUUCCUAGGCCUGAGUUUUAUUUUGUUGACACAGAAAUAAAUUAGAAGGCCAAGCGUGGUGGCAUGUGCCUGUAGUCCUAGUUGCUGAGGUAAGAGGAUUGCUUGAGCCCAGGAGUUCAAGGCUGCAGCAAGCUUUGAUUGCGCCACUGCACUCCAGCCUUGGCGACAGACUAAGACGCUGUCUCAAAAAAAAACAAAAACGACAAAAAAAAAACAAAACAGAAAAAAUAAACUAAGGCAAUGACAGUCCCUGGCAAAUGCUGGGAGGGAGGCAGCAGUGGUCAGGGAAGGUAACCCUGAAGCAGGACUUGUAAAGCAAAUAAGAUUGGGAGGCCAAGGUGGGUGGAUCACGAGGUCAGGAGUUCGAGACCAGCCUGGCCAACAUAGUGAAACCCCGUCUUUACUAAAAAUACAAAAAAAUUAGCCAGGUGUGGUGGUGGGUGCCUGUAGUCCCAGCUACUUGGGAGGCUGAGGCAGGAGAAUCUCGAACCCAGGAGGCGGAGGUUACAGUCAGCUGAGACCGCACCAUUGCACUCCAGCCUGGGUGACAGAGCAAGAUUCCGUCUCAAAAAAAAAAAAAAAAAAAAAACCAAGAAGAAAAGGAAUGAAUUAGAACUUCUUCUGCUUGGACUUAAGGGCAUCAUCAGGCAGGUUUUGGGUAGGAUAGCAGGGGAGGCAGAGACAUAGUCGGGGUCAGUGGUCAUGAGUGUGGCUUUGAGCCCAAAAACUUGGUUUCUGUUCCCUACUUUGCCACUCAGUAGUGCAUGACUUUGGCCAAAUUUCUUAAAUUCAUGAAGCAAGUUUCCGGGUGAAUGAAAUGGGGAUAAAAAUAGUGUUCAAACCUAUCCGUUGGUUUGUGUGAAACUGAAAUGAAUAGUAUCGUGCAGGUACUUGUGAGCAAGGGGAGCUGCUGUUUCCUGUCCCUUUAUGAUGGGAAAUAUCUAGACAAGUUCCCAACCCUCUGCACUGCAGGCUGCAUGGCACGGAGGGUCUUGUAACACCAGCUGGGGCUGGCCUUCUUUUAGGAGCUUCAGUGGUUCUGAAAACUUUUAUUUGUUUGUUUGUUUUAGUAGAUGUGGGGUCUUUCUGUGUUGCCCGGACUGGUCUCAAACUUCUGGACUCAAGUGAUCCUCCCCCGCUCAACCUCCCAAAGUGUUGGGAUUACAGGUGUGAGCCACUGUGCCCAGCCUUGAAAACUUUUUCAGGUUCUUCCAGGGUUACUGGGCUAUUAAAUAUUUCUAUUUCAUUAUAAGUCAGUUUUUCAAAGUUAUAUUAUCUUAAUUACCUUUUUUAUAUGUAUUAGUGUAGAGUAGCAUUUUAUAUUUUGAUAUCCUCCUUAUGCAUAGUUUUUCACUUUUUAUUCCUAGUUUUUCGUUUUUAAUAAGACUUUCAAGAAAUUUAUUUUAUUGGCCUUUUGAAAAAAGCAGCUUUAGAUAAAGUAAGCAGUUCUGCUUUCAUUUUAUAAUUUAUUUCUACUUUUGUUUCAUUAAUCUUUUCCUCCGGCAUGCCUUGGAUUUUGUUGUGUUACUCUUUUUCUAGAGGCUCGCAUUGUGUGUCUGGUUCACUUAUGAUCACGCUUGCCUACUUUUAAGAAUGGAAGAGGGGAGGUGGAGGGUGGCUGCACAGUCGAGGGUGUGAGGCAGUCUUGCUCUAGCCCCACCAUGCCCUCAGCCCGCUGUGGCCACGCUGGUUCCUCAAUUGCUGGGGCGUGCAGUGUCUGUAAGGGAGGCUACUGAUGCCAUCCGAGGAAGAUGUAAGGUUUCGUGUGGGCAGCGAGAGCCUAGCAGGCAUGUGGGGUGCCCAGCAAAGGGUAACAGUGGACAGUUGUUGCCUCAUUCCACAGAGUUUUGAUUUUUUUUUUUUUUUUAAUGGUCACUCCAUCAACAUCCCCCAUGGCCAGAGCCUGAGCUGGUCCCCAGAGACACAGGCAUUCAGCUGACAGCCUCGCCUUCACGCUGCUGCUGUUCUCAUGGGGGACAGGCCUCAGGUGGCAAUGCACAAAUCAUUAGUUAAGGGCAGUUGUGACAGUUACCAAGGAGUGUAGUCCCCCGCCCCCCGCCCAGUGAAAACAGCCCUAACCAGGGGUGGGGACCUUUGGGCUCUGACCCGAAGGGUAGGAGAAGCUGGAAGGACAGCAUUCCUGUCUGCGAAGGCAGGAGCAAAGCUGCCAGGCUAUGAAGGAAAUGGCUGGAGCCUGAAGUCAUGCAAGCUGGGGCUGGCAGGGACAGGGCCAACUUCCAGGCCUGGGGGCCACCAUGAGGAUUCAGGACGUGACCCCCAGGGCACAUGAAGGCCUUCCAUCUGUAUUUAAGAAAAGACUUUAUCAGACGAGUAUGGUGGCUCACGCCUGAAUCUUAGCACUUUGGGAGGCUGAGGCAGGUGGAUCACGAGGUCAGGAGUUCAAUACCAGCCUGGCCAAUAUGGUAAAACCCCAUCUCUACUAAAACUACAAAAAUUAGCCAGGCAUGGUGGCGCACGCCUGUAGUCCCAGCUACUCGGGAGGCUGAGGCAGAAGAAUCACUUGAACCCGGGAGGUGGAGGUUACAGUGAGCCAAGAUCGCGCCACUACACUCCAGCCUGGGUGACAGAGUGAGACUCCGUCUCAAAAAAACCAAAAGACUUUAUCUUAUUUCCUAUAUGUUUGUGGUUUCAGUCCUGAUGUAUAAUUUGACCCUAGUUAGAAUGGUUAUCUGAGGAAGUGGCCUGUACGAUUUCUGCUUUUUUAAAUGUGUGGCUCCCUUUCUUCAUUGAUUAACGUAUGAUUAUUUUUAUAAAUGUUCCAUGGCAGUGGGAAGGGAUUCUCUGUCACAUUCCACAUCUGGAUCAGUUCCUCCCCAUUUUGUUGGUCAAAUCCGAUCUGCCAUAUCCUGUGUAAUGACAAGUGAGUUGCAUUCUCACCGUCACUCCUGGGGUCUCUCCGCUUCCCCUGAGCUGGCUCAGCAGUCUGCUCCAUGUGUUUUGAUGCAGGGUGACCCAUUGGUAUUCCCGACACUAACGCCCCCGUCUGUGGACUGCUUGCUGCUUGGGCUUCACUGUGUCUGGUGUUGACAGUGCAGACCUAAAGGUGUGCACACAUGUGCACACACACUCCGCUGUCUUCUUGUUUGCACUGGACUUAAAUAUCUAUGAGGGUUAUUUUCAACUGCUGAAUUUGGAAUGAUUUUUAUAUCUUUUCUGCUUUCUGCCCAUGUACAUGUGUUUAUUUUACACUGUUGUGAUUGGUAGUUACUAUGUGGGGACACAAUUACUUGGGCUGAAAUAAUCCACCUGUUGUGGUUGGGGUCCUCUGGGGCAUUCCAGGGUGAGAGGUUGUCACUGCCACCUGGGCCAUGUGGGCCGGCACCAGCAUUUUGUGGUUACGAAUUCUACAGUCACAAAUAUCUUUGGGCAAAUCCCCUUCUAUACCUCAAGGCAGCUUUUGGUUUGCAACCCCACUGGCCAGAGGGAAGGGCCAGUCACUUGGCUCUCUCACUGCCCUGCGCCCCAGAUGGUUCUAGGGCUGCUGUUUUCCCUUGGCCCUGCCAACACCACUGUUUUUACUUCUGCUCAUUGGCUGAGUGCAGUGGUUCCUGGAAGCCAGUGGCACGUUUCCCCGCGUAGCUCGCUUAUCCCACAGCACACACCCAAGGGUUCUGUUGCUAACACGCUGAAUUAAUUCUUUGCUCAUCUUACAGAGUGUGUUUUGACUGCCCCCAUUUCUGAGGCCUUGUAAGGCCAGAGCUUUGUUGCUUCAUCGGCAGGUUGGGACUUAGAUGGCCGUGAAUGUUUCCUCUCUGCUGCUGCAGUAAGUAAGUGCCCGCACCAUAGUGUGUUUGGAGGCUGAAGUUGAAGCGAGGCUGUGAGGGGAGAUGGACGUGUGAGGAGGGAUGAUGGGGCUUGAGCAAAGUGGGGGAGGGGGCAAAGGCAGUUGGCCCAACACAUUCCCCACCCCUUUGAGAGGUCUGAGGCCUGCAGACCUGGCUCGGAGCCCACCUGGUAGUCCUCAGACUGUGUGUGUGUGUGUGUGUGUGUGUGUGUGUGUGUGUGUGUGUGUGUGUGUGUGUGUGUAAAAGAGAGAAGUUGUGGAGAAAUGGGGGGCUGAUUCUGCUCAGAUUCAUCAGGAUGAGUAGAAGGCACCCAGCUCUCACCCUGGCCUGACAUGUGUGUCCCUGAGCAGGUUACAGUCCUCUCUGAGCCUCUGCUUCCCAUCUGGACCCUGCUGGGCAGGGCUUCUGAGCUCCUUAGCACUAGCAGGAGGGGCUCCAGGGGCCCUCCCUCCAUGGCAGCCAGGACAGGACUCUCAAAUGAGGACAGCAGAGCUCGUGGGGGGCUCCCACGGACCCGCCGUGGGCCCAGGGGAGGCAGAGCCUGAGCCAACAGCAGUGGUGCUGUGGACCGUGGAUCCUGAGGGUGGCCUGGGGCAAGUACCGGCUGAGGGUCCAGGUGGGCUUUGUGUACCUUUGGGUCCUGGGGCCCUGGUGACUUGGACUCCAGGUUAGAGUCAAGUGACAGGAGAAAGGCUGGUGGGGCCCUGUGCUUCCGACUUCAUUUCGAGUGAUGGCAGUUCCCAGGAAGGAAUCCACAGCUGACGGUGGCUGACAGAUCAGAGAAUGGAAGGCGAGGCAGGCGGGCGUCUGCGUGACCUCAGGUGCUUGGGGCCCAGCAGACCCAGAGAACCAUUUCCACUAGGCCAGGGUGCCGGAAGUGUCCACAGGUCUUAGAUUCCCUGUUCAGAUGAAAAGAUUUGUGCCUUUAAUGAUAAAAGUGAUCUGCAUAGAGUCAAAAAUUCAAGCCAUGGGUAUAAAAUGCAAGUAAAAUCCCUGCCCUCACCUAUCCCACCCUACUACACAGAGAUGUCCUCUCGAGUUUCCUAGACUCACUCUGGAAAUUUCUGUAUACACACAGAAGCUUGUGCCUCUGCUCGUGAAGGCAGAGGGAGGGAGAGCUGAAGGGCCAGCACCUUCUCACCUGUGGGCCCCCUCAGUGCUCGGUCCCAGAGCAUGCAGGACUGUGCCUCGUGUUCAGUUUGCUGGUCUGACUUCAUGCUCCUUGGGCAGGAUAUGCAUGUGCCAUGCUAGGAGACAUGUGGAUGUGAAGCUGGGGGACAAUGUCCCCUGGCUAUGCCUUUACAAGGGAAGUAAGGAAGGUAGGAGGUGAGCCUGGGAGGGAGGGAGGGAGGCGCGGAGCCGCCGCAGGUGUUUCUUUUACUGAGUGCAGCCCAUGGCCGCACUCAGGUUUUGCUUUUCACCUUCCCAUCUGUGAAAGAGUGAGCAGGAAAAAGCAAAA
.((((((((.((...........((((.(((....))).)))).........)).))))))))..(((....((((((((.................................(((((((((((....................................((.((((((((.(.(((((...................))))).)))))))))))......))))).))))))........))))))))...)))............................((((..(((((..........))))).))))..............................................((.(((((.((((...(((((..........(((((((((.(.........................).)))))))))....................))))).)))).))))).))....................................(((((((((......(((((((.((((((..(((.((...((((.((.(((((((((((((((...)))))))))...........((((((((((((......)))))))))))).)))))).)).)))))).)))..))....)))).))))))).)))))))))...................(((....(.((((((..(((((((....((((((...))))))....................................(((((((((....(((((((............)))))))............))))).))))........................))))))).)))))).).......))).(((((((((((((((((((...........(((((.(((...((((.((((...((..((((.....)))).......((((....))))....))...)))).)))))))))))).)))))))))).((((((......)))))))))))))))(((.((.((.(((((((((.......((((((.(.(.....).).))))))(((((((........))))))).......(...........)......(((.(((((.....)))))...)))......))))))))))).)).)))(((((((.(((...((((..((((((........))))))))))((((....))))...((((((...((.((((...(((.((((...((.......))...))))))).)))).))...))))))....)))))))))).(((((.(.(((((((..((((....))))......((((...((((((......))))))))))........................................((((((.(((..(((((.(((((....)))))..)))))..)))..((((....))))))))))..)))))))..)..)))))((((..(((.(((((.((.....(((........))).....((((((.((((.....(((........)))......))))..)))))).......(((((......)))))..))..)))))...)))..))))((..((((.(((.(....((((....))))...)))).))))..))..(((..(((((((..(((((((.........((((..(((((.....((((.....((((....((((((..((((((.....................)))))).))))))....))))..))))....)))))..)))).........))))))).)))))))..)))..(((((((((((((.(((....(((.(((((((((...))))).)))).))))))..)))))))..))))))(((((..(((((....)))))......))))).((((((..(((((((((((..(((((..((((((((((..((((...((...........))....))))....))))....))))))..)))))..))))))))))).....)))))).((((((.((.(((((.((.((......)).)).))))).))......((.(((.(((((.((((((.....(((.((...................)).))).......)))))).)))).).))).)).......((.((.((......((((((((((......))))))))))...)).)).))..))))))...............................((((((((...((((.((...(((((...((((.((((............))))))))...)))))....))..))))...)))))))).......................................................((((((.((((((.....)))))).))))))............................................................................(((((((((((........)))))))))))..................((((((((.....)))))))).......................((((((((((((((..(((..(.(((......))).)..)))..)))))))))...)))))....((((((......((((((...(((((..((((.(((((..((((.((((((...)))))).)))).(((.((((((......))))))))).........))))).)))).))))))))))).....))))))((.(.(((((((((...)))))))))((((((((((((......)))))))..........(((((.....))))).............................((((((..(((((((.....((((((...))))))....))))))).))))))......)))))...)..))......((((((..((((.((((..................)))).........(((((....)))))................((((.(((((((.((((..(..((.((((.......))))))...)....((.((.....)).)).....)))).)))))))))))))))..))))))((((((((.(((((..((((...(((((..(((.....))).......................(((......)))...................(((((((......)))))))..)))))..)))).))))).))))))))(((((((....))))))).........................((((((((...........))))))))..................((((((((((.(((((...((..(((...((((((((........................)))))))).....))).))))))))))).))))))..(((((((((((.((((....((....))....)))).))))..(((((.((.(((.....((((..(.((((.((......((((....)))).....)).)))))..))))......)))..))))))).)))))))..(((((((.............((.......)).........))))))).(((((((((.............(((...((((.(((((...((..(((.((((..............(((((((((....)))))))))....)))))))..))))))).)))))))..)))))))))(((((...(((((((....((((((.((((((((....)))))))...)..)))))).(((.((((((....)))))).)))..((((((((((((...(((.......)))))))))))))))(((((..(((....((((.((.....)).))))...........))).)))))......))))))).)))))...(((((((((((..(((((......)))))....)))))))))))..((((((....(((((((((...(((((...))))).)))))))))...............((((.((.((((.....(((.((((((((((((..............)))..)))))))))))).....)))).)).))))...))))))..((((......)))).((((((((((.(((.(((((((..((((.((.....)).)))).....)))))))((((((.((..((((((((((((((((....((((......))))...............................................)))))))))......))).))))..)).)))))).)))))))))))))..............(((..(((((....))))).))).....((((.((((((.........(((.((((.(((.....))).))))...))).....)))))).)))).((((.(((((....(((((((.(((.(((((....((((((.....)))))).)))))(.(((((((.(((...))).))))))).).............))).))))))).....)))))..)))).((((.(((.............))).)))).(((((((((....(.......(((.......(((........)))...........)))..........((((((.((((.....))))..(((((((.........................))))))).))))))...........................................)......)))))))))........(((.....................................((((............)))).....((((((...))))))...............................(((((....))))).......................................................)))(((((((((((..(((((....))))).((((.((((.(.(((.((..((((....))))))))).))))).))))(((((((((......)))).)))))..........((((.(((....((((..((((......))))...)))).....))).)))).....((((.....))))...)))))).))))).(((.((((..((((((((((.......))))))..))))..)))).)))....................((((((((((((.((((((((.................)))))))).)))).........((..(((......)))...))...(((((((((............)))))).)))))))))))............(((((((.(((((.....))))).)))................))))......(((((................................)))))..............................................((((((.......))))))..................................................................((((((((((.......))).)))))))......................................................................((((..(((((......))))).((((((((((((((.((...((((....(((..(((.((......((((..........)))).........))...)))..))).....))))..)))))))..)).)))))))......)))).........................................((((((((((((((..(((.((.(((((((((....(((((((.................(((((....)))))..........)))))))..)))))))))..)).))).(((.((((...(((((((....)))))))...)))).)))................)))).....))))))))))...........((((..(((.((((......))))..))).)))).....(((......)))....(((((((((((((.........(......((((......))))......).............)))))))((.(((((........)))))..))......(((((.((((.((((((((..((((((......))))))..)))...................))))))))).))))).)))))).((((((((((........(((((((....)))))))((((((.......))))))..........((((.((((((.................(..(((((((((((.(((............))).)).))).).)))))..)........))))))..))))...))))).)))))........................................((((.(((.((...((((..(.................................)..))))...))))).)))).((((((((.((((.....((((((((.(((((((..(.........................................)..))))))))))))))).....)))).)))))))).............((((.((((((.........................((((.....(((((((((((...((((((.......((((((((.....)))))))).....((((....(((...........)))..))))))))))....)))))))))))....))))..........)))))).))))..............((((((((((((((((.(.....).)))))).))))))))))..((((..((((.(((.((...((((...............))))...(((((..(((((((((.(((..............(((.((((((((((((((...(((....))).....)))))))))))..)))))).................))).)))).)))))....)))))..)))))......)))).))))..(((((.....((..(((((.....(((((.((....((.(((..((....)).))).))...)).))))))))))..))....))))).......((((((..(((.(((((((((((((........(((.......)))......))))))))..)))))..)))..))))))..................................................((((((.........((((..((.((((((...((((....))))........................................................................................)))))))).))))..........)))))).(((((((...........(((((((((.((......)).)))))))))......(((((....)))))..)))))))........((((..((((((...........................................................................................((((.((((((....))))))..))))............................................))))))..))))((((((((...(((.....)))....)).))))))...........((((..((((((.......((((((((......))))))))....(((((((.((((...............((((.((((((...............)))))))))).....)))).))))))).)))))).)))).................(((((((..............................................((((((...(((.................)))...))).)))...........((((.(((((((............))))))).))))..........(((((((((......))))).)))).....)))))))........................................(((((((..((((((.....))))))...)))))))....(((((....(((......)))....)))))..((((((((((.........................................................................(((.....))).........(.........)......)))))))))).............((((.(((((...............))))))))).....(((((((.........)))))))....................(((((.(((((.(((..((((.........))))...))).)))))))))).((((..(......)..))))...((((((((..(((......)))...))))))))............................(((...(((((((........)))))))....)))..................................(((....))).......................(((((.((....)).))))).((((((......)))))).....((((....)))).......(((((.((.....)).)))))................................................(((.((((((((((...(((..((((.((((.((((..(((((.....(((((.(((((.....(..((((((....................))))))..)....))))))))))......)))))..)))))))).)))).))).)))))))))))))..............((((((....))))))(((((.(((((((.....................(((((((((................))))))))).((((((((......))))))))........................((((((.............))))))....................................))))))))))))............((.(((((.(((((((..(((....)))..))))))).))))).))...............((((((..................(((((.(((.((.(((((.....))))).)).))).)))))...................................................................(((.((((...........)))).)))........................))))))............(((((.(((((((.(((..(((((.............)))))..))).......((((.(((((..........))))).))))................(...................).............................))))))).)))))((....(((((((((........(((.((((((((((........(((((((((((...)))))))))))...((.(((..(((....................................................................)))..))).))......))).))))))))))..)))))))))...))((((((((((((....))))))).............((....))....((((((......))))))............((((.............))))..........(((((..(((((......)))))..)))))....)))))..................................................(((((((.........(((..........)))...........)))))))((((((...............................))))))......................(((((........)))))........................................................................(((((((..........)))))))....................(((((((......(((((.............................................(((.....))).................))))).......)))).))).......((((..((...((((((....))))))..))..))))..((((....(((((..............))))).....))))..((((((.....))))))..........................................((((((.....(((((((..((((.(((........))).))))..))))))).................................................................................))))))..((((((..(((((.......................((((((......(((((((((((...))))))))))).......))))))(((((.....)))))........................)))))..)))))).((..........)).....(((((((................(((((((((........)).)))))))(((((..............)))))(((((....)))))......................................................................................))))))).(((((((((((((((......))))))).))))).))).....((((.........))))....................((((((..(((((((((((.((.((((((..((((((.....))))))..))).))).)).....(((((((((.((.((((.((......)).)))).)).)))).....(((((.....)))))..)))))......)))))))))))...))))))(((((.(((((((((((.......(((.............((((((.((.........((((...))))............)).))))))........................................................)))......))))).)))))).)))))..............(..((((...(((((.(((((((((((((..(((((........))))))))))))))).......(((....)))...))).)))))....(.(((...)))..)..............(((.....)))..........................)))).)........((((.((((((((.((((...............)))))))))))).))))..(((((...........)))))(((((....))))).........(((((...........))))).....(((((((.....................................))))))).............................................................(((..(((.(((...(((((((((((((((...)))))...((((..................)))).(((((.............))))))))))).))))..))).))).)))........((((...)))).............(((((((.............................((..((((((...................))))))..)).((((((((....((((((((...........))))))))....)))))))).((((.(((((((.......((.......)).....))))))).))))........)))))))..................................................(((((.....))))).................................(((......)))...............................................................(((((((........))))))).............................(((((((...(((.............))))))))))........((((((......(((((((.(((.(((((((((((.........)))))))))))..)))...)))))))))))))...(((((((....)))))))..........(((((((..((.........((((((((..((((.............)).))..)))))))).................))..)))))))................(((((((..((((((.((((((((((..((((((....)).))))...)))).))..)))))))).))..)).))))).((.........))...((((((.......)).))))............(((((.(((((((...(((((.((........(((((..((.....(((((.....))))).........)).)))))........)).))))).)))))))..)))))......((.(((((((..........(((((....((.(((......(((((....)))))..........))).))..))))).........((((......))))........)))))))))...((((.(((((.......))))).))))......((((((((.(((((((..(((...((((...................................))))....(((((.....))))).((((..((((.........)))).)))))))..)))))))))))))))(((((.((........(((...((((.((((((((..((((..((((.(((.....))).)))).((((((((..((((((((..((.((......)).)).)))..)))))...))))))))..........)))).....)))))).))..))))...)))............))..)))))((((((.((((((...)))))).(((((((.........(((..................)))......))))))).(((((......)))))....((.((((.(((((....))))).)))))).)))))).........(((((((.(((........................................(((.....)))...................))).)))))))....................((((((((((((.((((((.........((((((....)))))).....(((((((....)))))))......)))))).))))..)))))))).((((((((((((....))))))))))))(((((((......((((.(((....)))))))...........(((((((((..(((................((((......(((((((((.......)))))))))..))))...................)))....)))))))))...........)))))))....(((((((((((((..........................(((((((..(..((((((..............................................))))))..)..))))))))))).))))))))).((((((((.........((((....))))...((((...((((((((((((((((((((((.((((((((....)))))))).)))))))))))))))))))))).))))................((((((........((((((....)))))))))))).))))))))...((((((..((((((......(((((((((......................)))))).........))).....)))))).))))))...............................((((((..(((((....((((...(((.....))).))))..........))))).....))))))........((((((..((((..((((((((((...((((((.(.(((((....(((((........)))))...(((((.....)))))..(((((............................))))).......................))))).).))))))..........).)))))....))))...))))))))))........(((...((((.(.(((....((((....(.....)....))))...)))).))))..))).((.(((...((((((.......(((((((...............)))))))((....))..(((.(((((((((.....))))))))).)))...))))))....))).))......(((.(((((((((..((.((.......)).))..))..........((((((..((.......................))...)))))).((((......))))((((...(((((...))))).))))((((((...))))))...)))))))..))).((((((.(.((.....((..((((((((((.(((........)))............(((((........)))))......((.((((((((..............))).))).)).))....)))))))))).)).....)))))))))........((((.((((.....................))))((((((.((.(((((((...))))))))).)))))).......(((((((((((((.............................................................................)))))))))))))......)))).....(((..((((((...(((((....(((((....)))))(((((((....)).)))))....)))))..))))))...)))..........(((((...)))))......................((((((.....(((((((.....(((((......((((((...........................))))))..)))))....))))))).......((((((.(((((.((((.(((((......))))))))).))))).)))))))))))).......((((........(((((.((......)).)))))..((.......))................(((.(((((((((........))))))))).)))......))))........((((((((((....((..(...(((...(((((((.(((.((((((((.(((((....)))))....((((((......((((((((..(........).))).)))))........))))))))))))))..........((((.............))))......)))))))))).)))..)..))))))).)))))..((((..........(((((((....(((((((............((((.....((((((...(((((....)))))....))))))......))))....(((..(((((.(((....))).))))).)))..(((((......))))))))))))...)))))))....))))((((((.(((...(((.(((((.((..........(((..((((....))))..)))...((((...((.(((((((............)))))))..)).....))))...)).)))))))).)))..)))))).....(((.(((.(((....)))...))).)))(((((....)))))........((((((((((...((.(((..(.(((.(((((((......((((((.(((....(((((......)))))....)))))))))..............(((((((.............))))))).))))))).))).)..))).))....)))))))))).....(((.((((((((...((.((.(((((..(((..((((((......(((.((..((((.....))))..)))))))))))..)))))))))).))....))))))))..)))((((...(((((((((((....................(((......))).......((((((........))))))......)))..))))))))...)))).......((((((...((((.(.((((((((((..((..((..(((((.......(((((((((......((...((((((.((((((...........)))))).).)))))))..)))))))))...)))))..))..))..)))))))))).).))))......))))))................................................................((.(((((....(((((......))))).....))))).))................................................((.....((((......................(((((..(((....(((...)))....))).)))))..................))))....)).......................(((((....)))))(((((.((.(((((((......))))))))).)))))..............................................................................................................................................(((((((......)))))))...........................(((((.(......))))))................................................................((((((((...(((((.........)))))...))))))))......................................................................((.((((((((...............(((((((........))))))).............................................(((........))).................))))))))))..((((((((.........((.(((.....((......))....)))..))................))))))))......................(((((.((((....................)))).)))))..............(((.(((....((((((.((......(((((.((((((((..(((.(((.((((.((((((....)))))))))).)))....)))..)))))))))))))......))))))))...))).))).....................................................................((((((........))))))...................(((((.....)))))...........((((((((((((((((((((.......))))))))))....)).).))))))).(((((((((..((((...))))..))..)))))))((((((..(((..((((((((..(((......))))))))))).)))..................................((.((((((....((........(((((...((.....)).)))))........)).....))))))))....((((((....)))))).))))))..(((...((((((.........(((......))).........(((.....))).........................(((((........((((((..(((..(........................................)..))).)))))).......))))).))))))...))).................................................................................(((((((((((....)))))..)))))).....................................((..((((((((.((((.(((...(((((((((...(((((.((.(.....).)).)))))..(......)..(((.(((.(((.((((((....))))))))).))))))))))))))).))).)))).)))))))).)).....(((((...(((((((.(((((((..(((((((((..((((((.((..(((((.((.(((((((((.((((((((.......)))).)))))))))..)).)).))..))..)))..)))))))))))))).).))..))..))))))))))))....))))).(((((((((.......)))))))))........................................((((((..((((..(((.(((.(((...(((((((((.(((((((((((.(((.(((..(((((((..((...))..))).)))).)))))))))).)).))))).)).)))))))))).))).................)))..)))).............))))))..(((((..(((((((((((.....................)))))))).(((((.(((....((((...)))).......))).))))).((((.(((((((((....)))))))))....))))(((..((((.......)))).))).((((................)))).))).))))).(((((........(.((((((((.(((..(((....)))....))).)))))))).).......)))))....((((.....(((......)))...))))(((((((((.(((...((((((..(((((((.(((...)))))))))))))))).(((....))).(((.((....((((((((((((.(((((((.......))))...................))).))))))).)))))....)).)))...))))))..))))))(((...((((((.(..(..((((((..(((((((...(((((((...((((.(((......).)))))))).))))).)))))))....))))))..).).))))))...((((((..((((...................)))).))))))...))).........((((((((.....((((((((......((((((.(((..........................(((((((((((((((..(((((...((((.((((......))))...))))......)))))))))))))......)))))))((((....))))))).)))))).))))))))..)))))))).((((..((((.((.(.(((...((((..(((((.......))))).))))(((..((((...........)))).)))...((((.(((((..((((((((((((....((..(((..(((....)))...)))..))..)))))........)))))..))..)))))..))))..))).).)).)))))))).((((((((((....((((((((((....)))))))).(........).))....))))))))))((((........(((((((((((((.((((.........)))))))))))))))))..........((((.(((((.(((..((((((....(((((.....((((((...))))))..))))).))))))..))).))))).))))....((.((......))..))))))..(((((((....(((((((((((.................(((((.(((((...((.(((((.(((((.(((...(((.......(((.((((....)))))))........)))...))).)))))..))...)))...))...))))))))))..........((((......)))).)))))...)))))).)))))))..........................((((...))))..((((((((....((((..(((....))).))))))))))))............(((((((((......)))).)).)))................(((....)))...............................(((.((((((((....(((((((((((((.(((.......(((((....)))))....(((..(((((.((.(((((((..((..(................)...))..))))))).)).)))))..)))....(((((....)))))..))).)))...))))))))))...)))))))).)))(((.((((.((((((.........((((((((((...((((((((..((((...........))))......)))))))).........(((((((.......))))))).))))).))))).........)))))).)).)).)))..................................................................((.((((..((((..(((..(((((((((..(((....))))))))))))))).))))..))))))((((..(.((((....))))...)..)))).....(((((((.((((..((((((((((((.((((.((((..(((.((((((((((((((((((.((....))..))))))))).))))))))))))(((.(((...))))))))))..)).)).))).))).)))))).)))).)))))))....((((.....))))...(((((((((.(((((((((...((.((((((....))))))))(((.((((((((.(((((((((...)))...))))..)).)))))))))))))))))))).).)))))))).........(((..(.((((..((((.......)))).)))).).)))...............((((..(((((....((((..(((...(((........................((((........)))).....)))..)))..))))...)))))...))))((((((....(((((......)))))....)))))).........(((((((....(((......))))))))))..((((((((((....................))))))))))...........................................((((((((......(((.............((((.((.((.((((..........((((((((.(((....((((((...)))))).....))).)))))))).....((((......))))((((((((......))))))))..)))).)).))..))))..))).......)))))))).....(((((.(((((.(((((((.((.((((.((((.((.....)).)))))))))).)))).((.(((((((((..((((((...........)).))))))))).)))).))......(((((((((((...))))))))))).(((((((((.......))...))))))))))..))))))))))......(((((((.((((((.....))))..)).)))))))..((((((((.(((...))).)))))))).((((((((((..(((.(.(((((.....))).)).).))).))))))))))
>NEAT1_9.7-11k
AUAUGUGGUUUUUUAUACCUUGCCCCCCUCUUACCCUCCCCACUUUGAGUCUCUAGUGUCCAUUAUGUCACUCUGUAUACCUUUUUGUACCCAUAAGUUAGCUCUCACUUAUAAGUGAGAACACACAGUAUUUGGUUUUCCAUUCCUGAGUUGCUUCACUUAGAAUAAUAUCCUCCAGCUCCAUCCAAAAUUGCUGCAAAAAAAAAAAAAACCACAAACAUUAUUUUGUUCUUUUUUAUUGCUAAGUCAUAUUCCAUGGUGUAGAGAUACCACAUUUUAUUUAUCCACUCACUGGUUGAUGGGUUGGUUCCACAUCUUUGCAAUUGUGACUUGUACUGCCAUCAAGUGUCUUUCUGGUAUAAUGACUUCUUUUCCUUUGGGUAGAUACCCAGGAGUGGGAUUGCUAGAUCAAAUGGUUCUUAACAUUUUCUCUCUGGAUCUAUUUCUGGAAAUUUUAGGCUCCAGUUUUUGUUGUUGUUGUUAAUAAAAUGCAAUGGAAUGUAAUGAUCAUCACUUUUCAUUAUGCUUUAAAAUCUGGUAAAUGGAGGCUAGAACACUCCUGUAAGGCAAGAAUAUUCUCUCUGUUGGAACUCAAAUACACAGAACUGGGUAAAUCUCAAUCUUAAUCUUUGAUUCAGGACACAACAUGGCUCUCUUUUACUUGCUUUCUUUAAUUGUUUUUUAAUAAUGUGGUAAGCAUUUCUGAAUCUCCUAUCCAAUACAAAAACUAGGACAAUACAGACAGUAACUCCUAUGGUUACAAUGAACACUCCUCUCCACUUAAAUUAAUUAUUUACACUGAUGAAAUUGAAAUAGCAAAAUUUUAAUGACUAAAUACUGUCUUUGAUUUUUUGUUCCAGGUCUGUCAAUAUUAACUUCUUAUAAUUUUCUUUUUUUUUCUUUAUGUGUGUGUGUGUGUGUGUAUAUAUAUAUAUUUAAUUUCAAUGGCUUUUGGGGUACAAAUGGCUUUUGGUCAUAUAUAUGAGUUCUACAGUAGUGAAGUCUGAGAUUUUACUACACCUUCCACUUAUGUGGUCCCACACCACCCGCCUCCCCUGCCGCCUCCUGCCACCC
......................................................((((.(......).))))..(((((......)))))........(((((((((((....))))))).............((....))....((((((......))))))............((((.............))))...........((((..(((((......)))))..)))).....))))........................................((((((.(((((((((((.........((............))...........)))))))((((((..((.......................))..))))))))))))))))............(((((........)))))........................................................................(((((((..........)))))))....................(((((((......(((((.............................................(((.....))).................))))).......)))).))).......((((..((...((((((....))))))..))..))))..((((....(((((..............))))).....))))..((((((.....)))))).........................................(((((((((...(((((((..((((.(((........))).))))..)))))))...............................................................................))))))))).((((....((((((.....(((...((((....(((((((((......(((((((((((...))))))))))).......))))))))).......))))...))).....)))).))....))))...
>NEAT1_12-13k
CGACGCUCCAUAUAUGAAACUUAAGUUUCUGCUAGUUGCCAUCUUUGAUCUAUCAUGUAUGCAGUGACCUACUAAGACUGUAAUUGGUACAGUAGAUUCUUGUCAUCUGUGUGUGAAUUUAGCAUUCAUGGGCUUAAUGCUGACAAGGCCCCCAGGGUCCAAGACAUAUAAUCAUGUAUAAUUUUGUCAAGGUAUAAUUUUUUAAAUUGCUUUUGUCAUGUGUCUGCUGGUGAUGCCCAACCCAGUGCUCUGCACCCAGGUCACACUGUGGCUUUGUCCUCUGCUUAUGCCUGCAUUGCAGCAACUGUCCUGAAGAGACCAAAAUUAUGCAGAUUUAGGUAAGUCCAUGGCUAAUGUUAUUAUAUUAUGUGCUAUUGUAAUGGAUGGGGCUGUGGAGUGUAUGAAUUUAUAAAUCACUGGUCUUGUAAUUAAAAUUCAAACACUAUAGAAAAAGGCCAUGUAGAAGAUAAAAGUUCCUCUAUAAUCCCGGACCCCUAAGAUAACUACUAAUGACAACUUCAUUUAUAUUCCUUCAGACAUUUUCUGGCUGUGGAUGUACUAAAAUGUAUCCUAUUAUUCUCUGCCCUAAAAUGGAAUCAUACAAGGUGUACUGUUAUUUUUAUGGCUCUAUAACAUGUCAUAUUGUACGUGUUGGUAUGGUCAUUUUAACCAUUUUUCUAGUGAUGGCUUUGAGGUUAUUUGCAGUUUCCUAGCCAUCUCAAAGUGUGCUGCGGGGAUCUCUUUUGCAUCCCUCUGGGUGCAGAGCUGAGGCACCCAGAGGCAGUGUCCAGAGGAGGCAGCAUCUGUAGGUGUCUUCACCUGCUCUGGCUCUUGGCACAUCUGGUUGGUGACACUGUUUUGUGAGAUGGGUUGAAAGCACGUGCUGCCAAAAUAGAAUAAUGUUGGUCCUCUCCUCAUGUGCCGUGGAACUGGGGUAAAACUGCGUAGUGGCUGCAGCUGCCUGUCCAUACCGGAA
........(((((((((.............((.....)).............))))))))).........(..................................................(((..(((.(((...(((((((((((((((...)))))...((((..................)))).(((((.............))))))))))).))))..))).))).)))........((((...))))................)...(............................((..((((((...................))))))..)).((((((((....((((((((...........))))))))....)))))))).((((.(((((((.......................))))))).)))).................................)..............................((((((.....))))).................................(((......)))...............................................................(((((((........))))))).......................................................)................(((((((......(((((((.(((.(((((((((((.........)))))))))))..)))...))))))))))))))..(((((((....)))))))(((((.....(((((((..((......(((((((((((..(((((...........))).))..)))))))).....))).........))..))))))).(((.....(((((...((((.........)))).)))))..)))..))))).
>NEAT1_15.4-16.6k
CCUGGCAGCCUUUUUCAUGUCACCCAAAGGGGUAAUUGUCCUACUGGUGGUCUGUAAGAUGAGUUAGGGUGACUUGCUAAUAGACAUUGUAAAUCUUAAUAUUUAUGUAUGUAUUUUAUUAUUACCGGUUUUCCAUUUAUGAUGGUAAUAUUGUUUCUUCUAAGAAUAUUUAUUUUUCCUUCUAAAUAUUGAGAUAAAAUUCAUGCUUUUGAAAUGUUCUAUUCAGUGGCUUUUAGUAUAUUUGCUAUGUUGUGCAACCAUCGACACUAUCCAUUUCUAGAACUUUUUCGUCAUCCCAAACAGACGCUCUGUAUUCAUAAAAAAAUAACUUCCUACCUGUCUCUCCCCCUAGUCUUUGGUAACCUUUGUUAUACUGGUAAACUUUGUUGUGCUCUCUGUCUGUGUGAAUUUGCCUAUUCUAGGGGCCUCAUAUAAGUGUAAUCAUACAGUAUUUGUCUUUUUGGGUCUGUCUGAUUUCACUUAGCGGGUUUUCAGGGUUCAUUCAUGUUGCAGCAUAUAACAGUACUGCGUUCCUUUUUCUGGCUGAAUAAUAUUCCACUGUAUGGAUAGACCCCAUUUUGUUUAUUCACACAUCAUUUGGACAUUUGGAUUAUUUCUGGUUUUUGGCUAUUAUGAACAAUGGUGCUAUGAACAGUUGCGUACAAGUUUUUGUGUGAACAUAUGUUUUCAAUUCUCUCAUUAUAUACCUAGGAGUAGAAUUACUGGGUCAUAUGGUAACUGUAUAUUUUUGAGGAACUGCCAAACUAUUUUCCCACGUCCAUGCACCAUUUCACAUUCCCACCAGUAAGUAAGAGGGUUCCAAUUUCUGCGCAUUCUUGCCAACACUAGUUAUUAUCUGACUUUCUGGUUAUAAUCAUUCUAAUGAGUGUGAAGUAGCCUCUGGUGUCAUUUGGAUUUGCAUUUCUCUGAUGAGUGAUGCUAUCAAGCACCUUUGCUGGUGCUGUUGGCCAUAUGUGUAUGUUCCCUGGAGAAGUGUCUGUGCUGAGCCUUGGCCCACUUUUUAAUUAGGCGUUUGUCUUUUUAUUACUGAGUUGUAAGAGUUCUUUAUAUAUUCUGGAUUCUAGACCCUUAUCAGAUACAUGGUUUGCAAAUAUUUUCUCCCAUUCUGUGGGUUGUGUUUUCACUUUAUCGAUAAUGUCCUUAGACAUAUAAUAAAUUUGUAUUUUAAAAGUGACUUGAUUUGGCUGUGCA
....................((.........................))((((((.((.(((((((...))))))))).)))))).......(((((((((((((.............................................................................)))))))))))))...............((...((((((...(((((....(((((....)))))(((((((....)).)))))....)))))..))))))....))..........(((((...)))))......................((((((.....(((((((.....(((((......((((((...........................))))))..)))))....))))))).......((((((.(((((.((((.(((((......))))))))).))))).)))))))))))).......((((........(((((.((......)).)))))..((.......))................(((.(((((((((........))))))))).)))......))))........((((((((((....((..(...(((...(((((((.(((.((((((((.(((((....)))))....((((((......((((((((..(........).))).)))))........))))))))))))))..........((((.............))))......)))))))))).)))..)..))))))).)))))..((((..........(((((((....(((((((............((((.....((((((...(((((....)))))....))))))......))))....(((..(((((.(((....))).))))).)))..(((((......))))))))))))...)))))))....))))((((((.((....(((.(((((.((..........(((..((((....))))..)))...((((...((.(((((((............)))))))..)).....))))...)).))))))))..))..)))))).....(((.(((((.(((.(((((((.......(((((....)))))...................)))))))...))).)))))..)))
