# Supplementary material for: RNA structure-wide discovery of functional interactions with multiplexed RNA motif library
Source: Nat Commun. 2020 Dec 8;11:6275. doi: 10.1038/s41467-020-19699-5 (PMC7723054; doi:10.1038/s41467-020-19699-5)
Supplement: Supplementary file 17 — Source Data [file 41467_2020_19699_MOESM17_ESM.xlsx]

## Sheet: Fig. 4c (EMSA)
EMSA
RNA 50 nM
SYBR Green 2

## Sheet: Fig.5f (NMM Assay) 
1st trial (NMM fluorescence assay)					2nd trial (NMM fluorescence assay)					3rd trial (NMM fluorescence assay)
RNA	Technical Rep. 1	Technical Rep. 2	Average		RNA	Technical Rep. 1	Technical Rep. 2	Average		RNA	Technical Rep. 1	Technical Rep. 2	Average
r(UGGGGU)8	40848	39444	40146		r(UGGGGU)8	39421	38338	38879.5		r(UGGGGU)8	40983	39446	40214.5
r(UGGGU)6	43556	42354	42955		r(UGGGU)6	41660	41667	41663.5		r(UGGGU)6	43050	41829	42439.5
hsa-mir-6850	27812	27001	27406.5		hsa-mir-6850	26227	25933	26080		hsa-mir-6850	26831	26698	26764.5
hsa-mir-4516	38562	38313	38437.5		hsa-mir-4516	33946	32922	33434		hsa-mir-4516	36248	35685	35966.5
hsa-mir-4296	28808	28922	28865		hsa-mir-4296	27500	26338	26919		hsa-mir-4296	27991	27578	27784.5
hsa-mir-4259	25407	24124	24765.5		hsa-mir-4259	23926	23468	23697		hsa-mir-4259	24682	24282	24482
hsa-mir-1234	13083	12908	12995.5		hsa-mir-1234	11742	11999	11870.5		hsa-mir-1234	13017	12957	12987
hsa-mir-577	12597	12583	12590		hsa-mir-577	11366	11371	11368.5		hsa-mir-577	12259	11996	12127.5
hsa-mir-7162	12478	12630	12554		hsa-mir-7162	11915	11272	11593.5		hsa-mir-7162	12169	12217	12193
r(GAA)16	13493	12813	13153		r(GAA)16	12341	11750	12045.5		r(GAA)16	12898	12275	12586.5
hsa-mir-21	12178	12171	12174.5		hsa-mir-21	11912	11757	11834.5		hsa-mir-21	12160	11575	11867.5
hsa-mir-16-1	13006	12758	12882		hsa-mir-16-1	13495	11933	12714		hsa-mir-16-1	12519	12644	12581.5
hsa-mir-16-2	12991	12556	12773.5		hsa-mir-16-2	11529	11504	11516.5		hsa-mir-16-2	12467	12429	12448
Water	12710	12380	12545		Water	11719	11362	11540.5		Water	12112	11878	11995
Summary
RNA	Enhanced NMM fluorescence (1st)	Enhanced NMM fluorescence (2nd)	Enhanced NMM fluorescence (3rd)	Average	STDEV	SEM
r(UGGGGU)8	27601	27339	28219.5	27719.8	452.118	261.031
r(UGGGU)6	30410	30123	30444.5	30325.8	176.504	101.905
hsa-mir-6850	14861.5	14539.5	14769.5	14723.5	165.855	95.7566
hsa-mir-4516	25892.5	21893.5	23971.5	23919.2	2000.01	1154.71
hsa-mir-4296	16320	15378.5	15789.5	15829.3	472.012	272.516
hsa-mir-4259	12220.5	12156.5	12487	12288	175.285	101.201
hsa-mir-1234	450.5	330	992	590.833	352.606	203.577
hsa-mir-577	45	-172	132.5	1.83333	156.772	90.5126
hsa-mir-7162	9	53	198	86.6667	98.8956	57.0974
r(GAA)16	608	505	591.5	568.167	55.3225	31.9405
hsa-mir-21	-370.5	294	-127.5	-68	336.222	194.118
hsa-mir-16-1	337	1173.5	586.5	699	429.448	247.942
hsa-mir-16-2	228.5	-24	453	219.167	238.637	137.777
Water	0	0	0	0	0	0
# The NMM fluorescence of Water was used as background and subtracted from all sample

## Sheet: Fig.7f (Dual luciferase assay)
	Relative [Nano Luciferase / Firefly Luciferase] (A.U.)
Sample Name	N3, 5/5	N2, 4/20	N1, 4/17	Average	SEM	Dunnett's test
TCF25 Rank21	1	1	1	1	0
TCF25 Rank21: mCU	0.45	0.41	0.41	0.42	0.0133333	2e-07
TCF25 Rank21: dCU	0.55	0.48	0.53	0.52	0.0208167	7e-07
DNAJC18 Rank77	1	1	1	1	0
DNAJC18 Rank77: mCU	0.62	0.65	0.67	0.65	0.0145297	4.79e-05
DNAJC18 Rank77: dCU	0.47	0.52	0.4	0.46	0.034801	4.2e-06
DDX21	1	1	1	1	0
DDX21: mCU	0.92	0.94	0.89	0.92	0.0145297	0.00455
DDX21: dCU	1.07	1.02	1.05	1.04	0.0145297	0.05551

## Sheet: S Fig.8a (EMSA)
EMSA
RNA 50 nM
SYBR Green 2

## Sheet: S Fig.9a (EMSA)
EMSA
RNA 50 nM
SYBR Green 1

## Sheet: S Fig.10b (ELISA)
r(UGGGGU)8
BG4 (nM)	Absorbance (trial 1)	Absorbance (trial 2)	Absorbance (trial 3)	Average	SEM
200	1.2211	1.2276	1.1651	1.2046	0.0198389
100	1.1067	1.1441	1.139	1.12993	0.0117096
50	1.0301	1.0552	1.0593	1.0482	0.00912706
25	0.8774	0.9851	0.9723	0.944933	0.0339682
12.5	0.7364	0.7554	0.7033	0.7317	0.0152225
6.25	0.5587	0.6424	0.6423	0.614467	0.0278833
3.13	0.5047	0.5391	0.6057	0.549833	0.029646
1.57	0.2508	0.4262	0.3003	0.325767	0.0522102
0.79	0.1653	0.1454	0.1282	0.1463	0.0107193
0	0.0539	0.0542	0.0487	0.0522667	0.00178543
r(GAA)16
BG4 (nM)	Absorbance (trial 1)	Absorbance (trial 2)	Absorbance (trial 3)	Average	SEM
200	0.8509	0.8672	0.8988	0.8723	0.0140607
100	0.7741	0.751	0.734	0.753033	0.0116204
50	0.6312	0.6666	0.5707	0.622833	0.0279982
25	0.8615	0.6446	0.5795	0.6952	0.0852472
12.5	0.1837	0.1852	0.1806	0.183167	0.00135442
6.25	0.0476	0.0491	0.0473	0.048	0.000556776
3.13	0.0348	0.0345	0.038	0.0357667	0.00112002
1.57	0.1297	0.1438	0.1531	0.1422	0.0068022
0.79	0.0518	0.05	0.0462	0.0493333	0.00165059
0	0.0579	0.0577	0.0461	0.0539	0.00390043
hsa-mir-16-1 loop
BG4 (nM)	Absorbance (trial 1)	Absorbance (trial 2)	Absorbance (trial 3)	Average	SEM
200	0.0536	0.0534	0.0482	0.0517333	0.00176761
100	0.0544	0.047	0.0422	0.0478667	0.0035484
50	0.0383	0.0351	0.0345	0.0359667	0.00117945
25	0.1647	0.1166	0.1233	0.134867	0.0150415
12.5	0.0511	0.0558	0.0525	0.0531333	0.00139324
6.25	0.0551	0.05	0.0431	0.0494	0.00347707
3.13	0.0404	0.0375	0.0345	0.0374667	0.00170326
1.57	0.1381	0.1309	0.1202	0.129733	0.00520011
0.79	0.0372	0.0392	0.0415	0.0393	0.00124231
0	0.0506	0.0512	0.0422	0.048	0.00290517
